# Supplementary material for: Machine-Learning-Guided Discovery of Electrochemical Reactions
Source: J Am Chem Soc. 2022 Dec 2;144(49):22599–610. doi: 10.1021/jacs.2c08997 (PMC9756344; doi:10.1021/jacs.2c08997)
Supplement: Supplementary file 2 — ja2c08997_si_002.zip [file ja2c08997_si_002.zip]

Archive with 375 entries (369 files):
- Graph Embedding Data/
- Graph Embedding Data/BINOL Data/
- Graph Embedding Data/BINOL Data/BINOL_1/
- Graph Embedding Data/Nucleophilicity Data/
- Graph Embedding Data/BINOL Data/BINOL_mol2/
- Graph Embedding Data/BINOL Data/BINOL_1.csv
- Graph Embedding Data/BINOL Data/BINOL_1/1.json
- Graph Embedding Data/BINOL Data/BINOL_1/6.json
- Graph Embedding Data/BINOL Data/BINOL_1/8.json
- Graph Embedding Data/BINOL Data/BINOL_1/2.json
- Graph Embedding Data/BINOL Data/BINOL_1/3.json
- Graph Embedding Data/BINOL Data/BINOL_1/4.json
- Graph Embedding Data/BINOL Data/BINOL_1/5.json
- Graph Embedding Data/BINOL Data/BINOL_1/7.json
- Graph Embedding Data/BINOL Data/BINOL_1/9.json
- Graph Embedding Data/BINOL Data/BINOL_1/17.json
- Graph Embedding Data/BINOL Data/BINOL_1/18.json
- Graph Embedding Data/BINOL Data/BINOL_1/25.json
- Graph Embedding Data/BINOL Data/BINOL_1/27.json
- Graph Embedding Data/BINOL Data/BINOL_1/28.json
- Graph Embedding Data/BINOL Data/BINOL_1/32.json
- Graph Embedding Data/BINOL Data/BINOL_1/33.json
- Graph Embedding Data/BINOL Data/BINOL_1/10.json
- Graph Embedding Data/BINOL Data/BINOL_1/11.json
- Graph Embedding Data/BINOL Data/BINOL_1/12.json
- Graph Embedding Data/BINOL Data/BINOL_1/13.json
- Graph Embedding Data/BINOL Data/BINOL_1/14.json
- Graph Embedding Data/BINOL Data/BINOL_1/15.json
- Graph Embedding Data/BINOL Data/BINOL_1/16.json
- Graph Embedding Data/BINOL Data/BINOL_1/19.json
- Graph Embedding Data/BINOL Data/BINOL_1/20.json
- Graph Embedding Data/BINOL Data/BINOL_1/21.json
- Graph Embedding Data/BINOL Data/BINOL_1/22.json
- Graph Embedding Data/BINOL Data/BINOL_1/23.json
- Graph Embedding Data/BINOL Data/BINOL_1/24.json
- Graph Embedding Data/BINOL Data/BINOL_1/26.json
- Graph Embedding Data/BINOL Data/BINOL_1/29.json
- Graph Embedding Data/BINOL Data/BINOL_1/30.json
- Graph Embedding Data/BINOL Data/BINOL_1/31.json
- Graph Embedding Data/BINOL Data/BINOL_1/34.json
- Graph Embedding Data/BINOL Data/BINOL_1/35.json
- Graph Embedding Data/BINOL Data/BINOL_1/36.json
- Graph Embedding Data/BINOL Data/BINOL_1/37.json
- Graph Embedding Data/BINOL Data/BINOL_1/38.json
- Graph Embedding Data/BINOL Data/BINOL_1/39.json
- Graph Embedding Data/BINOL Data/BINOL_1/40.json
- Graph Embedding Data/BINOL Data/BINOL_1/41.json
- Graph Embedding Data/BINOL Data/BINOL_1/42.json
- Graph Embedding Data/BINOL Data/BINOL_1/43.json
- Graph Embedding Data/BINOL Data/json_from_mols.py
- Graph Embedding Data/BINOL Data/BINOL_mol2/1.mol2
- Graph Embedding Data/BINOL Data/BINOL_mol2/2.mol2
- Graph Embedding Data/BINOL Data/BINOL_mol2/3.mol2
- Graph Embedding Data/BINOL Data/BINOL_mol2/4.mol2
- Graph Embedding Data/BINOL Data/BINOL_mol2/6.mol2
- Graph Embedding Data/BINOL Data/BINOL_mol2/8.mol2
- Graph Embedding Data/BINOL Data/BINOL_mol2/9.mol2
- Graph Embedding Data/BINOL Data/BINOL_mol2/5.mol2
- Graph Embedding Data/BINOL Data/BINOL_mol2/7.mol2
- Graph Embedding Data/Nucleophilicity Data/Nuc_mol2/
- Graph Embedding Data/BINOL Data/BINOL_mol2/10.mol2
- Graph Embedding Data/BINOL Data/BINOL_mol2/11.mol2
- Graph Embedding Data/BINOL Data/BINOL_mol2/12.mol2
- Graph Embedding Data/BINOL Data/BINOL_mol2/13.mol2
- Graph Embedding Data/BINOL Data/BINOL_mol2/14.mol2
- Graph Embedding Data/BINOL Data/BINOL_mol2/17.mol2
- Graph Embedding Data/BINOL Data/BINOL_mol2/18.mol2
- Graph Embedding Data/BINOL Data/BINOL_mol2/19.mol2
- Graph Embedding Data/BINOL Data/BINOL_mol2/22.mol2
- Graph Embedding Data/BINOL Data/BINOL_mol2/25.mol2
- Graph Embedding Data/BINOL Data/BINOL_mol2/27.mol2
- Graph Embedding Data/BINOL Data/BINOL_mol2/28.mol2
- Graph Embedding Data/BINOL Data/BINOL_mol2/29.mol2
- Graph Embedding Data/BINOL Data/BINOL_mol2/30.mol2
- Graph Embedding Data/BINOL Data/BINOL_mol2/31.mol2
- Graph Embedding Data/BINOL Data/BINOL_mol2/32.mol2
- Graph Embedding Data/BINOL Data/BINOL_mol2/33.mol2
- Graph Embedding Data/BINOL Data/BINOL_mol2/34.mol2
- Graph Embedding Data/BINOL Data/BINOL_mol2/35.mol2
- Graph Embedding Data/BINOL Data/BINOL_mol2/36.mol2
- Graph Embedding Data/BINOL Data/BINOL_mol2/37.mol2
- Graph Embedding Data/BINOL Data/BINOL_mol2/38.mol2
- Graph Embedding Data/BINOL Data/BINOL_mol2/39.mol2
- Graph Embedding Data/BINOL Data/BINOL_mol2/40.mol2
- Graph Embedding Data/BINOL Data/BINOL_mol2/41.mol2
- Graph Embedding Data/BINOL Data/BINOL_mol2/42.mol2
- Graph Embedding Data/BINOL Data/BINOL_mol2/43.mol2
- Graph Embedding Data/BINOL Data/BINOL_mol2/15.mol2
- Graph Embedding Data/BINOL Data/BINOL_mol2/16.mol2
- Graph Embedding Data/BINOL Data/BINOL_mol2/20.mol2
- Graph Embedding Data/BINOL Data/BINOL_mol2/21.mol2
- Graph Embedding Data/BINOL Data/BINOL_mol2/23.mol2
- Graph Embedding Data/BINOL Data/BINOL_mol2/24.mol2
- Graph Embedding Data/BINOL Data/BINOL_mol2/26.mol2
- Graph Embedding Data/Nucleophilicity Data/Nuc_mol2/1.mol2
- Graph Embedding Data/Nucleophilicity Data/Nuc_mol2/2.mol2
- Graph Embedding Data/Nucleophilicity Data/Nuc_mol2/3.mol2
- Graph Embedding Data/Nucleophilicity Data/Nuc_mol2/7.mol2
- Graph Embedding Data/Nucleophilicity Data/Nuc_mol2/9.mol2
- Graph Embedding Data/Nucleophilicity Data/Nuc_mol2/6.mol2
- Graph Embedding Data/Nucleophilicity Data/Nuc_mol2/4.mol2
- Graph Embedding Data/Nucleophilicity Data/Nuc_mol2/5.mol2
- Graph Embedding Data/Nucleophilicity Data/Nuc_mol2/8.mol2
- Graph Embedding Data/Nucleophilicity Data/Nuc_mol2/10.mol2
- Graph Embedding Data/Nucleophilicity Data/Nuc_mol2/11.mol2
- Graph Embedding Data/Nucleophilicity Data/Nuc_mol2/12.mol2
- Graph Embedding Data/Nucleophilicity Data/Nuc_mol2/13.mol2
- Graph Embedding Data/Nucleophilicity Data/Nuc_mol2/14.mol2
- Graph Embedding Data/Nucleophilicity Data/Nuc_mol2/15.mol2
- Graph Embedding Data/Nucleophilicity Data/Nuc_mol2/16.mol2
- Graph Embedding Data/Nucleophilicity Data/Nuc_mol2/18.mol2
- Graph Embedding Data/Nucleophilicity Data/Nuc_mol2/21.mol2
- Graph Embedding Data/Nucleophilicity Data/Nuc_mol2/22.mol2
- Graph Embedding Data/Nucleophilicity Data/Nuc_mol2/23.mol2
- Graph Embedding Data/Nucleophilicity Data/Nuc_mol2/25.mol2
- Graph Embedding Data/Nucleophilicity Data/Nuc_mol2/27.mol2
- Graph Embedding Data/Nucleophilicity Data/Nuc_mol2/29.mol2
- Graph Embedding Data/Nucleophilicity Data/Nuc_mol2/30.mol2
- Graph Embedding Data/Nucleophilicity Data/Nuc_mol2/36.mol2
- Graph Embedding Data/Nucleophilicity Data/Nuc_mol2/38.mol2
- Graph Embedding Data/Nucleophilicity Data/Nuc_mol2/39.mol2
- Graph Embedding Data/Nucleophilicity Data/Nuc_mol2/40.mol2
- Graph Embedding Data/Nucleophilicity Data/Nuc_mol2/41.mol2
- Graph Embedding Data/Nucleophilicity Data/Nuc_mol2/44.mol2
- Graph Embedding Data/Nucleophilicity Data/Nuc_mol2/55.mol2
- Graph Embedding Data/Nucleophilicity Data/Nuc_mol2/56.mol2
- Graph Embedding Data/Nucleophilicity Data/Nuc_mol2/60.mol2
- Graph Embedding Data/Nucleophilicity Data/Nuc_mol2/63.mol2
- Graph Embedding Data/Nucleophilicity Data/Nuc_mol2/65.mol2
- Graph Embedding Data/Nucleophilicity Data/Nuc_mol2/66.mol2
- Graph Embedding Data/Nucleophilicity Data/Nuc_mol2/70.mol2
- Graph Embedding Data/Nucleophilicity Data/Nuc_mol2/73.mol2
- Graph Embedding Data/Nucleophilicity Data/Nuc_mol2/77.mol2
- Graph Embedding Data/Nucleophilicity Data/Nuc_mol2/78.mol2
- Graph Embedding Data/Nucleophilicity Data/Nuc_mol2/80.mol2
- Graph Embedding Data/Nucleophilicity Data/Nuc_mol2/82.mol2
- Graph Embedding Data/Nucleophilicity Data/Nuc_mol2/83.mol2
- Graph Embedding Data/Nucleophilicity Data/Nuc_mol2/84.mol2
- Graph Embedding Data/Nucleophilicity Data/Nuc_mol2/85.mol2
- Graph Embedding Data/Nucleophilicity Data/Nuc_mol2/87.mol2
- Graph Embedding Data/Nucleophilicity Data/Nuc_mol2/89.mol2
- Graph Embedding Data/Nucleophilicity Data/Nuc_mol2/90.mol2
- Graph Embedding Data/Nucleophilicity Data/Nuc_mol2/94.mol2
- Graph Embedding Data/Nucleophilicity Data/Nuc_mol2/95.mol2
- Graph Embedding Data/Nucleophilicity Data/Nuc_mol2/97.mol2
- Graph Embedding Data/Nucleophilicity Data/Nuc_mol2/99.mol2
- Graph Embedding Data/Nucleophilicity Data/Nuc_mol2/17.mol2
- Graph Embedding Data/Nucleophilicity Data/Nuc_mol2/19.mol2
- Graph Embedding Data/Nucleophilicity Data/Nuc_mol2/24.mol2
- Graph Embedding Data/Nucleophilicity Data/Nuc_mol2/26.mol2
- Graph Embedding Data/Nucleophilicity Data/Nuc_mol2/31.mol2
- Graph Embedding Data/Nucleophilicity Data/Nuc_mol2/32.mol2
- Graph Embedding Data/Nucleophilicity Data/Nuc_mol2/33.mol2
- Graph Embedding Data/Nucleophilicity Data/Nuc_mol2/42.mol2
- Graph Embedding Data/Nucleophilicity Data/Nuc_mol2/45.mol2
- Graph Embedding Data/Nucleophilicity Data/Nuc_mol2/46.mol2
- Graph Embedding Data/Nucleophilicity Data/Nuc_mol2/47.mol2
- Graph Embedding Data/Nucleophilicity Data/Nuc_mol2/51.mol2
- Graph Embedding Data/Nucleophilicity Data/Nuc_mol2/52.mol2
- Graph Embedding Data/Nucleophilicity Data/Nuc_mol2/53.mol2
- Graph Embedding Data/Nucleophilicity Data/Nuc_mol2/57.mol2
- Graph Embedding Data/Nucleophilicity Data/Nuc_mol2/58.mol2
- Graph Embedding Data/Nucleophilicity Data/Nuc_mol2/62.mol2
- Graph Embedding Data/Nucleophilicity Data/Nuc_mol2/64.mol2
- Graph Embedding Data/Nucleophilicity Data/Nuc_mol2/68.mol2
- Graph Embedding Data/Nucleophilicity Data/Nuc_mol2/69.mol2
- Graph Embedding Data/Nucleophilicity Data/Nuc_mol2/71.mol2
- Graph Embedding Data/Nucleophilicity Data/Nuc_mol2/72.mol2
- Graph Embedding Data/Nucleophilicity Data/Nuc_mol2/74.mol2
- Graph Embedding Data/Nucleophilicity Data/Nuc_mol2/76.mol2
- Graph Embedding Data/Nucleophilicity Data/Nuc_mol2/79.mol2
- Graph Embedding Data/Nucleophilicity Data/Nuc_mol2/81.mol2
- Graph Embedding Data/Nucleophilicity Data/Nuc_mol2/86.mol2
- Graph Embedding Data/Nucleophilicity Data/Nuc_mol2/88.mol2
- Graph Embedding Data/Nucleophilicity Data/Nuc_mol2/91.mol2
- Graph Embedding Data/Nucleophilicity Data/Nuc_mol2/92.mol2
- Graph Embedding Data/Nucleophilicity Data/Nuc_mol2/93.mol2
- Graph Embedding Data/Nucleophilicity Data/Nuc_mol2/20.mol2
- Graph Embedding Data/Nucleophilicity Data/Nuc_mol2/28.mol2
- Graph Embedding Data/Nucleophilicity Data/Nuc_mol2/34.mol2
- Graph Embedding Data/Nucleophilicity Data/Nuc_mol2/35.mol2
- Graph Embedding Data/Nucleophilicity Data/Nuc_mol2/37.mol2
- Graph Embedding Data/Nucleophilicity Data/Nuc_mol2/43.mol2
- Graph Embedding Data/Nucleophilicity Data/Nuc_mol2/48.mol2
- Graph Embedding Data/Nucleophilicity Data/Nuc_mol2/49.mol2
- Graph Embedding Data/Nucleophilicity Data/Nuc_mol2/50.mol2
- Graph Embedding Data/Nucleophilicity Data/Nuc_mol2/54.mol2
- Graph Embedding Data/Nucleophilicity Data/Nuc_mol2/59.mol2
- Graph Embedding Data/Nucleophilicity Data/Nuc_mol2/61.mol2
- Graph Embedding Data/Nucleophilicity Data/Nuc_mol2/67.mol2
- Graph Embedding Data/Nucleophilicity Data/Nuc_mol2/75.mol2
- Graph Embedding Data/Nucleophilicity Data/Nuc_mol2/96.mol2
- Graph Embedding Data/Nucleophilicity Data/Nuc_mol2/98.mol2
- Graph Embedding Data/Nucleophilicity Data/mayr_total_3b.csv
- Graph Embedding Data/Nucleophilicity Data/Nuc_mol2/103.mol2
- Graph Embedding Data/Nucleophilicity Data/Nuc_mol2/106.mol2
- Graph Embedding Data/Nucleophilicity Data/Nuc_mol2/108.mol2
- Graph Embedding Data/Nucleophilicity Data/Nuc_mol2/110.mol2
- Graph Embedding Data/Nucleophilicity Data/Nuc_mol2/116.mol2
- Graph Embedding Data/Nucleophilicity Data/Nuc_mol2/120.mol2
- Graph Embedding Data/Nucleophilicity Data/Nuc_mol2/121.mol2
- Graph Embedding Data/Nucleophilicity Data/Nuc_mol2/122.mol2
- Graph Embedding Data/Nucleophilicity Data/Nuc_mol2/127.mol2
- Graph Embedding Data/Nucleophilicity Data/Nuc_mol2/128.mol2
- Graph Embedding Data/Nucleophilicity Data/Nuc_mol2/129.mol2
- Graph Embedding Data/Nucleophilicity Data/Nuc_mol2/130.mol2
- Graph Embedding Data/Nucleophilicity Data/Nuc_mol2/131.mol2
- Graph Embedding Data/Nucleophilicity Data/Nuc_mol2/132.mol2
- Graph Embedding Data/Nucleophilicity Data/Nuc_mol2/134.mol2
- Graph Embedding Data/Nucleophilicity Data/Nuc_mol2/135.mol2
- Graph Embedding Data/Nucleophilicity Data/Nuc_mol2/136.mol2
- Graph Embedding Data/Nucleophilicity Data/Nuc_mol2/138.mol2
- Graph Embedding Data/Nucleophilicity Data/Nuc_mol2/139.mol2
- Graph Embedding Data/Nucleophilicity Data/Nuc_mol2/142.mol2
- Graph Embedding Data/Nucleophilicity Data/Nuc_mol2/144.mol2
- Graph Embedding Data/Nucleophilicity Data/Nuc_mol2/145.mol2
- Graph Embedding Data/Nucleophilicity Data/Nuc_mol2/150.mol2
- Graph Embedding Data/Nucleophilicity Data/Nuc_mol2/157.mol2
- Graph Embedding Data/Nucleophilicity Data/Nuc_mol2/159.mol2
- Graph Embedding Data/Nucleophilicity Data/Nuc_mol2/163.mol2
- Graph Embedding Data/Nucleophilicity Data/Nuc_mol2/165.mol2
- Graph Embedding Data/Nucleophilicity Data/Nuc_mol2/167.mol2
- Graph Embedding Data/Nucleophilicity Data/Nuc_mol2/170.mol2
- Graph Embedding Data/Nucleophilicity Data/Nuc_mol2/172.mol2
- Graph Embedding Data/Nucleophilicity Data/Nuc_mol2/178.mol2
- Graph Embedding Data/Nucleophilicity Data/Nuc_mol2/179.mol2
- Graph Embedding Data/Nucleophilicity Data/Nuc_mol2/180.mol2
- Graph Embedding Data/Nucleophilicity Data/Nuc_mol2/181.mol2
- Graph Embedding Data/Nucleophilicity Data/Nuc_mol2/182.mol2
- Graph Embedding Data/Nucleophilicity Data/Nuc_mol2/183.mol2
- Graph Embedding Data/Nucleophilicity Data/Nuc_mol2/187.mol2
- Graph Embedding Data/Nucleophilicity Data/Nuc_mol2/188.mol2
- Graph Embedding Data/Nucleophilicity Data/Nuc_mol2/192.mol2
- Graph Embedding Data/Nucleophilicity Data/Nuc_mol2/193.mol2
- Graph Embedding Data/Nucleophilicity Data/Nuc_mol2/197.mol2
- Graph Embedding Data/Nucleophilicity Data/Nuc_mol2/204.mol2
- Graph Embedding Data/Nucleophilicity Data/Nuc_mol2/206.mol2
- Graph Embedding Data/Nucleophilicity Data/Nuc_mol2/208.mol2
- Graph Embedding Data/Nucleophilicity Data/Nuc_mol2/210.mol2
- Graph Embedding Data/Nucleophilicity Data/Nuc_mol2/212.mol2
- Graph Embedding Data/Nucleophilicity Data/Nuc_mol2/214.mol2
- Graph Embedding Data/Nucleophilicity Data/Nuc_mol2/217.mol2
- Graph Embedding Data/Nucleophilicity Data/Nuc_mol2/219.mol2
- Graph Embedding Data/Nucleophilicity Data/Nuc_mol2/220.mol2
- Graph Embedding Data/Nucleophilicity Data/Nuc_mol2/224.mol2
- Graph Embedding Data/Nucleophilicity Data/Nuc_mol2/226.mol2
- Graph Embedding Data/Nucleophilicity Data/Nuc_mol2/227.mol2
- Graph Embedding Data/Nucleophilicity Data/Nuc_mol2/229.mol2
- Graph Embedding Data/Nucleophilicity Data/Nuc_mol2/230.mol2
- Graph Embedding Data/Nucleophilicity Data/Nuc_mol2/234.mol2
- Graph Embedding Data/Nucleophilicity Data/Nuc_mol2/237.mol2
- Graph Embedding Data/Nucleophilicity Data/Nuc_mol2/240.mol2
- Graph Embedding Data/Nucleophilicity Data/Nuc_mol2/241.mol2
- Graph Embedding Data/Nucleophilicity Data/Nuc_mol2/246.mol2
- Graph Embedding Data/Nucleophilicity Data/Nuc_mol2/247.mol2
- Graph Embedding Data/Nucleophilicity Data/Nuc_mol2/248.mol2
- Graph Embedding Data/Nucleophilicity Data/Nuc_mol2/257.mol2
- Graph Embedding Data/Nucleophilicity Data/Nuc_mol2/263.mol2
- Graph Embedding Data/Nucleophilicity Data/Nuc_mol2/265.mol2
- Graph Embedding Data/Nucleophilicity Data/Nuc_mol2/266.mol2
- Graph Embedding Data/Nucleophilicity Data/Nuc_mol2/267.mol2
- Graph Embedding Data/Nucleophilicity Data/Nuc_mol2/271.mol2
- Graph Embedding Data/Nucleophilicity Data/Nuc_mol2/276.mol2
- Graph Embedding Data/Nucleophilicity Data/Nuc_mol2/100.mol2
- Graph Embedding Data/Nucleophilicity Data/Nuc_mol2/102.mol2
- Graph Embedding Data/Nucleophilicity Data/Nuc_mol2/105.mol2
- Graph Embedding Data/Nucleophilicity Data/Nuc_mol2/107.mol2
- Graph Embedding Data/Nucleophilicity Data/Nuc_mol2/109.mol2
- Graph Embedding Data/Nucleophilicity Data/Nuc_mol2/112.mol2
- Graph Embedding Data/Nucleophilicity Data/Nuc_mol2/114.mol2
- Graph Embedding Data/Nucleophilicity Data/Nuc_mol2/117.mol2
- Graph Embedding Data/Nucleophilicity Data/Nuc_mol2/119.mol2
- Graph Embedding Data/Nucleophilicity Data/Nuc_mol2/123.mol2
- Graph Embedding Data/Nucleophilicity Data/Nuc_mol2/124.mol2
- Graph Embedding Data/Nucleophilicity Data/Nuc_mol2/125.mol2
- Graph Embedding Data/Nucleophilicity Data/Nuc_mol2/137.mol2
- Graph Embedding Data/Nucleophilicity Data/Nuc_mol2/143.mol2
- Graph Embedding Data/Nucleophilicity Data/Nuc_mol2/146.mol2
- Graph Embedding Data/Nucleophilicity Data/Nuc_mol2/148.mol2
- Graph Embedding Data/Nucleophilicity Data/Nuc_mol2/149.mol2
- Graph Embedding Data/Nucleophilicity Data/Nuc_mol2/151.mol2
- Graph Embedding Data/Nucleophilicity Data/Nuc_mol2/153.mol2
- Graph Embedding Data/Nucleophilicity Data/Nuc_mol2/154.mol2
- Graph Embedding Data/Nucleophilicity Data/Nuc_mol2/155.mol2
- Graph Embedding Data/Nucleophilicity Data/Nuc_mol2/161.mol2
- Graph Embedding Data/Nucleophilicity Data/Nuc_mol2/166.mol2
- Graph Embedding Data/Nucleophilicity Data/Nuc_mol2/168.mol2
- Graph Embedding Data/Nucleophilicity Data/Nuc_mol2/169.mol2
- Graph Embedding Data/Nucleophilicity Data/Nuc_mol2/171.mol2
- Graph Embedding Data/Nucleophilicity Data/Nuc_mol2/173.mol2
- Graph Embedding Data/Nucleophilicity Data/Nuc_mol2/174.mol2
- Graph Embedding Data/Nucleophilicity Data/Nuc_mol2/175.mol2
- Graph Embedding Data/Nucleophilicity Data/Nuc_mol2/176.mol2
- Graph Embedding Data/Nucleophilicity Data/Nuc_mol2/184.mol2
- Graph Embedding Data/Nucleophilicity Data/Nuc_mol2/190.mol2
- Graph Embedding Data/Nucleophilicity Data/Nuc_mol2/194.mol2
- Graph Embedding Data/Nucleophilicity Data/Nuc_mol2/198.mol2
- Graph Embedding Data/Nucleophilicity Data/Nuc_mol2/199.mol2
- Graph Embedding Data/Nucleophilicity Data/Nuc_mol2/200.mol2
- Graph Embedding Data/Nucleophilicity Data/Nuc_mol2/203.mol2
[truncated: 75 more entries]
