# Supplementary material for: Machine-Learning-Guided Discovery of Electrochemical Reactions
Source: J Am Chem Soc. 2022 Dec 2;144(49):22599–610. doi: 10.1021/jacs.2c08997 (PMC9756344; doi:10.1021/jacs.2c08997)
Supplement: Supplementary file 2 — ja2c08997_si_002.zip [file ja2c08997_si_002.zip › Graph Embedding Data/BINOL Data/BINOL_1.csv]

1_0	0.0	-0.4	0.0
1_1	-0.1	-0.3	0.1
1_10	-0.4	-0.6	-0.3
1_11	-0.4	-0.5	-0.3
1_12	-0.4	-0.6	-0.3
1_13	-0.5	-0.6	-0.3
1_14	-0.2	-0.3	0.0
1_15	-0.2	-0.3	-0.1
1_16	0.0	-0.1	-0.5
1_17	-0.2	-0.3	0.0
1_18	-0.2	-0.3	-0.1
1_19	0.0	-0.1	0.1
1_2	-0.2	-0.3	0.0
1_20	-0.4	-0.5	-0.3
1_21	-0.2	-0.3	-0.1
1_22	-0.2	-0.3	-0.1
1_23	-0.2	-0.3	-0.1
1_24	-0.2	-0.3	-0.1
1_25	-0.4	-0.5	-0.3
1_26	-0.4	-0.5	-0.3
1_27	-0.4	-0.5	-0.3
1_28	-0.4	-0.5	-0.3
1_29	-0.2	-0.4	-0.1
1_3	-0.2	-0.3	0.0
1_30	-0.3	-0.4	-0.2
1_31	-0.8	-0.9	-0.7
1_32	-0.1	-0.2	0.0
1_33	-0.1	-0.2	0.0
1_34	-0.2	-0.3	-0.1
1_35	-0.2	-0.3	-0.1
1_36	-0.3	-0.4	-0.2
1_37	-0.2	-0.3	-0.1
1_38	-0.4	-0.5	-0.3
1_39	-0.2	-0.3	-0.1
1_4	-0.1	-0.3	0.0
1_40	-0.2	-0.3	-0.2
1_41	-0.5	-0.5	-0.4
1_42	-0.5	-0.5	-0.4
1_43	-0.5	-0.5	-0.4
1_44	-0.5	-0.5	-0.4
1_45	-0.2	-0.3	-0.1
1_46	-0.4	-0.5	-0.3
1_47	-0.2	-0.3	-0.1
1_48	-0.3	-0.4	-0.2
1_49	-0.2	-0.3	-0.1
1_5	-0.5	-0.6	-0.3
1_50	-0.2	-0.3	-0.1
1_51	-0.3	-0.4	-0.2
1_52	-0.2	-0.3	-0.1
1_53	-0.4	-0.5	-0.4
1_54	-0.2	-0.3	-0.1
1_55	-0.2	-0.3	-0.2
1_56	-0.5	-0.5	-0.4
1_57	-0.5	-0.5	-0.4
1_58	-0.5	-0.5	-0.4
1_59	-0.5	-0.5	-0.4
1_6	-0.2	-0.3	0.0
1_60	-0.2	-0.3	-0.1
1_61	-0.4	-0.5	-0.4
1_62	-0.2	-0.3	-0.1
1_63	-0.3	-0.4	-0.2
1_7	-0.2	-0.3	0.1
1_8	-0.2	-0.3	0.0
1_9	-0.2	-0.3	0.0
10_0	-0.1	-0.7	0.1
10_1	-0.2	-0.3	0.0
10_10	-0.2	-0.3	-0.1
10_11	-0.2	-0.1	0.1
10_12	-0.4	-0.5	-0.3
10_13	-0.3	-0.4	-0.1
10_14	-0.3	-0.4	-0.2
10_15	-0.8	-0.9	-0.7
10_16	-0.4	-0.5	-0.3
10_17	-0.4	-0.5	-0.3
10_18	-0.4	-0.5	-0.3
10_19	-0.4	-0.5	-0.3
10_2	-0.2	-0.3	0.0
10_20	-0.4	-0.5	-0.3
10_21	-0.4	-0.5	-0.3
10_22	-0.4	-0.5	-0.3
10_23	-0.4	-0.5	-0.3
10_24	-0.4	-0.5	-0.3
10_25	-0.4	-0.5	-0.3
10_26	-0.4	-0.5	-0.3
10_27	-0.4	-0.5	-0.3
10_28	-0.4	-0.5	-0.3
10_29	-0.4	-0.5	-0.3
10_3	-0.2	-0.3	0.0
10_30	-0.4	-0.5	-0.3
10_31	-0.1	-0.6	-0.3
10_32	-0.4	-0.6	-0.3
10_33	-0.4	-0.5	-0.3
10_34	-0.4	-0.5	-0.3
10_35	-0.4	-0.5	-0.3
10_36	-0.4	-0.6	-0.3
10_37	-0.4	-0.5	-0.3
10_38	-0.4	-0.6	-0.3
10_39	-0.4	-0.6	-0.3
10_4	-0.1	-0.3	0.0
10_40	-0.1	-0.2	0.0
10_41	-0.1	-0.2	0.0
10_42	-0.2	-0.3	-0.1
10_43	-0.4	-0.5	-0.3
10_44	-0.4	-0.5	-0.3
10_45	-0.4	-0.5	-0.3
10_46	-0.2	-0.3	-0.1
10_47	-0.4	-0.5	-0.3
10_48	-0.2	-0.3	-0.1
10_49	-0.6	-0.7	-0.5
10_5	-0.4	-0.6	-0.3
10_50	-0.3	-0.4	-0.3
10_51	-0.4	-0.4	-0.3
10_52	-0.3	-0.4	-0.3
10_53	-0.2	-0.3	-0.1
10_54	-0.5	-0.5	-0.4
10_55	-0.2	-0.3	-0.1
10_56	-0.6	-0.7	-0.5
10_57	-0.4	-0.4	-0.3
10_58	-0.4	-0.4	-0.3
10_59	-0.4	-0.4	-0.3
10_6	-0.2	-0.3	0.0
10_60	-0.2	-0.3	-0.1
10_61	-0.4	-0.5	-0.4
10_62	-0.2	-0.3	-0.1
10_63	-0.4	-0.5	-0.3
10_64	-0.4	-0.5	-0.3
10_65	-0.4	-0.5	-0.3
10_66	-0.2	-0.3	-0.1
10_67	-0.4	-0.5	-0.4
10_68	-0.2	-0.3	-0.1
10_69	-0.6	-0.7	-0.5
10_7	-0.2	-0.3	-0.1
10_70	-0.4	-0.4	-0.3
10_71	-0.4	-0.4	-0.3
10_72	-0.4	-0.4	-0.3
10_73	-0.2	-0.3	-0.1
10_74	-0.5	-0.5	-0.4
10_75	-0.2	-0.3	-0.1
10_76	-0.6	-0.7	-0.5
10_77	-0.4	-0.4	-0.3
10_78	-0.3	-0.4	-0.3
10_79	-0.3	-0.4	-0.3
10_8	-0.2	-0.3	0.0
10_80	-0.2	-0.3	-0.1
10_81	-0.4	-0.5	-0.3
10_9	-0.2	-0.1	0.1
11_0	0.0	-0.5	0.0
11_1	-0.2	-0.3	0.0
11_10	-0.4	-0.6	-0.3
11_11	-0.4	-0.5	-0.3
11_12	-0.4	-0.6	-0.3
11_13	-0.5	-0.6	-0.3
11_14	-0.2	-0.3	0.0
11_15	-0.2	-0.3	-0.1
11_16	0.0	-0.1	0.0
11_17	-0.2	-0.3	0.1
11_18	-0.2	-0.3	-0.1
11_19	0.0	-0.1	-0.1
11_2	-0.2	-0.3	-0.1
11_20	-0.4	-0.5	-0.3
11_21	-0.2	-0.3	-0.1
11_22	-0.2	-0.3	-0.1
11_23	-0.2	-0.3	-0.1
11_24	-0.2	-0.3	0.1
11_25	-0.4	-0.5	-0.3
11_26	-0.4	-0.5	-0.3
11_27	-0.4	-0.5	-0.3
11_28	-0.4	-0.5	-0.3
11_29	-0.2	-0.4	-0.2
11_3	-0.2	-0.3	0.0
11_30	-0.3	-0.4	-0.2
11_31	-0.8	-0.9	0.0
11_32	-0.1	-0.2	0.0
11_33	-0.1	-0.2	0.0
11_34	-0.2	-0.3	-0.1
11_35	-0.4	-0.5	-0.3
11_36	-0.4	-0.5	-0.3
11_37	-0.4	-0.5	-0.3
11_38	-0.2	-0.3	-0.1
11_39	-0.2	-0.3	-0.1
11_4	-0.2	-0.3	0.0
11_40	-0.2	-0.3	-0.1
11_41	-0.4	-0.5	-0.4
11_42	-0.6	-0.6	-0.1
11_43	-0.6	-0.6	-0.1
11_44	-0.2	-0.3	-0.1
11_45	-0.4	-0.5	-0.4
11_46	-0.2	-0.3	-0.1
11_47	-0.4	-0.5	-0.4
11_48	-0.2	-0.3	-0.1
11_49	-0.4	-0.5	-0.4
11_5	-0.5	-0.6	-0.3
11_50	-0.2	-0.3	-0.1
11_51	-0.4	-0.5	-0.3
11_52	-0.2	-0.2	-0.1
11_53	-0.4	-0.5	-0.3
11_54	-0.2	-0.2	-0.1
11_55	-0.4	-0.5	-0.3
11_56	-0.2	-0.3	-0.1
11_57	-0.4	-0.5	-0.4
11_58	-0.2	-0.3	-0.1
11_59	-0.4	-0.5	-0.4
11_6	-0.2	-0.3	0.0
11_60	-0.2	-0.2	-0.1
11_61	-0.4	-0.5	-0.3
11_62	-0.4	-0.5	-0.3
11_63	-0.4	-0.5	-0.3
11_64	0.0	-0.2	-0.1
11_65	-0.2	-0.2	-0.1
11_66	-0.2	-0.2	-0.1
11_67	-0.4	-0.5	-0.4
11_68	0.0	-0.1	-0.1
11_69	-0.2	-0.1	-0.1
11_7	-0.2	-0.3	0.0
11_70	-0.2	-0.3	-0.1
11_71	-0.4	-0.5	-0.4
11_72	-0.2	-0.3	-0.1
11_73	-0.4	-0.5	-0.4
11_74	-0.2	-0.2	-0.1
11_75	-0.4	-0.5	-0.3
11_76	-0.2	-0.2	-0.1
11_77	-0.4	-0.5	-0.3
11_78	-0.2	-0.3	-0.1
11_79	-0.4	-0.5	-0.3
11_8	-0.2	-0.3	0.0
11_80	-0.2	-0.3	-0.1
11_81	-0.4	-0.5	-0.4
11_82	-0.2	-0.3	-0.1
11_83	-0.4	-0.5	-0.4
11_84	-0.2	-0.3	-0.1
11_85	-0.4	-0.5	-0.4
11_9	-0.2	-0.3	0.0
12_0	0.0	-0.5	0.0
12_1	-0.2	-0.3	0.0
12_10	-0.4	-0.6	-0.3
12_11	-0.4	-0.6	-0.3
12_12	-0.4	-0.6	-0.3
12_13	-0.5	-0.6	-0.3
12_14	-0.2	-0.3	-0.1
12_15	-0.2	-0.3	-0.1
12_16	0.0	-0.1	-0.5
12_17	-0.2	-0.3	-0.1
12_18	-0.2	-0.3	-0.1
12_19	0.0	-0.1	0.1
12_2	-0.2	-0.3	0.0
12_20	-0.4	-0.5	-0.3
12_21	-0.2	-0.3	-0.1
12_22	-0.2	-0.3	-0.1
12_23	-0.2	-0.3	-0.1
12_24	-0.2	-0.3	-0.1
12_25	-0.4	-0.5	-0.3
12_26	-0.4	-0.5	-0.3
12_27	-0.4	-0.5	-0.3
12_28	-0.4	-0.5	-0.3
12_29	-0.2	-0.4	-0.1
12_3	-0.2	-0.3	0.0
12_30	-0.3	-0.4	-0.2
12_31	-0.8	-0.9	-0.7
12_32	-0.1	-0.2	0.0
12_33	-0.1	-0.2	0.0
12_34	-0.2	-0.3	-0.1
12_35	-0.4	-0.5	-0.3
12_36	-0.2	-0.3	-0.1
12_37	-0.4	-0.5	-0.3
12_38	-0.4	-0.5	-0.3
12_39	-0.4	-0.5	-0.3
12_4	-0.2	-0.3	0.0
12_40	-0.2	-0.3	-0.1
12_41	-0.6	-0.7	-0.5
12_42	-0.4	-0.5	-0.3
12_43	-0.4	-0.5	-0.3
12_44	-0.4	-0.5	-0.3
12_45	-0.2	-0.3	-0.1
12_46	-0.5	-0.5	-0.4
12_47	-0.2	-0.3	-0.1
12_48	-0.6	-0.7	-0.5
12_49	-0.4	-0.4	-0.3
12_5	-0.5	-0.6	-0.3
12_50	-0.4	-0.4	-0.3
12_51	-0.4	-0.4	-0.3
12_52	-0.2	-0.3	-0.1
12_53	-0.4	-0.5	-0.4
12_54	-0.2	-0.3	-0.1
12_55	-0.4	-0.5	-0.3
12_56	-0.2	-0.3	-0.1
12_57	-0.4	-0.5	-0.3
12_58	-0.4	-0.5	-0.3
12_59	-0.4	-0.5	-0.3
12_6	-0.2	-0.3	0.0
12_60	-0.2	-0.3	-0.1
12_61	-0.6	-0.7	-0.6
12_62	-0.4	-0.4	-0.3
12_63	-0.4	-0.4	-0.3
12_64	-0.4	-0.4	-0.3
12_65	-0.2	-0.3	-0.1
12_66	-0.5	-0.5	-0.4
12_67	-0.2	-0.3	-0.1
12_68	-0.6	-0.7	-0.6
12_69	-0.4	-0.4	-0.3
12_7	-0.2	-0.3	0.1
12_70	-0.4	-0.4	-0.3
12_71	-0.4	-0.4	-0.3
12_72	-0.2	-0.3	-0.1
12_73	-0.4	-0.5	-0.4
12_8	-0.2	-0.3	0.0
12_9	-0.2	-0.3	0.0
13_0	-0.2	-0.5	0.0
13_1	0.0	-0.3	0.0
13_10	-0.4	-0.6	-0.3
13_11	-0.4	-0.5	-0.3
13_12	-0.4	-0.6	-0.3
13_13	-0.5	-0.6	-0.3
13_14	-0.2	-0.3	-0.1
13_15	-0.2	-0.3	-0.1
13_16	0.0	-0.1	0.1
13_17	-0.2	-0.3	-0.1
13_18	-0.2	-0.3	-0.1
13_19	0.0	-0.1	0.1
13_2	-0.2	-0.3	-0.3
13_20	-0.4	-0.5	-0.3
13_21	-0.2	-0.3	-0.1
13_22	-0.2	-0.3	-0.1
13_23	-0.2	-0.3	-0.1
13_24	-0.2	-0.3	-0.1
13_25	-0.4	-0.5	-0.3
13_26	-0.4	-0.5	-0.3
13_27	-0.4	-0.5	-0.3
13_28	-0.4	-0.5	-0.3
13_29	-0.2	-0.4	-0.1
13_3	-0.2	-0.3	0.0
13_30	-0.3	-0.4	-0.2
13_31	-0.8	-0.9	-0.7
13_32	-0.1	-0.2	0.0
13_33	-0.1	-0.2	0.0
13_34	-0.4	-0.5	-0.3
13_35	-0.4	-0.5	-0.3
13_36	-0.4	-0.5	-0.3
13_37	-0.4	-0.5	-0.3
13_38	-0.2	-0.3	-0.1
13_39	-0.4	-0.5	-0.4
13_4	-0.2	-0.3	0.0
13_40	-0.2	-0.3	-0.1
13_41	-0.4	-0.5	-0.4
13_42	-0.2	-0.3	-0.1
13_43	-0.4	-0.5	-0.3
13_44	-0.2	-0.3	-0.1
13_45	-0.2	-0.3	-0.1
13_46	-0.4	-0.5	-0.3
13_47	-0.2	-0.3	-0.1
13_48	-0.4	-0.5	-0.4
13_49	-0.2	-0.2	-0.1
13_5	-0.5	-0.6	-0.3
13_50	-0.4	-0.5	-0.3
13_51	-0.2	-0.2	-0.1
13_52	-0.4	-0.5	-0.3
13_53	-0.2	-0.2	-0.1
13_54	-0.4	-0.5	-0.3
13_55	-0.2	-0.2	-0.1
13_56	-0.2	-0.2	-0.1
13_57	-0.4	-0.5	-0.3
13_58	-0.2	-0.2	-0.1
13_59	-0.4	-0.5	-0.3
13_6	-0.2	-0.3	0.0
13_60	-0.4	-0.5	-0.3
13_61	-0.4	-0.5	-0.3
13_62	-0.4	-0.5	-0.3
13_63	-0.4	-0.5	-0.3
13_64	-0.2	-0.2	-0.1
13_65	-0.4	-0.5	-0.4
13_66	-0.2	-0.2	-0.1
13_67	-0.4	-0.5	-0.4
13_68	-0.2	-0.2	-0.1
13_69	-0.4	-0.5	-0.4
13_7	-0.2	-0.3	0.0
13_70	-0.2	-0.2	-0.1
13_71	-0.2	-0.2	-0.1
13_72	-0.4	-0.5	-0.4
13_73	-0.2	-0.2	-0.1
13_74	-0.4	-0.5	-0.4
13_75	-0.2	-0.2	-0.1
13_76	-0.4	-0.5	-0.4
13_77	-0.2	-0.2	-0.1
13_78	-0.4	-0.5	-0.4
13_79	-0.2	-0.2	-0.1
13_8	-0.2	-0.3	0.0
13_80	-0.4	-0.5	-0.4
13_81	-0.2	-0.2	-0.1
13_82	-0.2	-0.2	-0.1
13_83	-0.4	-0.5	-0.3
13_84	-0.2	-0.2	-0.1
13_85	-0.4	-0.5	-0.4
13_86	-0.4	-0.5	-0.3
13_87	-0.4	-0.5	-0.3
13_9	-0.2	-0.3	0.0
14_0	0.0	-0.5	0.0
14_1	-0.2	-0.3	0.1
14_10	-0.4	-0.6	-0.3
14_100	-0.4	-0.5	-0.3
14_101	-0.1	-0.2	-0.1
14_102	-0.1	-0.2	-0.1
14_103	-0.4	-0.5	-0.3
14_11	-0.4	-0.5	-0.3
14_12	-0.4	-0.6	-0.3
14_13	-0.5	-0.6	-0.3
14_14	-0.2	-0.3	-0.1
14_15	-0.2	-0.3	-0.1
14_16	0.0	-0.1	-0.5
14_17	-0.2	-0.3	-0.1
14_18	-0.2	-0.3	-0.1
14_19	0.0	-0.1	0.1
14_2	-0.2	-0.3	0.0
14_20	-0.4	-0.5	-0.3
14_21	-0.2	-0.3	-0.1
14_22	-0.2	-0.3	-0.1
14_23	-0.2	-0.3	-0.1
14_24	-0.2	-0.3	-0.1
14_25	-0.4	-0.5	-0.3
14_26	-0.4	-0.5	-0.3
14_27	-0.4	-0.5	-0.3
14_28	-0.4	-0.5	-0.3
14_29	-0.3	-0.4	-0.1
14_3	-0.2	-0.3	0.0
14_30	-0.3	-0.4	-0.2
14_31	-0.8	-0.9	-0.7
14_32	-0.1	-0.2	0.0
14_33	-0.1	-0.2	0.0
14_34	-0.2	-0.2	-0.1
14_35	-0.5	-0.6	-0.4
14_36	-0.4	-0.5	-0.3
14_37	-0.4	-0.5	-0.3
14_38	-0.4	-0.5	-0.3
14_39	-0.4	-0.5	-0.3
14_4	-0.2	-0.3	0.0
14_40	-0.4	-0.5	-0.3
14_41	-0.4	-0.5	-0.3
14_42	-0.4	-0.5	-0.3
14_43	-0.4	-0.5	-0.3
14_44	-0.4	-0.5	-0.3
14_45	-0.4	-0.5	-0.3
14_46	-0.4	-0.5	-0.3
14_47	-0.4	-0.5	-0.3
14_48	-0.2	-0.2	-0.1
14_49	-0.4	-0.5	-0.3
14_5	-0.5	-0.6	-0.3
14_50	-0.2	-0.3	-0.1
14_51	-0.5	-0.6	-0.4
14_52	-0.4	-0.5	-0.3
14_53	-0.4	-0.5	-0.3
14_54	-0.4	-0.5	-0.3
14_55	-0.4	-0.5	-0.3
14_56	-0.4	-0.5	-0.3
14_57	-0.4	-0.5	-0.3
14_58	-0.4	-0.5	-0.3
14_59	-0.4	-0.5	-0.3
14_6	-0.2	-0.3	0.0
14_60	-0.4	-0.5	-0.3
14_61	-0.4	-0.5	-0.3
14_62	-0.4	-0.5	-0.3
14_63	-0.4	-0.5	-0.3
14_64	-0.2	-0.3	-0.1
14_65	-0.4	-0.5	-0.3
14_66	-0.1	-0.3	0.0
14_67	-0.1	-0.3	0.0
14_68	-0.4	-0.5	-0.3
14_69	-0.1	-0.2	-0.1
14_7	-0.2	-0.3	0.1
14_70	-0.5	-0.6	-0.4
14_71	-0.4	-0.5	-0.4
14_72	-0.4	-0.5	-0.4
14_73	-0.4	-0.5	-0.4
14_74	-0.4	-0.5	-0.4
14_75	-0.4	-0.5	-0.4
14_76	-0.4	-0.5	-0.4
14_77	-0.4	-0.5	-0.4
14_78	-0.4	-0.5	-0.4
14_79	-0.4	-0.5	-0.4
14_8	-0.2	-0.3	0.0
14_80	-0.4	-0.5	-0.4
14_81	-0.4	-0.5	-0.4
14_82	-0.4	-0.5	-0.4
14_83	-0.1	-0.2	-0.1
14_84	-0.4	-0.5	-0.3
14_85	-0.1	-0.2	-0.1
14_86	-0.5	-0.5	-0.4
14_87	-0.4	-0.4	-0.3
14_88	-0.4	-0.4	-0.3
14_89	-0.4	-0.4	-0.3
14_9	-0.2	-0.3	0.0
14_90	-0.4	-0.4	-0.3
14_91	-0.4	-0.5	-0.3
14_92	-0.4	-0.5	-0.3
14_93	-0.4	-0.5	-0.3
14_94	-0.4	-0.5	-0.3
14_95	-0.4	-0.4	-0.3
14_96	-0.4	-0.4	-0.3
14_97	-0.4	-0.4	-0.3
14_98	-0.4	-0.4	-0.3
14_99	-0.1	-0.2	-0.1
15_0	-0.1	-0.7	0.1
15_1	-0.2	-0.3	0.0
15_10	-0.1	-0.2	-0.1
15_100	-0.4	-0.4	-0.3
15_101	-0.4	-0.4	-0.3
15_102	-0.4	-0.4	-0.3
15_103	-0.4	-0.5	-0.3
15_104	-0.4	-0.5	-0.3
15_105	-0.4	-0.5	-0.3
15_106	-0.4	-0.5	-0.3
15_107	-0.1	-0.2	-0.1
15_108	-0.4	-0.5	-0.3
15_109	-0.1	-0.2	-0.1
15_11	-0.1	-0.1	0.1
15_110	-0.1	-0.2	-0.1
15_111	-0.4	-0.5	-0.3
15_12	-0.4	-0.5	-0.3
15_13	-0.3	-0.4	-0.1
15_14	-0.3	-0.4	-0.2
15_15	-0.8	-0.9	0.0
15_16	-0.4	-0.5	-0.3
15_17	-0.4	-0.5	-0.3
15_18	-0.4	-0.5	-0.3
15_19	-0.4	-0.5	-0.3
15_2	-0.1	-0.4	0.0
15_20	-0.4	-0.5	-0.3
15_21	-0.4	-0.5	-0.3
15_22	-0.4	-0.5	-0.3
15_23	-0.4	-0.5	-0.3
15_24	-0.4	-0.5	-0.3
15_25	-0.4	-0.5	-0.3
15_26	-0.4	-0.5	-0.3
15_27	-0.4	-0.5	-0.3
15_28	-0.4	-0.5	-0.3
15_29	-0.4	-0.5	-0.3
15_3	-0.1	-0.2	0.0
15_30	-0.4	-0.5	-0.3
15_31	-0.1	-0.5	-0.3
15_32	-0.4	-0.5	-0.3
15_33	-0.4	-0.5	-0.3
15_34	-0.4	-0.5	-0.3
15_35	-0.4	-0.5	-0.3
15_36	-0.4	-0.5	-0.3
15_37	-0.4	-0.5	-0.3
15_38	-0.4	-0.5	-0.3
15_39	-0.4	-0.5	-0.3
15_4	-0.1	-0.3	0.0
15_40	-0.1	-0.2	0.0
15_41	-0.1	-0.2	0.0
15_42	-0.1	-0.2	-0.1
15_43	-0.5	-0.6	-0.4
15_44	-0.4	-0.5	-0.3
15_45	-0.4	-0.5	-0.3
15_46	-0.4	-0.5	-0.3
15_47	-0.4	-0.5	-0.3
15_48	-0.4	-0.5	-0.3
15_49	-0.4	-0.5	-0.3
15_5	-0.4	-0.6	-0.3
15_50	-0.4	-0.5	-0.3
15_51	-0.4	-0.5	-0.3
15_52	-0.4	-0.5	-0.3
15_53	-0.4	-0.5	-0.3
15_54	-0.4	-0.5	-0.3
15_55	-0.4	-0.5	-0.3
15_56	-0.1	-0.2	-0.1
15_57	-0.4	-0.5	-0.3
15_58	-0.2	-0.2	-0.1
15_59	-0.5	-0.6	-0.4
15_6	-0.1	-0.3	0.0
15_60	-0.4	-0.5	-0.3
15_61	-0.4	-0.5	-0.3
15_62	-0.4	-0.5	-0.3
15_63	-0.4	-0.5	-0.3
15_64	-0.4	-0.5	-0.3
15_65	-0.4	-0.5	-0.3
15_66	-0.4	-0.5	-0.3
15_67	-0.4	-0.5	-0.3
15_68	-0.4	-0.5	-0.3
15_69	-0.4	-0.5	-0.3
15_7	-0.1	-0.2	-0.1
15_70	-0.4	-0.5	-0.3
15_71	-0.4	-0.5	-0.3
15_72	-0.2	-0.2	-0.1
15_73	-0.4	-0.5	-0.3
15_74	-0.1	-0.2	0.0
15_75	-0.1	-0.2	0.0
15_76	-0.4	-0.5	-0.3
15_77	-0.1	-0.2	-0.1
15_78	-0.5	-0.6	-0.4
15_79	-0.4	-0.5	-0.4
15_8	-0.1	-0.3	0.0
15_80	-0.4	-0.5	-0.4
15_81	-0.4	-0.5	-0.4
15_82	-0.4	-0.5	-0.4
15_83	-0.4	-0.5	-0.4
15_84	-0.4	-0.5	-0.4
15_85	-0.4	-0.5	-0.4
15_86	-0.4	-0.5	-0.4
15_87	-0.4	-0.5	-0.3
15_88	-0.4	-0.5	-0.3
15_89	-0.4	-0.5	-0.4
15_9	-0.1	-0.7	-0.5
15_90	-0.4	-0.5	-0.4
15_91	-0.1	-0.2	-0.1
15_92	-0.4	-0.5	-0.3
15_93	-0.1	-0.2	-0.1
15_94	-0.5	-0.5	-0.4
15_95	-0.4	-0.4	-0.3
15_96	-0.4	-0.4	-0.3
15_97	-0.4	-0.4	-0.3
15_98	-0.4	-0.4	-0.3
15_99	-0.4	-0.4	-0.3
16_0	0.0	-0.5	0.0
16_1	-0.2	-0.3	0.0
16_10	-0.4	-0.6	-0.3
16_100	-0.5	-0.5	-0.4
16_101	-0.5	-0.5	-0.4
16_102	-0.5	-0.5	-0.4
16_103	-0.2	-0.2	-0.1
16_104	-0.4	-0.5	-0.4
16_105	-0.2	-0.2	-0.1
16_106	-0.4	-0.5	-0.3
16_107	-0.2	-0.2	-0.1
16_108	-0.2	-0.2	-0.1
16_109	-0.4	-0.5	-0.4
16_11	-0.4	-0.5	-0.3
16_110	-0.2	-0.2	-0.1
16_111	-0.4	-0.5	-0.4
16_12	-0.4	-0.6	-0.3
16_13	-0.5	-0.6	-0.3
16_14	-0.2	-0.3	-0.1
16_15	-0.2	-0.3	-0.1
16_16	0.0	-0.1	0.1
16_17	-0.2	-0.3	-0.1
16_18	-0.2	-0.3	-0.1
16_19	0.0	-0.1	0.1
16_2	-0.2	-0.3	0.0
16_20	-0.4	-0.5	-0.3
16_21	-0.2	-0.3	-0.1
16_22	-0.2	-0.3	-0.1
16_23	-0.2	-0.3	-0.1
16_24	-0.2	-0.3	-0.1
16_25	-0.4	-0.5	-0.3
16_26	-0.4	-0.5	-0.3
16_27	-0.4	-0.5	-0.3
16_28	-0.4	-0.5	-0.3
16_29	-0.3	-0.4	-0.1
16_3	-0.2	-0.3	0.0
16_30	-0.3	-0.4	-0.2
16_31	-0.8	-0.9	-0.7
16_32	-0.1	-0.2	0.0
16_33	-0.1	-0.2	0.0
16_34	-0.2	-0.2	-0.1
16_35	-0.2	-0.2	-0.1
16_36	-0.4	-0.5	-0.3
16_37	-0.2	-0.3	-0.1
16_38	-0.2	-0.3	-0.1
16_39	-0.4	-0.5	-0.3
16_4	-0.2	-0.3	0.0
16_40	-0.2	-0.3	-0.4
16_41	-0.2	-0.3	-0.3
16_42	-0.4	-0.5	-0.3
16_43	-0.2	-0.2	-0.1
16_44	-0.2	-0.3	-0.2
16_45	-0.5	-0.5	-0.4
16_46	-0.5	-0.5	-0.4
16_47	-0.5	-0.5	-0.4
16_48	-0.5	-0.5	-0.4
16_49	-0.2	-0.2	-0.1
16_5	-0.5	-0.6	-0.3
16_50	-0.4	-0.5	-0.4
16_51	-0.2	-0.2	-0.1
16_52	-0.4	-0.5	-0.3
16_53	-0.2	-0.2	-0.1
16_54	-0.2	-0.2	-0.1
16_55	-0.4	-0.5	-0.4
16_56	-0.2	-0.2	-0.1
16_57	-0.4	-0.5	-0.4
16_58	-0.2	-0.3	-0.1
16_59	-0.3	-0.3	-0.2
16_6	-0.2	-0.3	0.0
16_60	-0.5	-0.5	-0.4
16_61	-0.5	-0.5	-0.4
16_62	-0.5	-0.5	-0.4
16_63	-0.5	-0.5	-0.4
16_64	-0.2	-0.3	-0.1
16_65	-0.4	-0.5	-0.4
16_66	-0.2	-0.2	-0.1
16_67	-0.4	-0.5	-0.4
16_68	-0.2	-0.2	-0.1
16_69	-0.2	-0.3	-0.1
16_7	-0.2	-0.3	0.1
16_70	-0.4	-0.5	-0.4
16_71	-0.2	-0.3	-0.1
16_72	-0.5	-0.5	-0.4
16_73	-0.2	-0.2	-0.1
16_74	-0.2	-0.2	-0.1
16_75	-0.4	-0.5	-0.4
16_76	-0.1	-0.2	-0.1
16_77	-0.1	-0.2	-0.1
16_78	-0.4	-0.5	-0.3
16_79	-0.2	-0.2	-0.1
16_8	-0.2	-0.3	0.0
16_80	-0.2	-0.2	-0.1
16_81	-0.4	-0.5	-0.4
16_82	-0.2	-0.2	-0.1
16_83	-0.3	-0.3	-0.2
16_84	-0.5	-0.5	-0.4
16_85	-0.5	-0.5	-0.4
16_86	-0.5	-0.5	-0.4
16_87	-0.5	-0.5	-0.4
16_88	-0.2	-0.2	-0.1
16_89	-0.4	-0.5	-0.4
16_9	-0.2	-0.3	0.0
16_90	-0.2	-0.2	-0.1
16_91	-0.4	-0.5	-0.4
16_92	-0.2	-0.2	-0.1
16_93	-0.2	-0.2	-0.1
16_94	-0.4	-0.5	-0.4
16_95	-0.2	-0.2	-0.1
16_96	-0.5	-0.5	-0.4
16_97	-0.2	-0.2	-0.1
16_98	-0.2	-0.3	-0.2
16_99	-0.5	-0.5	-0.4
17_0	-0.2	-0.4	0.0
17_1	0.0	-0.3	0.1
17_10	-0.4	-0.6	-0.3
17_11	-0.4	-0.6	-0.3
17_12	-0.4	-0.6	-0.3
17_13	-0.5	-0.6	-0.3
17_14	0.0	-0.3	0.0
17_15	-0.2	-0.3	-0.1
17_16	0.0	-0.1	-0.5
17_17	-0.6	-0.3	0.0
17_18	-0.2	-0.3	-0.1
17_19	0.0	-0.1	0.1
17_2	-0.2	-0.3	0.0
17_20	-0.4	-0.5	-0.3
17_21	-0.2	-0.3	-0.1
17_22	-0.2	-0.3	-0.1
17_23	-0.2	-0.3	-0.1
17_24	-0.2	-0.3	-0.1
17_25	-0.4	-0.5	-0.3
17_26	-0.4	-0.5	-0.3
17_27	-0.4	-0.5	-0.3
17_28	-0.4	-0.5	-0.3
17_29	-0.3	-0.4	-0.1
17_3	-0.2	-0.3	0.0
17_30	-0.3	-0.4	-0.2
17_31	-0.5	-0.9	-0.7
17_32	-0.1	-0.2	0.0
17_33	-0.1	-0.2	0.0
17_34	-0.2	-0.3	-0.1
17_35	-0.2	-0.3	-0.1
17_4	-0.2	-0.3	0.0
17_5	-0.5	-0.6	-0.3
17_6	-0.2	-0.3	0.0
17_7	-0.2	-0.3	0.1
17_8	-0.2	-0.3	0.0
17_9	-0.2	-0.3	0.0
18_0	-0.6	-0.5	0.1
18_1	-0.2	-0.3	0.0
18_10	-0.2	-0.3	-0.1
18_11	0.0	-0.1	0.1
18_12	-0.4	-0.5	-0.3
18_13	-0.3	-0.4	-0.1
18_14	-0.3	-0.4	-0.2
18_15	-0.5	-0.9	-0.7
18_16	-0.4	-0.5	-0.3
18_17	-0.4	-0.5	-0.3
18_18	-0.4	-0.5	-0.3
18_19	-0.4	-0.5	-0.3
18_2	-0.2	-0.3	0.0
18_20	-0.4	-0.5	-0.3
18_21	-0.4	-0.5	-0.3
18_22	-0.4	-0.5	-0.3
18_23	-0.4	-0.5	-0.3
18_24	-0.4	-0.5	-0.3
18_25	-0.4	-0.5	-0.3
18_26	-0.4	-0.5	-0.3
18_27	-0.4	-0.5	-0.3
18_28	-0.4	-0.5	-0.2
18_29	-0.4	-0.5	-0.3
18_3	-0.2	-0.3	0.0
18_30	-0.4	-0.5	-0.3
18_31	-0.1	-0.5	-0.2
18_32	-0.4	-0.5	-0.2
18_33	-0.4	-0.5	-0.3
18_34	-0.4	-0.5	-0.3
18_35	-0.4	-0.5	-0.3
18_36	-0.4	-0.5	-0.3
18_37	-0.4	-0.5	-0.3
18_38	-0.4	-0.5	-0.2
18_39	-0.4	-0.5	-0.2
18_4	-0.2	-0.3	0.0
18_40	-0.1	-0.2	0.0
18_41	-0.1	-0.2	0.0
18_42	-0.2	-0.3	0.0
18_43	-0.2	-0.3	-0.1
18_5	-0.4	-0.6	-0.3
18_6	0.0	-0.3	0.0
18_7	-0.2	-0.3	-0.1
18_8	-0.5	-0.3	0.0
18_9	-0.6	-0.7	0.1
19_0	-0.2	-0.5	0.1
19_1	0.0	-0.3	0.0
19_10	-0.4	-0.6	-0.3
19_100	-0.2	-0.2	-0.1
19_101	-0.4	-0.5	-0.4
19_11	-0.4	-0.5	-0.3
19_12	-0.4	-0.6	-0.3
19_13	-0.5	-0.6	-0.3
19_14	-0.2	-0.3	-0.1
19_15	-0.2	-0.3	-0.1
19_16	0.0	-0.1	-0.5
19_17	-0.2	-0.3	-0.1
19_18	-0.2	-0.3	-0.1
19_19	0.0	-0.1	0.1
19_2	-0.2	-0.3	0.0
19_20	-0.4	-0.5	-0.3
19_21	-0.2	-0.3	-0.1
19_22	-0.2	-0.3	-0.1
19_23	-0.2	-0.3	-0.1
19_24	-0.2	-0.3	-0.1
19_25	-0.4	-0.5	-0.3
19_26	-0.4	-0.5	-0.3
19_27	-0.4	-0.5	-0.3
19_28	-0.4	-0.5	-0.3
19_29	-0.2	-0.4	-0.1
19_3	-0.2	-0.3	0.0
19_30	-0.3	-0.4	-0.2
19_31	-0.8	-0.9	-0.7
19_32	-0.1	-0.2	0.0
19_33	-0.1	-0.2	0.0
19_34	-0.2	-0.3	-0.1
19_35	-0.4	-0.5	-0.3
19_36	-0.2	-0.3	-0.1
19_37	-0.4	-0.5	-0.4
19_38	-0.2	-0.3	-0.1
19_39	-0.4	-0.5	-0.4
19_4	-0.2	-0.3	0.0
19_40	-0.2	-0.3	-0.1
19_41	-0.4	-0.5	-0.4
19_42	-0.2	-0.3	-0.1
19_43	-0.4	-0.5	-0.3
19_44	-0.2	-0.3	-0.1
19_45	-0.4	-0.5	-0.3
19_46	-0.2	-0.2	-0.1
19_47	-0.4	-0.5	-0.4
19_48	-0.2	-0.2	-0.1
19_49	-0.4	-0.5	-0.3
19_5	-0.5	-0.6	-0.3
19_50	-0.2	-0.2	-0.1
19_51	-0.4	-0.5	-0.3
19_52	-0.2	-0.2	-0.1
19_53	-0.2	-0.2	-0.1
19_54	-0.4	-0.5	-0.3
19_55	-0.2	-0.2	-0.1
19_56	-0.4	-0.5	-0.3
19_57	-0.2	-0.2	-0.1
19_58	-0.4	-0.5	-0.3
19_59	-0.2	-0.2	-0.1
19_6	-0.2	-0.3	0.0
19_60	-0.4	-0.5	-0.3
19_61	-0.2	-0.2	-0.1
19_62	-0.4	-0.5	-0.3
19_63	-0.1	-0.2	-0.1
19_64	-0.1	-0.2	-0.1
19_65	-0.4	-0.5	-0.3
19_66	-0.2	-0.2	-0.1
19_67	-0.4	-0.5	-0.3
19_68	-0.2	-0.2	-0.1
19_69	-0.4	-0.5	-0.3
19_7	-0.2	-0.3	0.0
19_70	-0.2	-0.2	-0.1
19_71	-0.4	-0.5	-0.4
19_72	-0.2	-0.2	-0.1
19_73	-0.4	-0.5	-0.4
19_74	-0.2	-0.2	-0.1
19_75	-0.4	-0.5	-0.4
19_76	-0.2	-0.2	-0.1
19_77	-0.4	-0.5	-0.4
19_78	-0.2	-0.2	-0.1
19_79	-0.4	-0.5	-0.3
19_8	-0.2	-0.3	0.0
19_80	-0.2	-0.2	-0.1
19_81	-0.4	-0.5	-0.4
19_82	-0.2	-0.2	-0.1
19_83	-0.4	-0.5	-0.3
19_84	-0.1	-0.2	-0.1
19_85	-0.4	-0.5	-0.3
19_86	-0.1	-0.2	-0.1
19_87	-0.2	-0.2	-0.1
19_88	-0.4	-0.5	-0.3
19_89	-0.2	-0.2	-0.1
19_9	-0.2	-0.3	0.0
19_90	-0.4	-0.5	-0.4
19_91	-0.2	-0.2	-0.1
19_92	-0.4	-0.5	-0.4
19_93	-0.2	-0.2	-0.1
19_94	-0.4	-0.5	-0.4
19_95	-0.2	-0.2	-0.1
19_96	-0.4	-0.5	-0.4
19_97	-0.2	-0.2	-0.1
19_98	-0.2	-0.2	-0.1
19_99	-0.4	-0.5	-0.4
2_0	0.0	-0.4	0.0
2_1	-0.1	-0.3	0.1
2_10	-0.4	-0.6	-0.3
2_11	-0.4	-0.5	-0.3
2_12	-0.4	-0.6	-0.3
2_13	-0.5	-0.6	-0.3
2_14	-0.2	-0.3	-0.1
2_15	-0.2	-0.3	-0.1
2_16	0.0	-0.1	-0.5
2_17	-0.2	-0.3	-0.1
2_18	-0.2	-0.3	-0.1
2_19	0.0	-0.1	0.1
2_2	-0.2	-0.3	0.0
2_20	-0.4	-0.5	-0.3
2_21	-0.2	-0.3	-0.1
2_22	-0.2	-0.3	-0.1
2_23	-0.2	-0.3	-0.1
2_24	-0.2	-0.3	-0.1
2_25	-0.4	-0.5	-0.3
2_26	-0.4	-0.5	-0.3
2_27	-0.4	-0.5	-0.3
2_28	-0.4	-0.5	-0.3
2_29	-0.3	-0.4	-0.1
2_3	-0.2	-0.3	0.0
2_30	-0.3	-0.4	-0.2
2_31	-0.8	-0.9	-0.7
2_32	-0.1	-0.2	0.0
2_33	-0.1	-0.2	0.0
2_34	-0.1	-0.3	0.0
2_35	-0.1	-0.3	0.0
2_36	-0.4	-0.5	-0.3
2_37	-0.4	-0.5	-0.3
2_38	-0.4	-0.5	-0.3
2_39	-0.4	-0.5	-0.3
2_4	-0.1	-0.3	0.0
2_40	-0.2	-0.2	0.0
2_41	-0.4	-0.5	-0.3
2_42	-0.2	-0.2	-0.1
2_43	-0.4	-0.5	-0.3
2_44	-0.4	-0.5	-0.3
2_45	-0.4	-0.5	-0.3
2_46	-0.4	-0.5	-0.3
2_47	-0.2	-0.3	-0.1
2_48	-0.4	-0.5	-0.3
2_49	-0.2	-0.3	0.0
2_5	-0.5	-0.6	-0.3
2_50	-0.4	-0.5	-0.3
2_51	-0.4	-0.5	-0.3
2_52	-0.4	-0.5	-0.3
2_53	-0.4	-0.5	-0.3
2_54	-0.1	-0.2	-0.1
2_55	-0.1	-0.2	-0.1
2_56	-0.4	-0.5	-0.3
2_57	-0.4	-0.5	-0.3
2_58	-0.4	-0.5	-0.3
2_59	-0.4	-0.5	-0.3
2_6	-0.2	-0.3	0.0
2_60	-0.1	-0.2	-0.1
2_61	-0.4	-0.5	-0.3
2_62	-0.1	-0.2	-0.1
2_63	-0.4	-0.5	-0.3
2_64	-0.4	-0.5	-0.3
2_65	-0.4	-0.5	-0.4
2_66	-0.4	-0.5	-0.4
2_67	-0.1	-0.2	-0.1
2_68	-0.4	-0.5	-0.3
2_69	-0.1	-0.2	-0.1
2_7	-0.2	-0.3	0.1
2_70	-0.4	-0.4	-0.3
2_71	-0.4	-0.5	-0.3
2_72	-0.4	-0.4	-0.3
2_73	-0.4	-0.5	-0.3
2_8	-0.2	-0.3	0.0
2_9	-0.2	-0.3	0.0
20_0	-0.1	-0.5	0.0
20_1	-0.2	-0.3	0.1
20_10	-0.2	-0.2	-0.1
20_100	-0.4	-0.5	-0.4
20_101	-0.2	-0.2	-0.1
20_102	-0.4	-0.5	-0.4
20_103	-0.2	-0.2	-0.1
20_104	-0.4	-0.5	-0.4
20_105	-0.2	-0.2	-0.1
20_106	-0.2	-0.2	-0.1
20_107	-0.4	-0.5	-0.4
20_108	-0.2	-0.2	-0.1
20_109	-0.4	-0.5	-0.4
20_11	-0.2	-0.1	0.1
20_12	-0.4	-0.5	-0.3
20_13	-0.3	-0.4	-0.1
20_14	-0.3	-0.4	-0.2
20_15	-0.8	-0.9	-0.7
20_16	-0.4	-0.5	-0.3
20_17	-0.4	-0.5	-0.3
20_18	-0.4	-0.5	-0.3
20_19	-0.4	-0.5	-0.3
20_2	-0.2	-0.3	0.0
20_20	-0.4	-0.5	-0.3
20_21	-0.4	-0.5	-0.3
20_22	-0.4	-0.5	-0.3
20_23	-0.4	-0.5	-0.3
20_24	-0.4	-0.5	-0.3
20_25	-0.4	-0.5	-0.3
20_26	-0.4	-0.5	-0.3
20_27	-0.4	-0.5	-0.3
20_28	-0.4	-0.5	-0.3
20_29	-0.4	-0.5	-0.3
20_3	-0.2	-0.3	0.0
20_30	-0.4	-0.5	-0.3
20_31	-0.1	-0.6	-0.3
20_32	-0.4	-0.5	-0.3
20_33	-0.4	-0.5	-0.3
20_34	-0.4	-0.5	-0.3
20_35	-0.4	-0.5	-0.3
20_36	-0.4	-0.5	-0.3
20_37	-0.4	-0.5	-0.3
20_38	-0.4	-0.6	-0.3
20_39	-0.4	-0.6	-0.3
20_4	-0.1	-0.3	0.0
20_40	-0.1	-0.2	0.0
20_41	-0.1	-0.2	0.0
20_42	-0.2	-0.2	-0.1
20_43	-0.4	-0.5	-0.3
20_44	-0.2	-0.2	-0.1
20_45	-0.4	-0.5	-0.3
20_46	-0.1	-0.2	-0.1
20_47	-0.4	-0.5	-0.3
20_48	-0.1	-0.2	-0.1
20_49	-0.4	-0.5	-0.3
20_5	-0.4	-0.6	-0.3
20_50	-0.1	-0.2	-0.1
20_51	-0.4	-0.5	-0.3
20_52	-0.1	-0.2	-0.1
20_53	-0.4	-0.5	-0.3
20_54	-0.2	-0.3	-0.1
20_55	-0.4	-0.5	-0.4
20_56	-0.2	-0.3	-0.1
20_57	-0.4	-0.5	-0.4
20_58	-0.2	-0.3	-0.1
20_59	-0.4	-0.5	-0.3
20_6	-0.1	-0.3	0.0
20_60	-0.2	-0.3	-0.1
20_61	-0.2	-0.3	-0.1
20_62	-0.4	-0.5	-0.3
20_63	-0.2	-0.3	-0.1
20_64	-0.4	-0.5	-0.3
20_65	-0.2	-0.2	-0.1
20_66	-0.4	-0.5	-0.3
20_67	-0.2	-0.2	-0.1
20_68	-0.4	-0.5	-0.3
20_69	-0.2	-0.2	-0.1
20_7	-0.2	-0.2	-0.1
20_70	-0.4	-0.5	-0.3
20_71	-0.2	-0.2	-0.1
20_72	-0.1	-0.2	-0.1
20_73	-0.4	-0.5	-0.3
20_74	-0.1	-0.2	-0.1
20_75	-0.4	-0.5	-0.3
20_76	-0.2	-0.2	-0.1
20_77	-0.4	-0.5	-0.4
20_78	-0.2	-0.2	-0.1
20_79	-0.4	-0.5	-0.4
20_8	-0.1	-0.3	0.0
20_80	-0.2	-0.2	-0.1
20_81	-0.4	-0.5	-0.4
20_82	-0.2	-0.2	-0.1
20_83	-0.4	-0.5	-0.3
20_84	-0.1	-0.2	-0.1
20_85	-0.4	-0.5	-0.3
20_86	-0.1	-0.2	-0.1
20_87	-0.4	-0.5	-0.3
20_88	-0.1	-0.2	-0.1
20_89	-0.4	-0.5	-0.3
20_9	-0.2	-0.1	0.1
20_90	-0.1	-0.2	-0.1
20_91	-0.4	-0.5	-0.3
20_92	-0.1	-0.2	-0.1
20_93	-0.4	-0.5	-0.3
20_94	-0.1	-0.2	-0.1
20_95	-0.2	-0.2	-0.1
20_96	-0.4	-0.5	-0.3
20_97	-0.2	-0.2	-0.1
20_98	-0.4	-0.5	-0.3
20_99	-0.2	-0.2	-0.1
21_0	-0.1	-0.5	0.0
21_1	-0.2	-0.3	0.1
21_10	-0.2	-0.2	-0.1
21_100	-0.4	-0.5	-0.3
21_101	-0.4	-0.5	-0.3
21_102	-0.4	-0.5	-0.3
21_103	-0.1	-0.2	-0.1
21_104	-0.4	-0.5	-0.3
21_105	-0.1	-0.2	-0.1
21_106	-0.4	-0.5	-0.3
21_107	-0.1	-0.2	-0.1
21_108	-0.1	-0.2	-0.1
21_109	-0.4	-0.5	-0.3
21_11	-0.2	-0.1	0.1
21_110	-0.1	-0.2	-0.1
21_111	-0.4	-0.5	-0.3
21_112	-0.2	-0.2	-0.1
21_113	-0.4	-0.5	-0.4
21_114	-0.2	-0.2	-0.1
21_115	-0.4	-0.5	-0.4
21_116	-0.2	-0.2	-0.1
21_117	-0.4	-0.5	-0.3
21_118	-0.2	-0.2	-0.1
21_119	-0.4	-0.5	-0.4
21_12	-0.4	-0.5	-0.3
21_120	-0.2	-0.2	-0.1
21_121	-0.4	-0.5	-0.4
21_122	-0.2	-0.2	-0.1
21_123	-0.5	-0.6	-0.5
21_124	-0.4	-0.5	-0.4
21_125	-0.4	-0.5	-0.4
21_126	-0.4	-0.5	-0.4
21_127	-0.4	-0.5	-0.4
21_128	-0.4	-0.5	-0.4
21_129	-0.4	-0.5	-0.4
21_13	-0.3	-0.4	-0.1
21_130	-0.4	-0.5	-0.4
21_131	-0.4	-0.5	-0.4
21_132	-0.4	-0.5	-0.4
21_133	-0.4	-0.5	-0.4
21_134	-0.4	-0.5	-0.4
21_135	-0.4	-0.5	-0.4
21_136	-0.1	-0.2	-0.1
21_137	-0.5	-0.5	-0.4
21_138	-0.4	-0.4	-0.3
21_139	-0.4	-0.4	-0.3
21_14	-0.3	-0.4	-0.2
21_140	-0.4	-0.5	-0.3
21_141	-0.4	-0.4	-0.3
21_142	-0.4	-0.5	-0.3
21_143	-0.4	-0.5	-0.3
21_144	-0.4	-0.5	-0.3
21_145	-0.4	-0.5	-0.3
21_146	-0.4	-0.5	-0.3
21_147	-0.4	-0.5	-0.3
21_148	-0.4	-0.5	-0.3
21_149	-0.4	-0.5	-0.3
21_15	-0.8	-0.9	-0.7
21_150	-0.1	-0.2	-0.1
21_151	-0.4	-0.5	-0.3
21_152	-0.1	-0.2	-0.1
21_153	-0.4	-0.5	-0.3
21_154	-0.1	-0.2	-0.1
21_155	-0.1	-0.2	-0.1
21_156	-0.4	-0.5	-0.3
21_157	-0.1	-0.2	-0.1
21_158	-0.4	-0.5	-0.3
21_159	-0.2	-0.2	-0.1
21_16	-0.4	-0.5	-0.3
21_160	-0.5	-0.6	-0.5
21_161	-0.4	-0.5	-0.4
21_162	-0.4	-0.5	-0.4
21_163	-0.4	-0.5	-0.4
21_164	-0.4	-0.5	-0.4
21_165	-0.4	-0.5	-0.4
21_166	-0.4	-0.5	-0.4
21_167	-0.4	-0.5	-0.4
21_168	-0.4	-0.5	-0.4
21_169	-0.4	-0.5	-0.4
21_17	-0.4	-0.5	-0.3
21_170	-0.4	-0.5	-0.4
21_171	-0.4	-0.5	-0.4
21_172	-0.4	-0.5	-0.4
21_173	-0.2	-0.2	-0.1
21_174	-0.4	-0.5	-0.4
21_175	-0.2	-0.2	-0.1
21_176	-0.4	-0.5	-0.3
21_177	-0.2	-0.2	-0.1
21_178	-0.2	-0.2	-0.1
21_179	-0.4	-0.5	-0.4
21_18	-0.4	-0.5	-0.3
21_180	-0.2	-0.2	-0.1
21_181	-0.4	-0.5	-0.4
21_19	-0.4	-0.5	-0.3
21_2	-0.2	-0.3	0.0
21_20	-0.4	-0.5	-0.3
21_21	-0.4	-0.5	-0.3
21_22	-0.4	-0.5	-0.3
21_23	-0.4	-0.5	-0.3
21_24	-0.4	-0.5	-0.3
21_25	-0.4	-0.5	-0.3
21_26	-0.4	-0.5	-0.3
21_27	-0.4	-0.5	-0.3
21_28	-0.4	-0.5	-0.3
21_29	-0.4	-0.5	-0.3
21_3	-0.2	-0.3	0.0
21_30	-0.4	-0.5	-0.3
21_31	-0.1	-0.6	-0.3
21_32	-0.4	-0.5	-0.3
21_33	-0.4	-0.5	-0.3
21_34	-0.4	-0.5	-0.3
21_35	-0.4	-0.5	-0.3
21_36	-0.4	-0.5	-0.3
21_37	-0.4	-0.5	-0.3
21_38	-0.4	-0.6	-0.3
21_39	-0.4	-0.6	-0.3
21_4	-0.1	-0.3	0.0
21_40	-0.1	-0.2	0.0
21_41	-0.1	-0.2	0.0
21_42	-0.2	-0.2	-0.1
21_43	-0.4	-0.5	-0.3
21_44	-0.2	-0.2	-0.1
21_45	-0.4	-0.5	-0.3
21_46	-0.1	-0.2	0.1
21_47	-0.4	-0.5	-0.3
21_48	-0.1	-0.2	-0.1
21_49	-0.4	-0.5	-0.3
21_5	-0.4	-0.6	-0.3
21_50	-0.2	-0.2	-0.1
21_51	-0.4	-0.5	-0.3
21_52	-0.2	-0.2	0.1
21_53	-0.5	-0.6	-0.4
21_54	-0.4	-0.5	-0.4
21_55	-0.4	-0.5	-0.4
21_56	-0.4	-0.5	-0.4
21_57	-0.4	-0.5	-0.4
21_58	-0.4	-0.5	-0.4
21_59	-0.4	-0.5	-0.4
21_6	-0.1	-0.3	0.0
21_60	-0.4	-0.5	-0.4
21_61	-0.4	-0.5	-0.4
21_62	-0.4	-0.5	-0.3
21_63	-0.4	-0.5	-0.4
21_64	-0.4	-0.5	-0.4
21_65	-0.4	-0.5	-0.3
21_66	-0.2	-0.2	-0.1
21_67	-0.5	-0.6	-0.5
21_68	-0.4	-0.5	-0.4
21_69	-0.4	-0.5	-0.4
21_7	-0.2	-0.2	-0.1
21_70	-0.4	-0.5	-0.4
21_71	-0.4	-0.5	-0.4
21_72	-0.4	-0.5	-0.4
21_73	-0.4	-0.5	-0.4
21_74	-0.4	-0.5	-0.4
21_75	-0.4	-0.5	-0.4
21_76	-0.4	-0.5	-0.4
21_77	-0.4	-0.5	-0.4
21_78	-0.4	-0.5	-0.4
21_79	-0.4	-0.5	-0.4
21_8	-0.1	-0.3	0.0
21_80	-0.2	-0.2	-0.1
21_81	-0.4	-0.5	-0.4
21_82	-0.2	-0.2	-0.1
21_83	-0.4	-0.5	-0.3
21_84	-0.2	-0.2	-0.1
21_85	-0.2	-0.2	-0.1
21_86	-0.4	-0.5	-0.3
21_87	-0.2	-0.2	-0.1
21_88	-0.4	-0.5	-0.4
21_89	-0.1	-0.2	-0.1
21_9	-0.2	-0.1	-0.5
21_90	-0.5	-0.5	-0.4
21_91	-0.4	-0.4	-0.3
21_92	-0.4	-0.4	-0.3
21_93	-0.4	-0.5	-0.3
21_94	-0.4	-0.5	-0.3
21_95	-0.4	-0.5	-0.3
21_96	-0.4	-0.5	-0.3
21_97	-0.4	-0.5	-0.3
21_98	-0.4	-0.5	-0.3
21_99	-0.4	-0.5	-0.3
22_0	0.0	-0.5	0.0
22_1	-0.2	-0.3	0.0
22_10	-0.4	-0.6	-0.3
22_11	-0.4	-0.6	-0.3
22_12	-0.4	-0.6	-0.3
22_13	-0.5	-0.6	-0.3
22_14	-0.2	-0.3	-0.1
22_15	-0.2	-0.3	-0.1
22_16	0.0	-0.1	0.1
22_17	-0.2	-0.3	-0.1
22_18	-0.2	-0.3	-0.1
22_19	0.0	-0.1	0.1
22_2	-0.2	-0.3	0.0
22_20	-0.4	-0.5	-0.3
22_21	-0.2	-0.3	-0.1
22_22	-0.2	-0.3	-0.1
22_23	-0.2	-0.3	-0.1
22_24	-0.2	-0.3	-0.1
22_25	-0.4	-0.5	-0.4
22_26	-0.4	-0.5	-0.4
22_27	-0.4	-0.5	-0.3
22_28	-0.4	-0.5	-0.3
22_29	-0.3	-0.4	-0.2
22_3	-0.2	-0.3	0.0
22_30	-0.3	-0.4	-0.2
22_31	-0.8	-0.9	-0.7
22_32	-0.1	-0.2	0.0
22_33	-0.1	-0.2	0.0
22_34	-0.2	-0.3	-0.1
22_35	-0.2	-0.3	-0.1
22_36	-0.4	-0.5	-0.3
22_37	-0.2	-0.3	-0.3
22_38	-0.4	-0.5	-0.3
22_39	-0.2	-0.3	-0.4
22_4	-0.2	-0.3	0.0
22_40	-0.2	-0.3	-0.1
22_41	-0.4	-0.5	-0.3
22_42	-0.2	-0.3	-0.1
22_43	-0.4	-0.5	-0.4
22_44	-0.2	-0.3	-0.2
22_45	-0.5	-0.5	-0.4
22_46	-0.2	-0.3	-0.2
22_47	-0.6	-0.7	-0.6
22_48	-0.4	-0.4	-0.3
22_49	-0.4	-0.4	-0.3
22_5	-0.5	-0.6	-0.3
22_50	-0.4	-0.4	-0.3
22_51	-0.5	-0.3	-0.4
22_52	-0.5	-0.5	-0.4
22_53	-0.1	-0.3	-0.5
22_54	-0.2	-0.3	-0.2
22_55	-0.5	-0.5	-0.4
22_56	-0.2	-0.3	-0.2
22_57	-0.6	-0.7	-0.6
22_58	-0.4	-0.4	-0.3
22_59	-0.4	-0.4	-0.3
22_6	-0.2	-0.3	0.0
22_60	-0.4	-0.4	-0.3
22_61	-0.2	-0.2	-0.1
22_62	-0.2	-0.2	-0.1
22_63	-0.4	-0.5	-0.4
22_64	-0.2	-0.2	-0.1
22_65	-0.4	-0.5	-0.4
22_66	-0.2	-0.2	-0.1
22_67	-0.2	-0.2	-0.1
22_68	-0.4	-0.5	-0.3
22_69	-0.2	-0.2	-0.1
22_7	-0.2	-0.3	0.1
22_70	-0.4	-0.5	-0.4
22_71	-0.2	-0.3	-0.2
22_72	-0.5	-0.5	-0.4
22_73	-0.2	-0.3	-0.2
22_74	-0.6	-0.7	-0.6
22_75	-0.4	-0.4	-0.3
22_76	-0.4	-0.4	-0.3
22_77	-0.4	-0.4	-0.3
22_78	-0.5	-0.3	0.0
22_79	-0.5	-0.5	-0.4
22_8	-0.2	-0.3	0.0
22_80	-0.1	-0.3	0.0
22_81	-0.2	-0.3	-0.2
22_82	-0.5	-0.5	-0.4
22_83	-0.2	-0.3	-0.2
22_84	-0.6	-0.7	-0.6
22_85	-0.4	-0.4	-0.3
22_86	-0.4	-0.4	-0.3
22_87	-0.4	-0.4	-0.3
22_9	-0.2	-0.3	0.0
23_0	-0.1	-0.7	0.1
23_1	-0.2	-0.3	0.0
23_10	-0.2	-0.2	-0.1
23_100	-0.2	-0.2	-0.1
23_101	-0.4	-0.5	-0.4
23_102	-0.4	-0.5	-0.4
23_103	-0.4	-0.5	-0.4
23_104	-0.4	-0.5	-0.4
23_105	-0.2	-0.2	-0.1
23_106	-0.4	-0.5	-0.4
23_107	-0.2	-0.2	-0.1
23_108	-0.4	-0.4	-0.3
23_109	-0.4	-0.4	-0.3
23_11	-0.2	-0.1	0.1
23_110	-0.4	-0.4	-0.3
23_111	-0.4	-0.4	-0.3
23_112	-0.2	-0.2	-0.1
23_113	-0.2	-0.2	-0.1
23_114	-0.4	-0.5	-0.4
23_115	-0.4	-0.5	-0.4
23_116	-0.4	-0.5	-0.4
23_117	-0.4	-0.5	-0.4
23_118	-0.2	-0.2	-0.1
23_119	-0.4	-0.5	-0.4
23_12	-0.4	-0.5	-0.3
23_120	-0.2	-0.2	-0.1
23_121	-0.4	-0.5	-0.4
23_122	-0.4	-0.5	-0.4
23_123	-0.4	-0.5	-0.4
23_124	-0.4	-0.5	-0.4
23_125	-0.2	-0.2	-0.1
23_126	-0.4	-0.5	-0.4
23_127	-0.2	-0.2	-0.1
23_128	-0.4	-0.5	-0.4
23_129	-0.4	-0.5	-0.4
23_13	-0.3	-0.4	-0.1
23_130	-0.4	-0.5	-0.4
23_131	-0.4	-0.5	-0.4
23_132	-0.1	-0.2	-0.1
23_133	-0.1	-0.2	-0.1
23_134	-0.4	-0.4	-0.3
23_135	-0.4	-0.4	-0.3
23_136	-0.4	-0.4	-0.3
23_137	-0.4	-0.4	-0.3
23_138	-0.2	-0.2	-0.1
23_139	-0.4	-0.5	-0.4
23_14	-0.3	-0.4	-0.2
23_15	-0.8	-0.9	-0.7
23_16	-0.4	-0.5	-0.3
23_17	-0.4	-0.5	-0.3
23_18	-0.4	-0.5	-0.3
23_19	-0.4	-0.5	-0.3
23_2	-0.2	-0.3	0.0
23_20	-0.4	-0.5	-0.3
23_21	-0.4	-0.5	-0.3
23_22	-0.4	-0.5	-0.3
23_23	-0.4	-0.5	-0.3
23_24	-0.4	-0.5	-0.3
23_25	-0.4	-0.5	-0.3
23_26	-0.4	-0.5	-0.3
23_27	-0.4	-0.5	-0.3
23_28	-0.4	-0.5	-0.3
23_29	-0.4	-0.5	-0.3
23_3	-0.2	-0.3	0.0
23_30	-0.4	-0.5	-0.3
23_31	-0.1	-0.3	-0.3
23_32	-0.4	-0.5	-0.3
23_33	-0.4	-0.5	-0.3
23_34	-0.4	-0.5	-0.3
23_35	-0.4	-0.5	-0.3
23_36	-0.4	-0.5	-0.3
23_37	-0.4	-0.5	-0.3
23_38	-0.4	-0.6	-0.3
23_39	-0.4	-0.6	-0.3
23_4	-0.1	-0.3	0.0
23_40	-0.1	-0.2	0.0
23_41	-0.1	-0.2	0.0
23_42	-0.1	-0.2	-0.1
23_43	-0.4	-0.5	-0.3
23_44	-0.2	-0.2	-0.1
23_45	-0.2	-0.2	-0.1
23_46	-0.4	-0.5	-0.3
23_47	-0.2	-0.2	-0.1
23_48	-0.2	-0.2	0.1
23_49	-0.4	-0.5	-0.3
23_5	-0.4	-0.6	-0.3
23_50	-0.1	-0.2	-0.4
23_51	-0.2	-0.2	-0.1
23_52	-0.4	-0.5	-0.4
23_53	-0.4	-0.5	-0.4
23_54	-0.4	-0.5	-0.4
23_55	-0.4	-0.5	-0.4
23_56	-0.2	-0.2	-0.1
23_57	-0.4	-0.5	-0.4
23_58	-0.2	-0.2	-0.1
23_59	-0.4	-0.5	-0.3
23_6	-0.1	-0.3	0.0
23_60	-0.4	-0.5	-0.3
23_61	-0.4	-0.5	-0.3
23_62	-0.4	-0.5	-0.3
23_63	-0.1	-0.2	-0.1
23_64	-0.1	-0.2	-0.1
23_65	-0.4	-0.5	-0.3
23_66	-0.4	-0.5	-0.3
23_67	-0.4	-0.5	-0.3
23_68	-0.4	-0.5	-0.3
23_69	-0.2	-0.2	-0.1
23_7	-0.2	-0.2	-0.1
23_70	-0.4	-0.5	-0.3
23_71	-0.2	-0.2	-0.1
23_72	-0.4	-0.5	-0.4
23_73	-0.4	-0.5	-0.4
23_74	-0.4	-0.5	-0.4
23_75	-0.4	-0.5	-0.4
23_76	-0.2	-0.2	-0.1
23_77	-0.4	-0.5	-0.4
23_78	-0.2	-0.2	-0.1
23_79	-0.4	-0.5	-0.3
23_8	-0.1	-0.3	0.0
23_80	-0.4	-0.5	-0.3
23_81	-0.4	-0.5	-0.3
23_82	-0.4	-0.5	-0.3
23_83	-0.2	-0.2	-0.1
23_84	-0.2	-0.2	-0.1
23_85	-0.4	-0.5	-0.3
23_86	-0.4	-0.5	-0.3
23_87	-0.4	-0.5	-0.3
23_88	-0.4	-0.5	-0.3
23_89	-0.2	-0.2	-0.1
23_9	-0.2	-0.7	0.1
23_90	-0.4	-0.5	-0.4
23_91	-0.1	-0.2	-0.1
23_92	-0.4	-0.5	-0.3
23_93	-0.2	-0.2	-0.1
23_94	-0.2	-0.2	-0.1
23_95	-0.4	-0.5	-0.3
23_96	-0.1	-0.2	-0.1
23_97	-0.1	-0.2	-0.1
23_98	-0.4	-0.5	-0.3
23_99	-0.1	-0.2	-0.1
24_0	0.0	-0.5	0.0
24_1	-0.2	-0.3	0.0
24_10	-0.4	-0.6	-0.3
24_100	-0.4	-0.4	-0.3
24_101	-0.4	-0.5	-0.3
24_102	-0.4	-0.5	-0.3
24_103	-0.4	-0.5	-0.3
24_104	-0.4	-0.5	-0.3
24_105	-0.4	-0.4	-0.3
24_106	-0.4	-0.4	-0.3
24_107	-0.4	-0.4	-0.3
24_108	-0.4	-0.4	-0.3
24_109	-0.4	-0.4	-0.3
24_11	-0.4	-0.5	-0.3
24_110	-0.2	-0.2	-0.1
24_111	-0.4	-0.5	-0.4
24_112	-0.2	-0.2	-0.1
24_113	-0.2	-0.2	-0.1
24_114	-0.5	-0.6	-0.5
24_115	-0.4	-0.5	-0.4
24_116	-0.4	-0.5	-0.4
24_117	-0.4	-0.5	-0.4
24_118	-0.4	-0.5	-0.4
24_119	-0.4	-0.5	-0.4
24_12	-0.4	-0.6	-0.3
24_120	-0.4	-0.5	-0.4
24_121	-0.4	-0.5	-0.4
24_122	-0.4	-0.5	-0.4
24_123	-0.4	-0.5	-0.4
24_124	-0.4	-0.5	-0.4
24_125	-0.4	-0.5	-0.4
24_126	-0.4	-0.5	-0.4
24_127	-0.2	-0.2	-0.1
24_128	-0.4	-0.5	-0.4
24_129	-0.2	-0.2	-0.1
24_13	-0.5	-0.6	-0.3
24_130	-0.4	-0.5	-0.4
24_131	-0.2	-0.2	-0.1
24_132	-0.2	-0.2	-0.1
24_133	-0.4	-0.5	-0.4
24_134	-0.2	-0.2	-0.1
24_135	-0.4	-0.5	-0.4
24_14	-0.2	-0.3	-0.1
24_15	-0.2	-0.3	-0.1
24_16	0.0	-0.1	-0.5
24_17	-0.2	-0.3	-0.1
24_18	-0.2	-0.3	-0.1
24_19	0.0	-0.1	0.1
24_2	-0.2	-0.3	0.0
24_20	-0.4	-0.5	-0.3
24_21	-0.2	-0.3	-0.1
24_22	-0.2	-0.3	-0.1
24_23	-0.2	-0.3	-0.1
24_24	-0.2	-0.3	-0.1
24_25	-0.4	-0.5	-0.3
24_26	-0.4	-0.5	-0.4
24_27	-0.4	-0.5	-0.3
24_28	-0.4	-0.5	-0.3
24_29	-0.3	-0.4	-0.1
24_3	-0.2	-0.3	0.0
24_30	-0.3	-0.4	-0.2
24_31	-0.8	-0.9	-0.7
24_32	-0.1	-0.2	0.0
24_33	-0.1	-0.2	0.0
24_34	-0.2	-0.3	-0.1
24_35	-0.4	-0.5	-0.3
24_36	-0.2	-0.3	-0.1
24_37	-0.4	-0.5	-0.3
24_38	-0.4	-0.5	-0.3
24_39	-0.4	-0.5	-0.3
24_4	-0.2	-0.3	0.0
24_40	-0.4	-0.5	-0.3
24_41	-0.4	-0.5	-0.3
24_42	-0.4	-0.5	-0.3
24_43	-0.4	-0.5	-0.3
24_44	-0.4	-0.5	-0.3
24_45	-0.4	-0.5	-0.3
24_46	-0.4	-0.5	-0.3
24_47	-0.2	-0.3	-0.4
24_48	-0.2	-0.3	-0.1
24_49	-0.4	-0.5	-0.3
24_5	-0.5	-0.6	-0.3
24_50	-0.4	-0.5	-0.3
24_51	-0.4	-0.5	-0.3
24_52	-0.4	-0.5	-0.3
24_53	-0.4	-0.5	-0.3
24_54	-0.4	-0.5	-0.3
24_55	-0.4	-0.4	-0.3
24_56	-0.4	-0.5	-0.3
24_57	-0.4	-0.5	-0.3
24_58	-0.4	-0.4	-0.3
24_59	-0.2	-0.2	-0.1
24_6	-0.2	-0.3	0.0
24_60	-0.4	-0.5	-0.3
24_61	-0.2	-0.2	0.1
24_62	-0.2	-0.2	-0.1
24_63	-0.5	-0.6	-0.5
24_64	-0.4	-0.5	-0.4
24_65	-0.4	-0.5	-0.4
24_66	-0.4	-0.5	-0.4
24_67	-0.4	-0.5	-0.4
24_68	-0.4	-0.5	-0.4
24_69	-0.4	-0.5	-0.4
24_7	-0.2	-0.3	0.1
24_70	-0.4	-0.5	-0.4
24_71	-0.4	-0.5	-0.4
24_72	-0.4	-0.5	-0.4
24_73	-0.4	-0.5	-0.4
24_74	-0.4	-0.5	-0.4
24_75	-0.4	-0.5	-0.4
24_76	-0.2	-0.2	-0.1
24_77	-0.4	-0.5	-0.4
24_78	-0.2	-0.2	-0.1
24_79	-0.4	-0.5	-0.4
24_8	-0.2	-0.3	0.0
24_80	-0.2	-0.2	-0.1
24_81	-0.2	-0.2	-0.1
24_82	-0.4	-0.5	-0.4
24_83	-0.2	-0.2	-0.1
24_84	-0.4	-0.5	-0.4
24_85	-0.2	-0.2	-0.1
24_86	-0.4	-0.5	-0.4
24_87	-0.2	-0.2	-0.1
24_88	-0.4	-0.5	-0.3
24_89	-0.4	-0.5	-0.3
24_9	-0.2	-0.3	0.0
24_90	-0.4	-0.5	-0.3
24_91	-0.4	-0.5	-0.3
24_92	-0.4	-0.5	-0.3
24_93	-0.4	-0.5	-0.3
24_94	-0.4	-0.5	-0.3
24_95	-0.4	-0.5	-0.3
24_96	-0.4	-0.5	-0.3
24_97	-0.4	-0.5	-0.3
24_98	-0.1	-0.2	-0.1
24_99	-0.1	-0.2	-0.1
25_0	-0.1	-0.5	0.0
25_1	-0.1	-0.3	0.1
25_10	-0.4	-0.6	-0.3
25_11	-0.4	-0.5	-0.3
25_12	-0.4	-0.6	-0.3
25_13	-0.5	-0.6	-0.3
25_14	-0.1	-0.3	0.0
25_15	-0.2	-0.3	-0.1
25_16	0.0	-0.1	-0.4
25_17	-0.1	-0.3	0.0
25_18	-0.2	-0.3	-0.1
25_19	0.0	-0.1	0.1
25_2	-0.2	-0.3	0.0
25_20	-0.4	-0.5	-0.3
25_21	-0.2	-0.3	-0.1
25_22	-0.2	-0.3	-0.1
25_23	-0.2	-0.3	-0.1
25_24	-0.2	-0.3	-0.1
25_25	-0.4	-0.5	-0.3
25_26	-0.4	-0.5	-0.3
25_27	-0.4	-0.5	-0.3
25_28	-0.4	-0.5	-0.3
25_29	-0.2	-0.4	-0.1
25_3	-0.2	-0.3	0.0
25_30	-0.3	-0.4	-0.2
25_31	-0.8	-0.9	-0.7
25_32	-0.1	-0.2	0.0
25_33	-0.1	-0.2	0.0
25_34	-0.4	-0.5	-0.3
25_35	-0.4	-0.5	-0.2
25_36	-0.4	-0.5	-0.3
25_37	-0.4	-0.5	-0.2
25_38	-0.4	-0.5	-0.3
25_39	-0.4	-0.5	-0.3
25_4	-0.1	-0.3	0.0
25_40	-0.4	-0.5	-0.3
25_41	-0.4	-0.5	-0.3
25_42	-0.4	-0.5	-0.3
25_43	-0.4	-0.5	-0.3
25_44	-0.4	-0.5	-0.3
25_45	-0.4	-0.5	-0.3
25_46	-0.4	-0.5	-0.3
25_47	-0.4	-0.5	-0.3
25_5	-0.5	-0.6	-0.3
25_6	-0.1	-0.3	0.0
25_7	0.0	-0.3	0.1
25_8	-0.2	-0.3	0.0
25_9	-0.2	-0.3	0.0
26_0	0.0	-0.4	0.0
26_1	-0.2	-0.3	0.0
26_10	-0.4	-0.5	-0.3
26_100	-0.2	-0.2	-0.1
26_101	-0.2	-0.2	-0.1
26_102	-0.4	-0.5	-0.4
26_103	0.0	-0.1	-0.1
26_104	-0.2	-0.2	-0.1
26_105	-0.5	-0.5	-0.4
26_106	-0.2	-0.2	-0.1
26_107	-0.5	-0.5	-0.4
26_108	-0.2	-0.2	-0.1
26_109	-0.5	-0.5	-0.4
26_11	-0.4	-0.5	-0.3
26_110	-0.2	-0.2	-0.1
26_111	-0.5	-0.5	-0.4
26_12	-0.4	-0.5	-0.3
26_13	-0.5	-0.6	-0.3
26_14	-0.2	-0.3	-0.1
26_15	-0.2	-0.3	-0.1
26_16	0.0	-0.1	-0.1
26_17	-0.2	-0.3	0.1
26_18	-0.2	-0.3	-0.1
26_19	0.0	-0.1	-0.1
26_2	-0.2	-0.3	-0.1
26_20	-0.4	-0.5	-0.3
26_21	-0.2	-0.3	-0.1
26_22	-0.2	-0.3	-0.1
26_23	-0.2	-0.3	-0.1
26_24	-0.2	-0.3	0.1
26_25	-0.4	-0.5	-0.4
26_26	-0.4	-0.5	-0.4
26_27	-0.4	-0.5	-0.3
26_28	-0.4	-0.5	-0.3
26_29	-0.3	-0.4	-0.2
26_3	-0.2	-0.3	0.0
26_30	-0.3	-0.4	-0.2
26_31	-0.8	-0.9	0.0
26_32	-0.1	-0.2	0.0
26_33	-0.1	-0.2	0.0
26_34	-0.2	-0.3	-0.1
26_35	-0.2	-0.3	-0.1
26_36	0.0	-0.7	-0.1
26_37	-0.6	-0.3	-0.1
26_38	-0.5	-0.3	-0.1
26_39	-0.6	-0.7	-0.1
26_4	-0.2	-0.3	0.0
26_40	-0.2	-0.3	-0.1
26_41	-0.4	-0.5	-0.3
26_42	-0.2	-0.3	-0.1
26_43	-0.4	-0.5	-0.3
26_44	-0.2	-0.3	-0.1
26_45	-0.4	-0.5	-0.4
26_46	-0.2	-0.3	-0.1
26_47	-0.4	-0.5	-0.4
26_48	-0.2	-0.3	-0.1
26_49	-0.4	-0.5	-0.3
26_5	-0.5	-0.6	-0.3
26_50	-0.2	-0.3	-0.1
26_51	-0.4	-0.5	-0.3
26_52	-0.2	-0.3	-0.1
26_53	-0.4	-0.5	-0.4
26_54	-0.2	-0.3	-0.1
26_55	-0.4	-0.5	-0.3
26_56	0.0	-0.1	-0.1
26_57	-0.2	-0.3	-0.1
26_58	-0.4	-0.5	-0.4
26_59	-0.2	-0.3	-0.1
26_6	-0.2	-0.3	0.0
26_60	-0.4	-0.5	-0.4
26_61	-0.2	-0.3	-0.1
26_62	-0.2	-0.3	-0.1
26_63	-0.4	-0.5	-0.4
26_64	0.0	-0.1	-0.1
26_65	-0.2	-0.3	-0.1
26_66	-0.5	-0.5	-0.4
26_67	-0.2	-0.3	-0.1
26_68	-0.5	-0.5	-0.4
26_69	-0.2	-0.3	-0.1
26_7	-0.2	-0.3	0.0
26_70	-0.5	-0.5	-0.4
26_71	-0.2	-0.3	-0.1
26_72	-0.5	-0.5	-0.4
26_73	-0.2	-0.2	-0.1
26_74	-0.2	-0.2	-0.1
26_75	-0.6	-0.6	-0.1
26_76	-0.6	-0.2	-0.1
26_77	-0.5	-0.2	-0.1
26_78	0.0	-0.6	-0.1
26_79	-0.2	-0.2	-0.1
26_8	-0.2	-0.3	0.0
26_80	-0.4	-0.5	-0.3
26_81	-0.2	-0.2	-0.1
26_82	-0.4	-0.5	-0.4
26_83	-0.2	-0.2	-0.1
26_84	-0.4	-0.5	-0.4
26_85	-0.2	-0.2	-0.1
26_86	-0.4	-0.5	-0.4
26_87	-0.2	-0.2	-0.1
26_88	-0.4	-0.5	-0.3
26_89	-0.2	-0.2	-0.1
26_9	-0.2	-0.3	0.0
26_90	-0.4	-0.5	-0.4
26_91	-0.2	-0.2	-0.1
26_92	-0.4	-0.5	-0.4
26_93	-0.2	-0.2	-0.1
26_94	-0.4	-0.5	-0.4
26_95	0.0	-0.1	-0.1
26_96	-0.2	-0.2	-0.1
26_97	-0.4	-0.5	-0.4
26_98	-0.2	-0.2	-0.1
26_99	-0.4	-0.5	-0.4
27_0	0.0	-0.5	0.2
27_1	-0.1	-0.3	0.0
27_10	-0.2	-0.2	-0.1
27_11	0.0	-0.1	0.1
27_12	-0.4	-0.5	-0.3
27_13	-0.3	-0.4	-0.1
27_14	-0.3	-0.4	-0.2
27_15	-0.8	-0.9	-0.7
27_16	-0.4	-0.5	-0.3
27_17	-0.4	-0.5	-0.3
27_18	-0.4	-0.5	-0.3
27_19	-0.4	-0.5	-0.3
27_2	-0.2	-0.3	0.0
27_20	-0.4	-0.5	-0.3
27_21	-0.4	-0.5	-0.3
27_22	-0.4	-0.5	-0.3
27_23	-0.4	-0.5	-0.3
27_24	-0.4	-0.5	-0.3
27_25	-0.4	-0.5	-0.3
27_26	-0.4	-0.5	-0.3
27_27	-0.4	-0.5	-0.3
27_28	-0.4	-0.5	-0.3
27_29	-0.4	-0.5	-0.3
27_3	-0.2	-0.3	0.0
27_30	-0.4	-0.5	-0.3
27_31	-0.4	-0.5	-0.3
27_32	-0.4	-0.5	-0.3
27_33	-0.4	-0.5	-0.3
27_34	-0.4	-0.5	-0.3
27_35	-0.4	-0.5	-0.3
27_36	-0.4	-0.5	-0.3
27_37	-0.4	-0.5	-0.3
27_38	-0.4	-0.5	-0.3
27_39	-0.4	-0.5	-0.3
27_4	-0.1	-0.3	0.0
27_40	-0.1	-0.2	0.0
27_41	-0.1	-0.2	0.0
27_42	-0.2	-0.3	-0.1
27_43	-0.4	-0.5	-0.3
27_44	-0.2	-0.3	-0.1
27_45	-0.2	-0.3	-0.1
27_46	-0.2	-0.3	-0.1
27_47	-0.2	-0.3	-0.1
27_48	-0.2	-0.3	-0.1
27_49	-0.2	-0.3	-0.1
27_5	-0.4	-0.6	-0.3
27_50	-0.4	-0.5	-0.3
27_51	-0.2	-0.3	-0.1
27_52	-0.2	-0.3	-0.2
27_53	-0.2	-0.3	-0.1
27_54	-0.4	-0.5	-0.4
27_55	-0.2	-0.3	-0.1
27_56	-0.2	-0.3	-0.1
27_57	-0.2	-0.3	-0.1
27_58	-0.2	-0.3	-0.1
27_59	-0.2	-0.3	-0.1
27_6	-0.1	-0.3	0.0
27_60	-0.2	-0.3	-0.1
27_61	-0.4	-0.5	-0.4
27_62	-0.2	-0.3	-0.1
27_63	-0.2	-0.3	-0.2
27_7	-0.2	-0.2	-0.1
27_8	-0.1	-0.3	0.0
27_9	-0.6	-0.7	0.1
28_0	0.0	-0.5	0.0
28_1	-0.1	-0.3	0.1
28_10	-0.4	-0.6	-0.3
28_11	-0.4	-0.5	-0.3
28_12	-0.4	-0.6	-0.3
28_13	-0.5	-0.6	-0.3
28_14	-0.2	-0.3	0.0
28_15	-0.2	-0.3	-0.1
28_16	0.0	-0.1	-0.5
28_17	-0.2	-0.3	0.0
28_18	-0.2	-0.3	-0.1
28_19	0.0	-0.1	0.1
28_2	-0.2	-0.3	0.0
28_20	-0.4	-0.5	-0.3
28_21	-0.2	-0.3	-0.1
28_22	-0.2	-0.3	-0.1
28_23	-0.2	-0.3	-0.1
28_24	-0.2	-0.3	-0.1
28_25	-0.4	-0.5	-0.3
28_26	-0.4	-0.5	-0.3
28_27	-0.4	-0.5	-0.3
28_28	-0.4	-0.5	-0.3
28_29	-0.2	-0.4	-0.1
28_3	-0.2	-0.3	0.0
28_30	-0.3	-0.4	-0.2
28_31	-0.8	-0.9	-0.7
28_32	-0.1	-0.2	0.0
28_33	-0.1	-0.2	0.0
28_34	-0.1	-0.3	0.0
28_35	-0.2	-0.3	0.0
28_36	-0.4	-0.5	-0.3
28_37	-0.2	-0.1	-0.1
28_38	-0.4	-0.5	-0.3
28_39	-0.2	-0.3	-0.1
28_4	-0.1	-0.3	0.0
28_40	-0.2	-0.3	-0.1
28_41	-0.4	-0.5	-0.4
28_42	-0.4	-0.5	-0.4
28_43	-0.5	-0.5	-0.4
28_44	-0.4	-0.5	-0.4
28_45	-0.2	-0.3	0.0
28_46	-0.4	-0.5	-0.3
28_47	-0.1	-0.5	0.0
28_48	-0.4	-0.5	-0.3
28_49	-0.1	-0.2	-0.1
28_5	-0.5	-0.6	-0.3
28_50	-0.1	-0.2	-0.1
28_51	-0.4	-0.5	-0.3
28_52	-0.2	-0.2	-0.1
28_53	-0.4	-0.5	-0.3
28_54	-0.2	-0.2	-0.1
28_55	-0.2	-0.3	-0.2
28_56	-0.4	-0.5	-0.4
28_57	-0.4	-0.5	-0.4
28_58	-0.4	-0.5	-0.4
28_59	-0.4	-0.5	-0.4
28_6	-0.2	-0.3	0.0
28_60	-0.2	-0.2	-0.1
28_61	-0.4	-0.5	-0.3
28_62	-0.2	-0.2	-0.1
28_63	-0.4	-0.5	-0.3
28_7	-0.2	-0.3	0.1
28_8	-0.2	-0.3	0.0
28_9	-0.2	-0.3	0.0
29_0	-0.1	-0.5	0.1
29_1	-0.1	-0.3	0.1
29_10	-0.2	-0.3	-0.1
29_11	-0.2	-0.1	0.1
29_12	-0.4	-0.5	-0.3
29_13	-0.3	-0.4	-0.1
29_14	-0.3	-0.4	-0.2
29_15	-0.8	-0.9	-0.7
29_16	-0.4	-0.5	-0.3
29_17	-0.4	-0.5	-0.3
29_18	-0.4	-0.5	-0.3
29_19	-0.4	-0.5	-0.3
29_2	0.0	-0.3	0.0
29_20	-0.4	-0.5	-0.3
29_21	-0.4	-0.5	-0.3
29_22	-0.4	-0.5	-0.3
29_23	-0.4	-0.5	-0.3
29_24	-0.4	-0.5	-0.3
29_25	-0.4	-0.5	-0.3
29_26	-0.4	-0.5	-0.3
29_27	-0.4	-0.5	-0.3
29_28	-0.4	-0.5	-0.3
29_29	-0.4	-0.5	-0.3
29_3	0.0	-0.3	0.0
29_30	-0.4	-0.5	-0.3
29_31	-0.1	-0.5	-0.3
29_32	-0.4	-0.5	-0.3
29_33	-0.4	-0.5	-0.3
29_34	-0.4	-0.5	-0.3
29_35	-0.4	-0.5	-0.3
29_36	-0.4	-0.5	-0.3
29_37	-0.4	-0.5	-0.3
29_38	-0.4	-0.5	-0.3
29_39	-0.4	-0.5	-0.3
29_4	-0.1	-0.3	0.1
29_40	-0.1	-0.2	0.0
29_41	-0.1	-0.2	0.0
29_42	-0.2	-0.3	-0.1
29_43	-0.6	-0.7	-0.5
29_44	-0.3	-0.4	-0.3
29_45	-0.3	-0.4	-0.2
29_46	-0.3	-0.4	-0.3
29_47	-0.2	-0.3	-0.1
29_48	-0.4	-0.5	-0.3
29_49	-0.2	-0.3	-0.1
29_5	-0.4	-0.6	-0.3
29_50	-0.2	-0.3	-0.1
29_51	-0.2	-0.3	-0.1
29_52	-0.2	-0.3	-0.1
29_53	-0.4	-0.5	-0.3
29_54	-0.2	-0.3	-0.1
29_55	-0.4	-0.5	-0.3
29_56	-0.2	-0.2	-0.1
29_57	-0.6	-0.7	-0.5
29_58	-0.3	-0.4	-0.3
29_59	-0.3	-0.4	-0.3
29_6	-0.1	-0.3	0.0
29_60	-0.3	-0.4	-0.3
29_61	-0.2	-0.2	-0.1
29_62	-0.4	-0.5	-0.3
29_63	-0.2	-0.3	-0.1
29_64	-0.2	-0.3	-0.1
29_65	-0.2	-0.3	-0.2
29_66	-0.2	-0.3	-0.1
29_67	-0.4	-0.5	-0.4
29_68	-0.2	-0.3	-0.1
29_69	-0.4	-0.5	-0.4
29_7	-0.2	-0.3	-0.1
29_8	-0.1	-0.3	0.0
29_9	-0.2	-0.7	0.1
3_0	0.0	-0.5	0.0
3_1	-0.2	-0.3	0.0
3_10	-0.4	-0.6	-0.3
3_100	-0.4	-0.5	-0.3
3_101	-0.4	-0.5	-0.3
3_102	-0.4	-0.5	-0.3
3_103	-0.4	-0.5	-0.3
3_104	-0.4	-0.5	-0.3
[truncated: 1,764 more rows]
