# Supplementary material for: Machine-Learning-Guided Discovery of Electrochemical Reactions
Source: J Am Chem Soc. 2022 Dec 2;144(49):22599–610. doi: 10.1021/jacs.2c08997 (PMC9756344; doi:10.1021/jacs.2c08997)
Supplement: Supplementary file 2 — ja2c08997_si_002.zip [file ja2c08997_si_002.zip › Graph Embedding Data/BINOL Data/BINOL_1/5.json]

{"edges": [[0, 2], [0, 3], [0, 10], [1, 4], [1, 5], [1, 30], [2, 5], [2, 7], [3, 4], [3, 6], [4, 35], [5, 15], [7, 8], [7, 11], [8, 9], [8, 12], [9, 10], [9, 13], [10, 14], [15, 17], [15, 18], [16, 19], [16, 20], [16, 21], [17, 20], [17, 25], [18, 19], [18, 31], [19, 94], [20, 22], [22, 23], [22, 26], [23, 24], [23, 27], [24, 25], [24, 28], [25, 29], [30, 32], [31, 32], [32, 33], [32, 34], [35, 36], [35, 42], [36, 37], [36, 69], [37, 38], [37, 39], [38, 40], [38, 52], [40, 41], [40, 42], [42, 86], [43, 44], [43, 45], [43, 46], [43, 57], [46, 47], [46, 48], [46, 49], [49, 50], [49, 51], [49, 52], [52, 53], [52, 54], [54, 55], [54, 56], [54, 57], [57, 58], [57, 59], [60, 61], [60, 62], [60, 63], [60, 74], [63, 64], [63, 65], [63, 66], [66, 67], [66, 68], [66, 69], [69, 70], [69, 71], [71, 72], [71, 73], [71, 74], [74, 75], [74, 76], [77, 78], [77, 79], [77, 80], [77, 91], [80, 81], [80, 82], [80, 83], [83, 84], [83, 85], [83, 86], [86, 87], [86, 88], [88, 89], [88, 90], [88, 91], [91, 92], [91, 93], [94, 95], [94, 101], [95, 96], [95, 128], [96, 97], [96, 98], [97, 99], [97, 111], [99, 100], [99, 101], [101, 145], [102, 103], [102, 104], [102, 105], [102, 116], [105, 106], [105, 107], [105, 108], [108, 109], [108, 110], [108, 111], [111, 112], [111, 113], [113, 114], [113, 115], [113, 116], [116, 117], [116, 118], [119, 120], [119, 121], [119, 122], [119, 133], [122, 123], [122, 124], [122, 125], [125, 126], [125, 127], [125, 128], [128, 129], [128, 130], [130, 131], [130, 132], [130, 133], [133, 134], [133, 135], [136, 137], [136, 138], [136, 139], [136, 150], [139, 140], [139, 141], [139, 142], [142, 143], [142, 144], [142, 145], [145, 146], [145, 147], [147, 148], [147, 149], [147, 150], [150, 151]], "features": {"0": ["0.0", "-0.5", "0.0"], "1": ["-0.2", "-0.3", "0.0"], "10": ["-0.4", "-0.6", "-0.3"], "100": ["-0.1", "-0.2", "-0.1"], "101": ["-0.4", "-0.5", "-0.4"], "102": ["-0.4", "-0.5", "-0.4"], "103": ["-0.4", "-0.5", "-0.4"], "104": ["-0.4", "-0.5", "-0.4"], "105": ["-0.4", "-0.5", "-0.4"], "106": ["-0.4", "-0.5", "-0.4"], "107": ["-0.4", "-0.5", "-0.3"], "108": ["-0.4", "-0.5", "-0.3"], "109": ["-0.4", "-0.5", "-0.3"], "11": ["-0.4", "-0.5", "-0.3"], "110": ["-0.4", "-0.4", "-0.3"], "111": ["-0.4", "-0.4", "-0.3"], "112": ["-0.4", "-0.5", "-0.4"], "113": ["-0.4", "-0.5", "-0.4"], "114": ["-0.4", "-0.5", "-0.4"], "115": ["-0.4", "-0.5", "-0.4"], "116": ["-0.4", "-0.5", "-0.4"], "117": ["-0.4", "-0.5", "-0.4"], "118": ["-0.4", "-0.4", "-0.3"], "119": ["-0.4", "-0.4", "-0.3"], "12": ["-0.4", "-0.6", "-0.3"], "120": ["-0.4", "-0.4", "-0.3"], "121": ["-0.4", "-0.4", "-0.3"], "122": ["-0.4", "-0.4", "-0.3"], "123": ["-0.4", "-0.4", "-0.3"], "124": ["-0.4", "-0.4", "-0.3"], "125": ["-0.4", "-0.4", "-0.3"], "126": ["-0.4", "-0.4", "-0.3"], "127": ["-0.4", "-0.4", "-0.3"], "128": ["-0.4", "-0.4", "-0.3"], "129": ["-0.4", "-0.4", "-0.3"], "13": ["-0.5", "-0.6", "-0.3"], "130": ["-0.4", "-0.4", "-0.3"], "131": ["-0.4", "-0.5", "-0.3"], "132": ["-0.4", "-0.4", "-0.3"], "133": ["-0.4", "-0.5", "-0.3"], "134": ["-0.4", "-0.4", "-0.3"], "135": ["-0.4", "-0.5", "-0.3"], "136": ["-0.4", "-0.5", "-0.3"], "137": ["-0.4", "-0.5", "-0.3"], "138": ["-0.4", "-0.5", "-0.3"], "139": ["-0.4", "-0.5", "-0.3"], "14": ["-0.2", "-0.3", "-0.1"], "140": ["-0.4", "-0.5", "-0.3"], "141": ["-0.4", "-0.5", "-0.3"], "142": ["-0.4", "-0.5", "-0.3"], "143": ["-0.4", "-0.5", "-0.3"], "144": ["-0.4", "-0.5", "-0.3"], "145": ["-0.4", "-0.5", "-0.3"], "146": ["-0.4", "-0.4", "-0.3"], "147": ["-0.4", "-0.5", "-0.3"], "148": ["-0.4", "-0.4", "-0.3"], "149": ["-0.4", "-0.5", "-0.3"], "15": ["-0.2", "-0.3", "-0.1"], "150": ["-0.4", "-0.5", "-0.3"], "151": ["-0.4", "-0.5", "-0.3"], "16": ["0.0", "-0.1", "-0.5"], "17": ["-0.2", "-0.3", "-0.1"], "18": ["-0.2", "-0.3", "-0.1"], "19": ["0.0", "-0.1", "0.1"], "2": ["-0.2", "-0.3", "0.0"], "20": ["-0.4", "-0.5", "-0.3"], "21": ["-0.2", "-0.3", "-0.1"], "22": ["-0.2", "-0.3", "-0.1"], "23": ["-0.2", "-0.3", "-0.1"], "24": ["-0.2", "-0.3", "-0.1"], "25": ["-0.4", "-0.5", "-0.3"], "26": ["-0.4", "-0.5", "-0.3"], "27": ["-0.4", "-0.5", "-0.3"], "28": ["-0.4", "-0.5", "-0.3"], "29": ["-0.3", "-0.4", "-0.1"], "3": ["-0.2", "-0.3", "0.0"], "30": ["-0.3", "-0.4", "-0.2"], "31": ["-0.8", "-0.9", "-0.7"], "32": ["-0.1", "-0.2", "0.0"], "33": ["-0.1", "-0.2", "0.0"], "34": ["-0.1", "-0.3", "0.0"], "35": ["-0.1", "-0.3", "0.0"], "36": ["-0.2", "-0.2", "-0.1"], "37": ["-0.2", "-0.2", "-0.1"], "38": ["-0.4", "-0.5", "-0.3"], "39": ["-0.2", "-0.2", "-0.1"], "4": ["-0.2", "-0.3", "0.0"], "40": ["-0.4", "-0.5", "-0.3"], "41": ["-0.2", "-0.2", "-0.1"], "42": ["-0.4", "-0.5", "-0.4"], "43": ["-0.4", "-0.5", "-0.4"], "44": ["-0.4", "-0.5", "-0.4"], "45": ["-0.4", "-0.5", "-0.4"], "46": ["-0.4", "-0.5", "-0.4"], "47": ["-0.4", "-0.5", "-0.4"], "48": ["-0.4", "-0.5", "-0.3"], "49": ["-0.4", "-0.5", "-0.3"], "5": ["-0.5", "-0.6", "-0.3"], "50": ["-0.4", "-0.5", "-0.3"], "51": ["-0.4", "-0.5", "-0.3"], "52": ["-0.4", "-0.5", "-0.3"], "53": ["-0.4", "-0.5", "-0.3"], "54": ["-0.4", "-0.5", "-0.3"], "55": ["-0.4", "-0.5", "-0.3"], "56": ["-0.4", "-0.5", "-0.4"], "57": ["-0.4", "-0.5", "-0.4"], "58": ["-0.4", "-0.5", "-0.4"], "59": ["-0.4", "-0.5", "-0.3"], "6": ["-0.2", "-0.3", "0.0"], "60": ["-0.4", "-0.5", "-0.3"], "61": ["-0.4", "-0.5", "-0.3"], "62": ["-0.4", "-0.4", "-0.3"], "63": ["-0.4", "-0.5", "-0.3"], "64": ["-0.4", "-0.4", "-0.3"], "65": ["-0.4", "-0.4", "-0.3"], "66": ["-0.4", "-0.5", "-0.3"], "67": ["-0.4", "-0.4", "-0.3"], "68": ["-0.4", "-0.5", "-0.3"], "69": ["-0.4", "-0.5", "-0.3"], "7": ["-0.2", "-0.3", "0.1"], "70": ["-0.4", "-0.5", "-0.3"], "71": ["-0.4", "-0.5", "-0.3"], "72": ["-0.4", "-0.5", "-0.3"], "73": ["-0.4", "-0.5", "-0.3"], "74": ["-0.4", "-0.5", "-0.3"], "75": ["-0.4", "-0.5", "-0.3"], "76": ["-0.4", "-0.5", "-0.3"], "77": ["-0.4", "-0.5", "-0.3"], "78": ["-0.4", "-0.5", "-0.3"], "79": ["-0.4", "-0.5", "-0.3"], "8": ["-0.2", "-0.3", "0.0"], "80": ["-0.4", "-0.5", "-0.3"], "81": ["-0.4", "-0.5", "-0.3"], "82": ["-0.4", "-0.5", "-0.3"], "83": ["-0.4", "-0.5", "-0.3"], "84": ["-0.4", "-0.5", "-0.3"], "85": ["-0.4", "-0.5", "-0.3"], "86": ["-0.4", "-0.5", "-0.3"], "87": ["-0.4", "-0.5", "-0.3"], "88": ["-0.4", "-0.5", "-0.3"], "89": ["-0.4", "-0.5", "-0.3"], "9": ["-0.2", "-0.3", "0.0"], "90": ["-0.4", "-0.5", "-0.3"], "91": ["-0.4", "-0.5", "-0.3"], "92": ["-0.4", "-0.5", "-0.3"], "93": ["-0.1", "-0.2", "-0.1"], "94": ["-0.1", "-0.2", "-0.1"], "95": ["-0.2", "-0.2", "-0.1"], "96": ["-0.2", "-0.2", "-0.1"], "97": ["-0.4", "-0.5", "-0.3"], "98": ["-0.1", "-0.2", "-0.1"], "99": ["-0.4", "-0.5", "-0.3"]}}
