# Supplementary material for: Machine-Learning-Guided Discovery of Electrochemical Reactions
Source: J Am Chem Soc. 2022 Dec 2;144(49):22599–610. doi: 10.1021/jacs.2c08997 (PMC9756344; doi:10.1021/jacs.2c08997)
Supplement: Supplementary file 2 — ja2c08997_si_002.zip [file ja2c08997_si_002.zip › Graph Embedding Data/BINOL Data/BINOL_1/7.json]

{"edges": [[0, 2], [0, 3], [0, 10], [1, 4], [1, 5], [1, 30], [2, 5], [2, 7], [3, 4], [3, 6], [4, 37], [5, 15], [7, 8], [7, 11], [8, 9], [8, 12], [9, 10], [9, 13], [10, 14], [15, 17], [15, 18], [16, 19], [16, 20], [16, 21], [17, 20], [17, 25], [18, 19], [18, 31], [19, 79], [20, 22], [22, 23], [22, 26], [23, 24], [23, 27], [24, 25], [24, 28], [25, 29], [30, 32], [31, 32], [32, 33], [32, 34], [35, 36], [36, 38], [36, 39], [37, 40], [37, 41], [38, 41], [38, 44], [39, 40], [39, 53], [40, 42], [41, 43], [44, 46], [44, 47], [45, 48], [45, 49], [45, 52], [46, 49], [46, 50], [47, 48], [47, 51], [48, 64], [49, 63], [53, 55], [53, 56], [54, 57], [54, 58], [54, 60], [55, 58], [55, 59], [56, 57], [57, 61], [58, 62], [61, 71], [61, 72], [61, 73], [62, 74], [62, 75], [62, 76], [63, 67], [63, 68], [63, 69], [64, 65], [64, 66], [64, 70], [77, 78], [78, 80], [78, 81], [79, 82], [79, 83], [80, 83], [80, 86], [81, 82], [81, 95], [82, 84], [83, 85], [86, 88], [86, 89], [87, 90], [87, 91], [87, 94], [88, 91], [88, 92], [89, 90], [89, 93], [90, 106], [91, 105], [95, 97], [95, 98], [96, 99], [96, 100], [96, 102], [97, 100], [97, 101], [98, 99], [99, 103], [100, 104], [103, 113], [103, 114], [103, 115], [104, 116], [104, 117], [104, 118], [105, 109], [105, 110], [105, 111], [106, 107], [106, 108], [106, 112], [56, 119]], "features": {"0": ["0.0", "-0.5", "0.1"], "1": ["-0.2", "-0.3", "0.0"], "10": ["-0.4", "-0.6", "-0.3"], "100": ["-0.5", "-0.5", "-0.4"], "101": ["-0.5", "-0.5", "-0.4"], "102": ["-0.6", "-0.7", "-0.6"], "103": ["-0.6", "-0.7", "-0.6"], "104": ["-0.6", "-0.7", "-0.6"], "105": ["-0.6", "-0.7", "-0.6"], "106": ["-0.4", "-0.4", "-0.3"], "107": ["-0.4", "-0.4", "-0.3"], "108": ["-0.4", "-0.4", "-0.3"], "109": ["-0.4", "-0.4", "-0.3"], "11": ["-0.4", "-0.6", "-0.3"], "110": ["-0.4", "-0.4", "-0.3"], "111": ["-0.4", "-0.4", "-0.3"], "112": ["-0.4", "-0.4", "-0.3"], "113": ["-0.4", "-0.4", "-0.3"], "114": ["-0.4", "-0.4", "-0.3"], "115": ["-0.4", "-0.4", "-0.3"], "116": ["-0.4", "-0.4", "-0.3"], "117": ["-0.4", "-0.4", "-0.3"], "118": ["-0.4", "-0.5", "-0.4"], "119": ["-0.4", "-0.5", "-0.4"], "12": ["-0.5", "-0.6", "-0.3"], "13": ["-0.5", "-0.6", "-0.3"], "14": ["-0.2", "-0.3", "-0.1"], "15": ["-0.2", "-0.3", "-0.1"], "16": ["0.0", "-0.1", "0.1"], "17": ["-0.2", "-0.3", "-0.1"], "18": ["-0.2", "-0.3", "-0.1"], "19": ["0.0", "-0.1", "0.1"], "2": ["-0.2", "-0.3", "-0.1"], "20": ["-0.4", "-0.5", "-0.4"], "21": ["-0.2", "-0.3", "-0.1"], "22": ["-0.2", "-0.3", "-0.1"], "23": ["-0.2", "-0.3", "-0.1"], "24": ["-0.2", "-0.3", "-0.1"], "25": ["-0.4", "-0.5", "-0.4"], "26": ["-0.4", "-0.5", "-0.4"], "27": ["-0.4", "-0.5", "-0.4"], "28": ["-0.4", "-0.5", "-0.3"], "29": ["-0.3", "-0.4", "-0.2"], "3": ["-0.2", "-0.3", "-0.1"], "30": ["-0.3", "-0.4", "-0.2"], "31": ["-0.8", "-0.9", "-0.7"], "32": ["-0.2", "-0.2", "-0.1"], "33": ["-0.2", "-0.3", "-0.1"], "34": ["-0.5", "-0.5", "-0.4"], "35": ["-0.2", "-0.3", "-0.1"], "36": ["-0.2", "-0.3", "-0.1"], "37": ["-0.2", "-0.3", "-0.1"], "38": ["-0.2", "-0.7", "-0.1"], "39": ["-0.2", "-0.3", "-0.1"], "4": ["-0.2", "-0.3", "0.0"], "40": ["-0.2", "-0.5", "-0.1"], "41": ["-0.4", "-0.5", "-0.3"], "42": ["-0.5", "-0.5", "-0.4"], "43": ["-0.2", "-0.3", "-0.5"], "44": ["-0.2", "-0.3", "-0.2"], "45": ["-0.2", "-0.3", "-0.2"], "46": ["-0.2", "-0.5", "-0.4"], "47": ["-0.2", "-0.3", "-0.2"], "48": ["-0.2", "-0.2", "-0.2"], "49": ["-0.5", "-0.5", "-0.4"], "5": ["-0.5", "-0.6", "-0.3"], "50": ["-0.5", "-0.5", "-0.4"], "51": ["-0.5", "-0.6", "-0.4"], "52": ["-0.2", "-0.3", "-0.1"], "53": ["-0.2", "-0.3", "-0.1"], "54": ["-0.2", "-0.3", "-0.1"], "55": ["-0.2", "-0.5", "-0.4"], "56": ["-0.2", "-0.3", "-0.1"], "57": ["-0.2", "-0.1", "0.0"], "58": ["-0.5", "-0.5", "-0.4"], "59": ["-0.5", "-0.5", "-0.4"], "6": ["-0.2", "-0.3", "-0.1"], "60": ["-0.6", "-0.7", "-0.5"], "61": ["-0.6", "-0.7", "-0.6"], "62": ["-0.7", "-0.7", "-0.6"], "63": ["-0.6", "-0.7", "-0.6"], "64": ["-0.4", "-0.5", "-0.3"], "65": ["-0.4", "-0.4", "-0.3"], "66": ["-0.4", "-0.4", "-0.3"], "67": ["-0.4", "-0.5", "-0.3"], "68": ["-0.4", "-0.4", "-0.3"], "69": ["-0.4", "-0.5", "-0.3"], "7": ["-0.2", "-0.3", "-0.1"], "70": ["-0.4", "-0.4", "-0.3"], "71": ["-0.4", "-0.4", "-0.3"], "72": ["-0.4", "-0.4", "-0.3"], "73": ["-0.4", "-0.4", "-0.3"], "74": ["-0.4", "-0.4", "-0.3"], "75": ["-0.4", "-0.4", "-0.3"], "76": ["-0.5", "-0.5", "-0.4"], "77": ["-0.2", "-0.3", "-0.1"], "78": ["-0.2", "-0.3", "-0.1"], "79": ["-0.2", "-0.3", "-0.1"], "8": ["-0.2", "-0.3", "0.0"], "80": ["-0.2", "-0.1", "-0.1"], "81": ["-0.2", "-0.3", "-0.1"], "82": ["-0.2", "-0.1", "-0.1"], "83": ["-0.4", "-0.5", "-0.4"], "84": ["-0.5", "-0.5", "-0.4"], "85": ["-0.2", "-0.3", "-0.2"], "86": ["-0.2", "-0.3", "-0.2"], "87": ["-0.2", "-0.3", "-0.2"], "88": ["-0.2", "-0.5", "-0.4"], "89": ["-0.2", "-0.3", "-0.2"], "9": ["-0.2", "-0.3", "0.0"], "90": ["-0.2", "-0.1", "0.0"], "91": ["-0.5", "-0.5", "-0.4"], "92": ["-0.5", "-0.5", "-0.4"], "93": ["-0.5", "-0.5", "-0.4"], "94": ["-0.2", "-0.3", "-0.1"], "95": ["-0.2", "-0.3", "-0.1"], "96": ["-0.2", "-0.3", "-0.1"], "97": ["-0.2", "-0.5", "-0.4"], "98": ["-0.2", "-0.3", "-0.1"], "99": ["-0.2", "-0.1", "0.0"]}}
