# Supplementary material for: Machine-Learning-Guided Discovery of Electrochemical Reactions
Source: J Am Chem Soc. 2022 Dec 2;144(49):22599–610. doi: 10.1021/jacs.2c08997 (PMC9756344; doi:10.1021/jacs.2c08997)
Supplement: Supplementary file 2 — ja2c08997_si_002.zip [file ja2c08997_si_002.zip › Graph Embedding Data/BINOL Data/BINOL_1/9.json]

{"edges": [[0, 2], [0, 3], [0, 32], [1, 4], [1, 5], [1, 14], [2, 5], [2, 29], [3, 4], [3, 6], [4, 44], [5, 7], [7, 9], [7, 10], [8, 11], [8, 12], [8, 13], [9, 12], [9, 20], [10, 11], [10, 15], [11, 62], [12, 17], [14, 16], [15, 16], [16, 41], [16, 42], [17, 18], [17, 21], [17, 22], [18, 19], [18, 23], [18, 24], [19, 20], [19, 25], [19, 26], [20, 27], [20, 28], [29, 30], [29, 33], [29, 34], [30, 31], [30, 35], [30, 36], [31, 32], [31, 37], [31, 38], [32, 39], [32, 40], [43, 44], [43, 47], [43, 59], [44, 45], [44, 46], [47, 48], [47, 49], [49, 50], [49, 51], [51, 52], [51, 57], [52, 53], [53, 54], [53, 55], [53, 56], [57, 58], [57, 59], [59, 60], [61, 62], [61, 65], [61, 77], [62, 63], [62, 64], [65, 66], [65, 67], [67, 68], [67, 69], [69, 70], [69, 75], [70, 71], [71, 72], [71, 73], [71, 74], [75, 76], [75, 77]], "features": {"0": ["-0.1", "-0.7", "0.0"], "1": ["-0.1", "-0.3", "0.2"], "10": ["-0.1", "-0.2", "0.0"], "11": ["-0.1", "-0.1", "0.1"], "12": ["-0.4", "-0.5", "-0.3"], "13": ["-0.3", "-0.4", "0.0"], "14": ["-0.3", "-0.4", "-0.2"], "15": ["-0.8", "-0.9", "-0.7"], "16": ["-0.4", "-0.5", "-0.3"], "17": ["-0.4", "-0.5", "-0.3"], "18": ["-0.4", "-0.5", "-0.3"], "19": ["-0.4", "-0.5", "-0.3"], "2": ["-0.1", "-0.3", "0.0"], "20": ["-0.4", "-0.5", "-0.3"], "21": ["-0.4", "-0.5", "-0.3"], "22": ["-0.4", "-0.5", "-0.3"], "23": ["-0.4", "-0.5", "-0.3"], "24": ["-0.4", "-0.5", "-0.3"], "25": ["-0.4", "-0.5", "-0.3"], "26": ["-0.4", "-0.5", "-0.3"], "27": ["-0.4", "-0.5", "-0.3"], "28": ["-0.4", "-0.5", "-0.2"], "29": ["-0.4", "-0.5", "-0.3"], "3": ["-0.1", "-0.3", "0.0"], "30": ["-0.4", "-0.5", "-0.3"], "31": ["-0.1", "-0.6", "-0.2"], "32": ["-0.4", "-0.5", "-0.3"], "33": ["-0.4", "-0.5", "-0.2"], "34": ["-0.4", "-0.5", "-0.3"], "35": ["-0.4", "-0.5", "-0.3"], "36": ["-0.4", "-0.5", "-0.3"], "37": ["-0.4", "-0.5", "-0.3"], "38": ["-0.4", "-0.6", "-0.2"], "39": ["-0.4", "-0.6", "-0.3"], "4": ["-0.1", "-0.3", "0.0"], "40": ["-0.1", "-0.2", "0.0"], "41": ["-0.1", "-0.2", "0.0"], "42": ["-0.1", "-0.2", "0.0"], "43": ["-0.4", "-0.5", "-0.3"], "44": ["-0.4", "-0.5", "-0.3"], "45": ["-0.4", "-0.5", "-0.3"], "46": ["-0.1", "-0.2", "0.0"], "47": ["-0.4", "-0.5", "-0.3"], "48": ["-0.2", "-0.2", "-0.1"], "49": ["-0.4", "-0.5", "-0.3"], "5": ["-0.4", "-0.6", "-0.3"], "50": ["-0.2", "-0.2", "-0.1"], "51": ["-0.2", "-0.3", "-0.2"], "52": ["-0.4", "-0.5", "-0.4"], "53": ["-0.4", "-0.5", "-0.4"], "54": ["-0.4", "-0.5", "-0.4"], "55": ["-0.4", "-0.5", "-0.4"], "56": ["-0.1", "-0.2", "-0.1"], "57": ["-0.4", "-0.5", "-0.3"], "58": ["-0.1", "-0.2", "-0.1"], "59": ["-0.4", "-0.5", "-0.3"], "6": ["-0.1", "-0.3", "0.0"], "60": ["-0.1", "-0.2", "-0.1"], "61": ["-0.4", "-0.5", "-0.3"], "62": ["-0.4", "-0.5", "-0.3"], "63": ["-0.4", "-0.5", "-0.3"], "64": ["-0.1", "-0.2", "-0.1"], "65": ["-0.4", "-0.5", "-0.3"], "66": ["-0.2", "-0.2", "-0.1"], "67": ["-0.4", "-0.5", "-0.4"], "68": ["-0.2", "-0.2", "-0.1"], "69": ["-0.2", "-0.3", "-0.2"], "7": ["-0.1", "-0.2", "0.0"], "70": ["-0.4", "-0.5", "-0.4"], "71": ["-0.4", "-0.5", "-0.4"], "72": ["-0.4", "-0.5", "-0.4"], "73": ["-0.4", "-0.5", "-0.4"], "74": ["-0.1", "-0.2", "-0.1"], "75": ["-0.4", "-0.5", "-0.3"], "76": ["-0.1", "-0.2", "-0.1"], "77": ["-0.4", "-0.5", "-0.3"], "8": ["-0.1", "-0.3", "0.0"], "9": ["-0.1", "-0.1", "0.1"]}}
