# Supplementary material for: Machine-Learning-Guided Discovery of Electrochemical Reactions
Source: J Am Chem Soc. 2022 Dec 2;144(49):22599–610. doi: 10.1021/jacs.2c08997 (PMC9756344; doi:10.1021/jacs.2c08997)
Supplement: Supplementary file 2 — ja2c08997_si_002.zip [file ja2c08997_si_002.zip › Graph Embedding Data/BINOL Data/BINOL_1/25.json]

{"edges": [[0, 2], [0, 3], [0, 10], [1, 4], [1, 5], [1, 30], [2, 5], [2, 7], [3, 4], [3, 6], [4, 36], [5, 15], [7, 8], [7, 11], [8, 9], [8, 12], [9, 10], [9, 13], [10, 14], [15, 17], [15, 18], [16, 19], [16, 20], [16, 21], [17, 20], [17, 25], [18, 19], [18, 31], [19, 43], [20, 22], [22, 23], [22, 26], [23, 24], [23, 27], [24, 25], [24, 28], [25, 29], [30, 32], [31, 32], [32, 33], [32, 34], [35, 36], [35, 39], [35, 40], [35, 41], [36, 37], [36, 38], [42, 43], [42, 46], [42, 47], [43, 44], [43, 45]], "features": {"0": ["-0.1", "-0.5", "0.0"], "1": ["-0.1", "-0.3", "0.1"], "10": ["-0.4", "-0.6", "-0.3"], "11": ["-0.4", "-0.5", "-0.3"], "12": ["-0.4", "-0.6", "-0.3"], "13": ["-0.5", "-0.6", "-0.3"], "14": ["-0.1", "-0.3", "0.0"], "15": ["-0.2", "-0.3", "-0.1"], "16": ["0.0", "-0.1", "-0.4"], "17": ["-0.1", "-0.3", "0.0"], "18": ["-0.2", "-0.3", "-0.1"], "19": ["0.0", "-0.1", "0.1"], "2": ["-0.2", "-0.3", "0.0"], "20": ["-0.4", "-0.5", "-0.3"], "21": ["-0.2", "-0.3", "-0.1"], "22": ["-0.2", "-0.3", "-0.1"], "23": ["-0.2", "-0.3", "-0.1"], "24": ["-0.2", "-0.3", "-0.1"], "25": ["-0.4", "-0.5", "-0.3"], "26": ["-0.4", "-0.5", "-0.3"], "27": ["-0.4", "-0.5", "-0.3"], "28": ["-0.4", "-0.5", "-0.3"], "29": ["-0.2", "-0.4", "-0.1"], "3": ["-0.2", "-0.3", "0.0"], "30": ["-0.3", "-0.4", "-0.2"], "31": ["-0.8", "-0.9", "-0.7"], "32": ["-0.1", "-0.2", "0.0"], "33": ["-0.1", "-0.2", "0.0"], "34": ["-0.4", "-0.5", "-0.3"], "35": ["-0.4", "-0.5", "-0.2"], "36": ["-0.4", "-0.5", "-0.3"], "37": ["-0.4", "-0.5", "-0.2"], "38": ["-0.4", "-0.5", "-0.3"], "39": ["-0.4", "-0.5", "-0.3"], "4": ["-0.1", "-0.3", "0.0"], "40": ["-0.4", "-0.5", "-0.3"], "41": ["-0.4", "-0.5", "-0.3"], "42": ["-0.4", "-0.5", "-0.3"], "43": ["-0.4", "-0.5", "-0.3"], "44": ["-0.4", "-0.5", "-0.3"], "45": ["-0.4", "-0.5", "-0.3"], "46": ["-0.4", "-0.5", "-0.3"], "47": ["-0.4", "-0.5", "-0.3"], "5": ["-0.5", "-0.6", "-0.3"], "6": ["-0.1", "-0.3", "0.0"], "7": ["0.0", "-0.3", "0.1"], "8": ["-0.2", "-0.3", "0.0"], "9": ["-0.2", "-0.3", "0.0"]}}
