# Supplementary material for: Machine-Learning-Guided Discovery of Electrochemical Reactions
Source: J Am Chem Soc. 2022 Dec 2;144(49):22599–610. doi: 10.1021/jacs.2c08997 (PMC9756344; doi:10.1021/jacs.2c08997)
Supplement: Supplementary file 2 — ja2c08997_si_002.zip [file ja2c08997_si_002.zip › Graph Embedding Data/BINOL Data/BINOL_1/14.json]

{"edges": [[0, 2], [0, 3], [0, 10], [1, 4], [1, 5], [1, 30], [2, 5], [2, 7], [3, 4], [3, 6], [4, 67], [5, 15], [7, 8], [7, 11], [8, 9], [8, 12], [9, 10], [9, 13], [10, 14], [15, 17], [15, 18], [16, 19], [16, 20], [16, 21], [17, 20], [17, 25], [18, 19], [18, 31], [19, 102], [20, 22], [22, 23], [22, 26], [23, 24], [23, 27], [24, 25], [24, 28], [25, 29], [30, 32], [31, 32], [32, 33], [32, 34], [35, 36], [35, 49], [35, 68], [36, 37], [36, 41], [36, 45], [37, 38], [37, 39], [37, 40], [41, 42], [41, 43], [41, 44], [45, 46], [45, 47], [45, 48], [49, 50], [49, 51], [51, 52], [51, 65], [52, 53], [52, 57], [52, 61], [53, 54], [53, 55], [53, 56], [57, 58], [57, 59], [57, 60], [61, 62], [61, 63], [61, 64], [65, 66], [65, 67], [67, 68], [68, 69], [70, 71], [70, 84], [70, 103], [71, 72], [71, 76], [71, 80], [72, 73], [72, 74], [72, 75], [76, 77], [76, 78], [76, 79], [80, 81], [80, 82], [80, 83], [84, 85], [84, 86], [86, 87], [86, 100], [87, 88], [87, 92], [87, 96], [88, 89], [88, 90], [88, 91], [92, 93], [92, 94], [92, 95], [96, 97], [96, 98], [96, 99], [100, 101], [100, 102], [102, 103]], "features": {"0": ["0.0", "-0.5", "0.0"], "1": ["-0.2", "-0.3", "0.1"], "10": ["-0.4", "-0.6", "-0.3"], "100": ["-0.4", "-0.5", "-0.3"], "101": ["-0.1", "-0.2", "-0.1"], "102": ["-0.1", "-0.2", "-0.1"], "103": ["-0.4", "-0.5", "-0.3"], "11": ["-0.4", "-0.5", "-0.3"], "12": ["-0.4", "-0.6", "-0.3"], "13": ["-0.5", "-0.6", "-0.3"], "14": ["-0.2", "-0.3", "-0.1"], "15": ["-0.2", "-0.3", "-0.1"], "16": ["0.0", "-0.1", "-0.5"], "17": ["-0.2", "-0.3", "-0.1"], "18": ["-0.2", "-0.3", "-0.1"], "19": ["0.0", "-0.1", "0.1"], "2": ["-0.2", "-0.3", "0.0"], "20": ["-0.4", "-0.5", "-0.3"], "21": ["-0.2", "-0.3", "-0.1"], "22": ["-0.2", "-0.3", "-0.1"], "23": ["-0.2", "-0.3", "-0.1"], "24": ["-0.2", "-0.3", "-0.1"], "25": ["-0.4", "-0.5", "-0.3"], "26": ["-0.4", "-0.5", "-0.3"], "27": ["-0.4", "-0.5", "-0.3"], "28": ["-0.4", "-0.5", "-0.3"], "29": ["-0.3", "-0.4", "-0.1"], "3": ["-0.2", "-0.3", "0.0"], "30": ["-0.3", "-0.4", "-0.2"], "31": ["-0.8", "-0.9", "-0.7"], "32": ["-0.1", "-0.2", "0.0"], "33": ["-0.1", "-0.2", "0.0"], "34": ["-0.2", "-0.2", "-0.1"], "35": ["-0.5", "-0.6", "-0.4"], "36": ["-0.4", "-0.5", "-0.3"], "37": ["-0.4", "-0.5", "-0.3"], "38": ["-0.4", "-0.5", "-0.3"], "39": ["-0.4", "-0.5", "-0.3"], "4": ["-0.2", "-0.3", "0.0"], "40": ["-0.4", "-0.5", "-0.3"], "41": ["-0.4", "-0.5", "-0.3"], "42": ["-0.4", "-0.5", "-0.3"], "43": ["-0.4", "-0.5", "-0.3"], "44": ["-0.4", "-0.5", "-0.3"], "45": ["-0.4", "-0.5", "-0.3"], "46": ["-0.4", "-0.5", "-0.3"], "47": ["-0.4", "-0.5", "-0.3"], "48": ["-0.2", "-0.2", "-0.1"], "49": ["-0.4", "-0.5", "-0.3"], "5": ["-0.5", "-0.6", "-0.3"], "50": ["-0.2", "-0.3", "-0.1"], "51": ["-0.5", "-0.6", "-0.4"], "52": ["-0.4", "-0.5", "-0.3"], "53": ["-0.4", "-0.5", "-0.3"], "54": ["-0.4", "-0.5", "-0.3"], "55": ["-0.4", "-0.5", "-0.3"], "56": ["-0.4", "-0.5", "-0.3"], "57": ["-0.4", "-0.5", "-0.3"], "58": ["-0.4", "-0.5", "-0.3"], "59": ["-0.4", "-0.5", "-0.3"], "6": ["-0.2", "-0.3", "0.0"], "60": ["-0.4", "-0.5", "-0.3"], "61": ["-0.4", "-0.5", "-0.3"], "62": ["-0.4", "-0.5", "-0.3"], "63": ["-0.4", "-0.5", "-0.3"], "64": ["-0.2", "-0.3", "-0.1"], "65": ["-0.4", "-0.5", "-0.3"], "66": ["-0.1", "-0.3", "0.0"], "67": ["-0.1", "-0.3", "0.0"], "68": ["-0.4", "-0.5", "-0.3"], "69": ["-0.1", "-0.2", "-0.1"], "7": ["-0.2", "-0.3", "0.1"], "70": ["-0.5", "-0.6", "-0.4"], "71": ["-0.4", "-0.5", "-0.4"], "72": ["-0.4", "-0.5", "-0.4"], "73": ["-0.4", "-0.5", "-0.4"], "74": ["-0.4", "-0.5", "-0.4"], "75": ["-0.4", "-0.5", "-0.4"], "76": ["-0.4", "-0.5", "-0.4"], "77": ["-0.4", "-0.5", "-0.4"], "78": ["-0.4", "-0.5", "-0.4"], "79": ["-0.4", "-0.5", "-0.4"], "8": ["-0.2", "-0.3", "0.0"], "80": ["-0.4", "-0.5", "-0.4"], "81": ["-0.4", "-0.5", "-0.4"], "82": ["-0.4", "-0.5", "-0.4"], "83": ["-0.1", "-0.2", "-0.1"], "84": ["-0.4", "-0.5", "-0.3"], "85": ["-0.1", "-0.2", "-0.1"], "86": ["-0.5", "-0.5", "-0.4"], "87": ["-0.4", "-0.4", "-0.3"], "88": ["-0.4", "-0.4", "-0.3"], "89": ["-0.4", "-0.4", "-0.3"], "9": ["-0.2", "-0.3", "0.0"], "90": ["-0.4", "-0.4", "-0.3"], "91": ["-0.4", "-0.5", "-0.3"], "92": ["-0.4", "-0.5", "-0.3"], "93": ["-0.4", "-0.5", "-0.3"], "94": ["-0.4", "-0.5", "-0.3"], "95": ["-0.4", "-0.4", "-0.3"], "96": ["-0.4", "-0.4", "-0.3"], "97": ["-0.4", "-0.4", "-0.3"], "98": ["-0.4", "-0.4", "-0.3"], "99": ["-0.1", "-0.2", "-0.1"]}}
