# Supplementary material for: Machine-Learning-Guided Discovery of Electrochemical Reactions
Source: J Am Chem Soc. 2022 Dec 2;144(49):22599–610. doi: 10.1021/jacs.2c08997 (PMC9756344; doi:10.1021/jacs.2c08997)
Supplement: Supplementary file 2 — ja2c08997_si_002.zip [file ja2c08997_si_002.zip › Graph Embedding Data/BINOL Data/BINOL_1/16.json]

{"edges": [[0, 2], [0, 3], [0, 10], [1, 4], [1, 5], [1, 30], [2, 5], [2, 7], [3, 4], [3, 6], [4, 41], [5, 15], [7, 8], [7, 11], [8, 9], [8, 12], [9, 10], [9, 13], [10, 14], [15, 17], [15, 18], [16, 19], [16, 20], [16, 21], [17, 20], [17, 25], [18, 19], [18, 31], [19, 80], [20, 22], [22, 23], [22, 26], [23, 24], [23, 27], [24, 25], [24, 28], [25, 29], [30, 32], [31, 32], [32, 33], [32, 34], [35, 36], [35, 42], [35, 54], [36, 37], [36, 38], [38, 39], [38, 69], [39, 40], [39, 41], [41, 42], [42, 43], [44, 45], [44, 50], [44, 57], [45, 46], [46, 47], [46, 48], [46, 49], [50, 51], [50, 52], [52, 53], [52, 54], [54, 55], [55, 56], [55, 57], [57, 58], [59, 60], [59, 65], [59, 72], [60, 61], [61, 62], [61, 63], [61, 64], [65, 66], [65, 67], [67, 68], [67, 69], [69, 70], [70, 71], [70, 72], [72, 73], [74, 75], [74, 81], [74, 93], [75, 76], [75, 77], [77, 78], [77, 108], [78, 79], [78, 80], [80, 81], [81, 82], [83, 84], [83, 89], [83, 96], [84, 85], [85, 86], [85, 87], [85, 88], [89, 90], [89, 91], [91, 92], [91, 93], [93, 94], [94, 95], [94, 96], [96, 97], [98, 99], [98, 104], [98, 111], [99, 100], [100, 101], [100, 102], [100, 103], [104, 105], [104, 106], [106, 107], [106, 108], [108, 109], [109, 110], [109, 111]], "features": {"0": ["0.0", "-0.5", "0.0"], "1": ["-0.2", "-0.3", "0.0"], "10": ["-0.4", "-0.6", "-0.3"], "100": ["-0.5", "-0.5", "-0.4"], "101": ["-0.5", "-0.5", "-0.4"], "102": ["-0.5", "-0.5", "-0.4"], "103": ["-0.2", "-0.2", "-0.1"], "104": ["-0.4", "-0.5", "-0.4"], "105": ["-0.2", "-0.2", "-0.1"], "106": ["-0.4", "-0.5", "-0.3"], "107": ["-0.2", "-0.2", "-0.1"], "108": ["-0.2", "-0.2", "-0.1"], "109": ["-0.4", "-0.5", "-0.4"], "11": ["-0.4", "-0.5", "-0.3"], "110": ["-0.2", "-0.2", "-0.1"], "111": ["-0.4", "-0.5", "-0.4"], "12": ["-0.4", "-0.6", "-0.3"], "13": ["-0.5", "-0.6", "-0.3"], "14": ["-0.2", "-0.3", "-0.1"], "15": ["-0.2", "-0.3", "-0.1"], "16": ["0.0", "-0.1", "0.1"], "17": ["-0.2", "-0.3", "-0.1"], "18": ["-0.2", "-0.3", "-0.1"], "19": ["0.0", "-0.1", "0.1"], "2": ["-0.2", "-0.3", "0.0"], "20": ["-0.4", "-0.5", "-0.3"], "21": ["-0.2", "-0.3", "-0.1"], "22": ["-0.2", "-0.3", "-0.1"], "23": ["-0.2", "-0.3", "-0.1"], "24": ["-0.2", "-0.3", "-0.1"], "25": ["-0.4", "-0.5", "-0.3"], "26": ["-0.4", "-0.5", "-0.3"], "27": ["-0.4", "-0.5", "-0.3"], "28": ["-0.4", "-0.5", "-0.3"], "29": ["-0.3", "-0.4", "-0.1"], "3": ["-0.2", "-0.3", "0.0"], "30": ["-0.3", "-0.4", "-0.2"], "31": ["-0.8", "-0.9", "-0.7"], "32": ["-0.1", "-0.2", "0.0"], "33": ["-0.1", "-0.2", "0.0"], "34": ["-0.2", "-0.2", "-0.1"], "35": ["-0.2", "-0.2", "-0.1"], "36": ["-0.4", "-0.5", "-0.3"], "37": ["-0.2", "-0.3", "-0.1"], "38": ["-0.2", "-0.3", "-0.1"], "39": ["-0.4", "-0.5", "-0.3"], "4": ["-0.2", "-0.3", "0.0"], "40": ["-0.2", "-0.3", "-0.4"], "41": ["-0.2", "-0.3", "-0.3"], "42": ["-0.4", "-0.5", "-0.3"], "43": ["-0.2", "-0.2", "-0.1"], "44": ["-0.2", "-0.3", "-0.2"], "45": ["-0.5", "-0.5", "-0.4"], "46": ["-0.5", "-0.5", "-0.4"], "47": ["-0.5", "-0.5", "-0.4"], "48": ["-0.5", "-0.5", "-0.4"], "49": ["-0.2", "-0.2", "-0.1"], "5": ["-0.5", "-0.6", "-0.3"], "50": ["-0.4", "-0.5", "-0.4"], "51": ["-0.2", "-0.2", "-0.1"], "52": ["-0.4", "-0.5", "-0.3"], "53": ["-0.2", "-0.2", "-0.1"], "54": ["-0.2", "-0.2", "-0.1"], "55": ["-0.4", "-0.5", "-0.4"], "56": ["-0.2", "-0.2", "-0.1"], "57": ["-0.4", "-0.5", "-0.4"], "58": ["-0.2", "-0.3", "-0.1"], "59": ["-0.3", "-0.3", "-0.2"], "6": ["-0.2", "-0.3", "0.0"], "60": ["-0.5", "-0.5", "-0.4"], "61": ["-0.5", "-0.5", "-0.4"], "62": ["-0.5", "-0.5", "-0.4"], "63": ["-0.5", "-0.5", "-0.4"], "64": ["-0.2", "-0.3", "-0.1"], "65": ["-0.4", "-0.5", "-0.4"], "66": ["-0.2", "-0.2", "-0.1"], "67": ["-0.4", "-0.5", "-0.4"], "68": ["-0.2", "-0.2", "-0.1"], "69": ["-0.2", "-0.3", "-0.1"], "7": ["-0.2", "-0.3", "0.1"], "70": ["-0.4", "-0.5", "-0.4"], "71": ["-0.2", "-0.3", "-0.1"], "72": ["-0.5", "-0.5", "-0.4"], "73": ["-0.2", "-0.2", "-0.1"], "74": ["-0.2", "-0.2", "-0.1"], "75": ["-0.4", "-0.5", "-0.4"], "76": ["-0.1", "-0.2", "-0.1"], "77": ["-0.1", "-0.2", "-0.1"], "78": ["-0.4", "-0.5", "-0.3"], "79": ["-0.2", "-0.2", "-0.1"], "8": ["-0.2", "-0.3", "0.0"], "80": ["-0.2", "-0.2", "-0.1"], "81": ["-0.4", "-0.5", "-0.4"], "82": ["-0.2", "-0.2", "-0.1"], "83": ["-0.3", "-0.3", "-0.2"], "84": ["-0.5", "-0.5", "-0.4"], "85": ["-0.5", "-0.5", "-0.4"], "86": ["-0.5", "-0.5", "-0.4"], "87": ["-0.5", "-0.5", "-0.4"], "88": ["-0.2", "-0.2", "-0.1"], "89": ["-0.4", "-0.5", "-0.4"], "9": ["-0.2", "-0.3", "0.0"], "90": ["-0.2", "-0.2", "-0.1"], "91": ["-0.4", "-0.5", "-0.4"], "92": ["-0.2", "-0.2", "-0.1"], "93": ["-0.2", "-0.2", "-0.1"], "94": ["-0.4", "-0.5", "-0.4"], "95": ["-0.2", "-0.2", "-0.1"], "96": ["-0.5", "-0.5", "-0.4"], "97": ["-0.2", "-0.2", "-0.1"], "98": ["-0.2", "-0.3", "-0.2"], "99": ["-0.5", "-0.5", "-0.4"]}}
