# Supplementary material for: Machine-Learning-Guided Discovery of Electrochemical Reactions
Source: J Am Chem Soc. 2022 Dec 2;144(49):22599–610. doi: 10.1021/jacs.2c08997 (PMC9756344; doi:10.1021/jacs.2c08997)
Supplement: Supplementary file 2 — ja2c08997_si_002.zip [file ja2c08997_si_002.zip › Graph Embedding Data/BINOL Data/BINOL_1/19.json]

{"edges": [[0, 2], [0, 3], [0, 10], [1, 4], [1, 5], [1, 30], [2, 5], [2, 7], [3, 4], [3, 6], [4, 46], [5, 15], [7, 8], [7, 11], [8, 9], [8, 12], [9, 10], [9, 13], [10, 14], [15, 17], [15, 18], [16, 19], [16, 20], [16, 21], [17, 20], [17, 25], [18, 19], [18, 31], [19, 80], [20, 22], [22, 23], [22, 26], [23, 24], [23, 27], [24, 25], [24, 28], [25, 29], [30, 32], [31, 32], [32, 33], [32, 34], [35, 36], [35, 37], [35, 45], [37, 38], [37, 39], [39, 40], [39, 41], [41, 42], [41, 43], [43, 44], [43, 45], [45, 46], [46, 53], [46, 64], [47, 48], [47, 49], [47, 56], [49, 50], [49, 51], [51, 52], [51, 53], [53, 54], [54, 55], [54, 56], [56, 57], [58, 59], [58, 60], [58, 67], [60, 61], [60, 62], [62, 63], [62, 64], [64, 65], [65, 66], [65, 67], [67, 68], [69, 70], [69, 71], [69, 79], [71, 72], [71, 73], [73, 74], [73, 75], [75, 76], [75, 77], [77, 78], [77, 79], [79, 80], [80, 87], [80, 98], [81, 82], [81, 83], [81, 90], [83, 84], [83, 85], [85, 86], [85, 87], [87, 88], [88, 89], [88, 90], [90, 91], [92, 93], [92, 94], [92, 101], [94, 95], [94, 96], [96, 97], [96, 98], [98, 99], [99, 100], [99, 101]], "features": {"0": ["-0.2", "-0.5", "0.1"], "1": ["0.0", "-0.3", "0.0"], "10": ["-0.4", "-0.6", "-0.3"], "100": ["-0.2", "-0.2", "-0.1"], "101": ["-0.4", "-0.5", "-0.4"], "11": ["-0.4", "-0.5", "-0.3"], "12": ["-0.4", "-0.6", "-0.3"], "13": ["-0.5", "-0.6", "-0.3"], "14": ["-0.2", "-0.3", "-0.1"], "15": ["-0.2", "-0.3", "-0.1"], "16": ["0.0", "-0.1", "-0.5"], "17": ["-0.2", "-0.3", "-0.1"], "18": ["-0.2", "-0.3", "-0.1"], "19": ["0.0", "-0.1", "0.1"], "2": ["-0.2", "-0.3", "0.0"], "20": ["-0.4", "-0.5", "-0.3"], "21": ["-0.2", "-0.3", "-0.1"], "22": ["-0.2", "-0.3", "-0.1"], "23": ["-0.2", "-0.3", "-0.1"], "24": ["-0.2", "-0.3", "-0.1"], "25": ["-0.4", "-0.5", "-0.3"], "26": ["-0.4", "-0.5", "-0.3"], "27": ["-0.4", "-0.5", "-0.3"], "28": ["-0.4", "-0.5", "-0.3"], "29": ["-0.2", "-0.4", "-0.1"], "3": ["-0.2", "-0.3", "0.0"], "30": ["-0.3", "-0.4", "-0.2"], "31": ["-0.8", "-0.9", "-0.7"], "32": ["-0.1", "-0.2", "0.0"], "33": ["-0.1", "-0.2", "0.0"], "34": ["-0.2", "-0.3", "-0.1"], "35": ["-0.4", "-0.5", "-0.3"], "36": ["-0.2", "-0.3", "-0.1"], "37": ["-0.4", "-0.5", "-0.4"], "38": ["-0.2", "-0.3", "-0.1"], "39": ["-0.4", "-0.5", "-0.4"], "4": ["-0.2", "-0.3", "0.0"], "40": ["-0.2", "-0.3", "-0.1"], "41": ["-0.4", "-0.5", "-0.4"], "42": ["-0.2", "-0.3", "-0.1"], "43": ["-0.4", "-0.5", "-0.3"], "44": ["-0.2", "-0.3", "-0.1"], "45": ["-0.4", "-0.5", "-0.3"], "46": ["-0.2", "-0.2", "-0.1"], "47": ["-0.4", "-0.5", "-0.4"], "48": ["-0.2", "-0.2", "-0.1"], "49": ["-0.4", "-0.5", "-0.3"], "5": ["-0.5", "-0.6", "-0.3"], "50": ["-0.2", "-0.2", "-0.1"], "51": ["-0.4", "-0.5", "-0.3"], "52": ["-0.2", "-0.2", "-0.1"], "53": ["-0.2", "-0.2", "-0.1"], "54": ["-0.4", "-0.5", "-0.3"], "55": ["-0.2", "-0.2", "-0.1"], "56": ["-0.4", "-0.5", "-0.3"], "57": ["-0.2", "-0.2", "-0.1"], "58": ["-0.4", "-0.5", "-0.3"], "59": ["-0.2", "-0.2", "-0.1"], "6": ["-0.2", "-0.3", "0.0"], "60": ["-0.4", "-0.5", "-0.3"], "61": ["-0.2", "-0.2", "-0.1"], "62": ["-0.4", "-0.5", "-0.3"], "63": ["-0.1", "-0.2", "-0.1"], "64": ["-0.1", "-0.2", "-0.1"], "65": ["-0.4", "-0.5", "-0.3"], "66": ["-0.2", "-0.2", "-0.1"], "67": ["-0.4", "-0.5", "-0.3"], "68": ["-0.2", "-0.2", "-0.1"], "69": ["-0.4", "-0.5", "-0.3"], "7": ["-0.2", "-0.3", "0.0"], "70": ["-0.2", "-0.2", "-0.1"], "71": ["-0.4", "-0.5", "-0.4"], "72": ["-0.2", "-0.2", "-0.1"], "73": ["-0.4", "-0.5", "-0.4"], "74": ["-0.2", "-0.2", "-0.1"], "75": ["-0.4", "-0.5", "-0.4"], "76": ["-0.2", "-0.2", "-0.1"], "77": ["-0.4", "-0.5", "-0.4"], "78": ["-0.2", "-0.2", "-0.1"], "79": ["-0.4", "-0.5", "-0.3"], "8": ["-0.2", "-0.3", "0.0"], "80": ["-0.2", "-0.2", "-0.1"], "81": ["-0.4", "-0.5", "-0.4"], "82": ["-0.2", "-0.2", "-0.1"], "83": ["-0.4", "-0.5", "-0.3"], "84": ["-0.1", "-0.2", "-0.1"], "85": ["-0.4", "-0.5", "-0.3"], "86": ["-0.1", "-0.2", "-0.1"], "87": ["-0.2", "-0.2", "-0.1"], "88": ["-0.4", "-0.5", "-0.3"], "89": ["-0.2", "-0.2", "-0.1"], "9": ["-0.2", "-0.3", "0.0"], "90": ["-0.4", "-0.5", "-0.4"], "91": ["-0.2", "-0.2", "-0.1"], "92": ["-0.4", "-0.5", "-0.4"], "93": ["-0.2", "-0.2", "-0.1"], "94": ["-0.4", "-0.5", "-0.4"], "95": ["-0.2", "-0.2", "-0.1"], "96": ["-0.4", "-0.5", "-0.4"], "97": ["-0.2", "-0.2", "-0.1"], "98": ["-0.2", "-0.2", "-0.1"], "99": ["-0.4", "-0.5", "-0.4"]}}
