# Supplementary material for: Machine-Learning-Guided Discovery of Electrochemical Reactions
Source: J Am Chem Soc. 2022 Dec 2;144(49):22599–610. doi: 10.1021/jacs.2c08997 (PMC9756344; doi:10.1021/jacs.2c08997)
Supplement: Supplementary file 2 — ja2c08997_si_002.zip [file ja2c08997_si_002.zip › Graph Embedding Data/BINOL Data/BINOL_1/21.json]

{"edges": [[0, 2], [0, 3], [0, 32], [1, 4], [1, 5], [1, 14], [2, 5], [2, 29], [3, 4], [3, 6], [4, 48], [5, 7], [7, 9], [7, 10], [8, 11], [8, 12], [8, 13], [9, 12], [9, 20], [10, 11], [10, 15], [11, 118], [12, 17], [14, 16], [15, 16], [16, 41], [16, 42], [17, 18], [17, 21], [17, 22], [18, 19], [18, 23], [18, 24], [19, 20], [19, 25], [19, 26], [20, 27], [20, 28], [29, 30], [29, 33], [29, 34], [30, 31], [30, 35], [30, 36], [31, 32], [31, 37], [31, 38], [32, 39], [32, 40], [43, 44], [43, 45], [43, 53], [45, 46], [45, 47], [47, 48], [47, 49], [48, 85], [48, 108], [49, 50], [49, 51], [51, 52], [51, 53], [53, 54], [54, 55], [54, 59], [54, 63], [55, 56], [55, 57], [55, 58], [59, 60], [59, 61], [59, 62], [63, 64], [63, 65], [63, 66], [67, 68], [67, 81], [67, 88], [68, 69], [68, 73], [68, 77], [69, 70], [69, 71], [69, 72], [73, 74], [73, 75], [73, 76], [77, 78], [77, 79], [77, 80], [81, 82], [81, 83], [83, 84], [83, 85], [85, 86], [86, 87], [86, 88], [88, 89], [90, 91], [90, 104], [90, 111], [91, 92], [91, 96], [91, 100], [92, 93], [92, 94], [92, 95], [96, 97], [96, 98], [96, 99], [100, 101], [100, 102], [100, 103], [104, 105], [104, 106], [106, 107], [106, 108], [108, 109], [109, 110], [109, 111], [111, 112], [113, 114], [113, 115], [113, 123], [115, 116], [115, 117], [117, 118], [117, 119], [118, 155], [118, 178], [119, 120], [119, 121], [121, 122], [121, 123], [123, 124], [124, 125], [124, 129], [124, 133], [125, 126], [125, 127], [125, 128], [129, 130], [129, 131], [129, 132], [133, 134], [133, 135], [133, 136], [137, 138], [137, 151], [137, 158], [138, 139], [138, 143], [138, 147], [139, 140], [139, 141], [139, 142], [143, 144], [143, 145], [143, 146], [147, 148], [147, 149], [147, 150], [151, 152], [151, 153], [153, 154], [153, 155], [155, 156], [156, 157], [156, 158], [158, 159], [160, 161], [160, 174], [160, 181], [161, 162], [161, 166], [161, 170], [162, 163], [162, 164], [162, 165], [166, 167], [166, 168], [166, 169], [170, 171], [170, 172], [170, 173], [174, 175], [174, 176], [176, 177], [176, 178], [178, 179], [179, 180], [179, 181]], "features": {"0": ["-0.1", "-0.5", "0.0"], "1": ["-0.2", "-0.3", "0.1"], "10": ["-0.2", "-0.2", "-0.1"], "100": ["-0.4", "-0.5", "-0.3"], "101": ["-0.4", "-0.5", "-0.3"], "102": ["-0.4", "-0.5", "-0.3"], "103": ["-0.1", "-0.2", "-0.1"], "104": ["-0.4", "-0.5", "-0.3"], "105": ["-0.1", "-0.2", "-0.1"], "106": ["-0.4", "-0.5", "-0.3"], "107": ["-0.1", "-0.2", "-0.1"], "108": ["-0.1", "-0.2", "-0.1"], "109": ["-0.4", "-0.5", "-0.3"], "11": ["-0.2", "-0.1", "0.1"], "110": ["-0.1", "-0.2", "-0.1"], "111": ["-0.4", "-0.5", "-0.3"], "112": ["-0.2", "-0.2", "-0.1"], "113": ["-0.4", "-0.5", "-0.4"], "114": ["-0.2", "-0.2", "-0.1"], "115": ["-0.4", "-0.5", "-0.4"], "116": ["-0.2", "-0.2", "-0.1"], "117": ["-0.4", "-0.5", "-0.3"], "118": ["-0.2", "-0.2", "-0.1"], "119": ["-0.4", "-0.5", "-0.4"], "12": ["-0.4", "-0.5", "-0.3"], "120": ["-0.2", "-0.2", "-0.1"], "121": ["-0.4", "-0.5", "-0.4"], "122": ["-0.2", "-0.2", "-0.1"], "123": ["-0.5", "-0.6", "-0.5"], "124": ["-0.4", "-0.5", "-0.4"], "125": ["-0.4", "-0.5", "-0.4"], "126": ["-0.4", "-0.5", "-0.4"], "127": ["-0.4", "-0.5", "-0.4"], "128": ["-0.4", "-0.5", "-0.4"], "129": ["-0.4", "-0.5", "-0.4"], "13": ["-0.3", "-0.4", "-0.1"], "130": ["-0.4", "-0.5", "-0.4"], "131": ["-0.4", "-0.5", "-0.4"], "132": ["-0.4", "-0.5", "-0.4"], "133": ["-0.4", "-0.5", "-0.4"], "134": ["-0.4", "-0.5", "-0.4"], "135": ["-0.4", "-0.5", "-0.4"], "136": ["-0.1", "-0.2", "-0.1"], "137": ["-0.5", "-0.5", "-0.4"], "138": ["-0.4", "-0.4", "-0.3"], "139": ["-0.4", "-0.4", "-0.3"], "14": ["-0.3", "-0.4", "-0.2"], "140": ["-0.4", "-0.5", "-0.3"], "141": ["-0.4", "-0.4", "-0.3"], "142": ["-0.4", "-0.5", "-0.3"], "143": ["-0.4", "-0.5", "-0.3"], "144": ["-0.4", "-0.5", "-0.3"], "145": ["-0.4", "-0.5", "-0.3"], "146": ["-0.4", "-0.5", "-0.3"], "147": ["-0.4", "-0.5", "-0.3"], "148": ["-0.4", "-0.5", "-0.3"], "149": ["-0.4", "-0.5", "-0.3"], "15": ["-0.8", "-0.9", "-0.7"], "150": ["-0.1", "-0.2", "-0.1"], "151": ["-0.4", "-0.5", "-0.3"], "152": ["-0.1", "-0.2", "-0.1"], "153": ["-0.4", "-0.5", "-0.3"], "154": ["-0.1", "-0.2", "-0.1"], "155": ["-0.1", "-0.2", "-0.1"], "156": ["-0.4", "-0.5", "-0.3"], "157": ["-0.1", "-0.2", "-0.1"], "158": ["-0.4", "-0.5", "-0.3"], "159": ["-0.2", "-0.2", "-0.1"], "16": ["-0.4", "-0.5", "-0.3"], "160": ["-0.5", "-0.6", "-0.5"], "161": ["-0.4", "-0.5", "-0.4"], "162": ["-0.4", "-0.5", "-0.4"], "163": ["-0.4", "-0.5", "-0.4"], "164": ["-0.4", "-0.5", "-0.4"], "165": ["-0.4", "-0.5", "-0.4"], "166": ["-0.4", "-0.5", "-0.4"], "167": ["-0.4", "-0.5", "-0.4"], "168": ["-0.4", "-0.5", "-0.4"], "169": ["-0.4", "-0.5", "-0.4"], "17": ["-0.4", "-0.5", "-0.3"], "170": ["-0.4", "-0.5", "-0.4"], "171": ["-0.4", "-0.5", "-0.4"], "172": ["-0.4", "-0.5", "-0.4"], "173": ["-0.2", "-0.2", "-0.1"], "174": ["-0.4", "-0.5", "-0.4"], "175": ["-0.2", "-0.2", "-0.1"], "176": ["-0.4", "-0.5", "-0.3"], "177": ["-0.2", "-0.2", "-0.1"], "178": ["-0.2", "-0.2", "-0.1"], "179": ["-0.4", "-0.5", "-0.4"], "18": ["-0.4", "-0.5", "-0.3"], "180": ["-0.2", "-0.2", "-0.1"], "181": ["-0.4", "-0.5", "-0.4"], "19": ["-0.4", "-0.5", "-0.3"], "2": ["-0.2", "-0.3", "0.0"], "20": ["-0.4", "-0.5", "-0.3"], "21": ["-0.4", "-0.5", "-0.3"], "22": ["-0.4", "-0.5", "-0.3"], "23": ["-0.4", "-0.5", "-0.3"], "24": ["-0.4", "-0.5", "-0.3"], "25": ["-0.4", "-0.5", "-0.3"], "26": ["-0.4", "-0.5", "-0.3"], "27": ["-0.4", "-0.5", "-0.3"], "28": ["-0.4", "-0.5", "-0.3"], "29": ["-0.4", "-0.5", "-0.3"], "3": ["-0.2", "-0.3", "0.0"], "30": ["-0.4", "-0.5", "-0.3"], "31": ["-0.1", "-0.6", "-0.3"], "32": ["-0.4", "-0.5", "-0.3"], "33": ["-0.4", "-0.5", "-0.3"], "34": ["-0.4", "-0.5", "-0.3"], "35": ["-0.4", "-0.5", "-0.3"], "36": ["-0.4", "-0.5", "-0.3"], "37": ["-0.4", "-0.5", "-0.3"], "38": ["-0.4", "-0.6", "-0.3"], "39": ["-0.4", "-0.6", "-0.3"], "4": ["-0.1", "-0.3", "0.0"], "40": ["-0.1", "-0.2", "0.0"], "41": ["-0.1", "-0.2", "0.0"], "42": ["-0.2", "-0.2", "-0.1"], "43": ["-0.4", "-0.5", "-0.3"], "44": ["-0.2", "-0.2", "-0.1"], "45": ["-0.4", "-0.5", "-0.3"], "46": ["-0.1", "-0.2", "0.1"], "47": ["-0.4", "-0.5", "-0.3"], "48": ["-0.1", "-0.2", "-0.1"], "49": ["-0.4", "-0.5", "-0.3"], "5": ["-0.4", "-0.6", "-0.3"], "50": ["-0.2", "-0.2", "-0.1"], "51": ["-0.4", "-0.5", "-0.3"], "52": ["-0.2", "-0.2", "0.1"], "53": ["-0.5", "-0.6", "-0.4"], "54": ["-0.4", "-0.5", "-0.4"], "55": ["-0.4", "-0.5", "-0.4"], "56": ["-0.4", "-0.5", "-0.4"], "57": ["-0.4", "-0.5", "-0.4"], "58": ["-0.4", "-0.5", "-0.4"], "59": ["-0.4", "-0.5", "-0.4"], "6": ["-0.1", "-0.3", "0.0"], "60": ["-0.4", "-0.5", "-0.4"], "61": ["-0.4", "-0.5", "-0.4"], "62": ["-0.4", "-0.5", "-0.3"], "63": ["-0.4", "-0.5", "-0.4"], "64": ["-0.4", "-0.5", "-0.4"], "65": ["-0.4", "-0.5", "-0.3"], "66": ["-0.2", "-0.2", "-0.1"], "67": ["-0.5", "-0.6", "-0.5"], "68": ["-0.4", "-0.5", "-0.4"], "69": ["-0.4", "-0.5", "-0.4"], "7": ["-0.2", "-0.2", "-0.1"], "70": ["-0.4", "-0.5", "-0.4"], "71": ["-0.4", "-0.5", "-0.4"], "72": ["-0.4", "-0.5", "-0.4"], "73": ["-0.4", "-0.5", "-0.4"], "74": ["-0.4", "-0.5", "-0.4"], "75": ["-0.4", "-0.5", "-0.4"], "76": ["-0.4", "-0.5", "-0.4"], "77": ["-0.4", "-0.5", "-0.4"], "78": ["-0.4", "-0.5", "-0.4"], "79": ["-0.4", "-0.5", "-0.4"], "8": ["-0.1", "-0.3", "0.0"], "80": ["-0.2", "-0.2", "-0.1"], "81": ["-0.4", "-0.5", "-0.4"], "82": ["-0.2", "-0.2", "-0.1"], "83": ["-0.4", "-0.5", "-0.3"], "84": ["-0.2", "-0.2", "-0.1"], "85": ["-0.2", "-0.2", "-0.1"], "86": ["-0.4", "-0.5", "-0.3"], "87": ["-0.2", "-0.2", "-0.1"], "88": ["-0.4", "-0.5", "-0.4"], "89": ["-0.1", "-0.2", "-0.1"], "9": ["-0.2", "-0.1", "-0.5"], "90": ["-0.5", "-0.5", "-0.4"], "91": ["-0.4", "-0.4", "-0.3"], "92": ["-0.4", "-0.4", "-0.3"], "93": ["-0.4", "-0.5", "-0.3"], "94": ["-0.4", "-0.5", "-0.3"], "95": ["-0.4", "-0.5", "-0.3"], "96": ["-0.4", "-0.5", "-0.3"], "97": ["-0.4", "-0.5", "-0.3"], "98": ["-0.4", "-0.5", "-0.3"], "99": ["-0.4", "-0.5", "-0.3"]}}
