# Supplementary material for: Machine-Learning-Guided Discovery of Electrochemical Reactions
Source: J Am Chem Soc. 2022 Dec 2;144(49):22599–610. doi: 10.1021/jacs.2c08997 (PMC9756344; doi:10.1021/jacs.2c08997)
Supplement: Supplementary file 2 — ja2c08997_si_002.zip [file ja2c08997_si_002.zip › Graph Embedding Data/BINOL Data/BINOL_1/24.json]

{"edges": [[0, 2], [0, 3], [0, 10], [1, 4], [1, 5], [1, 30], [2, 5], [2, 7], [3, 4], [3, 6], [4, 48], [5, 15], [7, 8], [7, 11], [8, 9], [8, 12], [9, 10], [9, 13], [10, 14], [15, 17], [15, 18], [16, 19], [16, 20], [16, 21], [17, 20], [17, 25], [18, 19], [18, 31], [19, 99], [20, 22], [22, 23], [22, 26], [23, 24], [23, 27], [24, 25], [24, 28], [25, 29], [30, 32], [31, 32], [32, 33], [32, 34], [35, 36], [35, 37], [35, 62], [37, 38], [37, 48], [38, 39], [38, 43], [38, 47], [39, 40], [39, 41], [39, 42], [43, 44], [43, 45], [43, 46], [48, 49], [49, 50], [49, 60], [50, 51], [50, 55], [50, 56], [51, 52], [51, 53], [51, 54], [56, 57], [56, 58], [56, 59], [60, 61], [60, 62], [62, 81], [63, 64], [63, 77], [63, 84], [64, 65], [64, 69], [64, 73], [65, 66], [65, 67], [65, 68], [69, 70], [69, 71], [69, 72], [73, 74], [73, 75], [73, 76], [77, 78], [77, 79], [79, 80], [79, 81], [81, 82], [82, 83], [82, 84], [84, 85], [86, 87], [86, 88], [86, 113], [88, 89], [88, 99], [89, 90], [89, 94], [89, 98], [90, 91], [90, 92], [90, 93], [94, 95], [94, 96], [94, 97], [99, 100], [100, 101], [100, 111], [101, 102], [101, 106], [101, 107], [102, 103], [102, 104], [102, 105], [107, 108], [107, 109], [107, 110], [111, 112], [111, 113], [113, 132], [114, 115], [114, 128], [114, 135], [115, 116], [115, 120], [115, 124], [116, 117], [116, 118], [116, 119], [120, 121], [120, 122], [120, 123], [124, 125], [124, 126], [124, 127], [128, 129], [128, 130], [130, 131], [130, 132], [132, 133], [133, 134], [133, 135]], "features": {"0": ["0.0", "-0.5", "0.0"], "1": ["-0.2", "-0.3", "0.0"], "10": ["-0.4", "-0.6", "-0.3"], "100": ["-0.4", "-0.4", "-0.3"], "101": ["-0.4", "-0.5", "-0.3"], "102": ["-0.4", "-0.5", "-0.3"], "103": ["-0.4", "-0.5", "-0.3"], "104": ["-0.4", "-0.5", "-0.3"], "105": ["-0.4", "-0.4", "-0.3"], "106": ["-0.4", "-0.4", "-0.3"], "107": ["-0.4", "-0.4", "-0.3"], "108": ["-0.4", "-0.4", "-0.3"], "109": ["-0.4", "-0.4", "-0.3"], "11": ["-0.4", "-0.5", "-0.3"], "110": ["-0.2", "-0.2", "-0.1"], "111": ["-0.4", "-0.5", "-0.4"], "112": ["-0.2", "-0.2", "-0.1"], "113": ["-0.2", "-0.2", "-0.1"], "114": ["-0.5", "-0.6", "-0.5"], "115": ["-0.4", "-0.5", "-0.4"], "116": ["-0.4", "-0.5", "-0.4"], "117": ["-0.4", "-0.5", "-0.4"], "118": ["-0.4", "-0.5", "-0.4"], "119": ["-0.4", "-0.5", "-0.4"], "12": ["-0.4", "-0.6", "-0.3"], "120": ["-0.4", "-0.5", "-0.4"], "121": ["-0.4", "-0.5", "-0.4"], "122": ["-0.4", "-0.5", "-0.4"], "123": ["-0.4", "-0.5", "-0.4"], "124": ["-0.4", "-0.5", "-0.4"], "125": ["-0.4", "-0.5", "-0.4"], "126": ["-0.4", "-0.5", "-0.4"], "127": ["-0.2", "-0.2", "-0.1"], "128": ["-0.4", "-0.5", "-0.4"], "129": ["-0.2", "-0.2", "-0.1"], "13": ["-0.5", "-0.6", "-0.3"], "130": ["-0.4", "-0.5", "-0.4"], "131": ["-0.2", "-0.2", "-0.1"], "132": ["-0.2", "-0.2", "-0.1"], "133": ["-0.4", "-0.5", "-0.4"], "134": ["-0.2", "-0.2", "-0.1"], "135": ["-0.4", "-0.5", "-0.4"], "14": ["-0.2", "-0.3", "-0.1"], "15": ["-0.2", "-0.3", "-0.1"], "16": ["0.0", "-0.1", "-0.5"], "17": ["-0.2", "-0.3", "-0.1"], "18": ["-0.2", "-0.3", "-0.1"], "19": ["0.0", "-0.1", "0.1"], "2": ["-0.2", "-0.3", "0.0"], "20": ["-0.4", "-0.5", "-0.3"], "21": ["-0.2", "-0.3", "-0.1"], "22": ["-0.2", "-0.3", "-0.1"], "23": ["-0.2", "-0.3", "-0.1"], "24": ["-0.2", "-0.3", "-0.1"], "25": ["-0.4", "-0.5", "-0.3"], "26": ["-0.4", "-0.5", "-0.4"], "27": ["-0.4", "-0.5", "-0.3"], "28": ["-0.4", "-0.5", "-0.3"], "29": ["-0.3", "-0.4", "-0.1"], "3": ["-0.2", "-0.3", "0.0"], "30": ["-0.3", "-0.4", "-0.2"], "31": ["-0.8", "-0.9", "-0.7"], "32": ["-0.1", "-0.2", "0.0"], "33": ["-0.1", "-0.2", "0.0"], "34": ["-0.2", "-0.3", "-0.1"], "35": ["-0.4", "-0.5", "-0.3"], "36": ["-0.2", "-0.3", "-0.1"], "37": ["-0.4", "-0.5", "-0.3"], "38": ["-0.4", "-0.5", "-0.3"], "39": ["-0.4", "-0.5", "-0.3"], "4": ["-0.2", "-0.3", "0.0"], "40": ["-0.4", "-0.5", "-0.3"], "41": ["-0.4", "-0.5", "-0.3"], "42": ["-0.4", "-0.5", "-0.3"], "43": ["-0.4", "-0.5", "-0.3"], "44": ["-0.4", "-0.5", "-0.3"], "45": ["-0.4", "-0.5", "-0.3"], "46": ["-0.4", "-0.5", "-0.3"], "47": ["-0.2", "-0.3", "-0.4"], "48": ["-0.2", "-0.3", "-0.1"], "49": ["-0.4", "-0.5", "-0.3"], "5": ["-0.5", "-0.6", "-0.3"], "50": ["-0.4", "-0.5", "-0.3"], "51": ["-0.4", "-0.5", "-0.3"], "52": ["-0.4", "-0.5", "-0.3"], "53": ["-0.4", "-0.5", "-0.3"], "54": ["-0.4", "-0.5", "-0.3"], "55": ["-0.4", "-0.4", "-0.3"], "56": ["-0.4", "-0.5", "-0.3"], "57": ["-0.4", "-0.5", "-0.3"], "58": ["-0.4", "-0.4", "-0.3"], "59": ["-0.2", "-0.2", "-0.1"], "6": ["-0.2", "-0.3", "0.0"], "60": ["-0.4", "-0.5", "-0.3"], "61": ["-0.2", "-0.2", "0.1"], "62": ["-0.2", "-0.2", "-0.1"], "63": ["-0.5", "-0.6", "-0.5"], "64": ["-0.4", "-0.5", "-0.4"], "65": ["-0.4", "-0.5", "-0.4"], "66": ["-0.4", "-0.5", "-0.4"], "67": ["-0.4", "-0.5", "-0.4"], "68": ["-0.4", "-0.5", "-0.4"], "69": ["-0.4", "-0.5", "-0.4"], "7": ["-0.2", "-0.3", "0.1"], "70": ["-0.4", "-0.5", "-0.4"], "71": ["-0.4", "-0.5", "-0.4"], "72": ["-0.4", "-0.5", "-0.4"], "73": ["-0.4", "-0.5", "-0.4"], "74": ["-0.4", "-0.5", "-0.4"], "75": ["-0.4", "-0.5", "-0.4"], "76": ["-0.2", "-0.2", "-0.1"], "77": ["-0.4", "-0.5", "-0.4"], "78": ["-0.2", "-0.2", "-0.1"], "79": ["-0.4", "-0.5", "-0.4"], "8": ["-0.2", "-0.3", "0.0"], "80": ["-0.2", "-0.2", "-0.1"], "81": ["-0.2", "-0.2", "-0.1"], "82": ["-0.4", "-0.5", "-0.4"], "83": ["-0.2", "-0.2", "-0.1"], "84": ["-0.4", "-0.5", "-0.4"], "85": ["-0.2", "-0.2", "-0.1"], "86": ["-0.4", "-0.5", "-0.4"], "87": ["-0.2", "-0.2", "-0.1"], "88": ["-0.4", "-0.5", "-0.3"], "89": ["-0.4", "-0.5", "-0.3"], "9": ["-0.2", "-0.3", "0.0"], "90": ["-0.4", "-0.5", "-0.3"], "91": ["-0.4", "-0.5", "-0.3"], "92": ["-0.4", "-0.5", "-0.3"], "93": ["-0.4", "-0.5", "-0.3"], "94": ["-0.4", "-0.5", "-0.3"], "95": ["-0.4", "-0.5", "-0.3"], "96": ["-0.4", "-0.5", "-0.3"], "97": ["-0.4", "-0.5", "-0.3"], "98": ["-0.1", "-0.2", "-0.1"], "99": ["-0.1", "-0.2", "-0.1"]}}
