# Supplementary material for: Machine-Learning-Guided Discovery of Electrochemical Reactions
Source: J Am Chem Soc. 2022 Dec 2;144(49):22599–610. doi: 10.1021/jacs.2c08997 (PMC9756344; doi:10.1021/jacs.2c08997)
Supplement: Supplementary file 2 — ja2c08997_si_002.zip [file ja2c08997_si_002.zip › Graph Embedding Data/BINOL Data/json_from_mols.py]

import os
from rdkit import Chem
from rdkit.Chem import AllChem
from multiprocessing import Pool
import json


outdir = 'BINOL_1/' 

moldir = os.listdir('BINOL_mol2/')
feat = open('BINOL_1.csv','r')

feature_dict = {}
for line in feat.readlines():
	splitter = line.strip().split(',')
	atom_label = splitter[0].rsplit('_', 1)[1]
	mol_label = splitter[0].rsplit('_', 1)[0]
	if mol_label in feature_dict.keys():
		feature_dict[mol_label].append({atom_label:[x for x in splitter[1:]]})
	else:
		feature_dict[mol_label] = [{atom_label:[x for x in splitter[1:]]}]


for file in moldir:
	molnum = file.split('.')[0]
	if molnum in feature_dict.keys():
		newmol = Chem.MolFromMol2File('BINOL_mol2/' + file,removeHs=False,sanitize=False) # read in the new mol
		total_dict = {}
		total_dict["edges"]=[]
		total_atoms = []
		total_atom_num = len(newmol.GetAtoms())-1
		for b in newmol.GetBonds(): #######REMOVED EDGE WITH LAST ATOM HERE BC rdkit added an H I didn't want, might have to change it back
			if b.GetBeginAtomIdx() == total_atom_num:
				pass
			elif b.GetEndAtomIdx() == total_atom_num:
				pass
			else:
				lst = [b.GetBeginAtomIdx(),b.GetEndAtomIdx()]
				#print(b.GetBeginAtomIdx(),b.GetEndAtomIdx())
				total_dict['edges'].append(lst)
				if b.GetBeginAtomIdx() in total_atoms:
					pass
				else:
					total_atoms.append(b.GetBeginAtomIdx())
				if b.GetEndAtomIdx() in total_atoms:
					pass
				else:
					total_atoms.append(b.GetEndAtomIdx())
		#total_dict['edges'] = total_dict['edges'][:-1]
		#print(edge_dict)
		feat_dict = {}
		feat_atoms = []
		#print(feature_dict[molnum])
		for v in feature_dict[molnum]:
			for vv in v.keys():
				feat_atoms.append(int(vv))
				feat_dict[vv] = v[vv]
		#print(feat_dict)
		for a in total_atoms:
			if a in feat_atoms:
				pass
			else:
				print('Features for atom ',a,' are missing from file',file)
		total_dict["features"] = feat_dict
		#print(file)
		with open(outdir+molnum + ".json", "w") as outfile:  
			json.dump(total_dict, outfile)
		
		#nf = open('data/' + molnum + '.json','w')
		#nf.write(str(total_dict))
		


			
