# Supplementary material for: Machine-Learning-Guided Discovery of Electrochemical Reactions
Source: J Am Chem Soc. 2022 Dec 2;144(49):22599–610. doi: 10.1021/jacs.2c08997 (PMC9756344; doi:10.1021/jacs.2c08997)
Supplement: Supplementary file 2 — ja2c08997_si_002.zip [file ja2c08997_si_002.zip › Graph Embedding Data/BINOL Data/BINOL_mol2/1.mol2]

#
#	File Created by: Spartan '16 Export
#

@<TRIPOS>MOLECULE
144_i_4
65 71
SMALL
NO_CHARGES


@<TRIPOS>ATOM
    1   C1        -2.212268088     0.287452521    -3.364121909    C.ar   1  noname
    2   C2        -0.127751855     0.541641649    -1.498948322    C.ar   1  noname
    3   C3        -2.513482181     0.435366082    -1.982163987    C.ar   1  noname
    4   C4        -0.849839082     0.222005943    -3.796602970    C.ar   1  noname
    5   C5         0.176418011     0.308735607    -2.890893565    C.ar   1  noname
    6   C6        -1.444819311     0.618589524    -1.043423021    C.ar   1  noname
    7   H7        -0.641177402     0.068432937    -4.853522974       H   1  noname
    8   C8        -3.886701376     0.362402329    -1.577674604    C.ar   1  noname
    9   C9        -4.890696459     0.219109968    -2.501796889    C.ar   1  noname
   10   C10       -4.586565064     0.130510720    -3.890154310    C.ar   1  noname
   11   C11       -3.279221029     0.156478348    -4.307491377    C.ar   1  noname
   12   H12       -4.115268535     0.408259348    -0.511347839       H   1  noname
   13   H13       -5.929976868     0.164191212    -2.188235715       H   1  noname
   14   H14       -5.400609063     0.031721266    -4.601534271       H   1  noname
   15   H15       -3.029038196     0.070701732    -5.362633980       H   1  noname
   16   C16       -1.661075372     0.800798851     0.402507033    C.ar   1  noname
   17   C17       -1.924981041     1.048017973     3.224102614    C.ar   1  noname
   18   C18       -2.476438451     1.845199580     0.951218066    C.ar   1  noname
   19   C19       -0.968598575    -0.040946360     1.274137581    C.ar   1  noname
   20   C20       -1.075883706     0.103473044     2.706633200    C.ar   1  noname
   21   C21       -2.644943463     1.933107404     2.360636159    C.ar   1  noname
   22   H22       -2.036541765     1.158692220     4.300895129       H   1  noname
   23   C23       -3.499887306     2.941396548     2.906298814    C.ar   1  noname
   24   C24       -4.125502558     3.849430999     2.088954496    C.ar   1  noname
   25   C25       -3.912936555     3.802554520     0.681611730    C.ar   1  noname
   26   C26       -3.111026326     2.834815646     0.131191136    C.ar   1  noname
   27   H27       -3.636360955     2.975598967     3.984945619       H   1  noname
   28   H28       -4.776123657     4.616562217     2.497242472       H   1  noname
   29   H29       -4.391163984     4.550131528     0.054014604       H   1  noname
   30   H30       -2.928415142     2.810136883    -0.944643885       H   1  noname
   31   O31        0.909644472     0.750163785    -0.650219612     O.3   1  noname
   32   O32       -0.221095335    -1.066523407     0.794919903     O.3   1  noname
   33   P33        1.388215496    -0.635812656     0.288894159     P.3   1  noname
   34   O34        2.091499627    -0.102115810     1.477451449     O.2   1  noname
   35   O35        1.811673608    -1.684893693    -0.666089479       O   1  noname
   36   C36        1.582480856     0.108726398    -3.269810458    C.ar   1  noname
   37   C37        2.187291769    -1.169493733    -3.154012188    C.ar   1  noname
   38   F38        1.422812046    -2.209959023    -2.872687381       F   1  noname
   39   C39        3.536350953    -1.392869715    -3.427684140    C.ar   1  noname
   40   H40        3.989413569    -2.373531468    -3.300160414       H   1  noname
   41   C41        4.321475679    -0.286933928    -3.796601594    C.ar   1  noname
   42   O42        5.636692867    -0.621347702    -4.034640761     O.3   1  noname
   43   C43        6.568181406     0.455769411    -4.293216238     C.3   1  noname
   44   H44        6.312042842     0.959935097    -5.228881838       H   1  noname
   45   H45        7.519344913    -0.082978168    -4.377679013       H   1  noname
   46   H46        6.584979661     1.151949496    -3.448220927       H   1  noname
   47   C47        3.788055910     1.000303860    -3.938712779    C.ar   1  noname
   48   H48        4.390914688     1.850103624    -4.227647208       H   1  noname
   49   C49        2.426132269     1.154247607    -3.649496722    C.ar   1  noname
   50   F50        1.911184014     2.375320511    -3.783029679       F   1  noname
   51   C51       -0.213908684    -0.732684743     3.554179569    C.ar   1  noname
   52   C52       -0.598419827    -1.988158560     4.028660476    C.ar   1  noname
   53   F53       -1.842650427    -2.404854475     3.799818939       F   1  noname
   54   C54        0.233302396    -2.837114445     4.769946466    C.ar   1  noname
   55   H55       -0.122249734    -3.799817086     5.110374604       H   1  noname
   56   C56        1.539815676    -2.391045013     5.006743124    C.ar   1  noname
   57   O57        2.492098975    -3.093668413     5.712617102     O.3   1  noname
   58   C58        2.176728597    -4.452757570     6.097314198     C.3   1  noname
   59   H59        3.108955550    -4.774201262     6.576740901       H   1  noname
   60   H60        1.963611244    -5.056844250     5.209344455       H   1  noname
   61   H61        1.342264019    -4.461571228     6.803635700       H   1  noname
   62   C62        1.999826124    -1.136448995     4.570886865    C.ar   1  noname
   63   H63        3.029321518    -0.833546985     4.748672905       H   1  noname
   64   C64        1.119847011    -0.340715111     3.837875567    C.ar   1  noname
   65   F65        1.515041608     0.868797757     3.481515384       F   1  noname


@<TRIPOS>BOND
    1      1      3    ar
    2      1      4    ar
    3      1     11    ar
    4      2      5    ar
    5      2      6    ar
    6      2     31    1
    7      3      6    ar
    8      3      8    ar
    9      4      5    ar
   10      4      7    1
   11      5     36    1
   12      6     16    1
   13      8      9    ar
   14      8     12    1
   15      9     10    ar
   16      9     13    1
   17     10     11    ar
   18     10     14    1
   19     11     15    1
   20     16     18    ar
   21     16     19    ar
   22     17     20    ar
   23     17     21    ar
   24     17     22    1
   25     18     21    ar
   26     18     26    ar
   27     19     20    ar
   28     19     32    1
   29     20     51    1
   30     21     23    ar
   31     23     24    ar
   32     23     27    1
   33     24     25    ar
   34     24     28    1
   35     25     26    ar
   36     25     29    1
   37     26     30    1
   38     31     33    1
   39     32     33    1
   40     33     34    2
   41     33     35    1
   42     36     37    ar
   43     36     49    ar
   44     37     38    1
   45     37     39    ar
   46     39     40    1
   47     39     41    ar
   48     41     42    1
   49     41     47    ar
   50     42     43    1
   51     43     44    1
   52     43     45    1
   53     43     46    1
   54     47     48    1
   55     47     49    ar
   56     49     50    1
   57     51     52    ar
   58     51     64    ar
   59     52     53    1
   60     52     54    ar
   61     54     55    1
   62     54     56    ar
   63     56     57    1
   64     56     62    ar
   65     57     58    1
   66     58     59    1
   67     58     60    1
   68     58     61    1
   69     62     63    1
   70     62     64    ar
   71     64     65    1
