# Supplementary material for: Machine-Learning-Guided Discovery of Electrochemical Reactions
Source: J Am Chem Soc. 2022 Dec 2;144(49):22599–610. doi: 10.1021/jacs.2c08997 (PMC9756344; doi:10.1021/jacs.2c08997)
Supplement: Supplementary file 2 — ja2c08997_si_002.zip [file ja2c08997_si_002.zip › Graph Embedding Data/BINOL Data/BINOL_mol2/2.mol2]

@<TRIPOS>MOLECULE
M0001
75 81
SMALL
NO_CHARGES


@<TRIPOS>ATOM
    1   C1        -2.505276751    -1.570102491     2.366138735    C.ar   1  noname
    2   C2        -1.557142294     0.005620538     0.260371045    C.ar   1  noname
    3   C3        -1.147999002    -1.163354438     2.364190148    C.ar   1  noname
    4   C4        -3.364461871    -1.144454527     1.343870638    C.ar   1  noname
    5   C5        -2.909477318    -0.362194427     0.272885998    C.ar   1  noname
    6   C6        -0.684432321    -0.296661667     1.325817142    C.ar   1  noname
    7   H7        -4.411214507    -1.443782170     1.355265128       H   1  noname
    8   C8        -0.324773299    -1.663217257     3.404102647    C.ar   1  noname
    9   C9        -0.822256361    -2.492486442     4.412169121    C.ar   1  noname
   10   C10       -2.160662597    -2.856363972     4.407955319    C.ar   1  noname
   11   C11       -2.994765400    -2.400205691     3.389428399    C.ar   1  noname
   12   H12        0.735017304    -1.416722582     3.428520946       H   1  noname
   13   H13       -0.156729949    -2.854269175     5.190584526       H   1  noname
   14   H14       -2.554418658    -3.503775467     5.185718240       H   1  noname
   15   H15       -4.038212549    -2.707972354     3.390817789       H   1  noname
   16   C16        0.684432702     0.296656337     1.325817299    C.ar   1  noname
   17   C17        3.364460798     1.144453801     1.343869679    C.ar   1  noname
   18   C18        1.147997905     1.163351673     2.364188872    C.ar   1  noname
   19   C19        1.557143461    -0.005626582     0.260372059    C.ar   1  noname
   20   C20        2.909477790     0.362190987     0.272886388    C.ar   1  noname
   21   C21        2.505274911     1.570102215     2.366136883    C.ar   1  noname
   22   H22        4.411212709     1.443784198     1.355263299       H   1  noname
   23   C23        2.994761944     2.400208717     3.389424584    C.ar   1  noname
   24   C24        2.160658155     2.856367823     4.407950359    C.ar   1  noname
   25   C25        0.822252598     2.492487744     4.412164942    C.ar   1  noname
   26   C26        0.324771219     1.663215411     3.404100236    C.ar   1  noname
   27   H27        4.038208453     2.707977559     3.390813262       H   1  noname
   28   H28        2.554412881     3.503782088     5.185711719       H   1  noname
   29   H29        0.156725414     2.854271102     5.190579393       H   1  noname
   30   H30       -0.735019045     1.416718959     3.428519021       H   1  noname
   31   O31       -1.065450287     0.711339574    -0.809648310     O.3   1  noname
   32   O32        1.065452666    -0.711347879    -0.809646381     O.3   1  noname
   33   P33        0.000001295    -0.000005352    -1.834703651     P.3   1  noname
   34   O34        0.703896349     1.105371434    -2.593469947     O.2   1  noname
   35   O35       -0.703893758    -1.105383869    -2.593467434       O   1  noname
   36   C36       -3.863693546     0.051458710    -0.777204459    C.ar   1  noname
   37   C37       -4.262686069    -0.849841643    -1.793294065    C.ar   1  noname
   38   C38       -3.728633454    -2.257820846    -1.877332544     C.3   1  noname
   39   H39       -2.723361058    -2.352700725    -1.460345845       H   1  noname
   40   H40       -4.395977792    -2.936464426    -1.336492217       H   1  noname
   41   H41       -3.666516019    -2.586174804    -2.920699529       H   1  noname
   42   C42       -5.208554063    -0.449591618    -2.754468933    C.ar   1  noname
   43   H43       -5.494788967    -1.148987857    -3.537306464       H   1  noname
   44   C44       -5.758901300     0.833654154    -2.741598485    C.ar   1  noname
   45   C45       -6.711973332     1.262040984    -3.815631394     C.3   1  noname
   46   H46       -7.311867609     0.415636093    -4.166372330       H   1  noname
   47   H47       -6.159030580     1.679075303    -4.662936477       H   1  noname
   48   H48       -7.408769029     2.019130032    -3.440692047       H   1  noname
   49   C49       -5.344944918     1.734126894    -1.758194870    C.ar   1  noname
   50   H50       -5.737491047     2.748380887    -1.765047607       H   1  noname
   51   C51       -4.418626686     1.357270385    -0.769724594    C.ar   1  noname
   52   C52       -4.002789677     2.383922117     0.252691997     C.3   1  noname
   53   H53       -4.658749700     3.260953265     0.225425460       H   1  noname
   54   H54       -4.066240193     1.975600773     1.266292241       H   1  noname
   55   H55       -2.982040354     2.725352916     0.055589844       H   1  noname
   56   C56        3.863694431    -0.051460114    -0.777204482    C.ar   1  noname
   57   C57        4.418629655    -1.357270813    -0.769725864    C.ar   1  noname
   58   C58        4.002794956    -2.383924024     0.252690123     C.3   1  noname
   59   H59        4.658757013    -3.260953717     0.225423172       H   1  noname
   60   H60        2.982046427    -2.725356983     0.055587537       H   1  noname
   61   H61        4.066244390    -1.975603162     1.266290684       H   1  noname
   62   C62        5.344948268    -1.734124980    -1.758196780    C.ar   1  noname
   63   H63        5.737496126    -2.748378300    -1.765050454       H   1  noname
   64   C64        5.758902880    -0.833650779    -2.741599779    C.ar   1  noname
   65   C65        6.711975394    -1.262035022    -3.815633285     C.3   1  noname
   66   H66        6.159033023    -1.679069538    -4.662938484       H   1  noname
   67   H67        7.408772466    -2.019123235    -3.440694854       H   1  noname
   68   H68        7.311868085    -0.415628795    -4.166373800       H   1  noname
   69   C69        5.208553643     0.449594156    -2.754468975    C.ar   1  noname
   70   H70        5.494787165     1.148991563    -3.537305949       H   1  noname
   71   C71        4.262685211     0.849841752    -1.793293572    C.ar   1  noname
   72   C72        3.728630266     2.257820181    -1.877330555     C.3   1  noname
   73   H73        4.395972427     2.936464137    -1.336488034       H   1  noname
   74   H74        2.723357008     2.352697469    -1.460345411       H   1  noname
   75   H75        3.666513976     2.586175791    -2.920697015       H   1  noname


@<TRIPOS>BOND
    1      1      3    ar
    2      1      4    ar
    3      1     11    ar
    4      2      5    ar
    5      2      6    ar
    6      2     31    1
    7      3      6    ar
    8      3      8    ar
    9      4      5    ar
   10      4      7    1
   11      5     36    1
   12      6     16    1
   13      8      9    ar
   14      8     12    1
   15      9     10    ar
   16      9     13    1
   17     10     11    ar
   18     10     14    1
   19     11     15    1
   20     16     18    ar
   21     16     19    ar
   22     17     20    ar
   23     17     21    ar
   24     17     22    1
   25     18     21    ar
   26     18     26    ar
   27     19     20    ar
   28     19     32    1
   29     20     56    1
   30     21     23    ar
   31     23     24    ar
   32     23     27    1
   33     24     25    ar
   34     24     28    1
   35     25     26    ar
   36     25     29    1
   37     26     30    1
   38     31     33    1
   39     32     33    1
   40     33     34    2
   41     33     35    1
   42     36     37    ar
   43     36     51    ar
   44     37     38    1
   45     37     42    ar
   46     38     39    1
   47     38     40    1
   48     38     41    1
   49     42     43    1
   50     42     44    ar
   51     44     45    1
   52     44     49    ar
   53     45     46    1
   54     45     47    1
   55     45     48    1
   56     49     50    1
   57     49     51    ar
   58     51     52    1
   59     52     53    1
   60     52     54    1
   61     52     55    1
   62     56     57    ar
   63     56     71    ar
   64     57     58    1
   65     57     62    ar
   66     58     59    1
   67     58     60    1
   68     58     61    1
   69     62     63    1
   70     62     64    ar
   71     64     65    1
   72     64     69    ar
   73     65     66    1
   74     65     67    1
   75     65     68    1
   76     69     70    1
   77     69     71    ar
   78     71     72    1
   79     72     73    1
   80     72     74    1
   81     72     75    1
