# Supplementary material for: Machine-Learning-Guided Discovery of Electrochemical Reactions
Source: J Am Chem Soc. 2022 Dec 2;144(49):22599–610. doi: 10.1021/jacs.2c08997 (PMC9756344; doi:10.1021/jacs.2c08997)
Supplement: Supplementary file 2 — ja2c08997_si_002.zip [file ja2c08997_si_002.zip › Graph Embedding Data/BINOL Data/BINOL_mol2/3.mol2]

@<TRIPOS>MOLECULE
M0001
111 117
SMALL
NO_CHARGES


@<TRIPOS>ATOM
    1   C1        -2.303153857    -1.841037230     2.972517621    C.ar   1  noname
    2   C2        -1.523693180    -0.175481685     0.844652510    C.ar   1  noname
    3   C3        -1.011659739    -1.249324089     2.974866110    C.ar   1  noname
    4   C4        -3.221254265    -1.536750046     1.919225656    C.ar   1  noname
    5   C5        -2.861052942    -0.722247039     0.874212246    C.ar   1  noname
    6   C6        -0.646835206    -0.353402241     1.914240277    C.ar   1  noname
    7   H7        -4.220457118    -1.968020296     1.957453738       H   1  noname
    8   C8        -0.109543977    -1.594998861     4.033204097    C.ar   1  noname
    9   C9        -0.489567432    -2.455020055     5.033105306    C.ar   1  noname
   10   C10       -1.793208656    -3.027451564     5.037271042    C.ar   1  noname
   11   C11       -2.674570774    -2.731474262     4.027121469    C.ar   1  noname
   12   H12        0.892988089    -1.164839248     4.020207504       H   1  noname
   13   H13        0.198948738    -2.716340798     5.832613599       H   1  noname
   14   H14       -2.069397851    -3.699356014     5.844299738       H   1  noname
   15   H15       -3.669568203    -3.170518920     4.008295671       H   1  noname
   16   C16        0.646835206     0.353402241     1.914240277    C.ar   1  noname
   17   C17        3.221254265     1.536750046     1.919225656    C.ar   1  noname
   18   C18        1.011659739     1.249324089     2.974866110    C.ar   1  noname
   19   C19        1.523693180     0.175481685     0.844652510    C.ar   1  noname
   20   C20        2.861052942     0.722247039     0.874212246    C.ar   1  noname
   21   C21        2.303153857     1.841037230     2.972517621    C.ar   1  noname
   22   H22        4.220457118     1.968020296     1.957453738       H   1  noname
   23   C23        2.674570774     2.731474262     4.027121469    C.ar   1  noname
   24   C24        1.793208656     3.027451564     5.037271042    C.ar   1  noname
   25   C25        0.489567432     2.455020055     5.033105306    C.ar   1  noname
   26   C26        0.109543977     1.594998861     4.033204097    C.ar   1  noname
   27   H27        3.669568203     3.170518920     4.008295671       H   1  noname
   28   H28        2.069397851     3.699356014     5.844299738       H   1  noname
   29   H29       -0.198948738     2.716340798     5.832613599       H   1  noname
   30   H30       -0.892988089     1.164839248     4.020207504       H   1  noname
   31   O31       -1.187149414     0.611724349    -0.201056292     O.3   1  noname
   32   O32        1.187149414    -0.611724349    -0.201056292     O.3   1  noname
   33   P33        0.000000000     0.000000000    -1.318269006     P.3   1  noname
   34   O34        0.504417416     1.243303375    -1.938274926     O.2   1  noname
   35   O35       -0.504417416    -1.243303375    -1.938274926       O   1  noname
   36   C36       -3.855929401    -0.369842456    -0.164472575    C.ar   1  noname
   37   C37       -4.141594150    -1.259183402    -1.219623646    C.ar   1  noname
   38   C38       -3.373902269    -2.560535829    -1.380774311     C.3   1  noname
   39   C39       -2.896966244    -2.758494899    -2.822724158     C.3   1  noname
   40   H40       -3.707237050    -2.747131347    -3.550790506       H   1  noname
   41   H41       -2.340712318    -3.694075830    -2.926668963       H   1  noname
   42   H42       -2.177869662    -1.954266662    -3.079755338       H   1  noname
   43   H43       -2.445825706    -2.522332777    -0.744502118       H   1  noname
   44   C44       -4.247014090    -3.734608267    -0.909614151     C.3   1  noname
   45   H45       -3.684912121    -4.672382691    -0.954584268       H   1  noname
   46   H46       -5.138574671    -3.845650715    -1.532868372       H   1  noname
   47   H47       -4.573765907    -3.589425314     0.124350780       H   1  noname
   48   C48       -5.165077561    -0.941949579    -2.126232229    C.ar   1  noname
   49   H49       -5.393453369    -1.639753763    -2.929009779       H   1  noname
   50   C50       -5.872846575     0.258744603    -2.020091443    C.ar   1  noname
   51   C51       -6.971528295     0.572686361    -3.019925182     C.3   1  noname
   52   C52       -6.607754550     1.814554290    -3.844625593     C.3   1  noname
   53   H53       -7.353565164     2.013887369    -4.617952683       H   1  noname
   54   H54       -5.634095136     1.681960517    -4.333962198       H   1  noname
   55   H55       -6.524785696     2.707796385    -3.215285251       H   1  noname
   56   C56       -8.318323765     0.752945299    -2.304403033     C.3   1  noname
   57   H57       -8.305831319     1.625391733    -1.642126540       H   1  noname
   58   H58       -8.547751048    -0.119736248    -1.683166617       H   1  noname
   59   H59       -9.133745265     0.887054954    -3.019479985       H   1  noname
   60   H60       -7.072308568    -0.290209905    -3.727542746       H   1  noname
   61   C61       -5.553526577     1.156900267    -0.995508455    C.ar   1  noname
   62   H62       -6.080528907     2.104624069    -0.926388540       H   1  noname
   63   C63       -4.551938774     0.854942891    -0.064881047    C.ar   1  noname
   64   C64       -4.199026286     1.864039242     1.016396616     C.3   1  noname
   65   C65       -5.446751096     2.495262397     1.652889000     C.3   1  noname
   66   H66       -6.003037567     3.107829831     0.936210282       H   1  noname
   67   H67       -5.165048509     3.140552776     2.490677870       H   1  noname
   68   H68       -6.124144172     1.723041076     2.031454731       H   1  noname
   69   H69       -3.639616347     1.345143749     1.839037840       H   1  noname
   70   C70       -3.271050902     2.924801656     0.414787755     C.3   1  noname
   71   H71       -2.934778340     3.642982126     1.165081823       H   1  noname
   72   H72       -3.743993173     3.471654801    -0.404503036       H   1  noname
   73   H73       -2.364794910     2.441785279    -0.004244742       H   1  noname
   74   C74        3.855929401     0.369842456    -0.164472575    C.ar   1  noname
   75   C75        4.141594150     1.259183402    -1.219623646    C.ar   1  noname
   76   C76        3.373902269     2.560535829    -1.380774311     C.3   1  noname
   77   C77        2.896966244     2.758494899    -2.822724158     C.3   1  noname
   78   H78        3.707237050     2.747131347    -3.550790506       H   1  noname
   79   H79        2.340712318     3.694075830    -2.926668963       H   1  noname
   80   H80        2.177869662     1.954266662    -3.079755338       H   1  noname
   81   H81        2.445825706     2.522332777    -0.744502118       H   1  noname
   82   C82        4.247014090     3.734608267    -0.909614151     C.3   1  noname
   83   H83        3.684912121     4.672382691    -0.954584268       H   1  noname
   84   H84        5.138574671     3.845650715    -1.532868372       H   1  noname
   85   H85        4.573765907     3.589425314     0.124350780       H   1  noname
   86   C86        5.165077561     0.941949579    -2.126232229    C.ar   1  noname
   87   H87        5.393453369     1.639753763    -2.929009779       H   1  noname
   88   C88        5.872846575    -0.258744603    -2.020091443    C.ar   1  noname
   89   C89        6.971528295    -0.572686361    -3.019925182     C.3   1  noname
   90   C90        6.607754550    -1.814554290    -3.844625593     C.3   1  noname
   91   H91        5.634095136    -1.681960517    -4.333962198       H   1  noname
   92   H92        6.524785696    -2.707796385    -3.215285251       H   1  noname
   93   H93        7.353565164    -2.013887369    -4.617952683       H   1  noname
   94   C94        8.318323765    -0.752945299    -2.304403033     C.3   1  noname
   95   H95        8.547751048     0.119736248    -1.683166617       H   1  noname
   96   H96        9.133745265    -0.887054954    -3.019479985       H   1  noname
   97   H97        8.305831319    -1.625391733    -1.642126540       H   1  noname
   98   H98        7.072308568     0.290209905    -3.727542746       H   1  noname
   99   C99        5.553526577    -1.156900267    -0.995508455    C.ar   1  noname
  100   H100       6.080528907    -2.104624069    -0.926388540       H   1  noname
  101   C101       4.551938774    -0.854942891    -0.064881047    C.ar   1  noname
  102   C102       4.199026286    -1.864039242     1.016396616     C.3   1  noname
  103   C103       5.446751096    -2.495262397     1.652889000     C.3   1  noname
  104   H104       6.003037567    -3.107829831     0.936210282       H   1  noname
  105   H105       5.165048509    -3.140552776     2.490677870       H   1  noname
  106   H106       6.124144172    -1.723041076     2.031454731       H   1  noname
  107   H107       3.639616347    -1.345143749     1.839037840       H   1  noname
  108   C108       3.271050902    -2.924801656     0.414787755     C.3   1  noname
  109   H109       2.934778340    -3.642982126     1.165081823       H   1  noname
  110   H110       3.743993173    -3.471654801    -0.404503036       H   1  noname
  111   H111       2.364794910    -2.441785279    -0.004244742       H   1  noname


@<TRIPOS>BOND
    1      1      3    ar
    2      1      4    ar
    3      1     11    ar
    4      2      5    ar
    5      2      6    ar
    6      2     31    1
    7      3      6    ar
    8      3      8    ar
    9      4      5    ar
   10      4      7    1
   11      5     36    1
   12      6     16    1
   13      8      9    ar
   14      8     12    1
   15      9     10    ar
   16      9     13    1
   17     10     11    ar
   18     10     14    1
   19     11     15    1
   20     16     18    ar
   21     16     19    ar
   22     17     20    ar
   23     17     21    ar
   24     17     22    1
   25     18     21    ar
   26     18     26    ar
   27     19     20    ar
   28     19     32    1
   29     20     74    1
   30     21     23    ar
   31     23     24    ar
   32     23     27    1
   33     24     25    ar
   34     24     28    1
   35     25     26    ar
   36     25     29    1
   37     26     30    1
   38     31     33    1
   39     32     33    1
   40     33     34    2
   41     33     35    1
   42     36     37    ar
   43     36     63    ar
   44     37     38    1
   45     37     48    ar
   46     38     39    1
   47     38     43    1
   48     38     44    1
   49     39     40    1
   50     39     41    1
   51     39     42    1
   52     44     45    1
   53     44     46    1
   54     44     47    1
   55     48     49    1
   56     48     50    ar
   57     50     51    1
   58     50     61    ar
   59     51     52    1
   60     51     56    1
   61     51     60    1
   62     52     53    1
   63     52     54    1
   64     52     55    1
   65     56     57    1
   66     56     58    1
   67     56     59    1
   68     61     62    1
   69     61     63    ar
   70     63     64    1
   71     64     65    1
   72     64     69    1
   73     64     70    1
   74     65     66    1
   75     65     67    1
   76     65     68    1
   77     70     71    1
   78     70     72    1
   79     70     73    1
   80     74     75    ar
   81     74    101    ar
   82     75     76    1
   83     75     86    ar
   84     76     77    1
   85     76     81    1
   86     76     82    1
   87     77     78    1
   88     77     79    1
   89     77     80    1
   90     82     83    1
   91     82     84    1
   92     82     85    1
   93     86     87    1
   94     86     88    ar
   95     88     89    1
   96     88     99    ar
   97     89     90    1
   98     89     94    1
   99     89     98    1
  100     90     91    1
  101     90     92    1
  102     90     93    1
  103     94     95    1
  104     94     96    1
  105     94     97    1
  106     99    100    1
  107     99    101    ar
  108    101    102    1
  109    102    103    1
  110    102    107    1
  111    102    108    1
  112    103    104    1
  113    103    105    1
  114    103    106    1
  115    108    109    1
  116    108    110    1
  117    108    111    1
#
#	File Created by: Spartan '16 Export
