# Supplementary material for: Machine-Learning-Guided Discovery of Electrochemical Reactions
Source: J Am Chem Soc. 2022 Dec 2;144(49):22599–610. doi: 10.1021/jacs.2c08997 (PMC9756344; doi:10.1021/jacs.2c08997)
Supplement: Supplementary file 2 — ja2c08997_si_002.zip [file ja2c08997_si_002.zip › Graph Embedding Data/BINOL Data/BINOL_mol2/4.mol2]

@<TRIPOS>MOLECULE
M0001
89 95
SMALL
NO_CHARGES


@<TRIPOS>ATOM
    1   C1        -2.718618165     1.296409487    -3.597950730    C.ar   1  noname
    2   C2        -1.411038858    -0.200933946    -1.606908048    C.ar   1  noname
    3   C3        -1.298872543     1.261557927    -3.557248374    C.ar   1  noname
    4   C4        -3.473671495     0.535306921    -2.652609336    C.ar   1  noname
    5   C5        -2.853099144    -0.190570592    -1.665556763    C.ar   1  noname
    6   C6        -0.643531235     0.443197429    -2.578137269    C.ar   1  noname
    7   H7        -4.560955055     0.556741139    -2.715021189       H   1  noname
    8   C8        -0.573076153     2.075010411    -4.488614990    C.ar   1  noname
    9   C9        -1.229502168     2.844493081    -5.415469048    C.ar   1  noname
   10   C10       -2.653012040     2.859478428    -5.465458888    C.ar   1  noname
   11   C11       -3.377292231     2.107595823    -4.574487228    C.ar   1  noname
   12   H12        0.516903141     2.078199127    -4.433443764       H   1  noname
   13   H13       -0.674237327     3.459187173    -6.119110744       H   1  noname
   14   H14       -3.145737549     3.479054498    -6.208931068       H   1  noname
   15   H15       -4.465063692     2.120822132    -4.589113476       H   1  noname
   16   C16        0.823329419     0.305124343    -2.546836223    C.ar   1  noname
   17   C17        3.652689671     0.209767079    -2.450129663    C.ar   1  noname
   18   C18        1.552477247    -0.206053577    -3.671507426    C.ar   1  noname
   19   C19        1.515891519     0.637333088    -1.381823617    C.ar   1  noname
   20   C20        2.958608726     0.629702246    -1.341893542    C.ar   1  noname
   21   C21        2.971947274    -0.242053135    -3.622947423    C.ar   1  noname
   22   H22        4.741853610     0.196156587    -2.441302563       H   1  noname
   23   C23        3.704171421    -0.747124455    -4.742880108    C.ar   1  noname
   24   C24        3.050304825    -1.205944943    -5.858981390    C.ar   1  noname
   25   C25        1.626641438    -1.191598207    -5.904595464    C.ar   1  noname
   26   C26        0.900487060    -0.712325124    -4.843909623    C.ar   1  noname
   27   H27        4.790460498    -0.766521130    -4.685997628       H   1  noname
   28   H28        3.599067559    -1.592294078    -6.712795017       H   1  noname
   29   H29        1.127154631    -1.574143933    -6.790852524       H   1  noname
   30   H30       -0.190622187    -0.720216216    -4.866875386       H   1  noname
   31   O31       -0.821928951    -0.946406046    -0.643810376     O.3   1  noname
   32   O32        0.854645123     1.082571924    -0.288731278     O.3   1  noname
   33   P33       -0.022507813    -0.093682101     0.641593494     P.3   1  noname
   34   O34        0.938089708    -1.088718636     1.169880085     O.2   1  noname
   35   O35       -1.027017468     0.718616883     1.364834751       O   1  noname
   36   C36       -3.656494138    -0.947524303    -0.680607404    C.ar   1  noname
   37   C37       -3.650026746    -0.573753553     0.668214708    C.ar   1  noname
   38   H38       -3.018630656     0.269693650     0.999251432       H   1  noname
   39   C39       -4.410061644    -1.281111343     1.606746490    C.ar   1  noname
   40   C40       -4.395152975    -0.856992712     3.037620287     C.3   1  noname
   41   H41       -4.450963606     0.237756004     3.126161960       H   1  noname
   42   H42       -3.450938411    -1.154270467     3.519192116       H   1  noname
   43   H43       -5.232929938    -1.281798639     3.603228268       H   1  noname
   44   C44       -5.175717622    -2.377153845     1.162163464    C.ar   1  noname
   45   O45       -5.993057495    -3.076499945     2.058883681     O.3   1  noname
   46   C46       -5.280977592    -4.000956988     2.946285987     C.3   1  noname
   47   C47       -6.257379362    -4.172543717     4.106778203     C.3   1  noname
   48   H48       -6.391472929    -3.227824582     4.647536602       H   1  noname
   49   H49       -5.909805902    -4.931009499     4.813008793       H   1  noname
   50   H50       -7.249036200    -4.467495103     3.740538386       H   1  noname
   51   H51       -4.330830951    -3.524015778     3.273375737       H   1  noname
   52   C52       -5.001972697    -5.303005230     2.202365012     C.3   1  noname
   53   H53       -5.925922471    -5.768337879     1.844435659       H   1  noname
   54   H54       -4.476282938    -6.024060826     2.833908637       H   1  noname
   55   H55       -4.375400958    -5.109835584     1.319667145       H   1  noname
   56   C56       -5.226897741    -2.742320861    -0.197177052    C.ar   1  noname
   57   C57       -6.103015818    -3.859126108    -0.664614715     C.3   1  noname
   58   H58       -5.509631800    -4.691522238    -1.062000476       H   1  noname
   59   H59       -6.783896013    -3.522479100    -1.455819212       H   1  noname
   60   H60       -6.723256904    -4.244891719     0.159997535       H   1  noname
   61   C61       -4.453987430    -2.018271180    -1.113343952    C.ar   1  noname
   62   H62       -4.456436833    -2.296818283    -2.163851175       H   1  noname
   63   C63        3.684900426     1.065750914    -0.129082841    C.ar   1  noname
   64   C64        4.499440475     2.207441198    -0.182216735    C.ar   1  noname
   65   H65        4.571177701     2.774360903    -1.106670921       H   1  noname
   66   C66        5.200370138     2.631906599     0.953356577    C.ar   1  noname
   67   C67        6.095265753     3.826856827     0.885600722     C.3   1  noname
   68   H68        5.522239342     4.743976880     0.702747440       H   1  noname
   69   H69        6.653564949     3.954821464     1.826571800       H   1  noname
   70   H70        6.832171107     3.723383571     0.079872638       H   1  noname
   71   C71        5.059695193     1.894267699     2.144940496    C.ar   1  noname
   72   O72        5.806529130     2.300168504     3.257918416     O.3   1  noname
   73   C73        5.026009410     2.939778959     4.321332166     C.3   1  noname
   74   C74        5.918709415     2.763003330     5.546641028     C.3   1  noname
   75   H75        6.930154784     3.140313377     5.348836954       H   1  noname
   76   H76        6.024839246     1.701900709     5.802947182       H   1  noname
   77   H77        5.515912287     3.291631399     6.414481239       H   1  noname
   78   H78        4.060483608     2.398834184     4.432588032       H   1  noname
   79   C79        4.785678746     4.402782758     3.962928882     C.3   1  noname
   80   H80        4.210694803     4.918676600     4.736469866       H   1  noname
   81   H81        5.727303040     4.941673214     3.817080224       H   1  noname
   82   H82        4.223120309     4.476034913     3.021003010       H   1  noname
   83   C83        4.276356281     0.724634475     2.204359375    C.ar   1  noname
   84   C84        4.167547648    -0.090289969     3.449974673     C.3   1  noname
   85   H85        4.228115477    -1.165233221     3.225792859       H   1  noname
   86   H86        3.189583112     0.066521549     3.930413851       H   1  noname
   87   H87        4.960240668     0.146875368     4.169441574       H   1  noname
   88   C88        3.589638731     0.322423306     1.053057963    C.ar   1  noname
   89   H89        2.945497037    -0.574065820     1.085289144       H   1  noname


@<TRIPOS>BOND
    1      1      3    ar
    2      1      4    ar
    3      1     11    ar
    4      2      5    ar
    5      2      6    ar
    6      2     31    1
    7      3      6    ar
    8      3      8    ar
    9      4      5    ar
   10      4      7    1
   11      5     36    1
   12      6     16    1
   13      8      9    ar
   14      8     12    1
   15      9     10    ar
   16      9     13    1
   17     10     11    ar
   18     10     14    1
   19     11     15    1
   20     16     18    ar
   21     16     19    ar
   22     17     20    ar
   23     17     21    ar
   24     17     22    1
   25     18     21    ar
   26     18     26    ar
   27     19     20    ar
   28     19     32    1
   29     20     63    1
   30     21     23    ar
   31     23     24    ar
   32     23     27    1
   33     24     25    ar
   34     24     28    1
   35     25     26    ar
   36     25     29    1
   37     26     30    1
   38     31     33    1
   39     32     33    1
   40     33     34    2
   41     33     35    1
   42     36     37    ar
   43     36     61    ar
   44     37     38    1
   45     37     39    ar
   46     39     40    1
   47     39     44    ar
   48     40     41    1
   49     40     42    1
   50     40     43    1
   51     44     45    1
   52     44     56    ar
   53     45     46    1
   54     46     47    1
   55     46     51    1
   56     46     52    1
   57     47     48    1
   58     47     49    1
   59     47     50    1
   60     52     53    1
   61     52     54    1
   62     52     55    1
   63     56     57    1
   64     56     61    ar
   65     57     58    1
   66     57     59    1
   67     57     60    1
   68     61     62    1
   69     63     64    ar
   70     63     88    ar
   71     64     65    1
   72     64     66    ar
   73     66     67    1
   74     66     71    ar
   75     67     68    1
   76     67     69    1
   77     67     70    1
   78     71     72    1
   79     71     83    ar
   80     72     73    1
   81     73     74    1
   82     73     78    1
   83     73     79    1
   84     74     75    1
   85     74     76    1
   86     74     77    1
   87     79     80    1
   88     79     81    1
   89     79     82    1
   90     83     84    1
   91     83     88    ar
   92     84     85    1
   93     84     86    1
   94     84     87    1
   95     88     89    1
#
#	File Created by: Spartan '16 Export
