# Supplementary material for: Machine-Learning-Guided Discovery of Electrochemical Reactions
Source: J Am Chem Soc. 2022 Dec 2;144(49):22599–610. doi: 10.1021/jacs.2c08997 (PMC9756344; doi:10.1021/jacs.2c08997)
Supplement: Supplementary file 2 — ja2c08997_si_002.zip [file ja2c08997_si_002.zip › Graph Embedding Data/BINOL Data/BINOL_mol2/6.mol2]

@<TRIPOS>MOLECULE
M0001
67 73
SMALL
NO_CHARGES


@<TRIPOS>ATOM
    1   C1        -2.114813430     0.140983138    -3.308846858    C.ar   1  noname
    2   C2         0.031562724     0.474624948    -1.521188848    C.ar   1  noname
    3   C3        -2.368554662     0.290101053    -1.918347222    C.ar   1  noname
    4   C4        -0.774598333     0.206394103    -3.795366494    C.ar   1  noname
    5   C5         0.286474708     0.356320601    -2.933820371    C.ar   1  noname
    6   C6        -1.272883960     0.520069209    -1.024192826    C.ar   1  noname
    7   H7        -0.603374197     0.113785174    -4.867887014       H   1  noname
    8   C8        -3.723624241     0.174038724    -1.460418556    C.ar   1  noname
    9   C9        -4.748809856    -0.057299895    -2.340504828    C.ar   1  noname
   10   C10       -4.489210474    -0.194623507    -3.735789708    C.ar   1  noname
   11   C11       -3.204793148    -0.097340620    -4.205846534    C.ar   1  noname
   12   H12       -3.916225603     0.257507915    -0.389738832       H   1  noname
   13   H13       -5.774165496    -0.146533255    -1.989140766       H   1  noname
   14   H14       -5.320053680    -0.387542217    -4.408426222       H   1  noname
   15   H15       -2.986372963    -0.210691128    -5.266374734       H   1  noname
   16   C16       -1.482590554     0.754211250     0.415669100    C.ar   1  noname
   17   C17       -1.931225756     1.044923927     3.197807956    C.ar   1  noname
   18   C18       -2.266787421     1.853524755     0.894664893    C.ar   1  noname
   19   C19       -0.861372924    -0.090868888     1.337937730    C.ar   1  noname
   20   C20       -1.120008304     0.029156555     2.749747176    C.ar   1  noname
   21   C21       -2.495793109     1.991202811     2.290627332    C.ar   1  noname
   22   H22       -2.138580897     1.154240463     4.262349223       H   1  noname
   23   C23       -3.271541767     3.092332611     2.775590923    C.ar   1  noname
   24   C24       -3.785936026     4.021476789     1.908276185    C.ar   1  noname
   25   C25       -3.550037699     3.895114977     0.507757001    C.ar   1  noname
   26   C26       -2.812928135     2.848803071     0.016864138    C.ar   1  noname
   27   H27       -3.431945499     3.178852826     3.848931826       H   1  noname
   28   H28       -4.365124970     4.866464797     2.269514748       H   1  noname
   29   H29       -3.960558803     4.648370586    -0.160712771       H   1  noname
   30   H30       -2.612006571     2.761487238    -1.051978177       H   1  noname
   31   O31        1.091766802     0.644602766    -0.700566436     O.3   1  noname
   32   O32       -0.079667423    -1.112638876     0.924091170     O.3   1  noname
   33   P33        1.505143294    -0.696049167     0.332406764     P.3   1  noname
   34   O34        2.238938516    -0.072167024     1.453990587     O.2   1  noname
   35   O35        1.869015361    -1.827550989    -0.546766095       O   1  noname
   36   H36        4.560160178    -1.379002467    -3.473477128       H   1  noname
   37   C37        3.868522180    -0.570427727    -3.730376384    C.ar   1  noname
   38   C38        2.044647596     1.464703199    -4.304775639    C.ar   1  noname
   39   C39        2.589645604    -0.612637286    -3.176740351    C.ar   1  noname
   40   H40        2.311759126    -1.434004303    -2.485135056       H   1  noname
   41   C41        4.245264736     0.476939570    -4.586354981    C.ar   1  noname
   42   C42        3.323613338     1.501141762    -4.854304886    C.ar   1  noname
   43   C43        1.666274539     0.401898955    -3.462110401    C.ar   1  noname
   44   H44        3.582503623     2.347211621    -5.496669127       H   1  noname
   45   H45        1.337354947     2.266139867    -4.511745434       H   1  noname
   46   S46        5.827919109     0.506951646    -5.311507468       S   1  noname
   47   F47        5.326107362     0.862171294    -6.788969606       F   1  noname
   48   F48        7.289342626     0.537216669    -6.010664545       F   1  noname
   49   F49        5.863423198    -1.030374198    -5.730019572       F   1  noname
   50   F50        6.653965536     0.161999360    -4.002452814       F   1  noname
   51   F51        6.118628505     2.055153934    -5.065689289       F   1  noname
   52   H52        2.458163579    -1.866634010     5.023429353       H   1  noname
   53   C53        1.372089454    -1.853100778     4.887733542    C.ar   1  noname
   54   C54       -1.384743352    -1.769869558     4.450518250    C.ar   1  noname
   55   C55        0.849825959    -0.977945433     3.936332646    C.ar   1  noname
   56   H56        1.531143625    -0.343143453     3.333825136       H   1  noname
   57   C57        0.525453376    -2.683168740     5.639934977    C.ar   1  noname
   58   C58       -0.856763843    -2.641938583     5.399094452    C.ar   1  noname
   59   C59       -0.532408458    -0.926248943     3.712525489    C.ar   1  noname
   60   H60       -1.550044989    -3.287124926     5.945524890       H   1  noname
   61   H61       -2.457265089    -1.748225256     4.264430266       H   1  noname
   62   S62        1.174056934    -3.745042267     6.857834511       S   1  noname
   63   F63        0.295726049    -5.021494099     6.482235877       F   1  noname
   64   F64        1.760771572    -4.722484346     8.009297851       F   1  noname
   65   F65        0.103965867    -3.373338060     7.988158120       F   1  noname
   66   F66        2.174515419    -2.686805564     7.505137457       F   1  noname
   67   F67        2.367066139    -4.333802863     5.994666406       F   1  noname


@<TRIPOS>BOND
    1      1      3    ar
    2      1      4    ar
    3      1     11    ar
    4      2      5    ar
    5      2      6    ar
    6      2     31    1
    7      3      6    ar
    8      3      8    ar
    9      4      5    ar
   10      4      7    1
   11      5     43    1
   12      6     16    1
   13      8      9    ar
   14      8     12    1
   15      9     10    ar
   16      9     13    1
   17     10     11    ar
   18     10     14    1
   19     11     15    1
   20     16     18    ar
   21     16     19    ar
   22     17     20    ar
   23     17     21    ar
   24     17     22    1
   25     18     21    ar
   26     18     26    ar
   27     19     20    ar
   28     19     32    1
   29     20     59    1
   30     21     23    ar
   31     23     24    ar
   32     23     27    1
   33     24     25    ar
   34     24     28    1
   35     25     26    ar
   36     25     29    1
   37     26     30    1
   38     31     33    1
   39     32     33    1
   40     33     34    2
   41     33     35    1
   42     36     37    1
   43     37     39    ar
   44     37     41    ar
   45     38     42    ar
   46     38     43    ar
   47     38     45    1
   48     39     40    1
   49     39     43    ar
   50     41     42    ar
   51     41     46    1
   52     42     44    1
   53     46     47    1
   54     46     48    1
   55     46     49    1
   56     46     50    1
   57     46     51    1
   58     52     53    1
   59     53     55    ar
   60     53     57    ar
   61     54     58    ar
   62     54     59    ar
   63     54     61    1
   64     55     56    1
   65     55     59    ar
   66     57     58    ar
   67     57     62    1
   68     58     60    1
   69     62     63    1
   70     62     64    1
   71     62     65    1
   72     62     66    1
   73     62     67    1
#
#	File Created by: Spartan '16 Export
