# Supplementary material for: Machine-Learning-Guided Discovery of Electrochemical Reactions
Source: J Am Chem Soc. 2022 Dec 2;144(49):22599–610. doi: 10.1021/jacs.2c08997 (PMC9756344; doi:10.1021/jacs.2c08997)
Supplement: Supplementary file 2 — ja2c08997_si_002.zip [file ja2c08997_si_002.zip › Graph Embedding Data/BINOL Data/BINOL_mol2/8.mol2]

@<TRIPOS>MOLECULE
M0001
57 63
SMALL
NO_CHARGES


@<TRIPOS>ATOM
    1   C1         2.615322766    -1.376057119    -1.809420213    C.ar   1  noname
    2   C2         1.525115555     0.126604440     0.304740001    C.ar   1  noname
    3   C3         1.235138752    -1.038399965    -1.819205652    C.ar   1  noname
    4   C4         3.451703389    -0.901063017    -0.751995902    C.ar   1  noname
    5   C5         2.936759580    -0.173855523     0.294061257    C.ar   1  noname
    6   C6         0.703537448    -0.220126041    -0.768790612    C.ar   1  noname
    7   H7         4.513366515    -1.145403203    -0.777937970       H   1  noname
    8   C8         0.414873323    -1.563534935    -2.871105193    C.ar   1  noname
    9   C9         0.946370061    -2.367831118    -3.847206549    C.ar   1  noname
   10   C10        2.333167838    -2.693077425    -3.839441985    C.ar   1  noname
   11   C11        3.146136866    -2.205071595    -2.847058956    C.ar   1  noname
   12   H12       -0.649204756    -1.321008609    -2.866674922       H   1  noname
   13   H13        0.317938528    -2.772817928    -4.636678361       H   1  noname
   14   H14        2.726242551    -3.334920797    -4.621365030       H   1  noname
   15   H15        4.206738357    -2.446500566    -2.825213619       H   1  noname
   16   C16       -0.703537448     0.220126041    -0.768790612    C.ar   1  noname
   17   C17       -3.451703389     0.901063017    -0.751995902    C.ar   1  noname
   18   C18       -1.235138752     1.038399965    -1.819205652    C.ar   1  noname
   19   C19       -1.525115555    -0.126604440     0.304740001    C.ar   1  noname
   20   C20       -2.936759580     0.173855523     0.294061257    C.ar   1  noname
   21   C21       -2.615322766     1.376057119    -1.809420213    C.ar   1  noname
   22   H22       -4.513366515     1.145403203    -0.777937970       H   1  noname
   23   C23       -3.146136866     2.205071595    -2.847058956    C.ar   1  noname
   24   C24       -2.333167838     2.693077425    -3.839441985    C.ar   1  noname
   25   C25       -0.946370061     2.367831118    -3.847206549    C.ar   1  noname
   26   C26       -0.414873323     1.563534935    -2.871105193    C.ar   1  noname
   27   H27       -4.206738357     2.446500566    -2.825213619       H   1  noname
   28   H28       -2.726242551     3.334920797    -4.621365030       H   1  noname
   29   H29       -0.317938528     2.772817928    -4.636678361       H   1  noname
   30   H30        0.649204756     1.321008609    -2.866674922       H   1  noname
   31   O31        1.035707511     0.845540681     1.340584834     O.3   1  noname
   32   O32       -1.035707511    -0.845540681     1.340584834     O.3   1  noname
   33   P33        0.000000000     0.000000000     2.455198493     P.3   1  noname
   34   O34        0.800147592    -1.076933435     3.080035431     O.2   1  noname
   35   O35       -0.800147592     1.076933435     3.080035431       O   1  noname
   36   C36        3.825472234     0.299810239     1.377686033    C.ar   1  noname
   37   C37        4.850603133     1.212144413     1.075771838    C.ar   1  noname
   38   H38        4.960623369     1.582884301     0.060159198       H   1  noname
   39   C39        5.714708252     1.651628765     2.081934431    C.ar   1  noname
   40   H40        6.501356956     2.362664231     1.846557237       H   1  noname
   41   C41        5.563076215     1.183513649     3.390742964    C.ar   1  noname
   42   H42        6.231733897     1.528774922     4.173789612       H   1  noname
   43   C43        4.542166934     0.275054480     3.691213510    C.ar   1  noname
   44   H44        4.411363843    -0.082712097     4.710884040       H   1  noname
   45   C45        3.675214948    -0.170243465     2.691085496    C.ar   1  noname
   46   H46        2.860827460    -0.873973745     2.935249837       H   1  noname
   47   C47       -3.825472234    -0.299810239     1.377686033    C.ar   1  noname
   48   C48       -3.675214948     0.170243465     2.691085496    C.ar   1  noname
   49   H49       -2.860827460     0.873973745     2.935249837       H   1  noname
   50   C50       -4.542166934    -0.275054480     3.691213510    C.ar   1  noname
   51   H51       -4.411363843     0.082712097     4.710884040       H   1  noname
   52   C52       -5.563076215    -1.183513649     3.390742964    C.ar   1  noname
   53   H53       -6.231733897    -1.528774922     4.173789612       H   1  noname
   54   C54       -5.714708252    -1.651628765     2.081934431    C.ar   1  noname
   55   H55       -6.501356956    -2.362664231     1.846557237       H   1  noname
   56   C56       -4.850603133    -1.212144413     1.075771838    C.ar   1  noname
   57   H57       -4.960623369    -1.582884301     0.060159198       H   1  noname


@<TRIPOS>BOND
    1      1      3    ar
    2      1      4    ar
    3      1     11    ar
    4      2      5    ar
    5      2      6    ar
    6      2     31    1
    7      3      6    ar
    8      3      8    ar
    9      4      5    ar
   10      4      7    1
   11      5     36    1
   12      6     16    1
   13      8      9    ar
   14      8     12    1
   15      9     10    ar
   16      9     13    1
   17     10     11    ar
   18     10     14    1
   19     11     15    1
   20     16     18    ar
   21     16     19    ar
   22     17     20    ar
   23     17     21    ar
   24     17     22    1
   25     18     21    ar
   26     18     26    ar
   27     19     20    ar
   28     19     32    1
   29     20     47    1
   30     21     23    ar
   31     23     24    ar
   32     23     27    1
   33     24     25    ar
   34     24     28    1
   35     25     26    ar
   36     25     29    1
   37     26     30    1
   38     31     33    1
   39     32     33    1
   40     33     34    2
   41     33     35    1
   42     36     37    ar
   43     36     45    ar
   44     37     38    1
   45     37     39    ar
   46     39     40    1
   47     39     41    ar
   48     41     42    1
   49     41     43    ar
   50     43     44    1
   51     43     45    ar
   52     45     46    1
   53     47     48    ar
   54     47     56    ar
   55     48     49    1
   56     48     50    ar
   57     50     51    1
   58     50     52    ar
   59     52     53    1
   60     52     54    ar
   61     54     55    1
   62     54     56    ar
   63     56     57    1
