# Supplementary material for: Machine-Learning-Guided Discovery of Electrochemical Reactions
Source: J Am Chem Soc. 2022 Dec 2;144(49):22599–610. doi: 10.1021/jacs.2c08997 (PMC9756344; doi:10.1021/jacs.2c08997)
Supplement: Supplementary file 2 — ja2c08997_si_002.zip [file ja2c08997_si_002.zip › Graph Embedding Data/BINOL Data/BINOL_mol2/9.mol2]

@<TRIPOS>MOLECULE
M0001
79 85
SMALL
NO_CHARGES


@<TRIPOS>ATOM
    1   C1         0.108161925    -2.958258358     2.072168359    C.ar   1  noname
    2   C2        -0.824416878    -1.277430916     0.048646312    C.ar   1  noname
    3   C3         0.442024084    -1.591929051     2.103451518    C.ar   1  noname
    4   C4        -0.723716459    -3.460784971     1.059875195    C.ar   1  noname
    5   C5        -1.191197302    -2.641882702     0.032713790    C.ar   1  noname
    6   C6        -0.085665012    -0.727007782     1.121632243    C.ar   1  noname
    7   H7        -0.981756991    -4.519131531     1.046982585       H   1  noname
    8   C8         0.152807710     0.730893055     1.117962293    C.ar   1  noname
    9   C9         0.758137057     3.471495889     1.038806002    C.ar   1  noname
   10   C10       -0.333336211     1.587732993     2.127824893    C.ar   1  noname
   11   C11        0.837258740     1.291050827     0.016106092    C.ar   1  noname
   12   C12        1.185404187     2.660525510    -0.011628723    C.ar   1  noname
   13   C13       -0.015089013     2.956246797     2.091787552    C.ar   1  noname
   14   H14        1.002031623     4.532835581     1.016179812       H   1  noname
   15   O15       -1.254868121    -0.470293897    -0.965168607     O.3   1  noname
   16   O16        1.238117915     0.489394074    -1.014296312     O.3   1  noname
   17   P17       -0.026716096     0.002514809    -2.095261283     P.3   1  noname
   18   C18       -0.519615704     3.928128969     3.128082767     C.3   1  noname
   19   C19       -1.078824767     3.248803973     4.384363209     C.3   1  noname
   20   C20       -1.988098816     2.079776922     3.991287332     C.3   1  noname
   21   C21       -1.193463610     1.017161542     3.225331364     C.3   1  noname
   22   H22       -1.311833840     4.549519958     2.657884863       H   1  noname
   23   H23        0.289159647     4.629180025     3.413758364       H   1  noname
   24   H24       -1.633646634     3.982164899     4.995452228       H   1  noname
   25   H25       -0.246349472     2.882544048     5.014158062       H   1  noname
   26   H26       -2.817782066     2.448237114     3.356152129       H   1  noname
   27   H27       -2.454973170     1.632063706     4.885603128       H   1  noname
   28   H28       -1.891257210     0.267666531     2.793128227       H   1  noname
   29   H29       -0.539650566     0.448604404     3.924693127       H   1  noname
   30   C30        1.432887792    -1.055084659     3.103975727     C.3   1  noname
   31   C31        1.740842757    -2.003442945     4.268477784     C.3   1  noname
   32   C32        1.918022571    -3.439308788     3.765751195     C.3   1  noname
   33   C33        0.618579523    -3.923655940     3.111361825     C.3   1  noname
   34   H34        1.083425011    -0.081182511     3.510894722       H   1  noname
   35   H35        2.367885623    -0.823260732     2.546712661       H   1  noname
   36   H36        0.919975071    -1.965656726     5.009163740       H   1  noname
   37   H37        2.651288245    -1.665730492     4.794623165       H   1  noname
   38   H38        2.207745898    -4.111477297     4.590978297       H   1  noname
   39   H39        2.740689460    -3.476771521     3.024581942       H   1  noname
   40   H40       -0.167401730    -4.061131321     3.882112298       H   1  noname
   41   H41        0.782292199    -4.921807583     2.657859198       H   1  noname
   42   O42       -0.589646810     1.212955642    -2.742626778     O.2   1  noname
   43   O43        0.514697425    -1.214651761    -2.748389360       O   1  noname
   44   C44       -1.428605584    -4.378762715    -1.737194980    C.ar   1  noname
   45   C45       -2.055658716    -3.184804060    -1.070881446     C.3   1  noname
   46   H46       -3.057870789    -3.425227064    -0.663629229       H   1  noname
   47   H47       -2.237601285    -2.385207605    -1.830863427       H   1  noname
   48   C48       -1.962457268    -5.661783700    -1.553141470    C.ar   1  noname
   49   H49       -2.847077318    -5.798413456    -0.934844846       H   1  noname
   50   C50       -1.367653308    -6.775644394    -2.149843853    C.ar   1  noname
   51   H51       -1.767276431    -7.773340097    -2.014533495       H   1  noname
   52   C52       -0.220914356    -6.577480108    -2.933822434    C.ar   1  noname
   53   O53        0.284060971    -7.763708860    -3.454985135     O.3   1  noname
   54   C54        1.512054191    -7.684309147    -4.211099095     C.3   1  noname
   55   H55        2.312084888    -7.257948604    -3.597824468       H   1  noname
   56   H56        1.355603413    -7.101257686    -5.123620598       H   1  noname
   57   H57        1.710363682    -8.736929428    -4.441539488       H   1  noname
   58   C58        0.325312137    -5.305642067    -3.146922165    C.ar   1  noname
   59   H59        1.205111859    -5.152403343    -3.761909368       H   1  noname
   60   C60       -0.286549480    -4.208565606    -2.539939456    C.ar   1  noname
   61   H61        0.133955135    -3.191735911    -2.684130361       H   1  noname
   62   C62        1.321194139     4.403671035    -1.785288830    C.ar   1  noname
   63   C63        1.990939598     3.214236634    -1.153855592     C.3   1  noname
   64   H64        3.009006509     3.462236186    -0.793627599       H   1  noname
   65   H65        2.142852575     2.418367016    -1.924682426       H   1  noname
   66   C66        1.848037134     5.691954635    -1.619384354    C.ar   1  noname
   67   H67        2.761708275     5.835603186    -1.046743026       H   1  noname
   68   C68        1.209003429     6.801904021    -2.176065168    C.ar   1  noname
   69   H69        1.601690043     7.803824517    -2.053500149       H   1  noname
   70   C70        0.026142838     6.593952285    -2.901513888    C.ar   1  noname
   71   O71       -0.521650338     7.777543352    -3.383660509     O.3   1  noname
   72   C72       -1.798022899     7.691323921    -4.053851324     C.3   1  noname
   73   H73       -1.697920291     7.121687261    -4.982619415       H   1  noname
   74   H74       -2.024422495     8.744180532    -4.256084664       H   1  noname
   75   H75       -2.548626800     7.247006647    -3.392592068       H   1  noname
   76   C76       -0.511462829     5.316260908    -3.100630322    C.ar   1  noname
   77   H77       -1.416995541     5.155707631    -3.674646823       H   1  noname
   78   C78        0.144909157     4.223154811    -2.534579790    C.ar   1  noname
   79   H79       -0.265392551     3.200933647    -2.669101939       H   1  noname


@<TRIPOS>BOND
    1      1      3    ar
    2      1      4    ar
    3      1     33    1
    4      2      5    ar
    5      2      6    ar
    6      2     15    1
    7      3      6    ar
    8      3     30    1
    9      4      5    ar
   10      4      7    1
   11      5     45    1
   12      6      8    1
   13      8     10    ar
   14      8     11    ar
   15      9     12    ar
   16      9     13    ar
   17      9     14    1
   18     10     13    ar
   19     10     21    1
   20     11     12    ar
   21     11     16    1
   22     12     63    1
   23     13     18    1
   24     15     17    1
   25     16     17    1
   26     17     42    2
   27     17     43    1
   28     18     19    1
   29     18     22    1
   30     18     23    1
   31     19     20    1
   32     19     24    1
   33     19     25    1
   34     20     21    1
   35     20     26    1
   36     20     27    1
   37     21     28    1
   38     21     29    1
   39     30     31    1
   40     30     34    1
   41     30     35    1
   42     31     32    1
   43     31     36    1
   44     31     37    1
   45     32     33    1
   46     32     38    1
   47     32     39    1
   48     33     40    1
   49     33     41    1
   50     44     45    1
   51     44     48    ar
   52     44     60    ar
   53     45     46    1
   54     45     47    1
   55     48     49    1
   56     48     50    ar
   57     50     51    1
   58     50     52    ar
   59     52     53    1
   60     52     58    ar
   61     53     54    1
   62     54     55    1
   63     54     56    1
   64     54     57    1
   65     58     59    1
   66     58     60    ar
   67     60     61    1
   68     62     63    1
   69     62     66    ar
   70     62     78    ar
   71     63     64    1
   72     63     65    1
   73     66     67    1
   74     66     68    ar
   75     68     69    1
   76     68     70    ar
   77     70     71    1
   78     70     76    ar
   79     71     72    1
   80     72     73    1
   81     72     74    1
   82     72     75    1
   83     76     77    1
   84     76     78    ar
   85     78     79    1
#
#	File Created by: Spartan '16 Export
