# Supplementary material for: Machine-Learning-Guided Discovery of Electrochemical Reactions
Source: J Am Chem Soc. 2022 Dec 2;144(49):22599–610. doi: 10.1021/jacs.2c08997 (PMC9756344; doi:10.1021/jacs.2c08997)
Supplement: Supplementary file 2 — ja2c08997_si_002.zip [file ja2c08997_si_002.zip › Graph Embedding Data/BINOL Data/BINOL_mol2/5.mol2]

@<TRIPOS>MOLECULE
M0001
153 165
SMALL
NO_CHARGES


@<TRIPOS>ATOM
    1   C1         4.164051004    -1.497828054    -0.427301368    C.ar   1  noname
    2   C2         1.780037858    -0.051841484    -0.801767774    C.ar   1  noname
    3   C3         2.927500354    -2.188626989    -0.534299261    C.ar   1  noname
    4   C4         4.196003943    -0.075301975    -0.578448890    C.ar   1  noname
    5   C5         3.043956603     0.647849269    -0.768345363    C.ar   1  noname
    6   C6         1.726462947    -1.444491274    -0.785354072    C.ar   1  noname
    7   H7         5.159112146     0.431664011    -0.541163272       H   1  noname
    8   C8         2.924428004    -3.611834330    -0.366807518    C.ar   1  noname
    9   C9         4.089005415    -4.297388060    -0.128275052    C.ar   1  noname
   10   C10        5.328210524    -3.602447625    -0.034825419    C.ar   1  noname
   11   C11        5.362024209    -2.236987704    -0.177267235    C.ar   1  noname
   12   H12        1.969665508    -4.137316811    -0.424479001       H   1  noname
   13   H13        4.081266674    -5.377155504    -0.002596673       H   1  noname
   14   H14        6.234792224    -4.169207995     0.155209433       H   1  noname
   15   H15        6.300668971    -1.692731920    -0.098866662       H   1  noname
   16   C16        0.434937025    -2.123115798    -0.993592040    C.ar   1  noname
   17   C17       -2.016761649    -3.521756032    -1.215178980    C.ar   1  noname
   18   C18        0.243774496    -3.045877516    -2.075823545    C.ar   1  noname
   19   C19       -0.632576631    -1.842160832    -0.142656132    C.ar   1  noname
   20   C20       -1.859463658    -2.602976056    -0.206555184    C.ar   1  noname
   21   C21       -0.989024923    -3.742868407    -2.185907335    C.ar   1  noname
   22   H22       -2.936422600    -4.100436014    -1.288222110       H   1  noname
   23   C23       -1.181865791    -4.662778124    -3.263215163    C.ar   1  noname
   24   C24       -0.192654968    -4.874294504    -4.191997542    C.ar   1  noname
   25   C25        1.039632524    -4.167935641    -4.092855550    C.ar   1  noname
   26   C26        1.250151723    -3.278722808    -3.069085854    C.ar   1  noname
   27   H27       -2.131519186    -5.188863285    -3.332554105       H   1  noname
   28   H28       -0.333352403    -5.571701169    -5.012393361       H   1  noname
   29   H29        1.806629120    -4.341397721    -4.843441777       H   1  noname
   30   H30        2.186768889    -2.723289742    -2.996480937       H   1  noname
   31   O31        0.655754330     0.680178242    -0.965842514     O.3   1  noname
   32   O32       -0.506735371    -0.926153903     0.843184731     O.3   1  noname
   33   P33       -0.454900078     0.750853620     0.374400683     P.3   1  noname
   34   O34       -1.723270950     1.103484533    -0.297709035     O.2   1  noname
   35   O35        0.224066930     1.371091690     1.531619091       O   1  noname
   36   C36        3.111382727     2.109024919    -1.001001262    C.ar   1  noname
   37   C37        3.243608670     3.008260210     0.076204117    C.ar   1  noname
   38   C38        3.407785700     4.377533013    -0.188910192    C.ar   1  noname
   39   C39        3.401811818     4.864630828    -1.498963139    C.ar   1  noname
   40   H40        3.526557363     5.065007233     0.646014135       H   1  noname
   41   C41        3.220622903     3.970593221    -2.560088356    C.ar   1  noname
   42   H42        3.183251242     4.345903030    -3.581506970       H   1  noname
   43   C43        3.078203896     2.597231466    -2.326209687    C.ar   1  noname
   44   C44        3.774122250     8.695888187    -3.560846197     C.3   1  noname
   45   H45        3.911585407     9.780446166    -3.718619230       H   1  noname
   46   H46        3.633673793     8.250973577    -4.564683744       H   1  noname
   47   C47        2.522640758     8.442052073    -2.707109618     C.3   1  noname
   48   H48        1.628293953     8.842596758    -3.218739667       H   1  noname
   49   H49        2.602775127     8.993657177    -1.751167905       H   1  noname
   50   C50        2.334697584     6.945391702    -2.427293125     C.3   1  noname
   51   H51        2.117304850     6.408186252    -3.369862741       H   1  noname
   52   H52        1.452807188     6.781013691    -1.779796394       H   1  noname
   53   C53        3.588182700     6.346816508    -1.754772554     C.3   1  noname
   54   H54        3.736324442     6.871208778    -0.776832360       H   1  noname
   55   C55        4.841120118     6.598514428    -2.621809686     C.3   1  noname
   56   H56        4.755494794     6.044919035    -3.575998182       H   1  noname
   57   H57        5.732419391     6.189630598    -2.112127485       H   1  noname
   58   C58        5.025687617     8.095763879    -2.902834450     C.3   1  noname
   59   H59        5.905388700     8.249137385    -3.554016001       H   1  noname
   60   H60        5.243945926     8.629278530    -1.958333918       H   1  noname
   61   C61        3.722895088     2.877706891     4.417378631     C.3   1  noname
   62   H62        3.714045445     2.476972603     5.446418297       H   1  noname
   63   H63        4.088432898     3.918540754     4.488775014       H   1  noname
   64   C64        2.300715356     2.868758716     3.839762931     C.3   1  noname
   65   H65        1.630095854     3.490528013     4.457529584       H   1  noname
   66   H66        1.877943216     1.842325354     3.872593563       H   1  noname
   67   C67        2.274948445     3.360577374     2.387460789     C.3   1  noname
   68   H68        2.527068754     4.432142994     2.337740988       H   1  noname
   69   H69        1.239854992     3.241852278     1.985247979       H   1  noname
   70   C70        3.229108578     2.521909805     1.512191142     C.3   1  noname
   71   H71        2.837566469     1.467424016     1.545392728       H   1  noname
   72   C72        4.663366357     2.539259887     2.085519606     C.3   1  noname
   73   H73        5.076665748     3.562395628     2.027382712       H   1  noname
   74   H74        5.317820182     1.899179734     1.466932675       H   1  noname
   75   C75        4.676180067     2.051170235     3.540986492     C.3   1  noname
   76   H76        5.702254171     2.098182553     3.945862017       H   1  noname
   77   H77        4.374447909     0.985662636     3.573968999       H   1  noname
   78   C78        2.002593616     1.079122747    -6.279136749     C.3   1  noname
   79   H79        1.819789441     0.353372502    -7.091415571       H   1  noname
   80   H80        1.742035734     2.074632949    -6.685451741       H   1  noname
   81   C81        3.485609522     1.056082052    -5.878391400     C.3   1  noname
   82   H82        4.114668765     1.335979298    -6.742226268       H   1  noname
   83   H83        3.777940793     0.025959160    -5.599322952       H   1  noname
   84   C84        3.759664334     2.005843664    -4.704095754     C.3   1  noname
   85   H85        3.580638379     3.050589522    -5.022092651       H   1  noname
   86   H86        4.820780767     1.948903239    -4.403448886       H   1  noname
   87   C87        2.858153210     1.660406916    -3.498864618     C.3   1  noname
   88   H88        3.102634475     0.610905024    -3.191519954       H   1  noname
   89   C89        1.369044462     1.699948521    -3.901880137     C.3   1  noname
   90   H90        1.066280674     2.731975234    -4.150839671       H   1  noname
   91   H91        0.744844813     1.405374068    -3.024354078       H   1  noname
   92   C92        1.096035411     0.760463109    -5.080920386     C.3   1  noname
   93   H93        0.033540471     0.835004074    -5.377060463       H   1  noname
   94   H94        1.245853586    -0.289411959    -4.760480225       H   1  noname
   95   C95       -2.905060857    -2.449583394     0.831185849    C.ar   1  noname
   96   C96       -4.054418072    -1.669948987     0.591128717    C.ar   1  noname
   97   C97       -5.071746252    -1.631009109     1.558431549    C.ar   1  noname
   98   C98       -4.943884223    -2.319287149     2.768168418    C.ar   1  noname
   99   H99       -5.964349524    -1.041202011     1.360408290       H   1  noname
  100   C100      -3.777721925    -3.051040487     3.018612346    C.ar   1  noname
  101   H101      -3.656828896    -3.564204568     3.971291523       H   1  noname
  102   C102      -2.757518832    -3.126550535     2.062271051    C.ar   1  noname
  103   C103      -7.249231467    -2.959852928     6.421052033     C.3   1  noname
  104   H104      -8.078601709    -2.902346654     7.148301966       H   1  noname
  105   H105      -6.463541103    -3.579965847     6.893826025       H   1  noname
  106   C106      -6.695258242    -1.554716831     6.141389741     C.3   1  noname
  107   H107      -6.316320499    -1.104521879     7.077225312       H   1  noname
  108   H108      -7.510139822    -0.893556267     5.790178929       H   1  noname
  109   C109      -5.574926452    -1.597060853     5.094166910     C.3   1  noname
  110   H110      -4.700949637    -2.143605065     5.496336910       H   1  noname
  111   H111      -5.212584343    -0.575121741     4.874277359       H   1  noname
  112   C112      -6.061480643    -2.264389031     3.790426466     C.3   1  noname
  113   H113      -6.901288535    -1.647125466     3.381759492       H   1  noname
  114   C114      -6.609670966    -3.679335280     4.077431303     C.3   1  noname
  115   H115      -5.790956184    -4.335769233     4.428253170       H   1  noname
  116   H116      -6.979963645    -4.130430415     3.138936299       H   1  noname
  117   C117      -7.728150689    -3.635065423     5.127116608     C.3   1  noname
  118   H118      -8.079667207    -4.660254742     5.343583070       H   1  noname
  119   H119      -8.600553942    -3.088856498     4.721008101       H   1  noname
  120   C120      -5.841438000     0.619122511    -2.673724408     C.3   1  noname
  121   H121      -5.920894388     1.165606820    -3.630087611       H   1  noname
  122   H122      -6.848164749     0.636637273    -2.217385814       H   1  noname
  123   C123      -4.842711936     1.327029694    -1.747587862     C.3   1  noname
  124   H124      -5.174100774     2.359174413    -1.540652940       H   1  noname
  125   H125      -3.854531209     1.420197011    -2.245782894       H   1  noname
  126   C126      -4.654394157     0.566915789    -0.429068132     C.3   1  noname
  127   H127      -5.576989608     0.602040458     0.172490881       H   1  noname
  128   H128      -3.850147346     1.066680943     0.163140583       H   1  noname
  129   C129      -4.218762851    -0.888406526    -0.697664533     C.3   1  noname
  130   H130      -3.226723470    -0.825104967    -1.225109732       H   1  noname
  131   C131      -5.228777008    -1.606019242    -1.620164203     C.3   1  noname
  132   H132      -6.199852715    -1.708486585    -1.102945248       H   1  noname
  133   H133      -4.874528771    -2.630902538    -1.831788217       H   1  noname
  134   C134      -5.414006190    -0.833350554    -2.933729087     C.3   1  noname
  135   H135      -6.160545905    -1.341766328    -3.568673258       H   1  noname
  136   H136      -4.462623868    -0.840158314    -3.501410120       H   1  noname
  137   C137       0.446109756    -5.120927721     4.263736197     C.3   1  noname
  138   H138       1.393888752    -5.657840906     4.446402362       H   1  noname
  139   H139      -0.006355683    -4.939518087     5.256907065       H   1  noname
  140   C140      -0.495678424    -5.991240777     3.417536320     C.3   1  noname
  141   H141      -0.725797554    -6.929623966     3.953027553       H   1  noname
  142   H142       0.012992254    -6.283254594     2.479201603       H   1  noname
  143   C143      -1.796623437    -5.246023000     3.088422256     C.3   1  noname
  144   H144      -2.363528219    -5.059532947     4.020359325       H   1  noname
  145   H145      -2.445346801    -5.869780681     2.448357343       H   1  noname
  146   C146      -1.496356730    -3.908178511     2.378040005     C.3   1  noname
  147   H147      -0.957617142    -4.151463147     1.426063946       H   1  noname
  148   C148      -0.562770267    -3.030772522     3.238275357     C.3   1  noname
  149   H149      -1.078435716    -2.711898038     4.160844666       H   1  noname
  150   H150      -0.329415801    -2.091073692     2.682430750       H   1  noname
  151   C151       0.731671951    -3.777258631     3.576624993     C.3   1  noname
  152   H152       1.366262948    -3.145498679     4.224949357       H   1  noname
  153   H153       1.317446611    -3.941556260     2.650752665       H   1  noname


@<TRIPOS>BOND
    1      1      3    ar
    2      1      4    ar
    3      1     11    ar
    4      2      5    ar
    5      2      6    ar
    6      2     31    1
    7      3      6    ar
    8      3      8    ar
    9      4      5    ar
   10      4      7    1
   11      5     36    1
   12      6     16    1
   13      8      9    ar
   14      8     12    1
   15      9     10    ar
   16      9     13    1
   17     10     11    ar
   18     10     14    1
   19     11     15    1
   20     16     18    ar
   21     16     19    ar
   22     17     20    ar
   23     17     21    ar
   24     17     22    1
   25     18     21    ar
   26     18     26    ar
   27     19     20    ar
   28     19     32    1
   29     20     95    1
   30     21     23    ar
   31     23     24    ar
   32     23     27    1
   33     24     25    ar
   34     24     28    1
   35     25     26    ar
   36     25     29    1
   37     26     30    1
   38     31     33    1
   39     32     33    1
   40     33     34    2
   41     33     35    1
   42     36     37    ar
   43     36     43    ar
   44     37     38    ar
   45     37     70    1
   46     38     39    ar
   47     38     40    1
   48     39     41    ar
   49     39     53    1
   50     41     42    1
   51     41     43    ar
   52     43     87    1
   53     44     45    1
   54     44     46    1
   55     44     47    1
   56     44     58    1
   57     47     48    1
   58     47     49    1
   59     47     50    1
   60     50     51    1
   61     50     52    1
   62     50     53    1
   63     53     54    1
   64     53     55    1
   65     55     56    1
   66     55     57    1
   67     55     58    1
   68     58     59    1
   69     58     60    1
   70     61     62    1
   71     61     63    1
   72     61     64    1
   73     61     75    1
   74     64     65    1
   75     64     66    1
   76     64     67    1
   77     67     68    1
   78     67     69    1
   79     67     70    1
   80     70     71    1
   81     70     72    1
   82     72     73    1
   83     72     74    1
   84     72     75    1
   85     75     76    1
   86     75     77    1
   87     78     79    1
   88     78     80    1
   89     78     81    1
   90     78     92    1
   91     81     82    1
   92     81     83    1
   93     81     84    1
   94     84     85    1
   95     84     86    1
   96     84     87    1
   97     87     88    1
   98     87     89    1
   99     89     90    1
  100     89     91    1
  101     89     92    1
  102     92     93    1
  103     92     94    1
  104     95     96    ar
  105     95    102    ar
  106     96     97    ar
  107     96    129    1
  108     97     98    ar
  109     97     99    1
  110     98    100    ar
  111     98    112    1
  112    100    101    1
  113    100    102    ar
  114    102    146    1
  115    103    104    1
  116    103    105    1
  117    103    106    1
  118    103    117    1
  119    106    107    1
  120    106    108    1
  121    106    109    1
  122    109    110    1
  123    109    111    1
  124    109    112    1
  125    112    113    1
  126    112    114    1
  127    114    115    1
  128    114    116    1
  129    114    117    1
  130    117    118    1
  131    117    119    1
  132    120    121    1
  133    120    122    1
  134    120    123    1
  135    120    134    1
  136    123    124    1
  137    123    125    1
  138    123    126    1
  139    126    127    1
  140    126    128    1
  141    126    129    1
  142    129    130    1
  143    129    131    1
  144    131    132    1
  145    131    133    1
  146    131    134    1
  147    134    135    1
  148    134    136    1
  149    137    138    1
  150    137    139    1
  151    137    140    1
  152    137    151    1
  153    140    141    1
  154    140    142    1
  155    140    143    1
  156    143    144    1
  157    143    145    1
  158    143    146    1
  159    146    147    1
  160    146    148    1
  161    148    149    1
  162    148    150    1
  163    148    151    1
  164    151    152    1
  165    151    153    1
#
#	File Created by: Spartan '16 Export
