# Supplementary material for: Machine-Learning-Guided Discovery of Electrochemical Reactions
Source: J Am Chem Soc. 2022 Dec 2;144(49):22599–610. doi: 10.1021/jacs.2c08997 (PMC9756344; doi:10.1021/jacs.2c08997)
Supplement: Supplementary file 2 — ja2c08997_si_002.zip [file ja2c08997_si_002.zip › Graph Embedding Data/BINOL Data/BINOL_mol2/7.mol2]

@<TRIPOS>MOLECULE
M0001
121 131
SMALL
NO_CHARGES


@<TRIPOS>ATOM
    1   C1         3.158501622    -0.552896137    -4.165238584    C.ar   1  noname
    2   C2         1.389682322    -1.015795259    -2.030440828    C.ar   1  noname
    3   C3         3.645114711    -0.552262395    -2.830462846    C.ar   1  noname
    4   C4         1.771979599    -0.787574076    -4.416474902    C.ar   1  noname
    5   C5         0.891933069    -0.984611320    -3.381182795    C.ar   1  noname
    6   C6         2.747164579    -0.860057283    -1.753414527    C.ar   1  noname
    7   H7         1.417600655    -0.781543202    -5.447073947       H   1  noname
    8   C8         5.021430650    -0.214259688    -2.611346846    C.ar   1  noname
    9   C9         5.857496202     0.058490543    -3.663708570    C.ar   1  noname
   10   C10        5.374324141     0.009590914    -5.003509057    C.ar   1  noname
   11   C11        4.057091688    -0.285134884    -5.246277746    C.ar   1  noname
   12   H12        5.387965484    -0.166312525    -1.584568989       H   1  noname
   13   H13        6.899009739     0.322707156    -3.492792257       H   1  noname
   14   H14        6.062017599     0.217459728    -5.818742382       H   1  noname
   15   H15        3.667793819    -0.313874923    -6.262160319       H   1  noname
   16   C16        3.209616810    -0.967425707    -0.359162018    C.ar   1  noname
   17   C17        4.100902060    -1.013110902     2.333830527    C.ar   1  noname
   18   C18        4.256116362    -1.871042215     0.027395083    C.ar   1  noname
   19   C19        2.581709163    -0.202842159     0.623065252    C.ar   1  noname
   20   C20        3.034532379    -0.219689893     1.989742969    C.ar   1  noname
   21   C21        4.722791428    -1.863744067     1.369262378    C.ar   1  noname
   22   H22        4.471593581    -1.023722175     3.358626456       H   1  noname
   23   C23        5.792143605    -2.734524863     1.751394816    C.ar   1  noname
   24   C24        6.344488657    -3.602674166     0.844673095    C.ar   1  noname
   25   C25        5.848429914    -3.648166687    -0.490525878    C.ar   1  noname
   26   C26        4.838269440    -2.809671895    -0.887231329    C.ar   1  noname
   27   H27        6.149462605    -2.695547784     2.778623902       H   1  noname
   28   H28        7.154330883    -4.269437764     1.128081591       H   1  noname
   29   H29        6.281758557    -4.364714117    -1.185186960       H   1  noname
   30   H30        4.450444483    -2.851431653    -1.906431685       H   1  noname
   31   O31        0.504077208    -1.308321214    -1.041644033     O.3   1  noname
   32   O32        1.586564252     0.665740328     0.302084378     O.3   1  noname
   33   P33        0.030281427    -0.010766164    -0.008150705     P.3   1  noname
   34   O34       -0.457931576    -0.662208652     1.234008906     O.2   1  noname
   35   O35       -0.679725530     1.007270478    -0.823783453       O   1  noname
   36   H36       -4.378788644    -1.514981070    -4.266758434       H   1  noname
   37   C37       -3.308244601    -1.395424424    -4.113256127    C.ar   1  noname
   38   C38       -0.555232296    -1.135292002    -3.639871728    C.ar   1  noname
   39   C39       -2.432100647    -2.434498984    -4.451451719    C.ar   1  noname
   40   C40       -2.801455625    -0.214952698    -3.542496658    C.ar   1  noname
   41   C41       -1.423659365    -0.080366360    -3.326692355    C.ar   1  noname
   42   C42       -1.055484029    -2.313635483    -4.206125464    C.ar   1  noname
   43   H43       -1.014875496     0.840365857    -2.874558075       H   1  noname
   44   H44       -0.376243807    -3.130830997    -4.443470350       H   1  noname
   45   C45       -2.934914921    -3.680271871    -5.073969908    C.ar   1  noname
   46   C46       -3.791128261    -6.064338729    -6.294134002    C.ar   1  noname
   47   C47       -3.622390834    -3.636659993    -6.295994854    C.ar   1  noname
   48   C48       -2.685133258    -4.917395938    -4.456124142    C.ar   1  noname
   49   C49       -3.104417590    -6.101971963    -5.072654638    C.ar   1  noname
   50   C50       -4.048942305    -4.827517034    -6.899088481    C.ar   1  noname
   51   H51       -3.807712940    -2.667410741    -6.767519565       H   1  noname
   52   H52       -2.162478965    -4.931106603    -3.492433316       H   1  noname
   53   H53       -4.120827542    -6.991636184    -6.771317682       H   1  noname
   54   C54       -3.702303161     0.893841705    -3.156534035    C.ar   1  noname
   55   C55       -5.384755018     3.026861849    -2.430752833    C.ar   1  noname
   56   C56       -4.767492988     1.262941619    -3.986146481    C.ar   1  noname
   57   C57       -3.471159808     1.598131591    -1.956202022    C.ar   1  noname
   58   C58       -4.314443284     2.653285942    -1.601088051    C.ar   1  noname
   59   C59       -5.612043579     2.322549685    -3.616218140    C.ar   1  noname
   60   H60       -4.927902646     0.730055949    -4.926045552       H   1  noname
   61   H61       -6.026346449     3.866355622    -2.149161108       H   1  noname
   62   C62       -4.085652389     3.438530527    -0.337595505     C.3   1  noname
   63   C63       -6.745106845     2.716099123    -4.519099410     C.3   1  noname
   64   C64       -4.751534801    -4.797571105    -8.228767924     C.3   1  noname
   65   C65       -2.839943586    -7.430465837    -4.416654716     C.3   1  noname
   66   F66       -1.801229925    -7.468446264    -3.567686501       F   1  noname
   67   F67       -3.871125837    -7.887781927    -3.686068796       F   1  noname
   68   F68       -3.943020229    -5.063037265    -9.270630507       F   1  noname
   69   F69       -5.329806470    -3.633305327    -8.565674546       F   1  noname
   70   F70       -5.749466095    -5.688201657    -8.367994882       F   1  noname
   71   F71       -2.579212769    -8.441759385    -5.265436661       F   1  noname
   72   F72       -5.205068438     3.656460906     0.382612455       F   1  noname
   73   F73       -3.614898796     4.680694690    -0.557089497       F   1  noname
   74   F74       -3.237450846     2.923034733     0.558034078       F   1  noname
   75   F75       -7.795259942     3.304837018    -3.919806810       F   1  noname
   76   F76       -7.314500400     1.707822943    -5.204278165       F   1  noname
   77   F77       -6.402207290     3.592448186    -5.480915679       F   1  noname
   78   H78        0.444587366     2.721210075     5.662459036       H   1  noname
   79   C79        0.980220895     2.109169702     4.939663822    C.ar   1  noname
   80   C80        2.335396680     0.589146578     3.009980671    C.ar   1  noname
   81   C81        2.257819983     2.489799859     4.510129591    C.ar   1  noname
   82   C82        0.381019632     0.954997556     4.405838863    C.ar   1  noname
   83   C83        1.069270684     0.186908209     3.457512856    C.ar   1  noname
   84   C84        2.935119871     1.738973333     3.536776358    C.ar   1  noname
   85   H85        0.606320708    -0.718543698     3.027388910       H   1  noname
   86   H86        3.916926816     2.048295162     3.181977142       H   1  noname
   87   C87        2.922378765     3.688414851     5.070465696    C.ar   1  noname
   88   C88        4.279219659     5.923794279     6.103632892    C.ar   1  noname
   89   C89        3.175209018     3.782440546     6.447101418    C.ar   1  noname
   90   C90        3.339026683     4.719157462     4.211091263    C.ar   1  noname
   91   C91        4.023139252     5.825023769     4.729010372    C.ar   1  noname
   92   C92        3.850078818     4.899506519     6.957420800    C.ar   1  noname
   93   H93        2.847858596     2.971889117     7.104333528       H   1  noname
   94   H94        3.116795840     4.637255376     3.140583363       H   1  noname
   95   H95        4.810571403     6.791105048     6.505802891       H   1  noname
   96   C96       -0.975140846     0.536076979     4.824442620    C.ar   1  noname
   97   C97       -3.541782110    -0.298163810     5.613753509    C.ar   1  noname
   98   C98       -1.356632610     0.611932633     6.169007026    C.ar   1  noname
   99   C99       -1.880323826     0.035061803     3.865344946    C.ar   1  noname
  100   C100      -3.154765207    -0.372817014     4.265371461    C.ar   1  noname
  101   C101      -2.642728168     0.203507494     6.558800998    C.ar   1  noname
  102   H102      -0.643856838     0.978238650     6.911207169       H   1  noname
  103   H103      -4.536490185    -0.637455540     5.915650929       H   1  noname
  104   C104      -4.139376316    -0.929742677     3.272539848     C.3   1  noname
  105   C105      -3.037633834     0.279255037     8.005251498     C.3   1  noname
  106   C106       4.163358311     4.994641899     8.425534917     C.3   1  noname
  107   C107       4.472356496     6.932362829     3.814029041     C.3   1  noname
  108   F108       3.612506015     7.963252022     3.749743160       F   1  noname
  109   F109       5.638431426     7.512398615     4.153058035       F   1  noname
  110   F110       4.040825096     6.223892708     8.956980220       F   1  noname
  111   F111       5.425426894     4.642594298     8.730370329       F   1  noname
  112   F112       3.416652699     4.231879515     9.240386334       F   1  noname
  113   F113       4.662837762     6.590624342     2.530256677       F   1  noname
  114   F114      -5.382673447    -0.419992372     3.389110188       F   1  noname
  115   F115      -4.337538272    -2.255305121     3.401007045       F   1  noname
  116   F116      -3.858989369    -0.767409513     1.975503815       F   1  noname
  117   F117      -2.491486347     1.292992008     8.701168106       F   1  noname
  118   F118      -2.703128724    -0.808230193     8.723681581       F   1  noname
  119   F119      -4.352947808     0.421161271     8.247002102       F   1  noname
  120   H120      -2.604264179     1.312501767    -1.316189233       H   1  noname
  121   H121      -1.556594246    -0.045157076     2.801657506       H   1  noname


@<TRIPOS>BOND
    1      1      3    ar
    2      1      4    ar
    3      1     11    ar
    4      2      5    ar
    5      2      6    ar
    6      2     31    1
    7      3      6    ar
    8      3      8    ar
    9      4      5    ar
   10      4      7    1
   11      5     38    1
   12      6     16    1
   13      8      9    ar
   14      8     12    1
   15      9     10    ar
   16      9     13    1
   17     10     11    ar
   18     10     14    1
   19     11     15    1
   20     16     18    ar
   21     16     19    ar
   22     17     20    ar
   23     17     21    ar
   24     17     22    1
   25     18     21    ar
   26     18     26    ar
   27     19     20    ar
   28     19     32    1
   29     20     80    1
   30     21     23    ar
   31     23     24    ar
   32     23     27    1
   33     24     25    ar
   34     24     28    1
   35     25     26    ar
   36     25     29    1
   37     26     30    1
   38     31     33    1
   39     32     33    1
   40     33     34    2
   41     33     35    1
   42     36     37    1
   43     37     39    ar
   44     37     40    ar
   45     38     41    ar
   46     38     42    ar
   47     39     42    ar
   48     39     45    1
   49     40     41    ar
   50     40     54    1
   51     41     43    1
   52     42     44    1
   53     45     47    ar
   54     45     48    ar
   55     46     49    ar
   56     46     50    ar
   57     46     53    1
   58     47     50    ar
   59     47     51    1
   60     48     49    ar
   61     48     52    1
   62     49     65    1
   63     50     64    1
   64     54     56    ar
   65     54     57    ar
   66     55     58    ar
   67     55     59    ar
   68     55     61    1
   69     56     59    ar
   70     56     60    1
   71     57     58    ar
   72     58     62    1
   73     59     63    1
   74     62     72    1
   75     62     73    1
   76     62     74    1
   77     63     75    1
   78     63     76    1
   79     63     77    1
   80     64     68    1
   81     64     69    1
   82     64     70    1
   83     65     66    1
   84     65     67    1
   85     65     71    1
   86     78     79    1
   87     79     81    ar
   88     79     82    ar
   89     80     83    ar
   90     80     84    ar
   91     81     84    ar
   92     81     87    1
   93     82     83    ar
   94     82     96    1
   95     83     85    1
   96     84     86    1
   97     87     89    ar
   98     87     90    ar
   99     88     91    ar
  100     88     92    ar
  101     88     95    1
  102     89     92    ar
  103     89     93    1
  104     90     91    ar
  105     90     94    1
  106     91    107    1
  107     92    106    1
  108     96     98    ar
  109     96     99    ar
  110     97    100    ar
  111     97    101    ar
  112     97    103    1
  113     98    101    ar
  114     98    102    1
  115     99    100    ar
  116    100    104    1
  117    101    105    1
  118    104    114    1
  119    104    115    1
  120    104    116    1
  121    105    117    1
  122    105    118    1
  123    105    119    1
  124    106    110    1
  125    106    111    1
  126    106    112    1
  127    107    108    1
  128    107    109    1
  129    107    113    1
  130     57    120    1
  131     99    121    1
