# Supplementary material for: Machine-Learning-Guided Discovery of Electrochemical Reactions
Source: J Am Chem Soc. 2022 Dec 2;144(49):22599–610. doi: 10.1021/jacs.2c08997 (PMC9756344; doi:10.1021/jacs.2c08997)
Supplement: Supplementary file 2 — ja2c08997_si_002.zip [file ja2c08997_si_002.zip › Graph Embedding Data/BINOL Data/BINOL_mol2/10.mol2]

@<TRIPOS>MOLECULE
M0001
83 89
SMALL
NO_CHARGES


@<TRIPOS>ATOM
    1   C1        -3.268022315    -0.119440332    -1.603922483    C.ar   1  noname
    2   C2        -1.405253204    -0.336131219     0.463401258    C.ar   1  noname
    3   C3        -1.902053960    -0.265249196    -1.917938115    C.ar   1  noname
    4   C4        -3.690659621    -0.114173907    -0.267918631    C.ar   1  noname
    5   C5        -2.772809302    -0.194418980     0.780659582    C.ar   1  noname
    6   C6        -0.967882228    -0.448345371    -0.878310406    C.ar   1  noname
    7   H7        -4.749853817    -0.009814756    -0.037821462       H   1  noname
    8   C8         0.472500196    -0.677311106    -1.114655306    C.ar   1  noname
    9   C9         3.234073160    -0.944944881    -1.560052419    C.ar   1  noname
   10   C10        0.972149990    -1.821840056    -1.768597627    C.ar   1  noname
   11   C11        1.387514495     0.266170970    -0.592338999    C.ar   1  noname
   12   C12        2.774055938     0.151550279    -0.829879310    C.ar   1  noname
   13   C13        2.353645834    -1.939022283    -2.011991539    C.ar   1  noname
   14   H14        4.301475425    -1.044150746    -1.750563531       H   1  noname
   15   O15       -0.500084195    -0.424215894     1.483217893     O.3   1  noname
   16   O16        0.926187082     1.348397183     0.102374207     O.3   1  noname
   17   P17        0.444094914     1.007770498     1.731025461     P.3   1  noname
   18   C18        2.952659874    -3.135289315    -2.706569646     C.3   1  noname
   19   C19        1.916159180    -4.029363435    -3.398158801     C.3   1  noname
   20   C20        0.708439429    -4.243903216    -2.480373201     C.3   1  noname
   21   C21        0.017163176    -2.908252060    -2.188720283     C.3   1  noname
   22   H22        3.508437223    -3.730363578    -1.950008849       H   1  noname
   23   H23        3.707123013    -2.802618598    -3.446954235       H   1  noname
   24   H24        2.372755165    -4.998190138    -3.668744909       H   1  noname
   25   H25        1.589333013    -3.563461920    -4.347059494       H   1  noname
   26   H26        1.038606238    -4.705048961    -1.528194785       H   1  noname
   27   H27       -0.007630101    -4.949903085    -2.936550290       H   1  noname
   28   H28       -0.752129255    -3.049896564    -1.399008701       H   1  noname
   29   H29       -0.539591457    -2.559836733    -3.089225917       H   1  noname
   30   C30       -1.410939055    -0.128131222    -3.335626561     C.3   1  noname
   31   C31       -2.509455301    -0.176915702    -4.403939063     C.3   1  noname
   32   C32       -3.731725574     0.634180779    -3.963978082     C.3   1  noname
   33   C33       -4.312851783     0.034229672    -2.678427153     C.3   1  noname
   34   H34       -0.652968530    -0.910711453    -3.562288523       H   1  noname
   35   H35       -0.863781421     0.839405877    -3.400459717       H   1  noname
   36   H36       -2.805010055    -1.227235331    -4.590101027       H   1  noname
   37   H37       -2.115154961     0.209379615    -5.361663681       H   1  noname
   38   H38       -4.495634579     0.655199435    -4.759822088       H   1  noname
   39   H39       -3.438334255     1.687505765    -3.782939560       H   1  noname
   40   H40       -4.754248528    -0.961479342    -2.889566759       H   1  noname
   41   H41       -5.147001025     0.667904769    -2.317544303       H   1  noname
   42   O42        1.646287038     0.544084384     2.466231733     O.2   1  noname
   43   O43       -0.487543541     2.106319394     2.086063971       O   1  noname
   44   C44       -4.054536979     1.105582721     2.471379781    C.ar   1  noname
   45   C45       -3.213530500    -0.113950171     2.215225554     C.3   1  noname
   46   H46       -3.746289961    -1.047768783     2.489054883       H   1  noname
   47   H47       -2.314362043    -0.093289663     2.884160578       H   1  noname
   48   C48       -3.465369604     2.385771867     2.430528568    C.ar   1  noname
   49   H49       -2.370307562     2.468785225     2.217788518       H   1  noname
   50   C50       -4.253730249     3.516113098     2.655758682    C.ar   1  noname
   51   C51       -3.617542512     4.879221303     2.623972592     C.3   1  noname
   52   F52       -2.954930574     5.201308898     3.747874212       F   1  noname
   53   F53       -4.474817911     5.912438876     2.472805067       F   1  noname
   54   F54       -2.729070263     5.085376218     1.643033444       F   1  noname
   55   C55       -5.625558660     3.392492583     2.934818928    C.ar   1  noname
   56   H56       -6.234289824     4.280879212     3.112746787       H   1  noname
   57   C57       -6.200683629     2.121085345     2.978736300    C.ar   1  noname
   58   C58       -7.668333657     1.965902106     3.251371912     C.3   1  noname
   59   F59       -8.020308125     0.862887270     3.938008814       F   1  noname
   60   F60       -8.429697743     1.894829738     2.142603808       F   1  noname
   61   F61       -8.247350301     2.954135697     3.958136230       F   1  noname
   62   C62       -5.419773058     0.976523269     2.738704887    C.ar   1  noname
   63   H63       -5.872502451    -0.015746569     2.758293177       H   1  noname
   64   C64        4.818527847     0.560401353     0.523320156    C.ar   1  noname
   65   C65        3.719944184     1.186567742    -0.289031269     C.3   1  noname
   66   H66        4.118642463     1.793990674    -1.127225488       H   1  noname
   67   H67        3.154554224     1.916515739     0.346783822       H   1  noname
   68   C68        6.130925155     0.552617737     0.044773105    C.ar   1  noname
   69   H69        6.353884570     1.006781730    -0.921662088       H   1  noname
   70   C70        7.153449062    -0.039932191     0.806762308    C.ar   1  noname
   71   C71        8.555026389    -0.052093743     0.270325223     C.3   1  noname
   72   F72        8.912737509     1.027967606    -0.449092993       F   1  noname
   73   F73        8.816307973    -1.077924055    -0.562505626       F   1  noname
   74   F74        9.538613592    -0.140539053     1.184564648       F   1  noname
   75   C75        6.864404405    -0.639886157     2.033745381    C.ar   1  noname
   76   H76        7.657036834    -1.108361060     2.619927878       H   1  noname
   77   C77        5.540398271    -0.635664751     2.505688723    C.ar   1  noname
   78   C78        5.219140849    -1.265922210     3.833517210     C.3   1  noname
   79   F79        6.131655420    -2.154293175     4.284441897       F   1  noname
   80   F80        4.075750530    -1.961597302     3.887558379       F   1  noname
   81   F81        5.125859494    -0.389917006     4.848306027       F   1  noname
   82   C82        4.519916989    -0.034342704     1.766343438    C.ar   1  noname
   83   H83        3.464168318    -0.009388716     2.135397208       H   1  noname


@<TRIPOS>BOND
    1      1      3    ar
    2      1      4    ar
    3      1     33    1
    4      2      5    ar
    5      2      6    ar
    6      2     15    1
    7      3      6    ar
    8      3     30    1
    9      4      5    ar
   10      4      7    1
   11      5     45    1
   12      6      8    1
   13      8     10    ar
   14      8     11    ar
   15      9     12    ar
   16      9     13    ar
   17      9     14    1
   18     10     13    ar
   19     10     21    1
   20     11     12    ar
   21     11     16    1
   22     12     65    1
   23     13     18    1
   24     15     17    1
   25     16     17    1
   26     17     42    2
   27     17     43    1
   28     18     19    1
   29     18     22    1
   30     18     23    1
   31     19     20    1
   32     19     24    1
   33     19     25    1
   34     20     21    1
   35     20     26    1
   36     20     27    1
   37     21     28    1
   38     21     29    1
   39     30     31    1
   40     30     34    1
   41     30     35    1
   42     31     32    1
   43     31     36    1
   44     31     37    1
   45     32     33    1
   46     32     38    1
   47     32     39    1
   48     33     40    1
   49     33     41    1
   50     44     45    1
   51     44     48    ar
   52     44     62    ar
   53     45     46    1
   54     45     47    1
   55     48     49    1
   56     48     50    ar
   57     50     51    1
   58     50     55    ar
   59     51     52    1
   60     51     53    1
   61     51     54    1
   62     55     56    1
   63     55     57    ar
   64     57     58    1
   65     57     62    ar
   66     58     59    1
   67     58     60    1
   68     58     61    1
   69     62     63    1
   70     64     65    1
   71     64     68    ar
   72     64     82    ar
   73     65     66    1
   74     65     67    1
   75     68     69    1
   76     68     70    ar
   77     70     71    1
   78     70     75    ar
   79     71     72    1
   80     71     73    1
   81     71     74    1
   82     75     76    1
   83     75     77    ar
   84     77     78    1
   85     77     82    ar
   86     78     79    1
   87     78     80    1
   88     78     81    1
   89     82     83    1
#
#	File Created by: Spartan '16 Export
