# Supplementary material for: Machine-Learning-Guided Discovery of Electrochemical Reactions
Source: J Am Chem Soc. 2022 Dec 2;144(49):22599–610. doi: 10.1021/jacs.2c08997 (PMC9756344; doi:10.1021/jacs.2c08997)
Supplement: Supplementary file 2 — ja2c08997_si_002.zip [file ja2c08997_si_002.zip › Graph Embedding Data/BINOL Data/BINOL_mol2/11.mol2]

@<TRIPOS>MOLECULE
M0001
87 97
SMALL
NO_CHARGES


@<TRIPOS>ATOM
    1   C1        -2.871322685    -0.810040667     2.339298569    C.ar   1  noname
    2   C2        -1.437809405     0.391499775     0.256875390    C.ar   1  noname
    3   C3        -1.455123715    -0.730521572     2.416546805    C.ar   1  noname
    4   C4        -3.559076628    -0.301759410     1.190253462    C.ar   1  noname
    5   C5        -2.873357795     0.267662668     0.149599414    C.ar   1  noname
    6   C6        -0.733533490    -0.071240910     1.362694812    C.ar   1  noname
    7   H7        -4.643525809    -0.406645939     1.150347994       H   1  noname
    8   C8        -0.799544013    -1.337949901     3.534366273    C.ar   1  noname
    9   C9        -1.521875297    -1.928650832     4.542076180    C.ar   1  noname
   10   C10       -2.942940000    -1.966529181     4.482502517    C.ar   1  noname
   11   C11       -3.599375116    -1.430870992     3.401663595    C.ar   1  noname
   12   H12        0.291227725    -1.332021687     3.563488802       H   1  noname
   13   H13       -1.019790547    -2.378849170     5.394533473       H   1  noname
   14   H14       -3.491673470    -2.432312424     5.295866787       H   1  noname
   15   H15       -4.684339081    -1.476007377     3.329794763       H   1  noname
   16   C16        0.733533490     0.071240910     1.362694812    C.ar   1  noname
   17   C17        3.559076628     0.301759410     1.190253462    C.ar   1  noname
   18   C18        1.455123715     0.730521572     2.416546805    C.ar   1  noname
   19   C19        1.437809405    -0.391499775     0.256875390    C.ar   1  noname
   20   C20        2.873357795    -0.267662668     0.149599414    C.ar   1  noname
   21   C21        2.871322685     0.810040667     2.339298569    C.ar   1  noname
   22   H22        4.643525809     0.406645939     1.150347994       H   1  noname
   23   C23        3.599375116     1.430870992     3.401663595    C.ar   1  noname
   24   C24        2.942940000     1.966529181     4.482502517    C.ar   1  noname
   25   C25        1.521875297     1.928650832     4.542076180    C.ar   1  noname
   26   C26        0.799544013     1.337949901     3.534366273    C.ar   1  noname
   27   H27        4.684339081     1.476007377     3.329794763       H   1  noname
   28   H28        3.491673470     2.432312424     5.295866787       H   1  noname
   29   H29        1.019790547     2.378849170     5.394533473       H   1  noname
   30   H30       -0.291227725     1.332021687     3.563488802       H   1  noname
   31   O31       -0.791900894     1.045466280    -0.754682853     O.3   1  noname
   32   O32        0.791900894    -1.045466280    -0.754682853     O.3   1  noname
   33   P33        0.000000000     0.000000000    -1.887273616     P.3   1  noname
   34   O34        1.078136414     0.793884409    -2.528289566     O.2   1  noname
   35   O35       -1.078136414    -0.793884409    -2.528289566       O   1  noname
   36   C36       -4.948786626     0.371914714    -1.290258913    C.ar   1  noname
   37   C37       -3.502648712     0.741838133    -1.126893377     C.3   1  noname
   38   H38       -2.899665207     0.308147109    -1.984158509       H   1  noname
   39   H39       -3.343069068     1.837385325    -1.235781438       H   1  noname
   40   C40       -5.964505314     1.176725628    -0.726438599    C.ar   1  noname
   41   C41       -7.337966818     0.806854596    -0.896721858    C.ar   1  noname
   42   C42       -7.667938414    -0.345507446    -1.620679463    C.ar   1  noname
   43   H43       -8.710756744    -0.622554808    -1.748616794       H   1  noname
   44   C44       -6.664740325    -1.147577645    -2.184114271    C.ar   1  noname
   45   C45       -5.287317400    -0.790885985    -2.019556604    C.ar   1  noname
   46   C46       -8.366505248     1.637718706    -0.309412372    C.ar   1  noname
   47   H47       -9.402415963     1.335987871    -0.446061760       H   1  noname
   48   C48       -8.042227123     2.759606383     0.391918249    C.ar   1  noname
   49   H49       -8.808144885     3.391910223     0.835701953       H   1  noname
   50   C50       -6.666688227     3.136226382     0.562975218    C.ar   1  noname
   51   H51       -6.443886507     4.037561713     1.127485738       H   1  noname
   52   C52       -5.671662117     2.373837333     0.027625381    C.ar   1  noname
   53   H53       -4.622902713     2.650647147     0.160025211       H   1  noname
   54   C54       -4.283757089    -1.643433979    -2.618047659    C.ar   1  noname
   55   H55       -3.217049158    -1.363503553    -2.500275558       H   1  noname
   56   C56       -4.634799147    -2.759592730    -3.316250101    C.ar   1  noname
   57   H57       -3.874883578    -3.397190354    -3.764270134       H   1  noname
   58   C58       -6.016549843    -3.113571351    -3.476912018    C.ar   1  noname
   59   H59       -6.256052185    -4.010767352    -4.043913957       H   1  noname
   60   C60       -6.996852443    -2.337708285    -2.933173504    C.ar   1  noname
   61   H61       -8.047020516    -2.590655857    -3.047494311       H   1  noname
   62   C62        4.948786626    -0.371914714    -1.290258913    C.ar   1  noname
   63   C63        3.502648712    -0.741838133    -1.126893377     C.3   1  noname
   64   H64        2.899665207    -0.308147109    -1.984158509       H   1  noname
   65   H65        3.343069068    -1.837385325    -1.235781438       H   1  noname
   66   C66        5.287317400     0.790885985    -2.019556604    C.ar   1  noname
   67   C67        6.664740325     1.147577645    -2.184114271    C.ar   1  noname
   68   C68        7.667938414     0.345507446    -1.620679463    C.ar   1  noname
   69   H69        8.710756744     0.622554808    -1.748616794       H   1  noname
   70   C70        7.337966818    -0.806854596    -0.896721858    C.ar   1  noname
   71   C71        5.964505314    -1.176725628    -0.726438599    C.ar   1  noname
   72   C72        6.996852443     2.337708285    -2.933173504    C.ar   1  noname
   73   H73        8.047020516     2.590655857    -3.047494311       H   1  noname
   74   C74        6.016549843     3.113571351    -3.476912018    C.ar   1  noname
   75   H75        6.256052185     4.010767352    -4.043913957       H   1  noname
   76   C76        4.634799147     2.759592730    -3.316250101    C.ar   1  noname
   77   H77        3.874883578     3.397190354    -3.764270134       H   1  noname
   78   C78        4.283757089     1.643433979    -2.618047659    C.ar   1  noname
   79   H79        3.217049158     1.363503553    -2.500275558       H   1  noname
   80   C80        5.671662117    -2.373837333     0.027625381    C.ar   1  noname
   81   H81        4.622902713    -2.650647147     0.160025211       H   1  noname
   82   C82        6.666688227    -3.136226382     0.562975218    C.ar   1  noname
   83   H83        6.443886507    -4.037561713     1.127485738       H   1  noname
   84   C84        8.042227123    -2.759606383     0.391918249    C.ar   1  noname
   85   H85        8.808144885    -3.391910223     0.835701953       H   1  noname
   86   C86        8.366505248    -1.637718706    -0.309412372    C.ar   1  noname
   87   H87        9.402415963    -1.335987871    -0.446061760       H   1  noname


@<TRIPOS>BOND
    1      1      3    ar
    2      1      4    ar
    3      1     11    ar
    4      2      5    ar
    5      2      6    ar
    6      2     31    1
    7      3      6    ar
    8      3      8    ar
    9      4      5    ar
   10      4      7    1
   11      5     37    1
   12      6     16    1
   13      8      9    ar
   14      8     12    1
   15      9     10    ar
   16      9     13    1
   17     10     11    ar
   18     10     14    1
   19     11     15    1
   20     16     18    ar
   21     16     19    ar
   22     17     20    ar
   23     17     21    ar
   24     17     22    1
   25     18     21    ar
   26     18     26    ar
   27     19     20    ar
   28     19     32    1
   29     20     63    1
   30     21     23    ar
   31     23     24    ar
   32     23     27    1
   33     24     25    ar
   34     24     28    1
   35     25     26    ar
   36     25     29    1
   37     26     30    1
   38     31     33    1
   39     32     33    1
   40     33     34    2
   41     33     35    1
   42     36     37    1
   43     36     40    ar
   44     36     45    ar
   45     37     38    1
   46     37     39    1
   47     40     41    ar
   48     40     52    ar
   49     41     42    ar
   50     41     46    ar
   51     42     43    1
   52     42     44    ar
   53     44     45    ar
   54     44     60    ar
   55     45     54    ar
   56     46     47    1
   57     46     48    ar
   58     48     49    1
   59     48     50    ar
   60     50     51    1
   61     50     52    ar
   62     52     53    1
   63     54     55    1
   64     54     56    ar
   65     56     57    1
   66     56     58    ar
   67     58     59    1
   68     58     60    ar
   69     60     61    1
   70     62     63    1
   71     62     66    ar
   72     62     71    ar
   73     63     64    1
   74     63     65    1
   75     66     67    ar
   76     66     78    ar
   77     67     68    ar
   78     67     72    ar
   79     68     69    1
   80     68     70    ar
   81     70     71    ar
   82     70     86    ar
   83     71     80    ar
   84     72     73    1
   85     72     74    ar
   86     74     75    1
   87     74     76    ar
   88     76     77    1
   89     76     78    ar
   90     78     79    1
   91     80     81    1
   92     80     82    ar
   93     82     83    1
   94     82     84    ar
   95     84     85    1
   96     84     86    ar
   97     86     87    1
#
#	File Created by: Spartan '16 Export
