# Supplementary material for: Machine-Learning-Guided Discovery of Electrochemical Reactions
Source: J Am Chem Soc. 2022 Dec 2;144(49):22599–610. doi: 10.1021/jacs.2c08997 (PMC9756344; doi:10.1021/jacs.2c08997)
Supplement: Supplementary file 2 — ja2c08997_si_002.zip [file ja2c08997_si_002.zip › Graph Embedding Data/BINOL Data/BINOL_mol2/12.mol2]

@<TRIPOS>MOLECULE
M0001
75 81
SMALL
NO_CHARGES


@<TRIPOS>ATOM
    1   C1        -2.942673506     0.378895620    -2.448526309    C.ar   1  noname
    2   C2        -1.387806283    -0.645341180    -0.348870209    C.ar   1  noname
    3   C3        -1.535499812     0.567445284    -2.455834406    C.ar   1  noname
    4   C4        -3.557444064    -0.360624823    -1.389056305    C.ar   1  noname
    5   C5        -2.814682833    -0.857066003    -0.347964945    C.ar   1  noname
    6   C6        -0.744074384    -0.018290430    -1.410090413    C.ar   1  noname
    7   H7        -4.637336658    -0.503135008    -1.418880206       H   1  noname
    8   C8        -0.958668194     1.364938788    -3.496484432    C.ar   1  noname
    9   C9        -1.743066995     1.913258653    -4.479960667    C.ar   1  noname
   10   C10       -3.150176235     1.695056595    -4.487449742    C.ar   1  noname
   11   C11       -3.734251231     0.948575196    -3.494749842    C.ar   1  noname
   12   H12        0.118917029     1.538293286    -3.482414932       H   1  noname
   13   H13       -1.303252596     2.523480880    -5.265169162       H   1  noname
   14   H14       -3.746113745     2.135325346    -5.282056478       H   1  noname
   15   H15       -4.809715723     0.783210745    -3.480309918       H   1  noname
   16   C16        0.726290588     0.070959759    -1.417530698    C.ar   1  noname
   17   C17        3.539729644     0.413359664    -1.418592545    C.ar   1  noname
   18   C18        1.504588452    -0.474598437    -2.494394335    C.ar   1  noname
   19   C19        1.383245410     0.657694294    -0.341461198    C.ar   1  noname
   20   C20        2.810023904     0.869872516    -0.350349206    C.ar   1  noname
   21   C21        2.911766221    -0.285950769    -2.497453614    C.ar   1  noname
   22   H22        4.619170373     0.557370596    -1.456477191       H   1  noname
   23   C23        3.690226542    -0.815511883    -3.574151354    C.ar   1  noname
   24   C24        3.093783879    -1.524229712    -4.586972742    C.ar   1  noname
   25   C25        1.686842918    -1.743011061    -4.570276830    C.ar   1  noname
   26   C26        0.914776486    -1.232441219    -3.557164341    C.ar   1  noname
   27   H27        4.765810152    -0.650457742    -3.566822672       H   1  noname
   28   H28        3.679763491    -1.934040185    -5.404937468       H   1  noname
   29   H29        1.237239322    -2.323314082    -5.372440852       H   1  noname
   30   H30       -0.162580185    -1.406541856    -3.536288669       H   1  noname
   31   O31       -0.681849807    -1.170202142     0.689435086     O.3   1  noname
   32   O32        0.690316960     1.142579989     0.724689245     O.3   1  noname
   33   P33        0.011201148    -0.034602212     1.799553438     P.3   1  noname
   34   O34        1.142803408    -0.771789989     2.410212871     O.2   1  noname
   35   O35       -1.112366350     0.678580603     2.452122174       O   1  noname
   36   C36       -4.100727855     0.357217186     2.107011717    C.ar   1  noname
   37   H37       -3.016939246     0.628846673     2.106744747       H   1  noname
   38   C38       -4.508336209    -0.833279539     1.470603419    C.ar   1  noname
   39   C39       -3.442144861    -1.633166617     0.778885303     C.3   1  noname
   40   H40       -3.775333325    -2.614267481     0.390314312       H   1  noname
   41   H41       -2.650727000    -1.903351661     1.531121399       H   1  noname
   42   C42       -5.871975338    -1.192919404     1.519560305    C.ar   1  noname
   43   C43       -6.379797692    -2.467780529     0.915694450     C.3   1  noname
   44   F44       -6.214322008    -2.583610126    -0.414442043       F   1  noname
   45   F45       -7.698695307    -2.708427746     1.064028336       F   1  noname
   46   F46       -5.824794953    -3.590520605     1.407650641       F   1  noname
   47   C47       -6.794578673    -0.346378154     2.160631660    C.ar   1  noname
   48   H48       -7.853924267    -0.614282709     2.194144508       H   1  noname
   49   C49       -6.374061199     0.843961299     2.756977959    C.ar   1  noname
   50   C50       -7.392235480     1.733378924     3.401083246     C.3   1  noname
   51   F51       -6.938999717     2.873294294     3.948673006       F   1  noname
   52   F52       -8.081233519     1.162810700     4.408350708       F   1  noname
   53   F53       -8.363460997     2.158990152     2.569301226       F   1  noname
   54   C54       -5.008728915     1.190674952     2.739706196    C.ar   1  noname
   55   H55       -4.650075648     2.106903553     3.216250418       H   1  noname
   56   C56        4.126819574    -0.435521343     2.040661463    C.ar   1  noname
   57   H57        3.043137330    -0.707545384     2.043693807       H   1  noname
   58   C58        4.526331358     0.778408938     1.444664685    C.ar   1  noname
   59   C59        3.451494153     1.603248946     0.797044127     C.3   1  noname
   60   H60        3.779703377     2.598495565     0.441616935       H   1  noname
   61   H61        2.669540309     1.844420260     1.568785378       H   1  noname
   62   C62        5.890445476     1.136701624     1.490107252    C.ar   1  noname
   63   C63        6.390567295     2.433760994     0.928572084     C.3   1  noname
   64   F64        5.841683433     3.536799695     1.469519452       F   1  noname
   65   F65        6.208455232     2.599705634    -0.394060570       F   1  noname
   66   F66        7.711199501     2.669360548     1.069393612       F   1  noname
   67   C67        6.821086590     0.267041996     2.087096819    C.ar   1  noname
   68   H68        7.880749426     0.534075419     2.117435133       H   1  noname
   69   C69        6.408170535    -0.945230637     2.643210196    C.ar   1  noname
   70   C70        7.434433926    -1.857801936     3.240378254     C.3   1  noname
   71   F71        8.394993981    -2.251359417     2.380888619       F   1  noname
   72   F72        6.988181609    -3.017732007     3.750380131       F   1  noname
   73   F73        8.136205774    -1.325246102     4.259572260       F   1  noname
   74   C74        5.042757446    -1.291807603     2.629941552    C.ar   1  noname
   75   H75        4.690196755    -2.225616214     3.075925576       H   1  noname


@<TRIPOS>BOND
    1      1      3    ar
    2      1      4    ar
    3      1     11    ar
    4      2      5    ar
    5      2      6    ar
    6      2     31    1
    7      3      6    ar
    8      3      8    ar
    9      4      5    ar
   10      4      7    1
   11      5     39    1
   12      6     16    1
   13      8      9    ar
   14      8     12    1
   15      9     10    ar
   16      9     13    1
   17     10     11    ar
   18     10     14    1
   19     11     15    1
   20     16     18    ar
   21     16     19    ar
   22     17     20    ar
   23     17     21    ar
   24     17     22    1
   25     18     21    ar
   26     18     26    ar
   27     19     20    ar
   28     19     32    1
   29     20     59    1
   30     21     23    ar
   31     23     24    ar
   32     23     27    1
   33     24     25    ar
   34     24     28    1
   35     25     26    ar
   36     25     29    1
   37     26     30    1
   38     31     33    1
   39     32     33    1
   40     33     34    2
   41     33     35    1
   42     36     37    1
   43     36     38    ar
   44     36     54    ar
   45     38     39    1
   46     38     42    ar
   47     39     40    1
   48     39     41    1
   49     42     43    1
   50     42     47    ar
   51     43     44    1
   52     43     45    1
   53     43     46    1
   54     47     48    1
   55     47     49    ar
   56     49     50    1
   57     49     54    ar
   58     50     51    1
   59     50     52    1
   60     50     53    1
   61     54     55    1
   62     56     57    1
   63     56     58    ar
   64     56     74    ar
   65     58     59    1
   66     58     62    ar
   67     59     60    1
   68     59     61    1
   69     62     63    1
   70     62     67    ar
   71     63     64    1
   72     63     65    1
   73     63     66    1
   74     67     68    1
   75     67     69    ar
   76     69     70    1
   77     69     74    ar
   78     70     71    1
   79     70     72    1
   80     70     73    1
   81     74     75    1
#
#	File Created by: Spartan '16 Export
