# Supplementary material for: Machine-Learning-Guided Discovery of Electrochemical Reactions
Source: J Am Chem Soc. 2022 Dec 2;144(49):22599–610. doi: 10.1021/jacs.2c08997 (PMC9756344; doi:10.1021/jacs.2c08997)
Supplement: Supplementary file 2 — ja2c08997_si_002.zip [file ja2c08997_si_002.zip › Graph Embedding Data/BINOL Data/BINOL_mol2/13.mol2]

@<TRIPOS>MOLECULE
M0001
89 97
SMALL
NO_CHARGES


@<TRIPOS>ATOM
    1   C1        -1.205673158    -2.707375689    -2.314580435    C.ar   1  noname
    2   C2         0.231326606    -1.505709091    -0.228684636    C.ar   1  noname
    3   C3        -0.945215608    -1.311173268    -2.356400307    C.ar   1  noname
    4   C4        -0.713414912    -3.486978292    -1.222269479    C.ar   1  noname
    5   C5        -0.009659072    -2.918107987    -0.181984744    C.ar   1  noname
    6   C6        -0.167579322    -0.717268910    -1.314548784    C.ar   1  noname
    7   H7        -0.935940878    -4.559938452    -1.233204557       H   1  noname
    8   C8        -1.504677460    -0.545602752    -3.434624511    C.ar   1  noname
    9   C9        -2.248958646    -1.148066340    -4.414790795    C.ar   1  noname
   10   C10       -2.488339277    -2.553792047    -4.381008226    C.ar   1  noname
   11   C11       -1.982674855    -3.309993585    -3.354976086    C.ar   1  noname
   12   H12       -1.334652915     0.531846789    -3.443744405       H   1  noname
   13   H13       -2.674829171    -0.564731716    -5.227586518       H   1  noname
   14   H14       -3.081209305    -3.003256840    -5.171209614       H   1  noname
   15   H15       -2.170462715    -4.380736599    -3.304989685       H   1  noname
   16   C16        0.167586043     0.717274943    -1.314544339    C.ar   1  noname
   17   C17        0.713422215     3.486983690    -1.222248683    C.ar   1  noname
   18   C18        0.945229632     1.311183852    -2.356387766    C.ar   1  noname
   19   C19       -0.231327030     1.505710467    -0.228679450    C.ar   1  noname
   20   C20        0.009659072     2.918108939    -0.181971303    C.ar   1  noname
   21   C21        1.205687551     2.707385902    -2.314560008    C.ar   1  noname
   22   H22        0.935948762     4.559943956    -1.233177569       H   1  noname
   23   C23        1.982696339     3.310008508    -3.354947616    C.ar   1  noname
   24   C24        2.488367482     2.553811467    -4.380979809    C.ar   1  noname
   25   C25        2.248986586     1.148085920    -4.414770316    C.ar   1  noname
   26   C26        1.504698521     0.545618151    -3.434611705    C.ar   1  noname
   27   H27        2.170484094     4.380751310    -3.304955077       H   1  noname
   28   H28        3.081242855     3.003279753    -5.171175165       H   1  noname
   29   H29        2.674862562     0.564754735    -5.227565986       H   1  noname
   30   H30        1.334673871    -0.531831390    -3.443737896       H   1  noname
   31   O31        0.937623502    -0.912450276     0.778538216     O.3   1  noname
   32   O32       -0.937631652     0.912447683     0.778535306     O.3   1  noname
   33   P33       -0.000006350    -0.000002434     1.908851136     P.3   1  noname
   34   O34        0.995393412     0.881984484     2.565728433     O.2   1  noname
   35   O35       -0.995418231    -0.881998824     2.565716633       O   1  noname
   36   Si36       0.482693896    -4.085188565     1.207698319      Si   1  noname
   37   C37        1.401788786    -3.303709129     2.613613630     C.3   1  noname
   38   H38        1.933168577    -4.010931979     3.259126845       H   1  noname
   39   H39        0.694153442    -2.730085701     3.247723711       H   1  noname
   40   C40        3.299074701    -7.389735382    -0.609928004    C.ar   1  noname
   41   H41        3.955166752    -8.151898102    -1.020162612       H   1  noname
   42   C42        2.750973597    -7.548025685     0.666791751    C.ar   1  noname
   43   H43        2.984344150    -8.433038068     1.252065386       H   1  noname
   44   C44        1.905093501    -6.565825773     1.193629719    C.ar   1  noname
   45   H45        1.496197553    -6.702556020     2.197707882       H   1  noname
   46   C46        1.587221437    -5.416615775     0.450006512    C.ar   1  noname
   47   C47        2.153537404    -5.264674276    -0.825551328    C.ar   1  noname
   48   H48        1.942495379    -4.373218525    -1.423365618       H   1  noname
   49   C49        3.002662150    -6.244643335    -1.353707900    C.ar   1  noname
   50   H50        3.432815043    -6.110804619    -2.342857550       H   1  noname
   51   C51       -3.598835144    -5.699140386     2.839552947    C.ar   1  noname
   52   H52       -4.554464855    -6.034866943     3.232482665       H   1  noname
   53   C53       -3.251063454    -4.346397440     2.907387861    C.ar   1  noname
   54   H54       -3.936692010    -3.624843729     3.346989002       H   1  noname
   55   C55       -2.020154416    -3.909435360     2.406959807    C.ar   1  noname
   56   H56       -1.771040045    -2.829264260     2.470766782       H   1  noname
   57   C57       -1.122488241    -4.828179935     1.830037223    C.ar   1  noname
   58   C58       -1.485904632    -6.179341064     1.755066195    C.ar   1  noname
   59   H59       -0.816593257    -6.907687982     1.297420798       H   1  noname
   60   C60       -2.716391546    -6.616166669     2.261817653    C.ar   1  noname
   61   H61       -2.985310640    -7.666203718     2.204198453       H   1  noname
   62   Si62      -0.482702257     4.085183908     1.207713454      Si   1  noname
   63   C63       -1.401808683     3.303698916     2.613617863     C.3   1  noname
   64   H64       -0.694178578     2.730072048     3.247731119       H   1  noname
   65   H65       -1.933192919     4.010919173     3.259130126       H   1  noname
   66   C66       -3.299065652     7.389742526    -0.609918373    C.ar   1  noname
   67   H67       -3.955154052     8.151907945    -1.020154462       H   1  noname
   68   C68       -3.002650932     6.244652278    -1.353700333    C.ar   1  noname
   69   H69       -3.432798268     6.110817690    -2.342853105       H   1  noname
   70   C70       -2.153531266     5.264679779    -0.825541856    C.ar   1  noname
   71   H71       -1.942487759     4.373225510    -1.423357681       H   1  noname
   72   C72       -1.587222602     5.416615987     0.450019794    C.ar   1  noname
   73   C73       -1.905096888     6.565824080     1.193644906    C.ar   1  noname
   74   H74       -1.496207025     6.702550040     2.197725980       H   1  noname
   75   C75       -2.750971904     7.548027379     0.666805245    C.ar   1  noname
   76   H76       -2.984344468     8.433038280     1.252080415       H   1  noname
   77   C77        3.598816517     5.699122024     2.839607082    C.ar   1  noname
   78   H78        4.554443582     6.034845511     3.232545479       H   1  noname
   79   C79        2.716379058     6.616152170     2.261868507    C.ar   1  noname
   80   H80        2.985300585     7.666189272     2.204255392       H   1  noname
   81   C81        1.485895319     6.179330692     1.755105407    C.ar   1  noname
   82   H82        0.816588812     6.907680732     1.297457417       H   1  noname
   83   C83        1.122476069     4.828169880     1.830067968    C.ar   1  noname
   84   C84        2.020136424     3.909421548     2.406993780    C.ar   1  noname
   85   H85        1.771019831     2.829250448     2.470793770       H   1  noname
   86   C86        3.251042023     4.346379396     2.907433688    C.ar   1  noname
   87   H87        3.936665816     3.624822933     3.347037210       H   1  noname
   88   H88        2.133689183    -2.569528667     2.219985874       H   1  noname
   89   H89       -2.133706487     2.569520623     2.219981217       H   1  noname


@<TRIPOS>BOND
    1      1      3    ar
    2      1      4    ar
    3      1     11    ar
    4      2      5    ar
    5      2      6    ar
    6      2     31    1
    7      3      6    ar
    8      3      8    ar
    9      4      5    ar
   10      4      7    1
   11      5     36    1
   12      6     16    1
   13      8      9    ar
   14      8     12    1
   15      9     10    ar
   16      9     13    1
   17     10     11    ar
   18     10     14    1
   19     11     15    1
   20     16     18    ar
   21     16     19    ar
   22     17     20    ar
   23     17     21    ar
   24     17     22    1
   25     18     21    ar
   26     18     26    ar
   27     19     20    ar
   28     19     32    1
   29     20     62    1
   30     21     23    ar
   31     23     24    ar
   32     23     27    1
   33     24     25    ar
   34     24     28    1
   35     25     26    ar
   36     25     29    1
   37     26     30    1
   38     31     33    1
   39     32     33    1
   40     33     34    2
   41     33     35    1
   42     36     37    1
   43     36     46    1
   44     36     57    1
   45     37     38    1
   46     37     39    1
   47     40     41    1
   48     40     42    ar
   49     40     49    ar
   50     42     43    1
   51     42     44    ar
   52     44     45    1
   53     44     46    ar
   54     46     47    ar
   55     47     48    1
   56     47     49    ar
   57     49     50    1
   58     51     52    1
   59     51     53    ar
   60     51     60    ar
   61     53     54    1
   62     53     55    ar
   63     55     56    1
   64     55     57    ar
   65     57     58    ar
   66     58     59    1
   67     58     60    ar
   68     60     61    1
   69     62     63    1
   70     62     72    1
   71     62     83    1
   72     63     64    1
   73     63     65    1
   74     66     67    1
   75     66     68    ar
   76     66     75    ar
   77     68     69    1
   78     68     70    ar
   79     70     71    1
   80     70     72    ar
   81     72     73    ar
   82     73     74    1
   83     73     75    ar
   84     75     76    1
   85     77     78    1
   86     77     79    ar
   87     77     86    ar
   88     79     80    1
   89     79     81    ar
   90     81     82    1
   91     81     83    ar
   92     83     84    ar
   93     84     85    1
   94     84     86    ar
   95     86     87    1
   96     37     88    1
   97     63     89    1
#
#	File Created by: Spartan '16 Export
