# Supplementary material for: Machine-Learning-Guided Discovery of Electrochemical Reactions
Source: J Am Chem Soc. 2022 Dec 2;144(49):22599–610. doi: 10.1021/jacs.2c08997 (PMC9756344; doi:10.1021/jacs.2c08997)
Supplement: Supplementary file 2 — ja2c08997_si_002.zip [file ja2c08997_si_002.zip › Graph Embedding Data/BINOL Data/BINOL_mol2/14.mol2]

@<TRIPOS>MOLECULE
M0001
105 111
SMALL
NO_CHARGES


@<TRIPOS>ATOM
    1   C1         3.105247605    -0.787715049    -3.399620759    C.ar   1  noname
    2   C2         0.840551175    -0.860441360    -1.732855250    C.ar   1  noname
    3   C3         3.263409054    -0.952840047    -1.997852082    C.ar   1  noname
    4   C4         1.792534907    -0.688197817    -3.957819941    C.ar   1  noname
    5   C5         0.675384954    -0.705788462    -3.159115785    C.ar   1  noname
    6   C6         2.098810687    -1.060768393    -1.165933957    C.ar   1  noname
    7   H7         1.691715529    -0.577391594    -5.037307926       H   1  noname
    8   C8         4.593605397    -0.985240882    -1.464928999    C.ar   1  noname
    9   C9         5.688299026    -0.898268590    -2.287680397    C.ar   1  noname
   10   C10        5.524038439    -0.765834999    -3.695968115    C.ar   1  noname
   11   C11        4.262990798    -0.708458585    -4.235153535    C.ar   1  noname
   12   H12        4.715914346    -1.066860705    -0.383475226       H   1  noname
   13   H13        6.694571846    -0.923237343    -1.876789609       H   1  noname
   14   H14        6.406648040    -0.702555454    -4.325040852       H   1  noname
   15   H15        4.120778487    -0.594810257    -5.307288073       H   1  noname
   16   C16        2.211184651    -1.349733356     0.274832649    C.ar   1  noname
   17   C17        2.543383501    -1.750469761     3.058049810    C.ar   1  noname
   18   C18        2.873791985    -2.532582623     0.745677526    C.ar   1  noname
   19   C19        1.636870329    -0.478791743     1.200991050    C.ar   1  noname
   20   C20        1.834346419    -0.658257392     2.619804157    C.ar   1  noname
   21   C21        3.057578842    -2.719220581     2.141564187    C.ar   1  noname
   22   H22        2.705530818    -1.903443632     4.124983594       H   1  noname
   23   C23        3.740574212    -3.883094980     2.614711037    C.ar   1  noname
   24   C24        4.199758879    -4.832393403     1.736149537    C.ar   1  noname
   25   C25        3.989366366    -4.666484482     0.337308797    C.ar   1  noname
   26   C26        3.342732670    -3.555475101    -0.142457426    C.ar   1  noname
   27   H27        3.880830684    -4.001174798     3.686830388       H   1  noname
   28   H28        4.717175746    -5.719011468     2.089134787       H   1  noname
   29   H29        4.344288563    -5.437771540    -0.341788282       H   1  noname
   30   H30        3.158954545    -3.436494306    -1.211971849       H   1  noname
   31   O31       -0.276366999    -0.924584892    -0.970074768     O.3   1  noname
   32   O32        0.973233374     0.626839821     0.787444957     O.3   1  noname
   33   P33       -0.598169580     0.405336914     0.091987146     P.3   1  noname
   34   O34       -1.495347589    -0.178295479     1.118622865     O.2   1  noname
   35   O35       -0.801332050     1.628734916    -0.720374334       O   1  noname
   36   C36       -2.756709243     0.638818277    -4.002245270    C.ar   1  noname
   37   C37       -3.696538674     1.783063058    -3.607401730     C.3   1  noname
   38   C38       -2.971981882     2.881727950    -2.815741876     C.3   1  noname
   39   H39       -2.442214283     2.466855369    -1.930938148       H   1  noname
   40   H40       -3.664208114     3.637832650    -2.442646674       H   1  noname
   41   H41       -2.206709981     3.382241838    -3.415169045       H   1  noname
   42   C42       -4.812227304     1.179740298    -2.727418224     C.3   1  noname
   43   H43       -4.375085145     0.693041853    -1.843116368       H   1  noname
   44   H44       -5.391025557     0.423521667    -3.262414465       H   1  noname
   45   H45       -5.500697595     1.947694281    -2.367902768       H   1  noname
   46   C46       -4.307989809     2.419235290    -4.876812276     C.3   1  noname
   47   H47       -4.900585723     1.700567553    -5.448222209       H   1  noname
   48   H48       -4.959741601     3.257304994    -4.617226599       H   1  noname
   49   H49       -3.519604715     2.799333042    -5.533854783       H   1  noname
   50   C50       -3.206322259    -0.354751802    -4.884843229    C.ar   1  noname
   51   H51       -4.202453397    -0.270252514    -5.314400374       H   1  noname
   52   C52       -2.406166834    -1.462050698    -5.210344071    C.ar   1  noname
   53   C53       -2.958838601    -2.511333140    -6.178612492     C.3   1  noname
   54   C54       -1.978555263    -3.678487750    -6.410460815     C.3   1  noname
   55   H55       -1.735684972    -4.184355641    -5.468840701       H   1  noname
   56   H56       -2.406858893    -4.425127691    -7.083958140       H   1  noname
   57   H57       -1.039854514    -3.330330502    -6.853123986       H   1  noname
   58   C58       -3.235693766    -1.832883614    -7.538221301     C.3   1  noname
   59   H59       -3.972244042    -1.029082900    -7.442779316       H   1  noname
   60   H60       -2.320552517    -1.385037839    -7.939765760       H   1  noname
   61   H61       -3.614876676    -2.548176153    -8.271505337       H   1  noname
   62   C62       -4.268417246    -3.087377289    -5.599448155     C.3   1  noname
   63   H63       -5.039364415    -2.317431589    -5.497006319       H   1  noname
   64   H64       -4.671334761    -3.882113145    -6.231018291       H   1  noname
   65   H65       -4.097932900    -3.502861018    -4.598971731       H   1  noname
   66   C66       -1.136259496    -1.572745476    -4.634573347    C.ar   1  noname
   67   H67       -0.496306928    -2.426960960    -4.836971103       H   1  noname
   68   C68       -0.674390101    -0.579793265    -3.754948253    C.ar   1  noname
   69   C69       -1.473783457     0.527213313    -3.453723471    C.ar   1  noname
   70   H70       -1.093224844     1.288808332    -2.751803294       H   1  noname
   71   C71        1.674579923     1.901279774     5.392428512    C.ar   1  noname
   72   C72        2.586435139     2.686639137     6.339566251     C.3   1  noname
   73   C73        2.368124652     4.195820636     6.101686313     C.3   1  noname
   74   H74        3.020533365     4.801023299     6.734819533       H   1  noname
   75   H75        2.572528626     4.455433619     5.056163358       H   1  noname
   76   H76        1.334043832     4.491236958     6.305966670       H   1  noname
   77   C77        4.080318177     2.371738721     6.124276096     C.3   1  noname
   78   H78        4.394731432     2.618572232     5.103741314       H   1  noname
   79   H79        4.293226398     1.310804061     6.290734039       H   1  noname
   80   H80        4.707487146     2.948003750     6.809749656       H   1  noname
   81   C81        2.221697392     2.324939026     7.796630776     C.3   1  noname
   82   H82        1.187337748     2.596493581     8.030093882       H   1  noname
   83   H83        2.869804952     2.838920263     8.510335518       H   1  noname
   84   H84        2.317539065     1.246833834     7.963462582       H   1  noname
   85   C85        0.281401485     2.078881872     5.499272203    C.ar   1  noname
   86   H86       -0.100128326     2.772023950     6.244999948       H   1  noname
   87   C87       -0.604437472     1.393187645     4.663694712    C.ar   1  noname
   88   C88       -2.123241954     1.587049931     4.727322455     C.3   1  noname
   89   C89       -2.650778965     1.869066373     3.310684691     C.3   1  noname
   90   H90       -2.500979469     0.998730139     2.638002139       H   1  noname
   91   H91       -3.717089855     2.096421452     3.302657336       H   1  noname
   92   H92       -2.116776307     2.699051678     2.835951896       H   1  noname
   93   C93       -2.527785207     2.762846906     5.643128879     C.3   1  noname
   94   H94       -2.204396365     2.603965035     6.674672294       H   1  noname
   95   H95       -2.092576397     3.702575793     5.286946288       H   1  noname
   96   H96       -3.614345329     2.888879993     5.650102800       H   1  noname
   97   C97       -2.751092609     0.286880957     5.273784591     C.3   1  noname
   98   H98       -2.356836561     0.034632111     6.260410912       H   1  noname
   99   H99       -2.536632469    -0.557102144     4.604081572       H   1  noname
  100   H100      -3.838063795     0.371362253     5.345158431       H   1  noname
  101   C101      -0.088068747     0.483476602     3.724938823    C.ar   1  noname
  102   H102      -0.772807121    -0.074824922     3.063768205       H   1  noname
  103   C103       1.289897167     0.309172707     3.599389087    C.ar   1  noname
  104   C104       2.174786146     1.022704885     4.430308759    C.ar   1  noname
  105   H105       3.243114418     0.882208220     4.292904182       H   1  noname


@<TRIPOS>BOND
    1      1      3    ar
    2      1      4    ar
    3      1     11    ar
    4      2      5    ar
    5      2      6    ar
    6      2     31    1
    7      3      6    ar
    8      3      8    ar
    9      4      5    ar
   10      4      7    1
   11      5     68    1
   12      6     16    1
   13      8      9    ar
   14      8     12    1
   15      9     10    ar
   16      9     13    1
   17     10     11    ar
   18     10     14    1
   19     11     15    1
   20     16     18    ar
   21     16     19    ar
   22     17     20    ar
   23     17     21    ar
   24     17     22    1
   25     18     21    ar
   26     18     26    ar
   27     19     20    ar
   28     19     32    1
   29     20    103    1
   30     21     23    ar
   31     23     24    ar
   32     23     27    1
   33     24     25    ar
   34     24     28    1
   35     25     26    ar
   36     25     29    1
   37     26     30    1
   38     31     33    1
   39     32     33    1
   40     33     34    2
   41     33     35    1
   42     36     37    1
   43     36     50    ar
   44     36     69    ar
   45     37     38    1
   46     37     42    1
   47     37     46    1
   48     38     39    1
   49     38     40    1
   50     38     41    1
   51     42     43    1
   52     42     44    1
   53     42     45    1
   54     46     47    1
   55     46     48    1
   56     46     49    1
   57     50     51    1
   58     50     52    ar
   59     52     53    1
   60     52     66    ar
   61     53     54    1
   62     53     58    1
   63     53     62    1
   64     54     55    1
   65     54     56    1
   66     54     57    1
   67     58     59    1
   68     58     60    1
   69     58     61    1
   70     62     63    1
   71     62     64    1
   72     62     65    1
   73     66     67    1
   74     66     68    ar
   75     68     69    ar
   76     69     70    1
   77     71     72    1
   78     71     85    ar
   79     71    104    ar
   80     72     73    1
   81     72     77    1
   82     72     81    1
   83     73     74    1
   84     73     75    1
   85     73     76    1
   86     77     78    1
   87     77     79    1
   88     77     80    1
   89     81     82    1
   90     81     83    1
   91     81     84    1
   92     85     86    1
   93     85     87    ar
   94     87     88    1
   95     87    101    ar
   96     88     89    1
   97     88     93    1
   98     88     97    1
   99     89     90    1
  100     89     91    1
  101     89     92    1
  102     93     94    1
  103     93     95    1
  104     93     96    1
  105     97     98    1
  106     97     99    1
  107     97    100    1
  108    101    102    1
  109    101    103    ar
  110    103    104    ar
  111    104    105    1
