# Supplementary material for: Machine-Learning-Guided Discovery of Electrochemical Reactions
Source: J Am Chem Soc. 2022 Dec 2;144(49):22599–610. doi: 10.1021/jacs.2c08997 (PMC9756344; doi:10.1021/jacs.2c08997)
Supplement: Supplementary file 2 — ja2c08997_si_002.zip [file ja2c08997_si_002.zip › Graph Embedding Data/BINOL Data/BINOL_mol2/17.mol2]

@<TRIPOS>MOLECULE
M0001
37 41
SMALL
NO_CHARGES


@<TRIPOS>ATOM
    1   C1        -0.926184066    -2.818116400    -0.377490443    C.ar   1  noname
    2   C2         0.418317843    -1.457288261     1.700764936    C.ar   1  noname
    3   C3        -0.829928577    -1.399229791    -0.403904537    C.ar   1  noname
    4   C4        -0.246668249    -3.558305511     0.642592369    C.ar   1  noname
    5   C5         0.404400535    -2.897726566     1.646016522    C.ar   1  noname
    6   C6        -0.094965461    -0.723583476     0.622802622    C.ar   1  noname
    7   H7        -0.274262302    -4.647183429     0.604440436       H   1  noname
    8   C8        -1.519534428    -0.692365194    -1.445536557    C.ar   1  noname
    9   C9        -2.270894048    -1.364808769    -2.377877336    C.ar   1  noname
   10   C10       -2.378187487    -2.787088357    -2.337772051    C.ar   1  noname
   11   C11       -1.715267250    -3.493109604    -1.365045099    C.ar   1  noname
   12   H12       -1.446127437     0.397809844    -1.466398048       H   1  noname
   13   H13       -2.804065421    -0.823706934    -3.155596651       H   1  noname
   14   H14       -2.994069899    -3.291907418    -3.080308010       H   1  noname
   15   H15       -1.790740467    -4.579326237    -1.318581273       H   1  noname
   16   C16        0.084153576     0.739179018     0.622145013    C.ar   1  noname
   17   C17        0.285325811     3.568378241     0.649226029    C.ar   1  noname
   18   C18        0.818268685     1.405526471    -0.412623049    C.ar   1  noname
   19   C19       -0.416623471     1.476213545     1.700983857    C.ar   1  noname
   20   C20       -0.380765203     2.915718540     1.650058907    C.ar   1  noname
   21   C21        0.945799503     2.823564650    -0.379362143    C.ar   1  noname
   22   H22        0.337509196     4.657109260     0.620763808       H   1  noname
   23   C23        1.749248314     3.489605604    -1.364026592    C.ar   1  noname
   24   C24        2.396569517     2.772806974    -2.339376516    C.ar   1  noname
   25   C25        2.245334205     1.352243243    -2.397306291    C.ar   1  noname
   26   C26        1.476608946     0.690716171    -1.468888091    C.ar   1  noname
   27   H27        1.844380202     4.575626018    -1.308657612       H   1  noname
   28   H28        3.037347337     3.270279468    -3.068035808       H   1  noname
   29   H29        2.750577931     0.804256654    -3.189545805       H   1  noname
   30   H30        1.358560244    -0.398233873    -1.507239842       H   1  noname
   31   O31        1.013309925    -0.860582016     2.743313809     O.3   1  noname
   32   O32       -1.014134701     0.888711755     2.742924335     O.3   1  noname
   33   P33       -0.019302587    -0.011485475     3.886472295     P.3   1  noname
   34   O34       -0.985534999    -0.977483937     4.432203796     O.2   1  noname
   35   O35        0.919171145     0.934575441     4.512805905       O   1  noname
   36   Br36       1.328267492    -3.888042999     2.992913488      Br   1  noname
   37   Br37      -1.306354368     3.907253086     2.993143733      Br   1  noname


@<TRIPOS>BOND
    1      1      3    ar
    2      1      4    ar
    3      1     11    ar
    4      2      5    ar
    5      2      6    ar
    6      2     31    1
    7      3      6    ar
    8      3      8    ar
    9      4      5    ar
   10      4      7    1
   11      5     36    1
   12      6     16    1
   13      8      9    ar
   14      8     12    1
   15      9     10    ar
   16      9     13    1
   17     10     11    ar
   18     10     14    1
   19     11     15    1
   20     16     18    ar
   21     16     19    ar
   22     17     20    ar
   23     17     21    ar
   24     17     22    1
   25     18     21    ar
   26     18     26    ar
   27     19     20    ar
   28     19     32    1
   29     20     37    1
   30     21     23    ar
   31     23     24    ar
   32     23     27    1
   33     24     25    ar
   34     24     28    1
   35     25     26    ar
   36     25     29    1
   37     26     30    1
   38     31     33    1
   39     32     33    1
   40     33     34    2
   41     33     35    1
