# Supplementary material for: Machine-Learning-Guided Discovery of Electrochemical Reactions
Source: J Am Chem Soc. 2022 Dec 2;144(49):22599–610. doi: 10.1021/jacs.2c08997 (PMC9756344; doi:10.1021/jacs.2c08997)
Supplement: Supplementary file 2 — ja2c08997_si_002.zip [file ja2c08997_si_002.zip › Graph Embedding Data/BINOL Data/BINOL_mol2/18.mol2]

@<TRIPOS>MOLECULE
M0001
45 49
SMALL
NO_CHARGES


@<TRIPOS>ATOM
    1   C1         0.974713165    -0.016742639    -2.775578116    C.ar   1  noname
    2   C2         0.549862258     2.226505602    -1.133429139    C.ar   1  noname
    3   C3         0.835945322    -0.188407844    -1.382010945    C.ar   1  noname
    4   C4         0.833136237     1.256824330    -3.344387249    C.ar   1  noname
    5   C5         0.623697778     2.367400368    -2.534672873    C.ar   1  noname
    6   C6         0.546015722     0.921257267    -0.566831967    C.ar   1  noname
    7   H7         0.909714218     1.379308384    -4.424586342       H   1  noname
    8   C8         0.274460109     0.802379874     0.879401040    C.ar   1  noname
    9   C9        -0.050984323     0.468496018     3.652629980    C.ar   1  noname
   10   C10       -0.856818930     0.131858482     1.379644571    C.ar   1  noname
   11   C11        1.166159281     1.440213511     1.785003286    C.ar   1  noname
   12   C12        1.027730270     1.199457442     3.168003423    C.ar   1  noname
   13   C13       -1.015737314    -0.038985282     2.769970954    C.ar   1  noname
   14   H14       -0.159446979     0.306741508     4.724693291       H   1  noname
   15   O15        0.400476209     3.308170252    -0.354960774     O.3   1  noname
   16   O16        2.178480491     2.193254538     1.330163005     O.3   1  noname
   17   P17        1.767340144     3.766312388     0.655596741     P.3   1  noname
   18   C18       -2.221494082    -0.717027341     3.367142611     C.3   1  noname
   19   C19       -3.050378327    -1.507811300     2.347009581     C.3   1  noname
   20   C20       -3.238296471    -0.686701568     1.067221233     C.3   1  noname
   21   C21       -1.883511854    -0.398796653     0.412907482     C.3   1  noname
   22   H22       -2.859935003     0.063786761     3.833917480       H   1  noname
   23   H23       -1.908150294    -1.389623901     4.189816327       H   1  noname
   24   H24       -4.030423059    -1.774095356     2.781845004       H   1  noname
   25   H25       -2.543489019    -2.462362548     2.110393901       H   1  noname
   26   H26       -3.743008586     0.270494243     1.307033091       H   1  noname
   27   H27       -3.896684993    -1.216991571     0.357183901       H   1  noname
   28   H28       -2.018130736     0.328018244    -0.418158720       H   1  noname
   29   H29       -1.481652428    -1.321422320    -0.060170575       H   1  noname
   30   C30        1.080688159    -1.531620678    -0.745441407     C.3   1  noname
   31   C31        1.032093548    -2.707291603    -1.726919574     C.3   1  noname
   32   C32        1.844002475    -2.389841663    -2.986235483     C.3   1  noname
   33   C33        1.252551965    -1.170604846    -3.703960649     C.3   1  noname
   34   H34        2.080025477    -1.483869787    -0.255895618       H   1  noname
   35   H35        0.361593535    -1.714027652     0.080620630       H   1  noname
   36   H36       -0.017759506    -2.923603281    -2.002014960       H   1  noname
   37   H37        1.420348144    -3.618862386    -1.237934237       H   1  noname
   38   H38        1.864120630    -3.259930189    -3.665656842       H   1  noname
   39   H39        2.896838660    -2.183106612    -2.709634641       H   1  noname
   40   H40        0.306315256    -1.454695822    -4.209079119       H   1  noname
   41   H41        1.945849992    -0.848919055    -4.507356543       H   1  noname
   42   O42        2.931923429     4.030764220    -0.207331805     O.2   1  noname
   43   O43        1.107073995     4.574452938     1.695514175       O   1  noname
   44   Br44       0.443053969     4.088217523    -3.334031938      Br   1  noname
   45   Br45       2.321691624     1.881428113     4.390567760      Br   1  noname


@<TRIPOS>BOND
    1      1      3    ar
    2      1      4    ar
    3      1     33    1
    4      2      5    ar
    5      2      6    ar
    6      2     15    1
    7      3      6    ar
    8      3     30    1
    9      4      5    ar
   10      4      7    1
   11      5     44    1
   12      6      8    1
   13      8     10    ar
   14      8     11    ar
   15      9     12    ar
   16      9     13    ar
   17      9     14    1
   18     10     13    ar
   19     10     21    1
   20     11     12    ar
   21     11     16    1
   22     12     45    1
   23     13     18    1
   24     15     17    1
   25     16     17    1
   26     17     42    2
   27     17     43    1
   28     18     19    1
   29     18     22    1
   30     18     23    1
   31     19     20    1
   32     19     24    1
   33     19     25    1
   34     20     21    1
   35     20     26    1
   36     20     27    1
   37     21     28    1
   38     21     29    1
   39     30     31    1
   40     30     34    1
   41     30     35    1
   42     31     32    1
   43     31     36    1
   44     31     37    1
   45     32     33    1
   46     32     38    1
   47     32     39    1
   48     33     40    1
   49     33     41    1
#
#	File Created by: Spartan '16 Export
