# Supplementary material for: Machine-Learning-Guided Discovery of Electrochemical Reactions
Source: J Am Chem Soc. 2022 Dec 2;144(49):22599–610. doi: 10.1021/jacs.2c08997 (PMC9756344; doi:10.1021/jacs.2c08997)
Supplement: Supplementary file 2 — ja2c08997_si_002.zip [file ja2c08997_si_002.zip › Graph Embedding Data/BINOL Data/BINOL_mol2/19.mol2]

@<TRIPOS>MOLECULE
M0001
103 113
SMALL
NO_CHARGES


@<TRIPOS>ATOM
    1   C1         2.251502877    -1.052018341    -3.287313048    C.ar   1  noname
    2   C2         0.111804622    -0.852703572    -1.487357594    C.ar   1  noname
    3   C3         2.501567650    -1.134582587    -1.890492231    C.ar   1  noname
    4   C4         0.910495601    -0.905154298    -3.758886073    C.ar   1  noname
    5   C5        -0.161528392    -0.818551319    -2.894696339    C.ar   1  noname
    6   C6         1.401042117    -1.071429039    -0.983029662    C.ar   1  noname
    7   H7         0.767126191    -0.848597209    -4.844432820       H   1  noname
    8   C8         3.863188443    -1.251759945    -1.448134341    C.ar   1  noname
    9   C9         4.894774457    -1.302629172    -2.348039942    C.ar   1  noname
   10   C10        4.638373528    -1.231141453    -3.749700561    C.ar   1  noname
   11   C11        3.350924546    -1.104123938    -4.203437349    C.ar   1  noname
   12   H12        4.055679948    -1.286663418    -0.374751739       H   1  noname
   13   H13        5.924411194    -1.392290108    -2.010202655       H   1  noname
   14   H14        5.476413757    -1.271333153    -4.438168576       H   1  noname
   15   H15        3.138235985    -1.034613067    -5.268428629       H   1  noname
   16   C16        1.584917294    -1.156718865     0.476726206    C.ar   1  noname
   17   C17        1.893900132    -1.187506820     3.283369143    C.ar   1  noname
   18   C18        2.126093690    -2.318615305     1.105819157    C.ar   1  noname
   19   C19        1.149940792    -0.088822401     1.273415148    C.ar   1  noname
   20   C20        1.347356609    -0.066323055     2.693626500    C.ar   1  noname
   21   C21        2.281773985    -2.330747858     2.518644041    C.ar   1  noname
   22   H22        2.035371225    -1.242646349     4.369237683       H   1  noname
   23   C23        2.814115608    -3.496276042     3.158083889    C.ar   1  noname
   24   C24        3.173125488    -4.597859453     2.425170807    C.ar   1  noname
   25   C25        3.007640332    -4.594214850     1.008094301    C.ar   1  noname
   26   C26        2.497661581    -3.494757145     0.369578978    C.ar   1  noname
   27   H27        2.920879500    -3.486744449     4.241036081       H   1  noname
   28   H28        3.577244395    -5.484576369     2.903016275       H   1  noname
   29   H29        3.288892589    -5.482749913     0.447980504       H   1  noname
   30   H30        2.351250090    -3.494239503    -0.711616979       H   1  noname
   31   O31       -0.916948759    -0.740707176    -0.601502497     O.3   1  noname
   32   O32        0.586171120     0.987532696     0.657590840     O.3   1  noname
   33   P33       -1.066410005     0.795760978     0.180824258     P.3   1  noname
   34   O34       -1.891599640     0.511650528     1.380792356     O.2   1  noname
   35   O35       -1.271325851     1.848542657    -0.844476347       O   1  noname
   36   C36       -1.218150787    -3.164584832    -4.952695341    C.ar   1  noname
   37   H37       -0.326381869    -3.194251620    -4.320574014       H   1  noname
   38   C38       -1.462526640    -4.236440123    -5.820709598    C.ar   1  noname
   39   H39       -0.765116641    -5.069218002    -5.858741938       H   1  noname
   40   C40       -2.599874283    -4.237086407    -6.631380357    C.ar   1  noname
   41   H41       -2.791008713    -5.068684803    -7.304033380       H   1  noname
   42   C42       -3.496897349    -3.165720817    -6.566849890    C.ar   1  noname
   43   H43       -4.386557707    -3.163909708    -7.190658054       H   1  noname
   44   C44       -3.252816036    -2.098858524    -5.696200436    C.ar   1  noname
   45   H45       -3.976738080    -1.280199148    -5.647347957       H   1  noname
   46   C46       -2.103868775    -2.079554773    -4.885061779    C.ar   1  noname
   47   Si47      -1.847290147    -0.624600660    -3.702871444      Si   1  noname
   48   C48       -1.648290397     3.461570746    -5.991694388    C.ar   1  noname
   49   H49       -1.597057731     4.422080582    -6.496606531       H   1  noname
   50   C50       -2.011457811     2.314002891    -6.702379751    C.ar   1  noname
   51   H51       -2.245080729     2.379785444    -7.760169458       H   1  noname
   52   C52       -2.074961409     1.077358735    -6.049388519    C.ar   1  noname
   53   H53       -2.351658456     0.194751304    -6.627068885       H   1  noname
   54   C54       -1.784081248     0.974444132    -4.681195821    C.ar   1  noname
   55   C55       -1.412589929     2.133428510    -3.975639455    C.ar   1  noname
   56   H56       -1.166893726     2.090387667    -2.893364558       H   1  noname
   57   C57       -1.347973153     3.368583032    -4.629766513    C.ar   1  noname
   58   H58       -1.061796743     4.255587608    -4.068679346       H   1  noname
   59   C59       -5.466570689    -0.686727604    -0.732981876    C.ar   1  noname
   60   H60       -6.282729121    -0.711002499    -0.015868121       H   1  noname
   61   C61       -5.074227882    -1.858056841    -1.388758855    C.ar   1  noname
   62   H62       -5.590426582    -2.791750038    -1.188451508       H   1  noname
   63   C63       -3.999408087    -1.831825736    -2.283283358    C.ar   1  noname
   64   H64       -3.696825329    -2.763036298    -2.765950636       H   1  noname
   65   C65       -3.314846670    -0.632144505    -2.548217905    C.ar   1  noname
   66   C66       -3.727920578     0.540342942    -1.894633096    C.ar   1  noname
   67   H67       -3.203200219     1.493055669    -2.058152993       H   1  noname
   68   C68       -4.792845447     0.510479088    -0.986192925    C.ar   1  noname
   69   H69       -5.071844044     1.418736693    -0.456354310       H   1  noname
   70   C70       -1.526972597     0.060095221     4.474082989    C.ar   1  noname
   71   H71       -1.653721555     0.014373671     3.371639136       H   1  noname
   72   C72       -2.532758944    -0.472750021     5.287799216    C.ar   1  noname
   73   H73       -3.412854318    -0.916569762     4.827419983       H   1  noname
   74   C74       -2.407485756    -0.435114776     6.679408007    C.ar   1  noname
   75   H75       -3.190177061    -0.849803839     7.308349720       H   1  noname
   76   C76       -1.270263633     0.134850080     7.258840585    C.ar   1  noname
   77   H77       -1.167001361     0.166346551     8.338734502       H   1  noname
   78   C78       -0.262541079     0.666909651     6.445743390    C.ar   1  noname
   79   H79        0.619442240     1.097849959     6.920788347       H   1  noname
   80   C80       -0.382277539     0.642111559     5.048531193    C.ar   1  noname
   81   Si81       0.897045926     1.333680499     3.863996762      Si   1  noname
   82   C82       -0.625660761     5.232784837     1.765987090    C.ar   1  noname
   83   H83       -0.969510612     6.122663799     1.245565396       H   1  noname
   84   C84       -1.522274085     4.201899983     2.056996265    C.ar   1  noname
   85   H85       -2.563411272     4.278735250     1.751004865       H   1  noname
   86   C86       -1.077742970     3.045672407     2.709491763    C.ar   1  noname
   87   H87       -1.802356913     2.242122416     2.906909644       H   1  noname
   88   C88        0.273609456     2.901534473     3.063893885    C.ar   1  noname
   89   C89        1.167212291     3.945226210     2.763508853    C.ar   1  noname
   90   H90        2.226028919     3.860552188     3.015332029       H   1  noname
   91   C91        0.719651848     5.107465081     2.127120505    C.ar   1  noname
   92   H92        1.420722801     5.903204257     1.895461999       H   1  noname
   93   C93        4.726927583     2.649874336     6.270704309    C.ar   1  noname
   94   H94        5.603575896     2.969939787     6.827117994       H   1  noname
   95   C95        4.850200746     1.708540084     5.246282138    C.ar   1  noname
   96   H96        5.824464746     1.293902351     5.000861372       H   1  noname
   97   C97        3.719543597     1.298031204     4.528550304    C.ar   1  noname
   98   H98        3.845350196     0.568372932     3.723888353       H   1  noname
   99   C99        2.452299396     1.819557714     4.825978028    C.ar   1  noname
  100   C100       2.343655761     2.777288259     5.850354478    C.ar   1  noname
  101   H101       1.373436845     3.222809199     6.088764598       H   1  noname
  102   C102       3.470253857     3.185613172     6.571359856    C.ar   1  noname
  103   H103       3.369439346     3.922904297     7.363113427       H   1  noname


@<TRIPOS>BOND
    1      1      3    ar
    2      1      4    ar
    3      1     11    ar
    4      2      5    ar
    5      2      6    ar
    6      2     31    1
    7      3      6    ar
    8      3      8    ar
    9      4      5    ar
   10      4      7    1
   11      5     47    1
   12      6     16    1
   13      8      9    ar
   14      8     12    1
   15      9     10    ar
   16      9     13    1
   17     10     11    ar
   18     10     14    1
   19     11     15    1
   20     16     18    ar
   21     16     19    ar
   22     17     20    ar
   23     17     21    ar
   24     17     22    1
   25     18     21    ar
   26     18     26    ar
   27     19     20    ar
   28     19     32    1
   29     20     81    1
   30     21     23    ar
   31     23     24    ar
   32     23     27    1
   33     24     25    ar
   34     24     28    1
   35     25     26    ar
   36     25     29    1
   37     26     30    1
   38     31     33    1
   39     32     33    1
   40     33     34    2
   41     33     35    1
   42     36     37    1
   43     36     38    ar
   44     36     46    ar
   45     38     39    1
   46     38     40    ar
   47     40     41    1
   48     40     42    ar
   49     42     43    1
   50     42     44    ar
   51     44     45    1
   52     44     46    ar
   53     46     47    1
   54     47     54    1
   55     47     65    1
   56     48     49    1
   57     48     50    ar
   58     48     57    ar
   59     50     51    1
   60     50     52    ar
   61     52     53    1
   62     52     54    ar
   63     54     55    ar
   64     55     56    1
   65     55     57    ar
   66     57     58    1
   67     59     60    1
   68     59     61    ar
   69     59     68    ar
   70     61     62    1
   71     61     63    ar
   72     63     64    1
   73     63     65    ar
   74     65     66    ar
   75     66     67    1
   76     66     68    ar
   77     68     69    1
   78     70     71    1
   79     70     72    ar
   80     70     80    ar
   81     72     73    1
   82     72     74    ar
   83     74     75    1
   84     74     76    ar
   85     76     77    1
   86     76     78    ar
   87     78     79    1
   88     78     80    ar
   89     80     81    1
   90     81     88    1
   91     81     99    1
   92     82     83    1
   93     82     84    ar
   94     82     91    ar
   95     84     85    1
   96     84     86    ar
   97     86     87    1
   98     86     88    ar
   99     88     89    ar
  100     89     90    1
  101     89     91    ar
  102     91     92    1
  103     93     94    1
  104     93     95    ar
  105     93    102    ar
  106     95     96    1
  107     95     97    ar
  108     97     98    1
  109     97     99    ar
  110     99    100    ar
  111    100    101    1
  112    100    102    ar
  113    102    103    1
#
#	File Created by: Spartan '16 Export
