# Supplementary material for: Machine-Learning-Guided Discovery of Electrochemical Reactions
Source: J Am Chem Soc. 2022 Dec 2;144(49):22599–610. doi: 10.1021/jacs.2c08997 (PMC9756344; doi:10.1021/jacs.2c08997)
Supplement: Supplementary file 2 — ja2c08997_si_002.zip [file ja2c08997_si_002.zip › Graph Embedding Data/BINOL Data/BINOL_mol2/22.mol2]

@<TRIPOS>MOLECULE
M0001
89 97
SMALL
NO_CHARGES


@<TRIPOS>ATOM
    1   C1         0.615212897     3.467904733    -3.437086614    C.ar   1  noname
    2   C2         1.001872182     1.225973932    -1.780357851    C.ar   1  noname
    3   C3         0.844113755     3.647599621    -2.046506067    C.ar   1  noname
    4   C4         0.641601167     2.153023361    -3.994603369    C.ar   1  noname
    5   C5         0.821752206     1.046674868    -3.198952830    C.ar   1  noname
    6   C6         1.099388437     2.502150221    -1.224735234    C.ar   1  noname
    7   H7         0.498484545     2.039693598    -5.068782224       H   1  noname
    8   C8         0.777608822     4.976494136    -1.511544064    C.ar   1  noname
    9   C9         0.515338629     6.050623725    -2.322713889    C.ar   1  noname
   10   C10        0.300907647     5.866596674    -3.719738757    C.ar   1  noname
   11   C11        0.346410381     4.606525154    -4.260582724    C.ar   1  noname
   12   H12        0.926029176     5.109462567    -0.439148218       H   1  noname
   13   H13        0.459229489     7.056137335    -1.912617873       H   1  noname
   14   H14        0.094281447     6.735323574    -4.338630177       H   1  noname
   15   H15        0.168601534     4.446938366    -5.322392485       H   1  noname
   16   C16        1.410002728     2.632875205     0.209026760    C.ar   1  noname
   17   C17        1.846482729     2.939569881     2.987503815    C.ar   1  noname
   18   C18        2.569187506     3.339795578     0.666354068    C.ar   1  noname
   19   C19        0.579226251     2.007070826     1.139014975    C.ar   1  noname
   20   C20        0.768393412     2.205275117     2.553922277    C.ar   1  noname
   21   C21        2.784392463     3.491921760     2.062404509    C.ar   1  noname
   22   H22        2.011070347     3.097588293     4.052933677       H   1  noname
   23   C23        3.947387952     4.184766865     2.525298709    C.ar   1  noname
   24   C24        4.858146078     4.696151216     1.635688253    C.ar   1  noname
   25   C25        4.654252867     4.533576853     0.234453832    C.ar   1  noname
   26   C26        3.546408072     3.876220386    -0.235761906    C.ar   1  noname
   27   H27        4.096547461     4.286112245     3.598602782       H   1  noname
   28   H28        5.745102182     5.220537983     1.980256515       H   1  noname
   29   H29        5.396562180     4.933241727    -0.452312190       H   1  noname
   30   H30        3.393648729     3.734373154    -1.306384849       H   1  noname
   31   O31        1.176597038     0.124648336    -1.013321038     O.3   1  noname
   32   O32       -0.487655779     1.280546923     0.731789057     O.3   1  noname
   33   P33       -0.137752511    -0.285686816     0.054003755     P.3   1  noname
   34   O34        0.492104414    -1.084694983     1.128322737     O.2   1  noname
   35   O35       -1.305098789    -0.588677145    -0.803190097       O   1  noname
   36   C36        0.924471490    -2.816364135    -5.031932702    C.ar   1  noname
   37   C37       -0.118747269    -2.493979883    -4.150241489    C.ar   1  noname
   38   H38       -0.898118727    -3.221919917    -3.929559124       H   1  noname
   39   C39       -0.152917355    -1.243104563    -3.532671160    C.ar   1  noname
   40   H40       -0.957538824    -0.996817005    -2.814074650       H   1  noname
   41   C41        0.853659795    -0.302774901    -3.800015369    C.ar   1  noname
   42   C42        1.903523538    -0.630323871    -4.675457264    C.ar   1  noname
   43   H43        2.693799223     0.094079142    -4.865069463       H   1  noname
   44   C44        1.941779931    -1.882993419    -5.285873434    C.ar   1  noname
   45   H45        2.756487095    -2.132398255    -5.961414230       H   1  noname
   46   C46        1.099423151    -6.591549608    -7.063207301    C.ar   1  noname
   47   H47        1.145015104    -7.552866599    -7.580601784       H   1  noname
   48   C48       -0.004128641    -5.746157308    -7.235322889    C.ar   1  noname
   49   C49       -1.127978031    -6.167745996    -8.141756685     C.3   1  noname
   50   F50       -0.769127963    -6.934718726    -9.187654139       F   1  noname
   51   F51       -1.813588648    -5.167739481    -8.721154760       F   1  noname
   52   F52       -2.078691209    -6.894760393    -7.529864640       F   1  noname
   53   C53       -0.078777506    -4.523642608    -6.555243657    C.ar   1  noname
   54   H54       -0.942145745    -3.861371302    -6.671713453       H   1  noname
   55   C55        0.969348578    -4.128720326    -5.709346204    C.ar   1  noname
   56   C56        2.077984281    -4.973094860    -5.532648629    C.ar   1  noname
   57   H57        2.875637014    -4.661406550    -4.850037971       H   1  noname
   58   C58        2.142785845    -6.192945628    -6.217058066    C.ar   1  noname
   59   C59        3.330039772    -7.096930021    -6.026307766     C.3   1  noname
   60   F60        4.487404921    -6.480638767    -5.733164261       F   1  noname
   61   F61        3.652462813    -7.856082728    -7.090003038       F   1  noname
   62   F62        3.182264803    -7.990948895    -5.034035335       F   1  noname
   63   C63       -1.975375013     0.658759157     5.447455220    C.ar   1  noname
   64   C64       -1.862729423     2.043352170     5.245179809    C.ar   1  noname
   65   H65       -2.464351249     2.732477741     5.832925285       H   1  noname
   66   C66       -0.972106650     2.536365869     4.292867616    C.ar   1  noname
   67   H67       -0.886055074     3.609242314     4.129130386       H   1  noname
   68   C68       -0.193189860     1.650161779     3.528837324    C.ar   1  noname
   69   C69       -0.319837799     0.265695769     3.718989918    C.ar   1  noname
   70   H70        0.266725072    -0.430742713     3.090217489       H   1  noname
   71   C71       -1.205525994    -0.227204898     4.678058805    C.ar   1  noname
   72   H72       -1.305878109    -1.303320225     4.812231961       H   1  noname
   73   C73       -4.659890404    -0.700231308     8.505330454    C.ar   1  noname
   74   H74       -5.339213389    -1.027097109     9.296300737       H   1  noname
   75   C75       -3.300567510    -1.035505048     8.557140664    C.ar   1  noname
   76   C76       -2.782016246    -1.829578003     9.724446566     C.3   1  noname
   77   F77       -1.658569083    -2.531928295     9.505474290       F   1  noname
   78   F78       -3.628664601    -2.752032216    10.216048949       F   1  noname
   79   F79       -2.481609201    -1.075314047    10.797583736       F   1  noname
   80   C80       -2.421451749    -0.605981770     7.554902344    C.ar   1  noname
   81   H81       -1.354991261    -0.848325688     7.592316286       H   1  noname
   82   C82       -2.904766105     0.158450009     6.481331830    C.ar   1  noname
   83   C83       -4.271118326     0.476752929     6.411869696    C.ar   1  noname
   84   H84       -4.637366345     1.048997057     5.552941359       H   1  noname
   85   C85       -5.137815090     0.059518364     7.429557028    C.ar   1  noname
   86   C86       -6.598983808     0.410215558     7.358750890     C.3   1  noname
   87   F87       -6.889970175     1.557345889     6.722549500       F   1  noname
   88   F88       -7.214663598     0.558578125     8.546424348       F   1  noname
   89   F89       -7.350193565    -0.507079760     6.726362222       F   1  noname


@<TRIPOS>BOND
    1      1      3    ar
    2      1      4    ar
    3      1     11    ar
    4      2      5    ar
    5      2      6    ar
    6      2     31    1
    7      3      6    ar
    8      3      8    ar
    9      4      5    ar
   10      4      7    1
   11      5     41    1
   12      6     16    1
   13      8      9    ar
   14      8     12    1
   15      9     10    ar
   16      9     13    1
   17     10     11    ar
   18     10     14    1
   19     11     15    1
   20     16     18    ar
   21     16     19    ar
   22     17     20    ar
   23     17     21    ar
   24     17     22    1
   25     18     21    ar
   26     18     26    ar
   27     19     20    ar
   28     19     32    1
   29     20     68    1
   30     21     23    ar
   31     23     24    ar
   32     23     27    1
   33     24     25    ar
   34     24     28    1
   35     25     26    ar
   36     25     29    1
   37     26     30    1
   38     31     33    1
   39     32     33    1
   40     33     34    2
   41     33     35    1
   42     36     37    ar
   43     36     44    ar
   44     36     55    1
   45     37     38    1
   46     37     39    ar
   47     39     40    1
   48     39     41    ar
   49     41     42    ar
   50     42     43    1
   51     42     44    ar
   52     44     45    1
   53     46     47    1
   54     46     48    ar
   55     46     58    ar
   56     48     49    1
   57     48     53    ar
   58     49     50    1
   59     49     51    1
   60     49     52    1
   61     53     54    1
   62     53     55    ar
   63     55     56    ar
   64     56     57    1
   65     56     58    ar
   66     58     59    1
   67     59     60    1
   68     59     61    1
   69     59     62    1
   70     63     64    ar
   71     63     71    ar
   72     63     82    1
   73     64     65    1
   74     64     66    ar
   75     66     67    1
   76     66     68    ar
   77     68     69    ar
   78     69     70    1
   79     69     71    ar
   80     71     72    1
   81     73     74    1
   82     73     75    ar
   83     73     85    ar
   84     75     76    1
   85     75     80    ar
   86     76     77    1
   87     76     78    1
   88     76     79    1
   89     80     81    1
   90     80     82    ar
   91     82     83    ar
   92     83     84    1
   93     83     85    ar
   94     85     86    1
   95     86     87    1
   96     86     88    1
   97     86     89    1
