# Supplementary material for: Machine-Learning-Guided Discovery of Electrochemical Reactions
Source: J Am Chem Soc. 2022 Dec 2;144(49):22599–610. doi: 10.1021/jacs.2c08997 (PMC9756344; doi:10.1021/jacs.2c08997)
Supplement: Supplementary file 2 — ja2c08997_si_002.zip [file ja2c08997_si_002.zip › Graph Embedding Data/BINOL Data/BINOL_mol2/25.mol2]

@<TRIPOS>MOLECULE
M0001
49 53
SMALL
NO_CHARGES


@<TRIPOS>ATOM
    1   C1         2.898753170    -0.618158668    -1.175395117    C.ar   1  noname
    2   C2         1.424472181     0.478784282     0.946394509    C.ar   1  noname
    3   C3         1.479007812    -0.649132577    -1.213575097    C.ar   1  noname
    4   C4         3.569975616    -0.038380908    -0.050894786    C.ar   1  noname
    5   C5         2.868397341     0.473930456     1.010110996    C.ar   1  noname
    6   C6         0.736089840    -0.029229952    -0.152011245    C.ar   1  noname
    7   H7         4.657084759    -0.036627056    -0.044915348       H   1  noname
    8   C8         0.841155337    -1.327970994    -2.300227454    C.ar   1  noname
    9   C9         1.578712109    -1.891345053    -3.312651272    C.ar   1  noname
   10   C10        2.998914887    -1.810208475    -3.298161235    C.ar   1  noname
   11   C11        3.641636958    -1.195063419    -2.251137110    C.ar   1  noname
   12   H12       -0.247917054    -1.397755239    -2.300877443       H   1  noname
   13   H13        1.089496897    -2.410927525    -4.131822099       H   1  noname
   14   H14        3.559544368    -2.245650547    -4.119605248       H   1  noname
   15   H15        4.727041462    -1.141335788    -2.218484175       H   1  noname
   16   C16       -0.736089840     0.029229952    -0.152011245    C.ar   1  noname
   17   C17       -3.569975616     0.038380908    -0.050894786    C.ar   1  noname
   18   C18       -1.479007812     0.649132577    -1.213575097    C.ar   1  noname
   19   C19       -1.424472181    -0.478784282     0.946394509    C.ar   1  noname
   20   C20       -2.868397341    -0.473930456     1.010110996    C.ar   1  noname
   21   C21       -2.898753170     0.618158668    -1.175395117    C.ar   1  noname
   22   H22       -4.657084759     0.036627056    -0.044915348       H   1  noname
   23   C23       -3.641636958     1.195063419    -2.251137110    C.ar   1  noname
   24   C24       -2.998914887     1.810208475    -3.298161235    C.ar   1  noname
   25   C25       -1.578712109     1.891345053    -3.312651272    C.ar   1  noname
   26   C26       -0.841155337     1.327970994    -2.300227454    C.ar   1  noname
   27   H27       -4.727041462     1.141335788    -2.218484175       H   1  noname
   28   H28       -3.559544368     2.245650547    -4.119605248       H   1  noname
   29   H29       -1.089496897     2.410927525    -4.131822099       H   1  noname
   30   H30        0.247917054     1.397755239    -2.300877443       H   1  noname
   31   O31        0.746885691     1.077579719     1.962107376     O.3   1  noname
   32   O32       -0.746885691    -1.077579719     1.962107376     O.3   1  noname
   33   P33        0.000000000     0.000000000     3.103623666     P.3   1  noname
   34   O34        1.077061073    -0.793855622     3.737062115     O.2   1  noname
   35   O35       -1.077061073     0.793855622     3.737062115       O   1  noname
   36   C36        3.338853272     2.500554381     2.407506553     C.3   1  noname
   37   C37        3.550896395     0.996263380     2.241676532     C.3   1  noname
   38   H38        4.630327388     0.757837543     2.230085910       H   1  noname
   39   H39        3.128256232     0.456593075     3.129058306       H   1  noname
   40   H40        3.720527125     3.061018441     1.550265286       H   1  noname
   41   H41        3.820032081     2.873198460     3.314742104       H   1  noname
   42   H42        2.258251263     2.716882940     2.488936136       H   1  noname
   43   C43       -3.338853272    -2.500554381     2.407506553     C.3   1  noname
   44   C44       -3.550896395    -0.996263380     2.241676532     C.3   1  noname
   45   H45       -4.630327388    -0.757837543     2.230085910       H   1  noname
   46   H46       -3.128256232    -0.456593075     3.129058306       H   1  noname
   47   H47       -3.720527125    -3.061018441     1.550265286       H   1  noname
   48   H48       -3.820032081    -2.873198460     3.314742104       H   1  noname
   49   H49       -2.258251263    -2.716882940     2.488936136       H   1  noname


@<TRIPOS>BOND
    1      1      3    ar
    2      1      4    ar
    3      1     11    ar
    4      2      5    ar
    5      2      6    ar
    6      2     31    1
    7      3      6    ar
    8      3      8    ar
    9      4      5    ar
   10      4      7    1
   11      5     37    1
   12      6     16    1
   13      8      9    ar
   14      8     12    1
   15      9     10    ar
   16      9     13    1
   17     10     11    ar
   18     10     14    1
   19     11     15    1
   20     16     18    ar
   21     16     19    ar
   22     17     20    ar
   23     17     21    ar
   24     17     22    1
   25     18     21    ar
   26     18     26    ar
   27     19     20    ar
   28     19     32    1
   29     20     44    1
   30     21     23    ar
   31     23     24    ar
   32     23     27    1
   33     24     25    ar
   34     24     28    1
   35     25     26    ar
   36     25     29    1
   37     26     30    1
   38     31     33    1
   39     32     33    1
   40     33     34    2
   41     33     35    1
   42     36     37    1
   43     36     40    1
   44     36     41    1
   45     36     42    1
   46     37     38    1
   47     37     39    1
   48     43     44    1
   49     43     47    1
   50     43     48    1
   51     43     49    1
   52     44     45    1
   53     44     46    1
#
#	File Created by: Spartan '16 Export
