# Supplementary material for: Machine-Learning-Guided Discovery of Electrochemical Reactions
Source: J Am Chem Soc. 2022 Dec 2;144(49):22599–610. doi: 10.1021/jacs.2c08997 (PMC9756344; doi:10.1021/jacs.2c08997)
Supplement: Supplementary file 2 — ja2c08997_si_002.zip [file ja2c08997_si_002.zip › Graph Embedding Data/BINOL Data/BINOL_mol2/27.mol2]

@<TRIPOS>MOLECULE
M0001
65 71
SMALL
NO_CHARGES


@<TRIPOS>ATOM
    1   C1        -2.514046761    -1.697912829     1.334266299    C.ar   1  noname
    2   C2        -1.530406640     0.086433166    -0.588229567    C.ar   1  noname
    3   C3        -1.181398845    -1.241302239     1.423996609    C.ar   1  noname
    4   C4        -3.337795447    -1.262721429     0.289026294    C.ar   1  noname
    5   C5        -2.861403575    -0.382220017    -0.686680348    C.ar   1  noname
    6   C6        -0.701447833    -0.298507828     0.498194503    C.ar   1  noname
    7   H7        -4.362295618    -1.626323032     0.217562653       H   1  noname
    8   C8         0.668895018     0.250317720     0.536315850    C.ar   1  noname
    9   C9         3.340573310     1.131789801     0.481571882    C.ar   1  noname
   10   C10        1.164601330     1.049397115     1.580321601    C.ar   1  noname
   11   C11        1.491562966     0.007101506    -0.597703692    C.ar   1  noname
   12   C12        2.843066261     0.420879802    -0.615500822    C.ar   1  noname
   13   C13        2.514794171     1.466225112     1.559184357    C.ar   1  noname
   14   H14        4.382523630     1.449775479     0.479342511       H   1  noname
   15   O15       -1.068141525     0.954662534    -1.515306990     O.3   1  noname
   16   O16        0.997096040    -0.670019996    -1.657707000     O.3   1  noname
   17   P17       -0.017907887     0.268389599    -2.737433221     P.3   1  noname
   18   C18        3.114636109     2.270320526     2.683671617     C.3   1  noname
   19   C19        2.061550311     3.048510755     3.481329060     C.3   1  noname
   20   C20        0.918964501     2.114149154     3.890554474     C.3   1  noname
   21   C21        0.224533399     1.535695343     2.652875459     C.3   1  noname
   22   H22        3.870303708     2.976636155     2.285191571       H   1  noname
   23   H23        3.662798968     1.578192615     3.355990783       H   1  noname
   24   H24        1.663583143     3.877112049     2.863198756       H   1  noname
   25   H25        2.522314467     3.512446217     4.370050817       H   1  noname
   26   H26        0.183779025     2.655045351     4.514024759       H   1  noname
   27   H27        1.314032942     1.291406593     4.517601203       H   1  noname
   28   H28       -0.429213444     2.306863019     2.185641371       H   1  noname
   29   H29       -0.465511352     0.722855752     2.969819770       H   1  noname
   30   C30       -0.254531611    -1.753980006     2.495928208     C.3   1  noname
   31   C31       -0.754123989    -3.028216490     3.182941620     C.3   1  noname
   32   C32       -2.229757132    -2.880730451     3.567088689     C.3   1  noname
   33   C33       -3.085620421    -2.698014967     2.307249795     C.3   1  noname
   34   H34       -0.107208241    -0.947733804     3.250244658       H   1  noname
   35   H35        0.749729277    -1.934642441     2.053906187       H   1  noname
   36   H36       -0.628781637    -3.891680563     2.500219042       H   1  noname
   37   H37       -0.138920829    -3.245077719     4.073702085       H   1  noname
   38   H38       -2.572237525    -3.762904274     4.136002864       H   1  noname
   39   H39       -2.355532986    -2.007680014     4.234812850       H   1  noname
   40   H40       -4.111761783    -2.397803664     2.598192240       H   1  noname
   41   H41       -3.188140734    -3.671897324     1.782469215       H   1  noname
   42   O42        0.761486273     1.424874938    -3.219982229     O.2   1  noname
   43   O43       -0.778018088    -0.756650122    -3.478345506       O   1  noname
   44   C44       -4.941303690    -0.513033639    -3.871211300    C.ar   1  noname
   45   H45       -5.303539011    -1.253082783    -4.583762541       H   1  noname
   46   C46       -4.206270723    -0.900767683    -2.745811102    C.ar   1  noname
   47   Cl47      -3.951757898    -2.580929844    -2.482814296      Cl   1  noname
   48   C48       -3.685849082     0.030051976    -1.829611129    C.ar   1  noname
   49   C49       -3.942127771     1.391371033    -2.083734321    C.ar   1  noname
   50   Cl50      -3.348674855     2.574351482    -0.989766618      Cl   1  noname
   51   C51       -4.676180067     1.821656696    -3.192696262    C.ar   1  noname
   52   H52       -4.842455496     2.881995555    -3.376851056       H   1  noname
   53   C53       -5.159738268     0.849849878    -4.068251454    C.ar   1  noname
   54   Cl54      -6.076159596     1.358079486    -5.448272640      Cl   1  noname
   55   C55        5.054550373     0.931037045    -3.668495349    C.ar   1  noname
   56   H56        5.501353245     1.751128534    -4.229325600       H   1  noname
   57   C57        4.291702368     1.177288513    -2.522232233    C.ar   1  noname
   58   Cl58       4.127275461     2.805553732    -1.993890714      Cl   1  noname
   59   C59        3.675512663     0.145377638    -1.792067697    C.ar   1  noname
   60   C60        3.861880582    -1.170715867    -2.258388002    C.ar   1  noname
   61   Cl61       3.163830860    -2.475814022    -1.388540940      Cl   1  noname
   62   C62        4.615372521    -1.460395220    -3.399750778    C.ar   1  noname
   63   H63        4.726737291    -2.485587608    -3.751509448       H   1  noname
   64   C64        5.196434753    -0.392616921    -4.083270351    C.ar   1  noname
   65   Cl65       6.142785340    -0.727858858    -5.495346501      Cl   1  noname


@<TRIPOS>BOND
    1      1      3    ar
    2      1      4    ar
    3      1     33    1
    4      2      5    ar
    5      2      6    ar
    6      2     15    1
    7      3      6    ar
    8      3     30    1
    9      4      5    ar
   10      4      7    1
   11      5     48    1
   12      6      8    1
   13      8     10    ar
   14      8     11    ar
   15      9     12    ar
   16      9     13    ar
   17      9     14    1
   18     10     13    ar
   19     10     21    1
   20     11     12    ar
   21     11     16    1
   22     12     59    1
   23     13     18    1
   24     15     17    1
   25     16     17    1
   26     17     42    2
   27     17     43    1
   28     18     19    1
   29     18     22    1
   30     18     23    1
   31     19     20    1
   32     19     24    1
   33     19     25    1
   34     20     21    1
   35     20     26    1
   36     20     27    1
   37     21     28    1
   38     21     29    1
   39     30     31    1
   40     30     34    1
   41     30     35    1
   42     31     32    1
   43     31     36    1
   44     31     37    1
   45     32     33    1
   46     32     38    1
   47     32     39    1
   48     33     40    1
   49     33     41    1
   50     44     45    1
   51     44     46    ar
   52     44     53    ar
   53     46     47    1
   54     46     48    ar
   55     48     49    ar
   56     49     50    1
   57     49     51    ar
   58     51     52    1
   59     51     53    ar
   60     53     54    1
   61     55     56    1
   62     55     57    ar
   63     55     64    ar
   64     57     58    1
   65     57     59    ar
   66     59     60    ar
   67     60     61    1
   68     60     62    ar
   69     62     63    1
   70     62     64    ar
   71     64     65    1
#
#	File Created by: Spartan '16 Export
