# Supplementary material for: Machine-Learning-Guided Discovery of Electrochemical Reactions
Source: J Am Chem Soc. 2022 Dec 2;144(49):22599–610. doi: 10.1021/jacs.2c08997 (PMC9756344; doi:10.1021/jacs.2c08997)
Supplement: Supplementary file 2 — ja2c08997_si_002.zip [file ja2c08997_si_002.zip › Graph Embedding Data/BINOL Data/BINOL_mol2/28.mol2]

@<TRIPOS>MOLECULE
M0001
65 71
SMALL
NO_CHARGES


@<TRIPOS>ATOM
    1   C1        -2.262409643     0.029367961    -3.141004747    C.ar   1  noname
    2   C2         0.019697036     0.385676921    -1.532244261    C.ar   1  noname
    3   C3        -2.409163936     0.252694096    -1.746080871    C.ar   1  noname
    4   C4        -0.959095981     0.050904999    -3.727537560    C.ar   1  noname
    5   C5         0.167538946     0.220486834    -2.959001640    C.ar   1  noname
    6   C6        -1.241868564     0.491219682    -0.948035647    C.ar   1  noname
    7   H7        -0.870699038    -0.088062450    -4.804110519       H   1  noname
    8   C8        -3.725685545     0.199267726    -1.182329826    C.ar   1  noname
    9   C9        -4.820948516    -0.047643521    -1.970988346    C.ar   1  noname
   10   C10       -4.669449885    -0.260218679    -3.371239131    C.ar   1  noname
   11   C11       -3.420520826    -0.225618054    -3.939891945    C.ar   1  noname
   12   H12       -3.833715070     0.345758276    -0.106681128       H   1  noname
   13   H13       -5.817475214    -0.092269250    -1.539326451       H   1  noname
   14   H14       -5.552968400    -0.457002394    -3.971095834       H   1  noname
   15   H15       -3.285914168    -0.402524337    -5.004949055       H   1  noname
   16   C16       -1.343429426     0.798979275     0.489014336    C.ar   1  noname
   17   C17       -1.612128805     1.232271988     3.271014601    C.ar   1  noname
   18   C18       -2.034596774     1.964973876     0.957088335    C.ar   1  noname
   19   C19       -0.714424582    -0.038970676     1.408894684    C.ar   1  noname
   20   C20       -0.898251604     0.144178945     2.829262937    C.ar   1  noname
   21   C21       -2.164895612     2.180088343     2.354933851    C.ar   1  noname
   22   H22       -1.752684791     1.397270406     4.338326588       H   1  noname
   23   C23       -2.838308163     3.349098461     2.828633057    C.ar   1  noname
   24   C24       -3.355298460     4.264982833     1.946440448    C.ar   1  noname
   25   C25       -3.217808051     4.059398477     0.543702582    C.ar   1  noname
   26   C26       -2.576245990     2.945722837     0.063418136    C.ar   1  noname
   27   H27       -2.920140927     3.499667910     3.903060203       H   1  noname
   28   H28       -3.864619180     5.156864307     2.298997911       H   1  noname
   29   H29       -3.623172799     4.803639657    -0.136865927       H   1  noname
   30   H30       -2.452838680     2.791558211    -1.009500219       H   1  noname
   31   O31        1.138961528     0.541261117    -0.785037465     O.3   1  noname
   32   O32        0.000306235    -1.109814869     0.987315574     O.3   1  noname
   33   P33        1.550415361    -0.773742653     0.275273031     P.3   1  noname
   34   O34        2.387154078    -0.156268688     1.329947365     O.2   1  noname
   35   O35        1.831674127    -1.949151688    -0.580896070       O   1  noname
   36   C36        1.499532428     0.255031154    -3.593969200    C.ar   1  noname
   37   C37        1.796272169     1.281549291    -4.508437864    C.ar   1  noname
   38   H38        1.054078164     2.052484288    -4.711951549       H   1  noname
   39   C39        3.031943009     1.326395210    -5.149450904    C.ar   1  noname
   40   H40        3.279876097     2.111291597    -5.854573926       H   1  noname
   41   C41        3.973466971     0.325108721    -4.851742240    C.ar   1  noname
   42   O42        5.152818323     0.477254642    -5.567373293     O.3   1  noname
   43   C43        6.207893192    -0.479086601    -5.325258403     C.3   1  noname
   44   H44        6.999470971    -0.121543759    -5.993498088       H   1  noname
   45   H45        5.879291002    -1.484239999    -5.604901697       H   1  noname
   46   H46        6.526572569    -0.435923094    -4.278965072       H   1  noname
   47   C47        3.708030869    -0.700387627    -3.938577627    C.ar   1  noname
   48   H48        4.441968228    -1.459367610    -3.694405243       H   1  noname
   49   C49        2.461335150    -0.725705318    -3.307274990    C.ar   1  noname
   50   H50        2.233532176    -1.517487730    -2.570101184       H   1  noname
   51   C51       -0.352942968    -0.827236440     3.797547128    C.ar   1  noname
   52   C52        1.031296025    -1.017303097     3.927389444    C.ar   1  noname
   53   H53        1.724863192    -0.457966025     3.272908420       H   1  noname
   54   C54        1.536892077    -1.917105507     4.869813113    C.ar   1  noname
   55   H55        2.608485214    -2.059184360     4.946209957       H   1  noname
   56   C56        0.633504491    -2.624224374     5.669715062    C.ar   1  noname
   57   O57        0.979030775    -3.537362369     6.656090288     O.3   1  noname
   58   C58        2.384293769    -3.808864112     6.850804973     C.3   1  noname
   59   H59        2.365022298    -4.551824049     7.656171735       H   1  noname
   60   H60        2.905582044    -2.899869258     7.164652115       H   1  noname
   61   H61        2.819812625    -4.228421289     5.938421056       H   1  noname
   62   C62       -0.758413288    -2.460995366     5.553124614    C.ar   1  noname
   63   H63       -1.426416748    -3.036249665     6.183668516       H   1  noname
   64   C64       -1.239902247    -1.559197851     4.607227901    C.ar   1  noname
   65   H65       -2.314177519    -1.423615284     4.488230173       H   1  noname


@<TRIPOS>BOND
    1      1      3    ar
    2      1      4    ar
    3      1     11    ar
    4      2      5    ar
    5      2      6    ar
    6      2     31    1
    7      3      6    ar
    8      3      8    ar
    9      4      5    ar
   10      4      7    1
   11      5     36    1
   12      6     16    1
   13      8      9    ar
   14      8     12    1
   15      9     10    ar
   16      9     13    1
   17     10     11    ar
   18     10     14    1
   19     11     15    1
   20     16     18    ar
   21     16     19    ar
   22     17     20    ar
   23     17     21    ar
   24     17     22    1
   25     18     21    ar
   26     18     26    ar
   27     19     20    ar
   28     19     32    1
   29     20     51    1
   30     21     23    ar
   31     23     24    ar
   32     23     27    1
   33     24     25    ar
   34     24     28    1
   35     25     26    ar
   36     25     29    1
   37     26     30    1
   38     31     33    1
   39     32     33    1
   40     33     34    2
   41     33     35    1
   42     36     37    ar
   43     36     49    ar
   44     37     38    1
   45     37     39    ar
   46     39     40    1
   47     39     41    ar
   48     41     42    1
   49     41     47    ar
   50     42     43    1
   51     43     44    1
   52     43     45    1
   53     43     46    1
   54     47     48    1
   55     47     49    ar
   56     49     50    1
   57     51     52    ar
   58     51     64    ar
   59     52     53    1
   60     52     54    ar
   61     54     55    1
   62     54     56    ar
   63     56     57    1
   64     56     62    ar
   65     57     58    1
   66     58     59    1
   67     58     60    1
   68     58     61    1
   69     62     63    1
   70     62     64    ar
   71     64     65    1
#
#	File Created by: Spartan '16 Export
