# Supplementary material for: Machine-Learning-Guided Discovery of Electrochemical Reactions
Source: J Am Chem Soc. 2022 Dec 2;144(49):22599–610. doi: 10.1021/jacs.2c08997 (PMC9756344; doi:10.1021/jacs.2c08997)
Supplement: Supplementary file 2 — ja2c08997_si_002.zip [file ja2c08997_si_002.zip › Graph Embedding Data/BINOL Data/BINOL_mol2/29.mol2]

@<TRIPOS>MOLECULE
M0001
71 77
SMALL
NO_CHARGES


@<TRIPOS>ATOM
    1   C1        -1.572772941    -0.176060234    -3.149603665    C.ar   1  noname
    2   C2         0.572980002     0.224707552    -1.398377498    C.ar   1  noname
    3   C3        -1.825694583    -0.010207300    -1.769749752    C.ar   1  noname
    4   C4        -0.265985705    -0.105572660    -3.639397215    C.ar   1  noname
    5   C5         0.821976260     0.072986719    -2.777462728    C.ar   1  noname
    6   C6        -0.757041025     0.262532348    -0.897058468    C.ar   1  noname
    7   H7        -0.077297556    -0.213700189    -4.707173344       H   1  noname
    8   C8        -0.928365176     0.519416204     0.548045963    C.ar   1  noname
    9   C9        -1.233877882     0.845622122     3.322053693    C.ar   1  noname
   10   C10       -1.609680672     1.641294092     1.052904872    C.ar   1  noname
   11   C11       -0.298513649    -0.372915335     1.456672563    C.ar   1  noname
   12   C12       -0.474585366    -0.229988211     2.848108632    C.ar   1  noname
   13   C13       -1.777584380     1.790509958     2.446158876    C.ar   1  noname
   14   H14       -1.378177480     0.953724514     4.396616097       H   1  noname
   15   O15        1.615559779     0.399835005    -0.547688293     O.3   1  noname
   16   O16        0.431218179    -1.413081640     0.978433387     O.3   1  noname
   17   P17        2.023095424    -0.991368861     0.416368460     P.3   1  noname
   18   C18       -2.487745858     2.973204916     3.053128673     C.3   1  noname
   19   C19       -3.313142190     3.774618407     2.039831819     C.3   1  noname
   20   C20       -2.496529988     4.006225847     0.764432996     C.3   1  noname
   21   C21       -2.153126868     2.670762656     0.097085292     C.3   1  noname
   22   H22       -1.724093609     3.634972182     3.516171784       H   1  noname
   23   H23       -3.142103372     2.634027277     3.881071830       H   1  noname
   24   H24       -3.624112248     4.737937116     2.481510721       H   1  noname
   25   H25       -4.243583699     3.226674733     1.798294949       H   1  noname
   26   H26       -1.560864018     4.546502060     1.010958367       H   1  noname
   27   H27       -3.051631049     4.650423476     0.060358275       H   1  noname
   28   H28       -1.417722684     2.838878299    -0.719674232       H   1  noname
   29   H29       -3.056693529     2.246927928    -0.399422617       H   1  noname
   30   C30       -3.210841538    -0.208118744    -1.211831564     C.3   1  noname
   31   C31       -4.328760598    -0.239149698    -2.260713525     C.3   1  noname
   32   C32       -3.911090626    -1.064276256    -3.481438282     C.3   1  noname
   33   C33       -2.681585918    -0.427022280    -4.138251285     C.3   1  noname
   34   H34       -3.441648916     0.580771502    -0.461468755       H   1  noname
   35   H35       -3.201562627    -1.163123285    -0.639159120       H   1  noname
   36   H36       -4.575702061     0.792878867    -2.575001735       H   1  noname
   37   H37       -5.248835101    -0.655452488    -1.811895863       H   1  noname
   38   H38       -4.740014877    -1.138162153    -4.206347030       H   1  noname
   39   H39       -3.670589727    -2.100397425    -3.170710641       H   1  noname
   40   H40       -2.959570929     0.538192048    -4.610041960       H   1  noname
   41   H41       -2.320702592    -1.077503518    -4.960066198       H   1  noname
   42   O42        2.766263962    -0.428661565     1.566342802     O.2   1  noname
   43   O43        2.381689423    -2.084999425    -0.514786962       O   1  noname
   44   C44        4.305494315    -1.049160996    -3.730812691    C.ar   1  noname
   45   C45        5.210823347    -2.236627969    -3.569892588     C.3   1  noname
   46   F46        4.629907750    -3.401478224    -3.250252278       F   1  noname
   47   F47        6.175003133    -2.086838792    -2.646246826       F   1  noname
   48   F48        5.909247196    -2.553698753    -4.685500783       F   1  noname
   49   C49        3.040009152    -1.036682573    -3.137627643    C.ar   1  noname
   50   H50        2.691931122    -1.871617960    -2.490384388       H   1  noname
   51   C51        2.188230900     0.068764890    -3.327307365    C.ar   1  noname
   52   C52        2.659857636     1.149555868    -4.081756692    C.ar   1  noname
   53   Cl53       1.638315035     2.519501361    -4.339620373      Cl   1  noname
   54   C54        3.938937309     1.162959769    -4.648874839    C.ar   1  noname
   55   H55        4.281039393     2.028221511    -5.212715367       H   1  noname
   56   C56        4.763165006     0.054116100    -4.474340910    C.ar   1  noname
   57   H57        5.760476739     0.054117581    -4.913606923       H   1  noname
   58   C58        2.076137505    -1.930455961     5.061389671    C.ar   1  noname
   59   C59        3.539095583    -1.850828544     5.390492093     C.3   1  noname
   60   F60        4.171919817    -0.714711661     5.065725062       F   1  noname
   61   F61        4.293509879    -2.815279481     4.837572143       F   1  noname
   62   F62        3.814543507    -1.972110836     6.710462404       F   1  noname
   63   C63        1.523578824    -1.099370021     4.083085562    C.ar   1  noname
   64   H64        2.153653029    -0.405873288     3.484685632       H   1  noname
   65   C65        0.142766624    -1.157624657     3.811546671    C.ar   1  noname
   66   C66       -0.632646218    -2.090993628     4.508858507    C.ar   1  noname
   67   Cl67      -2.329909377    -2.191472745     4.200696687      Cl   1  noname
   68   C68       -0.082120213    -2.954123790     5.463020122    C.ar   1  noname
   69   H69       -0.709995263    -3.680892755     5.973365804       H   1  noname
   70   C70        1.279129522    -2.868061948     5.743348912    C.ar   1  noname
   71   H71        1.716946859    -3.533196845     6.487460867       H   1  noname


@<TRIPOS>BOND
    1      1      3    ar
    2      1      4    ar
    3      1     33    1
    4      2      5    ar
    5      2      6    ar
    6      2     15    1
    7      3      6    ar
    8      3     30    1
    9      4      5    ar
   10      4      7    1
   11      5     51    1
   12      6      8    1
   13      8     10    ar
   14      8     11    ar
   15      9     12    ar
   16      9     13    ar
   17      9     14    1
   18     10     13    ar
   19     10     21    1
   20     11     12    ar
   21     11     16    1
   22     12     65    1
   23     13     18    1
   24     15     17    1
   25     16     17    1
   26     17     42    2
   27     17     43    1
   28     18     19    1
   29     18     22    1
   30     18     23    1
   31     19     20    1
   32     19     24    1
   33     19     25    1
   34     20     21    1
   35     20     26    1
   36     20     27    1
   37     21     28    1
   38     21     29    1
   39     30     31    1
   40     30     34    1
   41     30     35    1
   42     31     32    1
   43     31     36    1
   44     31     37    1
   45     32     33    1
   46     32     38    1
   47     32     39    1
   48     33     40    1
   49     33     41    1
   50     44     45    1
   51     44     49    ar
   52     44     56    ar
   53     45     46    1
   54     45     47    1
   55     45     48    1
   56     49     50    1
   57     49     51    ar
   58     51     52    ar
   59     52     53    1
   60     52     54    ar
   61     54     55    1
   62     54     56    ar
   63     56     57    1
   64     58     59    1
   65     58     63    ar
   66     58     70    ar
   67     59     60    1
   68     59     61    1
   69     59     62    1
   70     63     64    1
   71     63     65    ar
   72     65     66    ar
   73     66     67    1
   74     66     68    ar
   75     68     69    1
   76     68     70    ar
   77     70     71    1
#
#	File Created by: Spartan '16 Export
