# Supplementary material for: Machine-Learning-Guided Discovery of Electrochemical Reactions
Source: J Am Chem Soc. 2022 Dec 2;144(49):22599–610. doi: 10.1021/jacs.2c08997 (PMC9756344; doi:10.1021/jacs.2c08997)
Supplement: Supplementary file 2 — ja2c08997_si_002.zip [file ja2c08997_si_002.zip › Graph Embedding Data/BINOL Data/BINOL_mol2/30.mol2]

@<TRIPOS>MOLECULE
M0001
71 77
SMALL
NO_CHARGES


@<TRIPOS>ATOM
    1   C1         2.852366657     0.640935991    -2.963693326    C.ar   1  noname
    2   C2         0.656400720    -0.393115724    -1.541038498    C.ar   1  noname
    3   C3         2.921444291     0.512034658    -1.550788378    C.ar   1  noname
    4   C4         1.678773970     0.210389021    -3.657178417    C.ar   1  noname
    5   C5         0.589177800    -0.277460808    -2.977501042    C.ar   1  noname
    6   C6         1.823474525    -0.083524914    -0.843720894    C.ar   1  noname
    7   H7         1.652716012     0.297112334    -4.742648487       H   1  noname
    8   C8         4.084018872     1.013068620    -0.878425290    C.ar   1  noname
    9   C9         5.116846653     1.579453909    -1.581645126    C.ar   1  noname
   10   C10        5.056292266     1.678692530    -3.001325607    C.ar   1  noname
   11   C11        3.951353712     1.219397581    -3.673525020    C.ar   1  noname
   12   H12        4.119779718     0.948290816     0.210212858       H   1  noname
   13   H13        5.992268386     1.966429801    -1.066921348       H   1  noname
   14   H14        5.889748708     2.129353581    -3.532611945       H   1  noname
   15   H15        3.885395419     1.295742142    -4.756675229       H   1  noname
   16   C16        1.887585937    -0.335015396     0.607194221    C.ar   1  noname
   17   C17        2.035174900    -0.629255621     3.420467115    C.ar   1  noname
   18   C18        2.905834938    -1.169247030     1.179382732    C.ar   1  noname
   19   C19        0.915138391     0.215875372     1.440875511    C.ar   1  noname
   20   C20        1.004562572     0.097716019     2.875922770    C.ar   1  noname
   21   C21        2.987573772    -1.299576137     2.591480685    C.ar   1  noname
   22   H22        2.126820568    -0.723375986     4.501756525       H   1  noname
   23   C23        4.010946003    -2.117401954     3.166042609    C.ar   1  noname
   24   C24        4.893248151    -2.800821935     2.367185469    C.ar   1  noname
   25   C25        4.795837627    -2.697426522     0.949854059    C.ar   1  noname
   26   C26        3.834590593    -1.906145506     0.373727463    C.ar   1  noname
   27   H27        4.066020072    -2.192519246     4.249886253       H   1  noname
   28   H28        5.665822540    -3.432615014     2.796110352       H   1  noname
   29   H29        5.491984533    -3.261647264     0.334965494       H   1  noname
   30   H30        3.747061766    -1.835529448    -0.711611264       H   1  noname
   31   O31       -0.412859909    -0.922170257    -0.895470830     O.3   1  noname
   32   O32       -0.082393215     0.978027244     0.927035618     O.3   1  noname
   33   P33       -1.347781591     0.152011721     0.085897004     P.3   1  noname
   34   O34       -2.055081384    -0.731035774     1.045314671     O.2   1  noname
   35   O35       -1.956114443     1.183423742    -0.789654431       O   1  noname
   36   C36       -2.970304549    -0.396413345    -4.255613750    C.ar   1  noname
   37   C37       -4.268408885     0.343160333    -4.043403618     C.3   1  noname
   38   H38       -4.096595828     1.369411764    -3.664147946       H   1  noname
   39   O39       -5.143378912    -0.348051413    -3.130503383     O.3   1  noname
   40   C40       -4.594579136    -0.500809380    -1.800150562     C.3   1  noname
   41   H41       -4.159119072     0.440662882    -1.437895714       H   1  noname
   42   H42       -3.836481608    -1.291196403    -1.811570842       H   1  noname
   43   H43       -5.462254984    -0.794846559    -1.205689774       H   1  noname
   44   H44       -4.888731412     0.384334662    -4.957150855       H   1  noname
   45   C45       -1.828089374     0.007157069    -3.553283090    C.ar   1  noname
   46   H46       -1.880563278     0.854267555    -2.847680369       H   1  noname
   47   C47       -0.624790159    -0.691863428    -3.713446205    C.ar   1  noname
   48   C48       -0.560389076    -1.785194849    -4.592711987    C.ar   1  noname
   49   H49        0.372284662    -2.330406592    -4.707596685       H   1  noname
   50   C50       -1.701034658    -2.179598643    -5.295746611    C.ar   1  noname
   51   H51       -1.651832022    -3.031211369    -5.969080792       H   1  noname
   52   C52       -2.907242390    -1.493744658    -5.125649093    C.ar   1  noname
   53   H53       -3.800839245    -1.821457460    -5.650769617       H   1  noname
   54   C54       -2.250798965     0.985260250     4.588384376    C.ar   1  noname
   55   C55       -3.696724997     0.555163874     4.551066690     C.3   1  noname
   56   H56       -3.805794514    -0.478164351     4.167812608       H   1  noname
   57   O57       -4.503921019     1.436093178     3.745380094     O.3   1  noname
   58   C58       -4.106131972     1.482092069     2.354695721     C.3   1  noname
   59   H59       -4.954462635     1.969662545     1.869605287       H   1  noname
   60   H60       -3.939317311     0.472694192     1.954055362       H   1  noname
   61   H61       -3.196288053     2.084366159     2.259808049       H   1  noname
   62   H62       -4.191150753     0.639713486     5.535863116       H   1  noname
   63   C63       -1.323866537     0.348327008     3.754174702    C.ar   1  noname
   64   H64       -1.650991476    -0.455971292     3.072766388       H   1  noname
   65   C65        0.014862525     0.760652554     3.752320042    C.ar   1  noname
   66   C66        0.429914869     1.799909839     4.601027743    C.ar   1  noname
   67   H67        1.467154242     2.122950959     4.590358947       H   1  noname
   68   C68       -0.497445029     2.427547183     5.435868725    C.ar   1  noname
   69   H69       -0.176529773     3.237416926     6.085613718       H   1  noname
   70   C70       -1.837311135     2.028844829     5.428046903    C.ar   1  noname
   71   H71       -2.562877226     2.539169980     6.056366092       H   1  noname


@<TRIPOS>BOND
    1      1      3    ar
    2      1      4    ar
    3      1     11    ar
    4      2      5    ar
    5      2      6    ar
    6      2     31    1
    7      3      6    ar
    8      3      8    ar
    9      4      5    ar
   10      4      7    1
   11      5     47    1
   12      6     16    1
   13      8      9    ar
   14      8     12    1
   15      9     10    ar
   16      9     13    1
   17     10     11    ar
   18     10     14    1
   19     11     15    1
   20     16     18    ar
   21     16     19    ar
   22     17     20    ar
   23     17     21    ar
   24     17     22    1
   25     18     21    ar
   26     18     26    ar
   27     19     20    ar
   28     19     32    1
   29     20     65    1
   30     21     23    ar
   31     23     24    ar
   32     23     27    1
   33     24     25    ar
   34     24     28    1
   35     25     26    ar
   36     25     29    1
   37     26     30    1
   38     31     33    1
   39     32     33    1
   40     33     34    2
   41     33     35    1
   42     36     37    1
   43     36     45    ar
   44     36     52    ar
   45     37     38    1
   46     37     39    1
   47     37     44    1
   48     39     40    1
   49     40     41    1
   50     40     42    1
   51     40     43    1
   52     45     46    1
   53     45     47    ar
   54     47     48    ar
   55     48     49    1
   56     48     50    ar
   57     50     51    1
   58     50     52    ar
   59     52     53    1
   60     54     55    1
   61     54     63    ar
   62     54     70    ar
   63     55     56    1
   64     55     57    1
   65     55     62    1
   66     57     58    1
   67     58     59    1
   68     58     60    1
   69     58     61    1
   70     63     64    1
   71     63     65    ar
   72     65     66    ar
   73     66     67    1
   74     66     68    ar
   75     68     69    1
   76     68     70    ar
   77     70     71    1
#
#	File Created by: Spartan '16 Export
