# Supplementary material for: Machine-Learning-Guided Discovery of Electrochemical Reactions
Source: J Am Chem Soc. 2022 Dec 2;144(49):22599–610. doi: 10.1021/jacs.2c08997 (PMC9756344; doi:10.1021/jacs.2c08997)
Supplement: Supplementary file 2 — ja2c08997_si_002.zip [file ja2c08997_si_002.zip › Graph Embedding Data/BINOL Data/BINOL_mol2/31.mol2]

@<TRIPOS>MOLECULE
M0001
79 85
SMALL
NO_CHARGES


@<TRIPOS>ATOM
    1   C1        -3.083414281    -2.115116278    -0.784929248    C.ar   1  noname
    2   C2        -1.560646474    -0.001117517     0.236208372    C.ar   1  noname
    3   C3        -1.719020704    -2.319947350    -0.498662772    C.ar   1  noname
    4   C4        -3.680094068    -0.877818112    -0.510847660    C.ar   1  noname
    5   C5        -2.935001600     0.198637423    -0.020535993    C.ar   1  noname
    6   C6        -0.971125291    -1.282874139     0.092061231    C.ar   1  noname
    7   H7        -4.740667459    -0.732012423    -0.712900975       H   1  noname
    8   C8         0.430921893    -1.455500648     0.525220644    C.ar   1  noname
    9   C9         3.136731535    -1.820545265     1.165016099    C.ar   1  noname
   10   C10        0.793272733    -2.333600970     1.565218459    C.ar   1  noname
   11   C11        1.431516906    -0.663222291    -0.090781574    C.ar   1  noname
   12   C12        2.799073163    -0.873762604     0.193609233    C.ar   1  noname
   13   C13        2.153687796    -2.525608172     1.872425590    C.ar   1  noname
   14   H14        4.189189305    -1.984858716     1.392908822       H   1  noname
   15   O15       -0.804674227     1.029685315     0.703016420     O.3   1  noname
   16   O16        1.069848545     0.254204791    -1.028729938     O.3   1  noname
   17   P17        0.330310163     1.695256360    -0.421545348     P.3   1  noname
   18   C18        2.604828017    -3.439091720     2.983066611     C.3   1  noname
   19   C19        1.510550428    -4.400553017     3.463399265     C.3   1  noname
   20   C20        0.193136255    -3.643658044     3.660009198     C.3   1  noname
   21   C21       -0.286957370    -3.053140156     2.330425801     C.3   1  noname
   22   H22        2.943336036    -2.808558030     3.833255373       H   1  noname
   23   H23        3.491429625    -4.019250328     2.659880972       H   1  noname
   24   H24        1.820869068    -4.887525523     4.404488931       H   1  noname
   25   H25        1.370870124    -5.210127743     2.722205511       H   1  noname
   26   H26        0.334323761    -2.829193826     4.397832040       H   1  noname
   27   H27       -0.580874162    -4.311365377     4.077662342       H   1  noname
   28   H28       -1.131918497    -2.354587981     2.515568304       H   1  noname
   29   H29       -0.702536510    -3.857979540     1.684331601       H   1  noname
   30   C30       -1.027377361    -3.596457709    -0.900751278     C.3   1  noname
   31   C31       -1.977176333    -4.753693315    -1.228431801     C.3   1  noname
   32   C32       -3.131438016    -4.271157538    -2.112113092     C.3   1  noname
   33   C33       -3.945989337    -3.201152779    -1.374854670     C.3   1  noname
   34   H34       -0.313871272    -3.921628292    -0.113651662       H   1  noname
   35   H35       -0.396678410    -3.359299993    -1.787200166       H   1  noname
   36   H36       -1.418495282    -5.563370914    -1.732026082       H   1  noname
   37   H37       -2.377816745    -5.186279100    -0.291844005       H   1  noname
   38   H38       -3.781700386    -5.115784859    -2.398287385       H   1  noname
   39   H39       -2.730280756    -3.849028930    -3.054719750       H   1  noname
   40   H40       -4.687587012    -2.760205094    -2.070955802       H   1  noname
   41   H41       -4.531838029    -3.670189298    -0.557372501       H   1  noname
   42   O42        1.312104832     2.418391358     0.426068385     O.2   1  noname
   43   O43       -0.413032103     2.250673550    -1.580634980       O   1  noname
   44   C44       -3.856685172     3.846739868    -0.390452534    C.ar   1  noname
   45   C45       -3.429949283     5.037331421    -1.212820490     C.3   1  noname
   46   H46       -3.007997791     4.730118628    -2.188954655       H   1  noname
   47   O47       -2.460743900     5.852163524    -0.524725016     O.3   1  noname
   48   C48       -1.215955601     5.170517768    -0.243056191     C.3   1  noname
   49   H49       -1.362569397     4.472417933     0.588445842       H   1  noname
   50   H50       -0.546491611     5.986298103     0.039246272       H   1  noname
   51   H51       -0.845840090     4.635415374    -1.127683703       H   1  noname
   52   H52       -4.250786965     5.759735414    -1.374443605       H   1  noname
   53   C53       -3.234900899     2.610116615    -0.594450098    C.ar   1  noname
   54   H54       -2.438456436     2.503994827    -1.352142065       H   1  noname
   55   C55       -3.592219423     1.505094716     0.190675104    C.ar   1  noname
   56   C56       -4.595353904     1.637059880     1.165104049    C.ar   1  noname
   57   H57       -4.869270336     0.782612616     1.777612691       H   1  noname
   58   C58       -5.220218942     2.872079144     1.357980107    C.ar   1  noname
   59   H59       -5.988895675     2.975094291     2.118791626       H   1  noname
   60   C60       -4.852477637     3.978428378     0.587750238    C.ar   1  noname
   61   H61       -5.321340586     4.943375948     0.757518396       H   1  noname
   62   C62        5.016160468     1.980666098    -0.916253790    C.ar   1  noname
   63   C63        5.121829915     3.470942793    -0.706288588     C.3   1  noname
   64   H64        4.697468180     3.776923820     0.269379213       H   1  noname
   65   O65        4.465403689     4.215648590    -1.750662699     O.3   1  noname
   66   C66        3.042098344     3.970919247    -1.840076932     C.3   1  noname
   67   H67        2.870977397     3.001997503    -2.321398248       H   1  noname
   68   H68        2.688768388     4.792764959    -2.466694181       H   1  noname
   69   H69        2.568831476     3.989344405    -0.848313041       H   1  noname
   70   H70        6.160345347     3.840044506    -0.791228416       H   1  noname
   71   C71        3.999085870     1.265226977    -0.274672838    C.ar   1  noname
   72   H72        3.274666400     1.786083443     0.375857084       H   1  noname
   73   C73        3.868688870    -0.114275139    -0.486613724    C.ar   1  noname
   74   C74        4.775189712    -0.779907621    -1.328256433    C.ar   1  noname
   75   H75        4.671317722    -1.848196099    -1.496888341       H   1  noname
   76   C76        5.792369828    -0.061492778    -1.962318041    C.ar   1  noname
   77   H77        6.485589220    -0.575451894    -2.622418557       H   1  noname
   78   C78        5.914770484     1.316188069    -1.762924953    C.ar   1  noname
   79   H79        6.690803628     1.876393414    -2.276726163       H   1  noname


@<TRIPOS>BOND
    1      1      3    ar
    2      1      4    ar
    3      1     33    1
    4      2      5    ar
    5      2      6    ar
    6      2     15    1
    7      3      6    ar
    8      3     30    1
    9      4      5    ar
   10      4      7    1
   11      5     55    1
   12      6      8    1
   13      8     10    ar
   14      8     11    ar
   15      9     12    ar
   16      9     13    ar
   17      9     14    1
   18     10     13    ar
   19     10     21    1
   20     11     12    ar
   21     11     16    1
   22     12     73    1
   23     13     18    1
   24     15     17    1
   25     16     17    1
   26     17     42    2
   27     17     43    1
   28     18     19    1
   29     18     22    1
   30     18     23    1
   31     19     20    1
   32     19     24    1
   33     19     25    1
   34     20     21    1
   35     20     26    1
   36     20     27    1
   37     21     28    1
   38     21     29    1
   39     30     31    1
   40     30     34    1
   41     30     35    1
   42     31     32    1
   43     31     36    1
   44     31     37    1
   45     32     33    1
   46     32     38    1
   47     32     39    1
   48     33     40    1
   49     33     41    1
   50     44     45    1
   51     44     53    ar
   52     44     60    ar
   53     45     46    1
   54     45     47    1
   55     45     52    1
   56     47     48    1
   57     48     49    1
   58     48     50    1
   59     48     51    1
   60     53     54    1
   61     53     55    ar
   62     55     56    ar
   63     56     57    1
   64     56     58    ar
   65     58     59    1
   66     58     60    ar
   67     60     61    1
   68     62     63    1
   69     62     71    ar
   70     62     78    ar
   71     63     64    1
   72     63     65    1
   73     63     70    1
   74     65     66    1
   75     66     67    1
   76     66     68    1
   77     66     69    1
   78     71     72    1
   79     71     73    ar
   80     73     74    ar
   81     74     75    1
   82     74     76    ar
   83     76     77    1
   84     76     78    ar
   85     78     79    1
#
#	File Created by: Spartan '16 Export
