# Supplementary material for: Machine-Learning-Guided Discovery of Electrochemical Reactions
Source: J Am Chem Soc. 2022 Dec 2;144(49):22599–610. doi: 10.1021/jacs.2c08997 (PMC9756344; doi:10.1021/jacs.2c08997)
Supplement: Supplementary file 2 — ja2c08997_si_002.zip [file ja2c08997_si_002.zip › Graph Embedding Data/BINOL Data/BINOL_mol2/32.mol2]

@<TRIPOS>MOLECULE
M0001
63 69
SMALL
NO_CHARGES


@<TRIPOS>ATOM
    1   C1         2.514960861    -1.556261287    -2.248204780    C.ar   1  noname
    2   C2         1.529726859     0.032506194    -0.145213857    C.ar   1  noname
    3   C3         1.161879348    -1.123167122    -2.263506310    C.ar   1  noname
    4   C4         3.380460574    -1.132903930    -1.192758428    C.ar   1  noname
    5   C5         2.918283674    -0.360237994    -0.154131605    C.ar   1  noname
    6   C6         0.687418656    -0.265986076    -1.217036975    C.ar   1  noname
    7   H7         4.422166362    -1.451758200    -1.213079046       H   1  noname
    8   C8         0.310923755    -1.590469157    -3.318100157    C.ar   1  noname
    9   C9         0.791225505    -2.425497468    -4.295224836    C.ar   1  noname
   10   C10        2.151843772    -2.846973811    -4.281927617    C.ar   1  noname
   11   C11        2.990799160    -2.421909117    -3.282273588    C.ar   1  noname
   12   H12       -0.734762081    -1.277546858    -3.316030016       H   1  noname
   13   H13        0.141474109    -2.781047587    -5.091183567       H   1  noname
   14   H14        2.504249520    -3.510402746    -5.065570066       H   1  noname
   15   H15        4.030007126    -2.741464705    -3.251858490       H   1  noname
   16   C16       -0.687418656     0.265986076    -1.217036975    C.ar   1  noname
   17   C17       -3.380460574     1.132903930    -1.192758428    C.ar   1  noname
   18   C18       -1.161879348     1.123167122    -2.263506310    C.ar   1  noname
   19   C19       -1.529726859    -0.032506194    -0.145213857    C.ar   1  noname
   20   C20       -2.918283674     0.360237994    -0.154131605    C.ar   1  noname
   21   C21       -2.514960861     1.556261287    -2.248204780    C.ar   1  noname
   22   H22       -4.422166362     1.451758200    -1.213079046       H   1  noname
   23   C23       -2.990799160     2.421909117    -3.282273588    C.ar   1  noname
   24   C24       -2.151843772     2.846973811    -4.281927617    C.ar   1  noname
   25   C25       -0.791225505     2.425497468    -4.295224836    C.ar   1  noname
   26   C26       -0.310923755     1.590469157    -3.318100157    C.ar   1  noname
   27   H27       -4.030007126     2.741464705    -3.251858490       H   1  noname
   28   H28       -2.504249520     3.510402746    -5.065570066       H   1  noname
   29   H29       -0.141474109     2.781047587    -5.091183567       H   1  noname
   30   H30        0.734762081     1.277546858    -3.316030016       H   1  noname
   31   O31        1.084277198     0.784526174     0.888251741     O.3   1  noname
   32   O32       -1.084277198    -0.784526174     0.888251741     O.3   1  noname
   33   P33        0.000000000     0.000000000     2.000715089     P.3   1  noname
   34   O34        0.737991703    -1.119825156     2.627620581     O.2   1  noname
   35   O35       -0.737991703     1.119825156     2.627620581       O   1  noname
   36   C36        5.859395101     1.251083075     1.578828475    C.ar   1  noname
   37   H37        6.699295441     1.885813087     1.316604849       H   1  noname
   38   C38        4.939911954     0.881158120     0.594259171    C.ar   1  noname
   39   H39        5.065973669     1.235414877    -0.426149720       H   1  noname
   40   C40        3.846078449     0.062712796     0.916063445    C.ar   1  noname
   41   C41        3.672680506    -0.370811009     2.240056138    C.ar   1  noname
   42   H42        2.802289926    -0.996255124     2.504516808       H   1  noname
   43   C43        4.589787066     0.001435182     3.222499313    C.ar   1  noname
   44   H44        4.436489814    -0.332556045     4.245963144       H   1  noname
   45   C45        5.690754620     0.810822103     2.899214666    C.ar   1  noname
   46   C46        6.664035567     1.215074997     3.963792976     C.3   1  noname
   47   H47        6.828332085     0.412029365     4.693469664       H   1  noname
   48   H48        6.280918489     2.084701869     4.516700226       H   1  noname
   49   H49        7.642219976     1.491813849     3.554050450       H   1  noname
   50   C50       -4.589787066    -0.001435182     3.222499313    C.ar   1  noname
   51   H51       -4.436489814     0.332556045     4.245963144       H   1  noname
   52   C52       -3.672680506     0.370811009     2.240056138    C.ar   1  noname
   53   H53       -2.802289926     0.996255124     2.504516808       H   1  noname
   54   C54       -3.846078449    -0.062712796     0.916063445    C.ar   1  noname
   55   C55       -4.939911954    -0.881158120     0.594259171    C.ar   1  noname
   56   H56       -5.065973669    -1.235414877    -0.426149720       H   1  noname
   57   C57       -5.859395101    -1.251083075     1.578828475    C.ar   1  noname
   58   H58       -6.699295441    -1.885813087     1.316604849       H   1  noname
   59   C59       -5.690754620    -0.810822103     2.899214666    C.ar   1  noname
   60   C60       -6.664035567    -1.215074997     3.963792976     C.3   1  noname
   61   H61       -6.280918489    -2.084701869     4.516700226       H   1  noname
   62   H62       -7.642219976    -1.491813849     3.554050450       H   1  noname
   63   H63       -6.828332085    -0.412029365     4.693469664       H   1  noname


@<TRIPOS>BOND
    1      1      3    ar
    2      1      4    ar
    3      1     11    ar
    4      2      5    ar
    5      2      6    ar
    6      2     31    1
    7      3      6    ar
    8      3      8    ar
    9      4      5    ar
   10      4      7    1
   11      5     40    1
   12      6     16    1
   13      8      9    ar
   14      8     12    1
   15      9     10    ar
   16      9     13    1
   17     10     11    ar
   18     10     14    1
   19     11     15    1
   20     16     18    ar
   21     16     19    ar
   22     17     20    ar
   23     17     21    ar
   24     17     22    1
   25     18     21    ar
   26     18     26    ar
   27     19     20    ar
   28     19     32    1
   29     20     54    1
   30     21     23    ar
   31     23     24    ar
   32     23     27    1
   33     24     25    ar
   34     24     28    1
   35     25     26    ar
   36     25     29    1
   37     26     30    1
   38     31     33    1
   39     32     33    1
   40     33     34    2
   41     33     35    1
   42     36     37    1
   43     36     38    ar
   44     36     45    ar
   45     38     39    1
   46     38     40    ar
   47     40     41    ar
   48     41     42    1
   49     41     43    ar
   50     43     44    1
   51     43     45    ar
   52     45     46    1
   53     46     47    1
   54     46     48    1
   55     46     49    1
   56     50     51    1
   57     50     52    ar
   58     50     59    ar
   59     52     53    1
   60     52     54    ar
   61     54     55    ar
   62     55     56    1
   63     55     57    ar
   64     57     58    1
   65     57     59    ar
   66     59     60    1
   67     60     61    1
   68     60     62    1
   69     60     63    1
