# Supplementary material for: Machine-Learning-Guided Discovery of Electrochemical Reactions
Source: J Am Chem Soc. 2022 Dec 2;144(49):22599–610. doi: 10.1021/jacs.2c08997 (PMC9756344; doi:10.1021/jacs.2c08997)
Supplement: Supplementary file 2 — ja2c08997_si_002.zip [file ja2c08997_si_002.zip › Graph Embedding Data/BINOL Data/BINOL_mol2/33.mol2]

@<TRIPOS>MOLECULE
M0001
65 71
SMALL
NO_CHARGES


@<TRIPOS>ATOM
    1   C1        -2.153788128     2.005742273    -1.779052582    C.ar   1  noname
    2   C2        -1.492817380     0.318187030     0.372471990    C.ar   1  noname
    3   C3        -0.909419466     1.319795788    -1.773048008    C.ar   1  noname
    4   C4        -3.076886297     1.810553499    -0.706264510    C.ar   1  noname
    5   C5        -2.760844340     1.005906418     0.361992058    C.ar   1  noname
    6   C6        -0.613935781     0.407315878    -0.706629748    C.ar   1  noname
    7   H7        -4.040950829     2.318363523    -0.742673175       H   1  noname
    8   C8         0.018598093     1.585857007    -2.833802642    C.ar   1  noname
    9   C9        -0.299689163     2.451065143    -3.848823927    C.ar   1  noname
   10   C10       -1.562240514     3.111962547    -3.867348835    C.ar   1  noname
   11   C11       -2.462317832     2.898159962    -2.854283972    C.ar   1  noname
   12   H12        0.992047901     1.093258659    -2.805597072       H   1  noname
   13   H13        0.407153844     2.649583765    -4.650762202       H   1  noname
   14   H14       -1.788569994     3.786970356    -4.687709622       H   1  noname
   15   H15       -3.425381161     3.404916818    -2.846091990       H   1  noname
   16   C16        0.613935781    -0.407315878    -0.706629748    C.ar   1  noname
   17   C17        3.076886297    -1.810553499    -0.706264510    C.ar   1  noname
   18   C18        0.909419466    -1.319795788    -1.773048008    C.ar   1  noname
   19   C19        1.492817380    -0.318187030     0.372471990    C.ar   1  noname
   20   C20        2.760844340    -1.005906418     0.361992058    C.ar   1  noname
   21   C21        2.153788128    -2.005742273    -1.779052582    C.ar   1  noname
   22   H22        4.040950829    -2.318363523    -0.742673175       H   1  noname
   23   C23        2.462317832    -2.898159962    -2.854283972    C.ar   1  noname
   24   C24        1.562240514    -3.111962547    -3.867348835    C.ar   1  noname
   25   C25        0.299689163    -2.451065143    -3.848823927    C.ar   1  noname
   26   C26       -0.018598093    -1.585857007    -2.833802642    C.ar   1  noname
   27   H27        3.425381161    -3.404916818    -2.846091990       H   1  noname
   28   H28        1.788569994    -3.786970356    -4.687709622       H   1  noname
   29   H29       -0.407153844    -2.649583765    -4.650762202       H   1  noname
   30   H30       -0.992047901    -1.093258659    -2.805597072       H   1  noname
   31   O31       -1.231410487    -0.505362315     1.415542844     O.3   1  noname
   32   O32        1.231410487     0.505362315     1.415542844     O.3   1  noname
   33   P33        0.000000000     0.000000000     2.527594280     P.3   1  noname
   34   O34        0.449664240    -1.261397798     3.160586792     O.2   1  noname
   35   O35       -0.449664240     1.261397798     3.160586792       O   1  noname
   36   C36       -5.495269612     0.496633536     3.646377433    C.ar   1  noname
   37   H37       -6.172092870     0.357371388     4.485945979       H   1  noname
   38   C38       -4.252616331     1.111895647     3.841607695    C.ar   1  noname
   39   H39       -3.959090548     1.447249716     4.835981330       H   1  noname
   40   C40       -3.366751708     1.289730424     2.777241268    C.ar   1  noname
   41   H41       -2.379203719     1.763540916     2.949898310       H   1  noname
   42   C42       -3.697528659     0.840827617     1.487098562    C.ar   1  noname
   43   C43       -4.956778314     0.240799408     1.327988775    C.ar   1  noname
   44   O44       -5.409611162    -0.086588056     0.021858143     O.3   1  noname
   45   C45       -5.178718004    -1.356344896    -0.453836591     C.3   1  noname
   46   F46       -5.300548260    -1.299479985    -1.774631677       F   1  noname
   47   F47       -6.108621869    -2.207263606    -0.018131729       F   1  noname
   48   F48       -3.999640554    -1.875550647    -0.164760289       F   1  noname
   49   C49       -5.863510089     0.053673919     2.374293854    C.ar   1  noname
   50   H50       -6.823495828    -0.419733340     2.190766399       H   1  noname
   51   C51        5.495269612    -0.496633536     3.646377433    C.ar   1  noname
   52   H52        6.172092870    -0.357371388     4.485945979       H   1  noname
   53   C53        4.252616331    -1.111895647     3.841607695    C.ar   1  noname
   54   H54        3.959090548    -1.447249716     4.835981330       H   1  noname
   55   C55        3.366751708    -1.289730424     2.777241268    C.ar   1  noname
   56   H56        2.379203719    -1.763540916     2.949898310       H   1  noname
   57   C57        3.697528659    -0.840827617     1.487098562    C.ar   1  noname
   58   C58        4.956778314    -0.240799408     1.327988775    C.ar   1  noname
   59   O59        5.409611162     0.086588056     0.021858143     O.3   1  noname
   60   C60        5.178718004     1.356344896    -0.453836591     C.3   1  noname
   61   F61        6.108621869     2.207263606    -0.018131729       F   1  noname
   62   F62        3.999640554     1.875550647    -0.164760289       F   1  noname
   63   F63        5.300548260     1.299479985    -1.774631677       F   1  noname
   64   C64        5.863510089    -0.053673919     2.374293854    C.ar   1  noname
   65   H65        6.823495828     0.419733340     2.190766399       H   1  noname


@<TRIPOS>BOND
    1      1      3    ar
    2      1      4    ar
    3      1     11    ar
    4      2      5    ar
    5      2      6    ar
    6      2     31    1
    7      3      6    ar
    8      3      8    ar
    9      4      5    ar
   10      4      7    1
   11      5     42    1
   12      6     16    1
   13      8      9    ar
   14      8     12    1
   15      9     10    ar
   16      9     13    1
   17     10     11    ar
   18     10     14    1
   19     11     15    1
   20     16     18    ar
   21     16     19    ar
   22     17     20    ar
   23     17     21    ar
   24     17     22    1
   25     18     21    ar
   26     18     26    ar
   27     19     20    ar
   28     19     32    1
   29     20     57    1
   30     21     23    ar
   31     23     24    ar
   32     23     27    1
   33     24     25    ar
   34     24     28    1
   35     25     26    ar
   36     25     29    1
   37     26     30    1
   38     31     33    1
   39     32     33    1
   40     33     34    2
   41     33     35    1
   42     36     37    1
   43     36     38    ar
   44     36     49    ar
   45     38     39    1
   46     38     40    ar
   47     40     41    1
   48     40     42    ar
   49     42     43    ar
   50     43     44    1
   51     43     49    ar
   52     44     45    1
   53     45     46    1
   54     45     47    1
   55     45     48    1
   56     49     50    1
   57     51     52    1
   58     51     53    ar
   59     51     64    ar
   60     53     54    1
   61     53     55    ar
   62     55     56    1
   63     55     57    ar
   64     57     58    ar
   65     58     59    1
   66     58     64    ar
   67     59     60    1
   68     60     61    1
   69     60     62    1
   70     60     63    1
   71     64     65    1
#
#	File Created by: Spartan '16 Export
