# Supplementary material for: Machine-Learning-Guided Discovery of Electrochemical Reactions
Source: J Am Chem Soc. 2022 Dec 2;144(49):22599–610. doi: 10.1021/jacs.2c08997 (PMC9756344; doi:10.1021/jacs.2c08997)
Supplement: Supplementary file 2 — ja2c08997_si_002.zip [file ja2c08997_si_002.zip › Graph Embedding Data/BINOL Data/BINOL_mol2/34.mol2]

@<TRIPOS>MOLECULE
M0001
81 91
SMALL
NO_CHARGES


@<TRIPOS>ATOM
    1   C1        -2.383549270     1.757483688    -2.413416827    C.ar   1  noname
    2   C2        -1.526429555     0.082504342    -0.319259196    C.ar   1  noname
    3   C3        -1.070271305     1.214396803    -2.433598325    C.ar   1  noname
    4   C4        -3.282487693     1.394163395    -1.364190796    C.ar   1  noname
    5   C5        -2.881860615     0.572639582    -0.337816331    C.ar   1  noname
    6   C6        -0.664152003     0.318664665    -1.392257140    C.ar   1  noname
    7   H7        -4.300127240     1.784159196    -1.387287478       H   1  noname
    8   C8        -0.185564840     1.614820836    -3.488964929    C.ar   1  noname
    9   C9        -0.596344553     2.495118302    -4.456947277    C.ar   1  noname
   10   C10       -1.918106393     3.027685831    -4.437864775    C.ar   1  noname
   11   C11       -2.788631067     2.666378846    -3.440832078    C.ar   1  noname
   12   H12        0.828155621     1.212639194    -3.494154835       H   1  noname
   13   H13        0.080316300     2.806405866    -5.249263417       H   1  noname
   14   H14       -2.216272902     3.721857900    -5.217892414       H   1  noname
   15   H15       -3.798176372     3.071250401    -3.406753698       H   1  noname
   16   C16        0.664152003    -0.318664665    -1.392257140    C.ar   1  noname
   17   C17        3.282487693    -1.394163395    -1.364190796    C.ar   1  noname
   18   C18        1.070271305    -1.214396803    -2.433598325    C.ar   1  noname
   19   C19        1.526429555    -0.082504342    -0.319259196    C.ar   1  noname
   20   C20        2.881860615    -0.572639582    -0.337816331    C.ar   1  noname
   21   C21        2.383549270    -1.757483688    -2.413416827    C.ar   1  noname
   22   H22        4.300127240    -1.784159196    -1.387287478       H   1  noname
   23   C23        2.788631067    -2.666378846    -3.440832078    C.ar   1  noname
   24   C24        1.918106393    -3.027685831    -4.437864775    C.ar   1  noname
   25   C25        0.596344553    -2.495118302    -4.456947277    C.ar   1  noname
   26   C26        0.185564840    -1.614820836    -3.488964929    C.ar   1  noname
   27   H27        3.798176372    -3.071250401    -3.406753698       H   1  noname
   28   H28        2.216272902    -3.721857900    -5.217892414       H   1  noname
   29   H29       -0.080316300    -2.806405866    -5.249263417       H   1  noname
   30   H30       -0.828155621    -1.212639194    -3.494154835       H   1  noname
   31   O31       -1.149627572    -0.692079544     0.715982798     O.3   1  noname
   32   O32        1.149627572     0.692079544     0.715982798     O.3   1  noname
   33   P33        0.000000000     0.000000000     1.839776942     P.3   1  noname
   34   O34        0.616149117    -1.204052182     2.430069824     O.2   1  noname
   35   O35       -0.616149117     1.204052182     2.430069824       O   1  noname
   36   C36       -4.151451717     1.026133213     1.780740658    C.ar   1  noname
   37   C37       -3.327093419     2.170472399     2.098086402    C.ar   1  noname
   38   H38       -2.388064527     2.303263344     1.542678048       H   1  noname
   39   C39       -3.668401685     3.018248378     3.109842504    C.ar   1  noname
   40   H40       -3.035110876     3.865218314     3.363635119       H   1  noname
   41   C41       -4.848266974     2.780592388     3.892211540    C.ar   1  noname
   42   H42       -5.092120582     3.487143607     4.682029751       H   1  noname
   43   C43       -5.624454637     1.683446711     3.662870459    C.ar   1  noname
   44   H44       -6.506929668     1.478394866     4.261897729       H   1  noname
   45   C45       -5.283214106     0.747528376     2.616010961    C.ar   1  noname
   46   C46       -6.039301396    -0.413453011     2.403094008    C.ar   1  noname
   47   H47       -6.897041888    -0.618205500     3.037153182       H   1  noname
   48   C48       -5.686617989    -1.322409818     1.396010965    C.ar   1  noname
   49   C49       -4.592611602    -1.027954165     0.520233783    C.ar   1  noname
   50   C50       -3.867988240     0.173162618     0.694266845    C.ar   1  noname
   51   C51       -4.259869023    -1.986507262    -0.508069109    C.ar   1  noname
   52   H52       -3.407743418    -1.766386937    -1.155413173       H   1  noname
   53   C53       -4.965784805    -3.144634850    -0.647851121    C.ar   1  noname
   54   H54       -4.706911983    -3.873028600    -1.411573485       H   1  noname
   55   C55       -6.062584930    -3.436631945     0.231903568    C.ar   1  noname
   56   H56       -6.592354593    -4.376509796     0.098135921       H   1  noname
   57   C57       -6.413245769    -2.558897125     1.213598116    C.ar   1  noname
   58   H58       -7.235000991    -2.769117762     1.893065779       H   1  noname
   59   C59        4.592611602     1.027954165     0.520233783    C.ar   1  noname
   60   C60        4.259869023     1.986507262    -0.508069109    C.ar   1  noname
   61   H61        3.407743418     1.766386937    -1.155413173       H   1  noname
   62   C62        4.965784805     3.144634850    -0.647851121    C.ar   1  noname
   63   H63        4.706911983     3.873028600    -1.411573485       H   1  noname
   64   C64        6.062584930     3.436631945     0.231903568    C.ar   1  noname
   65   H65        6.592354593     4.376509796     0.098135921       H   1  noname
   66   C66        6.413245769     2.558897125     1.213598116    C.ar   1  noname
   67   H67        7.235000991     2.769117762     1.893065779       H   1  noname
   68   C68        5.686617989     1.322409818     1.396010965    C.ar   1  noname
   69   C69        6.039301396     0.413453011     2.403094008    C.ar   1  noname
   70   H70        6.897041888     0.618205500     3.037153182       H   1  noname
   71   C71        5.283214106    -0.747528376     2.616010961    C.ar   1  noname
   72   C72        4.151451717    -1.026133213     1.780740658    C.ar   1  noname
   73   C73        3.867988240    -0.173162618     0.694266845    C.ar   1  noname
   74   C74        3.327093419    -2.170472399     2.098086402    C.ar   1  noname
   75   H75        2.388064527    -2.303263344     1.542678048       H   1  noname
   76   C76        3.668401685    -3.018248378     3.109842504    C.ar   1  noname
   77   H77        3.035110876    -3.865218314     3.363635119       H   1  noname
   78   C78        4.848266974    -2.780592388     3.892211540    C.ar   1  noname
   79   H79        5.092120582    -3.487143607     4.682029751       H   1  noname
   80   C80        5.624454637    -1.683446711     3.662870459    C.ar   1  noname
   81   H81        6.506929668    -1.478394866     4.261897729       H   1  noname


@<TRIPOS>BOND
    1      1      3    ar
    2      1      4    ar
    3      1     11    ar
    4      2      5    ar
    5      2      6    ar
    6      2     31    1
    7      3      6    ar
    8      3      8    ar
    9      4      5    ar
   10      4      7    1
   11      5     50    1
   12      6     16    1
   13      8      9    ar
   14      8     12    1
   15      9     10    ar
   16      9     13    1
   17     10     11    ar
   18     10     14    1
   19     11     15    1
   20     16     18    ar
   21     16     19    ar
   22     17     20    ar
   23     17     21    ar
   24     17     22    1
   25     18     21    ar
   26     18     26    ar
   27     19     20    ar
   28     19     32    1
   29     20     73    1
   30     21     23    ar
   31     23     24    ar
   32     23     27    1
   33     24     25    ar
   34     24     28    1
   35     25     26    ar
   36     25     29    1
   37     26     30    1
   38     31     33    1
   39     32     33    1
   40     33     34    2
   41     33     35    1
   42     36     37    ar
   43     36     45    ar
   44     36     50    ar
   45     37     38    1
   46     37     39    ar
   47     39     40    1
   48     39     41    ar
   49     41     42    1
   50     41     43    ar
   51     43     44    1
   52     43     45    ar
   53     45     46    ar
   54     46     47    1
   55     46     48    ar
   56     48     49    ar
   57     48     57    ar
   58     49     50    ar
   59     49     51    ar
   60     51     52    1
   61     51     53    ar
   62     53     54    1
   63     53     55    ar
   64     55     56    1
   65     55     57    ar
   66     57     58    1
   67     59     60    ar
   68     59     68    ar
   69     59     73    ar
   70     60     61    1
   71     60     62    ar
   72     62     63    1
   73     62     64    ar
   74     64     65    1
   75     64     66    ar
   76     66     67    1
   77     66     68    ar
   78     68     69    ar
   79     69     70    1
   80     69     71    ar
   81     71     72    ar
   82     71     80    ar
   83     72     73    ar
   84     72     74    ar
   85     74     75    1
   86     74     76    ar
   87     76     77    1
   88     76     78    ar
   89     78     79    1
   90     78     80    ar
   91     80     81    1
