# Supplementary material for: Machine-Learning-Guided Discovery of Electrochemical Reactions
Source: J Am Chem Soc. 2022 Dec 2;144(49):22599–610. doi: 10.1021/jacs.2c08997 (PMC9756344; doi:10.1021/jacs.2c08997)
Supplement: Supplementary file 2 — ja2c08997_si_002.zip [file ja2c08997_si_002.zip › Graph Embedding Data/BINOL Data/BINOL_mol2/35.mol2]

@<TRIPOS>MOLECULE
M0001
81 87
SMALL
NO_CHARGES


@<TRIPOS>ATOM
    1   C1         1.771168953     2.363750420    -3.232287187    C.ar   1  noname
    2   C2         0.107520403     1.527024403    -1.122316152    C.ar   1  noname
    3   C3         1.220476785     1.054248665    -3.244073393    C.ar   1  noname
    4   C4         1.428352479     3.265679594    -2.178510284    C.ar   1  noname
    5   C5         0.619252901     2.876106659    -1.137713093    C.ar   1  noname
    6   C6         0.327346877     0.660287474    -2.194052167    C.ar   1  noname
    7   H7         1.836157687     4.275289830    -2.204607983       H   1  noname
    8   C8         1.607908458     0.164568886    -4.299507891    C.ar   1  noname
    9   C9         2.479736866     0.568453737    -5.278801403    C.ar   1  noname
   10   C10        3.017679936     1.887498781    -5.270048123    C.ar   1  noname
   11   C11        2.672694523     2.760667965    -4.269082104    C.ar   1  noname
   12   H12        1.202197892    -0.847917640    -4.296639010       H   1  noname
   13   H13        2.778977816    -0.111306031    -6.072002327       H   1  noname
   14   H14        3.705508863     2.179691408    -6.057896208       H   1  noname
   15   H15        3.082083718     3.767956224    -4.240083562       H   1  noname
   16   C16       -0.327355714    -0.660289961    -2.194053754    C.ar   1  noname
   17   C17       -1.428358617    -3.265683510    -2.178517481    C.ar   1  noname
   18   C18       -1.220481971    -1.054251258    -3.244078103    C.ar   1  noname
   19   C19       -0.107531516    -1.527027684    -1.122318004    C.ar   1  noname
   20   C20       -0.619262320    -2.876110469    -1.137717750    C.ar   1  noname
   21   C21       -1.771172498    -2.363753807    -3.232294701    C.ar   1  noname
   22   H22       -1.836162661    -4.275294222    -2.204616767       H   1  noname
   23   C23       -2.672693253    -2.760671775    -4.269093588    C.ar   1  noname
   24   C24       -3.017675385    -1.887502538    -5.270060665    C.ar   1  noname
   25   C25       -2.479734273    -0.568456700    -5.278810875    C.ar   1  noname
   26   C26       -1.607910839    -0.164571108    -4.299513236    C.ar   1  noname
   27   H27       -3.082081125    -3.767960563    -4.240097638       H   1  noname
   28   H28       -3.705500185    -2.179695747    -6.057912083       H   1  noname
   29   H29       -2.778972630     0.111303174    -6.072012593       H   1  noname
   30   H30       -1.202201914     0.847916158    -4.296641444       H   1  noname
   31   O31       -0.680535754     1.152467772    -0.087822150     O.3   1  noname
   32   O32        0.680521731    -1.152471000    -0.087821410     O.3   1  noname
   33   P33       -0.000011377    -0.000003916     1.024706128     P.3   1  noname
   34   O34       -1.177382072    -0.641797122     1.651469906     O.2   1  noname
   35   O35        1.177359476     0.641789713     1.651478637       O   1  noname
   36   C36        0.272852204     3.846663137    -0.077989561    C.ar   1  noname
   37   C37       -0.429299277     5.010976331    -0.422296304    C.ar   1  noname
   38   H38       -0.754533096     5.161135085    -1.449131999       H   1  noname
   39   C39       -0.724689933     5.974099297     0.547073600    C.ar   1  noname
   40   H40       -1.268865018     6.863790877     0.241838554       H   1  noname
   41   C41       -0.330207926     5.791862083     1.878110171    C.ar   1  noname
   42   C42       -0.614266411     6.829262696     2.966123043     C.3   1  noname
   43   C43       -1.476610851     8.002515334     2.454744671     C.3   1  noname
   44   H44       -0.990423644     8.525715843     1.625313944       H   1  noname
   45   H45       -1.654351646     8.734493149     3.247450497       H   1  noname
   46   H46       -2.453191959     7.650008196     2.105856629       H   1  noname
   47   C47        0.732580230     7.394518033     3.467093981     C.3   1  noname
   48   H48        1.304164633     7.831706231     2.642065691       H   1  noname
   49   H49        1.354898232     6.609118505     3.908875384       H   1  noname
   50   H50        0.586801053     8.167129887     4.225485255       H   1  noname
   51   C51       -1.366500866     6.149183305     4.128654814     C.3   1  noname
   52   H52       -0.768340759     5.352331746     4.584851059       H   1  noname
   53   H53       -2.292149722     5.682694298     3.771806200       H   1  noname
   54   H54       -1.625583084     6.861407568     4.915002205       H   1  noname
   55   C55        0.362855305     4.614520810     2.216159181    C.ar   1  noname
   56   H56        0.666224367     4.437289189     3.247219405       H   1  noname
   57   C57        0.665351648     3.651069172     1.255186262    C.ar   1  noname
   58   H58        1.200046522     2.728625330     1.542202953       H   1  noname
   59   C59       -0.272861940    -3.846667000    -0.077994218    C.ar   1  noname
   60   C60       -0.665364612    -3.651074993     1.255180864    C.ar   1  noname
   61   H61       -1.200065202    -2.728634009     1.542196232       H   1  noname
   62   C62       -0.362863560    -4.614524144     2.216154789    C.ar   1  noname
   63   H63       -0.666234368    -4.437292999     3.247214589       H   1  noname
   64   C64        0.330207344    -5.791861395     1.878107525    C.ar   1  noname
   65   C65        0.614273872    -6.829258040     2.966122196     C.3   1  noname
   66   C66        1.476623922    -8.002506814     2.454744353     C.3   1  noname
   67   H67        2.453201961    -7.649994490     2.105852925       H   1  noname
   68   H68        0.990437561    -8.525712033     1.625316114       H   1  noname
   69   H69        1.654371226    -8.734481665     3.247451396       H   1  noname
   70   C70       -0.732568430    -7.394519726     3.467097367     C.3   1  noname
   71   H71       -1.304152515    -7.831712423     2.642071247       H   1  noname
   72   H72       -1.354889606    -6.609122844     3.908879089       H   1  noname
   73   H73       -0.586783378    -8.167129517     4.225489594       H   1  noname
   74   C74        1.366507110    -6.149171451     4.128650581     C.3   1  noname
   75   H75        2.292152633    -5.682678105     3.771798739       H   1  noname
   76   H76        1.625595361    -6.861392222     4.914999135       H   1  noname
   77   H77        0.768343722    -5.352322168     4.584846508       H   1  noname
   78   C78        0.724690621    -5.974097710     0.547071166    C.ar   1  noname
   79   H79        1.268870945    -6.863786432     0.241837178       H   1  noname
   80   C80        0.429295255    -5.010977071    -0.422299690    C.ar   1  noname
   81   H81        0.754530661    -5.161134873    -1.449135069       H   1  noname


@<TRIPOS>BOND
    1      1      3    ar
    2      1      4    ar
    3      1     11    ar
    4      2      5    ar
    5      2      6    ar
    6      2     31    1
    7      3      6    ar
    8      3      8    ar
    9      4      5    ar
   10      4      7    1
   11      5     36    1
   12      6     16    1
   13      8      9    ar
   14      8     12    1
   15      9     10    ar
   16      9     13    1
   17     10     11    ar
   18     10     14    1
   19     11     15    1
   20     16     18    ar
   21     16     19    ar
   22     17     20    ar
   23     17     21    ar
   24     17     22    1
   25     18     21    ar
   26     18     26    ar
   27     19     20    ar
   28     19     32    1
   29     20     59    1
   30     21     23    ar
   31     23     24    ar
   32     23     27    1
   33     24     25    ar
   34     24     28    1
   35     25     26    ar
   36     25     29    1
   37     26     30    1
   38     31     33    1
   39     32     33    1
   40     33     34    2
   41     33     35    1
   42     36     37    ar
   43     36     57    ar
   44     37     38    1
   45     37     39    ar
   46     39     40    1
   47     39     41    ar
   48     41     42    1
   49     41     55    ar
   50     42     43    1
   51     42     47    1
   52     42     51    1
   53     43     44    1
   54     43     45    1
   55     43     46    1
   56     47     48    1
   57     47     49    1
   58     47     50    1
   59     51     52    1
   60     51     53    1
   61     51     54    1
   62     55     56    1
   63     55     57    ar
   64     57     58    1
   65     59     60    ar
   66     59     80    ar
   67     60     61    1
   68     60     62    ar
   69     62     63    1
   70     62     64    ar
   71     64     65    1
   72     64     78    ar
   73     65     66    1
   74     65     70    1
   75     65     74    1
   76     66     67    1
   77     66     68    1
   78     66     69    1
   79     70     71    1
   80     70     72    1
   81     70     73    1
   82     74     75    1
   83     74     76    1
   84     74     77    1
   85     78     79    1
   86     78     80    ar
   87     80     81    1
