# Supplementary material for: Machine-Learning-Guided Discovery of Electrochemical Reactions
Source: J Am Chem Soc. 2022 Dec 2;144(49):22599–610. doi: 10.1021/jacs.2c08997 (PMC9756344; doi:10.1021/jacs.2c08997)
Supplement: Supplementary file 2 — ja2c08997_si_002.zip [file ja2c08997_si_002.zip › Graph Embedding Data/BINOL Data/BINOL_mol2/36.mol2]

@<TRIPOS>MOLECULE
M0001
97 107
SMALL
NO_CHARGES


@<TRIPOS>ATOM
    1   C1         3.069814902    -0.261409486    -0.188019375    C.ar   1  noname
    2   C2         1.057772985     0.375600909     1.642051979    C.ar   1  noname
    3   C3         1.719419810    -0.382143816    -0.576695514    C.ar   1  noname
    4   C4         3.399062054     0.221213024     1.084613014    C.ar   1  noname
    5   C5         2.407191427     0.535258871     2.017348347    C.ar   1  noname
    6   C6         0.703887975    -0.002352140     0.321345319    C.ar   1  noname
    7   H7         4.443953542     0.338164583     1.368976357       H   1  noname
    8   C8        -0.737126339    -0.042832877    -0.002167775    C.ar   1  noname
    9   C9        -3.481600952    -0.289163457    -0.546679787    C.ar   1  noname
   10   C10       -1.334740653     0.774085031    -0.979922175    C.ar   1  noname
   11   C11       -1.557714038    -0.898441155     0.776118871    C.ar   1  noname
   12   C12       -2.927687206    -1.055424285     0.482587161    C.ar   1  noname
   13   C13       -2.708936762     0.636097512    -1.260610276    C.ar   1  noname
   14   H14       -4.538498889    -0.409632193    -0.779558311       H   1  noname
   15   O15        0.078391365     0.659642513     2.542299693     O.3   1  noname
   16   O16       -1.000045092    -1.634688901     1.774583469     O.3   1  noname
   17   P17       -0.686620445    -0.743940660     3.240931827     P.3   1  noname
   18   C18       -3.405964906     1.482251404    -2.295278218     C.3   1  noname
   19   C19       -2.437988961     2.188658422    -3.252603201     C.3   1  noname
   20   C20       -1.300568185     2.842366530    -2.461310649     C.3   1  noname
   21   C21       -0.488705508     1.779196042    -1.715750918     C.3   1  noname
   22   H22       -4.026154821     2.236781378    -1.767055870       H   1  noname
   23   H23       -4.112100774     0.858000636    -2.877797116       H   1  noname
   24   H24       -2.976704419     2.942863110    -3.852542297       H   1  noname
   25   H25       -2.021766078     1.455759151    -3.970396896       H   1  noname
   26   H26       -1.716624061     3.568305109    -1.735601256       H   1  noname
   27   H27       -0.639455830     3.419275514    -3.132682799       H   1  noname
   28   H28        0.210212328     2.271316279    -1.003654028       H   1  noname
   29   H29        0.164278791     1.225872647    -2.432327770       H   1  noname
   30   C30        1.343904045    -0.990569644    -1.902265525     C.3   1  noname
   31   C31        2.507079825    -1.164020558    -2.885637036     C.3   1  noname
   32   C32        3.762607988    -1.663962775    -2.164743791     C.3   1  noname
   33   C33        4.196444166    -0.631609983    -1.117569856     C.3   1  noname
   34   H34        0.546408001    -0.384619836    -2.390928964       H   1  noname
   35   H35        0.871263088    -1.977700218    -1.695977046       H   1  noname
   36   H36        2.722336323    -0.199576871    -3.384268904       H   1  noname
   37   H37        2.214680607    -1.867817515    -3.686088217       H   1  noname
   38   H38        4.578361494    -1.852724533    -2.883407136       H   1  noname
   39   H39        3.549995682    -2.630420934    -1.666583208       H   1  noname
   40   H40        4.557658651     0.289153085    -1.620166637       H   1  noname
   41   H41        5.056435196    -1.024404020    -0.541152371       H   1  noname
   42   O42        0.344690978    -1.559108632     3.922012368     O.2   1  noname
   43   O43       -1.968245726    -0.209724639     3.754318850       O   1  noname
   44   C44        2.782603527     1.012560187     3.364743851    C.ar   1  noname
   45   C45        2.789260418     0.117069195     4.445641353    C.ar   1  noname
   46   C46        3.225525889     0.539156579     5.702103144    C.ar   1  noname
   47   H47        3.221435085    -0.160116970     6.534983736       H   1  noname
   48   C48        3.650877292     1.858724080     5.893814271    C.ar   1  noname
   49   H49        3.996568098     2.182021587     6.871326096       H   1  noname
   50   C50        3.607696799     2.766311535     4.834331567    C.ar   1  noname
   51   H51        3.904274453     3.800307422     4.989389973       H   1  noname
   52   C52        3.159270781     2.356108625     3.568906572    C.ar   1  noname
   53   C53        2.851881454     5.266614980     0.412128745    C.ar   1  noname
   54   C54        1.702914771     4.545806192     0.832142813    C.ar   1  noname
   55   C55        1.821623834     3.584858620     1.880977730    C.ar   1  noname
   56   H56        0.933895502     3.018743265     2.194387718       H   1  noname
   57   C57        3.040830223     3.351975704     2.480880682    C.ar   1  noname
   58   C58        4.197201260     4.080729824     2.057450987    C.ar   1  noname
   59   H59        5.148095734     3.871745557     2.544231084       H   1  noname
   60   C60        4.105232371     5.009991638     1.052486504    C.ar   1  noname
   61   H61        4.981743362     5.561978754     0.722330914       H   1  noname
   62   C62        0.448618109     4.795337342     0.186710297    C.ar   1  noname
   63   H63       -0.425628110     4.230609754     0.518470459       H   1  noname
   64   C64        0.358221300     5.717331754    -0.825148995    C.ar   1  noname
   65   H65       -0.589563835     5.906991473    -1.323969621       H   1  noname
   66   C66        1.512262845     6.442237750    -1.245338379    C.ar   1  noname
   67   H67        1.409370838     7.165859168    -2.049718861       H   1  noname
   68   C68        2.726327749     6.225029963    -0.643434449    C.ar   1  noname
   69   H69        3.612200256     6.771566765    -0.956988373       H   1  noname
   70   C70       -3.781921000    -1.991660126     1.243248341    C.ar   1  noname
   71   C71       -4.291157792    -1.608311955     2.494219865    C.ar   1  noname
   72   C72       -5.175489864    -2.444051163     3.177096381    C.ar   1  noname
   73   H73       -5.560427789    -2.140477627     4.148004974       H   1  noname
   74   C74       -5.553504827    -3.672691460     2.623317047    C.ar   1  noname
   75   H75       -6.249164943    -4.316779019     3.153410990       H   1  noname
   76   C76       -5.018292312    -4.080539531     1.400496059    C.ar   1  noname
   77   H77       -5.283835255    -5.049444130     0.985505735       H   1  noname
   78   C78       -4.118052748    -3.252839426     0.710410085    C.ar   1  noname
   79   C79       -2.359239026    -4.699189488    -2.942892956    C.ar   1  noname
   80   C80       -1.532551448    -4.363313385    -1.838334193    C.ar   1  noname
   81   C81       -2.130110039    -3.875806781    -0.636677173    C.ar   1  noname
   82   H82       -1.487454963    -3.593610736     0.208073606       H   1  noname
   83   C83       -3.498582091    -3.738564979    -0.542827799    C.ar   1  noname
   84   C84       -4.329681472    -4.076651455    -1.657585448    C.ar   1  noname
   85   H85       -5.405661012    -3.945061054    -1.559454608       H   1  noname
   86   C86       -3.776079095    -4.540756042    -2.823627252    C.ar   1  noname
   87   H87       -4.402182406    -4.790887544    -3.676463859       H   1  noname
   88   C88       -0.113711618    -4.520400128    -1.958007416    C.ar   1  noname
   89   H89        0.510218204    -4.260991249    -1.100335240       H   1  noname
   90   C90        0.439872609    -4.985384631    -3.124050913    C.ar   1  noname
   91   H91        1.516771541    -5.102190401    -3.222418878       H   1  noname
   92   C92       -0.391298053    -5.320794846    -4.233188064    C.ar   1  noname
   93   H93        0.075847451    -5.685672931    -5.144053931       H   1  noname
   94   C94       -1.753934020    -5.182910041    -4.146183969    C.ar   1  noname
   95   H95       -2.396576026    -5.434730623    -4.986083198       H   1  noname
   96   H96        2.403888197    -0.904973160     4.299366812       H   1  noname
   97   H97       -3.949031365    -0.664439981     2.948452016       H   1  noname


@<TRIPOS>BOND
    1      1      3    ar
    2      1      4    ar
    3      1     33    1
    4      2      5    ar
    5      2      6    ar
    6      2     15    1
    7      3      6    ar
    8      3     30    1
    9      4      5    ar
   10      4      7    1
   11      5     44    1
   12      6      8    1
   13      8     10    ar
   14      8     11    ar
   15      9     12    ar
   16      9     13    ar
   17      9     14    1
   18     10     13    ar
   19     10     21    1
   20     11     12    ar
   21     11     16    1
   22     12     70    1
   23     13     18    1
   24     15     17    1
   25     16     17    1
   26     17     42    2
   27     17     43    1
   28     18     19    1
   29     18     22    1
   30     18     23    1
   31     19     20    1
   32     19     24    1
   33     19     25    1
   34     20     21    1
   35     20     26    1
   36     20     27    1
   37     21     28    1
   38     21     29    1
   39     30     31    1
   40     30     34    1
   41     30     35    1
   42     31     32    1
   43     31     36    1
   44     31     37    1
   45     32     33    1
   46     32     38    1
   47     32     39    1
   48     33     40    1
   49     33     41    1
   50     44     45    ar
   51     44     52    ar
   52     45     46    ar
   53     45     96    1
   54     46     47    1
   55     46     48    ar
   56     48     49    1
   57     48     50    ar
   58     50     51    1
   59     50     52    ar
   60     52     57    1
   61     53     54    ar
   62     53     60    ar
   63     53     68    ar
   64     54     55    ar
   65     54     62    ar
   66     55     56    1
   67     55     57    ar
   68     57     58    ar
   69     58     59    1
   70     58     60    ar
   71     60     61    1
   72     62     63    1
   73     62     64    ar
   74     64     65    1
   75     64     66    ar
   76     66     67    1
   77     66     68    ar
   78     68     69    1
   79     70     71    ar
   80     70     78    ar
   81     71     72    ar
   82     71     97    1
   83     72     73    1
   84     72     74    ar
   85     74     75    1
   86     74     76    ar
   87     76     77    1
   88     76     78    ar
   89     78     83    1
   90     79     80    ar
   91     79     86    ar
   92     79     94    ar
   93     80     81    ar
   94     80     88    ar
   95     81     82    1
   96     81     83    ar
   97     83     84    ar
   98     84     85    1
   99     84     86    ar
  100     86     87    1
  101     88     89    1
  102     88     90    ar
  103     90     91    1
  104     90     92    ar
  105     92     93    1
  106     92     94    ar
  107     94     95    1
#
#	File Created by: Spartan '16 Export
