# Supplementary material for: Machine-Learning-Guided Discovery of Electrochemical Reactions
Source: J Am Chem Soc. 2022 Dec 2;144(49):22599–610. doi: 10.1021/jacs.2c08997 (PMC9756344; doi:10.1021/jacs.2c08997)
Supplement: Supplementary file 2 — ja2c08997_si_002.zip [file ja2c08997_si_002.zip › Graph Embedding Data/BINOL Data/BINOL_mol2/37.mol2]

@<TRIPOS>MOLECULE
M0001
89 99
SMALL
NO_CHARGES


@<TRIPOS>ATOM
    1   C1        -1.946217664    -4.430092802    -2.574097424    C.ar   1  noname
    2   C2        -1.680808762    -1.882529330    -1.413423171    C.ar   1  noname
    3   C3        -2.057979847    -4.278470185    -1.166182565    C.ar   1  noname
    4   C4        -1.713846356    -3.283093124    -3.395420679    C.ar   1  noname
    5   C5        -1.562294702    -2.035432662    -2.843470764    C.ar   1  noname
    6   C6        -1.992194754    -2.964526410    -0.591397645    C.ar   1  noname
    7   H7        -1.635987502    -3.419218098    -4.473213287       H   1  noname
    8   C8        -2.209575846    -5.458220590    -0.366103183    C.ar   1  noname
    9   C9        -2.293032390    -6.698945337    -0.945513694    C.ar   1  noname
   10   C10       -2.225446983    -6.840463632    -2.361135861    C.ar   1  noname
   11   C11       -2.049489938    -5.733653591    -3.153288009    C.ar   1  noname
   12   H12       -2.244196580    -5.348285763     0.719072611       H   1  noname
   13   H13       -2.405654591    -7.590882639    -0.334015780       H   1  noname
   14   H14       -2.306237849    -7.832527938    -2.795084225       H   1  noname
   15   H15       -1.980539095    -5.826339727    -4.235008752       H   1  noname
   16   C16       -2.209503402    -2.739552417     0.848502645    C.ar   1  noname
   17   C17       -2.475589704    -2.404339480     3.651774935    C.ar   1  noname
   18   C18       -3.418428830    -3.156114609     1.501288132    C.ar   1  noname
   19   C19       -1.234804471    -2.075602031     1.591831100    C.ar   1  noname
   20   C20       -1.354411600    -1.924185105     3.021945898    C.ar   1  noname
   21   C21       -3.535758962    -3.012048220     2.909543465    C.ar   1  noname
   22   H22       -2.582245484    -2.307309116     4.731329756       H   1  noname
   23   C23       -4.723443057    -3.461042839     3.567728835    C.ar   1  noname
   24   C24       -5.760805675    -4.001396205     2.849821208    C.ar   1  noname
   25   C25       -5.666583126    -4.106759100     1.432569598    C.ar   1  noname
   26   C26       -4.532946338    -3.695200438     0.778683951    C.ar   1  noname
   27   H27       -4.785850994    -3.359469700     4.649048779       H   1  noname
   28   H28       -6.664324022    -4.345593620     3.344000103       H   1  noname
   29   H29       -6.510077585    -4.512816647     0.879577732       H   1  noname
   30   H30       -4.464447360    -3.759146957    -0.308564630       H   1  noname
   31   O31       -1.593516107    -0.628568061    -0.903117547     O.3   1  noname
   32   O32       -0.086715059    -1.652445232     1.005930919     O.3   1  noname
   33   P33       -0.178914722    -0.242882832     0.010945608     P.3   1  noname
   34   O34       -0.575598582     0.913841430     0.851677497     O.2   1  noname
   35   O35        1.006180426    -0.329280067    -0.878027243       O   1  noname
   36   C36       -1.286808677    -0.858702801    -3.696438607    C.ar   1  noname
   37   C37       -2.276067867    -0.377928125    -4.568722530    C.ar   1  noname
   38   H38       -3.243113730    -0.871113860    -4.616623549       H   1  noname
   39   C39       -2.017969337     0.750083350    -5.351234762    C.ar   1  noname
   40   H40       -2.785031921     1.128132710    -6.022392066       H   1  noname
   41   C41       -0.788973909     1.407810559    -5.262279061    C.ar   1  noname
   42   H42       -0.614234025     2.306200648    -5.847556136       H   1  noname
   43   C43        0.207024353     0.927123091    -4.394325976    C.ar   1  noname
   44   C44       -0.040881747    -0.223514521    -3.630252926    C.ar   1  noname
   45   H45        0.731598501    -0.609405018    -2.943582474       H   1  noname
   46   C46        3.868627380     3.156758406    -3.948718621    C.ar   1  noname
   47   C47        3.241954779     3.025344380    -5.227904447    C.ar   1  noname
   48   H48        3.697261795     3.516265819    -6.083791126       H   1  noname
   49   C49        2.089893891     2.294259658    -5.368368568    C.ar   1  noname
   50   H50        1.619406686     2.182569179    -6.343436230       H   1  noname
   51   C51        1.486917054     1.652459785    -4.238968056    C.ar   1  noname
   52   C52        2.094837148     1.739628136    -3.003489995    C.ar   1  noname
   53   H53        1.670948497     1.217399567    -2.124659937       H   1  noname
   54   C54        3.292897456     2.496124003    -2.832337986    C.ar   1  noname
   55   C55        3.920016788     2.612028850    -1.549657261    C.ar   1  noname
   56   H56        3.467072602     2.087702410    -0.703653656       H   1  noname
   57   C57        5.057309238     3.364360727    -1.399617043    C.ar   1  noname
   58   H58        5.537289249     3.461515817    -0.428205256       H   1  noname
   59   C59        5.629510873     4.036423294    -2.519805691    C.ar   1  noname
   60   H60        6.527116193     4.630764329    -2.368008974       H   1  noname
   61   C61        5.055244706     3.934365641    -3.762284343    C.ar   1  noname
   62   H62        5.485836445     4.441033224    -4.621436310       H   1  noname
   63   C63       -0.277351586    -1.264743732     3.792152695    C.ar   1  noname
   64   C64        0.512935635    -2.015626140     4.676618120    C.ar   1  noname
   65   H65        0.332243830    -3.080567254     4.794750644       H   1  noname
   66   C66        1.545668747    -1.391241702     5.380149589    C.ar   1  noname
   67   H67        2.163243626    -1.972221434     6.060460019       H   1  noname
   68   C68        1.803617731    -0.030348315     5.200205828    C.ar   1  noname
   69   H69        2.633659975     0.435325336     5.724005367       H   1  noname
   70   C70        1.011596820     0.727239509     4.319763420    C.ar   1  noname
   71   C71       -0.044956306     0.106982336     3.635505646    C.ar   1  noname
   72   H72       -0.672289108     0.689912510     2.939948613       H   1  noname
   73   C73        2.029905882     4.850881162     3.587777139    C.ar   1  noname
   74   C74        2.145955511     4.289095958     4.898210140    C.ar   1  noname
   75   H75        2.515551688     4.918036560     5.703618601       H   1  noname
   76   C76        1.797372699     2.982960775     5.130503712    C.ar   1  noname
   77   H77        1.872704784     2.558205755     6.129752499       H   1  noname
   78   C78        1.316036724     2.152733055     4.067455730    C.ar   1  noname
   79   C79        1.165243698     2.686139753     2.804004089    C.ar   1  noname
   80   H80        0.755455822     2.076597096     1.976188994       H   1  noname
   81   C81        1.523062083     4.041847890     2.537642510    C.ar   1  noname
   82   C82        1.391937623     4.599282199     1.224609501    C.ar   1  noname
   83   H83        0.990202660     3.963323596     0.430906547       H   1  noname
   84   C84        1.764766913     5.897036273     0.982159430    C.ar   1  noname
   85   H85        1.672906135     6.326772861    -0.013003261       H   1  noname
   86   C86        2.283723263     6.706296033     2.035576863    C.ar   1  noname
   87   H87        2.577081561     7.728763846     1.810900903       H   1  noname
   88   C88        2.410605626     6.201007432     3.305433189    C.ar   1  noname
   89   H89        2.802710886     6.811208597     4.114241825       H   1  noname


@<TRIPOS>BOND
    1      1      3    ar
    2      1      4    ar
    3      1     11    ar
    4      2      5    ar
    5      2      6    ar
    6      2     31    1
    7      3      6    ar
    8      3      8    ar
    9      4      5    ar
   10      4      7    1
   11      5     36    1
   12      6     16    1
   13      8      9    ar
   14      8     12    1
   15      9     10    ar
   16      9     13    1
   17     10     11    ar
   18     10     14    1
   19     11     15    1
   20     16     18    ar
   21     16     19    ar
   22     17     20    ar
   23     17     21    ar
   24     17     22    1
   25     18     21    ar
   26     18     26    ar
   27     19     20    ar
   28     19     32    1
   29     20     63    1
   30     21     23    ar
   31     23     24    ar
   32     23     27    1
   33     24     25    ar
   34     24     28    1
   35     25     26    ar
   36     25     29    1
   37     26     30    1
   38     31     33    1
   39     32     33    1
   40     33     34    2
   41     33     35    1
   42     36     37    ar
   43     36     44    ar
   44     37     38    1
   45     37     39    ar
   46     39     40    1
   47     39     41    ar
   48     41     42    1
   49     41     43    ar
   50     43     44    ar
   51     43     51    1
   52     44     45    1
   53     46     47    ar
   54     46     54    ar
   55     46     61    ar
   56     47     48    1
   57     47     49    ar
   58     49     50    1
   59     49     51    ar
   60     51     52    ar
   61     52     53    1
   62     52     54    ar
   63     54     55    ar
   64     55     56    1
   65     55     57    ar
   66     57     58    1
   67     57     59    ar
   68     59     60    1
   69     59     61    ar
   70     61     62    1
   71     63     64    ar
   72     63     71    ar
   73     64     65    1
   74     64     66    ar
   75     66     67    1
   76     66     68    ar
   77     68     69    1
   78     68     70    ar
   79     70     71    ar
   80     70     78    1
   81     71     72    1
   82     73     74    ar
   83     73     81    ar
   84     73     88    ar
   85     74     75    1
   86     74     76    ar
   87     76     77    1
   88     76     78    ar
   89     78     79    ar
   90     79     80    1
   91     79     81    ar
   92     81     82    ar
   93     82     83    1
   94     82     84    ar
   95     84     85    1
   96     84     86    ar
   97     86     87    1
   98     86     88    ar
   99     88     89    1
#
#	File Created by: Spartan '16 Export
