# Supplementary material for: Machine-Learning-Guided Discovery of Electrochemical Reactions
Source: J Am Chem Soc. 2022 Dec 2;144(49):22599–610. doi: 10.1021/jacs.2c08997 (PMC9756344; doi:10.1021/jacs.2c08997)
Supplement: Supplementary file 2 — ja2c08997_si_002.zip [file ja2c08997_si_002.zip › Graph Embedding Data/BINOL Data/BINOL_mol2/38.mol2]

@<TRIPOS>MOLECULE
M0001
89 99
SMALL
NO_CHARGES


@<TRIPOS>ATOM
    1   C1         3.545915302    -3.470017050     0.751638443    C.ar   1  noname
    2   C2         1.308779376    -1.796442828     1.092390597    C.ar   1  noname
    3   C3         3.730807399    -2.077255287     0.963084760    C.ar   1  noname
    4   C4         2.226982655    -4.018758352     0.771396440    C.ar   1  noname
    5   C5         1.121831108    -3.217146209     0.932599070    C.ar   1  noname
    6   C6         2.587088726    -1.245759552     1.194558319    C.ar   1  noname
    7   H7         2.107872583    -5.093516922     0.639271200       H   1  noname
    8   C8         5.063429755    -1.551019364     0.905096670    C.ar   1  noname
    9   C9         6.135252238    -2.371686015     0.662997126    C.ar   1  noname
   10   C10        5.946020782    -3.770142255     0.466587222    C.ar   1  noname
   11   C11        4.682880880    -4.304286573     0.511380119    C.ar   1  noname
   12   H12        5.202309837    -0.478041793     1.044626741       H   1  noname
   13   H13        7.143350984    -1.968671396     0.611451029       H   1  noname
   14   H14        6.813537030    -4.394416360     0.275410352       H   1  noname
   15   H15        4.522130908    -5.369363580     0.358209658       H   1  noname
   16   C16        2.725134771     0.191761770     1.486203723    C.ar   1  noname
   17   C17        3.048993153     2.971952936     1.891071310    C.ar   1  noname
   18   C18        3.423554441     0.657756049     2.647288141    C.ar   1  noname
   19   C19        2.116921196     1.116753282     0.636361466    C.ar   1  noname
   20   C20        2.325970605     2.533071688     0.807304768    C.ar   1  noname
   21   C21        3.584869310     2.055196004     2.846835008    C.ar   1  noname
   22   H22        3.210544088     4.038290867     2.044612882       H   1  noname
   23   C23        4.273604824     2.527225550     4.008408121    C.ar   1  noname
   24   C24        4.763993169     1.645160790     4.938096294    C.ar   1  noname
   25   C25        4.591571345     0.243369093     4.750171059    C.ar   1  noname
   26   C26        3.943983014    -0.236146776     3.640394820    C.ar   1  noname
   27   H27        4.393055845     3.600497025     4.140736142       H   1  noname
   28   H28        5.279610886     1.995005373     5.827252293       H   1  noname
   29   H29        4.977762944    -0.436288914     5.505327949       H   1  noname
   30   H30        3.799538739    -1.308020589     3.498058470       H   1  noname
   31   O31        0.211887809    -1.019272906     1.243685759     O.3   1  noname
   32   O32        1.398173765     0.699827387    -0.431172829     O.3   1  noname
   33   P33       -0.174989867     0.034726199    -0.088297034     P.3   1  noname
   34   O34       -0.976934069     1.116691210     0.524344062     O.2   1  noname
   35   O35       -0.466463871    -0.830296831    -1.252724159       O   1  noname
   36   C36       -0.226507760    -3.822350777     0.966539864    C.ar   1  noname
   37   C37       -1.174953519    -3.553362943    -0.031384338    C.ar   1  noname
   38   H38       -0.941679593    -2.825677867    -0.829755007       H   1  noname
   39   C39       -2.417940446    -4.188357544    -0.000441545    C.ar   1  noname
   40   H40       -3.153203235    -3.968881915    -0.773328889       H   1  noname
   41   C41       -2.726618055    -5.090296666     1.029337857    C.ar   1  noname
   42   C42       -1.785167437    -5.342407291     2.039831501    C.ar   1  noname
   43   H43       -2.025413485    -6.031526353     2.845569428       H   1  noname
   44   C44       -0.540342889    -4.714827628     2.006550062    C.ar   1  noname
   45   H45        0.188733500    -4.906955271     2.791384958       H   1  noname
   46   C46       -6.497178890    -7.159835384     1.235345132    C.ar   1  noname
   47   C47       -6.080305859    -6.276646070     2.282489433    C.ar   1  noname
   48   H48       -6.731885457    -6.144111247     3.144086357       H   1  noname
   49   C49       -4.884761894    -5.612599056     2.199522537    C.ar   1  noname
   50   H50       -4.561383530    -4.932011284     2.988193280       H   1  noname
   51   C51       -4.030125503    -5.789379289     1.062277130    C.ar   1  noname
   52   C52       -4.418442330    -6.621246824     0.035577592    C.ar   1  noname
   53   H53       -3.780711777    -6.754942398    -0.837207357       H   1  noname
   54   C54       -5.658379080    -7.329141359     0.102848138    C.ar   1  noname
   55   C55       -6.071849501    -8.215362859    -0.942889292    C.ar   1  noname
   56   H56       -5.420518775    -8.339094872    -1.806538790       H   1  noname
   57   C57       -7.262863549    -8.891374676    -0.852009132    C.ar   1  noname
   58   H58       -7.583772561    -9.566816041    -1.642224597       H   1  noname
   59   C59       -8.105889527    -8.718466328     0.284239304    C.ar   1  noname
   60   H60       -9.044726856    -9.265590253     0.326880830       H   1  noname
   61   C61       -7.734041754    -7.875058231     1.301650459    C.ar   1  noname
   62   H62       -8.370921391    -7.735218486     2.172699759       H   1  noname
   63   C63        1.802429040     3.509678356    -0.171258321    C.ar   1  noname
   64   C64        0.424173878     3.702333747    -0.347477097    C.ar   1  noname
   65   H65       -0.294399772     3.070938821     0.205994309       H   1  noname
   66   C66       -0.035094506     4.675072182    -1.237445806    C.ar   1  noname
   67   H67       -1.106344154     4.814028253    -1.376194547       H   1  noname
   68   C68        0.876265136     5.457430317    -1.963091116    C.ar   1  noname
   69   C69        2.255332162     5.249125831    -1.802560964    C.ar   1  noname
   70   H70        2.964021522     5.845299354    -2.371905571       H   1  noname
   71   C71        2.716052820     4.283149594    -0.908593209    C.ar   1  noname
   72   H72        3.784859415     4.118558059    -0.786146250       H   1  noname
   73   C73       -0.385501763     8.525421938    -4.708620273    C.ar   1  noname
   74   C74        0.387812627     7.406083202    -5.155143793    C.ar   1  noname
   75   H75        0.663693735     7.348084105    -6.206331908       H   1  noname
   76   C76        0.771713523     6.428662607    -4.275123139    C.ar   1  noname
   77   H77        1.354553420     5.568268767    -4.606476311       H   1  noname
   78   C78        0.405189115     6.508605202    -2.891558635    C.ar   1  noname
   79   C79       -0.352337854     7.567824323    -2.443102136    C.ar   1  noname
   80   H80       -0.644144605     7.632891852    -1.395751456       H   1  noname
   81   C81       -0.759254045     8.602466865    -3.341443489    C.ar   1  noname
   82   C82       -1.528684591     9.723392392    -2.892649957    C.ar   1  noname
   83   H83       -1.809001263     9.773518601    -1.841773316       H   1  noname
   84   C84       -1.900273596    10.709435824    -3.772084812    C.ar   1  noname
   85   H85       -2.484549045    11.564478359    -3.438665309       H   1  noname
   86   C86       -1.527005829    10.629722998    -5.145390209    C.ar   1  noname
   87   H87       -1.838164327    11.424855207    -5.818831866       H   1  noname
   88   C88       -0.789247017     9.566153352    -5.602844997    C.ar   1  noname
   89   H89       -0.500214373     9.495322924    -6.649430328       H   1  noname


@<TRIPOS>BOND
    1      1      3    ar
    2      1      4    ar
    3      1     11    ar
    4      2      5    ar
    5      2      6    ar
    6      2     31    1
    7      3      6    ar
    8      3      8    ar
    9      4      5    ar
   10      4      7    1
   11      5     36    1
   12      6     16    1
   13      8      9    ar
   14      8     12    1
   15      9     10    ar
   16      9     13    1
   17     10     11    ar
   18     10     14    1
   19     11     15    1
   20     16     18    ar
   21     16     19    ar
   22     17     20    ar
   23     17     21    ar
   24     17     22    1
   25     18     21    ar
   26     18     26    ar
   27     19     20    ar
   28     19     32    1
   29     20     63    1
   30     21     23    ar
   31     23     24    ar
   32     23     27    1
   33     24     25    ar
   34     24     28    1
   35     25     26    ar
   36     25     29    1
   37     26     30    1
   38     31     33    1
   39     32     33    1
   40     33     34    2
   41     33     35    1
   42     36     37    ar
   43     36     44    ar
   44     37     38    1
   45     37     39    ar
   46     39     40    1
   47     39     41    ar
   48     41     42    ar
   49     41     51    1
   50     42     43    1
   51     42     44    ar
   52     44     45    1
   53     46     47    ar
   54     46     54    ar
   55     46     61    ar
   56     47     48    1
   57     47     49    ar
   58     49     50    1
   59     49     51    ar
   60     51     52    ar
   61     52     53    1
   62     52     54    ar
   63     54     55    ar
   64     55     56    1
   65     55     57    ar
   66     57     58    1
   67     57     59    ar
   68     59     60    1
   69     59     61    ar
   70     61     62    1
   71     63     64    ar
   72     63     71    ar
   73     64     65    1
   74     64     66    ar
   75     66     67    1
   76     66     68    ar
   77     68     69    ar
   78     68     78    1
   79     69     70    1
   80     69     71    ar
   81     71     72    1
   82     73     74    ar
   83     73     81    ar
   84     73     88    ar
   85     74     75    1
   86     74     76    ar
   87     76     77    1
   88     76     78    ar
   89     78     79    ar
   90     79     80    1
   91     79     81    ar
   92     81     82    ar
   93     82     83    1
   94     82     84    ar
   95     84     85    1
   96     84     86    ar
   97     86     87    1
   98     86     88    ar
   99     88     89    1
#
#	File Created by: Spartan '16 Export
