# Supplementary material for: Machine-Learning-Guided Discovery of Electrochemical Reactions
Source: J Am Chem Soc. 2022 Dec 2;144(49):22599–610. doi: 10.1021/jacs.2c08997 (PMC9756344; doi:10.1021/jacs.2c08997)
Supplement: Supplementary file 2 — ja2c08997_si_002.zip [file ja2c08997_si_002.zip › Graph Embedding Data/BINOL Data/BINOL_mol2/39.mol2]

#
#	File Created by: Spartan '16 Export
#

@<TRIPOS>MOLECULE
76_vi_31
97 105
SMALL
NO_CHARGES


@<TRIPOS>ATOM
    1   C1        -0.579793106    -3.019375526    -3.413394978    C.ar   1  noname
    2   C2        -0.906615250    -0.810098665    -1.722092049    C.ar   1  noname
    3   C3        -0.736260129    -3.223617306    -2.028227279    C.ar   1  noname
    4   C4        -0.622952538    -1.721519956    -3.939025840    C.ar   1  noname
    5   C5        -0.762977018    -0.602679387    -3.112521252    C.ar   1  noname
    6   C6        -0.988290160    -2.121886413    -1.188444152    C.ar   1  noname
    7   H7        -0.516143190    -1.569296828    -5.012192803       H   1  noname
    8   C8        -1.287750613    -2.274467159     0.249956609    C.ar   1  noname
    9   C9        -1.651339463    -2.673017798     3.001074936    C.ar   1  noname
   10   C10       -2.445744107    -2.926466765     0.715234488    C.ar   1  noname
   11   C11       -0.393082121    -1.697045720     1.187173703    C.ar   1  noname
   12   C12       -0.548468988    -1.928336501     2.572580908    C.ar   1  noname
   13   C13       -2.610503602    -3.147418269     2.096877761    C.ar   1  noname
   14   H14       -1.775139105    -2.858727367     4.067111394       H   1  noname
   15   O15       -1.049483794     0.254721374    -0.893646915     O.3   1  noname
   16   O16        0.669164952    -0.982009726     0.738911254     O.3   1  noname
   17   P17        0.311202737     0.607197132     0.130254969     P.3   1  noname
   18   C18       -3.786092927    -3.912070080     2.649807554     C.3   1  noname
   19   C19       -4.980656644    -3.958634186     1.688928246     C.3   1  noname
   20   C20       -4.513103620    -4.346069351     0.282154663     C.3   1  noname
   21   C21       -3.532692856    -3.300136918    -0.259014324     C.3   1  noname
   22   H22       -4.107486719    -3.467783816     3.612888557       H   1  noname
   23   H23       -3.452522503    -4.944449913     2.883044596       H   1  noname
   24   H24       -5.738957111    -4.670983441     2.057200157       H   1  noname
   25   H25       -5.470426381    -2.965392937     1.658396201       H   1  noname
   26   H26       -4.024624600    -5.338685482     0.307114843       H   1  noname
   27   H27       -5.376984844    -4.439957301    -0.399862681       H   1  noname
   28   H28       -3.106451695    -3.652010684    -1.220252256       H   1  noname
   29   H29       -4.076940332    -2.362421815    -0.513536622       H   1  noname
   30   C30       -0.549544593    -4.592014108    -1.425817561     C.3   1  noname
   31   C31       -0.697639450    -5.735876717    -2.434623076     C.3   1  noname
   32   C32        0.121464488    -5.442013055    -3.695745384     C.3   1  noname
   33   C33       -0.391016478    -4.165495870    -4.374203641     C.3   1  noname
   34   H34        0.467943609    -4.611381466    -0.973432556       H   1  noname
   35   H35       -1.242531306    -4.753999286    -0.575510263       H   1  noname
   36   H36       -0.372254181    -6.686446541    -1.975476086       H   1  noname
   37   H37       -1.764282928    -5.865089313    -2.699357172       H   1  noname
   38   H38        1.188447592    -5.315272828    -3.425889171       H   1  noname
   39   H39        0.074384012    -6.292431586    -4.397619417       H   1  noname
   40   H40       -1.362632051    -4.369045486    -4.870169832       H   1  noname
   41   H41        0.310312079    -3.872018136    -5.180551127       H   1  noname
   42   O42       -0.281905421     1.403113264     1.230048491     O.2   1  noname
   43   O43        1.474803076     0.915598881    -0.733312876       O   1  noname
   44   C44       -0.744464546     0.748829676    -3.707762735    C.ar   1  noname
   45   C45       -1.766722858     1.136670138    -4.587439530    C.ar   1  noname
   46   H46       -2.585460342     0.452829619    -4.796302350       H   1  noname
   47   C47       -1.743795937     2.401910186    -5.180578115    C.ar   1  noname
   48   H48       -2.545739027     2.690161659    -5.853786722       H   1  noname
   49   C49       -0.701431693     3.296521156    -4.902140499    C.ar   1  noname
   50   C50        0.318132207     2.905323541    -4.019607576    C.ar   1  noname
   51   H51        1.127867274     3.592294196    -3.780997638       H   1  noname
   52   C52        0.300822185     1.643828374    -3.426893390    C.ar   1  noname
   53   H53        1.095467021     1.352314629    -2.717533934       H   1  noname
   54   C54        0.458756246     7.366694952    -5.977400463     C.3   1  noname
   55   H55        0.429962653     8.359856612    -6.459398439       H   1  noname
   56   H56        1.359305908     7.358763802    -5.333337564       H   1  noname
   57   C57        0.580245076     6.266750667    -7.042690623     C.3   1  noname
   58   H58        1.510765697     6.405145070    -7.622594115       H   1  noname
   59   H59       -0.251830161     6.353918278    -7.766412162       H   1  noname
   60   C60        0.568247411     4.871630149    -6.403689674     C.3   1  noname
   61   H61        1.471209592     4.735422307    -5.778242807       H   1  noname
   62   H62        0.618439714     4.089878875    -7.182811202       H   1  noname
   63   C63       -0.698344685     4.667492035    -5.544795258     C.3   1  noname
   64   H64       -1.586820215     4.757548425    -6.219259285       H   1  noname
   65   C65       -0.807469500     5.770745741    -4.470784575     C.3   1  noname
   66   H66        0.024770152     5.675637614    -3.746763310       H   1  noname
   67   H67       -1.731658886     5.624756374    -3.881311018       H   1  noname
   68   C68       -0.792478121     7.165404499    -5.109524004     C.3   1  noname
   69   H69       -0.831346772     7.937886017    -4.319674730       H   1  noname
   70   H70       -1.701450908     7.305697272    -5.724015897       H   1  noname
   71   C71        0.405176891    -1.400482195     3.569140574    C.ar   1  noname
   72   C72        1.168869727    -2.289237131     4.341243042    C.ar   1  noname
   73   H73        1.080102307    -3.359773289     4.175149915       H   1  noname
   74   C74        2.052844869    -1.802533288     5.308113325    C.ar   1  noname
   75   H75        2.642113264    -2.502630396     5.892988384       H   1  noname
   76   C76        2.187111002    -0.422905810     5.515466667    C.ar   1  noname
   77   C77        1.422582383     0.462911663     4.739430772    C.ar   1  noname
   78   H78        1.524141181     1.537699760     4.877327695       H   1  noname
   79   C79        0.538060336    -0.017570113     3.775157427    C.ar   1  noname
   80   H80       -0.043742585     0.686780045     3.154667786       H   1  noname
   81   C81        4.526379301     2.269777643     8.034448693     C.3   1  noname
   82   H82        5.245596748     2.609941087     8.800310204       H   1  noname
   83   H83        4.092939107     3.184479039     7.585742212       H   1  noname
   84   C84        3.410830480     1.441462581     8.689356181     C.3   1  noname
   85   H85        2.871545257     2.056621872     9.432337126       H   1  noname
   86   H86        3.852824613     0.595960106     9.249254763       H   1  noname
   87   C87        2.425139585     0.910284407     7.640015953     C.3   1  noname
   88   H88        1.886159328     1.753742934     7.167654772       H   1  noname
   89   H89        1.650081397     0.285942197     8.119804878       H   1  noname
   90   C90        3.158398168     0.087297207     6.558967689     C.3   1  noname
   91   H91        3.644112713    -0.785060802     7.064430759       H   1  noname
   92   C92        4.270886705     0.929773793     5.899236539     C.3   1  noname
   93   H93        3.822800207     1.771335802     5.336320165       H   1  noname
   94   H94        4.802084247     0.318549517     5.146128835       H   1  noname
   95   C95        5.254384054     1.463162711     6.948778066     C.3   1  noname
   96   H96        6.017366416     2.094913561     6.458011200       H   1  noname
   97   H97        5.801803842     0.620656438     7.411422494       H   1  noname


@<TRIPOS>BOND
    1      1      3    ar
    2      1      4    ar
    3      1     33    1
    4      2      5    ar
    5      2      6    ar
    6      2     15    1
    7      3      6    ar
    8      3     30    1
    9      4      5    ar
   10      4      7    1
   11      5     44    1
   12      6      8    1
   13      8     10    ar
   14      8     11    ar
   15      9     12    ar
   16      9     13    ar
   17      9     14    1
   18     10     13    ar
   19     10     21    1
   20     11     12    ar
   21     11     16    1
   22     12     71    1
   23     13     18    1
   24     15     17    1
   25     16     17    1
   26     17     42    2
   27     17     43    1
   28     18     19    1
   29     18     22    1
   30     18     23    1
   31     19     20    1
   32     19     24    1
   33     19     25    1
   34     20     21    1
   35     20     26    1
   36     20     27    1
   37     21     28    1
   38     21     29    1
   39     30     31    1
   40     30     34    1
   41     30     35    1
   42     31     32    1
   43     31     36    1
   44     31     37    1
   45     32     33    1
   46     32     38    1
   47     32     39    1
   48     33     40    1
   49     33     41    1
   50     44     45    ar
   51     44     52    ar
   52     45     46    1
   53     45     47    ar
   54     47     48    1
   55     47     49    ar
   56     49     50    ar
   57     49     63    1
   58     50     51    1
   59     50     52    ar
   60     52     53    1
   61     54     55    1
   62     54     56    1
   63     54     57    1
   64     54     68    1
   65     57     58    1
   66     57     59    1
   67     57     60    1
   68     60     61    1
   69     60     62    1
   70     60     63    1
   71     63     64    1
   72     63     65    1
   73     65     66    1
   74     65     67    1
   75     65     68    1
   76     68     69    1
   77     68     70    1
   78     71     72    ar
   79     71     79    ar
   80     72     73    1
   81     72     74    ar
   82     74     75    1
   83     74     76    ar
   84     76     77    ar
   85     76     90    1
   86     77     78    1
   87     77     79    ar
   88     79     80    1
   89     81     82    1
   90     81     83    1
   91     81     84    1
   92     81     95    1
   93     84     85    1
   94     84     86    1
   95     84     87    1
   96     87     88    1
   97     87     89    1
   98     87     90    1
   99     90     91    1
  100     90     92    1
  101     92     93    1
  102     92     94    1
  103     92     95    1
  104     95     96    1
  105     95     97    1
