# Supplementary material for: Machine-Learning-Guided Discovery of Electrochemical Reactions
Source: J Am Chem Soc. 2022 Dec 2;144(49):22599–610. doi: 10.1021/jacs.2c08997 (PMC9756344; doi:10.1021/jacs.2c08997)
Supplement: Supplementary file 2 — ja2c08997_si_002.zip [file ja2c08997_si_002.zip › Graph Embedding Data/BINOL Data/BINOL_mol2/40.mol2]

@<TRIPOS>MOLECULE
M0001
85 97
SMALL
NO_CHARGES


@<TRIPOS>ATOM
    1   C1        -2.021941923     2.175174615    -2.433665477    C.ar   1  noname
    2   C2        -1.464821840     0.384866274    -0.338868917    C.ar   1  noname
    3   C3        -0.842277139     1.383246045    -2.477098070    C.ar   1  noname
    4   C4        -2.942672342     2.020100704    -1.353112787    C.ar   1  noname
    5   C5        -2.685678152     1.150212789    -0.320836991    C.ar   1  noname
    6   C6        -0.591965717     0.439072493    -1.428249395    C.ar   1  noname
    7   H7        -3.855387630     2.616011385    -1.354663541       H   1  noname
    8   C8         0.068279740     1.585921778    -3.566974281    C.ar   1  noname
    9   C9        -0.196621998     2.507209420    -4.547910254    C.ar   1  noname
   10   C10       -1.386235262     3.290543993    -4.503317175    C.ar   1  noname
   11   C11       -2.273506649     3.129126993    -3.469769183    C.ar   1  noname
   12   H12        0.985966331     0.995996674    -3.592937940       H   1  noname
   13   H13        0.498796707     2.659367247    -5.370060666       H   1  noname
   14   H14       -1.570698777     4.012614710    -5.292942289       H   1  noname
   15   H15       -3.180411941     3.728423191    -3.412168504       H   1  noname
   16   C16        0.591965717    -0.439072493    -1.428249395    C.ar   1  noname
   17   C17        2.942672342    -2.020100704    -1.353112787    C.ar   1  noname
   18   C18        0.842277139    -1.383246045    -2.477098070    C.ar   1  noname
   19   C19        1.464821840    -0.384866274    -0.338868917    C.ar   1  noname
   20   C20        2.685678152    -1.150212789    -0.320836991    C.ar   1  noname
   21   C21        2.021941923    -2.175174615    -2.433665477    C.ar   1  noname
   22   H22        3.855387630    -2.616011385    -1.354663541       H   1  noname
   23   C23        2.273506649    -3.129126993    -3.469769183    C.ar   1  noname
   24   C24        1.386235262    -3.290543993    -4.503317175    C.ar   1  noname
   25   C25        0.196621998    -2.507209420    -4.547910254    C.ar   1  noname
   26   C26       -0.068279740    -1.585921778    -3.566974281    C.ar   1  noname
   27   H27        3.180411941    -3.728423191    -3.412168504       H   1  noname
   28   H28        1.570698777    -4.012614710    -5.292942289       H   1  noname
   29   H29       -0.498796707    -2.659367247    -5.370060666       H   1  noname
   30   H30       -0.985966331    -0.995996674    -3.592937940       H   1  noname
   31   O31       -1.237713570    -0.466590715     0.686608486     O.3   1  noname
   32   O32        1.237713570     0.466590715     0.686608486     O.3   1  noname
   33   P33        0.000000000     0.000000000     1.819868659     P.3   1  noname
   34   O34        0.414425903    -1.276480037     2.441755751     O.2   1  noname
   35   O35       -0.414425903     1.276480037     2.441755751       O   1  noname
   36   C36       -5.844538132     0.302392148     1.621001044    C.ar   1  noname
   37   C37       -5.542044753     0.873729742     2.886603843    C.ar   1  noname
   38   C38       -4.287480909     1.476328006     3.084577201    C.ar   1  noname
   39   H39       -4.030533710     1.892851197     4.058023251       H   1  noname
   40   C40       -3.360934357     1.540790896     2.047315126    C.ar   1  noname
   41   H41       -2.367250134     1.992166390     2.223858605       H   1  noname
   42   C42       -3.656485671     1.001808152     0.785693010    C.ar   1  noname
   43   C43       -4.891010419     0.353470929     0.565671640    C.ar   1  noname
   44   C44       -6.540617780     0.813000990     3.937899804    C.ar   1  noname
   45   H45       -6.279077428     1.248180961     4.902019529       H   1  noname
   46   C46       -7.749912891     0.235493560     3.732669574    C.ar   1  noname
   47   H47       -8.498642024     0.193724806     4.520020972       H   1  noname
   48   C48       -8.090759609    -0.358686658     2.452187263    C.ar   1  noname
   49   C49       -7.127044810    -0.328522285     1.406215354    C.ar   1  noname
   50   C50       -7.428228053    -0.920206903     0.146914210    C.ar   1  noname
   51   C51       -6.421041872    -0.884432193    -0.898221441    C.ar   1  noname
   52   H52       -6.658121853    -1.367629972    -1.843617816       H   1  noname
   53   C53       -5.224410449    -0.281603419    -0.698017389    C.ar   1  noname
   54   H54       -4.462793099    -0.267356857    -1.481747786       H   1  noname
   55   C55       -9.338641161    -0.962607283     2.221944941    C.ar   1  noname
   56   H56      -10.081552466    -0.985144942     3.013897165       H   1  noname
   57   C57       -9.624849057    -1.534710703     0.981496583    C.ar   1  noname
   58   H58      -10.593946806    -2.000934222     0.814951590       H   1  noname
   59   C59       -8.682414593    -1.520206960    -0.049196233    C.ar   1  noname
   60   H60       -8.918071192    -1.975105027    -1.007883054       H   1  noname
   61   C61        5.844538132    -0.302392148     1.621001044    C.ar   1  noname
   62   C62        5.542044753    -0.873729742     2.886603843    C.ar   1  noname
   63   C63        4.287480909    -1.476328006     3.084577201    C.ar   1  noname
   64   H64        4.030533710    -1.892851197     4.058023251       H   1  noname
   65   C65        3.360934357    -1.540790896     2.047315126    C.ar   1  noname
   66   H66        2.367250134    -1.992166390     2.223858605       H   1  noname
   67   C67        3.656485671    -1.001808152     0.785693010    C.ar   1  noname
   68   C68        4.891010419    -0.353470929     0.565671640    C.ar   1  noname
   69   C69        6.540617780    -0.813000990     3.937899804    C.ar   1  noname
   70   H70        6.279077428    -1.248180961     4.902019529       H   1  noname
   71   C71        7.749912891    -0.235493560     3.732669574    C.ar   1  noname
   72   H72        8.498642024    -0.193724806     4.520020972       H   1  noname
   73   C73        8.090759609     0.358686658     2.452187263    C.ar   1  noname
   74   C74        7.127044810     0.328522285     1.406215354    C.ar   1  noname
   75   C75        7.428228053     0.920206903     0.146914210    C.ar   1  noname
   76   C76        6.421041872     0.884432193    -0.898221441    C.ar   1  noname
   77   H77        6.658121853     1.367629972    -1.843617816       H   1  noname
   78   C78        5.224410449     0.281603419    -0.698017389    C.ar   1  noname
   79   H79        4.462793099     0.267356857    -1.481747786       H   1  noname
   80   C80        9.338641161     0.962607283     2.221944941    C.ar   1  noname
   81   H81       10.081552466     0.985144942     3.013897165       H   1  noname
   82   C82        9.624849057     1.534710703     0.981496583    C.ar   1  noname
   83   H83       10.593946806     2.000934222     0.814951590       H   1  noname
   84   C84        8.682414593     1.520206960    -0.049196233    C.ar   1  noname
   85   H85        8.918071192     1.975105027    -1.007883054       H   1  noname


@<TRIPOS>BOND
    1      1      3    ar
    2      1      4    ar
    3      1     11    ar
    4      2      5    ar
    5      2      6    ar
    6      2     31    1
    7      3      6    ar
    8      3      8    ar
    9      4      5    ar
   10      4      7    1
   11      5     42    1
   12      6     16    1
   13      8      9    ar
   14      8     12    1
   15      9     10    ar
   16      9     13    1
   17     10     11    ar
   18     10     14    1
   19     11     15    1
   20     16     18    ar
   21     16     19    ar
   22     17     20    ar
   23     17     21    ar
   24     17     22    1
   25     18     21    ar
   26     18     26    ar
   27     19     20    ar
   28     19     32    1
   29     20     67    1
   30     21     23    ar
   31     23     24    ar
   32     23     27    1
   33     24     25    ar
   34     24     28    1
   35     25     26    ar
   36     25     29    1
   37     26     30    1
   38     31     33    1
   39     32     33    1
   40     33     34    2
   41     33     35    1
   42     36     37    ar
   43     36     43    ar
   44     36     49    ar
   45     37     38    ar
   46     37     44    ar
   47     38     39    1
   48     38     40    ar
   49     40     41    1
   50     40     42    ar
   51     42     43    ar
   52     43     53    ar
   53     44     45    1
   54     44     46    ar
   55     46     47    1
   56     46     48    ar
   57     48     49    ar
   58     48     55    ar
   59     49     50    ar
   60     50     51    ar
   61     50     59    ar
   62     51     52    1
   63     51     53    ar
   64     53     54    1
   65     55     56    1
   66     55     57    ar
   67     57     58    1
   68     57     59    ar
   69     59     60    1
   70     61     62    ar
   71     61     68    ar
   72     61     74    ar
   73     62     63    ar
   74     62     69    ar
   75     63     64    1
   76     63     65    ar
   77     65     66    1
   78     65     67    ar
   79     67     68    ar
   80     68     78    ar
   81     69     70    1
   82     69     71    ar
   83     71     72    1
   84     71     73    ar
   85     73     74    ar
   86     73     80    ar
   87     74     75    ar
   88     75     76    ar
   89     75     84    ar
   90     76     77    1
   91     76     78    ar
   92     78     79    1
   93     80     81    1
   94     80     82    ar
   95     82     83    1
   96     82     84    ar
   97     84     85    1
#
#	File Created by: Spartan '16 Export
