# Supplementary material for: Machine-Learning-Guided Discovery of Electrochemical Reactions
Source: J Am Chem Soc. 2022 Dec 2;144(49):22599–610. doi: 10.1021/jacs.2c08997 (PMC9756344; doi:10.1021/jacs.2c08997)
Supplement: Supplementary file 2 — ja2c08997_si_002.zip [file ja2c08997_si_002.zip › Graph Embedding Data/BINOL Data/BINOL_mol2/41.mol2]

@<TRIPOS>MOLECULE
M0001
73 79
SMALL
NO_CHARGES


@<TRIPOS>ATOM
    1   C1         2.699245515    -1.112161929    -2.141176988    C.ar   1  noname
    2   C2         1.529863915     0.211852354     0.046389054    C.ar   1  noname
    3   C3         1.293047889    -0.920475037    -2.098811798    C.ar   1  noname
    4   C4         3.518401578    -0.589624108    -1.091714626    C.ar   1  noname
    5   C5         2.964322782     0.038942365    -0.002486233    C.ar   1  noname
    6   C6         0.715900828    -0.173633480    -1.014667529    C.ar   1  noname
    7   H7         4.599517365    -0.707052402    -1.162777362       H   1  noname
    8   C8         0.494923500    -1.500382340    -3.137438462    C.ar   1  noname
    9   C9         1.075442690    -2.191724052    -4.171103402    C.ar   1  noname
   10   C10        2.488887716    -2.352434441    -4.226880378    C.ar   1  noname
   11   C11        3.279425344    -1.829582607    -3.233503660    C.ar   1  noname
   12   H12       -0.589708564    -1.388027638    -3.083808200       H   1  noname
   13   H13        0.465249304    -2.627928298    -4.958011826       H   1  noname
   14   H14        2.923476755    -2.895949748    -5.060533357       H   1  noname
   15   H15        4.360256804    -1.953240958    -3.257477982       H   1  noname
   16   C16       -0.716805245     0.174128155    -1.013944250    C.ar   1  noname
   17   C17       -3.519373571     0.590154449    -1.088290902    C.ar   1  noname
   18   C18       -1.294918530     0.921496826    -2.097210296    C.ar   1  noname
   19   C19       -1.529822058    -0.211873998     0.047649818    C.ar   1  noname
   20   C20       -2.964323946    -0.038941519     0.000137374    C.ar   1  noname
   21   C21       -2.701153358     1.113203297    -2.138228624    C.ar   1  noname
   22   H22       -4.600552118     0.707616399    -1.158332908       H   1  noname
   23   C23       -3.282306714     1.831155163    -3.229688398    C.ar   1  noname
   24   C24       -2.492655035     2.354490665    -4.223514969    C.ar   1  noname
   25   C25       -1.079160848     2.193753817    -4.169076336    C.ar   1  noname
   26   C26       -0.497720307     1.501909651    -3.136265806    C.ar   1  noname
   27   H27       -4.363159130     1.954824627    -3.252638974       H   1  noname
   28   H28       -2.927987197     2.898411375    -5.056515631       H   1  noname
   29   H29       -0.469669415     2.630341081    -4.956316131       H   1  noname
   30   H30        0.586959171     1.389529337    -3.083657226       H   1  noname
   31   O31        1.010419506     0.871784804     1.111785895     O.3   1  noname
   32   O32       -1.009427828    -0.872324564     1.112262261     O.3   1  noname
   33   P33        0.000984799    -0.000534839     2.213659666     P.3   1  noname
   34   O34       -0.772161842     1.098672566     2.835364139     O.2   1  noname
   35   O35        0.774690145    -1.100051337     2.834141951       O   1  noname
   36   C36        3.831198514     0.574933565     1.059052377    C.ar   1  noname
   37   C37        4.530014643    -0.225577572     1.985907652    C.ar   1  noname
   38   O38        4.558291917    -1.597276969     2.032969025     O.3   1  noname
   39   C39        3.337709667    -2.337622929     1.760398079     C.3   1  noname
   40   H40        2.469376792    -1.858335823     2.256175036       H   1  noname
   41   H41        3.554746477    -3.304687790     2.222098085       H   1  noname
   42   H42        3.189337733    -2.425318870     0.684176176       H   1  noname
   43   C43        5.401167186     0.340744745     2.945196517    C.ar   1  noname
   44   H44        5.910087265    -0.322974126     3.637741790       H   1  noname
   45   C45        5.567301960     1.718970221     2.999043160    C.ar   1  noname
   46   H46        6.227359930     2.156604568     3.746108982       H   1  noname
   47   C47        4.887740210     2.549878569     2.103865494    C.ar   1  noname
   48   H48        5.009955442     3.626464017     2.128702851       H   1  noname
   49   C49        4.044901613     1.968000240     1.149282866    C.ar   1  noname
   50   O50        3.502444291     2.793344872     0.165860607     O.3   1  noname
   51   C51        2.336080483     3.543062772     0.601619656     C.3   1  noname
   52   H52        2.622021462     4.262339540     1.369684291       H   1  noname
   53   H53        1.560923709     2.847434989     0.967527203       H   1  noname
   54   H54        2.015658631     4.030830155    -0.322825427       H   1  noname
   55   C55       -3.830252822    -0.575450201     1.062187117    C.ar   1  noname
   56   C56       -4.528243222     0.224609283     1.990054284    C.ar   1  noname
   57   O57       -4.556479327     1.596285397     2.037808457     O.3   1  noname
   58   C58       -3.336141027     2.336765291     1.764509574     C.3   1  noname
   59   H59       -2.467366236     1.857237833     2.259278290       H   1  noname
   60   H60       -3.552766772     3.303605040     2.226873698       H   1  noname
   61   H61       -3.188729285     2.424985330     0.688198558       H   1  noname
   62   C62       -5.398540086    -0.342181144     2.949843381    C.ar   1  noname
   63   H63       -5.906843356     0.321200060     3.643164798       H   1  noname
   64   C64       -5.564625699    -1.720432655     3.003167461    C.ar   1  noname
   65   H65       -6.224017170    -2.158431394     3.750608312       H   1  noname
   66   C66       -4.885861366    -2.550904591     2.106980178    C.ar   1  noname
   67   H67       -5.008053526    -3.627501998     2.131402767       H   1  noname
   68   C68       -4.043874322    -1.968560692     1.151930128    C.ar   1  noname
   69   O69       -3.502292999    -2.793426101     0.167623244     O.3   1  noname
   70   C70       -2.335541093    -3.543355037     0.601977804     C.3   1  noname
   71   H71       -2.015942958    -4.030671984    -0.322989896       H   1  noname
   72   H72       -2.620797422    -4.263005880     1.369946604       H   1  noname
   73   H73       -1.560059034    -2.847904634     0.967533077       H   1  noname


@<TRIPOS>BOND
    1      1      3    ar
    2      1      4    ar
    3      1     11    ar
    4      2      5    ar
    5      2      6    ar
    6      2     31    1
    7      3      6    ar
    8      3      8    ar
    9      4      5    ar
   10      4      7    1
   11      5     36    1
   12      6     16    1
   13      8      9    ar
   14      8     12    1
   15      9     10    ar
   16      9     13    1
   17     10     11    ar
   18     10     14    1
   19     11     15    1
   20     16     18    ar
   21     16     19    ar
   22     17     20    ar
   23     17     21    ar
   24     17     22    1
   25     18     21    ar
   26     18     26    ar
   27     19     20    ar
   28     19     32    1
   29     20     55    1
   30     21     23    ar
   31     23     24    ar
   32     23     27    1
   33     24     25    ar
   34     24     28    1
   35     25     26    ar
   36     25     29    1
   37     26     30    1
   38     31     33    1
   39     32     33    1
   40     33     34    2
   41     33     35    1
   42     36     37    ar
   43     36     49    ar
   44     37     38    1
   45     37     43    ar
   46     38     39    1
   47     39     40    1
   48     39     41    1
   49     39     42    1
   50     43     44    1
   51     43     45    ar
   52     45     46    1
   53     45     47    ar
   54     47     48    1
   55     47     49    ar
   56     49     50    1
   57     50     51    1
   58     51     52    1
   59     51     53    1
   60     51     54    1
   61     55     56    ar
   62     55     68    ar
   63     56     57    1
   64     56     62    ar
   65     57     58    1
   66     58     59    1
   67     58     60    1
   68     58     61    1
   69     62     63    1
   70     62     64    ar
   71     64     65    1
   72     64     66    ar
   73     66     67    1
   74     66     68    ar
   75     68     69    1
   76     69     70    1
   77     70     71    1
   78     70     72    1
   79     70     73    1
#
#	File Created by: Spartan '16 Export
