# Supplementary material for: Machine-Learning-Guided Discovery of Electrochemical Reactions
Source: J Am Chem Soc. 2022 Dec 2;144(49):22599–610. doi: 10.1021/jacs.2c08997 (PMC9756344; doi:10.1021/jacs.2c08997)
Supplement: Supplementary file 2 — ja2c08997_si_002.zip [file ja2c08997_si_002.zip › Graph Embedding Data/BINOL Data/BINOL_mol2/42.mol2]

@<TRIPOS>MOLECULE
M0001
69 75
SMALL
NO_CHARGES


@<TRIPOS>ATOM
    1   C1        -2.158849232     0.155555462    -3.267393176    C.ar   1  noname
    2   C2         0.005231605     0.469164686    -1.502512013    C.ar   1  noname
    3   C3        -2.399199422     0.318364093    -1.875653678    C.ar   1  noname
    4   C4        -0.820633155     0.167490791    -3.765313513    C.ar   1  noname
    5   C5         0.247387665     0.303441506    -2.912057480    C.ar   1  noname
    6   C6        -1.292605602     0.533322294    -0.991068447    C.ar   1  noname
    7   H7        -0.660381721     0.045172052    -4.835786011       H   1  noname
    8   C8        -3.751760913     0.228318657    -1.405949813    C.ar   1  noname
    9   C9        -4.789254609     0.023674120    -2.278608764    C.ar   1  noname
   10   C10       -4.545140699    -0.107605124    -3.677212274    C.ar   1  noname
   11   C11       -3.261959743    -0.046411014    -4.156789581    C.ar   1  noname
   12   H12       -3.932602581     0.309349876    -0.332776711       H   1  noname
   13   H13       -5.812867297    -0.049241319    -1.918062048       H   1  noname
   14   H14       -5.386804786    -0.268131890    -4.345721364       H   1  noname
   15   H15       -3.056036555    -0.160191267    -5.219431367       H   1  noname
   16   C16       -1.466025295     0.751910864     0.456365317    C.ar   1  noname
   17   C17       -1.756072320     1.030462094     3.265697428    C.ar   1  noname
   18   C18       -2.229849261     1.842945655     0.984929355    C.ar   1  noname
   19   C19       -0.805116302    -0.102653242     1.341196510    C.ar   1  noname
   20   C20       -0.965861035     0.023860496     2.766232317    C.ar   1  noname
   21   C21       -2.388766111     1.966376936     2.392329908    C.ar   1  noname
   22   H22       -1.894276907     1.142438064     4.340351379       H   1  noname
   23   C23       -3.161914551     3.047044669     2.924360904    C.ar   1  noname
   24   C24       -3.730683571     3.976641876     2.092097280    C.ar   1  noname
   25   C25       -3.548217594     3.875636809     0.681656974    C.ar   1  noname
   26   C26       -2.821088577     2.844566161     0.145065688    C.ar   1  noname
   27   H27       -3.278328254     3.117808632     4.004140995       H   1  noname
   28   H28       -4.312915285     4.803765919     2.489424725       H   1  noname
   29   H29       -3.990311583     4.636218877     0.041939678       H   1  noname
   30   H30       -2.662169611     2.775231823    -0.932349669       H   1  noname
   31   O31        1.077399640     0.649600158    -0.696107059     O.3   1  noname
   32   O32       -0.059162281    -1.134386156     0.881140710     O.3   1  noname
   33   P33        1.524113082    -0.716727773     0.287817601     P.3   1  noname
   34   O34        2.265625771    -0.129371984     1.424077150     O.2   1  noname
   35   O35        1.873231633    -1.814354473    -0.639106996       O   1  noname
   36   C36        1.631716301     0.283834748    -3.428601628    C.ar   1  noname
   37   C37        2.122939635     1.404790597    -4.106794714    C.ar   1  noname
   38   H38        1.488649527     2.289248402    -4.200360766       H   1  noname
   39   C39        3.421851284     1.384345252    -4.639230054    C.ar   1  noname
   40   C40        3.952974159     2.582575796    -5.369423642     C.3   1  noname
   41   F41        3.029218752     3.408793623    -5.894260262       F   1  noname
   42   F42        4.738427981     2.305211722    -6.428480623       F   1  noname
   43   C43        4.235516974     0.258963100    -4.472717765    C.ar   1  noname
   44   H44        5.253374807     0.250048686    -4.868673477       H   1  noname
   45   F45        4.715450893     3.400873269    -4.623636947       F   1  noname
   46   C46        3.735941688    -0.859817884    -3.786638456    C.ar   1  noname
   47   C47        4.625703119    -2.061300698    -3.627693190     C.3   1  noname
   48   F48        5.243224764    -2.432858958    -4.771847694       F   1  noname
   49   F49        4.045364273    -3.197412766    -3.220905008       F   1  noname
   50   F50        5.647399710    -1.889599879    -2.772751728       F   1  noname
   51   C51        2.444448046    -0.850965912    -3.249806129    C.ar   1  noname
   52   H52        2.056857462    -1.705652735    -2.654766739       H   1  noname
   53   C53       -0.286320929    -0.922467601     3.675339992    C.ar   1  noname
   54   C54        1.094748346    -0.807821086     3.921634218    C.ar   1  noname
   55   H55        1.682600292    -0.046784772     3.364789148       H   1  noname
   56   C56        1.702249913    -1.679589803     4.830715434    C.ar   1  noname
   57   C57        3.170184797    -1.571251821     5.136133312     C.3   1  noname
   58   F58        3.792691503    -0.454541084     4.738246049       F   1  noname
   59   F59        3.919376325    -2.563969554     4.628727420       F   1  noname
   60   C60        0.958339522    -2.685425999     5.469245098    C.ar   1  noname
   61   H61        1.447098265    -3.364350672     6.171270475       H   1  noname
   62   F62        3.453441313    -1.618628478     6.457486521       F   1  noname
   63   C63       -0.407382607    -2.807751035     5.197222380    C.ar   1  noname
   64   C64       -1.223002337    -3.859980730     5.888799311     C.3   1  noname
   65   F65       -0.560582807    -4.968095299     6.266305576       F   1  noname
   66   F66       -2.262870186    -4.351078119     5.192410042       F   1  noname
   67   F67       -1.791531429    -3.436214371     7.035478308       F   1  noname
   68   C68       -1.033560798    -1.926213283     4.300617364    C.ar   1  noname
   69   H69       -2.098676011    -2.016204584     4.075248764       H   1  noname


@<TRIPOS>BOND
    1      1      3    ar
    2      1      4    ar
    3      1     11    ar
    4      2      5    ar
    5      2      6    ar
    6      2     31    1
    7      3      6    ar
    8      3      8    ar
    9      4      5    ar
   10      4      7    1
   11      5     36    1
   12      6     16    1
   13      8      9    ar
   14      8     12    1
   15      9     10    ar
   16      9     13    1
   17     10     11    ar
   18     10     14    1
   19     11     15    1
   20     16     18    ar
   21     16     19    ar
   22     17     20    ar
   23     17     21    ar
   24     17     22    1
   25     18     21    ar
   26     18     26    ar
   27     19     20    ar
   28     19     32    1
   29     20     53    1
   30     21     23    ar
   31     23     24    ar
   32     23     27    1
   33     24     25    ar
   34     24     28    1
   35     25     26    ar
   36     25     29    1
   37     26     30    1
   38     31     33    1
   39     32     33    1
   40     33     34    2
   41     33     35    1
   42     36     37    ar
   43     36     51    ar
   44     37     38    1
   45     37     39    ar
   46     39     40    1
   47     39     43    ar
   48     40     41    1
   49     40     42    1
   50     40     45    1
   51     43     44    1
   52     43     46    ar
   53     46     47    1
   54     46     51    ar
   55     47     48    1
   56     47     49    1
   57     47     50    1
   58     51     52    1
   59     53     54    ar
   60     53     68    ar
   61     54     55    1
   62     54     56    ar
   63     56     57    1
   64     56     60    ar
   65     57     58    1
   66     57     59    1
   67     57     62    1
   68     60     61    1
   69     60     63    ar
   70     63     64    1
   71     63     68    ar
   72     64     65    1
   73     64     66    1
   74     64     67    1
   75     68     69    1
