# Supplementary material for: Machine-Learning-Guided Discovery of Electrochemical Reactions
Source: J Am Chem Soc. 2022 Dec 2;144(49):22599–610. doi: 10.1021/jacs.2c08997 (PMC9756344; doi:10.1021/jacs.2c08997)
Supplement: Supplementary file 2 — ja2c08997_si_002.zip [file ja2c08997_si_002.zip › Graph Embedding Data/BINOL Data/BINOL_mol2/43.mol2]

@<TRIPOS>MOLECULE
M0001
77 83
SMALL
NO_CHARGES


@<TRIPOS>ATOM
    1   C1        -1.739366988    -0.032692253    -3.174095258    C.ar   1  noname
    2   C2         0.413280552     0.325257579    -1.423171834    C.ar   1  noname
    3   C3        -1.988797541     0.122674928    -1.791740718    C.ar   1  noname
    4   C4        -0.432589172     0.033303188    -3.665711612    C.ar   1  noname
    5   C5         0.658133194     0.198080993    -2.804572690    C.ar   1  noname
    6   C6        -0.915055627     0.366362956    -0.917826294    C.ar   1  noname
    7   H7        -0.247907158    -0.074377926    -4.734407239       H   1  noname
    8   C8        -1.071351250     0.587119935     0.534690482    C.ar   1  noname
    9   C9        -1.314036223     0.847867738     3.321830063    C.ar   1  noname
   10   C10       -1.720697350     1.707821832     1.080510144    C.ar   1  noname
   11   C11       -0.445977197    -0.342947657     1.408085202    C.ar   1  noname
   12   C12       -0.596963637    -0.236883338     2.804742503    C.ar   1  noname
   13   C13       -1.850376256     1.828688297     2.481298785    C.ar   1  noname
   14   H14       -1.424809320     0.938996559     4.402071914       H   1  noname
   15   O15        1.458223317     0.472244498    -0.570183564     O.3   1  noname
   16   O16        0.258514305    -1.380477496     0.887797443     O.3   1  noname
   17   P17        1.859310726    -0.958334442     0.342551197     P.3   1  noname
   18   C18       -2.505312002     3.021469110     3.129027084     C.3   1  noname
   19   C19       -3.347668148     3.856704329     2.157955717     C.3   1  noname
   20   C20       -2.569488291     4.095652410     0.860332138     C.3   1  noname
   21   C21       -2.268378498     2.766823778     0.160284719     C.3   1  noname
   22   H22       -1.705945581     3.658226082     3.567421277       H   1  noname
   23   H23       -3.134305310     2.692137024     3.979882875       H   1  noname
   24   H24       -3.623253128     4.818314642     2.626252869       H   1  noname
   25   H25       -4.297510141     3.333910280     1.938698373       H   1  noname
   26   H26       -1.618194129     4.618416402     1.084520249       H   1  noname
   27   H27       -3.136906586     4.760009205     0.184809386       H   1  noname
   28   H28       -1.552676535     2.938221114    -0.673050753       H   1  noname
   29   H29       -3.193036364     2.367578965    -0.318978626       H   1  noname
   30   C30       -3.375952830    -0.054984374    -1.232484770     C.3   1  noname
   31   C31       -4.494324231    -0.063658330    -2.280976198     C.3   1  noname
   32   C32       -4.090560826    -0.891480728    -3.504143744     C.3   1  noname
   33   C33       -2.852176364    -0.271828933    -4.161502328     C.3   1  noname
   34   H34       -3.592487187     0.737625671    -0.480866118       H   1  noname
   35   H35       -3.384001140    -1.011564275    -0.662746878       H   1  noname
   36   H36       -4.724816060     0.973243217    -2.591789619       H   1  noname
   37   H37       -5.421880559    -0.465168392    -1.834117920       H   1  noname
   38   H38       -4.921674177    -0.949939256    -4.228112725       H   1  noname
   39   H39       -3.867875366    -1.932772805    -3.197530772       H   1  noname
   40   H40       -3.118541807     0.694399933    -4.638369294       H   1  noname
   41   H41       -2.500177819    -0.930862734    -4.980766554       H   1  noname
   42   O42        2.602370306    -0.447450585     1.515543427     O.2   1  noname
   43   O43        2.207079770    -2.015332605    -0.632610922       O   1  noname
   44   C44        2.027633489     0.204801226    -3.352923354    C.ar   1  noname
   45   C45        2.854354299    -0.927225699    -3.220044460    C.ar   1  noname
   46   H46        2.490360893    -1.791496609    -2.622834173       H   1  noname
   47   C47        4.123484011    -0.922300064    -3.806295751    C.ar   1  noname
   48   C48        5.017771707    -2.126268848    -3.705273644     C.3   1  noname
   49   F49        6.010771810    -2.010959590    -2.808357419       F   1  noname
   50   F50        5.673984781    -2.419438071    -4.850968477       F   1  noname
   51   C51        4.595909011     0.211672170    -4.487048361    C.ar   1  noname
   52   H52        5.600817136     0.215274597    -4.913921625       H   1  noname
   53   F53        4.430562288    -3.290376244    -3.396763625       F   1  noname
   54   C54        3.771945215     1.334936925    -4.604023521    C.ar   1  noname
   55   C55        4.272594889     2.553034424    -5.322046244     C.3   1  noname
   56   F56        5.090980522     2.315230423    -6.365795503       F   1  noname
   57   F57        4.985602705     3.398530231    -4.557103756       F   1  noname
   58   F58        3.328262424     3.345263672    -5.863648787       F   1  noname
   59   C59        2.490192297     1.338748112    -4.029907164    C.ar   1  noname
   60   H60        1.847518064     2.219422882    -4.091363005       H   1  noname
   61   C61        0.011716937    -1.214968844     3.726829521    C.ar   1  noname
   62   C62        1.389879441    -1.156778979     4.011266737    C.ar   1  noname
   63   H63        2.022843165    -0.431000158     3.456116516       H   1  noname
   64   C64        1.932499591    -2.033924295     4.954662187    C.ar   1  noname
   65   C65        3.391486723    -1.969658259     5.309650796     C.3   1  noname
   66   F66        4.142933815    -2.940672105     4.765505875       F   1  noname
   67   F67        3.639108866    -2.097198866     6.633183422       F   1  noname
   68   C68        1.129915825    -3.001512671     5.581193815    C.ar   1  noname
   69   H69        1.568950640    -3.689970685     6.305863639       H   1  noname
   70   F70        4.039593278    -0.839272894     4.997418545       F   1  noname
   71   C71       -0.230069017    -3.073385525     5.267102300    C.ar   1  noname
   72   C72       -1.101347504    -4.089301490     5.944094947     C.3   1  noname
   73   F73       -0.493531287    -5.228094898     6.324150735       F   1  noname
   74   F74       -2.153868140    -4.532519927     5.234200122       F   1  noname
   75   F75       -1.664993665    -3.647862728     7.086757012       F   1  noname
   76   C76       -0.794393531    -2.177995130     4.343038382    C.ar   1  noname
   77   H77       -1.855312316    -2.225126355     4.088734952       H   1  noname


@<TRIPOS>BOND
    1      1      3    ar
    2      1      4    ar
    3      1     33    1
    4      2      5    ar
    5      2      6    ar
    6      2     15    1
    7      3      6    ar
    8      3     30    1
    9      4      5    ar
   10      4      7    1
   11      5     44    1
   12      6      8    1
   13      8     10    ar
   14      8     11    ar
   15      9     12    ar
   16      9     13    ar
   17      9     14    1
   18     10     13    ar
   19     10     21    1
   20     11     12    ar
   21     11     16    1
   22     12     61    1
   23     13     18    1
   24     15     17    1
   25     16     17    1
   26     17     42    2
   27     17     43    1
   28     18     19    1
   29     18     22    1
   30     18     23    1
   31     19     20    1
   32     19     24    1
   33     19     25    1
   34     20     21    1
   35     20     26    1
   36     20     27    1
   37     21     28    1
   38     21     29    1
   39     30     31    1
   40     30     34    1
   41     30     35    1
   42     31     32    1
   43     31     36    1
   44     31     37    1
   45     32     33    1
   46     32     38    1
   47     32     39    1
   48     33     40    1
   49     33     41    1
   50     44     45    ar
   51     44     59    ar
   52     45     46    1
   53     45     47    ar
   54     47     48    1
   55     47     51    ar
   56     48     49    1
   57     48     50    1
   58     48     53    1
   59     51     52    1
   60     51     54    ar
   61     54     55    1
   62     54     59    ar
   63     55     56    1
   64     55     57    1
   65     55     58    1
   66     59     60    1
   67     61     62    ar
   68     61     76    ar
   69     62     63    1
   70     62     64    ar
   71     64     65    1
   72     64     68    ar
   73     65     66    1
   74     65     67    1
   75     65     70    1
   76     68     69    1
   77     68     71    ar
   78     71     72    1
   79     71     76    ar
   80     72     73    1
   81     72     74    1
   82     72     75    1
   83     76     77    1
#
#	File Created by: Spartan '16 Export
