# Supplementary material for: Machine-Learning-Guided Discovery of Electrochemical Reactions
Source: J Am Chem Soc. 2022 Dec 2;144(49):22599–610. doi: 10.1021/jacs.2c08997 (PMC9756344; doi:10.1021/jacs.2c08997)
Supplement: Supplementary file 2 — ja2c08997_si_002.zip [file ja2c08997_si_002.zip › Graph Embedding Data/BINOL Data/BINOL_mol2/15.mol2]

@<TRIPOS>MOLECULE
M0001
113 119
SMALL
NO_CHARGES


@<TRIPOS>ATOM
    1   C1        -2.797532410    -0.105710088    -3.248094082    C.ar   1  noname
    2   C2        -0.585349996     0.569268511    -1.670178756    C.ar   1  noname
    3   C3        -2.975648339     0.132347336    -1.871123285    C.ar   1  noname
    4   C4        -1.528852287     0.032984623    -3.825427254    C.ar   1  noname
    5   C5        -0.404689148     0.340616578    -3.053337116    C.ar   1  noname
    6   C6        -1.881819386     0.563047292    -1.094650342    C.ar   1  noname
    7   H7        -1.399827126    -0.133210688    -4.894516430       H   1  noname
    8   C8        -2.026309805     0.964001612     0.319874312    C.ar   1  noname
    9   C9        -2.404769701     1.521995473     3.041935939    C.ar   1  noname
   10   C10       -2.795420252     2.079994890     0.706752253    C.ar   1  noname
   11   C11       -1.330039019     0.228911812     1.310509521    C.ar   1  noname
   12   C12       -1.549035637     0.477253372     2.685481933    C.ar   1  noname
   13   C13       -3.004792935     2.339711433     2.073608250    C.ar   1  noname
   14   H14       -2.580305361     1.719081666     4.098629297       H   1  noname
   15   O15        0.485080962     0.883915240    -0.895235135     O.3   1  noname
   16   O16       -0.509593828    -0.786276428     0.933307797     O.3   1  noname
   17   P17        1.004946226    -0.327246703     0.229399078     P.3   1  noname
   18   C18       -3.830169212     3.506599549     2.552065553     C.3   1  noname
   19   C19       -4.692039668     4.131513482     1.447816094     C.3   1  noname
   20   C20       -3.853182178     4.331351503     0.181103240     C.3   1  noname
   21   C21       -3.372897996     2.978801283    -0.356577464     C.3   1  noname
   22   H22       -3.140346662     4.273294355     2.964117885       H   1  noname
   23   H23       -4.477175448     3.191739986     3.393971792       H   1  noname
   24   H24       -5.112222649     5.092293093     1.791793054       H   1  noname
   25   H25       -5.553305645     3.472381043     1.227968242       H   1  noname
   26   H26       -2.976929478     4.971121981     0.407325615       H   1  noname
   27   H27       -4.434661189     4.862205132    -0.593026823       H   1  noname
   28   H28       -2.608816056     3.140741058    -1.148551596       H   1  noname
   29   H29       -4.211448669     2.450685723    -0.859554459       H   1  noname
   30   C30       -4.291189436    -0.166471489    -1.199184069     C.3   1  noname
   31   C31       -5.475194797    -0.302998161    -2.162925273     C.3   1  noname
   32   C32       -5.088876355    -1.167300610    -3.367514253     C.3   1  noname
   33   C33       -3.946833903    -0.497180600    -4.141239707     C.3   1  noname
   34   H34       -4.528038695     0.600284013    -0.432660822       H   1  noname
   35   H35       -4.155669789    -1.113928587    -0.629345687       H   1  noname
   36   H36       -5.795409475     0.698741039    -2.507818397       H   1  noname
   37   H37       -6.340710596    -0.741272813    -1.634144748       H   1  noname
   38   H38       -5.957878215    -1.329805705    -4.027659801       H   1  noname
   39   H39       -4.764567485    -2.168789192    -3.021536315       H   1  noname
   40   H40       -4.321620303     0.412962464    -4.653370570       H   1  noname
   41   H41       -3.594501500    -1.177161405    -4.941327926       H   1  noname
   42   O42        1.793004711     0.438571838     1.226798019     O.2   1  noname
   43   O43        1.415303550    -1.539495259    -0.522531365       O   1  noname
   44   C44        3.188627048    -0.464204602    -3.936144999    C.ar   1  noname
   45   C45        4.264310037    -1.451933252    -3.471457576     C.3   1  noname
   46   C46        3.896706848    -2.847602156    -4.020086958     C.3   1  noname
   47   H47        2.925044442    -3.172501429    -3.625074292       H   1  noname
   48   H48        4.634504289    -3.596078289    -3.722116298       H   1  noname
   49   H49        3.827361027    -2.843796525    -5.110213310       H   1  noname
   50   C50        4.299157629    -1.484781242    -1.935359212     C.3   1  noname
   51   H51        4.466755578    -0.488787531    -1.512813189       H   1  noname
   52   H52        3.330946888    -1.823396842    -1.509704908       H   1  noname
   53   H53        5.066928252    -2.156332254    -1.552429250       H   1  noname
   54   C54        5.669707336    -1.066553835    -3.983714647     C.3   1  noname
   55   H55        6.421291009    -1.767836724    -3.610885939       H   1  noname
   56   H56        5.718806465    -1.074301254    -5.075514523       H   1  noname
   57   H57        5.947809824    -0.067127351    -3.632913206       H   1  noname
   58   C58        3.415101893     0.470446036    -4.951377161    C.ar   1  noname
   59   H59        4.381750714     0.511177708    -5.446397341       H   1  noname
   60   C60        2.412679631     1.376678638    -5.345895734    C.ar   1  noname
   61   C61        2.732540395     2.383598748    -6.454379774     C.3   1  noname
   62   C62        3.881657523     3.293557869    -5.970409344     C.3   1  noname
   63   H63        4.788848095     2.717658555    -5.760951464       H   1  noname
   64   H64        4.130356754     4.057368183    -6.709646413       H   1  noname
   65   H65        3.604485963     3.798468372    -5.036890458       H   1  noname
   66   C66        1.526533644     3.273992281    -6.816886934     C.3   1  noname
   67   H67        1.186876094     3.851510454    -5.949424926       H   1  noname
   68   H68        0.681208232     2.674313858    -7.169457467       H   1  noname
   69   H69        1.783931544     3.984964035    -7.606273971       H   1  noname
   70   C70        3.162289473     1.615697259    -7.724118093     C.3   1  noname
   71   H71        2.378732804     0.917272668    -8.036460520       H   1  noname
   72   H72        3.362773195     2.296776478    -8.553956816       H   1  noname
   73   H73        4.067838854     1.026617251    -7.548414313       H   1  noname
   74   C74        1.170830540     1.338591688    -4.709371916    C.ar   1  noname
   75   H75        0.380432562     2.037127882    -4.967489603       H   1  noname
   76   C76        0.926111781     0.391675886    -3.696877136    C.ar   1  noname
   77   C77        1.923601317    -0.512887586    -3.328648882    C.ar   1  noname
   78   H78        1.720026670    -1.252139312    -2.533805763       H   1  noname
   79   C79       -1.035659779    -1.849079560     5.619547259    C.ar   1  noname
   80   C80       -1.829423271    -2.714756071     6.602379380     C.3   1  noname
   81   C81       -3.351896168    -2.637942712     6.368924316     C.3   1  noname
   82   H82       -3.719547671    -1.612450439     6.474352353       H   1  noname
   83   H83       -3.894334017    -3.260638705     7.084813714       H   1  noname
   84   H84       -3.615323407    -2.984077868     5.363061132       H   1  noname
   85   C85       -1.536941026    -2.235645340     8.041522629     C.3   1  noname
   86   H86       -1.793106260    -1.176979527     8.155176302       H   1  noname
   87   H87       -0.476006736    -2.339188235     8.289482494       H   1  noname
   88   H88       -2.109656016    -2.805573153     8.776695193       H   1  noname
   89   C89       -1.387084379    -4.184328864     6.433765251     C.3   1  noname
   90   H90       -1.522245139    -4.509406947     5.394786790       H   1  noname
   91   H91       -1.959811540    -4.855481194     7.077194197       H   1  noname
   92   H92       -0.326366417    -4.314180918     6.670959375       H   1  noname
   93   C93        0.365666030    -1.832405344     5.714537856    C.ar   1  noname
   94   H94        0.857686411    -2.434918463     6.474637368       H   1  noname
   95   C95        1.147493241    -1.068562168     4.834866248    C.ar   1  noname
   96   C96        2.676693357    -1.144565780     4.902598607     C.3   1  noname
   97   C97        3.347196333    -0.008375341     4.114640560     C.3   1  noname
   98   H98        2.976767285     0.031530603     3.066223005       H   1  noname
   99   H99        4.429318563    -0.133920051     4.059639623       H   1  noname
  100   H100       3.134212545     0.971240493     4.548771013       H   1  noname
  101   C101       3.090985590    -2.498000889     4.287263206     C.3   1  noname
  102   H102       2.772467136    -2.546763832     3.234922014       H   1  noname
  103   H103       2.626509097    -3.340387251     4.804696265       H   1  noname
  104   H104       4.173871317    -2.634067230     4.308081833       H   1  noname
  105   C105       3.148300990    -1.063579171     6.372646602     C.3   1  noname
  106   H106       2.782635224    -0.145377426     6.842408200       H   1  noname
  107   H107       4.239431351    -1.060722037     6.431779990       H   1  noname
  108   H108       2.783562502    -1.908821661     6.961912563       H   1  noname
  109   C109       0.508722061    -0.298964084     3.856681574    C.ar   1  noname
  110   H110       1.098274413     0.307469445     3.145398347       H   1  noname
  111   C111      -0.884559195    -0.321212866     3.737942878    C.ar   1  noname
  112   C112      -1.658282004    -1.090486828     4.622968173    C.ar   1  noname
  113   H113      -2.736779793    -1.096183845     4.499359405       H   1  noname


@<TRIPOS>BOND
    1      1      3    ar
    2      1      4    ar
    3      1     33    1
    4      2      5    ar
    5      2      6    ar
    6      2     15    1
    7      3      6    ar
    8      3     30    1
    9      4      5    ar
   10      4      7    1
   11      5     76    1
   12      6      8    1
   13      8     10    ar
   14      8     11    ar
   15      9     12    ar
   16      9     13    ar
   17      9     14    1
   18     10     13    ar
   19     10     21    1
   20     11     12    ar
   21     11     16    1
   22     12    111    1
   23     13     18    1
   24     15     17    1
   25     16     17    1
   26     17     42    2
   27     17     43    1
   28     18     19    1
   29     18     22    1
   30     18     23    1
   31     19     20    1
   32     19     24    1
   33     19     25    1
   34     20     21    1
   35     20     26    1
   36     20     27    1
   37     21     28    1
   38     21     29    1
   39     30     31    1
   40     30     34    1
   41     30     35    1
   42     31     32    1
   43     31     36    1
   44     31     37    1
   45     32     33    1
   46     32     38    1
   47     32     39    1
   48     33     40    1
   49     33     41    1
   50     44     45    1
   51     44     58    ar
   52     44     77    ar
   53     45     46    1
   54     45     50    1
   55     45     54    1
   56     46     47    1
   57     46     48    1
   58     46     49    1
   59     50     51    1
   60     50     52    1
   61     50     53    1
   62     54     55    1
   63     54     56    1
   64     54     57    1
   65     58     59    1
   66     58     60    ar
   67     60     61    1
   68     60     74    ar
   69     61     62    1
   70     61     66    1
   71     61     70    1
   72     62     63    1
   73     62     64    1
   74     62     65    1
   75     66     67    1
   76     66     68    1
   77     66     69    1
   78     70     71    1
   79     70     72    1
   80     70     73    1
   81     74     75    1
   82     74     76    ar
   83     76     77    ar
   84     77     78    1
   85     79     80    1
   86     79     93    ar
   87     79    112    ar
   88     80     81    1
   89     80     85    1
   90     80     89    1
   91     81     82    1
   92     81     83    1
   93     81     84    1
   94     85     86    1
   95     85     87    1
   96     85     88    1
   97     89     90    1
   98     89     91    1
   99     89     92    1
  100     93     94    1
  101     93     95    ar
  102     95     96    1
  103     95    109    ar
  104     96     97    1
  105     96    101    1
  106     96    105    1
  107     97     98    1
  108     97     99    1
  109     97    100    1
  110    101    102    1
  111    101    103    1
  112    101    104    1
  113    105    106    1
  114    105    107    1
  115    105    108    1
  116    109    110    1
  117    109    111    ar
  118    111    112    ar
  119    112    113    1
#
#	File Created by: Spartan '16 Export
