# Supplementary material for: Machine-Learning-Guided Discovery of Electrochemical Reactions
Source: J Am Chem Soc. 2022 Dec 2;144(49):22599–610. doi: 10.1021/jacs.2c08997 (PMC9756344; doi:10.1021/jacs.2c08997)
Supplement: Supplementary file 2 — ja2c08997_si_002.zip [file ja2c08997_si_002.zip › Graph Embedding Data/BINOL Data/BINOL_mol2/16.mol2]

@<TRIPOS>MOLECULE
M0001
113 123
SMALL
NO_CHARGES


@<TRIPOS>ATOM
    1   C1        -3.671235482     0.860717855    -3.401487749    C.ar   1  noname
    2   C2        -1.384563855     1.065284127    -1.776219844    C.ar   1  noname
    3   C3        -3.812985292     1.074588598    -2.004053880    C.ar   1  noname
    4   C4        -2.366145847     0.766034763    -3.976025966    C.ar   1  noname
    5   C5        -1.240952029     0.843254212    -3.193382234    C.ar   1  noname
    6   C6        -2.639631264     1.246485001    -1.194761893    C.ar   1  noname
    7   H7        -2.276353517     0.610111787    -5.050671451       H   1  noname
    8   C8        -5.136863471     1.089740054    -1.453427331    C.ar   1  noname
    9   C9        -6.239119783     0.947519699    -2.257752725    C.ar   1  noname
   10   C10       -6.091115045     0.773300790    -3.663887856    C.ar   1  noname
   11   C11       -4.837203465     0.724630771    -4.218966161    C.ar   1  noname
   12   H12       -5.247178512     1.206417975    -0.373884894       H   1  noname
   13   H13       -7.240175180     0.959174405    -1.833847722       H   1  noname
   14   H14       -6.980766936     0.674761901    -4.278861617       H   1  noname
   15   H15       -4.705278148     0.576079287    -5.289039977       H   1  noname
   16   C16       -2.726527513     1.567455556     0.240716751    C.ar   1  noname
   17   C17       -2.952628547     2.023065367     3.030403315    C.ar   1  noname
   18   C18       -3.431487337     2.724320474     0.716066037    C.ar   1  noname
   19   C19       -2.073253278     0.747945421     1.161454313    C.ar   1  noname
   20   C20       -2.204482780     0.963486935     2.580817711    C.ar   1  noname
   21   C21       -3.564886677     2.933815238     2.114984037    C.ar   1  noname
   22   H22       -3.072271078     2.194644581     4.099741522       H   1  noname
   23   C23       -4.296899153     4.065182543     2.595023474    C.ar   1  noname
   24   C24       -4.850357171     4.964276015     1.718615937    C.ar   1  noname
   25   C25       -4.686080285     4.781522694     0.315374030    C.ar   1  noname
   26   C26       -3.996382886     3.699620496    -0.170362583    C.ar   1  noname
   27   H27       -4.398856369     4.198020320     3.670425153       H   1  noname
   28   H28       -5.410758365     5.823206892     2.075787031       H   1  noname
   29   H29       -5.111332785     5.517807959    -0.362112023       H   1  noname
   30   H30       -3.854796010     3.566543108    -1.244345167       H   1  noname
   31   O31       -0.252801148     1.207455268    -1.042448753     O.3   1  noname
   32   O32       -1.387060143    -0.347544831     0.750895372     O.3   1  noname
   33   P33        0.163806447    -0.085910180     0.029114750     P.3   1  noname
   34   O34        1.059574410     0.535666603     1.035030376     O.2   1  noname
   35   O35        0.413996688    -1.308422605    -0.773069804       O   1  noname
   36   C36        2.119249364    -0.617102642    -4.130817720    C.ar   1  noname
   37   C37        2.634478348     0.399046743    -4.954048130    C.ar   1  noname
   38   H38        3.629655009     0.304254111    -5.380226425       H   1  noname
   39   C39        1.880720338     1.554825100    -5.198676083    C.ar   1  noname
   40   C40        0.612888751     1.707993550    -4.619899421    C.ar   1  noname
   41   H41        0.032041100     2.609844882    -4.795757297       H   1  noname
   42   C42        0.101418778     0.694808299    -3.797129607    C.ar   1  noname
   43   C43        0.843364705    -0.468083736    -3.564742953    C.ar   1  noname
   44   H44        0.432763588    -1.248664153    -2.903162222       H   1  noname
   45   C45        4.377975881    -4.126402107    -3.258502628    C.ar   1  noname
   46   O46        5.170759602    -5.252907702    -3.109432497     O.3   1  noname
   47   C47        5.089854168    -5.961310406    -1.851242255     C.3   1  noname
   48   H48        5.385329916    -5.306898598    -1.025648645       H   1  noname
   49   H49        5.816137877    -6.768840180    -1.995979800       H   1  noname
   50   H50        4.080040782    -6.357374070    -1.706401679       H   1  noname
   51   C51        3.532087954    -3.597346357    -2.277386788    C.ar   1  noname
   52   H52        3.428319311    -4.052403071    -1.297772912       H   1  noname
   53   C53        2.797075254    -2.449701665    -2.577956979    C.ar   1  noname
   54   H54        2.115038172    -2.029127727    -1.812980835       H   1  noname
   55   C55        2.905754344    -1.833323731    -3.838998693    C.ar   1  noname
   56   C56        3.760383380    -2.392329484    -4.806036513    C.ar   1  noname
   57   H57        3.838949744    -1.930238893    -5.789369129       H   1  noname
   58   C58        4.503610868    -3.537455822    -4.529518487    C.ar   1  noname
   59   H59        5.166266093    -3.978620946    -5.265385119       H   1  noname
   60   C60        3.321311946     4.691279664    -7.695462140    C.ar   1  noname
   61   O61        3.769483165     5.614723068    -8.624770045     O.3   1  noname
   62   C62        3.799230493     7.003352433    -8.222417850     C.3   1  noname
   63   H63        4.108118980     7.504043171    -9.147851384       H   1  noname
   64   H64        4.538623510     7.150039573    -7.429656090       H   1  noname
   65   H65        2.802963357     7.333289844    -7.912354379       H   1  noname
   66   C66        3.217971778     3.391513817    -8.227759259    C.ar   1  noname
   67   H67        3.485601955     3.212837119    -9.264538513       H   1  noname
   68   C68        2.763964845     2.368758554    -7.401074116    C.ar   1  noname
   69   H69        2.668178207     1.355542875    -7.792283796       H   1  noname
   70   C70        2.411330864     2.631495481    -6.063937772    C.ar   1  noname
   71   C71        2.540730470     3.931621275    -5.555398859    C.ar   1  noname
   72   H72        2.280593497     4.129386455    -4.513012549       H   1  noname
   73   C73        2.997743342     4.975982315    -6.364995863    C.ar   1  noname
   74   H74        3.092341501     5.973572554    -5.953585847       H   1  noname
   75   C75       -1.664698226    -1.668084537     5.237100543    C.ar   1  noname
   76   C76       -0.270382375    -1.638744516     5.374359543    C.ar   1  noname
   77   H77        0.217865078    -2.321840006     6.064276339       H   1  noname
   78   C78        0.495865859    -0.754243636     4.595738616    C.ar   1  noname
   79   C79       -0.146809168     0.102804958     3.688564026    C.ar   1  noname
   80   H80        0.441886393     0.789983420     3.058633863       H   1  noname
   81   C81       -1.537234984     0.058116098     3.541853920    C.ar   1  noname
   82   C82       -2.302973249    -0.821717280     4.319436495    C.ar   1  noname
   83   H83       -3.382987713    -0.852622396     4.200024103       H   1  noname
   84   C84       -4.097234862    -4.284319340     7.557590829    C.ar   1  noname
   85   O85       -4.853524826    -5.046168258     8.432136509     O.3   1  noname
   86   C86       -5.842889322    -5.931586731     7.859200535     C.3   1  noname
   87   H87       -6.332703562    -6.337381278     8.752477237       H   1  noname
   88   H88       -5.352513307    -6.723176469     7.285085977       H   1  noname
   89   H89       -6.552058274    -5.367206971     7.245929507       H   1  noname
   90   C90       -3.253620121    -3.372737761     8.221476232    C.ar   1  noname
   91   H91       -3.250305725    -3.336121553     9.306423633       H   1  noname
   92   C92       -2.448637701    -2.534048496     7.457170767    C.ar   1  noname
   93   H93       -1.792631959    -1.814599958     7.947962398       H   1  noname
   94   C94       -2.482801384    -2.593978402     6.051270221    C.ar   1  noname
   95   C95       -3.319340178    -3.523295832     5.417034248    C.ar   1  noname
   96   H96       -3.332473881    -3.577781245     4.326066662       H   1  noname
   97   C97       -4.135420081    -4.379347985     6.162813270    C.ar   1  noname
   98   H98       -4.774017161    -5.091677396     5.654705002       H   1  noname
   99   C99        4.748818058    -0.659643624     4.881067549    C.ar   1  noname
  100   O100       6.114344550    -0.664946033     5.115700402     O.3   1  noname
  101   C101       6.982422150    -0.369354237     3.997447485     C.3   1  noname
  102   H102       6.803853139     0.649887924     3.641319610       H   1  noname
  103   H103       6.838602622    -1.103308476     3.198828050       H   1  noname
  104   H104       7.976666242    -0.464056326     4.448060116       H   1  noname
  105   C105       4.142230380    -0.427043923     3.641727765    C.ar   1  noname
  106   H106       4.719008975    -0.220045606     2.746202059       H   1  noname
  107   C107       2.749167727    -0.458733332     3.563970301    C.ar   1  noname
  108   H108       2.257795165    -0.263988696     2.590382325       H   1  noname
  109   C109       1.968919368    -0.722925391     4.705624548    C.ar   1  noname
  110   C110       2.608017580    -0.947206955     5.938219915    C.ar   1  noname
  111   H111       2.011206240    -1.137517721     6.829422137       H   1  noname
  112   C112       3.996873433    -0.920137475     6.040742239    C.ar   1  noname
  113   H113       4.502410588    -1.091555184     6.984292051       H   1  noname


@<TRIPOS>BOND
    1      1      3    ar
    2      1      4    ar
    3      1     11    ar
    4      2      5    ar
    5      2      6    ar
    6      2     31    1
    7      3      6    ar
    8      3      8    ar
    9      4      5    ar
   10      4      7    1
   11      5     42    1
   12      6     16    1
   13      8      9    ar
   14      8     12    1
   15      9     10    ar
   16      9     13    1
   17     10     11    ar
   18     10     14    1
   19     11     15    1
   20     16     18    ar
   21     16     19    ar
   22     17     20    ar
   23     17     21    ar
   24     17     22    1
   25     18     21    ar
   26     18     26    ar
   27     19     20    ar
   28     19     32    1
   29     20     81    1
   30     21     23    ar
   31     23     24    ar
   32     23     27    1
   33     24     25    ar
   34     24     28    1
   35     25     26    ar
   36     25     29    1
   37     26     30    1
   38     31     33    1
   39     32     33    1
   40     33     34    2
   41     33     35    1
   42     36     37    ar
   43     36     43    ar
   44     36     55    1
   45     37     38    1
   46     37     39    ar
   47     39     40    ar
   48     39     70    1
   49     40     41    1
   50     40     42    ar
   51     42     43    ar
   52     43     44    1
   53     45     46    1
   54     45     51    ar
   55     45     58    ar
   56     46     47    1
   57     47     48    1
   58     47     49    1
   59     47     50    1
   60     51     52    1
   61     51     53    ar
   62     53     54    1
   63     53     55    ar
   64     55     56    ar
   65     56     57    1
   66     56     58    ar
   67     58     59    1
   68     60     61    1
   69     60     66    ar
   70     60     73    ar
   71     61     62    1
   72     62     63    1
   73     62     64    1
   74     62     65    1
   75     66     67    1
   76     66     68    ar
   77     68     69    1
   78     68     70    ar
   79     70     71    ar
   80     71     72    1
   81     71     73    ar
   82     73     74    1
   83     75     76    ar
   84     75     82    ar
   85     75     94    1
   86     76     77    1
   87     76     78    ar
   88     78     79    ar
   89     78    109    1
   90     79     80    1
   91     79     81    ar
   92     81     82    ar
   93     82     83    1
   94     84     85    1
   95     84     90    ar
   96     84     97    ar
   97     85     86    1
   98     86     87    1
   99     86     88    1
  100     86     89    1
  101     90     91    1
  102     90     92    ar
  103     92     93    1
  104     92     94    ar
  105     94     95    ar
  106     95     96    1
  107     95     97    ar
  108     97     98    1
  109     99    100    1
  110     99    105    ar
  111     99    112    ar
  112    100    101    1
  113    101    102    1
  114    101    103    1
  115    101    104    1
  116    105    106    1
  117    105    107    ar
  118    107    108    1
  119    107    109    ar
  120    109    110    ar
  121    110    111    1
  122    110    112    ar
  123    112    113    1
#
#	File Created by: Spartan '16 Export
