# Supplementary material for: Machine-Learning-Guided Discovery of Electrochemical Reactions
Source: J Am Chem Soc. 2022 Dec 2;144(49):22599–610. doi: 10.1021/jacs.2c08997 (PMC9756344; doi:10.1021/jacs.2c08997)
Supplement: Supplementary file 2 — ja2c08997_si_002.zip [file ja2c08997_si_002.zip › Graph Embedding Data/BINOL Data/BINOL_mol2/20.mol2]

@<TRIPOS>MOLECULE
M0001
111 121
SMALL
NO_CHARGES


@<TRIPOS>ATOM
    1   C1        -2.548965791    -1.589286869     2.431401604    C.ar   1  noname
    2   C2        -1.537785858     0.118950102     0.463507728    C.ar   1  noname
    3   C3        -1.198295157    -1.181380429     2.502227110    C.ar   1  noname
    4   C4        -3.375806301    -1.093985960     1.418639907    C.ar   1  noname
    5   C5        -2.898758991    -0.229528727     0.416912401    C.ar   1  noname
    6   C6        -0.702005004    -0.279810990     1.549084374    C.ar   1  noname
    7   H7        -4.422157683    -1.420702851     1.397138535       H   1  noname
    8   C8         0.688039223     0.220767668     1.559024281    C.ar   1  noname
    9   C9         3.364593776     1.034260529     1.481117642    C.ar   1  noname
   10   C10        1.182131332     1.077455627     2.552925043    C.ar   1  noname
   11   C11        1.528665223    -0.129698222     0.461150138    C.ar   1  noname
   12   C12        2.889107116     0.221813957     0.435900234    C.ar   1  noname
   13   C13        2.535354982     1.478723962     2.515615612    C.ar   1  noname
   14   H14        4.412062304     1.357297310     1.481666134       H   1  noname
   15   O15       -0.969064304     0.896185643    -0.503989364     O.3   1  noname
   16   O16        0.968302553    -0.871373845    -0.538729639     O.3   1  noname
   17   P17       -0.002115704     0.031598867    -1.652824546     P.3   1  noname
   18   C18        3.117415665     2.422061202     3.537008402     C.3   1  noname
   19   C19        2.268108036     2.540127949     4.808670387     C.3   1  noname
   20   C20        0.795541475     2.745781998     4.438059566     C.3   1  noname
   21   C21        0.262827470     1.544343475     3.651268407     C.3   1  noname
   22   H22        3.219112314     3.423206083     3.065565714       H   1  noname
   23   H23        4.143953593     2.103652659     3.804234393       H   1  noname
   24   H24        2.629934038     3.379465456     5.428854904       H   1  noname
   25   H25        2.379110266     1.625542337     5.421055678       H   1  noname
   26   H26        0.690668704     3.664130325     3.826026124       H   1  noname
   27   H27        0.184575225     2.904311489     5.344612902       H   1  noname
   28   H28       -0.730673499     1.792741710     3.218087298       H   1  noname
   29   H29        0.083473636     0.684753984     4.338994992       H   1  noname
   30   C30       -0.262999188    -1.758218662     3.532615014     C.3   1  noname
   31   C31       -0.950005721    -2.547859388     4.652077948     C.3   1  noname
   32   C32       -2.068343730    -3.432100495     4.092528201     C.3   1  noname
   33   C33       -3.137271189    -2.560066925     3.422916888     C.3   1  noname
   34   H34        0.351551603    -0.947621936     3.986227551       H   1  noname
   35   H35        0.460545553    -2.409973259     2.993784884       H   1  noname
   36   H36       -1.368644616    -1.847108058     5.399956481       H   1  noname
   37   H37       -0.202679861    -3.163167219     5.185587519       H   1  noname
   38   H38       -2.518147937    -4.042266999     4.894399271       H   1  noname
   39   H39       -1.651075086    -4.141929014     3.351206227       H   1  noname
   40   H40       -3.698311841    -1.991709498     4.192293405       H   1  noname
   41   H41       -3.880092587    -3.211194129     2.919751029       H   1  noname
   42   O42        0.830598991     1.081471289    -2.291431100     O.2   1  noname
   43   O43       -0.837345737    -0.995671389    -2.323857071       O   1  noname
   44   C44       -3.805460127     2.843773294    -1.993706719    C.ar   1  noname
   45   H45       -4.345396078     3.214992722    -1.120394180       H   1  noname
   46   C46       -3.337473231     3.764813017    -2.936598922    C.ar   1  noname
   47   H47       -3.515379711     4.825801918    -2.792166289       H   1  noname
   48   C48       -2.617553672     3.320264069    -4.050240536    C.ar   1  noname
   49   H49       -2.232518961     4.035474797    -4.771298143       H   1  noname
   50   C50       -2.376344945     1.955166898    -4.222200704    C.ar   1  noname
   51   H51       -1.788837493     1.604246075    -5.067441766       H   1  noname
   52   C52       -2.856063277     1.031820122    -3.285611267    C.ar   1  noname
   53   H53       -2.629767506    -0.034681801    -3.433711204       H   1  noname
   54   C54       -3.574644970     1.466798529    -2.160227051    C.ar   1  noname
   55   Si55      -4.162378433     0.244914291    -0.874072702      Si   1  noname
   56   C56       -7.858681624     2.338809450     1.170155363    C.ar   1  noname
   57   H57       -8.715772974     2.824268985     1.627440073       H   1  noname
   58   C58       -7.858065291     2.061701762    -0.200755402    C.ar   1  noname
   59   H59       -8.713579905     2.337871801    -0.810886504       H   1  noname
   60   C60       -6.754241873     1.434986509    -0.787783525    C.ar   1  noname
   61   H61       -6.765577696     1.243765135    -1.864565297       H   1  noname
   62   C62       -5.638826509     1.065451770    -0.014683081    C.ar   1  noname
   63   C63       -5.647399128     1.362790275     1.355830377    C.ar   1  noname
   64   H64       -4.786798433     1.112883515     1.981884952       H   1  noname
   65   C65       -6.749794191     1.993994327     1.946223909    C.ar   1  noname
   66   H66       -6.738920974     2.218124599     3.009322005       H   1  noname
   67   C67       -5.400078986    -3.751343180    -2.997353709    C.ar   1  noname
   68   H68       -5.656712806    -4.675877960    -3.505779536       H   1  noname
   69   C69       -6.406827219    -2.933558745    -2.476448664    C.ar   1  noname
   70   H70       -7.447397181    -3.225256221    -2.572381938       H   1  noname
   71   C71       -6.072860864    -1.737114809    -1.830382405    C.ar   1  noname
   72   H72       -6.875555492    -1.118597200    -1.428081064       H   1  noname
   73   C73       -4.733224528    -1.342879928    -1.700211417    C.ar   1  noname
   74   C74       -3.726346858    -2.179454654    -2.216251735    C.ar   1  noname
   75   H75       -2.652738402    -1.906700189    -2.123340063       H   1  noname
   76   C76       -4.060881179    -3.374533524    -2.862548450    C.ar   1  noname
   77   H77       -3.269056327    -4.007175403    -3.258530410       H   1  noname
   78   C78        6.054417238     1.851964952    -1.717073438    C.ar   1  noname
   79   H79        6.858279602     1.216651151    -1.344526569       H   1  noname
   80   C80        6.384797729     3.085667041    -2.290871283    C.ar   1  noname
   81   H81        7.423974155     3.388768233    -2.362118808       H   1  noname
   82   C82        5.376772062     3.925661204    -2.772251232    C.ar   1  noname
   83   H83        5.630847310     4.880331040    -3.223640060       H   1  noname
   84   C84        4.039510673     3.531778332    -2.670812769    C.ar   1  noname
   85   H85        3.246859723     4.180590545    -3.037516674       H   1  noname
   86   C86        3.708266671     2.299206566    -2.097248344    C.ar   1  noname
   87   H87        2.636213149     2.013812226    -2.030595030       H   1  noname
   88   C88        4.716810455     1.442243699    -1.619456958    C.ar   1  noname
   89   Si89       4.154245985    -0.187885282    -0.875097400      Si   1  noname
   90   C90        2.653857877    -3.108926022    -4.215452636    C.ar   1  noname
   91   H91        2.282826783    -3.788941277    -4.977223077       H   1  noname
   92   C92        2.397946542    -1.739362225    -4.315295630    C.ar   1  noname
   93   H93        1.812426945    -1.350161196    -5.145126891       H   1  noname
   94   C94        2.862303759    -0.861951315    -3.328012282    C.ar   1  noname
   95   H95        2.623609682     0.208372538    -3.420847805       H   1  noname
   96   C96        3.579438893    -1.347801065    -2.222693515    C.ar   1  noname
   97   C97        3.822863126    -2.729385388    -2.127654339    C.ar   1  noname
   98   H98        4.360142714    -3.141117726    -1.271057293       H   1  noname
   99   C99        3.371079267    -3.603921490    -3.121455722    C.ar   1  noname
  100   H100       3.561430673    -4.668958068    -3.033493022       H   1  noname
  101   C101       7.856656886    -2.359878060     1.074840010    C.ar   1  noname
  102   H102       8.715288142    -2.863248075     1.509860275       H   1  noname
  103   C103       7.856883321    -2.017067936    -0.281177908    C.ar   1  noname
  104   H104       8.714643340    -2.260119311    -0.902352675       H   1  noname
  105   C105       6.751136026    -1.367871171    -0.839559708    C.ar   1  noname
  106   H106       6.763452467    -1.125153071    -1.905972094       H   1  noname
  107   C107       5.632477494    -1.041141791    -0.051999391    C.ar   1  noname
  108   C108       5.640341703    -1.403809079     1.302711830    C.ar   1  noname
  109   H109       4.777517457    -1.188803040     1.938732241       H   1  noname
  110   C110       6.744937137    -2.057174386     1.864358072    C.ar   1  noname
  111   H111       6.733774355    -2.331899665     2.915614186       H   1  noname


@<TRIPOS>BOND
    1      1      3    ar
    2      1      4    ar
    3      1     33    1
    4      2      5    ar
    5      2      6    ar
    6      2     15    1
    7      3      6    ar
    8      3     30    1
    9      4      5    ar
   10      4      7    1
   11      5     55    1
   12      6      8    1
   13      8     10    ar
   14      8     11    ar
   15      9     12    ar
   16      9     13    ar
   17      9     14    1
   18     10     13    ar
   19     10     21    1
   20     11     12    ar
   21     11     16    1
   22     12     89    1
   23     13     18    1
   24     15     17    1
   25     16     17    1
   26     17     42    2
   27     17     43    1
   28     18     19    1
   29     18     22    1
   30     18     23    1
   31     19     20    1
   32     19     24    1
   33     19     25    1
   34     20     21    1
   35     20     26    1
   36     20     27    1
   37     21     28    1
   38     21     29    1
   39     30     31    1
   40     30     34    1
   41     30     35    1
   42     31     32    1
   43     31     36    1
   44     31     37    1
   45     32     33    1
   46     32     38    1
   47     32     39    1
   48     33     40    1
   49     33     41    1
   50     44     45    1
   51     44     46    ar
   52     44     54    ar
   53     46     47    1
   54     46     48    ar
   55     48     49    1
   56     48     50    ar
   57     50     51    1
   58     50     52    ar
   59     52     53    1
   60     52     54    ar
   61     54     55    1
   62     55     62    1
   63     55     73    1
   64     56     57    1
   65     56     58    ar
   66     56     65    ar
   67     58     59    1
   68     58     60    ar
   69     60     61    1
   70     60     62    ar
   71     62     63    ar
   72     63     64    1
   73     63     65    ar
   74     65     66    1
   75     67     68    1
   76     67     69    ar
   77     67     76    ar
   78     69     70    1
   79     69     71    ar
   80     71     72    1
   81     71     73    ar
   82     73     74    ar
   83     74     75    1
   84     74     76    ar
   85     76     77    1
   86     78     79    1
   87     78     80    ar
   88     78     88    ar
   89     80     81    1
   90     80     82    ar
   91     82     83    1
   92     82     84    ar
   93     84     85    1
   94     84     86    ar
   95     86     87    1
   96     86     88    ar
   97     88     89    1
   98     89     96    1
   99     89    107    1
  100     90     91    1
  101     90     92    ar
  102     90     99    ar
  103     92     93    1
  104     92     94    ar
  105     94     95    1
  106     94     96    ar
  107     96     97    ar
  108     97     98    1
  109     97     99    ar
  110     99    100    1
  111    101    102    1
  112    101    103    ar
  113    101    110    ar
  114    103    104    1
  115    103    105    ar
  116    105    106    1
  117    105    107    ar
  118    107    108    ar
  119    108    109    1
  120    108    110    ar
  121    110    111    1
#
#	File Created by: Spartan '16 Export
