# Supplementary material for: Machine-Learning-Guided Discovery of Electrochemical Reactions
Source: J Am Chem Soc. 2022 Dec 2;144(49):22599–610. doi: 10.1021/jacs.2c08997 (PMC9756344; doi:10.1021/jacs.2c08997)
Supplement: Supplementary file 2 — ja2c08997_si_002.zip [file ja2c08997_si_002.zip › Graph Embedding Data/BINOL Data/BINOL_mol2/21.mol2]

@<TRIPOS>MOLECULE
M0001
183 193
SMALL
NO_CHARGES


@<TRIPOS>ATOM
    1   C1        -1.360787816    -2.789130716    -3.224188447    C.ar   1  noname
    2   C2        -1.291482265    -0.620457255    -1.459553034    C.ar   1  noname
    3   C3        -1.310409771    -3.034008758    -1.834458657    C.ar   1  noname
    4   C4        -1.437122375    -1.475681986    -3.697710696    C.ar   1  noname
    5   C5        -1.415563058    -0.364710283    -2.835387317    C.ar   1  noname
    6   C6        -1.329062317    -1.949840941    -0.944914559    C.ar   1  noname
    7   H7        -1.485445783    -1.318393098    -4.781640224       H   1  noname
    8   C8        -1.303794473    -2.113290299     0.522318741    C.ar   1  noname
    9   C9        -1.086319134    -2.436038361     3.290357511    C.ar   1  noname
   10   C10       -2.377255765    -2.656106192     1.242184536    C.ar   1  noname
   11   C11       -0.164522212    -1.624548860     1.227044775    C.ar   1  noname
   12   C12       -0.010618471    -1.840318184     2.606949912    C.ar   1  noname
   13   C13       -2.262575276    -2.821002586     2.639041179    C.ar   1  noname
   14   H14       -1.023132354    -2.584427970     4.374812512       H   1  noname
   15   O15       -1.182422485     0.393526736    -0.551874984     O.3   1  noname
   16   O16        0.796133889    -0.989681685     0.493572616     O.3   1  noname
   17   P17        0.417196781     0.644940276     0.063307803     P.3   1  noname
   18   C18       -3.394991411    -3.363479541     3.472356013     C.3   1  noname
   19   C19       -4.446200799    -4.116340595     2.647152566     C.3   1  noname
   20   C20       -4.838300397    -3.291496777     1.416765137     C.3   1  noname
   21   C21       -3.626802902    -3.066312965     0.507484051     C.3   1  noname
   22   H22       -3.875895894    -2.511080034     3.998514624       H   1  noname
   23   H23       -2.998249341    -4.028078698     4.264628866       H   1  noname
   24   H24       -5.334543347    -4.327873591     3.267810909       H   1  noname
   25   H25       -4.042287160    -5.096034377     2.329994362       H   1  noname
   26   H26       -5.245511392    -2.312378951     1.738244444       H   1  noname
   27   H27       -5.643624718    -3.794166267     0.852562228       H   1  noname
   28   H28       -3.871050535    -2.297975064    -0.258282737       H   1  noname
   29   H29       -3.397555116    -3.996464538    -0.062894198       H   1  noname
   30   C30       -1.157300325    -4.431386588    -1.293058578     C.3   1  noname
   31   C31       -1.386740467    -5.544618036    -2.320794246     C.3   1  noname
   32   C32       -0.725274727    -5.198352914    -3.658029969     C.3   1  noname
   33   C33       -1.334954176    -3.912087332    -4.229221934     C.3   1  noname
   34   H34       -1.849074163    -4.585097391    -0.434070286       H   1  noname
   35   H35       -0.133229739    -4.510115991    -0.865057585       H   1  noname
   36   H36       -2.473286936    -5.695203731    -2.470389585       H   1  noname
   37   H37       -0.990086929    -6.499813293    -1.930571216       H   1  noname
   38   H38       -0.842503733    -6.028532744    -4.375264324       H   1  noname
   39   H39        0.363856138    -5.057473601    -3.512179565       H   1  noname
   40   H40       -2.370480603    -4.105213426    -4.576684902       H   1  noname
   41   H41       -0.761719534    -3.601653013    -5.126306702       H   1  noname
   42   O42        0.208155787     1.441097342     1.299741981     O.2   1  noname
   43   O43        1.335250780     0.941864964    -1.065836429       O   1  noname
   44   C44        1.095817231     1.641687217    -7.003872191    C.ar   1  noname
   45   H45        0.999376212     1.847652687    -8.065092025       H   1  noname
   46   C46       -0.066998444     1.606566623    -6.221429176    C.ar   1  noname
   47   H47       -1.026018752     1.782073708    -6.710768480       H   1  noname
   48   C48       -0.005592345     1.349532692    -4.847955659    C.ar   1  noname
   49   Si49      -1.491262393     1.286743747    -3.703858677      Si   1  noname
   50   C50        1.254285761     1.106459197    -4.267126900    C.ar   1  noname
   51   H51        1.347082919     0.882868104    -3.183117043       H   1  noname
   52   C52        2.411055639     1.142485955    -5.046743950    C.ar   1  noname
   53   H53        3.370870401     0.952824807    -4.568616589       H   1  noname
   54   C54        2.349627050     1.417122332    -6.424982179    C.ar   1  noname
   55   C55        3.651473781     1.469949991    -7.227761000     C.3   1  noname
   56   C56        4.531079030     2.603569845    -6.658729824     C.3   1  noname
   57   H57        4.002398097     3.562375996    -6.693219587       H   1  noname
   58   H58        5.463762822     2.709359680    -7.217391507       H   1  noname
   59   H59        4.791483503     2.421052908    -5.609675828       H   1  noname
   60   C60        3.415018600     1.741921167    -8.727776196     C.3   1  noname
   61   H61        2.901750060     2.695834703    -8.883304670       H   1  noname
   62   H62        2.807990699     0.952753421    -9.182106139       H   1  noname
   63   H63        4.361823804     1.785042922    -9.272857867       H   1  noname
   64   C64        4.379415455     0.115937814    -7.092423865     C.3   1  noname
   65   H65        4.649421584    -0.093754651    -6.051005209       H   1  noname
   66   H66        5.298361805     0.093198750    -7.682803585       H   1  noname
   67   H67        3.738270491    -0.706380612    -7.427835138       H   1  noname
   68   C68       -5.452445731     1.519971264    -6.280291731    C.ar   1  noname
   69   C69       -6.714670368     1.652699131    -7.135098729     C.3   1  noname
   70   C70       -6.309910946     1.925148472    -8.599843204     C.3   1  noname
   71   H71       -5.773161647     2.874002756    -8.699651378       H   1  noname
   72   H72       -7.184101178     1.969916180    -9.254264748       H   1  noname
   73   H73       -5.646820896     1.137203231    -8.973563523       H   1  noname
   74   C74       -7.547372786     2.831837860    -6.589521378     C.3   1  noname
   75   H75       -6.994910204     3.775004918    -6.651314622       H   1  noname
   76   H76       -7.798377113     2.675979126    -5.534182396       H   1  noname
   77   H77       -8.480773878     2.954454579    -7.144229101       H   1  noname
   78   C78       -7.584612101     0.380130296    -7.106420974     C.3   1  noname
   79   H79       -7.028380982    -0.490864075    -7.468318891       H   1  noname
   80   H80       -8.469399689     0.492408215    -7.739416026       H   1  noname
   81   H81       -7.934429378     0.156598365    -6.093065222       H   1  noname
   82   C82       -4.493802462     2.548864507    -6.310160718    C.ar   1  noname
   83   H83       -4.657982931     3.423439451    -6.934820011       H   1  noname
   84   C84       -3.330480100     2.465697052    -5.543442575    C.ar   1  noname
   85   H85       -2.613632310     3.290979030    -5.579662535       H   1  noname
   86   C86       -3.080969217     1.348345641    -4.726650083    C.ar   1  noname
   87   C87       -4.048587968     0.337504222    -4.681788129    C.ar   1  noname
   88   H88       -3.909413822    -0.536034857    -4.038038132       H   1  noname
   89   C89       -5.219212288     0.419866586    -5.448421497    C.ar   1  noname
   90   H90       -5.941482505    -0.389364863    -5.377852060       H   1  noname
   91   C91       -1.546677676     4.895118317    -0.698748923    C.ar   1  noname
   92   C92       -1.521388613     5.990450027     0.369686877     C.3   1  noname
   93   C93       -0.755870909     5.467586445     1.600666191     C.3   1  noname
   94   H94       -1.171217210     4.506602360     1.939881084       H   1  noname
   95   H95       -0.791042304     6.169802273     2.434520099       H   1  noname
   96   H96        0.297379781     5.266025583     1.373121297       H   1  noname
   97   C97       -2.936678827     6.404005064     0.823981789     C.3   1  noname
   98   H98       -3.480032206     5.542869688     1.230797171       H   1  noname
   99   H99       -3.523079875     6.812298861    -0.003741812       H   1  noname
  100   H100      -2.890413866     7.165628870     1.607161048       H   1  noname
  101   C101      -0.809211234     7.228514125    -0.217686957     C.3   1  noname
  102   H102       0.209587793     6.983938349    -0.536477196       H   1  noname
  103   H103      -0.744801579     8.034682325     0.516816356       H   1  noname
  104   H104      -1.342102990     7.605870527    -1.095575079       H   1  noname
  105   C105      -2.731378163     4.461287642    -1.306392310    C.ar   1  noname
  106   H106      -3.684756437     4.915717917    -1.054935748       H   1  noname
  107   C107      -2.713463661     3.408414574    -2.229494342    C.ar   1  noname
  108   H108      -3.662401873     3.077378062    -2.657908464       H   1  noname
  109   C109      -1.510993402     2.780561749    -2.586948758    C.ar   1  noname
  110   C110      -0.317421469     3.249961496    -2.011553751    C.ar   1  noname
  111   H111       0.648696852     2.784745054    -2.257663770       H   1  noname
  112   C112      -0.337745421     4.288391200    -1.079180216    C.ar   1  noname
  113   H113       0.598218687     4.596134917    -0.616519806       H   1  noname
  114   C114       3.585132152    -3.953981712     6.173848786    C.ar   1  noname
  115   H115       4.394504891    -3.823468346     6.886951854       H   1  noname
  116   C116       3.097307988    -2.826311239     5.502607342    C.ar   1  noname
  117   H117       3.555135687    -1.854860610     5.710950670       H   1  noname
  118   C118       2.051872506    -2.930036806     4.572326121    C.ar   1  noname
  119   Si119      1.437218738    -1.372172270     3.691512443      Si   1  noname
  120   C120       1.525286321    -4.204805061     4.314059578    C.ar   1  noname
  121   H121       0.729633348    -4.335521102     3.575029735       H   1  noname
  122   C122       2.008816634    -5.332007053     4.984000250    C.ar   1  noname
  123   H123       1.574634692    -6.304802375     4.764788522       H   1  noname
  124   C124       3.043831505    -5.222007349     5.927615732    C.ar   1  noname
  125   C125       3.535534538    -6.482132846     6.643275256     C.3   1  noname
  126   C126       2.366555430    -7.075611428     7.458215469     C.3   1  noname
  127   H127       1.984086753    -6.345713385     8.179923647       H   1  noname
  128   H128       2.676190162    -7.966141383     8.010982858       H   1  noname
  129   H129       1.528729095    -7.359469460     6.813184175       H   1  noname
  130   C130       4.705734563    -6.197727962     7.606413145     C.3   1  noname
  131   H131       4.416216610    -5.488186786     8.388599615       H   1  noname
  132   H132       5.565986478    -5.778791934     7.073273258       H   1  noname
  133   H133       5.039791302    -7.114400014     8.101130954       H   1  noname
  134   C134       4.014673210    -7.501460098     5.588024224     C.3   1  noname
  135   H135       3.202384227    -7.802430876     4.918356289       H   1  noname
  136   H136       4.410999558    -8.406130728     6.055755739       H   1  noname
  137   H137       4.803932557    -7.070671823     4.961787824       H   1  noname
  138   C138       5.039849988     0.445399389     1.279815124    C.ar   1  noname
  139   C139       6.139893069     1.059746075     0.410917247     C.3   1  noname
  140   C140       5.491353383     1.733357651    -0.814179098     C.3   1  noname
  141   H141       4.830721890     1.030027799    -1.342672226       H   1  noname
  142   H142       6.236189305     2.100652541    -1.521623726       H   1  noname
  143   H143       4.853418091     2.577462039    -0.527662003       H   1  noname
  144   C144       7.146524407     0.006579578    -0.097361893     C.3   1  noname
  145   H145       6.635338020    -0.767983088    -0.681240459       H   1  noname
  146   H146       7.669539069    -0.483378493     0.728569913       H   1  noname
  147   H147       7.900147212     0.464050823    -0.744163709       H   1  noname
  148   C148       6.902616347     2.105770585     1.252983668     C.3   1  noname
  149   H149       6.226623368     2.882699361     1.625453277       H   1  noname
  150   H150       7.682032786     2.596001288     0.664833636       H   1  noname
  151   H151       7.372813828     1.639656394     2.123937028       H   1  noname
  152   C152       5.066950636    -0.891304194     1.696619626    C.ar   1  noname
  153   H153       5.896738346    -1.539971571     1.433095494       H   1  noname
  154   C154       4.008080984    -1.427481030     2.439932894    C.ar   1  noname
  155   H155       4.052682530    -2.482546162     2.719817440       H   1  noname
  156   C156       2.907696319    -0.637982389     2.806004009    C.ar   1  noname
  157   C157       2.902248597     0.713977745     2.420796045    C.ar   1  noname
  158   H158       2.055831916     1.369125215     2.675279819       H   1  noname
  159   C159       3.951068433     1.244516514     1.667524403    C.ar   1  noname
  160   H160       3.894688248     2.284072996     1.349939364       H   1  noname
  161   C161      -0.328658284     1.769864319     6.723369778    C.ar   1  noname
  162   C162      -0.916831758     2.849836131     7.634340686     C.3   1  noname
  163   C163      -0.205719137     4.186043769     7.331941712     C.3   1  noname
  164   H164       0.876611324     4.093017372     7.472269305       H   1  noname
  165   H165      -0.564761456     4.989024788     7.979641277       H   1  noname
  166   H166      -0.366807783     4.500069773     6.294108443       H   1  noname
  167   C167      -0.735772651     2.528083452     9.132223774     C.3   1  noname
  168   H168       0.322339008     2.430662555     9.393627969       H   1  noname
  169   H169      -1.238265290     1.593267235     9.399397271       H   1  noname
  170   H170      -1.157760233     3.319769606     9.757226662       H   1  noname
  171   C171      -2.428172776     2.979696334     7.349976337     C.3   1  noname
  172   H172      -2.898466885     3.713739528     8.008565946       H   1  noname
  173   H173      -2.935801504     2.019635875     7.492292632       H   1  noname
  174   H174      -2.618560749     3.291910329     6.316713837       H   1  noname
  175   C175      -0.454672162     1.912820442     5.329735401    C.ar   1  noname
  176   H176      -0.976722346     2.772473116     4.912334358       H   1  noname
  177   C177       0.081006506     0.964973870     4.456900022    C.ar   1  noname
  178   H178      -0.045601267     1.114745213     3.363562939       H   1  noname
  179   C179       0.766685916    -0.159238748     4.956579661    C.ar   1  noname
  180   C180       0.880909195    -0.306662714     6.342754755    C.ar   1  noname
  181   H181       1.391493855    -1.171855768     6.767878294       H   1  noname
  182   C182       0.340964989     0.645597567     7.218856005    C.ar   1  noname
  183   H183       0.456144650     0.489704913     8.286665630       H   1  noname


@<TRIPOS>BOND
    1      1      3    ar
    2      1      4    ar
    3      1     33    1
    4      2      5    ar
    5      2      6    ar
    6      2     15    1
    7      3      6    ar
    8      3     30    1
    9      4      5    ar
   10      4      7    1
   11      5     49    1
   12      6      8    1
   13      8     10    ar
   14      8     11    ar
   15      9     12    ar
   16      9     13    ar
   17      9     14    1
   18     10     13    ar
   19     10     21    1
   20     11     12    ar
   21     11     16    1
   22     12    119    1
   23     13     18    1
   24     15     17    1
   25     16     17    1
   26     17     42    2
   27     17     43    1
   28     18     19    1
   29     18     22    1
   30     18     23    1
   31     19     20    1
   32     19     24    1
   33     19     25    1
   34     20     21    1
   35     20     26    1
   36     20     27    1
   37     21     28    1
   38     21     29    1
   39     30     31    1
   40     30     34    1
   41     30     35    1
   42     31     32    1
   43     31     36    1
   44     31     37    1
   45     32     33    1
   46     32     38    1
   47     32     39    1
   48     33     40    1
   49     33     41    1
   50     44     45    1
   51     44     46    ar
   52     44     54    ar
   53     46     47    1
   54     46     48    ar
   55     48     49    1
   56     48     50    ar
   57     49     86    1
   58     49    109    1
   59     50     51    1
   60     50     52    ar
   61     52     53    1
   62     52     54    ar
   63     54     55    1
   64     55     56    1
   65     55     60    1
   66     55     64    1
   67     56     57    1
   68     56     58    1
   69     56     59    1
   70     60     61    1
   71     60     62    1
   72     60     63    1
   73     64     65    1
   74     64     66    1
   75     64     67    1
   76     68     69    1
   77     68     82    ar
   78     68     89    ar
   79     69     70    1
   80     69     74    1
   81     69     78    1
   82     70     71    1
   83     70     72    1
   84     70     73    1
   85     74     75    1
   86     74     76    1
   87     74     77    1
   88     78     79    1
   89     78     80    1
   90     78     81    1
   91     82     83    1
   92     82     84    ar
   93     84     85    1
   94     84     86    ar
   95     86     87    ar
   96     87     88    1
   97     87     89    ar
   98     89     90    1
   99     91     92    1
  100     91    105    ar
  101     91    112    ar
  102     92     93    1
  103     92     97    1
  104     92    101    1
  105     93     94    1
  106     93     95    1
  107     93     96    1
  108     97     98    1
  109     97     99    1
  110     97    100    1
  111    101    102    1
  112    101    103    1
  113    101    104    1
  114    105    106    1
  115    105    107    ar
  116    107    108    1
  117    107    109    ar
  118    109    110    ar
  119    110    111    1
  120    110    112    ar
  121    112    113    1
  122    114    115    1
  123    114    116    ar
  124    114    124    ar
  125    116    117    1
  126    116    118    ar
  127    118    119    1
  128    118    120    ar
  129    119    156    1
  130    119    179    1
  131    120    121    1
  132    120    122    ar
  133    122    123    1
  134    122    124    ar
  135    124    125    1
  136    125    126    1
  137    125    130    1
  138    125    134    1
  139    126    127    1
  140    126    128    1
  141    126    129    1
  142    130    131    1
  143    130    132    1
  144    130    133    1
  145    134    135    1
  146    134    136    1
  147    134    137    1
  148    138    139    1
  149    138    152    ar
  150    138    159    ar
  151    139    140    1
  152    139    144    1
  153    139    148    1
  154    140    141    1
  155    140    142    1
  156    140    143    1
  157    144    145    1
  158    144    146    1
  159    144    147    1
  160    148    149    1
  161    148    150    1
  162    148    151    1
  163    152    153    1
  164    152    154    ar
  165    154    155    1
  166    154    156    ar
  167    156    157    ar
  168    157    158    1
  169    157    159    ar
  170    159    160    1
  171    161    162    1
  172    161    175    ar
  173    161    182    ar
  174    162    163    1
  175    162    167    1
  176    162    171    1
  177    163    164    1
  178    163    165    1
  179    163    166    1
  180    167    168    1
  181    167    169    1
  182    167    170    1
  183    171    172    1
  184    171    173    1
  185    171    174    1
  186    175    176    1
  187    175    177    ar
  188    177    178    1
  189    177    179    ar
  190    179    180    ar
  191    180    181    1
  192    180    182    ar
  193    182    183    1
#
#	File Created by: Spartan '16 Export
