# Supplementary material for: Machine-Learning-Guided Discovery of Electrochemical Reactions
Source: J Am Chem Soc. 2022 Dec 2;144(49):22599–610. doi: 10.1021/jacs.2c08997 (PMC9756344; doi:10.1021/jacs.2c08997)
Supplement: Supplementary file 2 — ja2c08997_si_002.zip [file ja2c08997_si_002.zip › Graph Embedding Data/BINOL Data/BINOL_mol2/23.mol2]

@<TRIPOS>MOLECULE
M0001
141 151
SMALL
NO_CHARGES


@<TRIPOS>ATOM
    1   C1         3.199110843    -3.554334565    -1.214937146    C.ar   1  noname
    2   C2         1.691332193    -1.196230096    -1.289140656    C.ar   1  noname
    3   C3         1.813751846    -3.622033428    -1.459583726    C.ar   1  noname
    4   C4         3.820591580    -2.309859433    -1.041785905    C.ar   1  noname
    5   C5         3.084955562    -1.123026573    -1.064289803    C.ar   1  noname
    6   C6         1.063992141    -2.434969582    -1.569735569    C.ar   1  noname
    7   H7         4.893448709    -2.260765596    -0.862683431       H   1  noname
    8   C8        -0.377950827    -2.421522659    -1.888072885    C.ar   1  noname
    9   C9        -3.159817792    -2.443316030    -2.290369411    C.ar   1  noname
   10   C10       -0.906570694    -2.863611409    -3.116255550    C.ar   1  noname
   11   C11       -1.255431853    -1.875059994    -0.917841746    C.ar   1  noname
   12   C12       -2.656436716    -1.921199434    -1.097120647    C.ar   1  noname
   13   C13       -2.303472422    -2.891077666    -3.304558353    C.ar   1  noname
   14   H14       -4.238490262    -2.480025744    -2.435313388       H   1  noname
   15   O15        0.957582481    -0.053011918    -1.296412504     O.3   1  noname
   16   O16       -0.752015694    -1.358120498     0.232382685     O.3   1  noname
   17   P17       -0.029750027     0.222583540     0.111863731     P.3   1  noname
   18   C18       -2.924861029    -3.408534432    -4.576292940     C.3   1  noname
   19   C19       -1.970892776    -3.335548084    -5.774485384     C.3   1  noname
   20   C20       -0.621649915    -3.961051891    -5.407921763     C.3   1  noname
   21   C21        0.030819759    -3.205539447    -4.244820015     C.3   1  noname
   22   H22       -3.847957875    -2.840749576    -4.806993265       H   1  noname
   23   H23       -3.243261212    -4.458653662    -4.410770636       H   1  noname
   24   H24       -1.825616159    -2.277699955    -6.070485546       H   1  noname
   25   H25       -2.413716448    -3.847627457    -6.646751368       H   1  noname
   26   H26        0.054491868    -3.954003038    -6.282074847       H   1  noname
   27   H27       -0.764399182    -5.023481636    -5.132970419       H   1  noname
   28   H28        0.461871301    -2.246598462    -4.611301666       H   1  noname
   29   H29        0.897076142    -3.792752835    -3.869484594       H   1  noname
   30   C30        1.109792749    -4.947277307    -1.593795512     C.3   1  noname
   31   C31        1.928818158    -6.134103182    -1.076893641     C.3   1  noname
   32   C32        3.367869383    -6.061003007    -1.597740370     C.3   1  noname
   33   C33        4.050725156    -4.790228030    -1.076950369     C.3   1  noname
   34   H34        0.846431922    -5.101532052    -2.664099573       H   1  noname
   35   H35        0.139582671    -4.900497932    -1.052277215       H   1  noname
   36   H36        1.452734797    -7.083323710    -1.379881642       H   1  noname
   37   H37        1.931431658    -6.125441821     0.031329622       H   1  noname
   38   H38        3.369330442    -6.061367293    -2.704149613       H   1  noname
   39   H39        3.937987965    -6.953301208    -1.284201474       H   1  noname
   40   H40        5.016036376    -4.646056388    -1.600327041       H   1  noname
   41   H41        4.301140615    -4.918591455    -0.002295888       H   1  noname
   42   O42       -1.023264755     1.204873994    -0.377405721     O.2   1  noname
   43   O43        0.815284178     0.283918676     1.325923819       O   1  noname
   44   C44        4.467203897     0.398696851     0.347845722    C.ar   1  noname
   45   H45        4.569357966    -0.398444592     1.081547278       H   1  noname
   46   C46        5.011110742     1.665030866     0.602456444    C.ar   1  noname
   47   C47        4.859628251     2.703220060    -0.325923443    C.ar   1  noname
   48   H48        5.275004292     3.684936463    -0.121189104       H   1  noname
   49   C49        4.132156645     2.476236782    -1.503788706    C.ar   1  noname
   50   C50        3.564490376     1.221312674    -1.752227635    C.ar   1  noname
   51   H51        2.953409560     1.057422299    -2.639926757       H   1  noname
   52   C52        3.726585729     0.182912868    -0.822463632    C.ar   1  noname
   53   C53        3.554239631     5.679818431    -4.295164933    C.ar   1  noname
   54   C54        3.349218584     6.799626442    -5.269107140     C.3   1  noname
   55   H55        2.941693046     6.412744214    -6.213650376       H   1  noname
   56   H56        4.283721423     7.323482814    -5.501541527       H   1  noname
   57   H57        2.641771680     7.547184929    -4.888991449       H   1  noname
   58   C58        4.793436114     5.030400999    -4.225933150    C.ar   1  noname
   59   H59        5.605951267     5.337238605    -4.874538878       H   1  noname
   60   C60        4.983757093     3.976366280    -3.321252255    C.ar   1  noname
   61   C61        6.305048072     3.275165044    -3.263705975     C.3   1  noname
   62   H62        6.997565827     3.602127420    -4.045269868       H   1  noname
   63   H63        6.173261822     2.186700784    -3.368128204       H   1  noname
   64   H64        6.789811739     3.438457871    -2.290129641       H   1  noname
   65   C65        3.933010312     3.575179016    -2.475917370    C.ar   1  noname
   66   C66        2.677385362     4.217148596    -2.557449667    C.ar   1  noname
   67   C67        1.544185357     3.778575224    -1.696588457     C.3   1  noname
   68   H68        1.843021751     3.642447551    -0.644896195       H   1  noname
   69   H69        1.159915624     2.785725037    -2.006885719       H   1  noname
   70   H70        0.686453543     4.459284812    -1.708438218       H   1  noname
   71   C71        2.501697034     5.271267348    -3.467593206    C.ar   1  noname
   72   H72        1.535935960     5.764122770    -3.531630321       H   1  noname
   73   C73        6.966492539     2.369142049     4.351870880    C.ar   1  noname
   74   C74        7.641857755     2.591058984     5.670817603     C.3   1  noname
   75   H75        7.045410065     3.229551235     6.334426405       H   1  noname
   76   H76        8.624540594     3.064455871     5.559331863       H   1  noname
   77   H77        7.792701000     1.632330940     6.187000904       H   1  noname
   78   C78        5.568475146     2.360183554     4.274916654    C.ar   1  noname
   79   H79        4.973775117     2.526039505     5.167945120       H   1  noname
   80   C80        4.922582827     2.133351991     3.049695001    C.ar   1  noname
   81   C81        3.435523636     2.148124238     2.975232194     C.3   1  noname
   82   H82        2.944089743     2.193123461     3.951910407       H   1  noname
   83   H83        3.018591126     1.254555059     2.459482607       H   1  noname
   84   H84        3.072051205     2.996967780     2.375632884       H   1  noname
   85   C85        5.699060586     1.913404918     1.889790701    C.ar   1  noname
   86   C86        7.102797486     1.925230601     1.968739660    C.ar   1  noname
   87   C87        7.928133174     1.694830160     0.741438710     C.3   1  noname
   88   H88        7.639057772     0.755476724     0.245432673       H   1  noname
   89   H89        9.001555042     1.644314635     0.949936187       H   1  noname
   90   H90        7.763375319     2.498157896     0.007931097       H   1  noname
   91   C91        7.733910307     2.154917234     3.200002877    C.ar   1  noname
   92   H92        8.816504986     2.162825947     3.257581277       H   1  noname
   93   C93       -4.481876077    -0.394129945    -0.344955832    C.ar   1  noname
   94   H94       -4.543074261     0.009454069    -1.353674245       H   1  noname
   95   C95       -5.277626524     0.139094293     0.678237431    C.ar   1  noname
   96   C96       -5.183356984    -0.358452180     1.984546872    C.ar   1  noname
   97   H97       -5.795176479     0.063604301     2.775525252       H   1  noname
   98   C98       -4.263975121    -1.378555577     2.271234838    C.ar   1  noname
   99   C99       -3.448459110    -1.897918334     1.259630504    C.ar   1  noname
  100   H100      -2.695356063    -2.651948288     1.489264537       H   1  noname
  101   C101      -3.552753860    -1.400538552    -0.048302188    C.ar   1  noname
  102   C102      -3.874372075    -2.836811280     6.285008764    C.ar   1  noname
  103   C103      -3.735090454    -3.345491748     7.687357949     C.3   1  noname
  104   H104      -3.132114516    -4.264417883     7.700023489       H   1  noname
  105   H105      -4.704963393    -3.579067199     8.142098427       H   1  noname
  106   H106      -3.235776370    -2.616759006     8.338242632       H   1  noname
  107   C107      -2.896272123    -1.991955195     5.747106599    C.ar   1  noname
  108   H108      -2.035636925    -1.705668134     6.344770074       H   1  noname
  109   C109      -3.009321740    -1.516266759     4.431245350    C.ar   1  noname
  110   C110      -1.951279721    -0.635823769     3.862948673     C.3   1  noname
  111   H111      -1.238541098    -0.260492158     4.604756696       H   1  noname
  112   H112      -2.368422897     0.236579696     3.335094896       H   1  noname
  113   H113      -1.352650075    -1.165173635     3.093847804       H   1  noname
  114   C114      -4.127837606    -1.890419734     3.653843384    C.ar   1  noname
  115   C115      -5.099701204    -2.754518185     4.190806364    C.ar   1  noname
  116   C116      -6.266259750    -3.185099393     3.357339867     C.3   1  noname
  117   H117      -6.909139832    -2.326476710     3.114774595       H   1  noname
  118   H118      -6.885294471    -3.943004936     3.846852424       H   1  noname
  119   H119      -5.926126046    -3.601817164     2.396176338       H   1  noname
  120   C120      -4.973252025    -3.222231179     5.506462610    C.ar   1  noname
  121   H121      -5.725296771    -3.886605648     5.916533650       H   1  noname
  122   C122      -7.857266339     3.448395238    -0.200383231    C.ar   1  noname
  123   C123      -8.748268056     4.607032106    -0.529831259     C.3   1  noname
  124   H124      -9.772768122     4.458447019    -0.168621166       H   1  noname
  125   H125      -8.798346639     4.750915082    -1.618442683       H   1  noname
  126   H126      -8.380854894     5.543810141    -0.092544846       H   1  noname
  127   C127      -8.395337735     2.159632679    -0.094772206    C.ar   1  noname
  128   H128      -9.457917237     1.999532008    -0.238710428       H   1  noname
  129   C129      -7.559076176     1.071181807     0.193402643    C.ar   1  noname
  130   C130      -8.139630556    -0.304069428     0.303458916     C.3   1  noname
  131   H131      -9.204698409    -0.340898471     0.053623489       H   1  noname
  132   H132      -8.018254600    -0.695096225     1.324661996       H   1  noname
  133   H133      -7.615271784    -1.005555468    -0.363555830       H   1  noname
  134   C134      -6.180290619     1.274090908     0.379439720    C.ar   1  noname
  135   C135      -5.635582970     2.573791137     0.276171838    C.ar   1  noname
  136   C136      -4.180763057     2.805056094     0.493664746     C.3   1  noname
  137   H137      -3.889388273     2.582856842     1.531934851       H   1  noname
  138   H138      -3.855996501     3.824888658     0.265911673       H   1  noname
  139   H139      -3.540303589     2.131602901    -0.117754744       H   1  noname
  140   C140      -6.484643527     3.652863823    -0.014244129    C.ar   1  noname
  141   H141      -6.067485429     4.651752240    -0.097868316       H   1  noname


@<TRIPOS>BOND
    1      1      3    ar
    2      1      4    ar
    3      1     33    1
    4      2      5    ar
    5      2      6    ar
    6      2     15    1
    7      3      6    ar
    8      3     30    1
    9      4      5    ar
   10      4      7    1
   11      5     52    1
   12      6      8    1
   13      8     10    ar
   14      8     11    ar
   15      9     12    ar
   16      9     13    ar
   17      9     14    1
   18     10     13    ar
   19     10     21    1
   20     11     12    ar
   21     11     16    1
   22     12    101    1
   23     13     18    1
   24     15     17    1
   25     16     17    1
   26     17     42    2
   27     17     43    1
   28     18     19    1
   29     18     22    1
   30     18     23    1
   31     19     20    1
   32     19     24    1
   33     19     25    1
   34     20     21    1
   35     20     26    1
   36     20     27    1
   37     21     28    1
   38     21     29    1
   39     30     31    1
   40     30     34    1
   41     30     35    1
   42     31     32    1
   43     31     36    1
   44     31     37    1
   45     32     33    1
   46     32     38    1
   47     32     39    1
   48     33     40    1
   49     33     41    1
   50     44     45    1
   51     44     46    ar
   52     44     52    ar
   53     46     47    ar
   54     46     85    1
   55     47     48    1
   56     47     49    ar
   57     49     50    ar
   58     49     65    1
   59     50     51    1
   60     50     52    ar
   61     53     54    1
   62     53     58    ar
   63     53     71    ar
   64     54     55    1
   65     54     56    1
   66     54     57    1
   67     58     59    1
   68     58     60    ar
   69     60     61    1
   70     60     65    ar
   71     61     62    1
   72     61     63    1
   73     61     64    1
   74     65     66    ar
   75     66     67    1
   76     66     71    ar
   77     67     68    1
   78     67     69    1
   79     67     70    1
   80     71     72    1
   81     73     74    1
   82     73     78    ar
   83     73     91    ar
   84     74     75    1
   85     74     76    1
   86     74     77    1
   87     78     79    1
   88     78     80    ar
   89     80     81    1
   90     80     85    ar
   91     81     82    1
   92     81     83    1
   93     81     84    1
   94     85     86    ar
   95     86     87    1
   96     86     91    ar
   97     87     88    1
   98     87     89    1
   99     87     90    1
  100     91     92    1
  101     93     94    1
  102     93     95    ar
  103     93    101    ar
  104     95     96    ar
  105     95    134    1
  106     96     97    1
  107     96     98    ar
  108     98     99    ar
  109     98    114    1
  110     99    100    1
  111     99    101    ar
  112    102    103    1
  113    102    107    ar
  114    102    120    ar
  115    103    104    1
  116    103    105    1
  117    103    106    1
  118    107    108    1
  119    107    109    ar
  120    109    110    1
  121    109    114    ar
  122    110    111    1
  123    110    112    1
  124    110    113    1
  125    114    115    ar
  126    115    116    1
  127    115    120    ar
  128    116    117    1
  129    116    118    1
  130    116    119    1
  131    120    121    1
  132    122    123    1
  133    122    127    ar
  134    122    140    ar
  135    123    124    1
  136    123    125    1
  137    123    126    1
  138    127    128    1
  139    127    129    ar
  140    129    130    1
  141    129    134    ar
  142    130    131    1
  143    130    132    1
  144    130    133    1
  145    134    135    ar
  146    135    136    1
  147    135    140    ar
  148    136    137    1
  149    136    138    1
  150    136    139    1
  151    140    141    1
#
#	File Created by: Spartan '16 Export
