# Supplementary material for: Machine-Learning-Guided Discovery of Electrochemical Reactions
Source: J Am Chem Soc. 2022 Dec 2;144(49):22599–610. doi: 10.1021/jacs.2c08997 (PMC9756344; doi:10.1021/jacs.2c08997)
Supplement: Supplementary file 2 — ja2c08997_si_002.zip [file ja2c08997_si_002.zip › Graph Embedding Data/BINOL Data/BINOL_mol2/24.mol2]

@<TRIPOS>MOLECULE
M0001
137 145
SMALL
NO_CHARGES


@<TRIPOS>ATOM
    1   C1         3.639936658    -0.868172957    -3.547849816    C.ar   1  noname
    2   C2         1.405758092    -1.150614964    -1.861858767    C.ar   1  noname
    3   C3         3.826632614    -1.096785625    -2.158182469    C.ar   1  noname
    4   C4         2.316639675    -0.840686433    -4.089801933    C.ar   1  noname
    5   C5         1.213786345    -0.980558034    -3.283386447    C.ar   1  noname
    6   C6         2.681060498    -1.301228228    -1.318562487    C.ar   1  noname
    7   H7         2.195773633    -0.702836024    -5.163488548       H   1  noname
    8   C8         5.163725936    -1.092007578    -1.642606293    C.ar   1  noname
    9   C9         6.239934293    -0.897560128    -2.471536841    C.ar   1  noname
   10   C10        6.048503153    -0.692342333    -3.867496475    C.ar   1  noname
   11   C11        4.778990951    -0.673279728    -4.389728485    C.ar   1  noname
   12   H12        5.306369262    -1.235974006    -0.570462600       H   1  noname
   13   H13        7.252565760    -0.891983711    -2.076039872       H   1  noname
   14   H14        6.918213317    -0.549127549    -4.501534588       H   1  noname
   15   H15        4.616125540    -0.507252589    -5.452366778       H   1  noname
   16   C16        2.820976709    -1.627338629     0.111868547    C.ar   1  noname
   17   C17        3.182028366    -2.086159540     2.883829313    C.ar   1  noname
   18   C18        3.509342434    -2.807876132     0.549564279    C.ar   1  noname
   19   C19        2.238852683    -0.789363489     1.062229504    C.ar   1  noname
   20   C20        2.474454301    -0.982667387     2.474189554    C.ar   1  noname
   21   C21        3.690265278    -3.033461271     1.940489109    C.ar   1  noname
   22   H22        3.364567159    -2.256865348     3.943996508       H   1  noname
   23   C23        4.383742273    -4.203691778     2.380759976    C.ar   1  noname
   24   C24        4.864754391    -5.116266887     1.474899439    C.ar   1  noname
   25   C25        4.665436393    -4.906804561     0.080674712    C.ar   1  noname
   26   C26        4.007423005    -3.789354035    -0.368193275    C.ar   1  noname
   27   H27        4.519009556    -4.355066052     3.449440945       H   1  noname
   28   H28        5.395842869    -6.005027749     1.801945531       H   1  noname
   29   H29        5.039438446    -5.650351937    -0.618704514       H   1  noname
   30   H30        3.841223724    -3.632821553    -1.435170981       H   1  noname
   31   O31        0.305471695    -1.275895402    -1.087423686     O.3   1  noname
   32   O32        1.531412394     0.298075067     0.683970802     O.3   1  noname
   33   P33       -0.052403947     0.027808688     0.011040648     P.3   1  noname
   34   O34       -0.902267795    -0.644270655     1.015812669     O.2   1  noname
   35   O35       -0.272716681     1.269480186    -0.759179801       O   1  noname
   36   C36       -1.993331955    -2.318506824    -4.766328057    C.ar   1  noname
   37   H37       -2.469489401    -3.278943898    -4.949797249       H   1  noname
   38   C38       -0.751503027    -2.269759439    -4.121024925    C.ar   1  noname
   39   C39       -0.090588954    -3.560388618    -3.663144891     C.3   1  noname
   40   C40       -0.176521095    -4.662093792    -4.729942888     C.3   1  noname
   41   H41        0.384960256    -5.546914719    -4.415123066       H   1  noname
   42   H42        0.238229882    -4.317708519    -5.682596718       H   1  noname
   43   H43       -1.210393842    -4.974393196    -4.908510523       H   1  noname
   44   C44       -0.726799128    -4.001026787    -2.340712424     C.3   1  noname
   45   H45       -1.796385201    -4.198444350    -2.442068759       H   1  noname
   46   H46       -0.617190379    -3.200794156    -1.580982596       H   1  noname
   47   H47       -0.245622171    -4.894936597    -1.938570736       H   1  noname
   48   H48        0.999082148    -3.371265008    -3.472697862       H   1  noname
   49   C49       -0.142111238    -1.018256198    -3.879226694    C.ar   1  noname
   50   C50       -0.802934028     0.173055195    -4.241997807    C.ar   1  noname
   51   C51       -0.196498118     1.533798560    -3.943212849     C.3   1  noname
   52   C52        0.383754896     2.129622191    -5.236008321     C.3   1  noname
   53   H53        1.111606822     1.449828026    -5.689079192       H   1  noname
   54   H54        0.893028307     3.075560708    -5.027381937       H   1  noname
   55   H55       -0.399928722     2.325620554    -5.973044329       H   1  noname
   56   H56        0.636075763     1.411098178    -3.194967015       H   1  noname
   57   C57       -1.217245523     2.475024013    -3.296877663     C.3   1  noname
   58   H58       -2.111362507     2.625641987    -3.901005407       H   1  noname
   59   H59       -0.769926174     3.449126931    -3.079783860       H   1  noname
   60   H60       -1.520390055     2.060796551    -2.313625376       H   1  noname
   61   C61       -2.034320173     0.098494174    -4.911365699    C.ar   1  noname
   62   H62       -2.540109746     1.016094615    -5.206591357       H   1  noname
   63   C63       -2.626171958    -1.139375398    -5.179840812    C.ar   1  noname
   64   C64       -6.354098199    -1.385000162    -7.324341192    C.ar   1  noname
   65   C65       -7.690940744    -1.518085171    -8.056152528     C.3   1  noname
   66   C66       -7.651950594    -0.920280776    -9.476892104     C.3   1  noname
   67   H67       -7.426522991     0.151044438    -9.455607907       H   1  noname
   68   H68       -8.616756714    -1.039741217    -9.979182492       H   1  noname
   69   H69       -6.897220009    -1.413134241   -10.098431527       H   1  noname
   70   C70       -8.772943961    -0.776221425    -7.244102416     C.3   1  noname
   71   H71       -8.500750954     0.275790513    -7.101895185       H   1  noname
   72   H72       -8.901452328    -1.211696200    -6.247827077       H   1  noname
   73   H73       -9.743560131    -0.807140670    -7.745775360       H   1  noname
   74   C74       -8.045521357    -3.016020330    -8.172148763     C.3   1  noname
   75   H75       -7.249851292    -3.565729921    -8.686868519       H   1  noname
   76   H76       -8.973062392    -3.166244967    -8.730538237       H   1  noname
   77   H77       -8.174044593    -3.479493821    -7.188820592       H   1  noname
   78   C78       -6.229981157    -1.921638757    -6.029510981    C.ar   1  noname
   79   H79       -7.083002340    -2.409683376    -5.561161916       H   1  noname
   80   C80       -5.028061188    -1.839295390    -5.328989843    C.ar   1  noname
   81   H81       -4.947703506    -2.255713805    -4.324881940       H   1  noname
   82   C82       -3.913583951    -1.209820267    -5.907630666    C.ar   1  noname
   83   C83       -4.035493106    -0.658415139    -7.190366107    C.ar   1  noname
   84   H84       -3.179709459    -0.161763188    -7.644657473       H   1  noname
   85   C85       -5.242988698    -0.747425610    -7.889765019    C.ar   1  noname
   86   H86       -5.298465365    -0.309631874    -8.883697479       H   1  noname
   87   C87        2.422146982     2.090123872     4.671894261    C.ar   1  noname
   88   H88        3.011463638     2.990307343     4.830650134       H   1  noname
   89   C89        2.794167002     1.182412748     3.672601447    C.ar   1  noname
   90   C90        4.007169635     1.475635842     2.803793847     C.3   1  noname
   91   C91        5.196334050     1.990088469     3.628669787     C.3   1  noname
   92   H92        4.985681764     2.964789940     4.080213770       H   1  noname
   93   H93        6.082047699     2.104638463     2.996474798       H   1  noname
   94   H94        5.443091941     1.293564630     4.436218188       H   1  noname
   95   C95        3.604353563     2.469353561     1.709252569     C.3   1  noname
   96   H96        3.258395099     3.420139872     2.121052377       H   1  noname
   97   H97        2.769346631     2.055237544     1.108546537       H   1  noname
   98   H98        4.428274337     2.668696907     1.020963945       H   1  noname
   99   H99        4.340417367     0.529152378     2.301264589       H   1  noname
  100   C100       2.019836433     0.018718216     3.466890194    C.ar   1  noname
  101   C101       0.854871981    -0.200755984     4.229908541    C.ar   1  noname
  102   C102      -0.027149915    -1.414749078     3.991338028     C.3   1  noname
  103   C103       0.213323573    -2.447683436     5.104098244     C.3   1  noname
  104   H104       1.271572765    -2.718744533     5.165708287       H   1  noname
  105   H105      -0.356067601    -3.361584239     4.908487609       H   1  noname
  106   H106      -0.094317060    -2.062879922     6.080355919       H   1  noname
  107   H107       0.242690529    -1.878797890     3.001410434       H   1  noname
  108   C108      -1.505147687    -1.025678914     3.892688434     C.3   1  noname
  109   H109      -1.875620339    -0.503028273     4.773986945       H   1  noname
  110   H110      -2.131012392    -1.904730644     3.714745599       H   1  noname
  111   H111      -1.649824323    -0.373061705     3.007577678       H   1  noname
  112   C112       0.516656122     0.709217849     5.243560527    C.ar   1  noname
  113   H113      -0.373818006     0.534814574     5.844900936       H   1  noname
  114   C114       1.297767515     1.846293389     5.470740183    C.ar   1  noname
  115   C115       0.329578787     4.591570075     8.646068001    C.ar   1  noname
  116   C116       0.006354202     5.608444486     9.742379430     C.3   1  noname
  117   C117       1.064932489     6.731374536     9.704499600     C.3   1  noname
  118   H118       2.073316673     6.320001827     9.823425836       H   1  noname
  119   H119       0.903673977     7.461252311    10.501977969       H   1  noname
  120   H120       1.047405344     7.273072436     8.753439176       H   1  noname
  121   C121       0.015561515     4.984314264    11.152261718     C.3   1  noname
  122   H122       0.993115622     4.554305255    11.393746940       H   1  noname
  123   H123      -0.735325073     4.192845866    11.245832268       H   1  noname
  124   H124      -0.207511249     5.736180888    11.915382090       H   1  noname
  125   C125      -1.397296442     6.190821617     9.475701085     C.3   1  noname
  126   H126      -1.441492056     6.718766624     8.517558840       H   1  noname
  127   H127      -1.694275582     6.896612514    10.255696073       H   1  noname
  128   H128      -2.149119039     5.394327147     9.438289947       H   1  noname
  129   C129       0.563502808     3.237623358     8.916028303    C.ar   1  noname
  130   H130       0.512937434     2.855967814     9.933095122       H   1  noname
  131   C131       0.867903289     2.343824410     7.884724923    C.ar   1  noname
  132   H132       1.049818922     1.294498364     8.111072183       H   1  noname
  133   C133       0.947563568     2.788337268     6.557928332    C.ar   1  noname
  134   C134       0.701044494     4.142633613     6.278229369    C.ar   1  noname
  135   H135       0.743630774     4.493905440     5.247265720       H   1  noname
  136   C136       0.394482007     5.027951331     7.309906083    C.ar   1  noname
  137   H137       0.202427390     6.072592942     7.071115697       H   1  noname


@<TRIPOS>BOND
    1      1      3    ar
    2      1      4    ar
    3      1     11    ar
    4      2      5    ar
    5      2      6    ar
    6      2     31    1
    7      3      6    ar
    8      3      8    ar
    9      4      5    ar
   10      4      7    1
   11      5     49    1
   12      6     16    1
   13      8      9    ar
   14      8     12    1
   15      9     10    ar
   16      9     13    1
   17     10     11    ar
   18     10     14    1
   19     11     15    1
   20     16     18    ar
   21     16     19    ar
   22     17     20    ar
   23     17     21    ar
   24     17     22    1
   25     18     21    ar
   26     18     26    ar
   27     19     20    ar
   28     19     32    1
   29     20    100    1
   30     21     23    ar
   31     23     24    ar
   32     23     27    1
   33     24     25    ar
   34     24     28    1
   35     25     26    ar
   36     25     29    1
   37     26     30    1
   38     31     33    1
   39     32     33    1
   40     33     34    2
   41     33     35    1
   42     36     37    1
   43     36     38    ar
   44     36     63    ar
   45     38     39    1
   46     38     49    ar
   47     39     40    1
   48     39     44    1
   49     39     48    1
   50     40     41    1
   51     40     42    1
   52     40     43    1
   53     44     45    1
   54     44     46    1
   55     44     47    1
   56     49     50    ar
   57     50     51    1
   58     50     61    ar
   59     51     52    1
   60     51     56    1
   61     51     57    1
   62     52     53    1
   63     52     54    1
   64     52     55    1
   65     57     58    1
   66     57     59    1
   67     57     60    1
   68     61     62    1
   69     61     63    ar
   70     63     82    1
   71     64     65    1
   72     64     78    ar
   73     64     85    ar
   74     65     66    1
   75     65     70    1
   76     65     74    1
   77     66     67    1
   78     66     68    1
   79     66     69    1
   80     70     71    1
   81     70     72    1
   82     70     73    1
   83     74     75    1
   84     74     76    1
   85     74     77    1
   86     78     79    1
   87     78     80    ar
   88     80     81    1
   89     80     82    ar
   90     82     83    ar
   91     83     84    1
   92     83     85    ar
   93     85     86    1
   94     87     88    1
   95     87     89    ar
   96     87    114    ar
   97     89     90    1
   98     89    100    ar
   99     90     91    1
  100     90     95    1
  101     90     99    1
  102     91     92    1
  103     91     93    1
  104     91     94    1
  105     95     96    1
  106     95     97    1
  107     95     98    1
  108    100    101    ar
  109    101    102    1
  110    101    112    ar
  111    102    103    1
  112    102    107    1
  113    102    108    1
  114    103    104    1
  115    103    105    1
  116    103    106    1
  117    108    109    1
  118    108    110    1
  119    108    111    1
  120    112    113    1
  121    112    114    ar
  122    114    133    1
  123    115    116    1
  124    115    129    ar
  125    115    136    ar
  126    116    117    1
  127    116    121    1
  128    116    125    1
  129    117    118    1
  130    117    119    1
  131    117    120    1
  132    121    122    1
  133    121    123    1
  134    121    124    1
  135    125    126    1
  136    125    127    1
  137    125    128    1
  138    129    130    1
  139    129    131    ar
  140    131    132    1
  141    131    133    ar
  142    133    134    ar
  143    134    135    1
  144    134    136    ar
  145    136    137    1
#
#	File Created by: Spartan '16 Export
