# Supplementary material for: Machine-Learning-Guided Discovery of Electrochemical Reactions
Source: J Am Chem Soc. 2022 Dec 2;144(49):22599–610. doi: 10.1021/jacs.2c08997 (PMC9756344; doi:10.1021/jacs.2c08997)
Supplement: Supplementary file 2 — ja2c08997_si_002.zip [file ja2c08997_si_002.zip › Graph Embedding Data/BINOL Data/BINOL_mol2/26.mol2]

@<TRIPOS>MOLECULE
M0001
113 127
SMALL
NO_CHARGES


@<TRIPOS>ATOM
    1   C1         2.127411818    -2.064629541    -3.760281355    C.ar   1  noname
    2   C2         1.500035993    -0.289386717    -1.669218405    C.ar   1  noname
    3   C3         0.899637625    -1.348680822    -3.784848620    C.ar   1  noname
    4   C4         3.062456904    -1.831041866    -2.705391962    C.ar   1  noname
    5   C5         2.774477216    -0.963313259    -1.679333522    C.ar   1  noname
    6   C6         0.615622480    -0.405673153    -2.744183882    C.ar   1  noname
    7   H7         4.014608915    -2.361242597    -2.724616972       H   1  noname
    8   C8        -0.028287170    -1.626674565    -4.842682090    C.ar   1  noname
    9   C9         0.263074437    -2.554133736    -5.809953700    C.ar   1  noname
   10   C10        1.501542667    -3.259181615    -5.787828323    C.ar   1  noname
   11   C11        2.410273938    -3.018286161    -4.788517888    C.ar   1  noname
   12   H12       -0.979514285    -1.093036457    -4.848697248       H   1  noname
   13   H13       -0.447131227    -2.771126360    -6.604242295       H   1  noname
   14   H14        1.705118054    -3.987792434    -6.567137180       H   1  noname
   15   H15        3.358276458    -3.552368037    -4.754284459       H   1  noname
   16   C16       -0.614686154     0.406480783    -2.744276012    C.ar   1  noname
   17   C17       -3.061534760     1.831837219    -2.705902989    C.ar   1  noname
   18   C18       -0.898346644     1.349791989    -3.784762364    C.ar   1  noname
   19   C19       -1.499466757     0.289880545    -1.669646721    C.ar   1  noname
   20   C20       -2.773904805     0.963809362    -1.679999597    C.ar   1  noname
   21   C21       -2.126129886     2.065732452    -3.760405182    C.ar   1  noname
   22   H22       -4.013680897     2.362042554    -2.725296911       H   1  noname
   23   C23       -2.408641849     3.019688005    -4.788460525    C.ar   1  noname
   24   C24       -1.499569576     3.260875459    -5.787390165    C.ar   1  noname
   25   C25       -0.261093250     2.555835570    -5.809298314    C.ar   1  noname
   26   C26        0.029938891     1.628094824    -4.842197734    C.ar   1  noname
   27   H27       -3.356656276     3.553759138    -4.754395428       H   1  noname
   28   H28       -1.702879052     3.989712818    -6.566555826       H   1  noname
   29   H29        0.449382929     2.773059921    -6.603280886       H   1  noname
   30   H30        0.981167540     1.094458727    -4.848043820       H   1  noname
   31   O31        1.231281050     0.531952202    -0.635661735     O.3   1  noname
   32   O32       -1.231064670    -0.531760269    -0.636238009     O.3   1  noname
   33   P33       -0.000084827    -0.000067788     0.488348631     P.3   1  noname
   34   O34       -0.449578460     1.275230703     1.079514179     O.2   1  noname
   35   O35        0.449206607    -1.275535032     1.079297111       O   1  noname
   36   C36        5.783152989     0.552391249     0.090968585    C.ar   1  noname
   37   C37        6.006036149    -0.399565442     1.106237631    C.ar   1  noname
   38   C38        5.105311753    -1.466447896     1.298138204    C.ar   1  noname
   39   C39        3.959256022    -1.590375175     0.445624289    C.ar   1  noname
   40   C40        3.797556230    -0.703794364    -0.638167336    C.ar   1  noname
   41   C41        4.671379636     0.395103208    -0.796603798    C.ar   1  noname
   42   C42        4.466803415     1.387104329    -1.827320003    C.ar   1  noname
   43   H43        3.599083751     1.272903222    -2.480995408       H   1  noname
   44   C44        5.308764266     2.450167764    -1.962733022    C.ar   1  noname
   45   H45        5.147248098     3.204104159    -2.728630940       H   1  noname
   46   C46        6.425356995     2.604846221    -1.074216956    C.ar   1  noname
   47   H47        7.072402497     3.469128455    -1.204817690       H   1  noname
   48   C48        6.654239226     1.692672228    -0.088438219    C.ar   1  noname
   49   H49        7.493125874     1.807484165     0.596585170       H   1  noname
   50   C50        2.986442021    -2.618831952     0.740602452    C.ar   1  noname
   51   H51        2.044298604    -2.618483119     0.174772428       H   1  noname
   52   C52        3.198524038    -3.516330061     1.744153925    C.ar   1  noname
   53   H53        2.454853364    -4.274053566     1.981579511       H   1  noname
   54   C54        4.391252462    -3.445953032     2.538901898    C.ar   1  noname
   55   H55        4.535581429    -4.191137524     3.318272775       H   1  noname
   56   C56        5.304542966    -2.454982589     2.333532812    C.ar   1  noname
   57   H57        6.199144305    -2.379975207     2.948908643       H   1  noname
   58   C58        9.334638464     0.118446908     3.787049045    C.ar   1  noname
   59   C59        8.038416412     0.641172004     4.099367076    C.ar   1  noname
   60   H60        7.905614830     1.182554039     5.034519109       H   1  noname
   61   C61        6.990183963     0.462296018     3.236953419    C.ar   1  noname
   62   H62        5.994814946     0.851731685     3.459979510       H   1  noname
   63   C63        7.174301873    -0.250480442     2.006049725    C.ar   1  noname
   64   C64        8.409319127    -0.767018927     1.686778040    C.ar   1  noname
   65   H65        8.557373713    -1.313103495     0.756604560       H   1  noname
   66   C66        9.518748649    -0.593183460     2.573005467    C.ar   1  noname
   67   C67       10.815586822    -1.115785258     2.266443509    C.ar   1  noname
   68   H68       10.948928959    -1.661992436     1.334223541       H   1  noname
   69   C69       11.864317544    -0.928317285     3.132544420    C.ar   1  noname
   70   H70       12.852136790    -1.322894862     2.905697775       H   1  noname
   71   C71       11.678099912    -0.211529080     4.349965736    C.ar   1  noname
   72   H72       12.527275564    -0.079231540     5.016022565       H   1  noname
   73   C73       10.444720303     0.299181841     4.669653459    C.ar   1  noname
   74   H74       10.288234282     0.848278486     5.595645117       H   1  noname
   75   C75       -5.783182147    -0.552416703     0.088833196    C.ar   1  noname
   76   C76       -6.006413400     0.399243067     1.104303805    C.ar   1  noname
   77   C77       -5.105756950     1.466071281     1.296822775    C.ar   1  noname
   78   C78       -3.959410277     1.590249601     0.444736594    C.ar   1  noname
   79   C79       -3.797339002     0.703985238    -0.639258447    C.ar   1  noname
   80   C80       -4.671106527    -0.394867459    -0.798313993    C.ar   1  noname
   81   C81       -4.466177187    -1.386567003    -1.829250177    C.ar   1  noname
   82   H82       -3.598235216    -1.272172852    -2.482596328       H   1  noname
   83   C83       -5.308089459    -2.449592866    -1.965260690    C.ar   1  noname
   84   H84       -5.146310502    -3.203305208    -2.731323605       H   1  noname
   85   C85       -6.424984190    -2.604532683    -1.077170030    C.ar   1  noname
   86   H86       -7.071982859    -3.468778087    -1.208243425       H   1  noname
   87   C87       -6.654204512    -1.692647092    -0.091203276    C.ar   1  noname
   88   H88       -7.493324210    -1.807660487     0.593500543       H   1  noname
   89   C89       -2.986698725     2.618621657     0.740346859    C.ar   1  noname
   90   H90       -2.044362052     2.618438932     0.174838364       H   1  noname
   91   C91       -3.199124919     3.515826866     1.744087725    C.ar   1  noname
   92   H92       -2.455536161     4.273482107     1.981987612       H   1  noname
   93   C93       -4.392124864     3.445215624     2.538407382    C.ar   1  noname
   94   H94       -4.536721330     4.190172728     3.317946061       H   1  noname
   95   C95       -5.305343346     2.454303708     2.332437468    C.ar   1  noname
   96   H96       -6.200154610     2.379115346     2.947485791       H   1  noname
   97   C97       -9.335926640    -0.119559715     3.783830113    C.ar   1  noname
   98   C98       -8.039809259    -0.642371543     4.096437656    C.ar   1  noname
   99   H99       -7.907324549    -1.184025628     5.031477028       H   1  noname
  100   C100      -6.991283858    -0.463241288     3.234433160    C.ar   1  noname
  101   H101      -5.995989561    -0.852738233     3.457684468       H   1  noname
  102   C102      -7.174984935     0.249892579     2.003674301    C.ar   1  noname
  103   C103      -8.409894819     0.766520283     1.684132154    C.ar   1  noname
  104   H104      -8.557634545     1.312875525     0.754067631       H   1  noname
  105   C105      -9.519625442     0.592423455     2.569931053    C.ar   1  noname
  106   C106     -10.816361062     1.115110081     2.263079370    C.ar   1  noname
  107   H107     -10.949387967     1.661588198     1.330972752       H   1  noname
  108   C108     -11.865386165     0.927386092     3.128768422    C.ar   1  noname
  109   H109     -12.853129685     1.322026270     2.901700370       H   1  noname
  110   C110     -11.679581290     0.210243867     4.346044426    C.ar   1  noname
  111   H111     -12.528983590     0.077749314     5.011773642       H   1  noname
  112   C112     -10.446308734    -0.300555691     4.666003354    C.ar   1  noname
  113   H113     -10.290136198    -0.849921316     5.591888382       H   1  noname


@<TRIPOS>BOND
    1      1      3    ar
    2      1      4    ar
    3      1     11    ar
    4      2      5    ar
    5      2      6    ar
    6      2     31    1
    7      3      6    ar
    8      3      8    ar
    9      4      5    ar
   10      4      7    1
   11      5     40    1
   12      6     16    1
   13      8      9    ar
   14      8     12    1
   15      9     10    ar
   16      9     13    1
   17     10     11    ar
   18     10     14    1
   19     11     15    1
   20     16     18    ar
   21     16     19    ar
   22     17     20    ar
   23     17     21    ar
   24     17     22    1
   25     18     21    ar
   26     18     26    ar
   27     19     20    ar
   28     19     32    1
   29     20     79    1
   30     21     23    ar
   31     23     24    ar
   32     23     27    1
   33     24     25    ar
   34     24     28    1
   35     25     26    ar
   36     25     29    1
   37     26     30    1
   38     31     33    1
   39     32     33    1
   40     33     34    2
   41     33     35    1
   42     36     37    ar
   43     36     41    ar
   44     36     48    ar
   45     37     38    ar
   46     37     63    1
   47     38     39    ar
   48     38     56    ar
   49     39     40    ar
   50     39     50    ar
   51     40     41    ar
   52     41     42    ar
   53     42     43    1
   54     42     44    ar
   55     44     45    1
   56     44     46    ar
   57     46     47    1
   58     46     48    ar
   59     48     49    1
   60     50     51    1
   61     50     52    ar
   62     52     53    1
   63     52     54    ar
   64     54     55    1
   65     54     56    ar
   66     56     57    1
   67     58     59    ar
   68     58     66    ar
   69     58     73    ar
   70     59     60    1
   71     59     61    ar
   72     61     62    1
   73     61     63    ar
   74     63     64    ar
   75     64     65    1
   76     64     66    ar
   77     66     67    ar
   78     67     68    1
   79     67     69    ar
   80     69     70    1
   81     69     71    ar
   82     71     72    1
   83     71     73    ar
   84     73     74    1
   85     75     76    ar
   86     75     80    ar
   87     75     87    ar
   88     76     77    ar
   89     76    102    1
   90     77     78    ar
   91     77     95    ar
   92     78     79    ar
   93     78     89    ar
   94     79     80    ar
   95     80     81    ar
   96     81     82    1
   97     81     83    ar
   98     83     84    1
   99     83     85    ar
  100     85     86    1
  101     85     87    ar
  102     87     88    1
  103     89     90    1
  104     89     91    ar
  105     91     92    1
  106     91     93    ar
  107     93     94    1
  108     93     95    ar
  109     95     96    1
  110     97     98    ar
  111     97    105    ar
  112     97    112    ar
  113     98     99    1
  114     98    100    ar
  115    100    101    1
  116    100    102    ar
  117    102    103    ar
  118    103    104    1
  119    103    105    ar
  120    105    106    ar
  121    106    107    1
  122    106    108    ar
  123    108    109    1
  124    108    110    ar
  125    110    111    1
  126    110    112    ar
  127    112    113    1
#
#	File Created by: Spartan '16 Export
