# Supplementary material for: Machine-Learning-Guided Discovery of Electrochemical Reactions
Source: J Am Chem Soc. 2022 Dec 2;144(49):22599–610. doi: 10.1021/jacs.2c08997 (PMC9756344; doi:10.1021/jacs.2c08997)
Supplement: Supplementary file 2 — ja2c08997_si_002.zip [file ja2c08997_si_002.zip › Graph Embedding Data/Nucleophilicity Data/Nuc_mol2/1.mol2]

@<TRIPOS>MOLECULE
N-Nu/ANION_imidazole.pdb
 8 8 0 0 0
SMALL
GASTEIGER

@<TRIPOS>ATOM
      1  C         -1.0960    0.0020   -0.0000 C.ar    0  UNK0        0.1160
      2  C          0.8980    0.6900    0.0000 C.ar    0  UNK0        0.0474
      3  C          0.8950   -0.6940    0.0000 C.ar    0  UNK0        0.0474
      4  N         -0.3930   -1.1390    0.0000 N.ar    0  UNK0       -0.2423
      5  H         -2.1810    0.0050   -0.0000 H       0  UNK0        0.1047
      6  H          1.7400    1.3710    0.0000 H       0  UNK0        0.0845
      7  H          1.7350   -1.3770    0.0000 H       0  UNK0        0.0845
      8  N         -0.3890    1.1410   -0.0000 N.ar    0  UNK0       -0.2423
@<TRIPOS>BOND
     1     1     4   ar
     2     1     5    1
     3     1     8   ar
     4     2     3   ar
     5     2     6    1
     6     2     8   ar
     7     3     4   ar
     8     3     7    1
