# Supplementary material for: Machine-Learning-Guided Discovery of Electrochemical Reactions
Source: J Am Chem Soc. 2022 Dec 2;144(49):22599–610. doi: 10.1021/jacs.2c08997 (PMC9756344; doi:10.1021/jacs.2c08997)
Supplement: Supplementary file 2 — ja2c08997_si_002.zip [file ja2c08997_si_002.zip › Graph Embedding Data/Nucleophilicity Data/Nuc_mol2/2.mol2]

@<TRIPOS>MOLECULE
N-Nu/trimethylamine.pdb
 13 12 0 0 0
SMALL
GASTEIGER

@<TRIPOS>ATOM
      1  N         -0.0000   -0.0000   -0.3870 N.3     0  UNK0       -0.3114
      2  C          1.1930   -0.6870    0.0620 C.3     0  UNK0       -0.0133
      3  H          1.1970   -1.7090   -0.3170 H       0  UNK0        0.0390
      4  H          2.0790   -0.1770   -0.3170 H       0  UNK0        0.0390
      5  H          1.2630   -0.7270    1.1630 H       0  UNK0        0.0390
      6  C         -1.1920   -0.6900    0.0620 C.3     0  UNK0       -0.0133
      7  H         -2.0790   -0.1820   -0.3170 H       0  UNK0        0.0390
      8  H         -1.1930   -1.7130   -0.3170 H       0  UNK0        0.0390
      9  H         -1.2610   -0.7300    1.1630 H       0  UNK0        0.0390
     10  C         -0.0020    1.3770    0.0620 C.3     0  UNK0       -0.0133
     11  H          0.8820    1.8910   -0.3170 H       0  UNK0        0.0390
     12  H         -0.8870    1.8890   -0.3170 H       0  UNK0        0.0390
     13  H         -0.0020    1.4570    1.1630 H       0  UNK0        0.0390
@<TRIPOS>BOND
     1     1     2    1
     2     1     6    1
     3     1    10    1
     4     3     2    1
     5     4     2    1
     6     7     6    1
     7     8     6    1
     8    11    10    1
     9    12    10    1
    10     2     5    1
    11     6     9    1
    12    10    13    1
