# Supplementary material for: Machine-Learning-Guided Discovery of Electrochemical Reactions
Source: J Am Chem Soc. 2022 Dec 2;144(49):22599–610. doi: 10.1021/jacs.2c08997 (PMC9756344; doi:10.1021/jacs.2c08997)
Supplement: Supplementary file 2 — ja2c08997_si_002.zip [file ja2c08997_si_002.zip › Graph Embedding Data/Nucleophilicity Data/Nuc_mol2/3.mol2]

@<TRIPOS>MOLECULE
N-Nu/aniline_4Cl.pdb
 14 14 0 0 0
SMALL
GASTEIGER

@<TRIPOS>ATOM
      1  C          1.0990    1.1990   -0.0060 C.ar    0  UNK0       -0.0397
      2  C         -0.2860    1.2010   -0.0030 C.ar    0  UNK0       -0.0417
      3  C         -0.9760   -0.0000   -0.0000 C.ar    0  UNK0        0.0411
      4  C         -0.2860   -1.2010   -0.0030 C.ar    0  UNK0       -0.0417
      5  C          1.0990   -1.1990   -0.0060 C.ar    0  UNK0       -0.0397
      6  C          1.8130   -0.0000   -0.0070 C.ar    0  UNK0        0.0246
      7  H          1.6350    2.1400   -0.0130 H       0  UNK0        0.0636
      8  H         -0.8320    2.1340   -0.0000 H       0  UNK0        0.0633
      9  H         -0.8320   -2.1340   -0.0010 H       0  UNK0        0.0633
     10  H          1.6350   -2.1410   -0.0130 H       0  UNK0        0.0636
     11  N          3.2030   -0.0000   -0.0680 N.pl3   0  UNK0       -0.3580
     12  H          3.6490    0.8370    0.2730 H       0  UNK0        0.1423
     13  H          3.6490   -0.8360    0.2740 H       0  UNK0        0.1423
     14 Cl         -2.7120    0.0000    0.0060 Cl      0  UNK0       -0.0835
@<TRIPOS>BOND
     1    11     6    1
     2    11    12    1
     3    11    13    1
     4     7     1    1
     5    10     5    1
     6     6     1   ar
     7     6     5   ar
     8     1     2   ar
     9     5     4   ar
    10     2     3   ar
    11     2     8    1
    12     4     9    1
    13     4     3   ar
    14     3    14    1
