# Supplementary material for: Machine-Learning-Guided Discovery of Electrochemical Reactions
Source: J Am Chem Soc. 2022 Dec 2;144(49):22599–610. doi: 10.1021/jacs.2c08997 (PMC9756344; doi:10.1021/jacs.2c08997)
Supplement: Supplementary file 2 — ja2c08997_si_002.zip [file ja2c08997_si_002.zip › Graph Embedding Data/Nucleophilicity Data/Nuc_mol2/7.mol2]

@<TRIPOS>MOLECULE
C-Nu/Isoprene_1.pdb
 13 12 0 0 0
SMALL
GASTEIGER

@<TRIPOS>ATOM
      1  C         -1.5880   -0.8930   -0.0000 C.2     0  UNK0       -0.0958
      2  H         -1.4860   -1.9710   -0.0000 H       0  UNK0        0.0537
      3  H         -2.5930   -0.4900   -0.0000 H       0  UNK0        0.0537
      4  C         -0.5170   -0.0990   -0.0000 C.2     0  UNK0       -0.0581
      5  C          0.8260   -0.6880    0.0000 C.2     0  UNK0       -0.0665
      6  H          0.8620   -1.7730    0.0000 H       0  UNK0        0.0614
      7  C          1.9640   -0.0010    0.0000 C.2     0  UNK0       -0.0985
      8  H          1.9800    1.0820    0.0000 H       0  UNK0        0.0535
      9  H          2.9220   -0.5040    0.0000 H       0  UNK0        0.0535
     10  C         -0.6360    1.3970   -0.0000 C.3     0  UNK0       -0.0403
     11  H         -0.1490    1.8240    0.8790 H       0  UNK0        0.0277
     12  H         -0.1480    1.8240   -0.8790 H       0  UNK0        0.0277
     13  H         -1.6800    1.7040   -0.0000 H       0  UNK0        0.0277
@<TRIPOS>BOND
     1    12    10    1
     2     1     2    1
     3     1     3    1
     4     1     4    2
     5     4     5    1
     6     4    10    1
     7     5     6    1
     8     5     7    2
     9     7     8    1
    10     7     9    1
    11    10    13    1
    12    10    11    1
