# Supplementary material for: Machine-Learning-Guided Discovery of Electrochemical Reactions
Source: J Am Chem Soc. 2022 Dec 2;144(49):22599–610. doi: 10.1021/jacs.2c08997 (PMC9756344; doi:10.1021/jacs.2c08997)
Supplement: Supplementary file 2 — ja2c08997_si_002.zip [file ja2c08997_si_002.zip › Graph Embedding Data/Nucleophilicity Data/Nuc_mol2/9.mol2]

@<TRIPOS>MOLECULE
N-Nu/propylamine.pdb
 13 12 0 0 0
SMALL
GASTEIGER

@<TRIPOS>ATOM
      1  N         -1.8840    0.1700   -0.0890 N.3     0  UNK0       -0.3300
      2  H         -2.6410   -0.5010   -0.0530 H       0  UNK0        0.1182
      3  H         -2.0190    0.8110    0.6840 H       0  UNK0        0.1182
      4  C         -0.5890   -0.4940    0.0260 C.3     0  UNK0       -0.0072
      5  H         -0.4980   -1.1990   -0.8050 H       0  UNK0        0.0422
      6  H         -0.4750   -1.0780    0.9510 H       0  UNK0        0.0422
      7  C          0.5390    0.5210   -0.0590 C.3     0  UNK0       -0.0435
      8  H          0.4330    1.0780   -0.9920 H       0  UNK0        0.0275
      9  H          0.4250    1.2460    0.7530 H       0  UNK0        0.0275
     10  C          1.9120   -0.1320    0.0240 C.3     0  UNK0       -0.0641
     11  H          2.0540   -0.8440   -0.7910 H       0  UNK0        0.0230
     12  H          2.7090    0.6080   -0.0380 H       0  UNK0        0.0230
     13  H          2.0330   -0.6760    0.9630 H       0  UNK0        0.0230
@<TRIPOS>BOND
     1     8     7    1
     2     5     4    1
     3    11    10    1
     4     1     2    1
     5     1     4    1
     6     1     3    1
     7     7    10    1
     8     7     4    1
     9     7     9    1
    10    12    10    1
    11    10    13    1
    12     4     6    1
