# Supplementary material for: Machine-Learning-Guided Discovery of Electrochemical Reactions
Source: J Am Chem Soc. 2022 Dec 2;144(49):22599–610. doi: 10.1021/jacs.2c08997 (PMC9756344; doi:10.1021/jacs.2c08997)
Supplement: Supplementary file 2 — ja2c08997_si_002.zip [file ja2c08997_si_002.zip › Graph Embedding Data/Nucleophilicity Data/Nuc_mol2/6.mol2]

@<TRIPOS>MOLECULE
C-Nu/Indole5CN.pdb
 17 18 0 0 0
SMALL
GASTEIGER

@<TRIPOS>ATOM
      1  C         -0.7420   -0.6960    0.0000 C.ar    0  UNK0        0.0009
      2  C         -1.1170    0.6670   -0.0000 C.ar    0  UNK0        0.0465
      3  C         -0.1790    1.7010   -0.0000 C.ar    0  UNK0       -0.0366
      4  C          1.1510    1.3550   -0.0000 C.ar    0  UNK0       -0.0424
      5  C          1.5450   -0.0000    0.0000 C.ar    0  UNK0        0.0525
      6  C          0.6130   -1.0250    0.0000 C.ar    0  UNK0       -0.0352
      7  C         -1.9530   -1.4620   -0.0000 C.ar    0  UNK0       -0.0366
      8  C         -2.9810   -0.5720    0.0000 C.ar    0  UNK0        0.0027
      9  H         -0.4840    2.7390   -0.0000 H       0  UNK0        0.0639
     10  H          1.9150    2.1200   -0.0000 H       0  UNK0        0.0631
     11  H         -3.0380    1.5480   -0.0000 H       0  UNK0        0.1653
     12  N         -2.4830    0.7110    0.0000 N.ar    0  UNK0       -0.3606
     13  H          0.9400   -2.0570    0.0000 H       0  UNK0        0.0637
     14  H         -4.0440   -0.7430    0.0000 H       0  UNK0        0.0807
     15  H         -2.0440   -2.5350   -0.0000 H       0  UNK0        0.0638
     16  C          2.9440   -0.3160   -0.0000 C.1     0  UNK0        0.0992
     17  N          4.0650   -0.5650   -0.0000 N.1     0  UNK0       -0.1909
@<TRIPOS>BOND
     1     1     2   ar
     2     1     6   ar
     3     1     7   ar
     4     2     3   ar
     5     2    12   ar
     6     3     4   ar
     7     3     9    1
     8     4     5   ar
     9     4    10    1
    10     5     6   ar
    11     5    16    1
    12     6    13    1
    13     7     8   ar
    14     7    15    1
    15     8    12   ar
    16     8    14    1
    17    11    12    1
    18    16    17    3
