# Supplementary material for: Machine-Learning-Guided Discovery of Electrochemical Reactions
Source: J Am Chem Soc. 2022 Dec 2;144(49):22599–610. doi: 10.1021/jacs.2c08997 (PMC9756344; doi:10.1021/jacs.2c08997)
Supplement: Supplementary file 2 — ja2c08997_si_002.zip [file ja2c08997_si_002.zip › Graph Embedding Data/Nucleophilicity Data/Nuc_mol2/4.mol2]

@<TRIPOS>MOLECULE
C-Nu/SnMe3indane.pdb
 29 30 0 0 0
SMALL
GASTEIGER

@<TRIPOS>ATOM
      1  C          1.3810   -0.0020   -0.6630 C.ar    0  UNK0        0.0000
      2  C          2.0070    0.9770   -0.0150 C.ar    0  UNK0        0.0000
      3  C          3.3380    0.7440    0.7020 C.ar    0  UNK0        0.0000
      4  C          3.9230   -0.4830    0.5750 C.ar    0  UNK0        0.0000
      5  C          3.2450   -1.5940   -0.2830 C.ar    0  UNK0        0.0000
      6  C          2.0350   -1.3690   -0.8740 C.ar    0  UNK0        0.0000
      7  C         -0.0070    0.4840   -1.1110 C.3     0  UNK0        0.0000
      8  C          0.1270    2.0140   -0.9530 C.2     0  UNK0        0.0000
      9  C          1.2020    2.2790   -0.1620 C.2     0  UNK0        0.0000
     10  H          3.8000    1.5190    1.2760 H       0  UNK0        0.0000
     11  H          4.8530   -0.6820    1.0640 H       0  UNK0        0.0000
     12  H          3.7290   -2.5410   -0.4060 H       0  UNK0        0.0000
     13  H          1.5570   -2.1260   -1.4600 H       0  UNK0        0.0000
     14  H         -0.5150    2.7450   -1.3980 H       0  UNK0        0.0000
     15  H          1.4540    3.2280    0.2630 H       0  UNK0        0.0000
     16  H         -0.2630    0.1790   -2.1040 H       0  UNK0        0.0000
     17  C         -0.8440    0.1980    1.9310 C.3     0  UNK0        0.0000
     18  H         -0.0070   -0.4130    2.1990 H       0  UNK0        0.0000
     19  H         -0.5730    1.2300    2.0160 H       0  UNK0        0.0000
     20  H         -1.6630   -0.0110    2.5870 H       0  UNK0        0.0000
     21  C         -1.5520   -2.1020   -0.1290 C.3     0  UNK0        0.0000
     22  H         -2.5520   -2.3950    0.1140 H       0  UNK0        0.0000
     23  H         -1.3420   -2.3610   -1.1460 H       0  UNK0        0.0000
     24  H         -0.8650   -2.6080    0.5170 H       0  UNK0        0.0000
     25  C         -3.0590    0.6810   -0.2820 C.3     0  UNK0        0.0000
     26  H         -3.2320    0.6730   -1.3380 H       0  UNK0        0.0000
     27  H         -3.8480    0.1550    0.2130 H       0  UNK0        0.0000
     28  H         -3.0300    1.6920    0.0670 H       0  UNK0        0.0000
     29 Sn         -1.3650   -0.1850    0.1020 Sn      0  UNK0        0.0000
@<TRIPOS>BOND
     1    16     7    1
     2    13     6    1
     3    14     8    1
     4    26    25    1
     5    23    21    1
     6     7     8    1
     7     7     1    1
     8     7    29    1
     9     8     9    2
    10     6     1   ar
    11     6     5   ar
    12     1     2   ar
    13    12     5    1
    14     5     4   ar
    15    25    28    1
    16    25    29    1
    17    25    27    1
    18     9     2    1
    19     9    15    1
    20    21    29    1
    21    21    22    1
    22    21    24    1
    23     2     3   ar
    24    29    17    1
    25     4     3   ar
    26     4    11    1
    27     3    10    1
    28    17    19    1
    29    17    18    1
    30    17    20    1
