# Supplementary material for: Machine-Learning-Guided Discovery of Electrochemical Reactions
Source: J Am Chem Soc. 2022 Dec 2;144(49):22599–610. doi: 10.1021/jacs.2c08997 (PMC9756344; doi:10.1021/jacs.2c08997)
Supplement: Supplementary file 2 — ja2c08997_si_002.zip [file ja2c08997_si_002.zip › Graph Embedding Data/Nucleophilicity Data/Nuc_mol2/5.mol2]

@<TRIPOS>MOLECULE
C-Nu/TMSphenylacetate_1.pdb
 30 30 0 0 0
SMALL
GASTEIGER

@<TRIPOS>ATOM
      1  C          0.3170    2.3560   -0.1190 C.2     0  UNK0        0.0000
      2  H         -0.2690    3.2460   -0.2840 H       0  UNK0        0.0000
      3  H          1.3920    2.4060   -0.1370 H       0  UNK0        0.0000
      4  C         -0.3200    1.2140    0.1190 C.2     0  UNK0        0.0000
      5  O         -1.6440    1.0990    0.1900 O.2     0  UNK0        0.0000
      6  O          0.2750   -0.0000    0.3470 O.3     0  UNK0        0.0000
      7  C          1.6390   -0.1060    0.1590 C.ar    0  UNK0        0.0000
      8  C          4.3580   -0.4250   -0.1930 C.ar    0  UNK0        0.0000
      9  C          2.4670   -0.1300    1.2670 C.ar    0  UNK0        0.0000
     10  C          2.1460   -0.2360   -1.1240 C.ar    0  UNK0        0.0000
     11  C          3.5130   -0.3970   -1.2960 C.ar    0  UNK0        0.0000
     12  C          3.8340   -0.2930    1.0850 C.ar    0  UNK0        0.0000
     13  H          2.0330   -0.0210    2.2520 H       0  UNK0        0.0000
     14  H          1.4670   -0.2050   -1.9670 H       0  UNK0        0.0000
     15  H          3.9180   -0.5020   -2.2930 H       0  UNK0        0.0000
     16  H          4.4900   -0.3160    1.9460 H       0  UNK0        0.0000
     17  H          5.4230   -0.5530   -0.3310 H       0  UNK0        0.0000
     18 Si         -2.5650   -0.2940   -0.0160 Si      0  UNK0        0.0000
     19  C         -2.0300   -1.1640   -1.5760 C.3     0  UNK0        0.0000
     20  H         -2.7380   -1.9560   -1.8320 H       0  UNK0        0.0000
     21  H         -1.0450   -1.6160   -1.4570 H       0  UNK0        0.0000
     22  H         -1.9920   -0.4660   -2.4140 H       0  UNK0        0.0000
     23  C         -4.2960    0.3650   -0.1720 C.3     0  UNK0        0.0000
     24  H         -5.0130   -0.4500   -0.2860 H       0  UNK0        0.0000
     25  H         -4.3880    1.0220   -1.0380 H       0  UNK0        0.0000
     26  H         -4.5730    0.9370    0.7160 H       0  UNK0        0.0000
     27  C         -2.4110   -1.4020    1.4710 C.3     0  UNK0        0.0000
     28  H         -3.0960   -2.2490    1.3850 H       0  UNK0        0.0000
     29  H         -2.6610   -0.8600    2.3840 H       0  UNK0        0.0000
     30  H         -1.3960   -1.7880    1.5670 H       0  UNK0        0.0000
@<TRIPOS>BOND
     1    22    19    1
     2    15    11    1
     3    14    10    1
     4    20    19    1
     5    19    21    1
     6    19    18    1
     7    11    10   ar
     8    11     8   ar
     9    10     7   ar
    10    25    23    1
    11    17     8    1
    12    24    23    1
    13     2     1    1
    14     8    12   ar
    15    23    18    1
    16    23    26    1
    17     3     1    1
    18     1     4    2
    19    18     5    1
    20    18    27    1
    21     4     5    1
    22     4     6    1
    23     7     6    1
    24     7     9   ar
    25    12     9   ar
    26    12    16    1
    27     9    13    1
    28    28    27    1
    29    27    30    1
    30    27    29    1
