# Supplementary material for: Machine-Learning-Guided Discovery of Electrochemical Reactions
Source: J Am Chem Soc. 2022 Dec 2;144(49):22599–610. doi: 10.1021/jacs.2c08997 (PMC9756344; doi:10.1021/jacs.2c08997)
Supplement: Supplementary file 2 — ja2c08997_si_002.zip [file ja2c08997_si_002.zip › Graph Embedding Data/Nucleophilicity Data/Nuc_mol2/8.mol2]

@<TRIPOS>MOLECULE
C-Nu/AcetophenonePiperidineEnamine.pdb
 31 32 0 0 0
SMALL
GASTEIGER

@<TRIPOS>ATOM
      1  C         -1.3850    0.4000   -0.0730 C.ar    0  UNK0       -0.0046
      2  C         -1.5240   -0.7510   -0.8490 C.ar    0  UNK0       -0.0528
      3  C         -2.4720    0.8360    0.6800 C.ar    0  UNK0       -0.0528
      4  C         -2.7280   -1.4370   -0.8840 C.ar    0  UNK0       -0.0611
      5  C         -3.6780    0.1500    0.6450 C.ar    0  UNK0       -0.0611
      6  H         -2.3610    1.7120    1.3070 H       0  UNK0        0.0624
      7  C         -3.8100   -0.9880   -0.1390 C.ar    0  UNK0       -0.0617
      8  H         -2.8240   -2.3230   -1.4990 H       0  UNK0        0.0618
      9  H         -4.5130    0.5000    1.2380 H       0  UNK0        0.0618
     10  H         -4.7490   -1.5250   -0.1640 H       0  UNK0        0.0618
     11  H         -0.6750   -1.0950   -1.4280 H       0  UNK0        0.0624
     12  C         -0.1020    1.1560   -0.0770 C.2     0  UNK0        0.0297
     13  C         -0.1070    2.4950   -0.1190 C.2     0  UNK0       -0.0770
     14  H         -1.0430    3.0260   -0.2050 H       0  UNK0        0.0553
     15  H          0.7990    3.0820   -0.1060 H       0  UNK0        0.0553
     16  C          2.3040    1.0580   -0.3980 C.3     0  UNK0        0.0122
     17  C          1.1880   -0.6140    0.9540 C.3     0  UNK0        0.0122
     18  C          3.4060    0.0690   -0.7570 C.3     0  UNK0       -0.0372
     19  H          2.6150    1.6590    0.4730 H       0  UNK0        0.0464
     20  H          2.1360    1.7460   -1.2270 H       0  UNK0        0.0464
     21  C          2.2470   -1.6540    0.6220 C.3     0  UNK0       -0.0372
     22  H          1.4620   -0.0970    1.8880 H       0  UNK0        0.0464
     23  H          0.2230   -1.0900    1.1180 H       0  UNK0        0.0464
     24  C          3.5840   -0.9810    0.3340 C.3     0  UNK0       -0.0502
     25  H          4.3350    0.6160   -0.9260 H       0  UNK0        0.0280
     26  H          3.1390   -0.4230   -1.6970 H       0  UNK0        0.0280
     27  H          2.3350   -2.3560    1.4540 H       0  UNK0        0.0280
     28  H          1.9220   -2.2210   -0.2550 H       0  UNK0        0.0280
     29  H          4.3350   -1.7160    0.0420 H       0  UNK0        0.0266
     30  H          3.9460   -0.4960    1.2470 H       0  UNK0        0.0266
     31  N          1.0550    0.3670   -0.1260 N.pl3   0  UNK0       -0.3299
@<TRIPOS>BOND
     1    26    18    1
     2     8     4    1
     3    11     2    1
     4    20    16    1
     5    25    18    1
     6     4     2   ar
     7     4     7   ar
     8     2     1   ar
     9    18    16    1
    10    18    24    1
    11    16    31    1
    12    16    19    1
    13    28    21    1
    14    14    13    1
    15    10     7    1
    16     7     5   ar
    17    31    12    1
    18    31    17    1
    19    13    15    1
    20    13    12    2
    21    12     1    1
    22     1     3   ar
    23    29    24    1
    24    24    21    1
    25    24    30    1
    26    21    17    1
    27    21    27    1
    28     5     3   ar
    29     5     9    1
    30     3     6    1
    31    17    23    1
    32    17    22    1
