# Supplementary material for: Machine-Learning-Guided Discovery of Electrochemical Reactions
Source: J Am Chem Soc. 2022 Dec 2;144(49):22599–610. doi: 10.1021/jacs.2c08997 (PMC9756344; doi:10.1021/jacs.2c08997)
Supplement: Supplementary file 2 — ja2c08997_si_002.zip [file ja2c08997_si_002.zip › Graph Embedding Data/Nucleophilicity Data/Nuc_mol2/10.mol2]

@<TRIPOS>MOLECULE
O-Nu/ANION_4ClPhenate.pdb
 12 12 0 0 0
SMALL
GASTEIGER

@<TRIPOS>ATOM
      1  C          0.9090    0.0000    0.0000 C.3     0  UNK0        0.1080
      2  C          0.2110   -1.2020    0.0000 C.2     0  UNK0       -0.0538
      3  C         -1.1690   -1.2070    0.0000 C.2     0  UNK0       -0.0169
      4  C         -1.9580    0.0000    0.0000 C.2     0  UNK0        0.1785
      5  C         -1.1690    1.2070    0.0000 C.2     0  UNK0       -0.0169
      6  C          0.2110    1.2020   -0.0000 C.2     0  UNK0       -0.0538
      7  H          0.7640   -2.1350   -0.0000 H       0  UNK0        0.0594
      8  H         -1.7090   -2.1470   -0.0000 H       0  UNK0        0.0653
      9  H         -1.7090    2.1470   -0.0000 H       0  UNK0        0.0653
     10  H          0.7640    2.1350   -0.0000 H       0  UNK0        0.0594
     11  O         -3.2140   -0.0000   -0.0000 O.2     0  UNK0       -0.2879
     12 Cl          2.6700   -0.0000   -0.0000 Cl      0  UNK0       -0.1067
@<TRIPOS>BOND
     1     1     2    1
     2     1     6    1
     3     1    12    1
     4     2     3    2
     5     2     7    1
     6     3     4    1
     7     3     8    1
     8     4     5    1
     9     4    11    2
    10     5     6    2
    11     5     9    1
    12     6    10    1
