# Supplementary material for: Machine-Learning-Guided Discovery of Electrochemical Reactions
Source: J Am Chem Soc. 2022 Dec 2;144(49):22599–610. doi: 10.1021/jacs.2c08997 (PMC9756344; doi:10.1021/jacs.2c08997)
Supplement: Supplementary file 2 — ja2c08997_si_002.zip [file ja2c08997_si_002.zip › Graph Embedding Data/Nucleophilicity Data/Nuc_mol2/11.mol2]

@<TRIPOS>MOLECULE
C-Nu/Propene2Cyclopropyl.pdb
 16 16 0 0 0
SMALL
GASTEIGER

@<TRIPOS>ATOM
      1  C          1.1370    1.4140   -0.1750 C.2     0  UNK0       -0.0994
      2  H          2.1400    1.6760   -0.4880 H       0  UNK0        0.0534
      3  H          0.4190    2.2200   -0.0930 H       0  UNK0        0.0534
      4  C          0.8120    0.1580    0.1040 C.2     0  UNK0       -0.0766
      5  C          1.8050   -0.9670    0.0230 C.3     0  UNK0       -0.0438
      6  H          2.7880   -0.6150   -0.2850 H       0  UNK0        0.0274
      7  H          1.9010   -1.4620    0.9930 H       0  UNK0        0.0274
      8  H          1.4620   -1.7240   -0.6870 H       0  UNK0        0.0274
      9  C         -0.5590   -0.2610    0.5050 C.3     0  UNK0       -0.0204
     10  C         -1.7740    0.5460    0.1840 C.3     0  UNK0       -0.0460
     11  C         -1.5170   -0.7330   -0.5570 C.3     0  UNK0       -0.0460
     12  H         -0.5940   -0.8270    1.4300 H       0  UNK0        0.0345
     13  H         -1.6410    1.4680   -0.3630 H       0  UNK0        0.0271
     14  H         -2.5740    0.5620    0.9090 H       0  UNK0        0.0271
     15  H         -2.1420   -1.5890   -0.3440 H       0  UNK0        0.0271
     16  H         -1.1830   -0.6500   -1.5820 H       0  UNK0        0.0271
@<TRIPOS>BOND
     1    16    11    1
     2     8     5    1
     3    11    15    1
     4    11    10    1
     5    11     9    1
     6     2     1    1
     7    13    10    1
     8     6     5    1
     9     1     3    1
    10     1     4    2
    11     5     4    1
    12     5     7    1
    13     4     9    1
    14    10     9    1
    15    10    14    1
    16     9    12    1
