# Supplementary material for: Machine-Learning-Guided Discovery of Electrochemical Reactions
Source: J Am Chem Soc. 2022 Dec 2;144(49):22599–610. doi: 10.1021/jacs.2c08997 (PMC9756344; doi:10.1021/jacs.2c08997)
Supplement: Supplementary file 2 — ja2c08997_si_002.zip [file ja2c08997_si_002.zip › Graph Embedding Data/Nucleophilicity Data/Nuc_mol2/12.mol2]

@<TRIPOS>MOLECULE
C-Nu/ClPropene.pdb
 9 8 0 0 0
SMALL
GASTEIGER

@<TRIPOS>ATOM
      1  C         -0.8940    1.3780    0.0000 C.2     0  UNK0       -0.0846
      2  H         -1.9650    1.5380   -0.0000 H       0  UNK0        0.0546
      3  H         -0.2450    2.2400    0.0000 H       0  UNK0        0.0546
      4  C         -0.4230    0.1430   -0.0000 C.2     0  UNK0        0.0084
      5  C         -1.2590   -1.1060    0.0000 C.3     0  UNK0       -0.0296
      6  H         -0.6390   -1.9980   -0.0020 H       0  UNK0        0.0286
      7  H         -1.8970   -1.1330    0.8840 H       0  UNK0        0.0286
      8  H         -1.9000   -1.1310   -0.8820 H       0  UNK0        0.0286
      9 Cl          1.3000   -0.1180    0.0000 Cl      0  UNK0       -0.0891
@<TRIPOS>BOND
     1     8     5    1
     2     6     5    1
     3     1     2    1
     4     1     3    1
     5     1     4    2
     6     4     5    1
     7     4     9    1
     8     5     7    1
