# Supplementary material for: Machine-Learning-Guided Discovery of Electrochemical Reactions
Source: J Am Chem Soc. 2022 Dec 2;144(49):22599–610. doi: 10.1021/jacs.2c08997 (PMC9756344; doi:10.1021/jacs.2c08997)
Supplement: Supplementary file 2 — ja2c08997_si_002.zip [file ja2c08997_si_002.zip › Graph Embedding Data/Nucleophilicity Data/Nuc_mol2/13.mol2]

@<TRIPOS>MOLECULE
N-Nu/NMeImidazole.pdb
 12 12 0 0 0
SMALL
GASTEIGER

@<TRIPOS>ATOM
      1  C          0.1960    1.0790    0.0000 C.ar    0  UNK0        0.0956
      2  C          1.4950   -0.6030   -0.0000 C.ar    0  UNK0        0.0454
      3  C          0.2250   -1.1070    0.0000 C.ar    0  UNK0        0.0237
      4  N         -0.6050   -0.0160    0.0000 N.ar    0  UNK0       -0.3399
      5  H         -0.2120    2.0780    0.0000 H       0  UNK0        0.1028
      6  H          2.4240   -1.1490   -0.0000 H       0  UNK0        0.0845
      7  H         -0.1590   -2.1120    0.0000 H       0  UNK0        0.0825
      8  N          1.4650    0.7650   -0.0000 N.ar    0  UNK0       -0.2441
      9  C         -2.0510   -0.0320   -0.0000 C.3     0  UNK0        0.0127
     10  H         -2.4270   -0.5360   -0.8900 H       0  UNK0        0.0456
     11  H         -2.4280   -0.5400    0.8870 H       0  UNK0        0.0456
     12  H         -2.4110    0.9940    0.0020 H       0  UNK0        0.0456
@<TRIPOS>BOND
     1    10     9    1
     2     1     4   ar
     3     1     5    1
     4     1     8   ar
     5     2     3   ar
     6     2     6    1
     7     2     8   ar
     8     3     4   ar
     9     3     7    1
    10     4     9    1
    11     9    12    1
    12     9    11    1
