# Supplementary material for: Machine-Learning-Guided Discovery of Electrochemical Reactions
Source: J Am Chem Soc. 2022 Dec 2;144(49):22599–610. doi: 10.1021/jacs.2c08997 (PMC9756344; doi:10.1021/jacs.2c08997)
Supplement: Supplementary file 2 — ja2c08997_si_002.zip [file ja2c08997_si_002.zip › Graph Embedding Data/Nucleophilicity Data/Nuc_mol2/14.mol2]

@<TRIPOS>MOLECULE
C-Nu/methyleneCyclobutane.pdb
 13 13 0 0 0
SMALL
GASTEIGER

@<TRIPOS>ATOM
      1  C          0.4300    1.0970   -0.0000 C.3     0  UNK0       -0.0317
      2  C          0.4310   -1.0970   -0.0000 C.3     0  UNK0       -0.0317
      3  C          1.5300    0.0000    0.0010 C.3     0  UNK0       -0.0457
      4  H          0.4170    1.7330   -0.8850 H       0  UNK0        0.0310
      5  H          0.4160    1.7350    0.8830 H       0  UNK0        0.0310
      6  H          0.4170   -1.7340   -0.8850 H       0  UNK0        0.0310
      7  H          0.4160   -1.7350    0.8830 H       0  UNK0        0.0310
      8  H          2.1650    0.0000   -0.8820 H       0  UNK0        0.0271
      9  H          2.1630    0.0000    0.8850 H       0  UNK0        0.0271
     10  C         -0.6180   -0.0000   -0.0000 C.2     0  UNK0       -0.0766
     11  C         -1.9380   -0.0000    0.0000 C.2     0  UNK0       -0.0994
     12  H         -2.5010   -0.9260    0.0010 H       0  UNK0        0.0534
     13  H         -2.5010    0.9260    0.0010 H       0  UNK0        0.0534
@<TRIPOS>BOND
     1     4     1    1
     2     6     2    1
     3     8     3    1
     4     1    10    1
     5     1     3    1
     6     1     5    1
     7     2    10    1
     8     2     3    1
     9     2     7    1
    10    10    11    2
    11    11    12    1
    12    11    13    1
    13     3     9    1
