# Supplementary material for: Machine-Learning-Guided Discovery of Electrochemical Reactions
Source: J Am Chem Soc. 2022 Dec 2;144(49):22599–610. doi: 10.1021/jacs.2c08997 (PMC9756344; doi:10.1021/jacs.2c08997)
Supplement: Supplementary file 2 — ja2c08997_si_002.zip [file ja2c08997_si_002.zip › Graph Embedding Data/Nucleophilicity Data/Nuc_mol2/15.mol2]

@<TRIPOS>MOLECULE
C-Nu/diazomethane-Ph.pdb
 15 15 0 0 0
SMALL
GASTEIGER

@<TRIPOS>ATOM
      1  C          0.1290   -0.3890    0.0000 C.ar    0  UNK0       -0.0255
      2  C         -0.1600    0.9790    0.0000 C.ar    0  UNK0       -0.0569
      3  C         -0.9340   -1.2970   -0.0000 C.ar    0  UNK0       -0.0569
      4  C         -1.4730    1.4190    0.0000 C.ar    0  UNK0       -0.0614
      5  C         -2.2440   -0.8500   -0.0000 C.ar    0  UNK0       -0.0614
      6  H         -0.7240   -2.3600   -0.0000 H       0  UNK0        0.0621
      7  C         -2.5230    0.5110   -0.0000 C.ar    0  UNK0       -0.0617
      8  H         -1.6770    2.4820    0.0000 H       0  UNK0        0.0618
      9  H         -3.0520   -1.5690   -0.0000 H       0  UNK0        0.0618
     10  H         -3.5470    0.8590   -0.0000 H       0  UNK0        0.0618
     11  H          0.6450    1.7040    0.0000 H       0  UNK0        0.0621
     12  C          1.4890   -0.8990    0.0000 C.3     0  UNK0        0.0927
     13  H          1.7360   -1.9480    0.0000 H       0  UNK0        0.0562
     14  N          3.3480    0.6530   -0.0000 N.3     0  UNK0       -0.0205
     15  N          2.4980   -0.0840   -0.0000 N.3     0  UNK0       -0.1140
@<TRIPOS>BOND
     1     1     2   ar
     2     1     3   ar
     3     1    12    1
     4     2     4   ar
     5     2    11    1
     6     3     5   ar
     7     3     6    1
     8     4     7   ar
     9     4     8    1
    10     5     7   ar
    11     5     9    1
    12     7    10    1
    13    12    13    1
    14    12    15    1
    15    14    15    1
