# Supplementary material for: Machine-Learning-Guided Discovery of Electrochemical Reactions
Source: J Am Chem Soc. 2022 Dec 2;144(49):22599–610. doi: 10.1021/jacs.2c08997 (PMC9756344; doi:10.1021/jacs.2c08997)
Supplement: Supplementary file 2 — ja2c08997_si_002.zip [file ja2c08997_si_002.zip › Graph Embedding Data/Nucleophilicity Data/Nuc_mol2/16.mol2]

@<TRIPOS>MOLECULE
C-Nu/furan.pdb
 9 9 0 0 0
SMALL
GASTEIGER

@<TRIPOS>ATOM
      1  C          1.0870   -0.3470   -0.0000 C.ar    0  UNK0        0.0917
      2  C          0.7160    0.9530    0.0000 C.ar    0  UNK0       -0.0239
      3  C         -0.7160    0.9530   -0.0000 C.ar    0  UNK0       -0.0239
      4  C         -1.0870   -0.3470   -0.0000 C.ar    0  UNK0        0.0917
      5  O         -0.0000   -1.1500    0.0000 O.2     0  UNK0       -0.4710
      6  H          2.0420   -0.8430   -0.0000 H       0  UNK0        0.1029
      7  H          1.3720    1.8060    0.0000 H       0  UNK0        0.0649
      8  H         -1.3720    1.8060   -0.0000 H       0  UNK0        0.0649
      9  H         -2.0420   -0.8430   -0.0000 H       0  UNK0        0.1029
@<TRIPOS>BOND
     1     1     2   ar
     2     1     5   ar
     3     1     6    1
     4     2     3   ar
     5     2     7    1
     6     3     4   ar
     7     3     8    1
     8     4     5   ar
     9     4     9    1
