# Supplementary material for: Machine-Learning-Guided Discovery of Electrochemical Reactions
Source: J Am Chem Soc. 2022 Dec 2;144(49):22599–610. doi: 10.1021/jacs.2c08997 (PMC9756344; doi:10.1021/jacs.2c08997)
Supplement: Supplementary file 2 — ja2c08997_si_002.zip [file ja2c08997_si_002.zip › Graph Embedding Data/Nucleophilicity Data/Nuc_mol2/18.mol2]

@<TRIPOS>MOLECULE
C-Nu/Me2SOCH2.pdb
 13 12 0 0 0
SMALL
GASTEIGER

@<TRIPOS>ATOM
      1  S         -0.0000    0.0870    0.1560 S.3     0  UNK0       -0.1043
      2  O          0.0010   -0.4800    1.5020 O.3     0  UNK0       -0.1733
      3  C          1.4060   -0.6160   -0.6780 C.3     0  UNK0       -0.0099
      4  H          1.4610   -1.6670   -0.4030 H       0  UNK0        0.0347
      5  H          1.3200   -0.4700   -1.7500 H       0  UNK0        0.0347
      6  H          2.2770   -0.0900   -0.2900 H       0  UNK0        0.0347
      7  C         -1.4060   -0.6180   -0.6770 C.3     0  UNK0       -0.0099
      8  H         -1.4600   -1.6680   -0.4020 H       0  UNK0        0.0347
      9  H         -2.2770   -0.0910   -0.2910 H       0  UNK0        0.0347
     10  H         -1.3200   -0.4730   -1.7500 H       0  UNK0        0.0347
     11  C         -0.0010    1.6610   -0.2440 C.3     0  UNK0        0.0112
     12  H          0.9250    2.1740   -0.0190 H       0  UNK0        0.0391
     13  H         -0.9270    2.1720   -0.0190 H       0  UNK0        0.0391
@<TRIPOS>BOND
     1     5     3    1
     2    10     7    1
     3     3     4    1
     4     3     6    1
     5     3     1    1
     6     7     8    1
     7     7     9    1
     8     7     1    1
     9    11    12    1
    10    11    13    1
    11    11     1    1
    12     1     2    1
