# Supplementary material for: Machine-Learning-Guided Discovery of Electrochemical Reactions
Source: J Am Chem Soc. 2022 Dec 2;144(49):22599–610. doi: 10.1021/jacs.2c08997 (PMC9756344; doi:10.1021/jacs.2c08997)
Supplement: Supplementary file 2 — ja2c08997_si_002.zip [file ja2c08997_si_002.zip › Graph Embedding Data/Nucleophilicity Data/Nuc_mol2/21.mol2]

@<TRIPOS>MOLECULE
C-Nu/Me2SCHCN.pdb
 13 12 0 0 0
SMALL
GASTEIGER

@<TRIPOS>ATOM
      1  S          0.5290   -0.0000   -0.3880 S.3     0  UNK0       -0.1959
      2  C          1.6370    1.3550    0.0660 C.3     0  UNK0       -0.0258
      3  H          1.8610    1.2910    1.1300 H       0  UNK0        0.0333
      4  H          2.5490    1.2950   -0.5260 H       0  UNK0        0.0333
      5  H          1.1030    2.2770   -0.1500 H       0  UNK0        0.0333
      6  C          1.6370   -1.3550    0.0660 C.3     0  UNK0       -0.0258
      7  H          1.8620   -1.2910    1.1300 H       0  UNK0        0.0333
      8  H          1.1020   -2.2770   -0.1480 H       0  UNK0        0.0333
      9  H          2.5480   -1.2960   -0.5260 H       0  UNK0        0.0333
     10  C         -0.7480    0.0000    0.6710 C.3     0  UNK0        0.1070
     11  H         -0.5760    0.0010    1.7370 H       0  UNK0        0.0581
     12  C         -2.0440    0.0000    0.1360 C.1     0  UNK0        0.0780
     13  N         -3.1150   -0.0000   -0.2970 N.1     0  UNK0       -0.1954
@<TRIPOS>BOND
     1     4     2    1
     2     9     6    1
     3     1     2    1
     4     1     6    1
     5     1    10    1
     6    13    12    3
     7     5     2    1
     8     8     6    1
     9     2     3    1
    10     6     7    1
    11    12    10    1
    12    10    11    1
