# Supplementary material for: Machine-Learning-Guided Discovery of Electrochemical Reactions
Source: J Am Chem Soc. 2022 Dec 2;144(49):22599–610. doi: 10.1021/jacs.2c08997 (PMC9756344; doi:10.1021/jacs.2c08997)
Supplement: Supplementary file 2 — ja2c08997_si_002.zip [file ja2c08997_si_002.zip › Graph Embedding Data/Nucleophilicity Data/Nuc_mol2/22.mol2]

@<TRIPOS>MOLECULE
N-Nu/propylamine_2.pdb
 13 12 0 0 0
SMALL
GASTEIGER

@<TRIPOS>ATOM
      1  N          1.9460   -0.0250    0.0000 N.3     0  UNK0       -0.3300
      2  H          2.0940   -0.6110    0.8140 H       0  UNK0        0.1182
      3  H          2.0940   -0.6120   -0.8130 H       0  UNK0        0.1182
      4  C          0.5890    0.5080   -0.0000 C.3     0  UNK0       -0.0072
      5  H          0.4820    1.1560   -0.8740 H       0  UNK0        0.0422
      6  H          0.4820    1.1560    0.8730 H       0  UNK0        0.0422
      7  C         -0.5320   -0.5280   -0.0000 C.3     0  UNK0       -0.0435
      8  H         -0.4190   -1.1720   -0.8770 H       0  UNK0        0.0275
      9  H         -0.4190   -1.1730    0.8760 H       0  UNK0        0.0275
     10  C         -1.9130    0.1160    0.0000 C.3     0  UNK0       -0.0641
     11  H         -2.0490    0.7460   -0.8810 H       0  UNK0        0.0230
     12  H         -2.7060   -0.6330    0.0000 H       0  UNK0        0.0230
     13  H         -2.0480    0.7460    0.8810 H       0  UNK0        0.0230
@<TRIPOS>BOND
     1    11    10    1
     2     8     7    1
     3     5     4    1
     4     3     1    1
     5     1     4    1
     6     1     2    1
     7     4     7    1
     8     4     6    1
     9     7    10    1
    10     7     9    1
    11    10    12    1
    12    10    13    1
