# Supplementary material for: Machine-Learning-Guided Discovery of Electrochemical Reactions
Source: J Am Chem Soc. 2022 Dec 2;144(49):22599–610. doi: 10.1021/jacs.2c08997 (PMC9756344; doi:10.1021/jacs.2c08997)
Supplement: Supplementary file 2 — ja2c08997_si_002.zip [file ja2c08997_si_002.zip › Graph Embedding Data/Nucleophilicity Data/Nuc_mol2/23.mol2]

@<TRIPOS>MOLECULE
N-Nu/diethylamine.pdb
 16 15 0 0 0
SMALL
GASTEIGER

@<TRIPOS>ATOM
      1  N          0.0000   -0.2730   -0.0860 N.3     0  UNK0       -0.3165
      2  H         -0.0000   -0.9910    0.6320 H       0  UNK0        0.1219
      3  C         -1.2140    0.5180    0.0220 C.3     0  UNK0       -0.0070
      4  H         -1.2290    1.2190   -0.8170 H       0  UNK0        0.0421
      5  H         -1.2290    1.1290    0.9390 H       0  UNK0        0.0421
      6  C         -2.4440   -0.3690   -0.0260 C.3     0  UNK0       -0.0526
      7  H         -3.3570    0.2250    0.0260 H       0  UNK0        0.0242
      8  H         -2.4560   -0.9500   -0.9490 H       0  UNK0        0.0242
      9  H         -2.4510   -1.0670    0.8130 H       0  UNK0        0.0242
     10  C          1.2140    0.5180    0.0220 C.3     0  UNK0       -0.0070
     11  H          1.2290    1.2190   -0.8170 H       0  UNK0        0.0421
     12  H          1.2290    1.1290    0.9390 H       0  UNK0        0.0421
     13  C          2.4440   -0.3690   -0.0270 C.3     0  UNK0       -0.0526
     14  H          3.3570    0.2250    0.0260 H       0  UNK0        0.0242
     15  H          2.4510   -1.0670    0.8130 H       0  UNK0        0.0242
     16  H          2.4560   -0.9500   -0.9490 H       0  UNK0        0.0242
@<TRIPOS>BOND
     1     8     6    1
     2    16    13    1
     3     4     3    1
     4    11    10    1
     5     1     3    1
     6     1    10    1
     7     1     2    1
     8    13    10    1
     9    13    14    1
    10    13    15    1
    11     6     3    1
    12     6     7    1
    13     6     9    1
    14     3     5    1
    15    10    12    1
