# Supplementary material for: Machine-Learning-Guided Discovery of Electrochemical Reactions
Source: J Am Chem Soc. 2022 Dec 2;144(49):22599–610. doi: 10.1021/jacs.2c08997 (PMC9756344; doi:10.1021/jacs.2c08997)
Supplement: Supplementary file 2 — ja2c08997_si_002.zip [file ja2c08997_si_002.zip › Graph Embedding Data/Nucleophilicity Data/Nuc_mol2/25.mol2]

@<TRIPOS>MOLECULE
N-Nu/Pyridine.pdb
 11 11 0 0 0
SMALL
GASTEIGER

@<TRIPOS>ATOM
      1  C         -1.1360   -0.7190   -0.0000 C.ar    0  UNK0        0.0276
      2  C         -1.1910    0.6690   -0.0000 C.ar    0  UNK0       -0.0436
      3  C          0.0000    1.3760    0.0000 C.ar    0  UNK0       -0.0589
      4  C          1.1910    0.6690    0.0000 C.ar    0  UNK0       -0.0436
      5  C          1.1360   -0.7190    0.0000 C.ar    0  UNK0        0.0276
      6  N         -0.0000   -1.4090   -0.0000 N.ar    0  UNK0       -0.2633
      7  H          0.0000    2.4590    0.0000 H       0  UNK0        0.0618
      8  H         -2.0500   -1.3030   -0.0000 H       0  UNK0        0.0829
      9  H         -2.1470    1.1760   -0.0000 H       0  UNK0        0.0633
     10  H          2.1470    1.1760    0.0000 H       0  UNK0        0.0633
     11  H          2.0500   -1.3030    0.0000 H       0  UNK0        0.0829
@<TRIPOS>BOND
     1     1     2   ar
     2     1     6   ar
     3     1     8    1
     4     2     3   ar
     5     2     9    1
     6     3     4   ar
     7     3     7    1
     8     4     5   ar
     9     4    10    1
    10     5     6   ar
    11     5    11    1
