# Supplementary material for: Machine-Learning-Guided Discovery of Electrochemical Reactions
Source: J Am Chem Soc. 2022 Dec 2;144(49):22599–610. doi: 10.1021/jacs.2c08997 (PMC9756344; doi:10.1021/jacs.2c08997)
Supplement: Supplementary file 2 — ja2c08997_si_002.zip [file ja2c08997_si_002.zip › Graph Embedding Data/Nucleophilicity Data/Nuc_mol2/27.mol2]

@<TRIPOS>MOLECULE
C-Nu/Zpentadiene.pdb
 13 12 0 0 0
SMALL
GASTEIGER

@<TRIPOS>ATOM
      1  C          1.2260    0.6380   -0.0000 C.2     0  UNK0       -0.0871
      2  H          1.7910    1.5650   -0.0000 H       0  UNK0        0.0569
      3  C         -0.1050    0.7330   -0.0000 C.2     0  UNK0       -0.0665
      4  H         -0.5480    1.7240    0.0000 H       0  UNK0        0.0614
      5  C          2.0480   -0.6110    0.0000 C.3     0  UNK0       -0.0465
      6  H          2.6990   -0.6380   -0.8770 H       0  UNK0        0.0272
      7  H          2.6990   -0.6370    0.8760 H       0  UNK0        0.0272
      8  H          1.4450   -1.5160    0.0000 H       0  UNK0        0.0272
      9  C         -1.0550   -0.3730   -0.0000 C.2     0  UNK0       -0.0692
     10  H         -0.6600   -1.3830   -0.0000 H       0  UNK0        0.0612
     11  C         -2.3740   -0.1990    0.0000 C.2     0  UNK0       -0.0987
     12  H         -2.8080    0.7940    0.0000 H       0  UNK0        0.0535
     13  H         -3.0580   -1.0370    0.0000 H       0  UNK0        0.0535
@<TRIPOS>BOND
     1     6     5    1
     2     1     2    1
     3     1     3    2
     4     1     5    1
     5     3     4    1
     6     3     9    1
     7     5     8    1
     8     5     7    1
     9     9    10    1
    10     9    11    2
    11    11    12    1
    12    11    13    1
