# Supplementary material for: Machine-Learning-Guided Discovery of Electrochemical Reactions
Source: J Am Chem Soc. 2022 Dec 2;144(49):22599–610. doi: 10.1021/jacs.2c08997 (PMC9756344; doi:10.1021/jacs.2c08997)
Supplement: Supplementary file 2 — ja2c08997_si_002.zip [file ja2c08997_si_002.zip › Graph Embedding Data/Nucleophilicity Data/Nuc_mol2/29.mol2]

@<TRIPOS>MOLECULE
O-Nu/ANION_MeCarbonate.pdb
 8 7 0 0 0
SMALL
GASTEIGER

@<TRIPOS>ATOM
      1  C         -0.6510    0.0630   -0.0000 C.2     0  UNK0        0.5508
      2  O         -1.6780   -0.6120   -0.0000 O.co2   0  UNK0       -0.2000
      3  O         -0.4520    1.2850    0.0000 O.co2   0  UNK0       -0.2000
      4  O          0.5370   -0.7480    0.0000 O.3     0  UNK0       -0.4347
      5  C          1.7400   -0.0360   -0.0000 C.3     0  UNK0        0.0852
      6  H          1.8360    0.6080    0.8800 H       0  UNK0        0.0662
      7  H          2.5490   -0.7730    0.0000 H       0  UNK0        0.0662
      8  H          1.8360    0.6070   -0.8800 H       0  UNK0        0.0662
@<TRIPOS>BOND
     1     8     5    1
     2     1     2   ar
     3     1     3   ar
     4     1     4    1
     5     4     5    1
     6     5     7    1
     7     5     6    1
