# Supplementary material for: Machine-Learning-Guided Discovery of Electrochemical Reactions
Source: J Am Chem Soc. 2022 Dec 2;144(49):22599–610. doi: 10.1021/jacs.2c08997 (PMC9756344; doi:10.1021/jacs.2c08997)
Supplement: Supplementary file 2 — ja2c08997_si_002.zip [file ja2c08997_si_002.zip › Graph Embedding Data/Nucleophilicity Data/Nuc_mol2/30.mol2]

@<TRIPOS>MOLECULE
N-Nu/morpholine_2.pdb
 15 15 0 0 0
SMALL
GASTEIGER

@<TRIPOS>ATOM
      1  C          1.1980    0.7190   -0.2210 C.3     0  UNK0        0.0194
      2  C         -1.2010    0.7150   -0.2210 C.3     0  UNK0        0.0194
      3  C         -1.1670   -0.7460    0.2000 C.3     0  UNK0        0.0602
      4  C          1.1700   -0.7430    0.2000 C.3     0  UNK0        0.0602
      5  H         -2.0820    1.2120    0.1890 H       0  UNK0        0.0446
      6  H          1.2620    0.7710   -1.3120 H       0  UNK0        0.0446
      7  H          2.0790    1.2180    0.1880 H       0  UNK0        0.0446
      8  H         -1.2020   -0.8160    1.2980 H       0  UNK0        0.0572
      9  H         -2.0130   -1.3010   -0.2090 H       0  UNK0        0.0572
     10  H          1.2040   -0.8130    1.2980 H       0  UNK0        0.0572
     11  H          2.0170   -1.2940   -0.2080 H       0  UNK0        0.0572
     12  H         -1.2640    0.7680   -1.3120 H       0  UNK0        0.0446
     13  O          0.0020   -1.3810   -0.2760 O.3     0  UNK0       -0.3773
     14  N         -0.0020    1.4410    0.1900 N.3     0  UNK0       -0.3116
     15  H         -0.0020    1.5490    1.2000 H       0  UNK0        0.1221
@<TRIPOS>BOND
     1     6     1    1
     2    12     2    1
     3    13     3    1
     4    13     4    1
     5     1     7    1
     6     1    14    1
     7     1     4    1
     8     2     5    1
     9     2    14    1
    10     2     3    1
    11     9     3    1
    12    11     4    1
    13    14    15    1
    14     3     8    1
    15     4    10    1
