# Supplementary material for: Machine-Learning-Guided Discovery of Electrochemical Reactions
Source: J Am Chem Soc. 2022 Dec 2;144(49):22599–610. doi: 10.1021/jacs.2c08997 (PMC9756344; doi:10.1021/jacs.2c08997)
Supplement: Supplementary file 2 — ja2c08997_si_002.zip [file ja2c08997_si_002.zip › Graph Embedding Data/Nucleophilicity Data/Nuc_mol2/36.mol2]

@<TRIPOS>MOLECULE
C-Nu/anisole.pdb
 16 16 0 0 0
SMALL
GASTEIGER

@<TRIPOS>ATOM
      1  C         -2.2660    0.3360   -0.0000 C.ar    0  UNK0       -0.0615
      2  C         -1.8430   -0.9900   -0.0000 C.ar    0  UNK0       -0.0583
      3  C         -0.4970   -1.2980    0.0000 C.ar    0  UNK0       -0.0200
      4  C          0.4530   -0.2760    0.0000 C.ar    0  UNK0        0.1201
      5  C          0.0410    1.0520    0.0000 C.ar    0  UNK0       -0.0200
      6  C         -1.3200    1.3450    0.0000 C.ar    0  UNK0       -0.0583
      7  H         -3.3210    0.5750   -0.0000 H       0  UNK0        0.0618
      8  H         -0.1490   -2.3230   -0.0000 H       0  UNK0        0.0654
      9  H          0.7590    1.8590    0.0000 H       0  UNK0        0.0654
     10  H         -1.6330    2.3820    0.0000 H       0  UNK0        0.0619
     11  H         -2.5710   -1.7910   -0.0000 H       0  UNK0        0.0619
     12  O          1.7510   -0.6740    0.0000 O.3     0  UNK0       -0.4951
     13  C          2.7430    0.3260   -0.0000 C.3     0  UNK0        0.0788
     14  H          3.6980   -0.1930   -0.0000 H       0  UNK0        0.0660
     15  H          2.6720    0.9550   -0.8920 H       0  UNK0        0.0660
     16  H          2.6720    0.9550    0.8910 H       0  UNK0        0.0660
@<TRIPOS>BOND
     1    15    13    1
     2     1     2   ar
     3     1     6   ar
     4     1     7    1
     5     2     3   ar
     6     2    11    1
     7     3     4   ar
     8     3     8    1
     9     4     5   ar
    10     4    12    1
    11     5     6   ar
    12     5     9    1
    13     6    10    1
    14    12    13    1
    15    13    14    1
    16    13    16    1
