# Supplementary material for: Machine-Learning-Guided Discovery of Electrochemical Reactions
Source: J Am Chem Soc. 2022 Dec 2;144(49):22599–610. doi: 10.1021/jacs.2c08997 (PMC9756344; doi:10.1021/jacs.2c08997)
Supplement: Supplementary file 2 — ja2c08997_si_002.zip [file ja2c08997_si_002.zip › Graph Embedding Data/Nucleophilicity Data/Nuc_mol2/38.mol2]

@<TRIPOS>MOLECULE
N-Nu/hydropyrroleMe.pdb
 15 15 0 0 0
SMALL
GASTEIGER

@<TRIPOS>ATOM
      1  C          1.5240    0.6580    0.1610 C.3     0  UNK0       -0.0371
      2  C          1.3770   -0.8560   -0.0830 C.3     0  UNK0        0.0147
      3  C         -0.7130   -0.0780   -0.0010 C.3     0  UNK0        0.0531
      4  H          2.2950    1.1160   -0.4570 H       0  UNK0        0.0279
      5  H          1.7080   -1.1460   -1.0840 H       0  UNK0        0.0441
      6  C         -2.2040   -0.0350    0.0470 C.3     0  UNK0       -0.0435
      7  H         -2.5390    0.5430    0.9110 H       0  UNK0        0.0249
      8  H         -2.5960    0.4650   -0.8420 H       0  UNK0        0.0249
      9  H         -2.6100   -1.0420    0.1040 H       0  UNK0        0.0249
     10  N         -0.0530   -1.1580    0.0260 N.3     0  UNK0       -0.2321
     11  H          1.9380   -1.4620    0.6270 H       0  UNK0        0.0441
     12  H          1.7800    0.8420    1.2050 H       0  UNK0        0.0279
     13  C          0.1160    1.1840   -0.1320 C.3     0  UNK0       -0.0304
     14  H         -0.2160    1.9710    0.5470 H       0  UNK0        0.0284
     15  H          0.0150    1.5750   -1.1490 H       0  UNK0        0.0284
@<TRIPOS>BOND
     1    15    13    1
     2     5     2    1
     3     8     6    1
     4     4     1    1
     5    13     3    1
     6    13     1    1
     7    13    14    1
     8     2    10    1
     9     2     1    1
    10     2    11    1
    11     3    10    1
    12     3     6    1
    13     6     9    1
    14     6     7    1
    15     1    12    1
