# Supplementary material for: Machine-Learning-Guided Discovery of Electrochemical Reactions
Source: J Am Chem Soc. 2022 Dec 2;144(49):22599–610. doi: 10.1021/jacs.2c08997 (PMC9756344; doi:10.1021/jacs.2c08997)
Supplement: Supplementary file 2 — ja2c08997_si_002.zip [file ja2c08997_si_002.zip › Graph Embedding Data/Nucleophilicity Data/Nuc_mol2/39.mol2]

@<TRIPOS>MOLECULE
N-Nu/ANION_purine.pdb
 12 13 0 0 0
SMALL
GASTEIGER

@<TRIPOS>ATOM
      1  C          0.5240    0.5720   -0.0000 C.ar    0  UNK0        0.1277
      2  C         -0.0000   -0.7580    0.0000 C.ar    0  UNK0        0.1827
      3  C         -2.0780    0.0690    0.0000 C.ar    0  UNK0        0.1184
      4  C         -0.3930    1.6070    0.0000 C.ar    0  UNK0        0.0583
      5  C          2.0930   -0.8070   -0.0000 C.ar    0  UNK0        0.1192
      6  H          3.1000   -1.2110   -0.0000 H       0  UNK0        0.1048
      7  N         -1.7050    1.3590    0.0000 N.ar    0  UNK0       -0.2414
      8  N         -1.3190   -1.0130    0.0000 N.ar    0  UNK0       -0.2145
      9  N          1.8900    0.5120   -0.0000 N.ar    0  UNK0       -0.2307
     10  N          1.0290   -1.6350   -0.0000 N.ar    0  UNK0       -0.2145
     11  H         -0.0810    2.6490   -0.0000 H       0  UNK0        0.0853
     12  H         -3.1530   -0.1000    0.0000 H       0  UNK0        0.1047
@<TRIPOS>BOND
     1     1     2   ar
     2     1     4   ar
     3     1     9   ar
     4     2     8   ar
     5     2    10   ar
     6     3     7   ar
     7     3     8   ar
     8     3    12    1
     9     4     7   ar
    10     4    11    1
    11     5     6    1
    12     5     9   ar
    13     5    10   ar
