# Supplementary material for: Machine-Learning-Guided Discovery of Electrochemical Reactions
Source: J Am Chem Soc. 2022 Dec 2;144(49):22599–610. doi: 10.1021/jacs.2c08997 (PMC9756344; doi:10.1021/jacs.2c08997)
Supplement: Supplementary file 2 — ja2c08997_si_002.zip [file ja2c08997_si_002.zip › Graph Embedding Data/Nucleophilicity Data/Nuc_mol2/40.mol2]

@<TRIPOS>MOLECULE
N-Nu/diethylamine_3.pdb
 16 15 0 0 0
SMALL
GASTEIGER

@<TRIPOS>ATOM
      1  H          2.4700    0.1110   -1.2010 H       0  UNK0        0.0242
      2  C          2.3770    0.1220   -0.1130 C.3     0  UNK0       -0.0526
      3  H          2.7170   -0.8420    0.2640 H       0  UNK0        0.0242
      4  H          3.0330    0.9040    0.2700 H       0  UNK0        0.0242
      5  C          0.9360    0.3690    0.2980 C.3     0  UNK0       -0.0070
      6  H          0.6270    1.3670   -0.0430 H       0  UNK0        0.0421
      7  H          0.8560    0.3740    1.3900 H       0  UNK0        0.0421
      8  N          0.0770   -0.6970   -0.1930 N.3     0  UNK0       -0.3165
      9  H          0.1210   -0.7310   -1.2060 H       0  UNK0        0.1219
     10  C         -1.3090   -0.6200    0.2430 C.3     0  UNK0       -0.0070
     11  H         -1.3140   -0.7060    1.3340 H       0  UNK0        0.0421
     12  H         -1.8240   -1.5030   -0.1400 H       0  UNK0        0.0421
     13  C         -2.0730    0.6360   -0.1740 C.3     0  UNK0       -0.0526
     14  H         -2.0470    0.7600   -1.2590 H       0  UNK0        0.0242
     15  H         -1.6500    1.5340    0.2790 H       0  UNK0        0.0242
     16  H         -3.1180    0.5700    0.1330 H       0  UNK0        0.0242
@<TRIPOS>BOND
     1    14    13    1
     2     9     8    1
     3     1     2    1
     4     8    10    1
     5     8     5    1
     6    13    16    1
     7    13    10    1
     8    13    15    1
     9    12    10    1
    10     2     3    1
    11     2     4    1
    12     2     5    1
    13     6     5    1
    14    10    11    1
    15     5     7    1
