# Supplementary material for: Machine-Learning-Guided Discovery of Electrochemical Reactions
Source: J Am Chem Soc. 2022 Dec 2;144(49):22599–610. doi: 10.1021/jacs.2c08997 (PMC9756344; doi:10.1021/jacs.2c08997)
Supplement: Supplementary file 2 — ja2c08997_si_002.zip [file ja2c08997_si_002.zip › Graph Embedding Data/Nucleophilicity Data/Nuc_mol2/41.mol2]

@<TRIPOS>MOLECULE
O-Nu/ANION_4NO2Phenate.pdb
 14 14 0 0 0
SMALL
GASTEIGER

@<TRIPOS>ATOM
      1  C         -0.6580    0.0000   -0.0000 C.3     0  UNK0        0.1944
      2  C          0.0500   -1.2160   -0.0000 C.2     0  UNK0       -0.0415
      3  C          1.4130   -1.2220   -0.0000 C.2     0  UNK0       -0.0161
      4  C          2.1980    0.0000    0.0000 C.2     0  UNK0        0.1786
      5  C          1.4130    1.2220    0.0000 C.2     0  UNK0       -0.0161
      6  C          0.0500    1.2160   -0.0000 C.2     0  UNK0       -0.0415
      7  H         -0.5160   -2.1380   -0.0000 H       0  UNK0        0.0603
      8  H          1.9650   -2.1550   -0.0000 H       0  UNK0        0.0653
      9  H          1.9650    2.1550   -0.0000 H       0  UNK0        0.0653
     10  H         -0.5160    2.1380   -0.0000 H       0  UNK0        0.0603
     11  O          3.4410   -0.0000   -0.0000 O.2     0  UNK0       -0.2879
     12  N         -2.0700   -0.0000   -0.0000 N.pl3   0  UNK0        0.0396
     13  O         -2.6710   -1.0750    0.0000 O.2     0  UNK0       -0.1304
     14  O         -2.6710    1.0750    0.0000 O.2     0  UNK0       -0.1304
@<TRIPOS>BOND
     1     1     2    1
     2     1     6    1
     3     1    12    1
     4     2     3    2
     5     2     7    1
     6     3     4    1
     7     3     8    1
     8     4     5    1
     9     4    11    2
    10     5     6    2
    11     5     9    1
    12     6    10    1
    13    12    13    2
    14    12    14    2
