# Supplementary material for: Machine-Learning-Guided Discovery of Electrochemical Reactions
Source: J Am Chem Soc. 2022 Dec 2;144(49):22599–610. doi: 10.1021/jacs.2c08997 (PMC9756344; doi:10.1021/jacs.2c08997)
Supplement: Supplementary file 2 — ja2c08997_si_002.zip [file ja2c08997_si_002.zip › Graph Embedding Data/Nucleophilicity Data/Nuc_mol2/44.mol2]

@<TRIPOS>MOLECULE
N-Nu/Me2Imidazole.pdb
 15 15 0 0 0
SMALL
GASTEIGER

@<TRIPOS>ATOM
      1  C         -1.0450   -0.1540   -0.0000 C.ar    0  UNK0        0.1042
      2  C          1.1070   -0.0680    0.0000 C.ar    0  UNK0        0.0561
      3  C          0.6770    1.2270   -0.0000 C.ar    0  UNK0        0.0242
      4  N         -0.6970    1.1590    0.0000 N.ar    0  UNK0       -0.3482
      5  H         -1.3310    1.9390    0.0000 H       0  UNK0        0.1665
      6  H          1.2050    2.1640   -0.0000 H       0  UNK0        0.0825
      7  N          0.0210   -0.9140   -0.0000 N.ar    0  UNK0       -0.2380
      8  C         -2.4570   -0.6260    0.0000 C.3     0  UNK0       -0.0065
      9  H         -2.9940   -0.2800    0.8850 H       0  UNK0        0.0307
     10  H         -2.9950   -0.2770   -0.8830 H       0  UNK0        0.0307
     11  H         -2.4540   -1.7120   -0.0020 H       0  UNK0        0.0307
     12  C          2.5040   -0.5980    0.0000 C.3     0  UNK0       -0.0209
     13  H          3.0580   -0.2750   -0.8830 H       0  UNK0        0.0293
     14  H          3.0590   -0.2720    0.8800 H       0  UNK0        0.0293
     15  H          2.4690   -1.6860    0.0020 H       0  UNK0        0.0293
@<TRIPOS>BOND
     1    10     8    1
     2    13    12    1
     3    11     8    1
     4     1     4   ar
     5     1     7   ar
     6     1     8    1
     7     2     3   ar
     8     2     7   ar
     9     2    12    1
    10     3     4   ar
    11     3     6    1
    12     4     5    1
    13     8     9    1
    14    12    15    1
    15    12    14    1
