# Supplementary material for: Machine-Learning-Guided Discovery of Electrochemical Reactions
Source: J Am Chem Soc. 2022 Dec 2;144(49):22599–610. doi: 10.1021/jacs.2c08997 (PMC9756344; doi:10.1021/jacs.2c08997)
Supplement: Supplementary file 2 — ja2c08997_si_002.zip [file ja2c08997_si_002.zip › Graph Embedding Data/Nucleophilicity Data/Nuc_mol2/55.mol2]

@<TRIPOS>MOLECULE
C-Nu/Butene2Me.pdb
 15 14 0 0 0
SMALL
GASTEIGER

@<TRIPOS>ATOM
      1  C          0.5910    0.1140    0.0920 C.2     0  UNK0       -0.0800
      2  C          1.5040    1.0200   -0.2370 C.2     0  UNK0       -0.0997
      3  H          2.5020    0.7320   -0.5430 H       0  UNK0        0.0534
      4  C          0.8820   -1.3590    0.0520 C.3     0  UNK0       -0.0440
      5  H          1.9350   -1.5500   -0.1490 H       0  UNK0        0.0274
      6  H          0.6160   -1.8300    1.0010 H       0  UNK0        0.0274
      7  H          0.2930   -1.8530   -0.7240 H       0  UNK0        0.0274
      8  C         -0.7970    0.5080    0.5240 C.3     0  UNK0       -0.0351
      9  H         -0.8700    1.5960    0.5460 H       0  UNK0        0.0307
     10  H         -0.9590    0.1570    1.5490 H       0  UNK0        0.0307
     11  H          1.2820    2.0800   -0.2090 H       0  UNK0        0.0534
     12  C         -1.8930   -0.0660   -0.3740 C.3     0  UNK0       -0.0616
     13  H         -1.9130   -1.1560   -0.3330 H       0  UNK0        0.0233
     14  H         -2.8740    0.2930   -0.0630 H       0  UNK0        0.0233
     15  H         -1.7350    0.2300   -1.4120 H       0  UNK0        0.0233
@<TRIPOS>BOND
     1    15    12    1
     2     7     4    1
     3     3     2    1
     4    12    13    1
     5    12    14    1
     6    12     8    1
     7     2    11    1
     8     2     1    2
     9     5     4    1
    10     4     1    1
    11     4     6    1
    12     1     8    1
    13     8     9    1
    14     8    10    1
