# Supplementary material for: Machine-Learning-Guided Discovery of Electrochemical Reactions
Source: J Am Chem Soc. 2022 Dec 2;144(49):22599–610. doi: 10.1021/jacs.2c08997 (PMC9756344; doi:10.1021/jacs.2c08997)
Supplement: Supplementary file 2 — ja2c08997_si_002.zip [file ja2c08997_si_002.zip › Graph Embedding Data/Nucleophilicity Data/Nuc_mol2/56.mol2]

@<TRIPOS>MOLECULE
C-Nu/propene.pdb
 9 8 0 0 0
SMALL
GASTEIGER

@<TRIPOS>ATOM
      1  C         -1.2720   -0.2220    0.0000 C.2     0  UNK0       -0.1029
      2  H         -1.2810   -1.3060   -0.0000 H       0  UNK0        0.0532
      3  H         -2.2310    0.2800   -0.0000 H       0  UNK0        0.0532
      4  C         -0.1350    0.4560    0.0000 C.2     0  UNK0       -0.0942
      5  H         -0.1700    1.5420   -0.0010 H       0  UNK0        0.0564
      6  C          1.2270   -0.1620   -0.0000 C.3     0  UNK0       -0.0471
      7  H          1.1650   -1.2500    0.0000 H       0  UNK0        0.0272
      8  H          1.7970    0.1510   -0.8780 H       0  UNK0        0.0272
      9  H          1.7970    0.1510    0.8770 H       0  UNK0        0.0272
@<TRIPOS>BOND
     1     8     6    1
     2     5     4    1
     3     1     2    1
     4     1     3    1
     5     1     4    2
     6     4     6    1
     7     6     7    1
     8     6     9    1
