# Supplementary material for: Machine-Learning-Guided Discovery of Electrochemical Reactions
Source: J Am Chem Soc. 2022 Dec 2;144(49):22599–610. doi: 10.1021/jacs.2c08997 (PMC9756344; doi:10.1021/jacs.2c08997)
Supplement: Supplementary file 2 — ja2c08997_si_002.zip [file ja2c08997_si_002.zip › Graph Embedding Data/Nucleophilicity Data/Nuc_mol2/60.mol2]

@<TRIPOS>MOLECULE
C-Nu/pentadiene.pdb
 13 12 0 0 0
SMALL
GASTEIGER

@<TRIPOS>ATOM
      1  C          1.1050    0.4180    0.0000 C.2     0  UNK0       -0.0871
      2  H          1.0750    1.5050    0.0000 H       0  UNK0        0.0569
      3  C         -0.0490   -0.2460    0.0000 C.2     0  UNK0       -0.0665
      4  H         -0.0410   -1.3340   -0.0000 H       0  UNK0        0.0614
      5  C          2.4570   -0.2160   -0.0000 C.3     0  UNK0       -0.0465
      6  H          3.0320    0.0910   -0.8770 H       0  UNK0        0.0272
      7  H          3.0320    0.0910    0.8770 H       0  UNK0        0.0272
      8  H          2.3830   -1.3030   -0.0000 H       0  UNK0        0.0272
      9  C         -1.3550    0.3970   -0.0000 C.2     0  UNK0       -0.0692
     10  H         -1.3570    1.4840   -0.0000 H       0  UNK0        0.0612
     11  C         -2.5110   -0.2610   -0.0000 C.2     0  UNK0       -0.0987
     12  H         -3.4600    0.2570   -0.0000 H       0  UNK0        0.0535
     13  H         -2.5380   -1.3450    0.0000 H       0  UNK0        0.0535
@<TRIPOS>BOND
     1     6     5    1
     2     1     2    1
     3     1     3    2
     4     1     5    1
     5     3     4    1
     6     3     9    1
     7     5     8    1
     8     5     7    1
     9     9    10    1
    10     9    11    2
    11    11    12    1
    12    11    13    1
