# Supplementary material for: Machine-Learning-Guided Discovery of Electrochemical Reactions
Source: J Am Chem Soc. 2022 Dec 2;144(49):22599–610. doi: 10.1021/jacs.2c08997 (PMC9756344; doi:10.1021/jacs.2c08997)
Supplement: Supplementary file 2 — ja2c08997_si_002.zip [file ja2c08997_si_002.zip › Graph Embedding Data/Nucleophilicity Data/Nuc_mol2/63.mol2]

@<TRIPOS>MOLECULE
C-Nu/ANION_Barbiturate.pdb
 12 12 0 0 0
SMALL
GASTEIGER

@<TRIPOS>ATOM
      1  C         -0.0000   -1.3910    0.0000 C.2     0  UNK0        0.3122
      2  N          1.1400   -0.6440   -0.0000 N.am    0  UNK0       -0.2392
      3  C          1.2330    0.7770   -0.0000 C.2     0  UNK0        0.2336
      4  C          0.0000    1.4530   -0.0000 C.3     0  UNK0        0.1318
      5  C         -1.2330    0.7770    0.0000 C.2     0  UNK0        0.2336
      6  N         -1.1400   -0.6440    0.0000 N.am    0  UNK0       -0.2392
      7  H          0.0000    2.5310   -0.0000 H       0  UNK0        0.0502
      8  O          2.3720    1.2510   -0.0000 O.2     0  UNK0       -0.2745
      9  O         -2.3720    1.2510    0.0000 O.2     0  UNK0       -0.2745
     10  O         -0.0000   -2.6170    0.0000 O.2     0  UNK0       -0.2520
     11  H          2.0140   -1.1460   -0.0000 H       0  UNK0        0.1591
     12  H         -2.0140   -1.1460    0.0000 H       0  UNK0        0.1591
@<TRIPOS>BOND
     1     1     2   am
     2     1     6   am
     3     1    10    2
     4     2     3   am
     5     2    11    1
     6     3     4    1
     7     3     8    2
     8     4     5    1
     9     4     7    1
    10     5     6   am
    11     5     9    2
    12     6    12    1
