# Supplementary material for: Machine-Learning-Guided Discovery of Electrochemical Reactions
Source: J Am Chem Soc. 2022 Dec 2;144(49):22599–610. doi: 10.1021/jacs.2c08997 (PMC9756344; doi:10.1021/jacs.2c08997)
Supplement: Supplementary file 2 — ja2c08997_si_002.zip [file ja2c08997_si_002.zip › Graph Embedding Data/Nucleophilicity Data/Nuc_mol2/65.mol2]

@<TRIPOS>MOLECULE
N-Nu/ANION_benzimidazole.pdb
 14 15 0 0 0
SMALL
GASTEIGER

@<TRIPOS>ATOM
      1  C          0.0000    0.7810   -0.0000 C.ar    0  UNK0        0.0909
      2  C          0.5780   -0.5250   -0.0000 C.ar    0  UNK0        0.0909
      3  C         -0.2410   -1.6590    0.0000 C.ar    0  UNK0       -0.0342
      4  C         -1.6150   -1.4850    0.0000 C.ar    0  UNK0       -0.0596
      5  C         -2.1850   -0.1980    0.0000 C.ar    0  UNK0       -0.0596
      6  C         -1.3910    0.9360    0.0000 C.ar    0  UNK0       -0.0342
      7  C          2.0970    0.9290   -0.0000 C.ar    0  UNK0        0.1174
      8  H          0.1990   -2.6500    0.0000 H       0  UNK0        0.0639
      9  H         -2.2670   -2.3520    0.0000 H       0  UNK0        0.0618
     10  H         -3.2650   -0.0980    0.0000 H       0  UNK0        0.0618
     11  H         -1.8290    1.9280    0.0000 H       0  UNK0        0.0639
     12  H          3.0900    1.3690   -0.0000 H       0  UNK0        0.1047
     13  N          1.0060    1.7060   -0.0000 N.ar    0  UNK0       -0.2339
     14  N          1.9390   -0.4010   -0.0000 N.ar    0  UNK0       -0.2339
@<TRIPOS>BOND
     1     1     2   ar
     2     1     6   ar
     3     1    13   ar
     4     2     3   ar
     5     2    14   ar
     6     3     4   ar
     7     3     8    1
     8     4     5   ar
     9     4     9    1
    10     5     6   ar
    11     5    10    1
    12     6    11    1
    13     7    12    1
    14     7    13   ar
    15     7    14   ar
