# Supplementary material for: Machine-Learning-Guided Discovery of Electrochemical Reactions
Source: J Am Chem Soc. 2022 Dec 2;144(49):22599–610. doi: 10.1021/jacs.2c08997 (PMC9756344; doi:10.1021/jacs.2c08997)
Supplement: Supplementary file 2 — ja2c08997_si_002.zip [file ja2c08997_si_002.zip › Graph Embedding Data/Nucleophilicity Data/Nuc_mol2/66.mol2]

@<TRIPOS>MOLECULE
N-Nu/ANION_trifluoroacetamide_1.pdb
 8 7 0 0 0
SMALL
GASTEIGER

@<TRIPOS>ATOM
      1  C         -1.0290    0.0510    0.0010 C.2     0  UNK0        0.3333
      2  O         -1.5210    1.1970   -0.0000 O.2     0  UNK0       -0.2645
      3  N         -1.5360   -1.1470    0.0000 N.am    0  UNK0       -0.2268
      4  H         -2.5500   -1.0320   -0.0010 H       0  UNK0        0.1731
      5  C          0.5290   -0.0080    0.0000 C.3     0  UNK0        0.4709
      6  F          1.0310   -0.6480   -1.0770 F       0  UNK0       -0.1620
      7  F          1.0990    1.2080   -0.0020 F       0  UNK0       -0.1620
      8  F          1.0320   -0.6460    1.0780 F       0  UNK0       -0.1620
@<TRIPOS>BOND
     1     6     5    1
     2     7     5    1
     3     4     3    1
     4     2     1    2
     5     3     1   am
     6     5     1    1
     7     5     8    1
