# Supplementary material for: Machine-Learning-Guided Discovery of Electrochemical Reactions
Source: J Am Chem Soc. 2022 Dec 2;144(49):22599–610. doi: 10.1021/jacs.2c08997 (PMC9756344; doi:10.1021/jacs.2c08997)
Supplement: Supplementary file 2 — ja2c08997_si_002.zip [file ja2c08997_si_002.zip › Graph Embedding Data/Nucleophilicity Data/Nuc_mol2/73.mol2]

@<TRIPOS>MOLECULE
N-Nu/ANION_hydantoin.pdb
 10 10 0 0 0
SMALL
GASTEIGER

@<TRIPOS>ATOM
      1  C         -1.1010   -0.2530    0.0000 C.2     0  UNK0        0.3265
      2  C          0.6980    1.2160    0.0000 C.3     0  UNK0        0.0918
      3  C          1.1010   -0.2830    0.0000 C.2     0  UNK0        0.2575
      4  N          0.0060   -1.0570    0.0000 N.am    0  UNK0       -0.1268
      5  H          1.1100    1.7040   -0.8890 H       0  UNK0        0.0559
      6  N         -0.7250    1.0950   -0.0000 N.am    0  UNK0       -0.2890
      7  O          2.2830   -0.6120    0.0000 O.2     0  UNK0       -0.2718
      8  O         -2.2790   -0.5860   -0.0000 O.2     0  UNK0       -0.2506
      9  H         -1.4080    1.8280   -0.0000 H       0  UNK0        0.1508
     10  H          1.1100    1.7040    0.8890 H       0  UNK0        0.0559
@<TRIPOS>BOND
     1     5     2    1
     2     1     4   am
     3     1     6   am
     4     1     8    2
     5     2     3    1
     6     2     6    1
     7     2    10    1
     8     3     4   am
     9     3     7    2
    10     6     9    1
