# Supplementary material for: Machine-Learning-Guided Discovery of Electrochemical Reactions
Source: J Am Chem Soc. 2022 Dec 2;144(49):22599–610. doi: 10.1021/jacs.2c08997 (PMC9756344; doi:10.1021/jacs.2c08997)
Supplement: Supplementary file 2 — ja2c08997_si_002.zip [file ja2c08997_si_002.zip › Graph Embedding Data/Nucleophilicity Data/Nuc_mol2/77.mol2]

@<TRIPOS>MOLECULE
N-Nu/NMe2NH2.pdb
 12 11 0 0 0
SMALL
GASTEIGER

@<TRIPOS>ATOM
      1  N         -0.0000    0.0110   -0.4130 N.3     0  UNK0       -0.2517
      2  N          0.0040    1.3330    0.1930 N.3     0  UNK0       -0.2683
      3  H          0.8120    1.8090   -0.2040 H       0  UNK0        0.1370
      4  H         -0.7950    1.8170   -0.2110 H       0  UNK0        0.1370
      5  C          1.1860   -0.6690    0.0700 C.3     0  UNK0        0.0016
      6  H          1.1940   -1.6860   -0.3210 H       0  UNK0        0.0405
      7  H          2.0780   -0.1570   -0.2950 H       0  UNK0        0.0405
      8  H          1.2220   -0.6980    1.1690 H       0  UNK0        0.0405
      9  C         -1.1910   -0.6620    0.0710 C.3     0  UNK0        0.0016
     10  H         -2.0790   -0.1430   -0.2920 H       0  UNK0        0.0405
     11  H         -1.2060   -1.6780   -0.3230 H       0  UNK0        0.0405
     12  H         -1.2250   -0.6920    1.1690 H       0  UNK0        0.0405
@<TRIPOS>BOND
     1     1     5    1
     2     1     9    1
     3     1     2    1
     4    11     9    1
     5     6     5    1
     6     7     5    1
     7    10     9    1
     8     4     2    1
     9     3     2    1
    10     5     8    1
    11     9    12    1
