# Supplementary material for: Machine-Learning-Guided Discovery of Electrochemical Reactions
Source: J Am Chem Soc. 2022 Dec 2;144(49):22599–610. doi: 10.1021/jacs.2c08997 (PMC9756344; doi:10.1021/jacs.2c08997)
Supplement: Supplementary file 2 — ja2c08997_si_002.zip [file ja2c08997_si_002.zip › Graph Embedding Data/Nucleophilicity Data/Nuc_mol2/78.mol2]

@<TRIPOS>MOLECULE
N-Nu/morpholine.pdb
 15 15 0 0 0
SMALL
GASTEIGER

@<TRIPOS>ATOM
      1  C          1.1960    0.7150   -0.2010 C.3     0  UNK0        0.0194
      2  C         -1.1990    0.7100   -0.2010 C.3     0  UNK0        0.0194
      3  C         -1.1650   -0.7540    0.1970 C.3     0  UNK0        0.0602
      4  C          1.1680   -0.7490    0.1970 C.3     0  UNK0        0.0602
      5  H         -2.0850    1.1860    0.2220 H       0  UNK0        0.0446
      6  H          1.2560    0.7760   -1.2980 H       0  UNK0        0.0446
      7  H          2.0800    1.1960    0.2220 H       0  UNK0        0.0446
      8  H         -1.1990   -0.8320    1.2920 H       0  UNK0        0.0572
      9  H         -2.0110   -1.2950   -0.2250 H       0  UNK0        0.0572
     10  H          1.2030   -0.8270    1.2920 H       0  UNK0        0.0572
     11  H          2.0170   -1.2860   -0.2260 H       0  UNK0        0.0572
     12  H         -1.2600    0.7710   -1.2980 H       0  UNK0        0.0446
     13  O          0.0030   -1.3830   -0.2900 O.3     0  UNK0       -0.3773
     14  N         -0.0030    1.3570    0.3250 N.3     0  UNK0       -0.3116
     15  H         -0.0050    2.3440    0.1050 H       0  UNK0        0.1221
@<TRIPOS>BOND
     1     6     1    1
     2    12     2    1
     3    13     3    1
     4    13     4    1
     5    11     4    1
     6     9     3    1
     7     1     4    1
     8     1     7    1
     9     1    14    1
    10     2     3    1
    11     2     5    1
    12     2    14    1
    13    15    14    1
    14     3     8    1
    15     4    10    1
