# Supplementary material for: Machine-Learning-Guided Discovery of Electrochemical Reactions
Source: J Am Chem Soc. 2022 Dec 2;144(49):22599–610. doi: 10.1021/jacs.2c08997 (PMC9756344; doi:10.1021/jacs.2c08997)
Supplement: Supplementary file 2 — ja2c08997_si_002.zip [file ja2c08997_si_002.zip › Graph Embedding Data/Nucleophilicity Data/Nuc_mol2/80.mol2]

@<TRIPOS>MOLECULE
C-Nu/cyclohexadiene.pdb
 14 14 0 0 0
SMALL
GASTEIGER

@<TRIPOS>ATOM
      1  C          1.1870   -0.7140   -0.2600 C.3     0  UNK0       -0.0310
      2  C          1.1820    0.7220    0.2600 C.3     0  UNK0       -0.0310
      3  C         -0.1150    1.4150   -0.0630 C.2     0  UNK0       -0.0837
      4  C         -1.2510    0.7200   -0.1150 C.2     0  UNK0       -0.0660
      5  C         -1.2460   -0.7280    0.1150 C.2     0  UNK0       -0.0660
      6  C         -0.1050   -1.4150    0.0630 C.2     0  UNK0       -0.0837
      7  H          1.3130   -0.7090   -1.3510 H       0  UNK0        0.0310
      8  H          1.3070    0.7170    1.3510 H       0  UNK0        0.0310
      9  H         -0.1180    2.4900   -0.1960 H       0  UNK0        0.0572
     10  H         -2.1950    1.2150   -0.3050 H       0  UNK0        0.0614
     11  H         -2.1870   -1.2300    0.3050 H       0  UNK0        0.0614
     12  H         -0.1010   -2.4910    0.1950 H       0  UNK0        0.0572
     13  H          2.0380   -1.2600    0.1480 H       0  UNK0        0.0310
     14  H          2.0290    1.2740   -0.1470 H       0  UNK0        0.0310
@<TRIPOS>BOND
     1     7     1    1
     2    10     4    1
     3     1     6    1
     4     1    13    1
     5     1     2    1
     6     9     3    1
     7    14     2    1
     8     4     3    2
     9     4     5    1
    10     3     2    1
    11     6     5    2
    12     6    12    1
    13     5    11    1
    14     2     8    1
