# Supplementary material for: Machine-Learning-Guided Discovery of Electrochemical Reactions
Source: J Am Chem Soc. 2022 Dec 2;144(49):22599–610. doi: 10.1021/jacs.2c08997 (PMC9756344; doi:10.1021/jacs.2c08997)
Supplement: Supplementary file 2 — ja2c08997_si_002.zip [file ja2c08997_si_002.zip › Graph Embedding Data/Nucleophilicity Data/Nuc_mol2/82.mol2]

@<TRIPOS>MOLECULE
O-Nu/ANION_4NO2Benzoate.pdb
 16 16 0 0 0
SMALL
GASTEIGER

@<TRIPOS>ATOM
      1  C         -2.9610    0.0000   -0.0000 C.2     0  UNK0        0.3865
      2  O         -3.4780   -1.1290   -0.0000 O.co2   0  UNK0       -0.2406
      3  O         -3.4780    1.1290    0.0000 O.co2   0  UNK0       -0.2406
      4  C         -1.4070   -0.0000   -0.0000 C.ar    0  UNK0        0.0633
      5  C         -0.7020    1.2010   -0.0000 C.ar    0  UNK0       -0.0455
      6  C         -0.7020   -1.2010    0.0000 C.ar    0  UNK0       -0.0455
      7  C          0.6830    1.2150   -0.0000 C.ar    0  UNK0       -0.0307
      8  H         -1.2810    2.1150   -0.0000 H       0  UNK0        0.0626
      9  C          0.6830   -1.2150    0.0000 C.ar    0  UNK0       -0.0307
     10  H         -1.2810   -2.1150    0.0000 H       0  UNK0        0.0626
     11  C          1.3540   -0.0000    0.0000 C.ar    0  UNK0        0.1262
     12  H          1.2480    2.1350   -0.0000 H       0  UNK0        0.0640
     13  H          1.2480   -2.1350    0.0000 H       0  UNK0        0.0640
     14  N          2.8180    0.0000    0.0000 N.pl3   0  UNK0        0.0564
     15  O          3.3940   -1.0700   -0.0000 O.2     0  UNK0       -0.1261
     16  O          3.3940    1.0700    0.0000 O.2     0  UNK0       -0.1261
@<TRIPOS>BOND
     1     1     2   ar
     2     1     3   ar
     3     1     4    1
     4     4     5   ar
     5     4     6   ar
     6     5     7   ar
     7     5     8    1
     8     6     9   ar
     9     6    10    1
    10     7    11   ar
    11     7    12    1
    12     9    11   ar
    13     9    13    1
    14    11    14    1
    15    14    15    2
    16    14    16    2
