# Supplementary material for: Machine-Learning-Guided Discovery of Electrochemical Reactions
Source: J Am Chem Soc. 2022 Dec 2;144(49):22599–610. doi: 10.1021/jacs.2c08997 (PMC9756344; doi:10.1021/jacs.2c08997)
Supplement: Supplementary file 2 — ja2c08997_si_002.zip [file ja2c08997_si_002.zip › Graph Embedding Data/Nucleophilicity Data/Nuc_mol2/83.mol2]

@<TRIPOS>MOLECULE
C-Nu/dimethylpyrrole.pdb
 16 16 0 0 0
SMALL
GASTEIGER

@<TRIPOS>ATOM
      1  C         -1.1290    0.0220    0.0000 C.ar    0  UNK0        0.0130
      2  C         -0.7120   -1.2820   -0.0000 C.ar    0  UNK0       -0.0412
      3  C          0.7120   -1.2820   -0.0000 C.ar    0  UNK0       -0.0412
      4  C          1.1290    0.0220   -0.0000 C.ar    0  UNK0        0.0130
      5  N          0.0000    0.8020    0.0000 N.ar    0  UNK0       -0.3621
      6  H          0.0000    1.8080    0.0000 H       0  UNK0        0.1653
      7  H         -1.3620   -2.1420   -0.0000 H       0  UNK0        0.0635
      8  H          1.3620   -2.1420   -0.0000 H       0  UNK0        0.0635
      9  C         -2.4950    0.6160    0.0000 C.3     0  UNK0       -0.0245
     10  H         -2.6670    1.2360    0.8840 H       0  UNK0        0.0292
     11  H         -2.6670    1.2370   -0.8820 H       0  UNK0        0.0292
     12  H         -3.2380   -0.1780   -0.0000 H       0  UNK0        0.0292
     13  C          2.4950    0.6160   -0.0000 C.3     0  UNK0       -0.0245
     14  H          2.6670    1.2360   -0.8830 H       0  UNK0        0.0292
     15  H          2.6670    1.2360    0.8830 H       0  UNK0        0.0292
     16  H          3.2380   -0.1780   -0.0000 H       0  UNK0        0.0292
@<TRIPOS>BOND
     1    14    13    1
     2    11     9    1
     3     1     2   ar
     4     1     5   ar
     5     1     9    1
     6     2     3   ar
     7     2     7    1
     8     3     4   ar
     9     3     8    1
    10     4     5   ar
    11     4    13    1
    12     5     6    1
    13     9    12    1
    14     9    10    1
    15    13    16    1
    16    13    15    1
