# Supplementary material for: Machine-Learning-Guided Discovery of Electrochemical Reactions
Source: J Am Chem Soc. 2022 Dec 2;144(49):22599–610. doi: 10.1021/jacs.2c08997 (PMC9756344; doi:10.1021/jacs.2c08997)
Supplement: Supplementary file 2 — ja2c08997_si_002.zip [file ja2c08997_si_002.zip › Graph Embedding Data/Nucleophilicity Data/Nuc_mol2/84.mol2]

@<TRIPOS>MOLECULE
O-Nu/ANION_4OMePhenate.pdb
 16 16 0 0 0
SMALL
GASTEIGER

@<TRIPOS>ATOM
      1  C          0.8780    0.2870   -0.0000 C.2     0  UNK0        0.1170
      2  C          0.3560   -1.0010   -0.0000 C.2     0  UNK0       -0.0307
      3  C         -1.0190   -1.2090    0.0000 C.3     0  UNK0        0.0566
      4  C         -1.9780   -0.1440    0.0000 C.2     0  UNK0        0.1641
      5  C         -1.3730    1.1640    0.0000 C.2     0  UNK0       -0.0152
      6  C         -0.0070    1.3620   -0.0000 C.2     0  UNK0       -0.0169
      7  H          1.0120   -1.8640   -0.0000 H       0  UNK0        0.0616
      8  H         -1.4080   -2.2220   -0.0000 H       0  UNK0        0.0435
      9  H         -2.0460    2.0140   -0.0000 H       0  UNK0        0.0654
     10  H          0.4080    2.3650   -0.0000 H       0  UNK0        0.0655
     11  O         -3.2270   -0.3250   -0.0000 O.2     0  UNK0       -0.2920
     12  O          2.2400    0.5980   -0.0000 O.2     0  UNK0       -0.4954
     13  C          3.1150   -0.4850    0.0000 C.3     0  UNK0        0.0788
     14  H          2.9830   -1.1170   -0.8880 H       0  UNK0        0.0660
     15  H          4.1270   -0.0790   -0.0000 H       0  UNK0        0.0660
     16  H          2.9830   -1.1170    0.8880 H       0  UNK0        0.0660
@<TRIPOS>BOND
     1    14    13    1
     2     1     2    2
     3     1     6    1
     4     1    12    1
     5     2     3    1
     6     2     7    1
     7     3     4    1
     8     3     8    1
     9     4     5    1
    10     4    11    2
    11     5     6    2
    12     5     9    1
    13     6    10    1
    14    12    13    1
    15    13    15    1
    16    13    16    1
