# Supplementary material for: Machine-Learning-Guided Discovery of Electrochemical Reactions
Source: J Am Chem Soc. 2022 Dec 2;144(49):22599–610. doi: 10.1021/jacs.2c08997 (PMC9756344; doi:10.1021/jacs.2c08997)
Supplement: Supplementary file 2 — ja2c08997_si_002.zip [file ja2c08997_si_002.zip › Graph Embedding Data/Nucleophilicity Data/Nuc_mol2/85.mol2]

@<TRIPOS>MOLECULE
C-Nu/NMePyrrole.pdb
 13 13 0 0 0
SMALL
GASTEIGER

@<TRIPOS>ATOM
      1  C         -0.1720   -1.1120   -0.0130 C.ar    0  UNK0        0.0043
      2  C         -1.4830   -0.7090    0.0140 C.ar    0  UNK0       -0.0442
      3  C         -1.4830    0.7090    0.0140 C.ar    0  UNK0       -0.0442
      4  C         -0.1730    1.1120   -0.0120 C.ar    0  UNK0        0.0043
      5  N          0.6190    0.0000   -0.0340 N.ar    0  UNK0       -0.3562
      6  H          0.2650   -2.0960   -0.0220 H       0  UNK0        0.0809
      7  H         -2.3430   -1.3580    0.0200 H       0  UNK0        0.0632
      8  H         -2.3430    1.3580    0.0200 H       0  UNK0        0.0632
      9  H          0.2650    2.0960   -0.0210 H       0  UNK0        0.0809
     10  C          2.0630   -0.0000    0.0230 C.3     0  UNK0        0.0113
     11  H          2.4450    0.8870   -0.4790 H       0  UNK0        0.0455
     12  H          2.4200   -0.0050    1.0550 H       0  UNK0        0.0455
     13  H          2.4460   -0.8810   -0.4890 H       0  UNK0        0.0455
@<TRIPOS>BOND
     1    13    10    1
     2    11    10    1
     3     5     1   ar
     4     5     4   ar
     5     5    10    1
     6     6     1    1
     7     9     4    1
     8     1     2   ar
     9     4     3   ar
    10     2     3   ar
    11     2     7    1
    12     3     8    1
    13    10    12    1
