# Supplementary material for: Machine-Learning-Guided Discovery of Electrochemical Reactions
Source: J Am Chem Soc. 2022 Dec 2;144(49):22599–610. doi: 10.1021/jacs.2c08997 (PMC9756344; doi:10.1021/jacs.2c08997)
Supplement: Supplementary file 2 — ja2c08997_si_002.zip [file ja2c08997_si_002.zip › Graph Embedding Data/Nucleophilicity Data/Nuc_mol2/87.mol2]

@<TRIPOS>MOLECULE
N-Nu/ANION_benzotriazole.pdb
 13 14 0 0 0
SMALL
GASTEIGER

@<TRIPOS>ATOM
      1  C          0.0000    0.7060    0.3270 C.ar    0  UNK0        0.1149
      2  C         -0.0000   -0.7060    0.3270 C.ar    0  UNK0        0.1149
      3  C          0.0000   -1.4230   -0.8810 C.ar    0  UNK0       -0.0323
      4  C          0.0000   -0.7080   -2.0590 C.ar    0  UNK0       -0.0596
      5  C          0.0000    0.7080   -2.0590 C.ar    0  UNK0       -0.0596
      6  C          0.0000    1.4230   -0.8810 C.ar    0  UNK0       -0.0323
      7  H          0.0000   -2.5070   -0.8800 H       0  UNK0        0.0640
      8  H          0.0000   -1.2330   -3.0080 H       0  UNK0        0.0618
      9  H          0.0000    1.2330   -3.0080 H       0  UNK0        0.0618
     10  H          0.0000    2.5070   -0.8800 H       0  UNK0        0.0640
     11  N          0.0000    1.1060    1.6210 N.ar    0  UNK0       -0.1278
     12  N         -0.0000   -1.1060    1.6210 N.ar    0  UNK0       -0.1278
     13  N          0.0000   -0.0000    2.3470 N.ar    0  UNK0       -0.0421
@<TRIPOS>BOND
     1     8     4    1
     2     9     5    1
     3     4     5   ar
     4     4     3   ar
     5     5     6   ar
     6     3     7    1
     7     3     2   ar
     8     6    10    1
     9     6     1   ar
    10     1     2   ar
    11     1    11   ar
    12     2    12   ar
    13    11    13   ar
    14    12    13   ar
