# Supplementary material for: Machine-Learning-Guided Discovery of Electrochemical Reactions
Source: J Am Chem Soc. 2022 Dec 2;144(49):22599–610. doi: 10.1021/jacs.2c08997 (PMC9756344; doi:10.1021/jacs.2c08997)
Supplement: Supplementary file 2 — ja2c08997_si_002.zip [file ja2c08997_si_002.zip › Graph Embedding Data/Nucleophilicity Data/Nuc_mol2/89.mol2]

@<TRIPOS>MOLECULE
C-Nu/butadieneMe2.pdb
 16 15 0 0 0
SMALL
GASTEIGER

@<TRIPOS>ATOM
      1  C          1.0090    1.5290   -0.0000 C.2     0  UNK0       -0.0955
      2  H          2.0410    1.8550    0.0000 H       0  UNK0        0.0537
      3  H          0.2540    2.3030    0.0000 H       0  UNK0        0.0537
      4  C          0.7030    0.2310   -0.0000 C.2     0  UNK0       -0.0552
      5  C         -0.7030   -0.2310   -0.0000 C.2     0  UNK0       -0.0552
      6  C         -1.0090   -1.5290   -0.0000 C.2     0  UNK0       -0.0955
      7  H         -2.0410   -1.8550   -0.0000 H       0  UNK0        0.0537
      8  H         -0.2540   -2.3030   -0.0000 H       0  UNK0        0.0537
      9  C         -1.7900    0.8080    0.0000 C.3     0  UNK0       -0.0400
     10  H         -1.7170    1.4510    0.8800 H       0  UNK0        0.0277
     11  H         -1.7180    1.4510   -0.8800 H       0  UNK0        0.0277
     12  H         -2.7710    0.3360    0.0000 H       0  UNK0        0.0277
     13  C          1.7900   -0.8080    0.0000 C.3     0  UNK0       -0.0400
     14  H          1.7180   -1.4510    0.8800 H       0  UNK0        0.0277
     15  H          1.7170   -1.4510   -0.8790 H       0  UNK0        0.0277
     16  H          2.7710   -0.3360   -0.0000 H       0  UNK0        0.0277
@<TRIPOS>BOND
     1    11     9    1
     2    15    13    1
     3     1     2    1
     4     1     3    1
     5     1     4    2
     6     4     5    1
     7     4    13    1
     8     5     6    2
     9     5     9    1
    10     6     7    1
    11     6     8    1
    12     9    12    1
    13     9    10    1
    14    13    16    1
    15    13    14    1
