# Supplementary material for: Machine-Learning-Guided Discovery of Electrochemical Reactions
Source: J Am Chem Soc. 2022 Dec 2;144(49):22599–610. doi: 10.1021/jacs.2c08997 (PMC9756344; doi:10.1021/jacs.2c08997)
Supplement: Supplementary file 2 — ja2c08997_si_002.zip [file ja2c08997_si_002.zip › Graph Embedding Data/Nucleophilicity Data/Nuc_mol2/90.mol2]

@<TRIPOS>MOLECULE
C-Nu/trimethylethylene.pdb
 15 14 0 0 0
SMALL
GASTEIGER

@<TRIPOS>ATOM
      1  C          0.4630   -0.0260   -0.0000 C.2     0  UNK0       -0.0799
      2  C         -0.6720   -0.7210   -0.0000 C.2     0  UNK0       -0.0884
      3  C         -2.0570   -0.1550    0.0000 C.3     0  UNK0       -0.0466
      4  H         -2.6160   -0.4920   -0.8760 H       0  UNK0        0.0272
      5  H         -2.6160   -0.4910    0.8770 H       0  UNK0        0.0272
      6  H         -2.0570    0.9340   -0.0000 H       0  UNK0        0.0272
      7  C          0.4770    1.4860   -0.0000 C.3     0  UNK0       -0.0441
      8  H         -0.0290    1.8910    0.8780 H       0  UNK0        0.0274
      9  H          1.4950    1.8710    0.0010 H       0  UNK0        0.0274
     10  H         -0.0280    1.8910   -0.8790 H       0  UNK0        0.0274
     11  C          1.7940   -0.7470    0.0000 C.3     0  UNK0       -0.0441
     12  H          1.8990   -1.3820    0.8810 H       0  UNK0        0.0274
     13  H          1.8960   -1.3880   -0.8770 H       0  UNK0        0.0274
     14  H          2.6300   -0.0490   -0.0040 H       0  UNK0        0.0274
     15  H         -0.6040   -1.8060   -0.0000 H       0  UNK0        0.0569
@<TRIPOS>BOND
     1    10     7    1
     2    13    11    1
     3     4     3    1
     4    14    11    1
     5     1     2    2
     6     1     7    1
     7     1    11    1
     8     2     3    1
     9     2    15    1
    10     3     6    1
    11     3     5    1
    12     7     9    1
    13     7     8    1
    14    11    12    1
