# Supplementary material for: Machine-Learning-Guided Discovery of Electrochemical Reactions
Source: J Am Chem Soc. 2022 Dec 2;144(49):22599–610. doi: 10.1021/jacs.2c08997 (PMC9756344; doi:10.1021/jacs.2c08997)
Supplement: Supplementary file 2 — ja2c08997_si_002.zip [file ja2c08997_si_002.zip › Graph Embedding Data/Nucleophilicity Data/Nuc_mol2/94.mol2]

@<TRIPOS>MOLECULE
N-Nu/diethylamine_5.pdb
 16 15 0 0 0
SMALL
GASTEIGER

@<TRIPOS>ATOM
      1  H         -2.2130    0.4900   -1.1560 H       0  UNK0        0.0242
      2  C         -1.8250    0.7300   -0.1660 C.3     0  UNK0       -0.0526
      3  H         -1.1580    1.5850   -0.2700 H       0  UNK0        0.0242
      4  H         -2.6590    1.0200    0.4760 H       0  UNK0        0.0242
      5  C         -1.0920   -0.4760    0.4090 C.3     0  UNK0       -0.0070
      6  H         -1.7980   -1.3050    0.4940 H       0  UNK0        0.0421
      7  H         -0.7520   -0.2550    1.4310 H       0  UNK0        0.0421
      8  N          0.0300   -0.8990   -0.4280 N.3     0  UNK0       -0.3165
      9  H          0.0080   -1.9010   -0.5530 H       0  UNK0        0.1219
     10  C          1.3450   -0.5120    0.0660 C.3     0  UNK0       -0.0070
     11  H          2.0890   -0.9990   -0.5680 H       0  UNK0        0.0421
     12  H          1.5160   -0.8650    1.0960 H       0  UNK0        0.0421
     13  C          1.5580    0.9920    0.0240 C.3     0  UNK0       -0.0526
     14  H          0.8930    1.5060    0.7190 H       0  UNK0        0.0242
     15  H          1.3660    1.3730   -0.9800 H       0  UNK0        0.0242
     16  H          2.5820    1.2390    0.3050 H       0  UNK0        0.0242
@<TRIPOS>BOND
     1     1     2    1
     2    15    13    1
     3    11    10    1
     4     9     8    1
     5     8    10    1
     6     8     5    1
     7     3     2    1
     8     2     5    1
     9     2     4    1
    10    13    10    1
    11    13    16    1
    12    13    14    1
    13    10    12    1
    14     5     6    1
    15     5     7    1
