# Supplementary material for: Machine-Learning-Guided Discovery of Electrochemical Reactions
Source: J Am Chem Soc. 2022 Dec 2;144(49):22599–610. doi: 10.1021/jacs.2c08997 (PMC9756344; doi:10.1021/jacs.2c08997)
Supplement: Supplementary file 2 — ja2c08997_si_002.zip [file ja2c08997_si_002.zip › Graph Embedding Data/Nucleophilicity Data/Nuc_mol2/95.mol2]

@<TRIPOS>MOLECULE
C-Nu/pBrPhenylDiazomethane.pdb
 15 15 0 0 0
SMALL
GASTEIGER

@<TRIPOS>ATOM
      1  C          0.9820    0.0680   -0.0000 C.ar    0  UNK0        0.0179
      2  C          0.1240   -1.0210   -0.0000 C.ar    0  UNK0       -0.0474
      3  C         -1.2450   -0.8150   -0.0000 C.ar    0  UNK0       -0.0559
      4  C         -1.7750    0.4790   -0.0000 C.ar    0  UNK0       -0.0254
      5  C         -0.8890    1.5600    0.0000 C.ar    0  UNK0       -0.0559
      6  C          0.4810    1.3600    0.0000 C.ar    0  UNK0       -0.0474
      7  H         -1.9040   -1.6740   -0.0000 H       0  UNK0        0.0621
      8  H         -1.2780    2.5710    0.0000 H       0  UNK0        0.0621
      9  H          1.1560    2.2040    0.0000 H       0  UNK0        0.0629
     10  H          0.5240   -2.0250   -0.0000 H       0  UNK0        0.0629
     11  C         -3.2030    0.7390   -0.0000 C.3     0  UNK0        0.0927
     12  H         -3.6330    1.7270   -0.0000 H       0  UNK0        0.0562
     13 Br          2.8540   -0.2140    0.0000 Br      0  UNK0       -0.0503
     14  N         -4.0490   -0.2450    0.0000 N.3     0  UNK0       -0.1140
     15  N         -4.7540   -1.1200    0.0000 N.3     0  UNK0       -0.0205
@<TRIPOS>BOND
     1     1     2   ar
     2     1     6   ar
     3     1    13    1
     4     2     3   ar
     5     2    10    1
     6     3     4   ar
     7     3     7    1
     8     4     5   ar
     9     4    11    1
    10     5     6   ar
    11     5     8    1
    12     6     9    1
    13    11    12    1
    14    11    14    1
    15    14    15    1
