# Supplementary material for: Machine-Learning-Guided Discovery of Electrochemical Reactions
Source: J Am Chem Soc. 2022 Dec 2;144(49):22599–610. doi: 10.1021/jacs.2c08997 (PMC9756344; doi:10.1021/jacs.2c08997)
Supplement: Supplementary file 2 — ja2c08997_si_002.zip [file ja2c08997_si_002.zip › Graph Embedding Data/Nucleophilicity Data/Nuc_mol2/97.mol2]

@<TRIPOS>MOLECULE
N-Nu/aniline_4Me.pdb
 17 17 0 0 0
SMALL
GASTEIGER

@<TRIPOS>ATOM
      1  C          0.7170    1.1970   -0.0090 C.ar    0  UNK0       -0.0408
      2  C         -0.6680    1.1890   -0.0110 C.ar    0  UNK0       -0.0571
      3  C         -1.3920    0.0000   -0.0090 C.ar    0  UNK0       -0.0503
      4  C         -0.6680   -1.1890   -0.0110 C.ar    0  UNK0       -0.0571
      5  C          0.7170   -1.1970   -0.0090 C.ar    0  UNK0       -0.0408
      6  C          1.4320   -0.0000   -0.0050 C.ar    0  UNK0        0.0246
      7  H          1.2540    2.1380   -0.0190 H       0  UNK0        0.0636
      8  H         -1.2000    2.1340   -0.0160 H       0  UNK0        0.0621
      9  H         -1.2000   -2.1340   -0.0160 H       0  UNK0        0.0621
     10  H          1.2530   -2.1390   -0.0190 H       0  UNK0        0.0636
     11  N          2.8270   -0.0000   -0.0640 N.pl3   0  UNK0       -0.3580
     12  H          3.2640    0.8340    0.2950 H       0  UNK0        0.1423
     13  H          3.2640   -0.8340    0.2960 H       0  UNK0        0.1423
     14  C         -2.8960   -0.0000    0.0230 C.3     0  UNK0       -0.0397
     15  H         -3.2690   -0.0110    1.0500 H       0  UNK0        0.0278
     16  H         -3.3000    0.8870   -0.4640 H       0  UNK0        0.0278
     17  H         -3.3010   -0.8770   -0.4820 H       0  UNK0        0.0278
@<TRIPOS>BOND
     1    17    14    1
     2    16    14    1
     3    11     6    1
     4    11    12    1
     5    11    13    1
     6     7     1    1
     7    10     5    1
     8     8     2    1
     9     9     4    1
    10     2     1   ar
    11     2     3   ar
    12     4     3   ar
    13     4     5   ar
    14     1     6   ar
    15     3    14    1
    16     5     6   ar
    17    14    15    1
