# Supplementary material for: Machine-Learning-Guided Discovery of Electrochemical Reactions
Source: J Am Chem Soc. 2022 Dec 2;144(49):22599–610. doi: 10.1021/jacs.2c08997 (PMC9756344; doi:10.1021/jacs.2c08997)
Supplement: Supplementary file 2 — ja2c08997_si_002.zip [file ja2c08997_si_002.zip › Graph Embedding Data/Nucleophilicity Data/Nuc_mol2/99.mol2]

@<TRIPOS>MOLECULE
C-Nu/Pentadiene4Me.pdb
 16 15 0 0 0
SMALL
GASTEIGER

@<TRIPOS>ATOM
      1  C          2.7970   -0.2170    0.0000 C.2     0  UNK0       -0.0987
      2  H          2.9460   -1.2900    0.0000 H       0  UNK0        0.0535
      3  H          3.6810    0.4060    0.0000 H       0  UNK0        0.0535
      4  C          1.5730    0.3090   -0.0000 C.2     0  UNK0       -0.0689
      5  H          1.4720    1.3880   -0.0000 H       0  UNK0        0.0612
      6  C          0.3590   -0.4950   -0.0000 C.2     0  UNK0       -0.0636
      7  H          0.5200   -1.5700   -0.0000 H       0  UNK0        0.0617
      8  C         -0.9030   -0.0530   -0.0000 C.2     0  UNK0       -0.0757
      9  C         -1.3060    1.3920    0.0000 C.3     0  UNK0       -0.0438
     10  H         -1.9230    1.6080    0.8770 H       0  UNK0        0.0274
     11  H         -0.4640    2.0780    0.0000 H       0  UNK0        0.0274
     12  H         -1.9220    1.6080   -0.8770 H       0  UNK0        0.0274
     13  C         -2.0550   -1.0140    0.0000 C.3     0  UNK0       -0.0438
     14  H         -1.7190   -2.0500    0.0000 H       0  UNK0        0.0274
     15  H         -2.6890   -0.8550    0.8770 H       0  UNK0        0.0274
     16  H         -2.6890   -0.8550   -0.8770 H       0  UNK0        0.0274
@<TRIPOS>BOND
     1    12     9    1
     2    16    13    1
     3     1     2    1
     4     1     3    1
     5     1     4    2
     6     4     5    1
     7     4     6    1
     8     6     7    1
     9     6     8    2
    10     8     9    1
    11     8    13    1
    12     9    11    1
    13     9    10    1
    14    13    14    1
    15    13    15    1
