# Supplementary material for: Machine-Learning-Guided Discovery of Electrochemical Reactions
Source: J Am Chem Soc. 2022 Dec 2;144(49):22599–610. doi: 10.1021/jacs.2c08997 (PMC9756344; doi:10.1021/jacs.2c08997)
Supplement: Supplementary file 2 — ja2c08997_si_002.zip [file ja2c08997_si_002.zip › Graph Embedding Data/Nucleophilicity Data/Nuc_mol2/17.mol2]

@<TRIPOS>MOLECULE
N-Nu/MeBenzotriazole.pdb
 17 18 0 0 0
SMALL
GASTEIGER

@<TRIPOS>ATOM
      1  C         -0.1600   -0.3640    0.0000 C.ar    0  UNK0        0.0887
      2  C          0.3610    0.9330   -0.0000 C.ar    0  UNK0        0.1127
      3  C          1.7420    1.1470   -0.0000 C.ar    0  UNK0       -0.0324
      4  C          2.5510    0.0350    0.0000 C.ar    0  UNK0       -0.0596
      5  C          2.0130   -1.2710    0.0000 C.ar    0  UNK0       -0.0596
      6  C          0.6550   -1.5000    0.0000 C.ar    0  UNK0       -0.0345
      7  H          2.1460    2.1510   -0.0000 H       0  UNK0        0.0640
      8  H          3.6260    0.1540   -0.0000 H       0  UNK0        0.0618
      9  H          2.6900   -2.1150    0.0000 H       0  UNK0        0.0618
     10  H          0.2470   -2.5010    0.0000 H       0  UNK0        0.0639
     11  N         -0.6940    1.8160   -0.0000 N.ar    0  UNK0       -0.1295
     12  N         -1.5030   -0.1720   -0.0000 N.ar    0  UNK0       -0.2470
     13  C         -2.5590   -1.1530   -0.0000 C.3     0  UNK0        0.0325
     14  H         -2.4950   -1.7790   -0.8900 H       0  UNK0        0.0473
     15  H         -2.4960   -1.7790    0.8900 H       0  UNK0        0.0473
     16  H         -3.5020   -0.6140   -0.0000 H       0  UNK0        0.0473
     17  N         -1.7800    1.1440    0.0000 N.ar    0  UNK0       -0.0648
@<TRIPOS>BOND
     1    14    13    1
     2     1     2   ar
     3     1     6   ar
     4     1    12   ar
     5     2     3   ar
     6     2    11   ar
     7     3     4   ar
     8     3     7    1
     9     4     5   ar
    10     4     8    1
    11     5     6   ar
    12     5     9    1
    13     6    10    1
    14    11    17   ar
    15    12    13    1
    16    12    17   ar
    17    13    16    1
    18    13    15    1
