# Supplementary material for: Machine-Learning-Guided Discovery of Electrochemical Reactions
Source: J Am Chem Soc. 2022 Dec 2;144(49):22599–610. doi: 10.1021/jacs.2c08997 (PMC9756344; doi:10.1021/jacs.2c08997)
Supplement: Supplementary file 2 — ja2c08997_si_002.zip [file ja2c08997_si_002.zip › Graph Embedding Data/Nucleophilicity Data/Nuc_mol2/19.mol2]

@<TRIPOS>MOLECULE
C-Nu/xylene.pdb
 18 18 0 0 0
SMALL
GASTEIGER

@<TRIPOS>ATOM
      1  C          1.2010   -1.1280    0.0010 C.ar    0  UNK0       -0.0588
      2  C          1.2210    0.2610    0.0010 C.ar    0  UNK0       -0.0502
      3  C          0.0050    0.9440    0.0010 C.ar    0  UNK0       -0.0559
      4  C         -1.2120    0.2770   -0.0000 C.ar    0  UNK0       -0.0502
      5  C         -1.2050   -1.1180   -0.0010 C.ar    0  UNK0       -0.0588
      6  C         -0.0090   -1.8140   -0.0000 C.ar    0  UNK0       -0.0613
      7  H          2.1340   -1.6770    0.0010 H       0  UNK0        0.0620
      8  H          0.0120    2.0300    0.0010 H       0  UNK0        0.0623
      9  H         -2.1460   -1.6560   -0.0010 H       0  UNK0        0.0620
     10  H         -0.0140   -2.8960   -0.0000 H       0  UNK0        0.0618
     11  C         -2.5140    1.0300   -0.0000 C.3     0  UNK0       -0.0397
     12  H         -3.1090    0.7780    0.8800 H       0  UNK0        0.0278
     13  H         -2.3490    2.1060   -0.0010 H       0  UNK0        0.0278
     14  H         -3.1100    0.7770   -0.8790 H       0  UNK0        0.0278
     15  C          2.5170    1.0240   -0.0010 C.3     0  UNK0       -0.0397
     16  H          2.6010    1.6480   -0.8920 H       0  UNK0        0.0278
     17  H          2.5820    1.6840    0.8660 H       0  UNK0        0.0278
     18  H          3.3720    0.3500    0.0220 H       0  UNK0        0.0278
@<TRIPOS>BOND
     1    16    15    1
     2    14    11    1
     3     5     9    1
     4     5     4   ar
     5     5     6   ar
     6    13    11    1
     7    15     2    1
     8    15    18    1
     9    15    17    1
    10     4    11    1
    11     4     3   ar
    12     6    10    1
    13     6     1   ar
    14    11    12    1
    15     1     2   ar
    16     1     7    1
    17     2     3   ar
    18     3     8    1
