# Supplementary material for: Machine-Learning-Guided Discovery of Electrochemical Reactions
Source: J Am Chem Soc. 2022 Dec 2;144(49):22599–610. doi: 10.1021/jacs.2c08997 (PMC9756344; doi:10.1021/jacs.2c08997)
Supplement: Supplementary file 2 — ja2c08997_si_002.zip [file ja2c08997_si_002.zip › Graph Embedding Data/Nucleophilicity Data/Nuc_mol2/24.mol2]

@<TRIPOS>MOLECULE
N-Nu/NMePyrrolidine.pdb
 17 17 0 0 0
SMALL
GASTEIGER

@<TRIPOS>ATOM
      1  C         -1.4880    0.7740   -0.0550 C.3     0  UNK0       -0.0391
      2  C         -0.0190    1.1460    0.1610 C.3     0  UNK0       -0.0014
      3  C         -0.0190   -1.1460    0.1610 C.3     0  UNK0       -0.0014
      4  C         -1.4880   -0.7740   -0.0560 C.3     0  UNK0       -0.0391
      5  H         -2.1270    1.1930    0.7210 H       0  UNK0        0.0278
      6  H         -1.8380    1.1550   -1.0130 H       0  UNK0        0.0278
      7  H          0.1880    1.2750    1.2390 H       0  UNK0        0.0426
      8  H          0.2810    2.0620   -0.3500 H       0  UNK0        0.0426
      9  H          0.2810   -2.0620   -0.3490 H       0  UNK0        0.0426
     10  H          0.1880   -1.2750    1.2390 H       0  UNK0        0.0426
     11  H         -1.8380   -1.1550   -1.0140 H       0  UNK0        0.0278
     12  H         -2.1270   -1.1930    0.7200 H       0  UNK0        0.0278
     13  N          0.7080   -0.0000   -0.3630 N.3     0  UNK0       -0.3053
     14  C          2.1100   -0.0000   -0.0200 C.3     0  UNK0       -0.0128
     15  H          2.5960   -0.8840   -0.4370 H       0  UNK0        0.0391
     16  H          2.5960    0.8840   -0.4370 H       0  UNK0        0.0391
     17  H          2.2690    0.0000    1.0730 H       0  UNK0        0.0391
@<TRIPOS>BOND
     1    11     4    1
     2     6     1    1
     3    15    14    1
     4    16    14    1
     5    13    14    1
     6    13     2    1
     7    13     3    1
     8     8     2    1
     9     9     3    1
    10     4     1    1
    11     4     3    1
    12     4    12    1
    13     1     2    1
    14     1     5    1
    15    14    17    1
    16     2     7    1
    17     3    10    1
