# Supplementary material for: Machine-Learning-Guided Discovery of Electrochemical Reactions
Source: J Am Chem Soc. 2022 Dec 2;144(49):22599–610. doi: 10.1021/jacs.2c08997 (PMC9756344; doi:10.1021/jacs.2c08997)
Supplement: Supplementary file 2 — ja2c08997_si_002.zip [file ja2c08997_si_002.zip › Graph Embedding Data/Nucleophilicity Data/Nuc_mol2/26.mol2]

@<TRIPOS>MOLECULE
C-Nu/TMSC4lactone.pdb
 24 24 0 0 0
SMALL
GASTEIGER

@<TRIPOS>ATOM
      1  O         -0.2220   -0.9480    0.2050 O.2     0  UNK0        0.0000
      2 Si         -1.5860    0.0150   -0.0140 Si      0  UNK0        0.0000
      3  C         -1.4780    0.8670   -1.6670 C.3     0  UNK0        0.0000
      4  H         -0.6530    1.5800   -1.6810 H       0  UNK0        0.0000
      5  H         -1.3220    0.1430   -2.4690 H       0  UNK0        0.0000
      6  H         -2.4020    1.4090   -1.8790 H       0  UNK0        0.0000
      7  C         -2.9800   -1.2150    0.0260 C.3     0  UNK0        0.0000
      8  H         -2.9960   -1.7510    0.9760 H       0  UNK0        0.0000
      9  H         -3.9420   -0.7130   -0.0960 H       0  UNK0        0.0000
     10  H         -2.8760   -1.9490   -0.7750 H       0  UNK0        0.0000
     11  C         -1.7340    1.2410    1.3770 C.3     0  UNK0        0.0000
     12  H         -1.7400    0.7320    2.3430 H       0  UNK0        0.0000
     13  H         -0.9000    1.9420    1.3640 H       0  UNK0        0.0000
     14  H         -2.6650    1.8060    1.2890 H       0  UNK0        0.0000
     15  C          1.0420   -0.5670    0.1140 C.2     0  UNK0        0.0000
     16  C          2.1520   -1.2910   -0.0060 C.2     0  UNK0        0.0000
     17  C          2.6270    1.0000   -0.1430 C.3     0  UNK0        0.0000
     18  C          3.3300   -0.3550    0.0470 C.3     0  UNK0        0.0000
     19  H          3.0010    1.7950    0.4970 H       0  UNK0        0.0000
     20  H          2.6720    1.3210   -1.1870 H       0  UNK0        0.0000
     21  H          4.0650   -0.5240   -0.7400 H       0  UNK0        0.0000
     22  H          3.8560   -0.4100    1.0050 H       0  UNK0        0.0000
     23  O          1.2430    0.7850    0.1840 O.2     0  UNK0        0.0000
     24  H          2.1840   -2.3660   -0.0440 H       0  UNK0        0.0000
@<TRIPOS>BOND
     1     5     3    1
     2     6     3    1
     3     4     3    1
     4     3     2    1
     5    20    17    1
     6    10     7    1
     7    21    18    1
     8    17    18    1
     9    17    23    1
    10    17    19    1
    11     9     7    1
    12    24    16    1
    13     2     7    1
    14     2     1    1
    15     2    11    1
    16    16    18    1
    17    16    15    2
    18     7     8    1
    19    18    22    1
    20    15    23    1
    21    15     1    1
    22    14    11    1
    23    13    11    1
    24    11    12    1
