# Supplementary material for: Machine-Learning-Guided Discovery of Electrochemical Reactions
Source: J Am Chem Soc. 2022 Dec 2;144(49):22599–610. doi: 10.1021/jacs.2c08997 (PMC9756344; doi:10.1021/jacs.2c08997)
Supplement: Supplementary file 2 — ja2c08997_si_002.zip [file ja2c08997_si_002.zip › Graph Embedding Data/Nucleophilicity Data/Nuc_mol2/31.mol2]

@<TRIPOS>MOLECULE
C-Nu/dimethylfulvene.pdb
 18 18 0 0 0
SMALL
GASTEIGER

@<TRIPOS>ATOM
      1  C          0.9670    1.1700   -0.0000 C.2     0  UNK0       -0.0546
      2  C          2.2410    0.7320    0.0000 C.2     0  UNK0       -0.0612
      3  C          2.2410   -0.7320    0.0000 C.2     0  UNK0       -0.0612
      4  C          0.9670   -1.1700   -0.0000 C.2     0  UNK0       -0.0546
      5  H          0.6490    2.2000   -0.0010 H       0  UNK0        0.0623
      6  H          3.1270    1.3490   -0.0000 H       0  UNK0        0.0618
      7  H          3.1270   -1.3490    0.0000 H       0  UNK0        0.0618
      8  H          0.6490   -2.2000    0.0000 H       0  UNK0        0.0623
      9  C          0.0790    0.0000   -0.0000 C.2     0  UNK0       -0.0263
     10  C         -1.2680    0.0000    0.0000 C.2     0  UNK0       -0.0686
     11  C         -2.0840    1.2560    0.0000 C.3     0  UNK0       -0.0432
     12  H         -2.7370    1.2740   -0.8760 H       0  UNK0        0.0275
     13  H         -2.7380    1.2730    0.8760 H       0  UNK0        0.0275
     14  H         -1.4790    2.1570    0.0010 H       0  UNK0        0.0275
     15  C         -2.0840   -1.2560   -0.0000 C.3     0  UNK0       -0.0432
     16  H         -2.7370   -1.2740   -0.8760 H       0  UNK0        0.0275
     17  H         -1.4790   -2.1570   -0.0000 H       0  UNK0        0.0275
     18  H         -2.7370   -1.2740    0.8760 H       0  UNK0        0.0275
@<TRIPOS>BOND
     1    12    11    1
     2    16    15    1
     3     5     1    1
     4     1     2    2
     5     1     9    1
     6     2     3    1
     7     2     6    1
     8     3     4    2
     9     3     7    1
    10     4     8    1
    11     4     9    1
    12     9    10    2
    13    10    11    1
    14    10    15    1
    15    11    14    1
    16    11    13    1
    17    15    17    1
    18    15    18    1
