# Supplementary material for: Machine-Learning-Guided Discovery of Electrochemical Reactions
Source: J Am Chem Soc. 2022 Dec 2;144(49):22599–610. doi: 10.1021/jacs.2c08997 (PMC9756344; doi:10.1021/jacs.2c08997)
Supplement: Supplementary file 2 — ja2c08997_si_002.zip [file ja2c08997_si_002.zip › Graph Embedding Data/Nucleophilicity Data/Nuc_mol2/32.mol2]

@<TRIPOS>MOLECULE
C-Nu/morpholinePropene.pdb
 22 22 0 0 0
SMALL
GASTEIGER

@<TRIPOS>ATOM
      1  C          1.4300   -0.4830   -0.2160 C.2     0  UNK0       -0.0121
      2  C          2.4090    0.3690    0.0880 C.2     0  UNK0       -0.0734
      3  C          3.8570   -0.0120    0.0590 C.3     0  UNK0       -0.0454
      4  H          2.1770    1.3930    0.3580 H       0  UNK0        0.0582
      5  H          4.3340    0.1690    1.0250 H       0  UNK0        0.0272
      6  H          4.4100    0.5680   -0.6830 H       0  UNK0        0.0272
      7  C         -0.7870   -1.2810    0.2270 C.3     0  UNK0        0.0352
      8  C         -0.3770    1.0960    0.1080 C.3     0  UNK0        0.0352
      9  C         -2.2340   -1.0080   -0.1330 C.3     0  UNK0        0.0634
     10  H         -0.6950   -1.3460    1.3220 H       0  UNK0        0.0486
     11  H         -0.4700   -2.2340   -0.1990 H       0  UNK0        0.0486
     12  C         -1.8480    1.2760   -0.2240 C.3     0  UNK0        0.0634
     13  H         -0.2130    1.2460    1.1870 H       0  UNK0        0.0486
     14  H          0.2040    1.8460   -0.4300 H       0  UNK0        0.0486
     15  H         -2.8900   -1.7470    0.3280 H       0  UNK0        0.0575
     16  H         -2.3560   -1.0510   -1.2230 H       0  UNK0        0.0575
     17  H         -2.2130    2.2210    0.1770 H       0  UNK0        0.0575
     18  H         -1.9760    1.2790   -1.3140 H       0  UNK0        0.0575
     19  N          0.0640   -0.2230   -0.3020 N.pl3   0  UNK0       -0.3316
     20  O         -2.6400    0.2560    0.3440 O.3     0  UNK0       -0.3767
     21  H          1.6790   -1.5130   -0.4600 H       0  UNK0        0.0777
     22  H          3.9790   -1.0680   -0.1850 H       0  UNK0        0.0272
@<TRIPOS>BOND
     1    18    12    1
     2    16     9    1
     3     6     3    1
     4    21     1    1
     5    14     8    1
     6    19     1    1
     7    19     8    1
     8    19     7    1
     9    12     8    1
    10    12    17    1
    11    12    20    1
    12     1     2    2
    13    11     7    1
    14    22     3    1
    15     9     7    1
    16     9    15    1
    17     9    20    1
    18     3     2    1
    19     3     5    1
    20     2     4    1
    21     8    13    1
    22     7    10    1
