# Supplementary material for: Machine-Learning-Guided Discovery of Electrochemical Reactions
Source: J Am Chem Soc. 2022 Dec 2;144(49):22599–610. doi: 10.1021/jacs.2c08997 (PMC9756344; doi:10.1021/jacs.2c08997)
Supplement: Supplementary file 2 — ja2c08997_si_002.zip [file ja2c08997_si_002.zip › Graph Embedding Data/Nucleophilicity Data/Nuc_mol2/33.mol2]

@<TRIPOS>MOLECULE
C-Nu/cyclohexAcetamide_1.pdb
 23 23 0 0 0
SMALL
GASTEIGER

@<TRIPOS>ATOM
      1  N          1.1850   -0.6190    0.0160 N.am    0  UNK0       -0.2896
      2  C          2.3030    0.1680   -0.0090 C.2     0  UNK0        0.2139
      3  H          1.3420   -1.6120   -0.0030 H       0  UNK0        0.1545
      4  O          2.2780    1.3790    0.0090 O.2     0  UNK0       -0.2758
      5  C          3.6140   -0.5890   -0.0640 C.3     0  UNK0        0.0125
      6  H          3.4990   -1.6710   -0.0530 H       0  UNK0        0.0323
      7  H          4.1410   -0.2920   -0.9700 H       0  UNK0        0.0323
      8  H          4.2210   -0.2820    0.7870 H       0  UNK0        0.0323
      9  C         -0.1700   -0.2260    0.0380 C.2     0  UNK0        0.0065
     10  C         -0.5960    1.0340    0.1260 C.2     0  UNK0       -0.0669
     11  C         -1.1010   -1.4090   -0.0610 C.3     0  UNK0       -0.0148
     12  C         -2.0550    1.3970    0.0900 C.3     0  UNK0       -0.0330
     13  H          0.1240    1.8320    0.2140 H       0  UNK0        0.0587
     14  C         -2.5370   -1.0440    0.2940 C.3     0  UNK0       -0.0476
     15  H         -1.0540   -1.8140   -1.0790 H       0  UNK0        0.0325
     16  H         -0.7420   -2.2010    0.6040 H       0  UNK0        0.0325
     17  C         -2.9360    0.2530   -0.4000 C.3     0  UNK0       -0.0492
     18  H         -2.1870    2.2730   -0.5490 H       0  UNK0        0.0308
     19  H         -2.3760    1.7080    1.0910 H       0  UNK0        0.0308
     20  H         -3.2060   -1.8610    0.0180 H       0  UNK0        0.0269
     21  H         -2.6180   -0.9100    1.3760 H       0  UNK0        0.0269
     22  H         -3.9880    0.4790   -0.2210 H       0  UNK0        0.0268
     23  H         -2.8090    0.1340   -1.4800 H       0  UNK0        0.0268
@<TRIPOS>BOND
     1    23    17    1
     2    15    11    1
     3     7     5    1
     4    18    12    1
     5    17    22    1
     6    17    12    1
     7    17    14    1
     8     5     6    1
     9     5     2    1
    10     5     8    1
    11    11     9    1
    12    11    14    1
    13    11    16    1
    14     2     4    2
    15     2     1   am
    16     3     1    1
    17     1     9    1
    18    20    14    1
    19     9    10    2
    20    12    10    1
    21    12    19    1
    22    10    13    1
    23    14    21    1
