# Supplementary material for: Machine-Learning-Guided Discovery of Electrochemical Reactions
Source: J Am Chem Soc. 2022 Dec 2;144(49):22599–610. doi: 10.1021/jacs.2c08997 (PMC9756344; doi:10.1021/jacs.2c08997)
Supplement: Supplementary file 2 — ja2c08997_si_002.zip [file ja2c08997_si_002.zip › Graph Embedding Data/Nucleophilicity Data/Nuc_mol2/42.mol2]

@<TRIPOS>MOLECULE
C-Nu/alphaMeStyrene.pdb
 19 19 0 0 0
SMALL
GASTEIGER

@<TRIPOS>ATOM
      1  C         -0.2030    0.0570   -0.0090 C.ar    0  UNK0       -0.0227
      2  C          0.5690    1.2000    0.2130 C.ar    0  UNK0       -0.0544
      3  C          0.4600   -1.1550   -0.2040 C.ar    0  UNK0       -0.0544
      4  C          1.9530    1.1380    0.2120 C.ar    0  UNK0       -0.0612
      5  C          1.8460   -1.2190   -0.2100 C.ar    0  UNK0       -0.0612
      6  H         -0.1090   -2.0610   -0.3660 H       0  UNK0        0.0624
      7  C          2.5990   -0.0730   -0.0050 C.ar    0  UNK0       -0.0617
      8  H          2.5300    2.0350    0.3920 H       0  UNK0        0.0618
      9  H          2.3380   -2.1690   -0.3740 H       0  UNK0        0.0618
     10  H          3.6800   -0.1220   -0.0040 H       0  UNK0        0.0618
     11  H          0.0770    2.1420    0.4150 H       0  UNK0        0.0624
     12  C         -1.6870    0.1250   -0.0270 C.2     0  UNK0       -0.0504
     13  C         -2.3310    1.2290   -0.3980 C.2     0  UNK0       -0.0952
     14  H         -1.8080    2.1120   -0.7370 H       0  UNK0        0.0538
     15  H         -3.4130    1.2700   -0.3920 H       0  UNK0        0.0538
     16  C         -2.4400   -1.1160    0.3710 C.3     0  UNK0       -0.0397
     17  H         -2.3200   -1.9040   -0.3750 H       0  UNK0        0.0278
     18  H         -2.0720   -1.5100    1.3200 H       0  UNK0        0.0278
     19  H         -3.5040   -0.9060    0.4640 H       0  UNK0        0.0278
@<TRIPOS>BOND
     1    14    13    1
     2    13    15    1
     3    13    12    2
     4    17    16    1
     5     9     5    1
     6     6     3    1
     7     5     3   ar
     8     5     7   ar
     9     3     1   ar
    10    12     1    1
    11    12    16    1
    12     1     2   ar
    13     7    10    1
    14     7     4   ar
    15     4     2   ar
    16     4     8    1
    17     2    11    1
    18    16    19    1
    19    16    18    1
