# Supplementary material for: Machine-Learning-Guided Discovery of Electrochemical Reactions
Source: J Am Chem Soc. 2022 Dec 2;144(49):22599–610. doi: 10.1021/jacs.2c08997 (PMC9756344; doi:10.1021/jacs.2c08997)
Supplement: Supplementary file 2 — ja2c08997_si_002.zip [file ja2c08997_si_002.zip › Graph Embedding Data/Nucleophilicity Data/Nuc_mol2/45.mol2]

@<TRIPOS>MOLECULE
C-Nu/cis_PhPropene.pdb
 19 19 0 0 0
SMALL
GASTEIGER

@<TRIPOS>ATOM
      1  C          2.5620    0.4340   -0.1030 C.2     0  UNK0       -0.0866
      2  H          3.4610    0.9970   -0.3310 H       0  UNK0        0.0569
      3  C          1.3990    1.0050   -0.4150 C.2     0  UNK0       -0.0588
      4  H          1.4270    2.0050   -0.8370 H       0  UNK0        0.0620
      5  C          2.7780   -0.8870    0.5680 C.3     0  UNK0       -0.0465
      6  H          3.5920   -0.8110    1.2890 H       0  UNK0        0.0272
      7  H          1.8850   -1.2300    1.0900 H       0  UNK0        0.0272
      8  H          3.0650   -1.6580   -0.1530 H       0  UNK0        0.0272
      9  C          0.0490    0.4490   -0.2200 C.ar    0  UNK0       -0.0253
     10  C         -0.9930    1.2990    0.1580 C.ar    0  UNK0       -0.0546
     11  C         -0.2440   -0.8990   -0.4350 C.ar    0  UNK0       -0.0546
     12  C         -2.2760    0.8140    0.3520 C.ar    0  UNK0       -0.0612
     13  H         -0.7840    2.3520    0.3080 H       0  UNK0        0.0623
     14  C         -1.5300   -1.3860   -0.2470 C.ar    0  UNK0       -0.0612
     15  H          0.5370   -1.5640   -0.7790 H       0  UNK0        0.0623
     16  C         -2.5490   -0.5330    0.1550 C.ar    0  UNK0       -0.0617
     17  H         -3.0670    1.4890    0.6540 H       0  UNK0        0.0618
     18  H         -1.7380   -2.4330   -0.4240 H       0  UNK0        0.0618
     19  H         -3.5510   -0.9130    0.3010 H       0  UNK0        0.0618
@<TRIPOS>BOND
     1     4     3    1
     2    15    11    1
     3    11    14   ar
     4    11     9   ar
     5    18    14    1
     6     3     9    1
     7     3     1    2
     8     2     1    1
     9    14    16   ar
    10     9    10   ar
    11     8     5    1
    12     1     5    1
    13    16    19    1
    14    16    12   ar
    15    10    13    1
    16    10    12   ar
    17    12    17    1
    18     5     7    1
    19     5     6    1
