# Supplementary material for: Machine-Learning-Guided Discovery of Electrochemical Reactions
Source: J Am Chem Soc. 2022 Dec 2;144(49):22599–610. doi: 10.1021/jacs.2c08997 (PMC9756344; doi:10.1021/jacs.2c08997)
Supplement: Supplementary file 2 — ja2c08997_si_002.zip [file ja2c08997_si_002.zip › Graph Embedding Data/Nucleophilicity Data/Nuc_mol2/46.mol2]

@<TRIPOS>MOLECULE
C-Nu/Styrene246Me3.pdb
 25 25 0 0 0
SMALL
GASTEIGER

@<TRIPOS>ATOM
      1  C         -1.1520   -1.2620    0.0290 C.ar    0  UNK0       -0.0553
      2  C          0.2340   -1.1320    0.1060 C.ar    0  UNK0       -0.0428
      3  C          0.7960    0.1530    0.1090 C.ar    0  UNK0       -0.0197
      4  C         -0.0510    1.2770    0.0530 C.ar    0  UNK0       -0.0428
      5  C         -1.4220    1.1010   -0.0340 C.ar    0  UNK0       -0.0553
      6  C         -1.9960   -0.1670   -0.0510 C.ar    0  UNK0       -0.0499
      7  H         -1.5810   -2.2590    0.0390 H       0  UNK0        0.0623
      8  H         -2.0640    1.9740   -0.0880 H       0  UNK0        0.0623
      9  C          2.2510    0.3900    0.1950 C.2     0  UNK0       -0.0612
     10  H          2.5570    1.2000    0.8510 H       0  UNK0        0.0618
     11  C          3.1990   -0.2580   -0.4730 C.2     0  UNK0       -0.0981
     12  H          2.9680   -1.0490   -1.1740 H       0  UNK0        0.0535
     13  H          4.2420    0.0010   -0.3490 H       0  UNK0        0.0535
     14  C         -3.4870   -0.3300   -0.1530 C.3     0  UNK0       -0.0397
     15  H         -3.7810   -1.3700   -0.0150 H       0  UNK0        0.0278
     16  H         -4.0000    0.2730    0.5970 H       0  UNK0        0.0278
     17  H         -3.8460   -0.0060   -1.1320 H       0  UNK0        0.0278
     18  C          1.0570   -2.3890    0.2110 C.3     0  UNK0       -0.0391
     19  H          1.4090   -2.7200   -0.7690 H       0  UNK0        0.0278
     20  H          1.9350   -2.2460    0.8380 H       0  UNK0        0.0278
     21  H          0.4540   -3.1950    0.6280 H       0  UNK0        0.0278
     22  C          0.5210    2.6690    0.0670 C.3     0  UNK0       -0.0391
     23  H          1.0060    2.8900    1.0210 H       0  UNK0        0.0278
     24  H          1.2720    2.7980   -0.7130 H       0  UNK0        0.0278
     25  H         -0.2640    3.4080   -0.0860 H       0  UNK0        0.0278
@<TRIPOS>BOND
     1    12    11    1
     2    17    14    1
     3    19    18    1
     4    24    22    1
     5    11    13    1
     6    11     9    2
     7    14     6    1
     8    14    15    1
     9    14    16    1
    10     8     5    1
    11    25    22    1
    12     6     5   ar
    13     6     1   ar
    14     5     4   ar
    15     1     7    1
    16     1     2   ar
    17     4    22    1
    18     4     3   ar
    19    22    23    1
    20     2     3   ar
    21     2    18    1
    22     3     9    1
    23     9    10    1
    24    18    21    1
    25    18    20    1
