# Supplementary material for: Machine-Learning-Guided Discovery of Electrochemical Reactions
Source: J Am Chem Soc. 2022 Dec 2;144(49):22599–610. doi: 10.1021/jacs.2c08997 (PMC9756344; doi:10.1021/jacs.2c08997)
Supplement: Supplementary file 2 — ja2c08997_si_002.zip [file ja2c08997_si_002.zip › Graph Embedding Data/Nucleophilicity Data/Nuc_mol2/47.mol2]

@<TRIPOS>MOLECULE
C-Nu/ANION_4MePhNitromethane.pdb
 19 19 0 0 0
SMALL
GASTEIGER

@<TRIPOS>ATOM
      1  C         -1.6660    0.7440    0.0010 C.3     0  UNK0        0.1659
      2  H         -1.9480    1.7840    0.0020 H       0  UNK0        0.0671
      3  C         -0.2870    0.3770   -0.0010 C.ar    0  UNK0       -0.0158
      4  C          0.2430   -0.9320   -0.0070 C.ar    0  UNK0       -0.0561
      5  C          0.6650    1.4250   -0.0030 C.ar    0  UNK0       -0.0561
      6  C          1.6130   -1.1470   -0.0100 C.ar    0  UNK0       -0.0585
      7  H         -0.4430   -1.7640   -0.0110 H       0  UNK0        0.0621
      8  C          2.0240    1.1900   -0.0070 C.ar    0  UNK0       -0.0585
      9  H          0.3040    2.4480   -0.0050 H       0  UNK0        0.0621
     10  C          2.5380   -0.1080   -0.0080 C.ar    0  UNK0       -0.0504
     11  H          1.9770   -2.1710   -0.0160 H       0  UNK0        0.0620
     12  H          2.7090    2.0340   -0.0100 H       0  UNK0        0.0620
     13  O         -2.5730   -1.3390    0.0020 O.2     0  UNK0       -0.1310
     14  O         -3.8840    0.3990    0.0050 O.2     0  UNK0       -0.1310
     15  N         -2.7270   -0.0930    0.0030 N.pl3   0  UNK0        0.0325
     16  C          4.0220   -0.3610    0.0160 C.3     0  UNK0       -0.0397
     17  H          4.4540   -0.1560    1.0000 H       0  UNK0        0.0278
     18  H          4.2430   -1.4020   -0.2270 H       0  UNK0        0.0278
     19  H          4.5480    0.2690   -0.7050 H       0  UNK0        0.0278
@<TRIPOS>BOND
     1    19    16    1
     2    18    16    1
     3    11     6    1
     4     7     4    1
     5     6    10   ar
     6     6     4   ar
     7    12     8    1
     8    10     8   ar
     9    10    16    1
    10     4     3   ar
    11     8     5   ar
    12     9     5    1
    13     5     3   ar
    14     3     1    1
    15     1     2    1
    16     1    15    1
    17    13    15    2
    18    15    14    2
    19    16    17    1
