# Supplementary material for: Machine-Learning-Guided Discovery of Electrochemical Reactions
Source: J Am Chem Soc. 2022 Dec 2;144(49):22599–610. doi: 10.1021/jacs.2c08997 (PMC9756344; doi:10.1021/jacs.2c08997)
Supplement: Supplementary file 2 — ja2c08997_si_002.zip [file ja2c08997_si_002.zip › Graph Embedding Data/Nucleophilicity Data/Nuc_mol2/51.mol2]

@<TRIPOS>MOLECULE
C-Nu/Me2SCHCO2Et.pdb
 21 20 0 0 0
SMALL
GASTEIGER

@<TRIPOS>ATOM
      1  S          1.9330   -0.0000   -0.2990 S.3     0  UNK0       -0.1995
      2  C          2.9200    1.3540    0.3770 C.3     0  UNK0       -0.0262
      3  H          2.9230    1.2890    1.4640 H       0  UNK0        0.0333
      4  H          3.9340    1.2980   -0.0160 H       0  UNK0        0.0333
      5  H          2.4400    2.2750    0.0580 H       0  UNK0        0.0333
      6  C          2.9180   -1.3540    0.3810 C.3     0  UNK0       -0.0262
      7  H          2.9210   -1.2870    1.4680 H       0  UNK0        0.0333
      8  H          2.4370   -2.2750    0.0640 H       0  UNK0        0.0333
      9  H          3.9320   -1.3010   -0.0120 H       0  UNK0        0.0333
     10  C          0.4700    0.0020    0.4880 C.3     0  UNK0        0.1147
     11  H          0.4230    0.0040    1.5650 H       0  UNK0        0.0535
     12  C         -0.7000    0.0000   -0.3330 C.2     0  UNK0        0.3210
     13  O         -0.7550   -0.0020   -1.5470 O.2     0  UNK0       -0.2496
     14  O         -1.8260    0.0020    0.4320 O.3     0  UNK0       -0.4641
     15  C         -3.0540    0.0000   -0.2910 C.3     0  UNK0        0.0897
     16  H         -3.0920   -0.8800   -0.9360 H       0  UNK0        0.0694
     17  H         -3.0940    0.8780   -0.9380 H       0  UNK0        0.0694
     18  C         -4.1740   -0.0000    0.7230 C.3     0  UNK0       -0.0306
     19  H         -5.1390   -0.0020    0.2140 H       0  UNK0        0.0262
     20  H         -4.1160   -0.8830    1.3590 H       0  UNK0        0.0262
     21  H         -4.1180    0.8840    1.3570 H       0  UNK0        0.0262
@<TRIPOS>BOND
     1    13    12    2
     2    17    15    1
     3    16    15    1
     4    12    14    1
     5    12    10    1
     6     1     2    1
     7     1     6    1
     8     1    10    1
     9    15    14    1
    10    15    18    1
    11     4     2    1
    12     9     6    1
    13     5     2    1
    14     8     6    1
    15    19    18    1
    16     2     3    1
    17     6     7    1
    18    10    11    1
    19    18    21    1
    20    18    20    1
