# Supplementary material for: Machine-Learning-Guided Discovery of Electrochemical Reactions
Source: J Am Chem Soc. 2022 Dec 2;144(49):22599–610. doi: 10.1021/jacs.2c08997 (PMC9756344; doi:10.1021/jacs.2c08997)
Supplement: Supplementary file 2 — ja2c08997_si_002.zip [file ja2c08997_si_002.zip › Graph Embedding Data/Nucleophilicity Data/Nuc_mol2/52.mol2]

@<TRIPOS>MOLECULE
C-Nu/ANION_4PyacetateEt.pdb
 22 22 0 0 0
SMALL
GASTEIGER

@<TRIPOS>ATOM
      1  C         -0.1370   -0.7120   -0.0000 C.3     0  UNK0        0.0984
      2  H         -0.3920   -1.7630   -0.0000 H       0  UNK0        0.0474
      3  C          1.2280   -0.3540   -0.0000 C.ar    0  UNK0       -0.0297
      4  C          1.7340    0.9730    0.0000 C.ar    0  UNK0       -0.0396
      5  C          2.2430   -1.3490   -0.0000 C.ar    0  UNK0       -0.0396
      6  C          3.0950    1.1950    0.0000 C.ar    0  UNK0        0.0278
      7  H          1.0430    1.8030    0.0000 H       0  UNK0        0.0636
      8  C          3.5750   -1.0040   -0.0000 C.ar    0  UNK0        0.0278
      9  H          1.9620   -2.3960   -0.0000 H       0  UNK0        0.0636
     10  H          3.4580    2.2210    0.0000 H       0  UNK0        0.0829
     11  H          4.3270   -1.7910   -0.0000 H       0  UNK0        0.0829
     12  C         -1.2080    0.1960   -0.0000 C.2     0  UNK0        0.3157
     13  O         -1.2150    1.4250    0.0000 O.2     0  UNK0       -0.2501
     14  O         -2.4420   -0.4710   -0.0000 O.3     0  UNK0       -0.4645
     15  C         -3.5720    0.3680    0.0000 C.3     0  UNK0        0.0897
     16  H         -3.5600    1.0220   -0.8770 H       0  UNK0        0.0694
     17  H         -3.5600    1.0210    0.8770 H       0  UNK0        0.0694
     18  C         -4.7980   -0.5220   -0.0000 C.3     0  UNK0       -0.0306
     19  H         -5.7090    0.0800    0.0000 H       0  UNK0        0.0262
     20  H         -4.8030   -1.1630   -0.8830 H       0  UNK0        0.0262
     21  H         -4.8030   -1.1630    0.8830 H       0  UNK0        0.0262
     22  N          4.0460    0.2500    0.0000 N.ar    0  UNK0       -0.2632
@<TRIPOS>BOND
     1    20    18    1
     2    16    15    1
     3     1     2    1
     4     1     3    1
     5     1    12    1
     6     3     4   ar
     7     3     5   ar
     8     4     6   ar
     9     4     7    1
    10     5     8   ar
    11     5     9    1
    12     6    10    1
    13     6    22   ar
    14     8    11    1
    15     8    22   ar
    16    12    13    2
    17    12    14    1
    18    14    15    1
    19    15    18    1
    20    15    17    1
    21    18    19    1
    22    18    21    1
