# Supplementary material for: Machine-Learning-Guided Discovery of Electrochemical Reactions
Source: J Am Chem Soc. 2022 Dec 2;144(49):22599–610. doi: 10.1021/jacs.2c08997 (PMC9756344; doi:10.1021/jacs.2c08997)
Supplement: Supplementary file 2 — ja2c08997_si_002.zip [file ja2c08997_si_002.zip › Graph Embedding Data/Nucleophilicity Data/Nuc_mol2/53.mol2]

@<TRIPOS>MOLECULE
C-Nu/tBuMeKetoneAcetamide.pdb
 25 24 0 0 0
SMALL
GASTEIGER

@<TRIPOS>ATOM
      1  N          0.8440   -0.2890   -0.0120 N.am    0  UNK0       -0.2925
      2  C          2.1750    0.0380   -0.0100 C.2     0  UNK0        0.2137
      3  H          0.6440   -1.2730   -0.0150 H       0  UNK0        0.1542
      4  O          2.5970    1.1720   -0.0090 O.2     0  UNK0       -0.2758
      5  C          3.1150   -1.1490    0.0110 C.3     0  UNK0        0.0125
      6  H          3.5970   -1.1860    0.9880 H       0  UNK0        0.0323
      7  H          2.6240   -2.1030   -0.1780 H       0  UNK0        0.0323
      8  H          3.8890   -0.9840   -0.7350 H       0  UNK0        0.0323
      9  C         -0.2770    0.5660    0.0010 C.2     0  UNK0       -0.0065
     10  C         -0.1800    1.8940    0.0110 C.3     0  UNK0       -0.0130
     11  H         -1.0750    2.4950    0.0210 H       0  UNK0        0.0326
     12  H          0.7750    2.3910    0.0100 H       0  UNK0        0.0326
     13  C         -1.5950   -0.2060    0.0000 C.3     0  UNK0       -0.0034
     14  C         -1.6880   -1.0760   -1.2640 C.3     0  UNK0       -0.0552
     15  H         -0.9040   -1.8330   -1.3150 H       0  UNK0        0.0238
     16  H         -2.6460   -1.5990   -1.2810 H       0  UNK0        0.0238
     17  H         -1.6160   -0.4570   -2.1590 H       0  UNK0        0.0238
     18  C         -1.6780   -1.0970    1.2500 C.3     0  UNK0       -0.0552
     19  H         -1.5980   -0.4930    2.1550 H       0  UNK0        0.0238
     20  H         -2.6350   -1.6200    1.2660 H       0  UNK0        0.0238
     21  H         -0.8940   -1.8550    1.2820 H       0  UNK0        0.0238
     22  C         -2.7940    0.7390    0.0130 C.3     0  UNK0       -0.0552
     23  H         -2.8030    1.3830   -0.8670 H       0  UNK0        0.0238
     24  H         -3.7140    0.1520    0.0120 H       0  UNK0        0.0238
     25  H         -2.7960    1.3680    0.9040 H       0  UNK0        0.0238
@<TRIPOS>BOND
     1    17    14    1
     2    15    14    1
     3    16    14    1
     4    14    13    1
     5    23    22    1
     6     8     5    1
     7     7     5    1
     8     3     1    1
     9     1     2   am
    10     1     9    2
    11     2     4    2
    12     2     5    1
    13    13     9    1
    14    13    22    1
    15    13    18    1
    16     9    10    1
    17    12    10    1
    18     5     6    1
    19    10    11    1
    20    24    22    1
    21    22    25    1
    22    18    20    1
    23    18    21    1
    24    18    19    1
