# Supplementary material for: Machine-Learning-Guided Discovery of Electrochemical Reactions
Source: J Am Chem Soc. 2022 Dec 2;144(49):22599–610. doi: 10.1021/jacs.2c08997 (PMC9756344; doi:10.1021/jacs.2c08997)
Supplement: Supplementary file 2 — ja2c08997_si_002.zip [file ja2c08997_si_002.zip › Graph Embedding Data/Nucleophilicity Data/Nuc_mol2/57.mol2]

@<TRIPOS>MOLECULE
C-Nu/alphaPinene.pdb
 26 27 0 0 0
SMALL
GASTEIGER

@<TRIPOS>ATOM
      1  C         -0.3160    0.5900   -1.5830 C.3     0  UNK0       -0.0424
      2  C         -0.8690    1.1500   -0.2520 C.3     0  UNK0       -0.0314
      3  C          0.2820    1.8060    0.5170 C.3     0  UNK0       -0.0311
      4  C          1.5000    0.9160    0.4970 C.2     0  UNK0       -0.0845
      5  C          1.4350   -0.2780   -0.0860 C.2     0  UNK0       -0.0729
      6  C          0.1240   -0.6430   -0.7510 C.3     0  UNK0       -0.0145
      7  H          0.5150    2.7790    0.0730 H       0  UNK0        0.0310
      8  H         -1.7540    1.7890   -0.2830 H       0  UNK0        0.0309
      9  H          0.4820    1.1540   -2.0630 H       0  UNK0        0.0274
     10  H          2.4080    1.2560    0.9830 H       0  UNK0        0.0572
     11  H          0.1500   -1.6250   -1.2260 H       0  UNK0        0.0351
     12  H         -1.0960    0.3680   -2.3060 H       0  UNK0        0.0274
     13  H         -0.0180    2.0070    1.5520 H       0  UNK0        0.0310
     14  C         -1.0740   -0.3260    0.2070 C.3     0  UNK0       -0.0253
     15  C         -2.3860   -0.9100   -0.3080 C.3     0  UNK0       -0.0590
     16  H         -2.4000   -1.9920   -0.1600 H       0  UNK0        0.0235
     17  H         -3.2270   -0.4890    0.2490 H       0  UNK0        0.0235
     18  H         -2.5580   -0.7160   -1.3650 H       0  UNK0        0.0235
     19  C         -0.9540   -0.6560    1.6860 C.3     0  UNK0       -0.0590
     20  H         -0.0260   -0.2980    2.1270 H       0  UNK0        0.0235
     21  H         -1.7880   -0.2110    2.2350 H       0  UNK0        0.0235
     22  H         -1.0030   -1.7370    1.8360 H       0  UNK0        0.0235
     23  C          2.5570   -1.2650   -0.1300 C.3     0  UNK0       -0.0435
     24  H          3.4490   -0.8790    0.3630 H       0  UNK0        0.0274
     25  H          2.2650   -2.1980    0.3610 H       0  UNK0        0.0274
     26  H          2.8110   -1.5180   -1.1630 H       0  UNK0        0.0274
@<TRIPOS>BOND
     1    12     1    1
     2     9     1    1
     3     1     6    1
     4     1     2    1
     5    18    15    1
     6    11     6    1
     7    26    23    1
     8     6     5    1
     9     6    14    1
    10    15    16    1
    11    15    14    1
    12    15    17    1
    13     8     2    1
    14     2    14    1
    15     2     3    1
    16    23     5    1
    17    23    25    1
    18    23    24    1
    19     5     4    2
    20     7     3    1
    21    14    19    1
    22     4     3    1
    23     4    10    1
    24     3    13    1
    25    19    22    1
    26    19    20    1
    27    19    21    1
