# Supplementary material for: Machine-Learning-Guided Discovery of Electrochemical Reactions
Source: J Am Chem Soc. 2022 Dec 2;144(49):22599–610. doi: 10.1021/jacs.2c08997 (PMC9756344; doi:10.1021/jacs.2c08997)
Supplement: Supplementary file 2 — ja2c08997_si_002.zip [file ja2c08997_si_002.zip › Graph Embedding Data/Nucleophilicity Data/Nuc_mol2/58.mol2]

@<TRIPOS>MOLECULE
C-Nu/ANION_Dimedone.pdb
 21 21 0 0 0
SMALL
GASTEIGER

@<TRIPOS>ATOM
      1  C         -1.0630   -1.2470   -0.0990 C.2     0  UNK0        0.1451
      2  C         -1.7060    0.0000    0.0460 C.3     0  UNK0        0.0919
      3  C         -1.0630    1.2470   -0.0990 C.2     0  UNK0        0.1451
      4  H         -2.7630    0.0000    0.2860 H       0  UNK0        0.0466
      5  O         -1.6060   -2.3580    0.0150 O.2     0  UNK0       -0.2966
      6  O         -1.6050    2.3580    0.0150 O.2     0  UNK0       -0.2966
      7  C          0.4280    1.2370   -0.4600 C.3     0  UNK0        0.0121
      8  H          0.8660    2.1520   -0.0510 H       0  UNK0        0.0347
      9  H          0.4930    1.3110   -1.5530 H       0  UNK0        0.0347
     10  C          0.4270   -1.2370   -0.4600 C.3     0  UNK0        0.0121
     11  H          0.4930   -1.3110   -1.5530 H       0  UNK0        0.0347
     12  H          0.8660   -2.1520   -0.0510 H       0  UNK0        0.0347
     13  C          1.1950   -0.0000    0.0050 C.3     0  UNK0       -0.0215
     14  C          1.3170   -0.0000    1.5310 C.3     0  UNK0       -0.0590
     15  H          1.8590   -0.8860    1.8720 H       0  UNK0        0.0235
     16  H          1.8600    0.8860    1.8720 H       0  UNK0        0.0235
     17  H          0.3300    0.0000    1.9950 H       0  UNK0        0.0235
     18  C          2.6000   -0.0000   -0.5970 C.3     0  UNK0       -0.0590
     19  H          3.1600    0.8860   -0.2800 H       0  UNK0        0.0235
     20  H          3.1590   -0.8860   -0.2800 H       0  UNK0        0.0235
     21  H          2.5550   -0.0000   -1.6890 H       0  UNK0        0.0235
@<TRIPOS>BOND
     1    21    18    1
     2     9     7    1
     3    11    10    1
     4    18    19    1
     5    18    20    1
     6    18    13    1
     7     7     3    1
     8     7     8    1
     9     7    13    1
    10    10     1    1
    11    10    12    1
    12    10    13    1
    13     1     5    2
    14     1     2    1
    15     3     6    2
    16     3     2    1
    17    13    14    1
    18     2     4    1
    19    14    15    1
    20    14    16    1
    21    14    17    1
