# Supplementary material for: Machine-Learning-Guided Discovery of Electrochemical Reactions
Source: J Am Chem Soc. 2022 Dec 2;144(49):22599–610. doi: 10.1021/jacs.2c08997 (PMC9756344; doi:10.1021/jacs.2c08997)
Supplement: Supplementary file 2 — ja2c08997_si_002.zip [file ja2c08997_si_002.zip › Graph Embedding Data/Nucleophilicity Data/Nuc_mol2/62.mol2]

@<TRIPOS>MOLECULE
N-Nu/NAc2MeImidazoline.pdb
 19 19 0 0 0
SMALL
GASTEIGER

@<TRIPOS>ATOM
      1  C          1.9390   -1.2990    0.0610 C.3     0  UNK0        0.1678
      2  C          0.4240   -1.5590   -0.0650 C.3     0  UNK0        0.1297
      3  H          2.3390   -1.6680    1.0070 H       0  UNK0        0.0829
      4  H          2.5060   -1.7740   -0.7390 H       0  UNK0        0.0829
      5  H          0.1650   -2.0270   -1.0170 H       0  UNK0        0.0772
      6  H          0.0340   -2.1790    0.7410 H       0  UNK0        0.0772
      7  N          2.1150    0.1500    0.0040 N.2     0  UNK0       -0.0837
      8  N         -0.1160   -0.1990    0.0020 N.am    0  UNK0       -0.1575
      9  C          0.9750    0.7030   -0.0090 C.2     0  UNK0        0.2870
     10  C         -1.4560    0.1160    0.0140 C.2     0  UNK0        0.3004
     11  O         -1.8670    1.2540    0.0490 O.2     0  UNK0       -0.2478
     12  C         -2.3910   -1.0700   -0.0090 C.3     0  UNK0        0.0358
     13  H         -2.2680   -1.6720    0.8930 H       0  UNK0        0.0345
     14  H         -3.4090   -0.6950   -0.0580 H       0  UNK0        0.0345
     15  H         -2.1910   -1.7140   -0.8670 H       0  UNK0        0.0345
     16  C          0.7770    2.1780   -0.0360 C.3     0  UNK0        0.0392
     17  H          0.1880    2.4720   -0.9040 H       0  UNK0        0.0351
     18  H          0.2210    2.5060    0.8400 H       0  UNK0        0.0351
     19  H          1.7580    2.6430   -0.0630 H       0  UNK0        0.0351
@<TRIPOS>BOND
     1     5     2    1
     2    17    16    1
     3    15    12    1
     4     4     1    1
     5     2     8    1
     6     2     1    1
     7     2     6    1
     8    19    16    1
     9    14    12    1
    10    16     9    1
    11    16    18    1
    12     9     8    1
    13     9     7    2
    14    12    10    1
    15    12    13    1
    16     8    10   am
    17     7     1    1
    18    10    11    2
    19     1     3    1
