# Supplementary material for: Machine-Learning-Guided Discovery of Electrochemical Reactions
Source: J Am Chem Soc. 2022 Dec 2;144(49):22599–610. doi: 10.1021/jacs.2c08997 (PMC9756344; doi:10.1021/jacs.2c08997)
Supplement: Supplementary file 2 — ja2c08997_si_002.zip [file ja2c08997_si_002.zip › Graph Embedding Data/Nucleophilicity Data/Nuc_mol2/64.mol2]

@<TRIPOS>MOLECULE
C-Nu/TMSacetone_2.pdb
 22 21 0 0 0
SMALL
GASTEIGER

@<TRIPOS>ATOM
      1  C         -1.7510    0.0060    0.0010 C.2     0  UNK0        0.0000
      2  C         -1.8910    1.3300    0.0000 C.2     0  UNK0        0.0000
      3  C         -2.8950   -0.9560    0.0000 C.3     0  UNK0        0.0000
      4  H         -1.0460    2.0040    0.0000 H       0  UNK0        0.0000
      5  H         -2.8350   -1.5990    0.8800 H       0  UNK0        0.0000
      6  H         -2.8340   -1.6000   -0.8790 H       0  UNK0        0.0000
      7  O         -0.5600   -0.6450    0.0020 O.2     0  UNK0        0.0000
      8 Si          0.9970   -0.0460   -0.0000 Si      0  UNK0        0.0000
      9  C          1.3050    0.9570   -1.5430 C.3     0  UNK0        0.0000
     10  H          1.0700    0.3690   -2.4320 H       0  UNK0        0.0000
     11  H          0.7130    1.8710   -1.5790 H       0  UNK0        0.0000
     12  H          2.3600    1.2380   -1.5980 H       0  UNK0        0.0000
     13  C          1.3070    0.9610    1.5390 C.3     0  UNK0        0.0000
     14  H          1.0700    0.3770    2.4300 H       0  UNK0        0.0000
     15  H          2.3620    1.2400    1.5930 H       0  UNK0        0.0000
     16  H          0.7170    1.8770    1.5720 H       0  UNK0        0.0000
     17  C          2.0610   -1.5710    0.0020 C.3     0  UNK0        0.0000
     18  H          3.1210   -1.3070    0.0000 H       0  UNK0        0.0000
     19  H          1.8650   -2.1800    0.8860 H       0  UNK0        0.0000
     20  H          1.8630   -2.1830   -0.8800 H       0  UNK0        0.0000
     21  H         -2.8790    1.7630   -0.0010 H       0  UNK0        0.0000
     22  H         -3.8490   -0.4350   -0.0010 H       0  UNK0        0.0000
@<TRIPOS>BOND
     1    10     9    1
     2    12     9    1
     3    11     9    1
     4     9     8    1
     5    20    17    1
     6     6     3    1
     7    21     2    1
     8    22     3    1
     9     2     4    1
    10     2     1    2
    11     3     1    1
    12     3     5    1
    13     8     7    1
    14     8    17    1
    15     8    13    1
    16    18    17    1
    17     1     7    1
    18    17    19    1
    19    13    16    1
    20    13    15    1
    21    13    14    1
