# Supplementary material for: Machine-Learning-Guided Discovery of Electrochemical Reactions
Source: J Am Chem Soc. 2022 Dec 2;144(49):22599–610. doi: 10.1021/jacs.2c08997 (PMC9756344; doi:10.1021/jacs.2c08997)
Supplement: Supplementary file 2 — ja2c08997_si_002.zip [file ja2c08997_si_002.zip › Graph Embedding Data/Nucleophilicity Data/Nuc_mol2/68.mol2]

@<TRIPOS>MOLECULE
C-Nu/metaMeAnisole.pdb
 19 19 0 0 0
SMALL
GASTEIGER

@<TRIPOS>ATOM
      1  C         -1.6540    1.1080   -0.0000 C.ar    0  UNK0       -0.0586
      2  C         -1.6350   -0.2860   -0.0000 C.ar    0  UNK0       -0.0470
      3  C         -0.4110   -0.9380   -0.0000 C.ar    0  UNK0       -0.0170
      4  C          0.7830   -0.2220    0.0000 C.ar    0  UNK0        0.1203
      5  C          0.7610    1.1690    0.0000 C.ar    0  UNK0       -0.0199
      6  C         -0.4670    1.8200    0.0000 C.ar    0  UNK0       -0.0581
      7  H         -2.6020    1.6320   -0.0000 H       0  UNK0        0.0620
      8  H         -0.3580   -2.0200   -0.0000 H       0  UNK0        0.0657
      9  H          1.6740    1.7460    0.0000 H       0  UNK0        0.0654
     10  H         -0.4890    2.9020    0.0000 H       0  UNK0        0.0619
     11  O          1.9190   -0.9660    0.0000 O.3     0  UNK0       -0.4951
     12  C          3.1510   -0.2830   -0.0000 C.3     0  UNK0        0.0788
     13  H          3.9230   -1.0470   -0.0000 H       0  UNK0        0.0660
     14  H          3.2580    0.3410   -0.8920 H       0  UNK0        0.0660
     15  H          3.2580    0.3410    0.8910 H       0  UNK0        0.0660
     16  C         -2.9110   -1.0830   -0.0000 C.3     0  UNK0       -0.0396
     17  H         -2.9670   -1.7270   -0.8790 H       0  UNK0        0.0278
     18  H         -2.9690   -1.7250    0.8800 H       0  UNK0        0.0278
     19  H         -3.7820   -0.4290   -0.0010 H       0  UNK0        0.0278
@<TRIPOS>BOND
     1    14    12    1
     2    17    16    1
     3    19    16    1
     4     1     2   ar
     5     1     6   ar
     6     1     7    1
     7     2     3   ar
     8     2    16    1
     9     3     4   ar
    10     3     8    1
    11     4     5   ar
    12     4    11    1
    13     5     6   ar
    14     5     9    1
    15     6    10    1
    16    11    12    1
    17    12    13    1
    18    12    15    1
    19    16    18    1
