# Supplementary material for: Machine-Learning-Guided Discovery of Electrochemical Reactions
Source: J Am Chem Soc. 2022 Dec 2;144(49):22599–610. doi: 10.1021/jacs.2c08997 (PMC9756344; doi:10.1021/jacs.2c08997)
Supplement: Supplementary file 2 — ja2c08997_si_002.zip [file ja2c08997_si_002.zip › Graph Embedding Data/Nucleophilicity Data/Nuc_mol2/69.mol2]

@<TRIPOS>MOLECULE
N-Nu/NTMSImidazole.pdb
 21 21 0 0 0
SMALL
GASTEIGER

@<TRIPOS>ATOM
      1  C          1.4740    1.0790    0.0000 C.ar    0  UNK0        0.0000
      2  C          1.4510   -1.1020   -0.0000 C.ar    0  UNK0        0.0000
      3  C          2.7300   -0.6330   -0.0000 C.ar    0  UNK0        0.0000
      4  N          2.7330    0.7380    0.0000 N.ar    0  UNK0        0.0000
      5  H          1.1050    2.0930    0.0000 H       0  UNK0        0.0000
      6  H          1.0580   -2.1050   -0.0000 H       0  UNK0        0.0000
      7  H          3.6460   -1.2010   -0.0000 H       0  UNK0        0.0000
      8  N          0.6250    0.0060   -0.0000 N.ar    0  UNK0        0.0000
      9 Si         -1.1500   -0.0000    0.0000 Si      0  UNK0        0.0000
     10  C         -1.7150   -0.8950   -1.5320 C.3     0  UNK0        0.0000
     11  H         -1.3390   -1.9190   -1.5500 H       0  UNK0        0.0000
     12  H         -2.8060   -0.9390   -1.5740 H       0  UNK0        0.0000
     13  H         -1.3590   -0.3900   -2.4310 H       0  UNK0        0.0000
     14  C         -1.7150   -0.8910    1.5340 C.3     0  UNK0        0.0000
     15  H         -1.3590   -0.3850    2.4320 H       0  UNK0        0.0000
     16  H         -2.8060   -0.9360    1.5760 H       0  UNK0        0.0000
     17  H         -1.3390   -1.9160    1.5550 H       0  UNK0        0.0000
     18  C         -1.6870    1.7820   -0.0020 C.3     0  UNK0        0.0000
     19  H         -1.3280    2.3090   -0.8880 H       0  UNK0        0.0000
     20  H         -2.7770    1.8360   -0.0020 H       0  UNK0        0.0000
     21  H         -1.3290    2.3100    0.8830 H       0  UNK0        0.0000
@<TRIPOS>BOND
     1    13    10    1
     2    12    10    1
     3    11    10    1
     4    10     9    1
     5    19    18    1
     6    18    20    1
     7    18     9    1
     8    18    21    1
     9     1     4   ar
    10     1     5    1
    11     1     8   ar
    12     2     3   ar
    13     2     6    1
    14     2     8   ar
    15     3     4   ar
    16     3     7    1
    17     8     9    1
    18     9    14    1
    19    14    17    1
    20    14    16    1
    21    14    15    1
