# Supplementary material for: Machine-Learning-Guided Discovery of Electrochemical Reactions
Source: J Am Chem Soc. 2022 Dec 2;144(49):22599–610. doi: 10.1021/jacs.2c08997 (PMC9756344; doi:10.1021/jacs.2c08997)
Supplement: Supplementary file 2 — ja2c08997_si_002.zip [file ja2c08997_si_002.zip › Graph Embedding Data/Nucleophilicity Data/Nuc_mol2/71.mol2]

@<TRIPOS>MOLECULE
C-Nu/TMScrotyl.pdb
 24 23 0 0 0
SMALL
GASTEIGER

@<TRIPOS>ATOM
      1  C          2.4500   -0.3440    0.3460 C.2     0  UNK0        0.0000
      2  H          2.3390   -1.3760    0.6730 H       0  UNK0        0.0000
      3  C          1.4600    0.5080    0.5880 C.2     0  UNK0        0.0000
      4  C          0.1550    0.1650    1.2310 C.3     0  UNK0        0.0000
      5  H         -0.1380    0.9380    1.9480 H       0  UNK0        0.0000
      6  H          0.2340   -0.7760    1.7820 H       0  UNK0        0.0000
      7 Si         -1.2250   -0.0200   -0.0490 Si      0  UNK0        0.0000
      8  H          1.5770    1.5390    0.2570 H       0  UNK0        0.0000
      9  C          3.7300    0.0050   -0.3460 C.3     0  UNK0        0.0000
     10  H          4.5920   -0.1910    0.2950 H       0  UNK0        0.0000
     11  H          3.8660   -0.5920   -1.2510 H       0  UNK0        0.0000
     12  H          3.7480    1.0590   -0.6280 H       0  UNK0        0.0000
     13  C         -2.8580   -0.2560    0.8390 C.3     0  UNK0        0.0000
     14  H         -3.0950    0.6090    1.4630 H       0  UNK0        0.0000
     15  H         -3.6760   -0.3890    0.1280 H       0  UNK0        0.0000
     16  H         -2.8310   -1.1360    1.4840 H       0  UNK0        0.0000
     17  C         -1.2940    1.5210   -1.1130 C.3     0  UNK0        0.0000
     18  H         -2.1120    1.4600   -1.8340 H       0  UNK0        0.0000
     19  H         -1.4510    2.4150   -0.5060 H       0  UNK0        0.0000
     20  H         -0.3660    1.6520   -1.6720 H       0  UNK0        0.0000
     21  C         -0.8490   -1.5110   -1.1160 C.3     0  UNK0        0.0000
     22  H          0.1280   -1.4050   -1.5900 H       0  UNK0        0.0000
     23  H         -0.8370   -2.4270   -0.5220 H       0  UNK0        0.0000
     24  H         -1.5960   -1.6320   -1.9030 H       0  UNK0        0.0000
@<TRIPOS>BOND
     1    24    21    1
     2    18    17    1
     3    20    17    1
     4    22    21    1
     5    11     9    1
     6    21    23    1
     7    21     7    1
     8    17    19    1
     9    17     7    1
    10    12     9    1
    11     9    10    1
    12     9     1    1
    13     7    13    1
    14     7     4    1
    15    15    13    1
    16     8     3    1
    17     1     3    2
    18     1     2    1
    19     3     4    1
    20    13    14    1
    21    13    16    1
    22     4     6    1
    23     4     5    1
