# Supplementary material for: Machine-Learning-Guided Discovery of Electrochemical Reactions
Source: J Am Chem Soc. 2022 Dec 2;144(49):22599–610. doi: 10.1021/jacs.2c08997 (PMC9756344; doi:10.1021/jacs.2c08997)
Supplement: Supplementary file 2 — ja2c08997_si_002.zip [file ja2c08997_si_002.zip › Graph Embedding Data/Nucleophilicity Data/Nuc_mol2/72.mol2]

@<TRIPOS>MOLECULE
C-Nu/TMSisovaleraldehyde.pdb
 25 24 0 0 0
SMALL
GASTEIGER

@<TRIPOS>ATOM
      1  C          2.3690    0.0050   -0.0040 C.2     0  UNK0        0.0000
      2  C          1.1020   -0.3940   -0.0140 C.2     0  UNK0        0.0000
      3  O          0.0480    0.4680   -0.0240 O.2     0  UNK0        0.0000
      4 Si         -1.5470   -0.0030    0.0010 Si      0  UNK0        0.0000
      5  C         -1.9050   -1.0540   -1.4990 C.3     0  UNK0        0.0000
      6  H         -2.9550   -1.3510   -1.5220 H       0  UNK0        0.0000
      7  H         -1.3040   -1.9650   -1.5030 H       0  UNK0        0.0000
      8  H         -1.6890   -0.5060   -2.4180 H       0  UNK0        0.0000
      9  C         -2.5210    1.5790   -0.0290 C.3     0  UNK0        0.0000
     10  H         -3.5940    1.3780   -0.0160 H       0  UNK0        0.0000
     11  H         -2.2950    2.1550   -0.9280 H       0  UNK0        0.0000
     12  H         -2.2810    2.1970    0.8370 H       0  UNK0        0.0000
     13  C         -1.8780   -0.9800    1.5560 C.3     0  UNK0        0.0000
     14  H         -2.9260   -1.2830    1.6080 H       0  UNK0        0.0000
     15  H         -1.6530   -0.3860    2.4440 H       0  UNK0        0.0000
     16  H         -1.2700   -1.8860    1.5960 H       0  UNK0        0.0000
     17  H          0.8530   -1.4540   -0.0170 H       0  UNK0        0.0000
     18  C          2.7530    1.4530   -0.0010 C.3     0  UNK0        0.0000
     19  H          1.8770    2.0970   -0.0070 H       0  UNK0        0.0000
     20  H          3.3550    1.6870    0.8810 H       0  UNK0        0.0000
     21  H          3.3670    1.6880   -0.8750 H       0  UNK0        0.0000
     22  C          3.4850   -0.9950    0.0040 C.3     0  UNK0        0.0000
     23  H          4.1290   -0.8650   -0.8700 H       0  UNK0        0.0000
     24  H          4.1180   -0.8650    0.8860 H       0  UNK0        0.0000
     25  H          3.1120   -2.0190    0.0010 H       0  UNK0        0.0000
@<TRIPOS>BOND
     1     8     5    1
     2     6     5    1
     3     7     5    1
     4     5     4    1
     5    11     9    1
     6    21    18    1
     7    23    22    1
     8     9    10    1
     9     9     4    1
    10     9    12    1
    11     3     2    1
    12     3     4    1
    13    17     2    1
    14     2     1    2
    15    19    18    1
    16     1    18    1
    17     1    22    1
    18    18    20    1
    19     4    13    1
    20    25    22    1
    21    22    24    1
    22    13    16    1
    23    13    14    1
    24    13    15    1
