# Supplementary material for: Machine-Learning-Guided Discovery of Electrochemical Reactions
Source: J Am Chem Soc. 2022 Dec 2;144(49):22599–610. doi: 10.1021/jacs.2c08997 (PMC9756344; doi:10.1021/jacs.2c08997)
Supplement: Supplementary file 2 — ja2c08997_si_002.zip [file ja2c08997_si_002.zip › Graph Embedding Data/Nucleophilicity Data/Nuc_mol2/74.mol2]

@<TRIPOS>MOLECULE
C-Nu/MeCyclohexene.pdb
 19 19 0 0 0
SMALL
GASTEIGER

@<TRIPOS>ATOM
      1  C          1.1460   -1.2060   -0.3150 C.3     0  UNK0       -0.0491
      2  C          1.8310   -0.0220    0.3590 C.3     0  UNK0       -0.0493
      3  C          1.1980    1.2860   -0.1060 C.3     0  UNK0       -0.0345
      4  C         -0.3040    1.2170   -0.0950 C.2     0  UNK0       -0.0850
      5  C         -1.0010    0.0880    0.0040 C.2     0  UNK0       -0.0765
      6  C         -0.3270   -1.2600    0.0770 C.3     0  UNK0       -0.0320
      7  H          1.5280    2.1130    0.5280 H       0  UNK0        0.0307
      8  H          1.7130   -0.1140    1.4430 H       0  UNK0        0.0268
      9  H          2.9020   -0.0210    0.1500 H       0  UNK0        0.0268
     10  H          1.2260   -1.0920   -1.4000 H       0  UNK0        0.0268
     11  H          1.6400   -2.1430   -0.0540 H       0  UNK0        0.0268
     12  H         -0.8410    2.1580   -0.1670 H       0  UNK0        0.0572
     13  H         -0.4320   -1.6500    1.0970 H       0  UNK0        0.0310
     14  H         -0.8670   -1.9620   -0.5650 H       0  UNK0        0.0310
     15  H          1.5450    1.5280   -1.1170 H       0  UNK0        0.0307
     16  C         -2.5000    0.0690    0.0540 C.3     0  UNK0       -0.0438
     17  H         -2.9150    1.0760    0.0400 H       0  UNK0        0.0274
     18  H         -2.9090   -0.4870   -0.7930 H       0  UNK0        0.0274
     19  H         -2.8470   -0.4350    0.9600 H       0  UNK0        0.0274
@<TRIPOS>BOND
     1    10     1    1
     2    15     3    1
     3    18    16    1
     4    14     6    1
     5     1    11    1
     6     1     6    1
     7     1     2    1
     8    12     4    1
     9     3     4    1
    10     3     2    1
    11     3     7    1
    12     4     5    2
    13     5    16    1
    14     5     6    1
    15    17    16    1
    16    16    19    1
    17     6    13    1
    18     9     2    1
    19     2     8    1
