# Supplementary material for: Machine-Learning-Guided Discovery of Electrochemical Reactions
Source: J Am Chem Soc. 2022 Dec 2;144(49):22599–610. doi: 10.1021/jacs.2c08997 (PMC9756344; doi:10.1021/jacs.2c08997)
Supplement: Supplementary file 2 — ja2c08997_si_002.zip [file ja2c08997_si_002.zip › Graph Embedding Data/Nucleophilicity Data/Nuc_mol2/76.mol2]

@<TRIPOS>MOLECULE
C-Nu/ANION_4CNPhPropionitrile.pdb
 19 19 0 0 0
SMALL
GASTEIGER

@<TRIPOS>ATOM
      1  C          2.1330    0.3150    0.0000 C.3     0  UNK0        0.1014
      2  C          0.7430    0.1800    0.0000 C.ar    0  UNK0       -0.0259
      3  C          0.0820   -1.0920   -0.0000 C.ar    0  UNK0       -0.0558
      4  C         -0.1210    1.3210    0.0000 C.ar    0  UNK0       -0.0558
      5  C         -1.2790   -1.2030   -0.0000 C.ar    0  UNK0       -0.0440
      6  H          0.6930   -1.9870   -0.0000 H       0  UNK0        0.0621
      7  C         -1.4880    1.1980    0.0000 C.ar    0  UNK0       -0.0440
      8  H          0.3130    2.3120    0.0000 H       0  UNK0        0.0621
      9  C         -2.1090   -0.0600   -0.0000 C.ar    0  UNK0        0.0518
     10  H         -1.7400   -2.1830   -0.0000 H       0  UNK0        0.0630
     11  H         -2.1080    2.0880    0.0000 H       0  UNK0        0.0630
     12  C         -3.5230   -0.1780   -0.0000 C.1     0  UNK0        0.0992
     13  N         -4.6740   -0.2730   -0.0000 N.1     0  UNK0       -0.1909
     14  C          2.7990    1.6650    0.0000 C.3     0  UNK0       -0.0407
     15  H          2.5270    2.2610   -0.8800 H       0  UNK0        0.0249
     16  H          2.5270    2.2610    0.8810 H       0  UNK0        0.0249
     17  H          3.8830    1.5550    0.0000 H       0  UNK0        0.0249
     18  C          2.9530   -0.8260    0.0000 C.1     0  UNK0        0.0756
     19  N          3.6420   -1.7600    0.0000 N.1     0  UNK0       -0.1956
@<TRIPOS>BOND
     1    15    14    1
     2     1     2    1
     3     1    14    1
     4     1    18    1
     5     2     3   ar
     6     2     4   ar
     7     3     5   ar
     8     3     6    1
     9     4     7   ar
    10     4     8    1
    11     5     9   ar
    12     5    10    1
    13     7     9   ar
    14     7    11    1
    15     9    12    1
    16    12    13    3
    17    14    17    1
    18    14    16    1
    19    18    19    3
