# Supplementary material for: Machine-Learning-Guided Discovery of Electrochemical Reactions
Source: J Am Chem Soc. 2022 Dec 2;144(49):22599–610. doi: 10.1021/jacs.2c08997 (PMC9756344; doi:10.1021/jacs.2c08997)
Supplement: Supplementary file 2 — ja2c08997_si_002.zip [file ja2c08997_si_002.zip › Graph Embedding Data/Nucleophilicity Data/Nuc_mol2/79.mol2]

@<TRIPOS>MOLECULE
C-Nu/tBuIsobutene_1.pdb
 24 23 0 0 0
SMALL
GASTEIGER

@<TRIPOS>ATOM
      1  C         -2.3380   -1.1680    0.0540 C.2     0  UNK0       -0.0997
      2  H         -3.3290   -1.0060    0.4610 H       0  UNK0        0.0534
      3  H         -2.0320   -2.1950   -0.1060 H       0  UNK0        0.0534
      4  C         -1.5340   -0.1520   -0.2380 C.2     0  UNK0       -0.0792
      5  C         -0.1710   -0.3970   -0.8360 C.3     0  UNK0       -0.0273
      6  H         -0.1000   -1.4610   -1.0730 H       0  UNK0        0.0315
      7  H         -0.0970    0.1440   -1.7870 H       0  UNK0        0.0315
      8  C          1.0650   -0.0240    0.0190 C.3     0  UNK0       -0.0341
      9  C          1.3190    1.4850    0.0370 C.3     0  UNK0       -0.0598
     10  H          0.5260    2.0350    0.5410 H       0  UNK0        0.0235
     11  H          2.2520    1.7000    0.5610 H       0  UNK0        0.0235
     12  H          1.4090    1.8750   -0.9800 H       0  UNK0        0.0235
     13  C          2.2800   -0.6990   -0.6230 C.3     0  UNK0       -0.0598
     14  H          3.1940   -0.4410   -0.0860 H       0  UNK0        0.0235
     15  H          2.1750   -1.7860   -0.6120 H       0  UNK0        0.0235
     16  H          2.3980   -0.3820   -1.6620 H       0  UNK0        0.0235
     17  C          0.8970   -0.5420    1.4460 C.3     0  UNK0       -0.0598
     18  H          0.0640   -0.0510    1.9520 H       0  UNK0        0.0235
     19  H          0.6970   -1.6160    1.4490 H       0  UNK0        0.0235
     20  H          1.8040   -0.3620    2.0270 H       0  UNK0        0.0235
     21  C         -1.9710    1.2690   -0.0030 C.3     0  UNK0       -0.0440
     22  H         -1.5190    1.6740    0.9050 H       0  UNK0        0.0274
     23  H         -1.6680    1.9170   -0.8290 H       0  UNK0        0.0274
     24  H         -3.0520    1.3280    0.1110 H       0  UNK0        0.0274
@<TRIPOS>BOND
     1     7     5    1
     2    16    13    1
     3     6     5    1
     4    12     9    1
     5     5     4    1
     6     5     8    1
     7    23    21    1
     8    13    15    1
     9    13    14    1
    10    13     8    1
    11     4    21    1
    12     4     1    2
    13     3     1    1
    14    21    24    1
    15    21    22    1
    16     8     9    1
    17     8    17    1
    18     9    10    1
    19     9    11    1
    20     1     2    1
    21    17    19    1
    22    17    18    1
    23    17    20    1
