# Supplementary material for: Machine-Learning-Guided Discovery of Electrochemical Reactions
Source: J Am Chem Soc. 2022 Dec 2;144(49):22599–610. doi: 10.1021/jacs.2c08997 (PMC9756344; doi:10.1021/jacs.2c08997)
Supplement: Supplementary file 2 — ja2c08997_si_002.zip [file ja2c08997_si_002.zip › Graph Embedding Data/Nucleophilicity Data/Nuc_mol2/81.mol2]

@<TRIPOS>MOLECULE
C-Nu/Acetophenone4MeAcetamide.pdb
 26 26 0 0 0
SMALL
GASTEIGER

@<TRIPOS>ATOM
      1  N         -1.8310   -0.3100    0.1880 N.am    0  UNK0       -0.2888
      2  C         -3.1960   -0.3550    0.0580 C.2     0  UNK0        0.2139
      3  H         -1.3900   -1.1190    0.5930 H       0  UNK0        0.1545
      4  O         -3.8590    0.5580   -0.3770 O.2     0  UNK0       -0.2758
      5  C         -3.8260   -1.6460    0.5330 C.3     0  UNK0        0.0125
      6  H         -3.1360   -2.4890    0.5250 H       0  UNK0        0.0323
      7  H         -4.1890   -1.5000    1.5510 H       0  UNK0        0.0323
      8  H         -4.6820   -1.8630   -0.1020 H       0  UNK0        0.0323
      9  C          0.4660    0.3840   -0.0530 C.ar    0  UNK0       -0.0079
     10  C          1.4110    1.2470    0.5010 C.ar    0  UNK0       -0.0529
     11  C          0.9070   -0.8330   -0.5680 C.ar    0  UNK0       -0.0529
     12  C          2.7510    0.9050    0.5260 C.ar    0  UNK0       -0.0582
     13  C          2.2530   -1.1710   -0.5390 C.ar    0  UNK0       -0.0582
     14  H          0.1980   -1.5110   -1.0300 H       0  UNK0        0.0624
     15  C          3.1970   -0.3100    0.0080 C.ar    0  UNK0       -0.0504
     16  H          3.4680    1.5900    0.9650 H       0  UNK0        0.0620
     17  H          2.5750   -2.1160   -0.9600 H       0  UNK0        0.0620
     18  H          1.0810    2.1860    0.9280 H       0  UNK0        0.0624
     19  C         -0.9690    0.7640   -0.1020 C.2     0  UNK0        0.0179
     20  C         -1.3660    1.9980   -0.4110 C.3     0  UNK0       -0.0087
     21  H         -0.6140    2.7310   -0.6650 H       0  UNK0        0.0329
     22  H         -2.4060    2.2750   -0.4490 H       0  UNK0        0.0329
     23  C          4.6540   -0.6770    0.0620 C.3     0  UNK0       -0.0397
     24  H          5.2770    0.1420   -0.2980 H       0  UNK0        0.0278
     25  H          4.9610   -0.8940    1.0880 H       0  UNK0        0.0278
     26  H          4.8620   -1.5570   -0.5440 H       0  UNK0        0.0278
@<TRIPOS>BOND
     1    14    11    1
     2    17    13    1
     3    21    20    1
     4    11    13   ar
     5    11     9   ar
     6    26    23    1
     7    13    15   ar
     8    22    20    1
     9    20    19    1
    10     4     2    2
    11    24    23    1
    12     8     5    1
    13    19     9    1
    14    19     1    2
    15     9    10   ar
    16    15    23    1
    17    15    12   ar
    18     2     1   am
    19     2     5    1
    20    23    25    1
    21     1     3    1
    22    10    12   ar
    23    10    18    1
    24     6     5    1
    25    12    16    1
    26     5     7    1
