# Supplementary material for: Machine-Learning-Guided Discovery of Electrochemical Reactions
Source: J Am Chem Soc. 2022 Dec 2;144(49):22599–610. doi: 10.1021/jacs.2c08997 (PMC9756344; doi:10.1021/jacs.2c08997)
Supplement: Supplementary file 2 — ja2c08997_si_002.zip [file ja2c08997_si_002.zip › Graph Embedding Data/Nucleophilicity Data/Nuc_mol2/86.mol2]

@<TRIPOS>MOLECULE
O-Nu/ANION_4tBuPhenate.pdb
 24 24 0 0 0
SMALL
GASTEIGER

@<TRIPOS>ATOM
      1  C         -0.3070    0.0360   -0.0000 C.3     0  UNK0        0.0254
      2  C          0.4270   -1.1610   -0.0000 C.2     0  UNK0       -0.0689
      3  C          1.8050   -1.1940   -0.0000 C.2     0  UNK0       -0.0180
      4  C          2.6140   -0.0020    0.0000 C.2     0  UNK0        0.1784
      5  C          1.8360    1.2060   -0.0000 C.2     0  UNK0       -0.0180
      6  C          0.4520    1.2110   -0.0000 C.2     0  UNK0       -0.0689
      7  H         -0.1070   -2.1090   -0.0000 H       0  UNK0        0.0582
      8  H          2.3300   -2.1440   -0.0000 H       0  UNK0        0.0653
      9  H          2.3830    2.1430   -0.0000 H       0  UNK0        0.0653
     10  H         -0.0470    2.1740   -0.0000 H       0  UNK0        0.0582
     11  O          3.8720   -0.0220    0.0000 O.2     0  UNK0       -0.2879
     12  C         -1.8330    0.0040    0.0000 C.3     0  UNK0       -0.0241
     13  C         -2.3510   -0.7300    1.2470 C.3     0  UNK0       -0.0590
     14  H         -2.0180   -0.2160    2.1510 H       0  UNK0        0.0235
     15  H         -3.4460   -0.7730    1.2510 H       0  UNK0        0.0235
     16  H         -1.9680   -1.7500    1.2850 H       0  UNK0        0.0235
     17  C         -2.3510   -0.7290   -1.2470 C.3     0  UNK0       -0.0590
     18  H         -3.4460   -0.7730   -1.2520 H       0  UNK0        0.0235
     19  H         -2.0180   -0.2150   -2.1510 H       0  UNK0        0.0235
     20  H         -1.9680   -1.7500   -1.2860 H       0  UNK0        0.0235
     21  C         -2.4380    1.4090    0.0000 C.3     0  UNK0       -0.0590
     22  H         -2.1300    1.9710    0.8840 H       0  UNK0        0.0235
     23  H         -2.1300    1.9710   -0.8830 H       0  UNK0        0.0235
     24  H         -3.5300    1.3430    0.0000 H       0  UNK0        0.0235
@<TRIPOS>BOND
     1    19    17    1
     2    20    17    1
     3    18    17    1
     4    17    12    1
     5    23    21    1
     6     1     2    1
     7     1     6    1
     8     1    12    1
     9     2     3    2
    10     2     7    1
    11     3     4    1
    12     3     8    1
    13     4     5    1
    14     4    11    2
    15     5     6    2
    16     5     9    1
    17     6    10    1
    18    12    21    1
    19    12    13    1
    20    21    24    1
    21    21    22    1
    22    13    15    1
    23    13    16    1
    24    13    14    1
