# Supplementary material for: Machine-Learning-Guided Discovery of Electrochemical Reactions
Source: J Am Chem Soc. 2022 Dec 2;144(49):22599–610. doi: 10.1021/jacs.2c08997 (PMC9756344; doi:10.1021/jacs.2c08997)
Supplement: Supplementary file 2 — ja2c08997_si_002.zip [file ja2c08997_si_002.zip › Graph Embedding Data/Nucleophilicity Data/Nuc_mol2/88.mol2]

@<TRIPOS>MOLECULE
C-Nu/Indole2Me5OMe.pdb
 23 24 0 0 0
SMALL
GASTEIGER

@<TRIPOS>ATOM
      1  C          0.3890   -0.4900    0.0000 C.ar    0  UNK0        0.0034
      2  C          0.7920    0.8570    0.0000 C.ar    0  UNK0        0.0469
      3  C         -0.1320    1.9000   -0.0000 C.ar    0  UNK0       -0.0343
      4  C         -1.4690    1.5740   -0.0000 C.ar    0  UNK0       -0.0180
      5  C         -1.8920    0.2300    0.0000 C.ar    0  UNK0        0.1208
      6  C         -0.9800   -0.8060    0.0000 C.ar    0  UNK0       -0.0108
      7  C          1.5850   -1.2780   -0.0000 C.ar    0  UNK0       -0.0336
      8  C          2.6450   -0.4170   -0.0000 C.ar    0  UNK0        0.0139
      9  H          0.1830    2.9350   -0.0000 H       0  UNK0        0.0639
     10  H         -2.2300    2.3420   -0.0000 H       0  UNK0        0.0655
     11  H          1.6570   -2.3540   -0.0000 H       0  UNK0        0.0641
     12  H          2.7430    1.6970    0.0000 H       0  UNK0        0.1656
     13  N          2.1700    0.8730    0.0000 N.ar    0  UNK0       -0.3581
     14  H         -1.2930   -1.8400    0.0000 H       0  UNK0        0.0661
     15  C          4.1080   -0.6930   -0.0000 C.3     0  UNK0       -0.0244
     16  H          4.5920   -0.2700   -0.8830 H       0  UNK0        0.0292
     17  H          4.5920   -0.2700    0.8830 H       0  UNK0        0.0292
     18  H          4.2810   -1.7670   -0.0000 H       0  UNK0        0.0292
     19  O         -3.2460    0.0610   -0.0000 O.3     0  UNK0       -0.4951
     20  C         -3.7320   -1.2570    0.0000 C.3     0  UNK0        0.0788
     21  H         -3.4050   -1.8020    0.8910 H       0  UNK0        0.0660
     22  H         -4.8170   -1.1850   -0.0000 H       0  UNK0        0.0660
     23  H         -3.4040   -1.8020   -0.8910 H       0  UNK0        0.0660
@<TRIPOS>BOND
     1    23    20    1
     2    16    15    1
     3     1     2   ar
     4     1     6   ar
     5     1     7   ar
     6     2     3   ar
     7     2    13   ar
     8     3     4   ar
     9     3     9    1
    10     4     5   ar
    11     4    10    1
    12     5     6   ar
    13     5    19    1
    14     6    14    1
    15     7     8   ar
    16     7    11    1
    17     8    13   ar
    18     8    15    1
    19    12    13    1
    20    15    18    1
    21    15    17    1
    22    19    20    1
    23    20    22    1
    24    20    21    1
