# Supplementary material for: Machine-Learning-Guided Discovery of Electrochemical Reactions
Source: J Am Chem Soc. 2022 Dec 2;144(49):22599–610. doi: 10.1021/jacs.2c08997 (PMC9756344; doi:10.1021/jacs.2c08997)
Supplement: Supplementary file 2 — ja2c08997_si_002.zip [file ja2c08997_si_002.zip › Graph Embedding Data/Nucleophilicity Data/Nuc_mol2/91.mol2]

@<TRIPOS>MOLECULE
N-Nu/dabco.pdb
 20 21 0 0 0
SMALL
GASTEIGER

@<TRIPOS>ATOM
      1  C          0.7780   -1.0140    0.9290 C.3     0  UNK0        0.0118
      2  C         -0.7780   -1.0140    0.9290 C.3     0  UNK0        0.0118
      3  H          1.1760   -1.9830    0.6210 H       0  UNK0        0.0439
      4  H          1.1770   -0.7930    1.9210 H       0  UNK0        0.0439
      5  H         -1.1770   -1.9830    0.6220 H       0  UNK0        0.0439
      6  H         -1.1760   -0.7920    1.9210 H       0  UNK0        0.0439
      7  C          0.7780   -0.2970   -1.3430 C.3     0  UNK0        0.0118
      8  H          1.1760    0.4540   -2.0280 H       0  UNK0        0.0439
      9  H          1.1770   -1.2670   -1.6470 H       0  UNK0        0.0439
     10  C         -0.7780   -0.2980   -1.3430 C.3     0  UNK0        0.0118
     11  H         -1.1770    0.4520   -2.0280 H       0  UNK0        0.0439
     12  H         -1.1760   -1.2680   -1.6460 H       0  UNK0        0.0439
     13  C         -0.7780    1.3120    0.4130 C.3     0  UNK0        0.0118
     14  H         -1.1760    2.0600   -0.2750 H       0  UNK0        0.0439
     15  H         -1.1770    1.5300    1.4060 H       0  UNK0        0.0439
     16  C          0.7780    1.3120    0.4140 C.3     0  UNK0        0.0118
     17  H          1.1770    2.0600   -0.2730 H       0  UNK0        0.0439
     18  H          1.1760    1.5290    1.4070 H       0  UNK0        0.0439
     19  N         -1.2790   -0.0000   -0.0000 N.3     0  UNK0       -0.2987
     20  N          1.2790    0.0000    0.0000 N.3     0  UNK0       -0.2987
@<TRIPOS>BOND
     1     8     7    1
     2    11    10    1
     3     9     7    1
     4    12    10    1
     5     7    10    1
     6     7    20    1
     7    10    19    1
     8    14    13    1
     9    17    16    1
    10    19    13    1
    11    19     2    1
    12    20    16    1
    13    20     1    1
    14    13    16    1
    15    13    15    1
    16    16    18    1
    17     3     1    1
    18     5     2    1
    19     1     2    1
    20     1     4    1
    21     2     6    1
