# Supplementary material for: Machine-Learning-Guided Discovery of Electrochemical Reactions
Source: J Am Chem Soc. 2022 Dec 2;144(49):22599–610. doi: 10.1021/jacs.2c08997 (PMC9756344; doi:10.1021/jacs.2c08997)
Supplement: Supplementary file 2 — ja2c08997_si_002.zip [file ja2c08997_si_002.zip › Graph Embedding Data/Nucleophilicity Data/Nuc_mol2/92.mol2]

@<TRIPOS>MOLECULE
C-Nu/tBuIsobutene_2.pdb
 24 23 0 0 0
SMALL
GASTEIGER

@<TRIPOS>ATOM
      1  C          1.7080    1.3550    0.0000 C.2     0  UNK0       -0.0997
      2  H          2.6990    1.7910   -0.0000 H       0  UNK0        0.0534
      3  H          0.8800    2.0470    0.0000 H       0  UNK0        0.0534
      4  C          1.5590    0.0350    0.0000 C.2     0  UNK0       -0.0792
      5  C          0.2640   -0.7410    0.0000 C.3     0  UNK0       -0.0273
      6  H          0.3020   -1.4120   -0.8680 H       0  UNK0        0.0315
      7  H          0.3020   -1.4120    0.8690 H       0  UNK0        0.0315
      8  C         -1.1120   -0.0560   -0.0000 C.3     0  UNK0       -0.0341
      9  C         -1.3280    0.7840    1.2620 C.3     0  UNK0       -0.0598
     10  H         -0.6430    1.6260    1.3320 H       0  UNK0        0.0235
     11  H         -2.3470    1.1760    1.2800 H       0  UNK0        0.0235
     12  H         -1.1900    0.1700    2.1550 H       0  UNK0        0.0235
     13  C         -2.1590   -1.1760    0.0000 C.3     0  UNK0       -0.0598
     14  H         -3.1680   -0.7570   -0.0000 H       0  UNK0        0.0235
     15  H         -2.0560   -1.8090   -0.8840 H       0  UNK0        0.0235
     16  H         -2.0560   -1.8080    0.8840 H       0  UNK0        0.0235
     17  C         -1.3280    0.7830   -1.2620 C.3     0  UNK0       -0.0598
     18  H         -0.6430    1.6260   -1.3330 H       0  UNK0        0.0235
     19  H         -1.1900    0.1690   -2.1550 H       0  UNK0        0.0235
     20  H         -2.3470    1.1760   -1.2800 H       0  UNK0        0.0235
     21  C          2.7680   -0.8630   -0.0000 C.3     0  UNK0       -0.0440
     22  H          2.7630   -1.5140    0.8780 H       0  UNK0        0.0274
     23  H          2.7630   -1.5140   -0.8780 H       0  UNK0        0.0274
     24  H          3.6940   -0.2900   -0.0000 H       0  UNK0        0.0274
@<TRIPOS>BOND
     1    19    17    1
     2    18    17    1
     3    20    17    1
     4    17     8    1
     5    15    13    1
     6    23    21    1
     7     6     5    1
     8     1     2    1
     9     1     3    1
    10     1     4    2
    11     4     5    1
    12     4    21    1
    13     5     8    1
    14     5     7    1
    15     8    13    1
    16     8     9    1
    17    13    14    1
    18    13    16    1
    19    21    24    1
    20    21    22    1
    21     9    11    1
    22     9    10    1
    23     9    12    1
