# Supplementary material for: Machine-Learning-Guided Discovery of Electrochemical Reactions
Source: J Am Chem Soc. 2022 Dec 2;144(49):22599–610. doi: 10.1021/jacs.2c08997 (PMC9756344; doi:10.1021/jacs.2c08997)
Supplement: Supplementary file 2 — ja2c08997_si_002.zip [file ja2c08997_si_002.zip › Graph Embedding Data/Nucleophilicity Data/Nuc_mol2/93.mol2]

@<TRIPOS>MOLECULE
N-Nu/ppyrrolidinePyridine.pdb
 23 24 0 0 0
SMALL
GASTEIGER

@<TRIPOS>ATOM
      1  C         -2.6490    1.1240    0.0870 C.ar    0  UNK0        0.0293
      2  C         -1.2680    1.1900    0.0930 C.ar    0  UNK0       -0.0225
      3  C         -0.5270    0.0000    0.0000 C.ar    0  UNK0        0.0326
      4  C         -1.2680   -1.1900   -0.0930 C.ar    0  UNK0       -0.0225
      5  C         -2.6490   -1.1240   -0.0870 C.ar    0  UNK0        0.0293
      6  N         -3.3570   -0.0000   -0.0000 N.ar    0  UNK0       -0.2631
      7  H         -3.2220    2.0430    0.1620 H       0  UNK0        0.0830
      8  H         -0.7780    2.1490    0.1800 H       0  UNK0        0.0651
      9  H         -0.7780   -2.1490   -0.1800 H       0  UNK0        0.0651
     10  H         -3.2220   -2.0430   -0.1620 H       0  UNK0        0.0830
     11  N          0.8310    0.0000    0.0000 N.pl3   0  UNK0       -0.3298
     12  C          1.6350    1.2120   -0.0110 C.3     0  UNK0        0.0122
     13  C          1.6350   -1.2120    0.0110 C.3     0  UNK0        0.0122
     14  C          3.0410    0.6970   -0.3150 C.3     0  UNK0       -0.0358
     15  H          1.2760    1.9100   -0.7700 H       0  UNK0        0.0464
     16  C          3.0410   -0.6970    0.3140 C.3     0  UNK0       -0.0358
     17  H          1.2770   -1.9090    0.7710 H       0  UNK0        0.0464
     18  H          3.8180    1.3480    0.0780 H       0  UNK0        0.0281
     19  H          3.1760   -0.6170    1.3940 H       0  UNK0        0.0281
     20  H          1.5940    1.7210    0.9600 H       0  UNK0        0.0464
     21  H          3.1760    0.6170   -1.3950 H       0  UNK0        0.0281
     22  H          3.8180   -1.3490   -0.0790 H       0  UNK0        0.0281
     23  H          1.5940   -1.7220   -0.9590 H       0  UNK0        0.0464
@<TRIPOS>BOND
     1    21    14    1
     2    23    13    1
     3    15    12    1
     4    14    12    1
     5    14    18    1
     6    14    16    1
     7     9     4    1
     8    10     5    1
     9     4     5   ar
    10     4     3   ar
    11     5     6   ar
    12    22    16    1
    13    12    11    1
    14    12    20    1
    15     3    11    1
    16     3     2   ar
    17     6     1   ar
    18    11    13    1
    19    13    16    1
    20    13    17    1
    21     1     2   ar
    22     1     7    1
    23     2     8    1
    24    16    19    1
