# Supplementary material for: Machine-Learning-Guided Discovery of Electrochemical Reactions
Source: J Am Chem Soc. 2022 Dec 2;144(49):22599–610. doi: 10.1021/jacs.2c08997 (PMC9756344; doi:10.1021/jacs.2c08997)
Supplement: Supplementary file 2 — ja2c08997_si_002.zip [file ja2c08997_si_002.zip › Graph Embedding Data/Nucleophilicity Data/Nuc_mol2/20.mol2]

@<TRIPOS>MOLECULE
C-Nu/TMSmethylisobutyrate.pdb
 29 28 0 0 0
SMALL
GASTEIGER

@<TRIPOS>ATOM
      1  C          0.9900    0.2170   -0.1800 C.2     0  UNK0        0.0000
      2  C          2.0210   -0.6170   -0.0880 C.2     0  UNK0        0.0000
      3  C          3.3230   -0.2000    0.5270 C.3     0  UNK0        0.0000
      4  H          3.5470   -0.8160    1.4030 H       0  UNK0        0.0000
      5  H          4.1440   -0.3490   -0.1810 H       0  UNK0        0.0000
      6  H          3.3110    0.8420    0.8350 H       0  UNK0        0.0000
      7  C          1.9290   -2.0310   -0.5750 C.3     0  UNK0        0.0000
      8  H          2.6970   -2.2290   -1.3260 H       0  UNK0        0.0000
      9  H          2.1040   -2.7310    0.2480 H       0  UNK0        0.0000
     10  H          0.9570   -2.2470   -1.0140 H       0  UNK0        0.0000
     11  O          1.0120    1.4730    0.3580 O.2     0  UNK0        0.0000
     12  O         -0.1880   -0.1010   -0.7760 O.2     0  UNK0        0.0000
     13  C          0.8580    2.5140   -0.5970 C.3     0  UNK0        0.0000
     14  H         -0.0740    2.4040   -1.1530 H       0  UNK0        0.0000
     15  H          0.8440    3.4490   -0.0420 H       0  UNK0        0.0000
     16  H          1.7000    2.5110   -1.2950 H       0  UNK0        0.0000
     17 Si         -1.6210   -0.2310    0.0830 Si      0  UNK0        0.0000
     18  C         -2.3950    1.4530    0.2950 C.3     0  UNK0        0.0000
     19  H         -1.7400    2.1090    0.8700 H       0  UNK0        0.0000
     20  H         -2.5940    1.9220   -0.6700 H       0  UNK0        0.0000
     21  H         -3.3460    1.3730    0.8270 H       0  UNK0        0.0000
     22  C         -1.2290   -0.9890    1.7380 C.3     0  UNK0        0.0000
     23  H         -2.1380   -1.1510    2.3210 H       0  UNK0        0.0000
     24  H         -0.7270   -1.9510    1.6150 H       0  UNK0        0.0000
     25  H         -0.5680   -0.3370    2.3130 H       0  UNK0        0.0000
     26  C         -2.7030   -1.3270   -0.9590 C.3     0  UNK0        0.0000
     27  H         -3.6870   -1.4520   -0.5040 H       0  UNK0        0.0000
     28  H         -2.8430   -0.8980   -1.9530 H       0  UNK0        0.0000
     29  H         -2.2560   -2.3150   -1.0780 H       0  UNK0        0.0000
@<TRIPOS>BOND
     1    28    26    1
     2     8     7    1
     3    16    13    1
     4    14    13    1
     5    29    26    1
     6    10     7    1
     7    26    27    1
     8    26    17    1
     9    12     1    1
    10    12    17    1
    11    20    18    1
    12    13    15    1
    13    13    11    1
    14     7     2    1
    15     7     9    1
    16     5     3    1
    17     1     2    2
    18     1    11    1
    19     2     3    1
    20    17    18    1
    21    17    22    1
    22    18    21    1
    23    18    19    1
    24     3     6    1
    25     3     4    1
    26    24    22    1
    27    22    25    1
    28    22    23    1
