# Supplementary material for: Machine-Learning-Guided Discovery of Electrochemical Reactions
Source: J Am Chem Soc. 2022 Dec 2;144(49):22599–610. doi: 10.1021/jacs.2c08997 (PMC9756344; doi:10.1021/jacs.2c08997)
Supplement: Supplementary file 2 — ja2c08997_si_002.zip [file ja2c08997_si_002.zip › Graph Embedding Data/Nucleophilicity Data/Nuc_mol2/28.mol2]

@<TRIPOS>MOLECULE
C-Nu/TMSacetophenone_1.pdb
 29 29 0 0 0
SMALL
GASTEIGER

@<TRIPOS>ATOM
      1  C         -0.1700    2.4170   -0.6700 C.2     0  UNK0        0.0000
      2  H         -1.1400    2.8210   -0.9210 H       0  UNK0        0.0000
      3  H          0.6430    3.1030   -0.4860 H       0  UNK0        0.0000
      4  C          0.0190    1.1000   -0.6400 C.2     0  UNK0        0.0000
      5  O         -0.9940    0.2400   -0.9590 O.2     0  UNK0        0.0000
      6 Si         -2.0800   -0.3340    0.1730 Si      0  UNK0        0.0000
      7  C         -1.1420   -0.9420    1.6650 C.3     0  UNK0        0.0000
      8  H         -1.8300   -1.3040    2.4320 H       0  UNK0        0.0000
      9  H         -0.5450   -0.1390    2.1020 H       0  UNK0        0.0000
     10  H         -0.4630   -1.7560    1.4040 H       0  UNK0        0.0000
     11  C         -2.9840   -1.7080   -0.6930 C.3     0  UNK0        0.0000
     12  H         -3.7450   -2.1450   -0.0450 H       0  UNK0        0.0000
     13  H         -2.2940   -2.5010   -0.9870 H       0  UNK0        0.0000
     14  H         -3.4780   -1.3390   -1.5940 H       0  UNK0        0.0000
     15  C         -3.2390    1.0420    0.6640 C.3     0  UNK0        0.0000
     16  H         -3.9830    0.6840    1.3780 H       0  UNK0        0.0000
     17  H         -3.7670    1.4380   -0.2050 H       0  UNK0        0.0000
     18  H         -2.6910    1.8610    1.1330 H       0  UNK0        0.0000
     19  C          1.3080    0.4390   -0.3230 C.ar    0  UNK0        0.0000
     20  C          1.5490   -0.8580   -0.7730 C.ar    0  UNK0        0.0000
     21  C          2.2920    1.0830    0.4280 C.ar    0  UNK0        0.0000
     22  C          2.7530   -1.4890   -0.4960 C.ar    0  UNK0        0.0000
     23  H          0.7860   -1.3630   -1.3500 H       0  UNK0        0.0000
     24  C          3.4920    0.4510    0.7060 C.ar    0  UNK0        0.0000
     25  H          2.1060    2.0760    0.8170 H       0  UNK0        0.0000
     26  C          3.7290   -0.8370    0.2430 C.ar    0  UNK0        0.0000
     27  H          2.9280   -2.4930   -0.8590 H       0  UNK0        0.0000
     28  H          4.2430    0.9620    1.2960 H       0  UNK0        0.0000
     29  H          4.6660   -1.3310    0.4640 H       0  UNK0        0.0000
@<TRIPOS>BOND
     1    14    11    1
     2    23    20    1
     3    13    11    1
     4     5     4    1
     5     5     6    1
     6     2     1    1
     7    27    22    1
     8    20    22   ar
     9    20    19   ar
    10    11    12    1
    11    11     6    1
    12     1     4    2
    13     1     3    1
    14     4    19    1
    15    22    26   ar
    16    19    21   ar
    17    17    15    1
    18     6    15    1
    19     6     7    1
    20    26    29    1
    21    26    24   ar
    22    21    24   ar
    23    21    25    1
    24    15    18    1
    25    15    16    1
    26    24    28    1
    27    10     7    1
    28     7     9    1
    29     7     8    1
