# Supplementary material for: Machine-Learning-Guided Discovery of Electrochemical Reactions
Source: J Am Chem Soc. 2022 Dec 2;144(49):22599–610. doi: 10.1021/jacs.2c08997 (PMC9756344; doi:10.1021/jacs.2c08997)
Supplement: Supplementary file 2 — ja2c08997_si_002.zip [file ja2c08997_si_002.zip › Graph Embedding Data/Nucleophilicity Data/Nuc_mol2/34.mol2]

@<TRIPOS>MOLECULE
C-Nu/TMSstyrene4Me.pdb
 31 31 0 0 0
SMALL
GASTEIGER

@<TRIPOS>ATOM
      1  C          2.3880   -1.0290    0.6350 C.ar    0  UNK0        0.0000
      2  C          3.2550   -0.1880   -0.0540 C.ar    0  UNK0        0.0000
      3  C          2.7400    0.9990   -0.5690 C.ar    0  UNK0        0.0000
      4  C          1.4070    1.3360   -0.3970 C.ar    0  UNK0        0.0000
      5  C          0.5370    0.4930    0.2980 C.ar    0  UNK0        0.0000
      6  C          1.0500   -0.7010    0.8020 C.ar    0  UNK0        0.0000
      7  H          2.7640   -1.9580    1.0480 H       0  UNK0        0.0000
      8  H          3.3930    1.6670   -1.1190 H       0  UNK0        0.0000
      9  H          1.0220    2.2570   -0.8170 H       0  UNK0        0.0000
     10  H          0.4020   -1.3670    1.3570 H       0  UNK0        0.0000
     11  C         -0.8910    0.8590    0.4740 C.2     0  UNK0        0.0000
     12  C         -1.2150    2.0470    0.9870 C.2     0  UNK0        0.0000
     13  H         -0.4550    2.7470    1.3240 H       0  UNK0        0.0000
     14  H         -2.2460    2.3630    1.0990 H       0  UNK0        0.0000
     15  C          4.7090   -0.5340   -0.2260 C.3     0  UNK0        0.0000
     16  H          5.3300    0.0580    0.4490 H       0  UNK0        0.0000
     17  H          4.8920   -1.5860   -0.0110 H       0  UNK0        0.0000
     18  H          5.0440   -0.3290   -1.2430 H       0  UNK0        0.0000
     19 Si         -2.2250   -0.3060   -0.1730 Si      0  UNK0        0.0000
     20  C         -1.8830   -0.5980   -1.9910 C.3     0  UNK0        0.0000
     21  H         -0.8830   -1.0140   -2.1290 H       0  UNK0        0.0000
     22  H         -2.6030   -1.2970   -2.4200 H       0  UNK0        0.0000
     23  H         -1.9380    0.3350   -2.5540 H       0  UNK0        0.0000
     24  C         -2.2170   -1.9560    0.7210 C.3     0  UNK0        0.0000
     25  H         -3.1090   -2.5230    0.4450 H       0  UNK0        0.0000
     26  H         -1.3480   -2.5590    0.4510 H       0  UNK0        0.0000
     27  H         -2.2240   -1.8280    1.8050 H       0  UNK0        0.0000
     28  C         -3.9010    0.4980    0.0570 C.3     0  UNK0        0.0000
     29  H         -3.9640    1.4510   -0.4700 H       0  UNK0        0.0000
     30  H         -4.6820   -0.1540   -0.3360 H       0  UNK0        0.0000
     31  H         -4.1180    0.6770    1.1120 H       0  UNK0        0.0000
@<TRIPOS>BOND
     1    23    20    1
     2    22    20    1
     3    21    20    1
     4    20    19    1
     5    18    15    1
     6     8     3    1
     7     9     4    1
     8     3     4   ar
     9     3     2   ar
    10    29    28    1
    11     4     5   ar
    12    30    28    1
    13    15     2    1
    14    15    17    1
    15    15    16    1
    16    19    28    1
    17    19    11    1
    18    19    24    1
    19     2     1   ar
    20    28    31    1
    21     5    11    1
    22     5     6   ar
    23    25    24    1
    24    26    24    1
    25    11    12    2
    26     1     6   ar
    27     1     7    1
    28    24    27    1
    29     6    10    1
    30    12    14    1
    31    12    13    1
