# Supplementary material for: Machine-Learning-Guided Discovery of Electrochemical Reactions
Source: J Am Chem Soc. 2022 Dec 2;144(49):22599–610. doi: 10.1021/jacs.2c08997 (PMC9756344; doi:10.1021/jacs.2c08997)
Supplement: Supplementary file 2 — ja2c08997_si_002.zip [file ja2c08997_si_002.zip › Graph Embedding Data/Nucleophilicity Data/Nuc_mol2/35.mol2]

@<TRIPOS>MOLECULE
C-Nu/TMS2propionate.pdb
 35 34 0 0 0
SMALL
GASTEIGER

@<TRIPOS>ATOM
      1  C          0.3490    2.3510   -0.3150 C.2     0  UNK0        0.0000
      2  H          1.2710    2.5480   -0.8450 H       0  UNK0        0.0000
      3  C         -0.0020    1.0750   -0.1820 C.2     0  UNK0        0.0000
      4  C         -0.4600    3.5000    0.1980 C.3     0  UNK0        0.0000
      5  H         -1.3550    3.1450    0.7050 H       0  UNK0        0.0000
      6  H          0.1130    4.1050    0.9040 H       0  UNK0        0.0000
      7  H         -0.7660    4.1620   -0.6150 H       0  UNK0        0.0000
      8  O         -1.1200    0.6800    0.4590 O.2     0  UNK0        0.0000
      9  O          0.7280    0.0370   -0.6810 O.2     0  UNK0        0.0000
     10 Si         -2.1150   -0.5790   -0.0260 Si      0  UNK0        0.0000
     11 Si          2.1450   -0.4880    0.0450 Si      0  UNK0        0.0000
     12  C          1.8100   -0.7720    1.8560 C.3     0  UNK0        0.0000
     13  H          1.3680    0.1210    2.3030 H       0  UNK0        0.0000
     14  H          1.1210   -1.6040    2.0080 H       0  UNK0        0.0000
     15  H          2.7350   -0.9950    2.3920 H       0  UNK0        0.0000
     16  C          3.4880    0.7870   -0.1680 C.3     0  UNK0        0.0000
     17  H          4.4420    0.3890    0.1860 H       0  UNK0        0.0000
     18  H          3.6060    1.0630   -1.2170 H       0  UNK0        0.0000
     19  H          3.2700    1.6920    0.4020 H       0  UNK0        0.0000
     20  C          2.5840   -2.0550   -0.8550 C.3     0  UNK0        0.0000
     21  H          2.7050   -1.8640   -1.9220 H       0  UNK0        0.0000
     22  H          3.5250   -2.4620   -0.4780 H       0  UNK0        0.0000
     23  H          1.8150   -2.8190   -0.7320 H       0  UNK0        0.0000
     24  C         -3.7220   -0.2430    0.8510 C.3     0  UNK0        0.0000
     25  H         -4.1440    0.7130    0.5370 H       0  UNK0        0.0000
     26  H         -4.4530   -1.0250    0.6360 H       0  UNK0        0.0000
     27  H         -3.5720   -0.2080    1.9310 H       0  UNK0        0.0000
     28  C         -2.3070   -0.5170   -1.8770 C.3     0  UNK0        0.0000
     29  H         -3.0030   -1.2850   -2.2200 H       0  UNK0        0.0000
     30  H         -2.6900    0.4540   -2.1960 H       0  UNK0        0.0000
     31  H         -1.3460   -0.6820   -2.3670 H       0  UNK0        0.0000
     32  C         -1.4200   -2.2190    0.5220 C.3     0  UNK0        0.0000
     33  H         -0.4700   -2.4270    0.0280 H       0  UNK0        0.0000
     34  H         -1.2600   -2.2350    1.6020 H       0  UNK0        0.0000
     35  H         -2.1130   -3.0260    0.2750 H       0  UNK0        0.0000
@<TRIPOS>BOND
     1    31    28    1
     2    29    28    1
     3    30    28    1
     4    21    20    1
     5    28    10    1
     6    18    16    1
     7    20    23    1
     8    20    22    1
     9    20    11    1
    10     2     1    1
    11     9     3    1
    12     9    11    1
    13     7     4    1
    14     1     3    2
    15     1     4    1
    16     3     8    1
    17    16    11    1
    18    16    17    1
    19    16    19    1
    20    10     8    1
    21    10    32    1
    22    10    24    1
    23    33    32    1
    24    11    12    1
    25     4     5    1
    26     4     6    1
    27    35    32    1
    28    32    34    1
    29    25    24    1
    30    26    24    1
    31    24    27    1
    32    12    14    1
    33    12    13    1
    34    12    15    1
