# Supplementary material for: Machine-Learning-Guided Discovery of Electrochemical Reactions
Source: J Am Chem Soc. 2022 Dec 2;144(49):22599–610. doi: 10.1021/jacs.2c08997 (PMC9756344; doi:10.1021/jacs.2c08997)
Supplement: Supplementary file 2 — ja2c08997_si_002.zip [file ja2c08997_si_002.zip › Graph Embedding Data/Nucleophilicity Data/Nuc_mol2/37.mol2]

@<TRIPOS>MOLECULE
C-Nu/indanonePyrrolidineEnamine.pdb
 29 31 0 0 0
SMALL
GASTEIGER

@<TRIPOS>ATOM
      1  C         -0.9900   -0.1170   -0.0790 C.ar    0  UNK0       -0.0008
      2  C         -2.0300    0.8030    0.1030 C.ar    0  UNK0       -0.0347
      3  C         -3.6290   -0.9710    0.0160 C.ar    0  UNK0       -0.0615
      4  C         -2.6020   -1.8840   -0.1870 C.ar    0  UNK0       -0.0611
      5  C         -1.2760   -1.4680   -0.2400 C.ar    0  UNK0       -0.0526
      6  C          0.2810    0.6370   -0.1000 C.2     0  UNK0        0.0335
      7  C          0.0110    1.9560    0.0370 C.2     0  UNK0       -0.0580
      8  H         -4.6540   -1.3150    0.0560 H       0  UNK0        0.0618
      9  H         -2.8360   -2.9340   -0.3100 H       0  UNK0        0.0618
     10  H         -0.4960   -2.1940   -0.4160 H       0  UNK0        0.0624
     11  H         -1.8710    2.8210   -0.6210 H       0  UNK0        0.0356
     12  H          0.7410    2.7500    0.0390 H       0  UNK0        0.0594
     13  H         -4.1460    1.1010    0.2960 H       0  UNK0        0.0621
     14  C         -3.3460    0.3840    0.1560 C.ar    0  UNK0       -0.0577
     15  C         -1.4640    2.1920    0.1780 C.3     0  UNK0       -0.0068
     16  H         -1.7200    2.6820    1.1230 H       0  UNK0        0.0356
     17  C          2.6800    0.9340   -0.2830 C.3     0  UNK0        0.0122
     18  C          1.8550   -1.2710    0.2190 C.3     0  UNK0        0.0122
     19  C          3.8500   -0.0390   -0.2840 C.3     0  UNK0       -0.0358
     20  H          2.6950    1.5590    0.6230 H       0  UNK0        0.0464
     21  H          2.6610    1.6010   -1.1470 H       0  UNK0        0.0464
     22  C          3.3280   -1.1560    0.6200 C.3     0  UNK0       -0.0358
     23  H          1.7270   -2.0250   -0.5630 H       0  UNK0        0.0464
     24  H          1.2210   -1.5460    1.0640 H       0  UNK0        0.0464
     25  H          4.0200   -0.4150   -1.2940 H       0  UNK0        0.0281
     26  H          4.7720    0.4120    0.0770 H       0  UNK0        0.0281
     27  H          3.8640   -2.0970    0.5060 H       0  UNK0        0.0281
     28  H          3.4050   -0.8460    1.6640 H       0  UNK0        0.0281
     29  N          1.5160    0.0630   -0.2900 N.pl3   0  UNK0       -0.3297
@<TRIPOS>BOND
     1    25    19    1
     2    21    17    1
     3    11    15    1
     4    23    18    1
     5    10     5    1
     6     9     4    1
     7    29    17    1
     8    29     6    1
     9    29    18    1
    10    19    17    1
    11    19    26    1
    12    19    22    1
    13    17    20    1
    14     5     4   ar
    15     5     1   ar
    16     4     3   ar
    17     6     1    1
    18     6     7    2
    19     1     2   ar
    20     3     8    1
    21     3    14   ar
    22     7    12    1
    23     7    15    1
    24     2    14   ar
    25     2    15    1
    26    14    13    1
    27    15    16    1
    28    18    22    1
    29    18    24    1
    30    27    22    1
    31    22    28    1
