# Supplementary material for: Machine-Learning-Guided Discovery of Electrochemical Reactions
Source: J Am Chem Soc. 2022 Dec 2;144(49):22599–610. doi: 10.1021/jacs.2c08997 (PMC9756344; doi:10.1021/jacs.2c08997)
Supplement: Supplementary file 2 — ja2c08997_si_002.zip [file ja2c08997_si_002.zip › Graph Embedding Data/Nucleophilicity Data/Nuc_mol2/43.mol2]

@<TRIPOS>MOLECULE
C-Nu/Ph2vinylMorpholineEnamine.pdb
 39 41 0 0 0
SMALL
GASTEIGER

@<TRIPOS>ATOM
      1  C          0.4480   -0.3200   -0.0010 C.2     0  UNK0        0.0376
      2  C         -0.4380   -1.3330   -0.0330 C.2     0  UNK0       -0.0329
      3  H         -0.0550   -2.3420   -0.1270 H       0  UNK0        0.0642
      4  C          0.0460    1.1130   -0.0410 C.ar    0  UNK0       -0.0040
      5  C          0.5550    2.0080    0.8980 C.ar    0  UNK0       -0.0528
      6  C         -0.8280    1.5800   -1.0190 C.ar    0  UNK0       -0.0528
      7  C          0.1770    3.3420    0.8740 C.ar    0  UNK0       -0.0611
      8  H          1.2470    1.6430    1.6480 H       0  UNK0        0.0624
      9  C         -1.2020    2.9150   -1.0460 C.ar    0  UNK0       -0.0611
     10  H         -1.2190    0.8850   -1.7510 H       0  UNK0        0.0624
     11  C         -0.7050    3.7980   -0.0970 C.ar    0  UNK0       -0.0617
     12  H          0.5690    4.0270    1.6150 H       0  UNK0        0.0618
     13  H         -1.8830    3.2660   -1.8110 H       0  UNK0        0.0618
     14  H         -0.9990    4.8400   -0.1180 H       0  UNK0        0.0618
     15  C         -1.9040   -1.2460    0.0540 C.ar    0  UNK0       -0.0233
     16  C         -2.6770   -2.1580   -0.6690 C.ar    0  UNK0       -0.0545
     17  C         -2.5690   -0.3250    0.8690 C.ar    0  UNK0       -0.0545
     18  C         -4.0620   -2.1310   -0.6120 C.ar    0  UNK0       -0.0612
     19  H         -2.1790   -2.8920   -1.2920 H       0  UNK0        0.0623
     20  C         -3.9530   -0.2980    0.9280 C.ar    0  UNK0       -0.0612
     21  H         -1.9940    0.3700    1.4670 H       0  UNK0        0.0623
     22  C         -4.7080   -1.1960    0.1840 C.ar    0  UNK0       -0.0617
     23  H         -4.6380   -2.8440   -1.1880 H       0  UNK0        0.0618
     24  H         -4.4460    0.4230    1.5670 H       0  UNK0        0.0618
     25  H         -5.7890   -1.1740    0.2340 H       0  UNK0        0.0618
     26  C          2.3020   -1.8720    0.3630 C.3     0  UNK0        0.0357
     27  C          2.6740    0.1570   -0.8670 C.3     0  UNK0        0.0357
     28  C          3.7660   -1.8370    0.7680 C.3     0  UNK0        0.0634
     29  H          2.1880   -2.5030   -0.5320 H       0  UNK0        0.0486
     30  H          1.7130   -2.3110    1.1700 H       0  UNK0        0.0486
     31  C          4.1210    0.1240   -0.4160 C.3     0  UNK0        0.0634
     32  H          2.5870   -0.3430   -1.8430 H       0  UNK0        0.0486
     33  H          2.3460    1.1890   -0.9810 H       0  UNK0        0.0486
     34  H          4.1510   -2.8500    0.8790 H       0  UNK0        0.0575
     35  H          3.8630   -1.3130    1.7280 H       0  UNK0        0.0575
     36  H          4.7670    0.5560   -1.1790 H       0  UNK0        0.0575
     37  H          4.2260    0.7030    0.5120 H       0  UNK0        0.0575
     38  N          1.8310   -0.5210    0.1190 N.pl3   0  UNK0       -0.3250
     39  O          4.5610   -1.2000   -0.2060 O.3     0  UNK0       -0.3767
@<TRIPOS>BOND
     1    32    27    1
     2    13     9    1
     3    10     6    1
     4    19    16    1
     5    23    18    1
     6    36    31    1
     7     9     6   ar
     8     9    11   ar
     9     6     4   ar
    10    33    27    1
    11    27    31    1
    12    27    38    1
    13    16    18   ar
    14    16    15   ar
    15    18    22   ar
    16    29    26    1
    17    31    39    1
    18    31    37    1
    19    39    28    1
    20     3     2    1
    21    14    11    1
    22    11     7   ar
    23     4     1    1
    24     4     5   ar
    25     2     1    2
    26     2    15    1
    27     1    38    1
    28    15    17   ar
    29    38    26    1
    30    22    25    1
    31    22    20   ar
    32    26    28    1
    33    26    30    1
    34    28    34    1
    35    28    35    1
    36    17    20   ar
    37    17    21    1
    38     7     5   ar
    39     7    12    1
    40     5     8    1
    41    20    24    1
