# Supplementary material for: Machine-Learning-Guided Discovery of Electrochemical Reactions
Source: J Am Chem Soc. 2022 Dec 2;144(49):22599–610. doi: 10.1021/jacs.2c08997 (PMC9756344; doi:10.1021/jacs.2c08997)
Supplement: Supplementary file 2 — ja2c08997_si_002.zip [file ja2c08997_si_002.zip › Graph Embedding Data/Nucleophilicity Data/Nuc_mol2/48.mol2]

@<TRIPOS>MOLECULE
C-Nu/TMSindane.pdb
 29 30 0 0 0
SMALL
GASTEIGER

@<TRIPOS>ATOM
      1  C         -0.8510    0.0700   -0.6110 C.ar    0  UNK0        0.0000
      2  C         -1.5840   -0.9760   -0.0210 C.ar    0  UNK0        0.0000
      3  C         -2.8500   -0.7420    0.5060 C.ar    0  UNK0        0.0000
      4  C         -3.3830    0.5350    0.4200 C.ar    0  UNK0        0.0000
      5  C         -2.6660    1.5670   -0.1840 C.ar    0  UNK0        0.0000
      6  C         -1.3950    1.3430   -0.6990 C.ar    0  UNK0        0.0000
      7  C          0.4910   -0.4510   -1.0080 C.3     0  UNK0        0.0000
      8  C          0.3770   -1.9120   -0.7220 C.2     0  UNK0        0.0000
      9  C         -0.7890   -2.1930   -0.1150 C.2     0  UNK0        0.0000
     10  H         -3.4130   -1.5440    0.9680 H       0  UNK0        0.0000
     11  H         -4.3690    0.7340    0.8190 H       0  UNK0        0.0000
     12  H         -3.1070    2.5530   -0.2550 H       0  UNK0        0.0000
     13  H         -0.8470    2.1490   -1.1720 H       0  UNK0        0.0000
     14  H          1.1630   -2.6220   -0.9390 H       0  UNK0        0.0000
     15  H         -1.1040   -3.1630    0.2450 H       0  UNK0        0.0000
     16  H          0.7960   -0.2090   -2.0300 H       0  UNK0        0.0000
     17 Si          1.8180    0.2910    0.1610 Si      0  UNK0        0.0000
     18  C          1.2560    0.0680    1.9280 C.3     0  UNK0        0.0000
     19  H          0.3450    0.6380    2.1200 H       0  UNK0        0.0000
     20  H          1.0490   -0.9820    2.1440 H       0  UNK0        0.0000
     21  H          2.0270    0.4130    2.6200 H       0  UNK0        0.0000
     22  C          2.0340    2.1100   -0.2270 C.3     0  UNK0        0.0000
     23  H          2.8810    2.5120    0.3330 H       0  UNK0        0.0000
     24  H          2.2290    2.2740   -1.2890 H       0  UNK0        0.0000
     25  H          1.1500    2.6840    0.0530 H       0  UNK0        0.0000
     26  C          3.4330   -0.6070   -0.1450 C.3     0  UNK0        0.0000
     27  H          3.7180   -0.5640   -1.1980 H       0  UNK0        0.0000
     28  H          4.2390   -0.1540    0.4360 H       0  UNK0        0.0000
     29  H          3.3640   -1.6570    0.1440 H       0  UNK0        0.0000
@<TRIPOS>BOND
     1    16     7    1
     2    24    22    1
     3    27    26    1
     4    13     6    1
     5     7     8    1
     6     7     1    1
     7     7    17    1
     8    14     8    1
     9     8     9    2
    10     6     1   ar
    11     6     5   ar
    12     1     2   ar
    13    12     5    1
    14    22    25    1
    15    22    17    1
    16    22    23    1
    17     5     4   ar
    18    26    29    1
    19    26    17    1
    20    26    28    1
    21     9     2    1
    22     9    15    1
    23     2     3   ar
    24    17    18    1
    25     4     3   ar
    26     4    11    1
    27     3    10    1
    28    18    19    1
    29    18    20    1
    30    18    21    1
