# Supplementary material for: Machine-Learning-Guided Discovery of Electrochemical Reactions
Source: J Am Chem Soc. 2022 Dec 2;144(49):22599–610. doi: 10.1021/jacs.2c08997 (PMC9756344; doi:10.1021/jacs.2c08997)
Supplement: Supplementary file 2 — ja2c08997_si_002.zip [file ja2c08997_si_002.zip › Graph Embedding Data/Nucleophilicity Data/Nuc_mol2/49.mol2]

@<TRIPOS>MOLECULE
C-Nu/StyrylPiperidinee.pdb
 31 32 0 0 0
SMALL
GASTEIGER

@<TRIPOS>ATOM
      1  C         -0.3170    0.4150   -0.0510 C.2     0  UNK0       -0.0075
      2  C          0.6380   -0.5260   -0.0750 C.2     0  UNK0       -0.0409
      3  H          0.3700   -1.5760   -0.0760 H       0  UNK0        0.0636
      4  C          2.0730   -0.2330   -0.0580 C.ar    0  UNK0       -0.0239
      5  C          2.9680   -1.2180    0.3710 C.ar    0  UNK0       -0.0546
      6  C          2.6050    0.9990   -0.4560 C.ar    0  UNK0       -0.0546
      7  C          4.3320   -0.9770    0.4280 C.ar    0  UNK0       -0.0612
      8  H          2.5800   -2.1830    0.6730 H       0  UNK0        0.0623
      9  C          3.9670    1.2430   -0.3910 C.ar    0  UNK0       -0.0612
     10  H          1.9480    1.7660   -0.8470 H       0  UNK0        0.0623
     11  C          4.8400    0.2590    0.0540 C.ar    0  UNK0       -0.0617
     12  H          5.0000   -1.7580    0.7680 H       0  UNK0        0.0618
     13  H          4.3520    2.2050   -0.7060 H       0  UNK0        0.0618
     14  H          5.9040    0.4500    0.0960 H       0  UNK0        0.0618
     15  C         -2.1860   -1.1200   -0.1970 C.3     0  UNK0        0.0117
     16  C         -2.4890    1.1600    0.6470 C.3     0  UNK0        0.0117
     17  C         -3.6410   -1.1560   -0.6450 C.3     0  UNK0       -0.0372
     18  H         -2.0810   -1.6010    0.7890 H       0  UNK0        0.0463
     19  H         -1.5720   -1.6810   -0.9010 H       0  UNK0        0.0463
     20  C         -3.9370    1.1720    0.1850 C.3     0  UNK0       -0.0372
     21  H         -2.4500    0.8740    1.7110 H       0  UNK0        0.0463
     22  H         -2.0480    2.1540    0.5610 H       0  UNK0        0.0463
     23  H         -3.9990   -2.1870   -0.6010 H       0  UNK0        0.0280
     24  H         -3.6940   -0.8360   -1.6890 H       0  UNK0        0.0280
     25  H         -4.5130    1.8390    0.8280 H       0  UNK0        0.0280
     26  H         -3.9830    1.5700   -0.8330 H       0  UNK0        0.0280
     27  N         -1.6820    0.2400   -0.1470 N.pl3   0  UNK0       -0.3356
     28  H         -0.0320    1.4590    0.0460 H       0  UNK0        0.0780
     29  C         -4.5100   -0.2400    0.2080 C.3     0  UNK0       -0.0502
     30  H         -5.5410   -0.2460   -0.1500 H       0  UNK0        0.0266
     31  H         -4.5260   -0.6080    1.2390 H       0  UNK0        0.0266
@<TRIPOS>BOND
     1    24    17    1
     2    19    15    1
     3    10     6    1
     4    26    20    1
     5    13     9    1
     6    17    23    1
     7    17    15    1
     8    17    29    1
     9     6     9   ar
    10     6     4   ar
    11     9    11   ar
    12    15    27    1
    13    15    18    1
    14    30    29    1
    15    27     1    1
    16    27    16    1
    17     3     2    1
    18     2     4    1
    19     2     1    2
    20     4     5   ar
    21     1    28    1
    22    11    14    1
    23    11     7   ar
    24    20    29    1
    25    20    16    1
    26    20    25    1
    27    29    31    1
    28     5     7   ar
    29     5     8    1
    30     7    12    1
    31    22    16    1
    32    16    21    1
