# Supplementary material for: Machine-Learning-Guided Discovery of Electrochemical Reactions
Source: J Am Chem Soc. 2022 Dec 2;144(49):22599–610. doi: 10.1021/jacs.2c08997 (PMC9756344; doi:10.1021/jacs.2c08997)
Supplement: Supplementary file 2 — ja2c08997_si_002.zip [file ja2c08997_si_002.zip › Graph Embedding Data/Nucleophilicity Data/Nuc_mol2/50.mol2]

@<TRIPOS>MOLECULE
C-Nu/MIDAboronate_1.pdb
 29 31 0 0 0
SMALL
GASTEIGER

@<TRIPOS>ATOM
      1  C          3.1710   -0.2540    0.0040 C.ar    0  UNK0        0.0000
      2  C          3.0800   -1.5750   -0.2770 C.ar    0  UNK0        0.0000
      3  C          1.7000   -1.8370   -0.5550 C.ar    0  UNK0        0.0000
      4  C          1.0410   -0.6590   -0.4320 C.ar    0  UNK0        0.0000
      5  O          1.9430    0.3170   -0.0810 O.2     0  UNK0        0.0000
      6  H          3.9000   -2.2740   -0.2950 H       0  UNK0        0.0000
      7  H          1.2500   -2.7770   -0.8270 H       0  UNK0        0.0000
      8  C          4.3030    0.6400    0.3490 C.3     0  UNK0        0.0000
      9  H          4.4130    1.4310   -0.3940 H       0  UNK0        0.0000
     10  H          4.1510    1.1130    1.3210 H       0  UNK0        0.0000
     11  H          5.2260    0.0650    0.3850 H       0  UNK0        0.0000
     12  C         -0.8710    1.7020    0.9500 C.3     0  UNK0        0.0000
     13  H         -1.6250    2.2470    1.5150 H       0  UNK0        0.0000
     14  H          0.1190    1.9060    1.3610 H       0  UNK0        0.0000
     15  O         -0.7050    1.0220   -1.2800 O.3     0  UNK0        0.0000
     16  O         -1.3590   -1.3050   -0.9020 O.3     0  UNK0        0.0000
     17  C         -2.5180   -0.1270    0.7550 C.3     0  UNK0        0.0000
     18  H         -3.0650    0.7070    0.3130 H       0  UNK0        0.0000
     19  H         -2.9950   -0.4150    1.6890 H       0  UNK0        0.0000
     20  N         -1.0970    0.2470    0.9460 N.4     0  UNK0        0.0000
     21  C         -0.5100   -0.4590    2.1000 C.3     0  UNK0        0.0000
     22  H          0.5550   -0.2470    2.1390 H       0  UNK0        0.0000
     23  H         -0.9990   -0.1350    3.0190 H       0  UNK0        0.0000
     24  H         -0.6510   -1.5310    1.9610 H       0  UNK0        0.0000
     25  B         -0.4640   -0.2240   -0.5420 B       0  UNK0        0.0000
     26  C         -0.8690    2.0980   -0.5280 C.2     0  UNK0        0.0000
     27  C         -2.5150   -1.2790   -0.2530 C.2     0  UNK0        0.0000
     28  O         -0.9960    3.2180   -0.9170 O.2     0  UNK0        0.0000
     29  O         -3.4280   -2.0260   -0.4160 O.2     0  UNK0        0.0000
@<TRIPOS>BOND
     1    15    25    1
     2    15    26    1
     3    28    26    2
     4    16    25    1
     5    16    27    1
     6     7     3    1
     7     3     4   ar
     8     3     2   ar
     9    25     4    1
    10    25    20    1
    11    26    12    1
    12     4     5   ar
    13    29    27    2
    14     9     8    1
    15     6     2    1
    16     2     1   ar
    17    27    17    1
    18     5     1   ar
    19     1     8    1
    20    18    17    1
    21     8    11    1
    22     8    10    1
    23    17    20    1
    24    17    19    1
    25    20    12    1
    26    20    21    1
    27    12    14    1
    28    12    13    1
    29    24    21    1
    30    21    22    1
    31    21    23    1
