# Supplementary material for: Machine-Learning-Guided Discovery of Electrochemical Reactions
Source: J Am Chem Soc. 2022 Dec 2;144(49):22599–610. doi: 10.1021/jacs.2c08997 (PMC9756344; doi:10.1021/jacs.2c08997)
Supplement: Supplementary file 2 — ja2c08997_si_002.zip [file ja2c08997_si_002.zip › Graph Embedding Data/Nucleophilicity Data/Nuc_mol2/54.mol2]

@<TRIPOS>MOLECULE
C-Nu/TMScyclohexanone_2.pdb
 29 29 0 0 0
SMALL
GASTEIGER

@<TRIPOS>ATOM
      1  C          0.7560   -0.3430    0.0880 C.2     0  UNK0        0.0000
      2  C          1.0970    0.9420    0.1770 C.2     0  UNK0        0.0000
      3  C          2.5250    1.4150    0.1140 C.3     0  UNK0        0.0000
      4  C          3.4610    0.3310   -0.4140 C.3     0  UNK0        0.0000
      5  C          3.1730   -0.9970    0.2760 C.3     0  UNK0        0.0000
      6  C          1.7520   -1.4580   -0.0330 C.3     0  UNK0        0.0000
      7  H          2.5860    2.3020   -0.5210 H       0  UNK0        0.0000
      8  H          0.3270    1.6940    0.2980 H       0  UNK0        0.0000
      9  H          3.3060    0.2150   -1.4910 H       0  UNK0        0.0000
     10  H          4.5010    0.6280   -0.2670 H       0  UNK0        0.0000
     11  H          3.8890   -1.7610   -0.0310 H       0  UNK0        0.0000
     12  H          3.2830   -0.8680    1.3570 H       0  UNK0        0.0000
     13  H          1.6900   -1.8680   -1.0470 H       0  UNK0        0.0000
     14  H          1.4410   -2.2600    0.6400 H       0  UNK0        0.0000
     15  H          2.8560    1.7340    1.1090 H       0  UNK0        0.0000
     16  O         -0.5230   -0.8080    0.0990 O.2     0  UNK0        0.0000
     17 Si         -1.9690    0.0070   -0.0200 Si      0  UNK0        0.0000
     18  C         -2.2780    1.0390    1.5050 C.3     0  UNK0        0.0000
     19  H         -2.1780    0.4280    2.4050 H       0  UNK0        0.0000
     20  H         -1.5930    1.8820    1.5940 H       0  UNK0        0.0000
     21  H         -3.2960    1.4360    1.4830 H       0  UNK0        0.0000
     22  C         -1.9950    1.0620   -1.5600 C.3     0  UNK0        0.0000
     23  H         -1.7660    0.4570   -2.4390 H       0  UNK0        0.0000
     24  H         -2.9890    1.4930   -1.6990 H       0  UNK0        0.0000
     25  H         -1.2760    1.8800   -1.5190 H       0  UNK0        0.0000
     26  C         -3.2410   -1.3460   -0.1360 C.3     0  UNK0        0.0000
     27  H         -4.2480   -0.9300   -0.2070 H       0  UNK0        0.0000
     28  H         -3.0670   -1.9680   -1.0150 H       0  UNK0        0.0000
     29  H         -3.2020   -1.9890    0.7450 H       0  UNK0        0.0000
@<TRIPOS>BOND
     1    23    22    1
     2    24    22    1
     3    22    25    1
     4    22    17    1
     5     9     4    1
     6    13     6    1
     7    28    26    1
     8     7     3    1
     9     4    10    1
    10     4     3    1
    11     4     5    1
    12    27    26    1
    13    26    17    1
    14    26    29    1
    15     6     1    1
    16     6     5    1
    17     6    14    1
    18    11     5    1
    19    17    16    1
    20    17    18    1
    21     1    16    1
    22     1     2    2
    23     3     2    1
    24     3    15    1
    25     2     8    1
    26     5    12    1
    27    21    18    1
    28    18    20    1
    29    18    19    1
