# Supplementary material for: Machine-Learning-Guided Discovery of Electrochemical Reactions
Source: J Am Chem Soc. 2022 Dec 2;144(49):22599–610. doi: 10.1021/jacs.2c08997 (PMC9756344; doi:10.1021/jacs.2c08997)
Supplement: Supplementary file 2 — ja2c08997_si_002.zip [file ja2c08997_si_002.zip › Graph Embedding Data/Nucleophilicity Data/Nuc_mol2/59.mol2]

@<TRIPOS>MOLECULE
C-Nu/CyclohexeneNMePiperizineEnamine.pdb
 33 34 0 0 0
SMALL
GASTEIGER

@<TRIPOS>ATOM
      1  C         -1.1190    0.0560    0.0510 C.2     0  UNK0        0.0025
      2  C         -1.8020    1.1840   -0.1820 C.2     0  UNK0       -0.0671
      3  C         -1.8310   -1.2630    0.2570 C.3     0  UNK0       -0.0149
      4  C         -3.3030    1.2660   -0.2370 C.3     0  UNK0       -0.0330
      5  H         -1.2730    2.1170   -0.3250 H       0  UNK0        0.0587
      6  C         -3.2980   -1.0730    0.6260 C.3     0  UNK0       -0.0476
      7  H         -1.7680   -1.8650   -0.6560 H       0  UNK0        0.0325
      8  H         -1.3080   -1.8200    1.0380 H       0  UNK0        0.0325
      9  C         -3.9610   -0.1050   -0.3450 C.3     0  UNK0       -0.0492
     10  H         -3.6000    1.8910   -1.0830 H       0  UNK0        0.0308
     11  H         -3.6750    1.7790    0.6580 H       0  UNK0        0.0308
     12  H         -3.8070   -2.0390    0.6260 H       0  UNK0        0.0269
     13  H         -3.3670   -0.6700    1.6410 H       0  UNK0        0.0269
     14  H         -5.0320   -0.0290   -0.1510 H       0  UNK0        0.0268
     15  H         -3.8420   -0.4880   -1.3640 H       0  UNK0        0.0268
     16  C          0.9450   -1.0480   -0.5760 C.3     0  UNK0        0.0247
     17  C          0.9950    1.2590    0.0900 C.3     0  UNK0        0.0247
     18  C          2.3960   -1.1880   -0.1590 C.3     0  UNK0        0.0144
     19  H          0.9010   -0.8200   -1.6530 H       0  UNK0        0.0476
     20  H          0.4380   -1.9970   -0.4100 H       0  UNK0        0.0476
     21  C          2.4480    1.0880    0.4930 C.3     0  UNK0        0.0144
     22  H          0.9460    1.6610   -0.9350 H       0  UNK0        0.0476
     23  H          0.5260    1.9790    0.7600 H       0  UNK0        0.0476
     24  H          2.8800   -1.9420   -0.7830 H       0  UNK0        0.0442
     25  H          2.4370   -1.5360    0.8890 H       0  UNK0        0.0442
     26  H          2.9720    2.0360    0.3570 H       0  UNK0        0.0442
     27  H          2.4940    0.8260    1.5660 H       0  UNK0        0.0442
     28  N          0.2820    0.0010    0.1930 N.pl3   0  UNK0       -0.3309
     29  N          3.0980    0.0720   -0.3130 N.3     0  UNK0       -0.3024
     30  C          4.4970   -0.0590    0.0340 C.3     0  UNK0       -0.0126
     31  H          4.9680   -0.8070   -0.6050 H       0  UNK0        0.0391
     32  H          5.0060    0.8930   -0.1190 H       0  UNK0        0.0391
     33  H          4.6400   -0.3630    1.0840 H       0  UNK0        0.0391
@<TRIPOS>BOND
     1    19    16    1
     2    15     9    1
     3    10     4    1
     4    22    17    1
     5    24    18    1
     6     7     3    1
     7    31    30    1
     8    16    20    1
     9    16    18    1
    10    16    28    1
    11     9     4    1
    12     9    14    1
    13     9     6    1
    14     5     2    1
    15    29    18    1
    16    29    30    1
    17    29    21    1
    18     4     2    1
    19     4    11    1
    20     2     1    2
    21    18    25    1
    22    32    30    1
    23    30    33    1
    24     1    28    1
    25     1     3    1
    26    17    28    1
    27    17    21    1
    28    17    23    1
    29     3     6    1
    30     3     8    1
    31    26    21    1
    32    21    27    1
    33     6    12    1
    34     6    13    1
