# Supplementary material for: Machine-Learning-Guided Discovery of Electrochemical Reactions
Source: J Am Chem Soc. 2022 Dec 2;144(49):22599–610. doi: 10.1021/jacs.2c08997 (PMC9756344; doi:10.1021/jacs.2c08997)
Supplement: Supplementary file 2 — ja2c08997_si_002.zip [file ja2c08997_si_002.zip › Graph Embedding Data/Nucleophilicity Data/Nuc_mol2/61.mol2]

@<TRIPOS>MOLECULE
C-Nu/CNPh2vinylPirrolidineEnamine.pdb
 39 41 0 0 0
SMALL
GASTEIGER

@<TRIPOS>ATOM
      1  N          2.5100   -0.8370    0.1760 N.pl3   0  UNK0       -0.3294
      2  C          2.8650   -2.2390    0.3270 C.3     0  UNK0        0.0122
      3  C          3.6530   -0.0360   -0.2840 C.3     0  UNK0        0.0122
      4  C          4.3860   -2.2110    0.3960 C.3     0  UNK0       -0.0358
      5  H          2.3910   -2.6560    1.2170 H       0  UNK0        0.0464
      6  C          4.7310   -1.0800   -0.5730 C.3     0  UNK0       -0.0358
      7  H          4.7080   -1.9540    1.4070 H       0  UNK0        0.0281
      8  H          5.7360   -0.6850   -0.4400 H       0  UNK0        0.0281
      9  H          2.5260   -2.8250   -0.5390 H       0  UNK0        0.0464
     10  H          4.8340   -3.1660    0.1250 H       0  UNK0        0.0281
     11  H          4.6370   -1.4360   -1.6010 H       0  UNK0        0.0281
     12  H          3.9790    0.6570    0.4970 H       0  UNK0        0.0464
     13  C          1.2060   -0.4360    0.0610 C.2     0  UNK0        0.0375
     14  C          0.1750   -1.3190    0.0440 C.2     0  UNK0       -0.0329
     15  H          0.4160   -2.3730   -0.0060 H       0  UNK0        0.0642
     16  H          3.3930    0.5540   -1.1620 H       0  UNK0        0.0464
     17  C          1.0100    1.0360   -0.0360 C.ar    0  UNK0       -0.0040
     18  C          1.4760    1.8750    0.9730 C.ar    0  UNK0       -0.0528
     19  C          0.3560    1.5870   -1.1330 C.ar    0  UNK0       -0.0528
     20  C          1.2730    3.2440    0.8960 C.ar    0  UNK0       -0.0611
     21  H          1.9810    1.4430    1.8290 H       0  UNK0        0.0624
     22  C          0.1590    2.9570   -1.2150 C.ar    0  UNK0       -0.0611
     23  H         -0.0110    0.9300   -1.9120 H       0  UNK0        0.0624
     24  C          0.6130    3.7880   -0.1990 C.ar    0  UNK0       -0.0617
     25  H          1.6250    3.8880    1.6910 H       0  UNK0        0.0618
     26  H         -0.3530    3.3770   -2.0700 H       0  UNK0        0.0618
     27  H          0.4550    4.8570   -0.2610 H       0  UNK0        0.0618
     28  C         -1.2570   -1.0300    0.0720 C.ar    0  UNK0       -0.0232
     29  C         -2.1310   -1.9610   -0.5090 C.ar    0  UNK0       -0.0533
     30  C         -1.8280    0.0940    0.6880 C.ar    0  UNK0       -0.0533
     31  C         -3.4980   -1.7720   -0.5130 C.ar    0  UNK0       -0.0438
     32  H         -1.7170   -2.8470   -0.9740 H       0  UNK0        0.0624
     33  C         -3.1940    0.2940    0.6870 C.ar    0  UNK0       -0.0438
     34  H         -1.1960    0.8130    1.1900 H       0  UNK0        0.0624
     35  C         -4.0420   -0.6330    0.0800 C.ar    0  UNK0        0.0518
     36  H         -4.1530   -2.4990   -0.9740 H       0  UNK0        0.0631
     37  H         -3.6180    1.1650    1.1690 H       0  UNK0        0.0631
     38  C         -5.4590   -0.4240    0.0780 C.1     0  UNK0        0.0992
     39  N         -6.5950   -0.2550    0.0760 N.1     0  UNK0       -0.1909
@<TRIPOS>BOND
     1    26    22    1
     2    23    19    1
     3    11     6    1
     4    22    19   ar
     5    22    24   ar
     6    16     3    1
     7    19    17   ar
     8    32    29    1
     9    36    31    1
    10     6     8    1
    11     6     3    1
    12     6     4    1
    13     9     2    1
    14    31    29   ar
    15    31    35   ar
    16    29    28   ar
    17     3     1    1
    18     3    12    1
    19    27    24    1
    20    24    20   ar
    21    17    13    1
    22    17    18   ar
    23    15    14    1
    24    14    13    2
    25    14    28    1
    26    13     1    1
    27    28    30   ar
    28    39    38    3
    29    38    35    1
    30    35    33   ar
    31    10     4    1
    32     1     2    1
    33     2     4    1
    34     2     5    1
    35     4     7    1
    36    33    30   ar
    37    33    37    1
    38    30    34    1
    39    20    18   ar
    40    20    25    1
    41    18    21    1
