# Supplementary material for: Machine-Learning-Guided Discovery of Electrochemical Reactions
Source: J Am Chem Soc. 2022 Dec 2;144(49):22599–610. doi: 10.1021/jacs.2c08997 (PMC9756344; doi:10.1021/jacs.2c08997)
Supplement: Supplementary file 2 — ja2c08997_si_002.zip [file ja2c08997_si_002.zip › Graph Embedding Data/Nucleophilicity Data/Nuc_mol2/67.mol2]

@<TRIPOS>MOLECULE
C-Nu/TMSphenylacetate_2.pdb
 30 30 0 0 0
SMALL
GASTEIGER

@<TRIPOS>ATOM
      1  C         -0.8470    2.9110    0.3120 C.2     0  UNK0        0.0000
      2  H         -1.6420    3.2170    0.9740 H       0  UNK0        0.0000
      3  H         -0.2480    3.6470   -0.1990 H       0  UNK0        0.0000
      4  C         -0.6090    1.6230    0.1220 C.2     0  UNK0        0.0000
      5  O         -1.2510    0.6290    0.7500 O.2     0  UNK0        0.0000
      6  O          0.3330    1.2090   -0.7910 O.3     0  UNK0        0.0000
      7  C          1.4330    0.5290   -0.3230 C.ar    0  UNK0        0.0000
      8  C          3.7010   -0.8670    0.4480 C.ar    0  UNK0        0.0000
      9  C          2.2540   -0.0400   -1.2880 C.ar    0  UNK0        0.0000
     10  C          1.7390    0.4160    1.0260 C.ar    0  UNK0        0.0000
     11  C          2.8770   -0.2870    1.4000 C.ar    0  UNK0        0.0000
     12  C          3.3850   -0.7360   -0.8990 C.ar    0  UNK0        0.0000
     13  H          1.9870    0.0730   -2.3310 H       0  UNK0        0.0000
     14  H          1.0960    0.8650    1.7710 H       0  UNK0        0.0000
     15  H          3.1170   -0.3780    2.4520 H       0  UNK0        0.0000
     16  H          4.0230   -1.1790   -1.6520 H       0  UNK0        0.0000
     17  H          4.5840   -1.4130    0.7510 H       0  UNK0        0.0000
     18 Si         -1.9890   -0.6890    0.0050 Si      0  UNK0        0.0000
     19  C         -2.9730   -0.0390   -1.4360 C.3     0  UNK0        0.0000
     20  H         -3.4900   -0.8510   -1.9520 H       0  UNK0        0.0000
     21  H         -2.3170    0.4530   -2.1560 H       0  UNK0        0.0000
     22  H         -3.7200    0.6850   -1.1080 H       0  UNK0        0.0000
     23  C         -3.0650   -1.4020    1.3420 C.3     0  UNK0        0.0000
     24  H         -3.6110   -2.2730    0.9760 H       0  UNK0        0.0000
     25  H         -3.7910   -0.6670    1.6920 H       0  UNK0        0.0000
     26  H         -2.4610   -1.7160    2.1950 H       0  UNK0        0.0000
     27  C         -0.7210   -1.9300   -0.5590 C.3     0  UNK0        0.0000
     28  H         -1.2140   -2.8690   -0.8210 H       0  UNK0        0.0000
     29  H          0.0090   -2.1360    0.2250 H       0  UNK0        0.0000
     30  H         -0.1780   -1.5760   -1.4360 H       0  UNK0        0.0000
@<TRIPOS>BOND
     1    13     9    1
     2    21    19    1
     3    20    19    1
     4    16    12    1
     5    19    22    1
     6    19    18    1
     7    30    27    1
     8     9    12   ar
     9     9     7   ar
    10    12     8   ar
    11    28    27    1
    12     6     7    1
    13     6     4    1
    14    27    18    1
    15    27    29    1
    16     7    10   ar
    17     3     1    1
    18    18     5    1
    19    18    23    1
    20     4     1    2
    21     4     5    1
    22     1     2    1
    23     8    17    1
    24     8    11   ar
    25    24    23    1
    26    10    11   ar
    27    10    14    1
    28    23    25    1
    29    23    26    1
    30    11    15    1
