# Supplementary material for: Machine-Learning-Guided Discovery of Electrochemical Reactions
Source: J Am Chem Soc. 2022 Dec 2;144(49):22599–610. doi: 10.1021/jacs.2c08997 (PMC9756344; doi:10.1021/jacs.2c08997)
Supplement: Supplementary file 2 — ja2c08997_si_002.zip [file ja2c08997_si_002.zip › Graph Embedding Data/Nucleophilicity Data/Nuc_mol2/75.mol2]

@<TRIPOS>MOLECULE
C-Nu/TetralonePyrrolidineEnamine.pdb
 32 34 0 0 0
SMALL
GASTEIGER

@<TRIPOS>ATOM
      1  C         -0.2320    1.9530   -0.3430 C.2     0  UNK0       -0.0620
      2  C         -0.3510    0.6170   -0.2450 C.2     0  UNK0        0.0332
      3  C          0.8850   -0.2000   -0.1560 C.ar    0  UNK0       -0.0011
      4  C          2.0610    0.4000    0.3170 C.ar    0  UNK0       -0.0382
      5  C          2.0120    1.8520    0.7080 C.3     0  UNK0       -0.0236
      6  C          1.1160    2.6160   -0.2610 C.3     0  UNK0       -0.0287
      7  H          0.0390   -1.9580   -1.0350 H       0  UNK0        0.0624
      8  H         -1.1000    2.5770   -0.5030 H       0  UNK0        0.0591
      9  C          0.9280   -1.5190   -0.6030 C.ar    0  UNK0       -0.0526
     10  C          3.2290   -0.3460    0.3850 C.ar    0  UNK0       -0.0579
     11  H          1.5930    1.9420    1.7160 H       0  UNK0        0.0316
     12  H          1.5920    2.6560   -1.2490 H       0  UNK0        0.0311
     13  C          3.2540   -1.6720   -0.0280 C.ar    0  UNK0       -0.0615
     14  C          2.1030   -2.2540   -0.5360 C.ar    0  UNK0       -0.0611
     15  H          4.1330    0.1240    0.7540 H       0  UNK0        0.0620
     16  H          4.1740   -2.2400    0.0290 H       0  UNK0        0.0618
     17  H          2.1190   -3.2760   -0.8890 H       0  UNK0        0.0618
     18  H          3.0200    2.2680    0.7320 H       0  UNK0        0.0316
     19  H          0.9990    3.6480    0.0720 H       0  UNK0        0.0311
     20  N         -1.5630   -0.0710   -0.3190 N.pl3   0  UNK0       -0.3297
     21  C         -1.8440   -1.1370    0.6660 C.3     0  UNK0        0.0122
     22  C         -2.7730    0.7020   -0.5550 C.3     0  UNK0        0.0122
     23  C         -3.3370   -0.9940    0.9790 C.3     0  UNK0       -0.0358
     24  H         -1.6360   -2.1210    0.2420 H       0  UNK0        0.0464
     25  C         -3.8860   -0.2910   -0.2630 C.3     0  UNK0       -0.0358
     26  H         -2.8500    1.5520    0.1390 H       0  UNK0        0.0464
     27  H         -3.8090   -1.9530    1.1850 H       0  UNK0        0.0281
     28  H         -3.9870   -0.9960   -1.0900 H       0  UNK0        0.0281
     29  H         -1.2210   -1.0250    1.5560 H       0  UNK0        0.0464
     30  H         -3.4790   -0.3530    1.8500 H       0  UNK0        0.0281
     31  H         -4.8480    0.1900   -0.0970 H       0  UNK0        0.0281
     32  H         -2.7790    1.0960   -1.5730 H       0  UNK0        0.0464
@<TRIPOS>BOND
     1    32    22    1
     2    12     6    1
     3    28    25    1
     4     7     9    1
     5    17    14    1
     6     9    14   ar
     7     9     3   ar
     8    22    20    1
     9    22    25    1
    10    22    26    1
    11    14    13   ar
    12     8     1    1
    13     1     6    1
    14     1     2    2
    15    20     2    1
    16    20    21    1
    17    25    31    1
    18    25    23    1
    19     6    19    1
    20     6     5    1
    21     2     3    1
    22     3     4   ar
    23    13    16    1
    24    13    10   ar
    25    24    21    1
    26     4    10   ar
    27     4     5    1
    28    10    15    1
    29    21    23    1
    30    21    29    1
    31     5    18    1
    32     5    11    1
    33    23    27    1
    34    23    30    1
