# Supplementary material for: Machine-Learning-Guided Discovery of Electrochemical Reactions
Source: J Am Chem Soc. 2022 Dec 2;144(49):22599–610. doi: 10.1021/jacs.2c08997 (PMC9756344; doi:10.1021/jacs.2c08997)
Supplement: Supplementary file 2 — ja2c08997_si_002.zip [file ja2c08997_si_002.zip › Graph Embedding Data/Nucleophilicity Data/Nuc_mol2/96.mol2]

@<TRIPOS>MOLECULE
C-Nu/AcetophenoneBenzamide.pdb
 30 31 0 0 0
SMALL
GASTEIGER

@<TRIPOS>ATOM
      1  N         -0.0130    0.5490   -0.1050 N.am    0  UNK0       -0.2846
      2  C          1.2190    1.1270    0.0440 C.2     0  UNK0        0.2480
      3  H         -0.0350   -0.4530   -0.1970 H       0  UNK0        0.1548
      4  O          1.3850    2.3080    0.2560 O.2     0  UNK0       -0.2699
      5  C         -2.4000    0.2250    0.0130 C.ar    0  UNK0       -0.0079
      6  C         -3.5560    0.4160   -0.7420 C.ar    0  UNK0       -0.0531
      7  C         -2.3320   -0.8740    0.8700 C.ar    0  UNK0       -0.0531
      8  C         -4.6220   -0.4630   -0.6330 C.ar    0  UNK0       -0.0612
      9  C         -3.3990   -1.7540    0.9770 C.ar    0  UNK0       -0.0612
     10  H         -1.4510   -1.0230    1.4850 H       0  UNK0        0.0624
     11  C         -4.5470   -1.5510    0.2260 C.ar    0  UNK0       -0.0617
     12  H         -5.5110   -0.3040   -1.2300 H       0  UNK0        0.0618
     13  H         -3.3350   -2.5940    1.6570 H       0  UNK0        0.0618
     14  H         -5.3790   -2.2390    0.3070 H       0  UNK0        0.0618
     15  H         -3.6040    1.2510   -1.4290 H       0  UNK0        0.0624
     16  C         -1.2670    1.1820   -0.0890 C.2     0  UNK0        0.0182
     17  C         -1.4580    2.5010   -0.1440 C.3     0  UNK0       -0.0087
     18  H         -2.4690    2.8760   -0.0850 H       0  UNK0        0.0329
     19  H         -0.6410    3.1980   -0.2130 H       0  UNK0        0.0329
     20  C          2.3800    0.1780   -0.0520 C.ar    0  UNK0        0.0370
     21  C          3.5540    0.5450    0.5990 C.ar    0  UNK0       -0.0496
     22  C          2.3400   -1.0120   -0.7740 C.ar    0  UNK0       -0.0496
     23  C          4.6650   -0.2790    0.5520 C.ar    0  UNK0       -0.0610
     24  H          3.5720    1.4860    1.1340 H       0  UNK0        0.0625
     25  C          3.4580   -1.8320   -0.8310 C.ar    0  UNK0       -0.0610
     26  H          1.4550   -1.2920   -1.3330 H       0  UNK0        0.0625
     27  C          4.6180   -1.4700   -0.1620 C.ar    0  UNK0       -0.0617
     28  H          5.5720    0.0080    1.0680 H       0  UNK0        0.0618
     29  H          3.4240   -2.7480   -1.4050 H       0  UNK0        0.0618
     30  H          5.4890   -2.1120   -0.2040 H       0  UNK0        0.0618
@<TRIPOS>BOND
     1    15     6    1
     2    29    25    1
     3    26    22    1
     4    12     8    1
     5    25    22   ar
     6    25    27   ar
     7    22    20   ar
     8     6     8   ar
     9     6     5   ar
    10     8    11   ar
    11    19    17    1
    12    30    27    1
    13     3     1    1
    14    27    23   ar
    15    17    16    1
    16    17    18    1
    17     1    16    2
    18     1     2   am
    19    16     5    1
    20    20     2    1
    21    20    21   ar
    22     5     7   ar
    23     2     4    2
    24    11    14    1
    25    11     9   ar
    26    23    21   ar
    27    23    28    1
    28    21    24    1
    29     7     9   ar
    30     7    10    1
    31     9    13    1
