# Supplementary material for: Machine-Learning-Guided Discovery of Electrochemical Reactions
Source: J Am Chem Soc. 2022 Dec 2;144(49):22599–610. doi: 10.1021/jacs.2c08997 (PMC9756344; doi:10.1021/jacs.2c08997)
Supplement: Supplementary file 2 — ja2c08997_si_002.zip [file ja2c08997_si_002.zip › Graph Embedding Data/Nucleophilicity Data/Nuc_mol2/98.mol2]

@<TRIPOS>MOLECULE
C-Nu/AcetophenoneMorpholineEnamine.pdb
 29 30 0 0 0
SMALL
GASTEIGER

@<TRIPOS>ATOM
      1  C          1.3750    0.4010    0.0820 C.ar    0  UNK0       -0.0046
      2  C          1.5370   -0.7450    0.8600 C.ar    0  UNK0       -0.0528
      3  C          2.4460    0.8470   -0.6890 C.ar    0  UNK0       -0.0528
      4  C          2.7480   -1.4190    0.8780 C.ar    0  UNK0       -0.0611
      5  C          3.6580    0.1720   -0.6720 C.ar    0  UNK0       -0.0611
      6  H          2.3160    1.7200   -1.3170 H       0  UNK0        0.0624
      7  C          3.8140   -0.9620    0.1130 C.ar    0  UNK0       -0.0617
      8  H          2.8630   -2.3020    1.4940 H       0  UNK0        0.0618
      9  H          4.4800    0.5280   -1.2800 H       0  UNK0        0.0618
     10  H          4.7580   -1.4900    0.1250 H       0  UNK0        0.0618
     11  H          0.7030   -1.0940    1.4560 H       0  UNK0        0.0624
     12  C          0.0870    1.1460    0.1020 C.2     0  UNK0        0.0299
     13  C          0.0740    2.4830    0.1570 C.2     0  UNK0       -0.0770
     14  H          1.0040    3.0260    0.2410 H       0  UNK0        0.0553
     15  H         -0.8390    3.0590    0.1560 H       0  UNK0        0.0553
     16  C         -2.3250    1.0220    0.3830 C.3     0  UNK0        0.0357
     17  C         -1.1930   -0.6420   -0.9240 C.3     0  UNK0        0.0357
     18  C         -3.4110   -0.0020    0.6610 C.3     0  UNK0        0.0634
     19  H         -2.6130    1.6360   -0.4860 H       0  UNK0        0.0486
     20  H         -2.2170    1.6810    1.2460 H       0  UNK0        0.0486
     21  C         -2.3120   -1.6110   -0.5960 C.3     0  UNK0        0.0634
     22  H         -1.4190   -0.1380   -1.8750 H       0  UNK0        0.0486
     23  H         -0.2560   -1.1850   -1.0400 H       0  UNK0        0.0486
     24  H         -4.3780    0.4900    0.7610 H       0  UNK0        0.0575
     25  H         -3.1810   -0.5280    1.5970 H       0  UNK0        0.0575
     26  H         -2.4700   -2.3050   -1.4210 H       0  UNK0        0.0575
     27  H         -2.0480   -2.1820    0.3050 H       0  UNK0        0.0575
     28  N         -1.0630    0.3440    0.1490 N.pl3   0  UNK0       -0.3255
     29  O         -3.5310   -0.9330   -0.3910 O.3     0  UNK0       -0.3767
@<TRIPOS>BOND
     1    22    17    1
     2    26    21    1
     3     6     3    1
     4     9     5    1
     5    23    17    1
     6    17    21    1
     7    17    28    1
     8     3     5   ar
     9     3     1   ar
    10     5     7   ar
    11    21    29    1
    12    21    27    1
    13    19    16    1
    14    29    18    1
    15     1    12    1
    16     1     2   ar
    17    12    28    1
    18    12    13    2
    19     7    10    1
    20     7     4   ar
    21    28    16    1
    22    15    13    1
    23    13    14    1
    24    16    18    1
    25    16    20    1
    26    18    24    1
    27    18    25    1
    28     2     4   ar
    29     2    11    1
    30     4     8    1
