# Supplementary material for: Machine-Learning-Guided Discovery of Electrochemical Reactions
Source: J Am Chem Soc. 2022 Dec 2;144(49):22599–610. doi: 10.1021/jacs.2c08997 (PMC9756344; doi:10.1021/jacs.2c08997)
Supplement: Supplementary file 2 — ja2c08997_si_002.zip [file ja2c08997_si_002.zip › Graph Embedding Data/Nucleophilicity Data/mayr_total_3b.csv]

139_0	-0.3	-0.6	0.0
139_1	-0.3	-0.5	0.0
139_2	-0.3	-0.8	0.0
139_3	-0.3	-0.6	0.0
139_4	-0.7	-0.9	-0.4
139_5	-0.5	-0.8	-0.3
139_6	-0.5	-0.8	-0.3
139_7	-0.5	-0.8	-0.3
139_8	-0.3	-0.5	0.0
147_0	-0.2	-0.5	-0.1
147_1	-0.5	-0.7	-0.3
147_2	-0.5	-0.7	-0.3
147_3	-0.5	-0.6	-0.3
147_4	-0.5	-0.7	-0.3
147_5	-0.5	-0.6	-0.3
147_6	-0.5	-0.7	-0.3
147_7	-0.5	-0.6	-0.3
147_8	-0.5	-0.6	-0.3
147_9	-0.5	-0.7	-0.3
147_10	-0.5	-0.6	-0.3
147_11	-0.5	-0.6	-0.3
147_12	-0.5	-0.7	-0.3
147_13	-0.2	-0.5	-0.1
147_14	-0.2	-0.7	-0.1
147_15	-0.5	-0.6	-0.3
147_16	-0.5	-0.6	-0.3
147_17	-0.5	-0.7	-0.3
147_18	-0.5	-0.6	-0.3
147_19	-0.5	-0.6	-0.3
147_20	-0.5	-0.6	-0.3
147_21	-0.5	-0.6	-0.3
147_22	-0.5	-0.6	-0.3
147_23	-0.5	-0.6	-0.3
147_24	-0.5	-0.6	-0.3
147_25	-0.5	-0.6	-0.3
147_26	-0.5	-0.6	-0.3
147_27	-0.5	-0.6	-0.3
109_0	-0.2	-0.3	0.0
109_1	-0.2	-0.3	0.0
109_2	-0.2	-0.3	0.1
109_3	-0.2	-0.3	0.1
109_4	-0.2	-0.3	0.1
109_5	-0.2	-0.3	0.1
109_6	-0.1	-0.8	0.0
109_7	-0.4	-0.6	-0.2
109_8	-0.4	-0.6	-0.2
109_9	-0.4	-0.6	-0.2
109_10	-0.4	-0.6	-0.2
109_11	-0.5	-0.7	-0.4
109_12	-0.5	-0.7	-0.4
109_13	-0.1	-0.3	0.0
109_14	-0.1	-0.3	0.0
109_15	-0.1	-0.3	0.0
109_16	-0.1	-0.3	0.0
109_17	-0.2	-0.5	-0.1
260_0	-0.2	-0.4	0.0
260_1	-0.2	-0.4	0.0
260_2	-0.2	-0.3	0.0
260_3	-0.2	-0.4	0.0
260_4	-0.2	-0.4	0.0
260_5	-0.2	-0.7	0.0
260_6	-0.3	-0.7	-0.1
260_7	-0.3	-0.5	-0.1
260_8	-0.5	-0.7	-0.3
260_9	-0.5	-0.7	-0.3
260_10	-0.7	-0.9	-0.5
260_11	-0.3	-0.5	-0.1
260_12	-0.5	-0.7	-0.3
260_13	-0.5	-0.7	-0.4
260_14	-0.5	-0.7	-0.3
260_15	-0.5	-0.6	-0.3
260_16	-0.5	-0.6	-0.3
260_17	-0.5	-0.6	-0.3
260_18	-0.5	-0.6	-0.3
127_0	-0.3	-0.4	0.0
127_1	-0.3	-0.7	0.0
127_2	-0.3	-0.4	-0.1
127_3	-0.3	-0.4	-0.1
127_4	-0.3	-0.4	0.0
127_5	-0.3	-0.4	0.0
127_6	-0.5	-0.7	-0.3
127_7	-0.5	-0.7	-0.3
127_8	-0.5	-0.7	-0.3
127_9	-0.5	-0.7	-0.3
127_10	-0.5	-0.7	-0.3
127_11	-0.3	-0.4	-0.1
127_12	-0.3	-0.5	-0.1
127_13	-0.6	-0.8	-0.4
63_0	-0.2	-0.4	0.0
63_1	-0.1	-0.3	0.0
63_2	-0.2	-0.4	0.1
63_3	0.1	-0.6	0.3
63_4	-0.2	-0.4	0.1
63_5	-0.1	-0.3	0.1
63_6	-0.3	-0.6	-0.1
63_7	-0.1	-0.3	0.2
63_8	-0.1	-0.3	0.2
63_9	-0.1	-0.3	0.1
63_10	-0.5	-0.7	-0.3
63_11	-0.5	-0.7	-0.3
112_0	-0.3	-0.6	0.0
112_1	-0.5	-0.7	-0.3
112_2	-0.3	-0.8	0.0
112_3	-0.3	-0.6	-0.1
112_4	-0.5	-0.7	-0.3
112_5	-0.5	-0.7	-0.3
112_6	-0.5	-0.7	-0.3
112_7	-0.5	-0.6	-0.3
112_8	-0.5	-0.6	-0.3
112_9	-0.5	-0.6	-0.3
112_10	-0.5	-0.6	-0.3
112_11	-0.5	-0.7	-0.3
112_12	-0.5	-0.7	-0.3
112_13	-0.5	-0.7	-0.3
112_14	-0.5	-0.7	-0.3
112_15	-0.5	-0.7	-0.3
112_16	-0.5	-0.7	-0.3
112_17	-0.5	-0.7	-0.3
112_18	-0.5	-0.7	-0.3
113_0	-0.3	-0.4	-0.1
113_1	-0.4	-0.5	-0.3
113_2	-0.6	-0.8	-0.5
113_3	-0.2	-0.4	-0.1
113_4	-0.5	-0.6	-0.4
113_5	-0.5	-0.6	-0.4
113_6	-0.5	-0.6	-0.4
113_7	-0.5	-0.6	-0.4
113_8	-0.3	-0.3	-0.1
113_9	-0.3	-0.7	-0.1
113_10	-0.5	-0.6	-0.3
113_11	-0.5	-0.7	-0.3
113_12	-0.5	-0.6	-0.3
113_13	-0.5	-0.6	-0.3
113_14	-0.5	-0.6	-0.3
113_15	-0.5	-0.6	-0.3
113_16	-0.5	-0.6	-0.3
113_17	-0.2	-0.8	-0.1
113_18	-0.2	-0.4	-0.1
113_19	-0.2	-0.4	-0.1
113_20	-0.2	-0.4	-0.1
113_21	-0.2	-0.4	-0.1
113_22	-0.5	-0.7	-0.3
113_23	-0.2	-0.7	-0.1
113_24	-0.5	-0.7	-0.3
113_25	-0.5	-0.7	-0.3
113_26	-0.5	-0.7	-0.3
18_0	-0.7	-0.9	-0.1
18_1	-0.3	-0.5	-0.1
18_2	-0.5	-0.7	-0.4
18_3	-0.5	-0.7	-0.4
18_4	-0.5	-0.7	-0.4
18_5	-0.5	-0.7	-0.4
18_6	-0.5	-0.7	-0.4
18_7	-0.5	-0.7	-0.4
18_8	-0.5	-0.7	-0.4
18_9	-0.5	-0.7	-0.4
18_10	-0.2	-0.8	-0.1
18_11	-0.5	-0.8	-0.3
18_12	-0.5	-0.8	-0.3
252_0	-0.1	-0.6	0.1
252_1	-0.1	-0.2	0.1
252_2	-0.1	-0.3	0.0
252_3	-0.1	-0.3	0.0
252_4	-0.1	-0.3	0.0
252_5	-0.4	-0.5	-0.2
252_6	-0.1	-0.3	0.0
252_7	-0.4	-0.5	-0.2
252_8	0.0	-0.7	0.0
252_9	-0.4	-0.5	-0.2
252_10	-0.4	-0.5	-0.2
252_11	-0.2	-0.4	0.0
252_12	-0.2	-0.4	0.0
252_13	-0.4	-0.6	-0.2
252_14	-0.3	-0.5	0.0
252_15	-0.1	-0.3	0.1
252_16	-0.1	-0.3	0.1
111_0	-0.3	-0.5	-0.1
111_1	-0.4	-0.5	-0.2
111_2	-0.7	-0.8	-0.5
111_3	-0.2	-0.4	-0.1
111_4	-0.5	-0.6	-0.4
111_5	-0.5	-0.6	-0.4
111_6	-0.5	-0.6	-0.4
111_7	-0.5	-0.6	-0.4
111_8	-0.3	-0.5	-0.1
111_9	-0.3	-0.7	-0.1
111_10	-0.5	-0.6	-0.3
111_11	-0.5	-0.7	-0.3
111_12	-0.5	-0.6	-0.3
111_13	-0.5	-0.6	-0.3
111_14	-0.5	-0.6	-0.3
111_15	-0.5	-0.6	-0.3
111_16	-0.5	-0.6	-0.3
111_17	-0.3	-0.3	-0.1
111_18	-0.2	-0.4	-0.1
111_19	-0.3	-0.4	-0.1
111_20	-0.2	-0.4	-0.1
111_21	-0.3	-0.4	-0.1
111_22	-0.5	-0.7	-0.3
111_23	-0.3	-0.7	-0.1
111_24	-0.5	-0.7	-0.3
111_25	-0.5	-0.7	-0.4
111_26	-0.5	-0.7	-0.3
17_0	-0.3	-0.5	-0.1
17_1	-0.3	-0.5	-0.1
17_2	-0.3	-0.7	-0.1
17_3	-0.3	-0.4	-0.1
17_4	-0.3	-0.4	-0.1
17_5	-0.3	-0.7	-0.1
17_6	-0.5	-0.7	-0.3
17_7	-0.5	-0.7	-0.3
17_8	-0.5	-0.7	-0.3
17_9	-0.5	-0.7	-0.3
17_10	-0.4	-0.5	-0.1
17_11	-0.3	-0.5	-0.1
17_12	-0.5	-0.5	-0.4
17_13	-0.5	-0.7	-0.4
17_14	-0.5	-0.1	-0.4
17_15	-0.5	-0.7	-0.4
17_16	-0.4	-0.5	-0.1
194_0	-0.3	-0.5	-0.1
194_1	-0.5	-0.7	-0.3
194_2	-0.5	-0.7	-0.3
194_3	-0.5	-0.7	-0.3
194_4	-0.5	-0.7	-0.3
194_5	-0.5	-0.7	-0.3
194_6	-0.5	-0.7	-0.3
194_7	-0.5	-0.7	-0.3
194_8	-0.5	-0.7	-0.3
194_9	-0.5	-0.7	-0.3
194_10	-0.5	-0.7	-0.3
194_11	-0.5	-0.7	-0.3
194_12	-0.6	-0.8	-0.5
194_13	-0.2	-0.5	-0.1
194_14	-0.3	-0.5	-0.1
194_15	-0.3	-0.4	-0.1
194_16	-0.5	-0.7	-0.3
194_17	-0.5	-0.7	-0.3
194_18	-0.5	-0.7	-0.3
194_19	-0.5	-0.7	-0.3
186_0	-0.3	-0.8	-0.1
186_1	-0.3	-0.4	-0.1
186_2	-0.3	-0.4	0.0
186_3	-0.3	-0.8	0.0
186_4	-0.3	-0.5	-0.1
186_5	-0.5	-0.7	-0.3
186_6	-0.5	-0.7	-0.3
186_7	-0.5	-0.7	-0.3
186_8	-0.5	-0.7	-0.3
186_9	-0.5	-0.7	-0.3
186_10	-0.5	-0.7	-0.4
186_11	-0.6	-0.7	-0.5
186_12	-0.6	-0.7	-0.5
186_13	-0.5	-0.8	-0.3
186_14	-0.3	-0.4	-0.1
186_15	-0.3	-0.4	-0.1
186_16	-0.5	-0.6	-0.4
186_17	-0.5	-0.6	-0.4
186_18	-0.5	-0.6	-0.4
186_19	-0.5	-0.6	-0.4
186_20	-0.5	-0.6	-0.4
186_21	-0.5	-0.6	-0.4
186_22	-0.5	-0.6	-0.4
186_23	-0.5	-0.6	-0.4
186_24	-0.5	-0.6	-0.4
186_25	-0.5	-0.6	-0.4
186_26	-0.5	-0.6	-0.4
186_27	-0.5	-0.6	-0.4
186_28	-0.5	-0.6	-0.4
186_29	-0.5	-0.6	-0.4
186_30	-0.5	-0.6	-0.4
186_31	-0.5	-0.6	-0.4
3_0	-0.3	-0.4	0.0
3_1	-0.3	-0.4	0.0
3_2	-0.3	-0.9	0.1
3_3	-0.3	-0.4	0.0
3_4	-0.3	-0.4	0.0
3_5	-0.3	-0.5	0.1
3_6	-0.5	-0.7	-0.3
3_7	-0.5	-0.7	-0.3
3_8	-0.5	-0.7	-0.3
3_9	-0.5	-0.7	-0.3
3_10	-0.3	-0.5	-0.1
3_11	-0.6	-0.9	-0.5
3_12	-0.6	-0.9	-0.5
3_13	-0.3	-0.5	-0.1
178_0	-0.6	-0.8	-0.4
178_1	-0.5	-0.7	-0.3
178_2	-0.5	-0.7	-0.3
178_3	-0.5	-0.7	-0.3
178_4	-0.5	-0.7	-0.3
178_5	-0.5	-0.7	-0.3
178_6	-0.5	-0.7	-0.3
178_7	-0.5	-0.7	-0.3
178_8	-0.5	-0.7	-0.3
178_9	-0.5	-0.7	-0.3
178_10	-0.5	-0.7	-0.3
178_11	-0.5	-0.7	-0.3
178_12	-0.5	-0.7	-0.3
178_13	-0.3	-0.9	-0.1
178_14	-0.6	-0.9	-0.4
178_15	-0.6	-0.9	-0.4
23_0	-0.3	-0.9	-0.1
23_1	-0.6	-0.9	-0.4
23_2	-0.5	-0.7	-0.3
23_3	-0.5	-0.7	-0.3
23_4	-0.5	-0.7	-0.3
23_5	-0.5	-0.7	-0.3
23_6	-0.5	-0.7	-0.3
23_7	-0.5	-0.7	-0.3
23_8	-0.5	-0.7	-0.3
23_9	-0.5	-0.7	-0.3
23_10	-0.5	-0.7	-0.3
23_11	-0.5	-0.7	-0.3
23_12	-0.5	-0.7	-0.3
23_13	-0.5	-0.7	-0.3
23_14	-0.5	-0.7	-0.3
23_15	-0.5	-0.7	-0.3
163_0	-0.5	-0.7	-0.3
163_1	-0.5	-0.7	-0.3
163_2	-0.5	-0.7	-0.3
163_3	-0.5	-0.7	-0.3
163_4	-0.5	-0.7	-0.3
163_5	-0.5	-0.7	-0.3
163_6	-0.5	-0.7	-0.3
163_7	-0.5	-0.7	-0.3
163_8	-0.5	-0.7	-0.3
163_9	-0.5	-0.7	-0.3
163_10	-0.5	-0.7	-0.3
163_11	-0.5	-0.7	-0.3
163_12	-0.3	-0.9	-0.1
163_13	-0.6	-0.9	-0.4
163_14	-0.5	-0.6	-0.3
163_15	-0.5	-0.6	-0.3
163_16	-0.5	-0.6	-0.3
262_0	-0.5	-0.6	-0.3
262_1	-0.5	-0.7	-0.3
262_2	-0.3	-0.5	0.0
262_3	-0.3	-0.7	0.0
262_4	-0.5	-0.7	-0.3
262_5	-0.5	-0.6	-0.3
262_6	-0.5	-0.7	-0.3
262_7	-0.5	-0.7	-0.3
262_8	-0.5	-0.7	-0.3
262_9	-0.5	-0.7	-0.3
262_10	-0.5	-0.7	-0.3
262_11	-0.5	-0.6	-0.3
262_12	-0.3	-0.5	-0.1
262_13	-0.4	-0.6	-0.1
262_14	-0.7	-0.9	-0.5
262_15	-0.2	-0.4	0.0
262_16	-0.5	-0.6	-0.3
262_17	-0.5	-0.7	-0.3
262_18	-0.5	-0.7	-0.3
262_19	-0.5	-0.6	-0.3
21_0	-0.5	-0.7	0.0
21_1	-0.6	-0.7	-0.4
21_2	-0.6	-0.7	-0.4
21_3	-0.6	-0.7	-0.4
21_4	-0.6	-0.7	-0.4
21_5	-0.6	-0.7	-0.4
21_6	-0.6	-0.7	-0.4
21_7	-0.6	-0.7	-0.4
21_8	-0.6	-0.7	-0.4
21_9	-0.2	-0.8	0.0
21_10	-0.5	-0.8	-0.4
21_11	-0.3	-0.5	-0.2
21_12	-0.3	-0.5	-0.2
176_0	-0.2	-0.4	0.0
176_1	-0.2	-0.4	0.0
176_2	-0.3	-0.3	0.0
176_3	-0.3	-0.4	0.0
176_4	-0.3	-0.4	-0.1
176_5	-0.3	-0.7	-0.1
176_6	-0.3	-0.7	-0.1
176_7	-0.3	-0.5	-0.1
176_8	-0.5	-0.7	-0.3
176_9	-0.5	-0.7	-0.3
176_10	-0.5	-0.7	-0.3
176_11	-0.7	-0.9	-0.5
176_12	-0.3	-0.5	-0.1
176_13	-0.5	-0.7	-0.3
176_14	-0.3	-0.4	-0.2
176_15	-0.5	-0.6	-0.4
176_16	-0.5	-0.7	-0.4
176_17	-0.5	-0.7	-0.4
176_18	-0.5	-0.6	-0.4
274_0	-0.1	-0.3	0.2
274_1	-0.4	-0.6	-0.2
274_2	-0.1	-0.3	0.2
274_3	-0.1	-0.3	0.1
274_4	-0.1	-0.3	0.0
274_5	-0.1	-0.3	0.1
274_6	-0.4	-0.5	-0.2
274_7	-0.1	-0.3	0.0
274_8	-0.4	-0.6	-0.2
274_9	0.0	-0.7	0.2
274_10	-0.4	-0.5	-0.2
274_11	-0.4	-0.6	-0.2
274_12	-0.1	-0.3	0.2
274_13	-0.1	-0.3	0.1
274_14	-0.2	-0.4	0.0
274_15	-0.2	-0.4	0.0
274_16	-0.3	-0.5	-0.1
245_0	-0.2	-0.8	0.0
245_1	-0.2	-0.8	0.0
245_2	-0.5	-0.7	-0.3
245_3	-0.5	-0.7	-0.3
245_4	-0.5	-0.7	-0.3
245_5	-0.5	-0.7	-0.3
245_6	-0.5	-0.7	-0.3
245_7	-0.5	-0.7	-0.3
245_8	-0.5	-0.7	-0.3
245_9	-0.5	-0.7	-0.3
245_10	-0.5	-0.7	-0.3
245_11	-0.5	-0.7	-0.3
245_12	-0.5	-0.7	-0.3
245_13	-0.5	-0.7	-0.3
245_14	-0.5	-0.7	-0.3
245_15	-0.5	-0.7	-0.3
245_16	-0.5	-0.7	-0.3
245_17	-0.5	-0.7	-0.3
96_0	-0.3	-0.5	-0.1
96_1	-0.4	-0.5	-0.2
96_2	-0.7	-0.6	-0.5
96_3	-0.2	-0.4	-0.1
96_4	-0.3	-0.4	-0.1
96_5	-0.3	-0.4	-0.1
96_6	-0.3	-0.4	-0.1
96_7	-0.3	-0.4	-0.1
96_8	-0.3	-0.4	-0.1
96_9	-0.5	-0.7	-0.4
96_10	-0.3	-0.4	-0.1
96_11	-0.5	-0.6	-0.4
96_12	-0.5	-0.6	-0.4
96_13	-0.5	-0.7	-0.4
96_14	-0.5	-0.7	-0.4
96_15	-0.3	-0.8	-0.1
96_16	-0.3	-0.7	-0.1
96_17	-0.5	-0.7	-0.3
96_18	-0.5	-0.7	-0.3
96_19	-0.3	-0.4	-0.1
96_20	-0.3	-0.4	-0.1
96_21	-0.3	-0.4	-0.1
96_22	-0.3	-0.4	-0.1
96_23	-0.5	-0.6	-0.4
96_24	-0.3	-0.4	-0.1
96_25	-0.5	-0.7	-0.4
96_26	-0.3	-0.4	-0.1
96_27	-0.5	-0.6	-0.4
96_28	-0.5	-0.6	-0.4
96_29	-0.5	-0.6	-0.4
237_0	-0.2	-0.3	0.1
237_1	-0.2	-0.5	-0.1
237_2	-0.3	-0.7	0.0
237_3	-0.3	-0.4	0.0
237_4	-0.3	-0.4	-0.3
237_5	-0.3	-0.7	-0.1
237_6	-0.3	-0.5	-0.1
237_7	-0.5	-0.7	-0.3
237_8	-0.5	-0.7	-0.3
237_9	-0.5	-0.7	-0.3
237_10	-0.5	-0.7	-0.3
237_11	-0.7	-0.9	-0.5
237_12	-0.5	-0.8	-0.4
237_13	-0.3	-0.5	-0.1
237_14	-0.3	-0.5	-0.1
213_0	-0.2	-0.8	-0.1
213_1	-0.2	-0.4	-0.1
213_2	-0.2	-0.4	-0.1
213_3	-0.2	-0.8	-0.1
213_4	-0.2	-0.5	-0.1
213_5	-0.5	-0.7	-0.3
213_6	-0.5	-0.7	-0.3
213_7	-0.5	-0.7	-0.3
213_8	-0.5	-0.7	-0.3
213_9	-0.5	-0.7	-0.3
213_10	-0.5	-0.7	-0.3
213_11	-0.5	-0.7	-0.3
213_12	-0.5	-0.7	-0.3
213_13	-0.5	-0.7	-0.3
213_14	-0.5	-0.7	-0.3
213_15	-0.5	-0.7	-0.3
213_16	-0.5	-0.7	-0.3
213_17	-0.5	-0.7	-0.3
213_18	-0.5	-0.7	-0.3
182_0	-0.5	-0.7	-0.3
182_1	-0.5	-0.7	-0.3
182_2	-0.5	-0.7	-0.3
182_3	-0.5	-0.7	-0.3
182_4	-0.5	-0.7	-0.3
182_5	-0.5	-0.7	-0.3
182_6	-0.5	-0.7	-0.3
182_7	-0.2	-0.9	-0.1
182_8	-0.6	-0.9	-0.4
182_9	-0.5	-0.7	-0.3
182_10	-0.5	-0.7	-0.3
182_11	-0.5	-0.7	-0.3
182_12	-0.5	-0.7	-0.3
182_13	-0.5	-0.7	-0.3
182_14	-0.5	-0.7	-0.3
182_15	-0.5	-0.7	-0.3
6_0	-0.3	-0.5	0.1
6_1	-0.3	-0.5	-0.5
6_2	-0.3	-0.3	-0.1
6_3	-0.3	-0.4	-0.1
6_4	-0.3	-0.4	0.0
6_5	-0.3	-0.7	0.0
6_6	-0.3	-0.7	-0.1
6_7	-0.3	-0.5	-0.1
6_8	-0.5	-0.7	-0.3
6_9	-0.5	-0.7	-0.3
6_10	-0.7	-0.9	-0.5
6_11	-0.3	-0.5	-0.1
6_12	-0.5	-0.7	-0.3
6_13	-0.6	-0.7	-0.4
6_14	-0.5	-0.7	-0.4
6_15	-0.3	-0.5	-0.2
6_16	-0.3	-0.5	-0.2
44_0	-0.3	-0.5	-0.1
44_1	-0.3	-0.5	0.0
44_2	-0.3	-0.8	0.0
44_3	-0.3	-0.5	0.0
44_4	-0.7	-0.9	-0.5
44_5	-0.5	-0.8	-0.3
44_6	-0.3	-0.5	-0.1
44_7	-0.5	-0.7	-0.3
44_8	-0.5	-0.7	-0.3
44_9	-0.5	-0.7	-0.3
44_10	-0.5	-0.7	-0.3
44_11	-0.5	-0.7	-0.3
44_12	-0.5	-0.7	-0.3
44_13	-0.5	-0.7	-0.3
44_14	-0.5	-0.7	-0.3
108_0	-0.5	-0.7	-0.3
108_1	-0.5	-0.7	-0.3
108_2	-0.3	-0.8	0.0
108_3	-0.3	-0.8	0.0
108_4	-0.5	-0.7	-0.3
108_5	-0.5	-0.7	-0.3
108_6	-0.5	-0.7	-0.3
108_7	-0.5	-0.7	-0.3
108_8	-0.5	-0.8	-0.2
108_9	-0.5	-0.8	-0.2
108_10	-0.5	-0.7	-0.3
108_11	-0.5	-0.7	-0.3
108_12	-0.5	-0.7	-0.3
55_0	-0.3	-0.8	0.0
55_1	-0.3	-0.8	0.0
55_2	-0.5	-0.8	-0.3
55_3	-0.5	-0.7	-0.3
55_4	-0.5	-0.7	-0.3
55_5	-0.5	-0.7	-0.3
55_6	-0.5	-0.7	-0.3
55_7	-0.5	-0.7	-0.3
55_8	-0.5	-0.7	-0.3
55_9	-0.5	-0.7	-0.3
55_10	-0.5	-0.8	-0.3
55_11	-0.5	-0.7	-0.3
55_12	-0.5	-0.7	-0.3
55_13	-0.5	-0.7	-0.3
55_14	-0.5	-0.7	-0.3
20_0	-0.3	-1.0	-0.1
20_1	-0.3	-0.8	-0.1
20_2	-0.5	-0.7	-0.4
20_3	-0.5	-0.7	-0.4
20_4	-0.5	-0.7	-0.4
20_5	-0.5	-0.7	-0.4
20_6	-0.5	-0.7	-0.3
20_7	-0.5	-0.7	-0.3
20_8	-0.5	-0.7	-0.3
20_9	-0.5	-0.7	-0.3
20_10	-0.3	-0.6	-0.2
20_11	-0.3	-0.6	-0.2
20_12	-0.5	-0.7	-0.4
20_13	-0.5	-0.7	-0.4
20_14	-0.5	-0.7	-0.4
20_15	-0.5	-0.7	-0.4
20_16	-0.5	-0.6	-0.4
20_17	-0.5	-0.6	-0.3
20_18	-0.5	-0.6	-0.3
20_19	-0.5	-0.6	-0.3
20_20	-0.5	-0.6	-0.3
20_21	-0.5	-0.6	-0.3
20_22	-0.5	-0.6	-0.3
20_23	-0.5	-0.6	-0.3
20_24	-0.5	-0.6	-0.3
20_25	-0.5	-0.6	-0.3
20_26	-0.5	-0.6	-0.3
20_27	-0.5	-0.6	-0.3
20_28	-0.5	-0.6	-0.3
71_0	-0.3	-0.7	-0.1
71_1	-0.5	-0.7	-0.3
71_2	-0.3	-0.7	-0.1
71_3	-0.5	-0.4	-0.3
71_4	-0.5	-0.7	-0.3
71_5	-0.5	-0.7	-0.3
71_6	-0.5	-0.6	-0.3
71_7	-0.5	-0.7	-0.3
71_8	-0.5	-0.7	-0.3
71_9	-0.5	-0.7	-0.3
71_10	-0.5	-0.7	-0.3
71_11	-0.5	-0.7	-0.3
71_12	-0.5	-0.6	-0.3
71_13	-0.5	-0.6	-0.3
71_14	-0.5	-0.6	-0.3
71_15	-0.5	-0.6	-0.3
71_16	-0.5	-0.6	-0.3
71_17	-0.5	-0.6	-0.3
71_18	-0.5	-0.6	-0.3
71_19	-0.5	-0.6	-0.3
71_20	-0.5	-0.6	-0.3
71_21	-0.5	-0.6	-0.3
71_22	-0.5	-0.6	-0.3
71_23	-0.5	-0.6	-0.3
195_0	-0.3	-0.5	-0.1
195_1	-0.3	-0.4	-0.1
195_2	-0.5	-0.7	-0.3
195_3	-0.2	-0.4	0.0
195_4	-0.2	-0.4	0.0
195_5	-0.2	-0.4	-0.1
195_6	-0.2	-0.4	-0.1
195_7	-0.5	-0.7	-0.3
195_8	-0.2	-0.4	-0.1
195_9	-0.5	-0.7	-0.3
195_10	-0.2	-0.6	-0.1
195_11	-0.5	-0.6	-0.3
195_12	-0.5	-0.6	-0.3
195_13	-0.5	-0.6	-0.3
195_14	-0.5	-0.7	-0.4
195_15	-0.5	-0.7	-0.4
195_16	-0.5	-0.6	-0.4
195_17	-0.5	-0.7	-0.4
195_18	-0.5	-0.7	-0.4
195_19	-0.5	-0.6	-0.4
195_20	-0.5	-0.7	-0.4
195_21	-0.5	-0.7	-0.4
195_22	-0.5	-0.6	-0.4
195_23	-0.5	-0.6	-0.4
195_24	-0.5	-0.6	-0.4
195_25	-0.5	-0.6	-0.4
195_26	-0.3	-0.5	-0.1
195_27	-0.3	-0.4	-0.2
195_28	-0.5	-0.7	-0.3
203_0	-0.3	-0.6	-0.1
203_1	-0.3	-0.7	-0.1
203_2	-0.5	-0.7	-0.3
203_3	-0.5	-0.7	-0.3
203_4	-0.5	-0.7	-0.3
203_5	-0.5	-0.7	-0.3
203_6	-0.4	-0.6	-0.2
203_7	-0.5	-0.6	-0.3
203_8	-0.5	-0.6	-0.3
203_9	-0.5	-0.6	-0.3
203_10	-0.5	-0.6	-0.3
203_11	-0.5	-0.6	-0.3
203_12	-0.5	-0.6	-0.3
203_13	-0.5	-0.6	-0.3
203_14	-0.5	-0.6	-0.3
203_15	-0.5	-0.7	-0.3
203_16	-0.5	-0.6	-0.3
203_17	-0.5	-0.6	-0.3
203_18	-0.5	-0.6	-0.3
203_19	-0.5	-0.6	-0.3
203_20	-0.5	-0.7	-0.3
203_21	-0.5	-0.7	-0.3
94_0	-0.5	-0.7	-0.3
94_1	-0.5	-0.7	-0.3
94_2	-0.5	-0.7	-0.3
94_3	-0.5	-0.7	-0.3
94_4	-0.5	-0.7	-0.3
94_5	-0.5	-0.7	-0.3
94_6	-0.5	-0.7	-0.3
94_7	-0.3	-0.9	-0.1
94_8	-0.6	-0.9	-0.4
94_9	-0.5	-0.7	-0.3
94_10	-0.5	-0.7	-0.3
94_11	-0.5	-0.7	-0.3
94_12	-0.5	-0.7	-0.3
94_13	-0.5	-0.7	-0.3
94_14	-0.5	-0.7	-0.3
94_15	-0.5	-0.7	-0.3
59_0	-0.3	-0.5	-0.1
59_1	-0.3	-0.7	-0.1
59_2	-0.5	-0.6	-0.3
59_3	-0.5	-0.6	-0.3
59_4	-0.5	-0.7	-0.3
59_5	-0.5	-0.6	-0.3
59_6	-0.5	-0.6	-0.3
59_7	-0.5	-0.6	-0.3
59_8	-0.5	-0.6	-0.3
59_9	-0.5	-0.6	-0.3
59_10	-0.5	-0.6	-0.3
59_11	-0.5	-0.6	-0.3
59_12	-0.5	-0.6	-0.3
59_13	-0.5	-0.6	-0.3
59_14	-0.5	-0.6	-0.3
59_15	-0.5	-0.7	-0.3
59_16	-0.5	-0.7	-0.3
59_17	-0.5	-0.6	-0.4
59_18	-0.5	-0.7	-0.3
59_19	-0.5	-0.7	-0.4
59_20	-0.5	-0.6	-0.3
59_21	-0.5	-0.7	-0.3
59_22	-0.5	-0.7	-0.4
59_23	-0.5	-0.6	-0.4
59_24	-0.5	-0.6	-0.4
59_25	-0.5	-0.6	-0.4
59_26	-0.5	-0.6	-0.3
59_27	-0.3	-0.5	-0.1
59_28	-0.3	-0.4	-0.1
59_29	-0.5	-0.6	-0.4
59_30	-0.5	-0.6	-0.4
59_31	-0.5	-0.6	-0.4
59_32	-0.5	-0.6	-0.4
188_0	-0.3	-0.7	0.0
188_1	-0.5	-0.7	-0.3
188_2	-0.5	-0.7	-0.3
188_3	-0.3	-0.8	0.0
188_4	-0.5	-0.7	-0.3
188_5	-0.5	-0.7	-0.3
188_6	-0.5	-0.7	-0.3
188_7	-0.5	-0.7	-0.3
188_8	-0.5	-0.7	-0.3
188_9	-0.5	-0.7	-0.3
188_10	-0.5	-0.7	-0.3
188_11	-0.5	-0.7	-0.4
188_12	-0.3	-0.5	-0.2
188_13	-0.3	-0.5	-0.2
188_14	-0.3	-0.5	-0.2
106_0	-0.3	-0.7	0.0
106_1	-0.5	-0.7	-0.3
106_2	-0.3	-0.4	0.0
106_3	-0.5	-0.7	-0.3
106_4	-0.5	-0.7	-0.3
106_5	-0.5	-0.7	-0.3
106_6	-0.5	-0.7	-0.3
106_7	-0.5	-0.7	-0.3
106_8	-0.3	-0.4	0.0
106_9	-0.5	-0.7	-0.3
106_10	-0.3	-0.7	0.0
106_11	-0.5	-0.7	-0.3
106_12	-0.5	-0.7	-0.3
106_13	-0.5	-0.7	-0.3
106_14	-0.5	-0.7	-0.3
106_15	-0.5	-0.7	-0.3
190_0	-0.3	-0.4	-0.1
190_1	-0.3	-0.4	-0.1
190_2	-0.3	-0.4	-0.1
190_3	-0.3	-0.4	-0.1
190_4	-0.3	-0.4	-0.1
190_5	-0.3	-0.4	-0.1
190_6	-0.5	-0.6	-0.4
190_7	-0.5	-0.7	-0.4
190_8	-0.5	-0.7	-0.4
190_9	-0.5	-0.6	-0.4
190_10	-0.5	-0.7	-0.4
190_11	-0.1	-0.4	0.4
190_12	-0.3	-0.4	-0.1
190_13	-0.3	-0.4	-0.1
190_14	-0.3	-0.4	-0.1
190_15	-0.3	-0.4	-0.1
190_16	-0.5	-0.7	-0.4
190_17	-0.3	-0.4	-0.1
190_18	-0.5	-0.7	-0.4
190_19	-0.3	-0.7	-0.1
190_20	-0.5	-0.6	-0.4
190_21	-0.5	-0.6	-0.4
190_22	-0.5	-0.7	-0.4
190_23	-0.5	-0.7	-0.1
190_24	-0.5	-0.7	0.4
9_0	-0.3	-0.9	-0.1
9_1	-0.6	-0.9	-0.4
9_2	-0.6	-0.9	-0.4
9_3	-0.5	-0.7	-0.3
9_4	-0.5	-0.7	-0.3
9_5	-0.5	-0.7	-0.3
9_6	-0.5	-0.7	-0.3
9_7	-0.5	-0.7	-0.3
9_8	-0.5	-0.7	-0.3
9_9	-0.5	-0.6	-0.3
9_10	-0.5	-0.6	-0.3
9_11	-0.5	-0.6	-0.3
9_12	-0.5	-0.6	-0.3
232_0	-0.3	-0.7	0.0
232_1	-0.5	-0.7	-0.3
232_2	-0.5	-0.7	-0.3
232_3	-0.3	-0.7	0.0
232_4	-0.5	-0.7	-0.3
232_5	-0.5	-0.7	-0.3
232_6	-0.5	-0.7	-0.3
232_7	-0.5	-0.7	-0.3
232_8	-0.5	-0.7	-0.2
232_9	-0.5	-0.6	-0.3
232_10	-0.5	-0.6	-0.3
232_11	-0.5	-0.6	-0.3
232_12	-0.5	-0.6	-0.3
232_13	-0.5	-0.6	-0.3
232_14	-0.5	-0.6	-0.3
232_15	-0.5	-0.7	-0.3
232_16	-0.5	-0.7	-0.3
232_17	-0.5	-0.6	-0.3
232_18	-0.5	-0.6	-0.3
232_19	-0.5	-0.7	-0.3
232_20	-0.5	-0.7	-0.3
187_0	-0.5	-0.7	-0.3
187_1	-0.5	-0.7	-0.3
187_2	-0.3	-0.5	-0.1
187_3	-0.3	-0.5	-0.1
187_4	-0.6	-0.9	-0.4
187_5	-0.5	-0.7	-0.3
187_6	-0.5	-0.7	-0.3
187_7	-0.5	-0.7	-0.3
187_8	-0.5	-0.7	-0.3
187_9	-0.5	-0.7	-0.3
187_10	-0.5	-0.7	-0.3
187_11	-0.3	-0.6	-0.1
187_12	-0.5	-0.7	-0.3
187_13	-0.5	-0.7	-0.3
86_0	0.1	-0.6	0.1
86_1	-0.1	-0.3	0.1
86_2	-0.1	-0.3	0.1
86_3	-0.1	-0.3	0.1
86_4	-0.1	-0.3	0.1
86_5	-0.1	-0.3	0.1
86_6	-0.3	-0.5	-0.2
86_7	-0.3	-0.5	-0.2
86_8	-0.3	-0.5	-0.2
86_9	-0.3	-0.5	-0.2
86_10	0.0	-0.2	0.1
86_11	-0.4	-0.6	-0.3
86_12	-0.4	-0.5	-0.2
86_13	-0.4	-0.5	-0.2
86_14	-0.4	-0.5	-0.2
86_15	-0.4	-0.5	-0.2
86_16	-0.4	-0.5	-0.2
86_17	-0.4	-0.5	-0.2
86_18	-0.4	-0.5	-0.2
86_19	-0.4	-0.5	-0.2
86_20	-0.4	-0.5	-0.2
86_21	-0.4	-0.5	-0.2
86_22	-0.4	-0.5	-0.2
86_23	-0.4	-0.5	-0.2
145_0	-0.3	-0.7	0.0
145_1	-0.5	-0.7	-0.3
145_2	-0.5	-0.7	-0.3
145_3	-0.3	-0.5	0.0
145_4	-0.5	-0.7	-0.3
145_5	-0.3	-0.5	0.0
145_6	-0.5	-0.7	-0.3
145_7	-0.3	-0.7	0.0
145_8	-0.5	-0.7	-0.3
145_9	-0.5	-0.7	-0.3
92_0	-0.3	-0.7	0.0
92_1	-0.5	-0.7	-0.3
92_2	-0.5	-0.7	-0.3
92_3	-0.3	-0.8	0.0
92_4	-0.5	-0.7	-0.3
92_5	-0.5	-0.7	-0.3
92_6	-0.5	-0.7	-0.3
92_7	-0.6	-0.7	-0.4
92_8	-0.5	-0.6	-0.3
92_9	-0.5	-0.6	-0.3
92_10	-0.5	-0.6	-0.3
92_11	-0.5	-0.6	-0.3
92_12	-0.5	-0.6	-0.3
92_13	-0.5	-0.6	-0.3
92_14	-0.5	-0.6	-0.3
92_15	-0.5	-0.6	-0.3
92_16	-0.5	-0.6	-0.3
92_17	-0.5	-0.6	-0.3
92_18	-0.5	-0.6	-0.3
92_19	-0.5	-0.6	-0.3
92_20	-0.5	-0.7	-0.3
92_21	-0.5	-0.7	-0.3
92_22	-0.5	-0.7	-0.3
92_23	-0.5	-0.7	-0.3
261_0	-0.2	-0.4	0.0
261_1	-0.2	-0.5	0.0
261_2	-0.2	-0.4	0.0
261_3	-0.2	-0.4	0.0
261_4	-0.2	-0.5	0.0
261_5	-0.2	-0.4	0.0
261_6	-0.3	-0.4	-0.1
261_7	-0.3	-0.4	-0.1
261_8	-0.5	-0.7	-0.3
261_9	-0.5	-0.7	-0.3
261_10	-0.5	-0.7	-0.3
261_11	-0.7	-0.8	-0.5
261_12	-0.2	-0.5	-0.1
261_13	-0.5	-0.7	-0.3
261_14	-0.5	-0.7	-0.3
261_15	-0.6	-0.8	-0.5
261_16	-0.6	-0.8	-0.5
261_17	-0.3	-0.5	-0.1
210_0	-0.2	-0.3	0.2
210_1	-0.3	-0.6	-0.2
210_2	-0.1	-0.3	0.3
210_3	-0.1	-0.3	0.1
210_4	-0.1	-0.3	0.1
210_5	-0.1	-0.3	0.1
210_6	-0.3	-0.5	-0.2
210_7	-0.1	-0.3	0.1
210_8	-0.4	-0.5	-0.2
210_9	-0.1	-0.5	0.2
210_10	-0.4	-0.5	-0.2
210_11	-0.4	-0.5	-0.2
210_12	-0.1	-0.3	0.2
210_13	-0.1	-0.3	0.1
210_14	-0.2	-0.4	0.0
210_15	-0.4	-0.5	-0.2
192_0	-0.3	-0.4	-0.1
192_1	-0.3	-0.4	-0.1
192_2	-0.3	-0.4	-0.1
192_3	-0.3	-0.5	-0.1
192_4	-0.3	-0.7	-0.1
192_5	-0.3	-0.4	-0.1
192_6	-0.5	-0.7	-0.4
192_7	-0.5	-0.7	-0.4
192_8	-0.5	-0.7	-0.4
192_9	-0.5	-0.7	-0.4
192_10	-0.4	-0.5	0.0
192_11	-0.6	-0.8	-0.4
192_12	-0.4	-0.7	-0.1
192_13	-0.2	-0.7	0.0
192_14	-0.3	-0.5	-0.2
192_15	-0.3	-0.5	-0.2
269_0	-0.3	-0.5	-0.1
269_1	-0.3	-0.3	-0.1
269_2	-0.5	-0.6	-0.3
269_3	-0.5	-0.7	-0.3
269_4	-0.5	-0.7	-0.3
269_5	-0.5	-0.6	-0.3
269_6	-0.5	-0.6	-0.3
269_7	-0.5	-0.6	-0.3
269_8	-0.5	-0.7	-0.3
269_9	-0.5	-0.7	-0.3
269_10	-0.5	-0.6	-0.3
269_11	-0.5	-0.6	-0.3
269_12	-0.5	-0.7	-0.4
269_13	-0.5	-0.7	-0.4
269_14	-0.5	-0.6	-0.4
269_15	-0.5	-0.7	-0.4
269_16	-0.5	-0.7	-0.4
269_17	-0.5	-0.6	-0.4
269_18	-0.5	-0.7	-0.4
269_19	-0.5	-0.7	-0.4
269_20	-0.5	-0.6	-0.4
269_21	-0.5	-0.6	-0.4
269_22	-0.5	-0.6	-0.4
269_23	-0.5	-0.6	-0.4
269_24	-0.3	-0.5	-0.1
269_25	-0.3	-0.4	-0.2
269_26	-0.3	-0.3	-0.1
269_27	-0.5	-0.6	-0.4
269_28	-0.5	-0.6	-0.4
269_29	-0.5	-0.6	-0.4
269_30	-0.5	-0.6	-0.4
235_0	-0.2	-0.4	0.0
235_1	-0.2	-0.4	0.0
235_2	-0.2	-0.4	0.0
235_3	-0.2	-0.4	0.0
235_4	-0.2	-0.4	0.0
235_5	-0.2	-0.4	0.0
235_6	-0.3	-0.7	-0.1
235_7	-0.3	-0.5	-0.1
235_8	-0.5	-0.7	-0.3
235_9	-0.5	-0.7	-0.3
235_10	-0.5	-0.7	-0.3
235_11	-0.5	-0.7	-0.3
235_12	-0.5	-0.7	-0.3
235_13	-0.5	-0.7	-0.4
235_14	-0.2	-0.5	-0.1
235_15	-0.5	-0.7	-0.4
235_16	-0.5	-0.7	-0.4
235_17	-0.5	-0.7	-0.4
235_18	-0.5	-0.7	-0.4
39_0	-0.1	-0.3	0.1
39_1	-0.1	-0.3	0.1
39_2	-0.1	-0.3	0.1
39_3	-0.1	-0.3	0.1
39_4	-0.1	-0.3	0.3
39_5	-0.4	-0.6	-0.2
39_6	0.0	-0.3	0.1
39_7	-0.1	-0.3	0.1
39_8	-0.1	-0.4	0.1
39_9	-0.1	-0.3	0.1
39_10	-0.4	-0.6	-0.1
39_11	-0.4	-0.5	-0.2
155_0	-0.3	-0.5	-0.1
155_1	-0.4	-0.5	-0.2
155_2	-0.7	-0.8	-0.5
155_3	-0.2	-0.4	-0.1
155_4	-0.5	-0.6	-0.4
155_5	-0.5	-0.6	-0.4
155_6	-0.5	-0.6	-0.4
155_7	-0.5	-0.6	-0.4
155_8	-0.3	-0.3	-0.1
155_9	-0.3	-0.4	-0.1
155_10	-0.3	-0.4	-0.1
155_11	-0.3	-0.4	-0.1
155_12	-0.3	-0.4	-0.1
155_13	-0.5	-0.7	-0.3
155_14	-0.3	-0.7	-0.1
155_15	-0.5	-0.7	-0.3
155_16	-0.5	-0.7	-0.4
155_17	-0.5	-0.7	-0.3
155_18	-0.5	-0.7	-0.3
155_19	-0.3	-0.5	-0.1
155_20	-0.3	-0.7	-0.1
155_21	-0.5	-0.7	-0.3
155_22	-0.5	-0.7	-0.3
128_0	-0.5	0.1	-0.3
128_1	-0.5	0.1	-0.3
128_2	-0.3	-0.5	0.0
128_3	-0.5	-0.6	-0.3
128_4	-0.5	-0.4	-0.3
128_5	-0.5	-0.7	-0.3
128_6	-0.5	-0.7	-0.3
128_7	-0.5	-0.7	-0.3
128_8	-0.5	-0.7	-0.3
128_9	-0.3	-0.5	0.0
128_10	-0.5	-0.6	-0.3
128_11	-0.5	-0.4	-0.3
128_12	-0.2	-0.8	0.0
242_0	-0.1	-0.5	0.1
242_1	-0.3	-0.5	-0.2
242_2	-0.1	-0.2	0.1
242_3	-0.1	-0.3	0.0
242_4	-0.1	-0.3	0.0
242_5	-0.1	-0.3	0.0
242_6	-0.4	-0.5	-0.2
242_7	-0.1	-0.3	0.0
242_8	-0.4	-0.5	-0.2
242_9	0.0	-0.7	0.2
242_10	-0.4	-0.5	-0.2
242_11	-0.4	-0.5	-0.2
242_12	-0.2	-0.4	-0.1
242_13	-0.1	-0.3	0.0
242_14	-0.2	-0.3	0.0
242_15	-0.4	-0.5	-0.3
242_16	-0.4	-0.5	-0.3
242_17	-0.4	-0.5	-0.3
242_18	-0.4	-0.5	-0.3
242_19	-0.4	-0.5	-0.3
242_20	-0.4	-0.5	-0.3
242_21	-0.4	-0.5	-0.3
242_22	-0.3	-0.5	-0.1
242_23	-0.1	-0.3	0.1
242_24	-0.1	-0.3	0.1
215_0	-0.2	-0.4	0.0
215_1	-0.2	-0.4	0.0
215_2	-0.2	-0.4	0.0
215_3	-0.2	-0.4	0.0
215_4	-0.2	-0.4	0.0
215_5	-0.2	-0.7	0.0
215_6	-0.3	-0.4	-0.1
215_7	-0.3	-0.8	-0.1
215_8	-0.5	-0.7	-0.3
215_9	-0.5	-0.7	-0.3
215_10	-0.5	-0.7	-0.3
215_11	-0.5	-0.7	-0.3
215_12	-0.5	-0.7	-0.3
215_13	-0.7	0.0	-0.5
215_14	-0.3	-0.4	-0.1
215_15	-0.5	-0.7	-0.4
215_16	-0.5	-0.7	-0.4
215_17	-0.5	-0.7	-0.4
215_18	-0.5	-0.7	-0.4
27_0	-0.3	-0.7	0.0
27_1	-0.5	-0.7	-0.3
27_2	-0.3	-0.5	0.0
27_3	-0.5	-0.7	-0.3
27_4	-0.5	-0.7	-0.3
27_5	-0.5	-0.7	-0.3
27_6	-0.5	-0.7	-0.3
27_7	-0.5	-0.7	-0.3
27_8	-0.3	-0.5	0.0
27_9	-0.5	-0.7	-0.3
27_10	-0.3	-0.7	0.0
27_11	-0.5	-0.7	-0.3
27_12	-0.5	-0.7	-0.3
183_0	-0.1	-0.3	0.1
183_1	-0.1	-0.3	0.1
183_2	-0.1	-0.3	0.1
183_3	-0.1	-0.3	0.1
183_4	-0.1	-0.3	0.1
183_5	-0.4	-0.5	-0.2
183_6	-0.1	-0.3	0.1
183_7	-0.4	-0.5	-0.2
183_8	0.0	-0.7	0.2
183_9	-0.4	-0.5	-0.2
183_10	-0.4	-0.5	-0.2
183_11	-0.2	-0.3	0.0
183_12	-0.2	-0.3	0.0
183_13	-0.2	-0.4	0.0
183_14	-0.2	-0.4	0.0
183_15	-0.4	-0.6	-0.2
32_0	-0.3	-0.5	-0.1
32_1	-0.3	-0.7	-0.1
32_2	-0.5	-0.7	-0.3
32_3	-0.5	-0.7	-0.3
32_4	-0.5	-0.7	-0.3
32_5	-0.5	-0.7	-0.3
32_6	-0.5	-0.7	-0.3
32_7	-0.5	-0.7	-0.3
32_8	-0.5	-0.7	-0.4
32_9	-0.5	-0.7	-0.3
32_10	-0.5	-0.7	-0.3
32_11	-0.5	-0.7	-0.3
32_12	-0.5	-0.7	-0.3
32_13	-0.5	-0.7	-0.3
32_14	-0.5	-0.7	-0.4
32_15	-0.5	-0.7	-0.4
32_16	-0.5	-0.7	-0.4
32_17	-0.5	-0.7	-0.3
32_18	-0.3	-0.5	-0.1
32_19	-0.3	-0.4	-0.1
32_20	-0.5	-0.7	-0.3
32_21	-0.5	-0.7	-0.3
172_0	-0.3	-0.8	0.0
172_1	-0.3	-0.5	0.0
172_2	-0.3	-0.5	0.0
172_3	-0.3	-0.8	0.0
172_4	-0.5	-0.8	-0.3
172_5	-0.5	-0.7	-0.3
172_6	-0.5	-0.7	-0.3
172_7	-0.5	-0.8	-0.3
172_8	-0.5	-0.7	-0.3
172_9	-0.5	-0.7	-0.3
172_10	-0.5	-0.7	-0.3
102_0	-0.5	-0.7	-0.3
102_1	-0.5	-0.7	-0.3
102_2	-0.5	-0.7	-0.3
102_3	-0.5	-0.7	-0.3
102_4	-0.5	-0.7	-0.3
102_5	-0.5	-0.7	-0.3
102_6	-0.5	-0.7	-0.3
102_7	-0.5	-0.7	-0.3
102_8	-0.5	-0.7	-0.3
102_9	-0.5	-0.7	-0.3
102_10	-0.5	-0.7	-0.3
102_11	-0.5	-0.7	-0.3
102_12	-0.3	-0.5	-0.1
102_13	-0.3	-0.5	-0.1
102_14	-0.5	-0.7	-0.3
102_15	-0.5	-0.7	-0.3
102_16	-0.5	-0.7	-0.3
102_17	-0.5	-0.7	-0.3
57_0	-0.5	-0.6	-0.3
57_1	-0.5	-0.6	-0.3
57_2	-0.5	-0.7	-0.3
57_3	-0.3	-0.7	0.0
57_4	-0.3	-0.8	0.0
57_5	-0.5	-0.7	-0.3
57_6	-0.5	-0.7	-0.3
57_7	-0.5	-0.6	-0.3
57_8	-0.5	-0.7	-0.3
57_9	-0.5	-0.7	-0.3
57_10	-0.5	-0.7	-0.3
57_11	-0.5	-0.6	-0.3
57_12	-0.5	-0.7	-0.3
57_13	-0.5	-0.7	-0.3
57_14	-0.5	-0.6	-0.3
57_15	-0.5	-0.6	-0.3
57_16	-0.5	-0.6	-0.3
57_17	-0.5	-0.6	-0.3
57_18	-0.5	-0.6	-0.3
57_19	-0.5	-0.6	-0.3
57_20	-0.5	-0.6	-0.3
57_21	-0.5	-0.6	-0.3
57_22	-0.5	-0.7	-0.3
57_23	-0.5	-0.7	-0.3
57_24	-0.5	-0.7	-0.3
57_25	-0.5	-0.7	-0.3
254_0	-0.5	-0.7	-0.3
254_1	-0.5	-0.7	-0.3
254_2	-0.5	-0.6	-0.4
254_3	-0.5	-0.6	-0.4
254_4	-0.5	-0.7	-0.3
254_5	-0.5	-0.7	-0.3
254_6	-0.5	-0.7	-0.3
254_7	-0.5	-0.7	-0.4
254_8	-0.5	-0.6	-0.4
254_9	-0.5	-0.7	-0.4
254_10	-0.5	-0.6	-0.4
254_11	-0.5	-0.7	-0.3
254_12	-0.3	-0.4	-0.2
254_13	-0.3	-0.5	-0.1
254_14	-0.3	-0.5	0.0
254_15	-0.5	-0.7	-0.3
254_16	-0.3	-0.8	0.0
254_17	-0.5	-0.7	-0.3
254_18	-0.5	-0.7	-0.3
254_19	-0.5	-0.7	-0.3
254_20	-0.5	-0.7	-0.3
254_21	-0.5	-0.6	-0.3
254_22	-0.5	-0.6	-0.3
254_23	-0.5	-0.6	-0.3
254_24	-0.5	-0.7	-0.3
164_0	-0.2	-0.5	-0.1
164_1	-0.3	-0.4	-0.1
164_2	-0.3	-0.4	-0.1
164_3	-0.5	-0.7	-0.4
164_4	-0.5	-0.7	-0.4
164_5	-0.3	-0.4	-0.1
164_6	-0.3	-0.4	-0.1
164_7	-0.3	-0.3	-0.1
164_8	-0.2	-0.7	0.0
164_9	-0.3	-0.4	-0.1
164_10	-0.2	-0.4	0.0
164_11	-0.5	-0.7	-0.3
164_12	-0.5	-0.7	-0.3
164_13	-0.2	-0.5	-0.1
164_14	-0.2	-0.4	-0.1
164_15	-0.5	-0.6	-0.3
164_16	-0.3	-0.4	-0.2
164_17	-0.3	-0.4	-0.1
164_18	-0.5	-0.6	-0.4
164_19	-0.5	-0.6	-0.4
164_20	-0.5	-0.6	-0.4
164_21	-0.5	-0.6	-0.4
164_22	-0.5	-0.6	-0.4
164_23	-0.5	-0.6	-0.4
164_24	-0.5	-0.6	-0.4
164_25	-0.5	-0.6	-0.4
164_26	-0.5	-0.6	-0.4
164_27	-0.5	-0.6	-0.4
164_28	-0.5	-0.6	-0.4
164_29	-0.5	-0.6	-0.4
160_0	-0.3	-0.7	-0.1
160_1	-0.5	-0.7	-0.3
160_2	-0.3	-0.6	-0.1
160_3	-0.3	-0.6	-0.2
160_4	-0.5	-0.6	-0.3
160_5	-0.5	-0.6	-0.3
160_6	-0.5	-0.6	-0.3
160_7	-0.5	-0.6	-0.3
160_8	-0.5	-0.6	-0.3
160_9	-0.5	-0.6	-0.3
160_10	-0.5	-0.6	-0.3
160_11	-0.5	-0.6	-0.3
160_12	-0.5	-0.6	-0.3
160_13	-0.5	-0.6	-0.4
160_14	-0.5	-0.6	-0.4
160_15	-0.5	-0.6	-0.4
160_16	-0.5	-0.6	-0.4
160_17	-0.6	-0.7	-0.4
160_18	-0.5	-0.7	-0.3
160_19	-0.5	-0.6	-0.3
160_20	-0.5	-0.6	-0.3
160_21	-0.5	-0.6	-0.3
160_22	-0.5	-0.6	-0.3
160_23	-0.5	-0.6	-0.4
160_24	-0.5	-0.6	-0.4
160_25	-0.5	-0.6	-0.4
160_26	-0.5	-0.6	-0.4
160_27	-0.5	-0.6	-0.3
160_28	-0.5	-0.6	-0.3
160_29	-0.5	-0.6	-0.3
160_30	-0.5	-0.6	-0.3
180_0	-0.2	-0.4	0.0
180_1	-0.2	-0.4	0.0
180_2	-0.2	-0.7	0.1
180_3	-0.2	-0.4	0.0
180_4	-0.2	-0.4	0.0
180_5	-0.2	-0.5	-0.4
180_6	-0.5	-0.7	-0.3
180_7	-0.5	-0.7	-0.3
180_8	-0.5	-0.7	-0.3
180_9	-0.5	-0.7	-0.3
180_10	-0.5	-0.7	-0.3
180_11	-0.3	-0.5	-0.1
180_12	-0.6	-0.9	-0.5
180_13	-0.6	-0.9	-0.5
31_0	-0.2	-0.7	0.0
31_1	-0.2	-0.4	0.0
31_2	-0.2	-0.4	0.0
31_3	-0.2	-0.7	0.0
31_4	-0.5	-0.7	-0.3
31_5	-0.5	-0.7	-0.3
31_6	-0.5	-0.7	-0.3
31_7	-0.5	-0.7	-0.3
31_8	-0.3	-0.5	0.0
31_9	-0.3	-0.5	0.0
31_10	-0.5	-0.6	-0.3
31_11	-0.5	-0.6	-0.3
31_12	-0.5	-0.6	-0.3
31_13	-0.5	-0.7	-0.3
31_14	-0.5	-0.6	-0.3
31_15	-0.5	-0.6	-0.3
31_16	-0.5	-0.7	-0.3
31_17	-0.5	-0.6	-0.3
193_0	-0.2	-0.4	-0.2
193_1	-0.3	-0.5	-0.1
193_2	-0.3	-0.5	-0.1
193_3	-0.2	-0.4	-0.2
193_4	0.0	-0.4	0.2
193_5	-0.3	-0.5	-0.1
193_6	-0.3	-0.5	-0.1
193_7	0.0	-0.3	0.2
193_8	0.0	-0.3	0.2
193_9	-0.3	-0.5	-0.1
193_10	-0.3	-0.5	-0.1
275_0	-0.3	-0.8	0.0
275_1	-0.3	-0.7	0.0
275_2	-0.5	-0.7	-0.3
275_3	-0.5	-0.7	-0.3
275_4	-0.5	-0.7	-0.3
275_5	-0.5	-0.7	-0.3
275_6	-0.5	-0.7	-0.3
275_7	-0.5	-0.7	-0.3
275_8	-0.6	-0.8	-0.4
275_9	-0.5	-0.6	-0.3
275_10	-0.5	-0.7	-0.3
275_11	-0.5	-0.6	-0.3
275_12	-0.5	-0.7	-0.3
275_13	-0.5	-0.6	-0.3
275_14	-0.5	-0.6	-0.3
275_15	-0.5	-0.6	-0.3
275_16	-0.5	-0.6	-0.3
275_17	-0.5	-0.6	-0.3
275_18	-0.5	-0.6	-0.3
275_19	-0.5	-0.6	-0.3
275_20	-0.5	-0.6	-0.3
198_0	-0.3	-0.8	0.0
198_1	-0.3	-0.7	0.0
198_2	-0.5	-0.7	-0.2
198_3	-0.5	-0.7	-0.2
198_4	-0.5	-0.7	-0.3
198_5	-0.5	-0.7	-0.3
198_6	-0.5	-0.7	-0.3
198_7	-0.5	-0.7	-0.3
198_8	-0.5	-0.7	-0.3
198_9	-0.5	-0.6	-0.3
198_10	-0.5	-0.7	-0.3
198_11	-0.5	-0.6	-0.3
198_12	-0.5	-0.7	-0.3
198_13	-0.5	-0.6	-0.3
198_14	-0.5	-0.7	-0.3
198_15	-0.5	-0.6	-0.3
198_16	-0.5	-0.7	-0.3
198_17	-0.5	-0.7	-0.3
256_0	-0.1	-0.7	0.0
256_1	-0.5	-0.7	-0.4
256_2	-0.3	-0.5	-0.4
256_3	-0.2	-0.4	0.0
256_4	-0.2	-0.4	0.0
256_5	-0.2	-0.4	-0.1
256_6	-0.2	-0.4	-0.1
256_7	-0.5	-0.6	-0.3
256_8	-0.2	-0.4	-0.1
256_9	-0.5	-0.6	-0.3
256_10	-0.2	-0.4	-0.1
256_11	-0.5	-0.6	-0.3
256_12	-0.5	-0.6	-0.3
256_13	-0.2	-0.4	0.0
256_14	-0.5	-0.7	-0.4
256_15	-0.5	-0.7	-0.4
256_16	-0.5	-0.7	-0.4
256_17	-0.5	-0.7	-0.4
256_18	-0.5	-0.7	-0.4
256_19	-0.6	-0.7	-0.4
256_20	-0.6	-0.7	-0.4
256_21	-0.6	-0.7	-0.4
256_22	-0.6	-0.7	-0.4
256_23	-0.5	-0.6	-0.3
46_0	-0.2	-0.4	-0.1
46_1	-0.2	-0.4	-0.1
46_2	-0.2	-0.8	0.1
46_3	-0.2	-0.4	-0.1
46_4	-0.2	-0.4	-0.1
46_5	-0.2	-0.8	-0.4
46_6	-0.5	-0.7	-0.3
46_7	-0.5	-0.7	-0.3
46_8	-0.3	-0.4	-0.1
46_9	-0.5	-0.7	-0.3
46_10	-0.3	-0.4	-0.1
46_11	-0.5	-0.7	-0.3
46_12	-0.5	-0.7	-0.3
46_13	-0.5	-0.6	-0.3
46_14	-0.5	-0.6	-0.4
46_15	-0.5	-0.6	-0.3
46_16	-0.5	-0.6	-0.3
46_17	-0.5	-0.6	-0.3
46_18	-0.5	-0.6	-0.3
46_19	-0.5	-0.6	-0.3
46_20	-0.5	-0.6	-0.3
46_21	-0.5	-0.6	-0.3
46_22	-0.5	-0.6	-0.3
46_23	-0.5	-0.6	-0.3
46_24	-0.5	-0.6	-0.3
154_0	-0.3	-0.4	-0.1
154_1	-0.3	-0.4	-0.1
154_2	-0.3	-0.4	-0.1
154_3	-0.5	-0.7	-0.4
154_4	-0.5	-0.7	-0.4
154_5	-0.3	-0.4	0.0
154_6	-0.3	-0.4	0.0
154_7	-0.2	-0.4	-0.1
154_8	-0.3	-0.7	-0.1
154_9	-0.2	-0.4	-0.1
154_10	-0.3	-0.9	-0.1
154_11	-0.5	-0.7	-0.3
154_12	-0.5	-0.7	-0.3
154_13	-0.2	-0.4	-0.1
154_14	-0.2	-0.4	-0.1
154_15	-0.5	-0.6	-0.4
154_16	-0.5	-0.6	-0.4
154_17	-0.5	-0.6	-0.4
154_18	-0.5	-0.6	-0.4
154_19	-0.5	-0.7	-0.3
154_20	-0.5	-0.7	-0.3
154_21	-0.3	-0.5	-0.2
154_22	-0.5	-0.6	-0.4
154_23	-0.5	-0.6	-0.4
154_24	-0.5	-0.7	-0.4
154_25	-0.5	-0.7	-0.4
263_0	-0.2	-0.8	-0.1
263_1	-0.2	-0.5	-0.1
263_2	-0.2	-0.5	-0.1
263_3	-0.2	-0.8	-0.1
263_4	-0.3	-0.5	0.0
263_5	-0.7	-0.9	-0.4
263_6	-0.5	-0.8	-0.3
263_7	-0.5	-0.7	-0.3
263_8	-0.5	-0.7	-0.3
263_9	-0.5	-0.8	-0.3
223_0	-0.3	-0.7	0.0
223_1	-0.3	-0.4	0.0
223_2	-0.3	-0.4	-0.1
223_3	-0.3	-0.7	-0.1
223_4	-0.2	-0.4	0.0
223_5	-0.5	-0.7	-0.3
223_6	-0.5	-0.7	-0.3
223_7	-0.5	-0.7	-0.3
223_8	-0.5	-0.6	-0.3
223_9	-0.5	-0.6	-0.3
223_10	-0.5	-0.6	-0.4
223_11	-0.5	-0.6	-0.3
223_12	-0.5	-0.6	-0.3
223_13	-0.5	-0.6	-0.3
223_14	-0.5	-0.6	-0.4
223_15	-0.5	-0.6	-0.3
223_16	-0.5	-0.6	-0.3
223_17	-0.5	-0.6	-0.4
223_18	-0.5	-0.6	-0.4
223_19	-0.5	-0.6	-0.4
223_20	-0.5	-0.6	-0.4
142_0	-0.2	-0.8	0.1
142_1	-0.5	-0.8	-0.3
142_2	-0.5	-0.8	-0.3
142_3	-0.5	-0.8	-0.1
142_4	-0.5	-0.8	-0.1
233_0	-0.2	-0.4	0.0
233_1	-0.2	-0.4	0.0
233_2	-0.2	-0.4	0.0
233_3	-0.2	-0.4	0.0
233_4	-0.2	-0.4	0.0
233_5	-0.2	-0.3	0.0
233_6	-0.2	-0.4	-0.1
233_7	-0.2	-0.8	-0.1
233_8	-0.5	-0.7	-0.3
233_9	-0.5	-0.7	-0.3
233_10	-0.5	-0.7	-0.3
233_11	-0.5	-0.7	-0.3
233_12	-0.5	-0.7	-0.3
233_13	-0.2	-0.3	-0.1
233_14	-0.5	-0.7	-0.4
233_15	-0.5	-0.7	-0.4
233_16	-0.5	-0.7	-0.4
233_17	-0.5	-0.7	-0.4
233_18	-0.5	-0.7	-0.4
233_19	-0.5	-0.7	-0.4
233_20	-0.5	-0.7	-0.4
233_21	-0.5	-0.7	-0.4
184_0	-0.2	-0.4	0.0
184_1	-0.2	-0.5	0.0
184_2	-0.2	-0.4	0.0
184_3	-0.2	-0.4	0.0
184_4	-0.2	-0.9	0.0
184_5	-0.2	-0.4	0.0
184_6	-0.3	-0.4	-0.1
184_7	-0.3	-0.4	-0.1
184_8	-0.5	-0.7	-0.3
184_9	-0.5	-0.7	-0.3
184_10	-0.7	-0.9	-0.5
184_11	-0.3	-0.5	-0.1
184_12	-0.5	-0.7	-0.3
184_13	-0.3	-0.5	-0.1
184_14	-0.5	-0.7	-0.3
184_15	-0.5	-0.7	-0.4
184_16	-0.7	-0.9	-0.6
214_0	-0.5	-0.7	-0.3
214_1	-0.5	-0.7	-0.3
214_2	-0.5	-0.7	-0.3
214_3	-0.5	-0.7	-0.3
214_4	-0.5	-0.7	-0.3
214_5	-0.5	-0.7	-0.3
214_6	-0.5	-0.7	-0.3
214_7	-0.3	-0.9	-0.1
214_8	-0.6	-0.9	-0.4
214_9	-0.5	-0.7	-0.3
214_10	-0.5	-0.7	-0.3
214_11	-0.5	-0.7	-0.3
214_12	-0.5	-0.7	-0.3
214_13	-0.5	-0.7	-0.3
214_14	-0.5	-0.7	-0.3
214_15	-0.5	-0.7	-0.3
191_0	-0.2	-0.4	-0.1
191_1	-0.5	-0.7	-0.4
191_2	-0.5	0.3	-0.4
191_3	-0.5	-0.7	-0.4
191_4	-0.5	-0.4	-0.4
191_5	-0.2	-0.4	-0.1
191_6	-0.2	-0.4	-0.1
191_7	-0.2	-0.4	-0.1
191_8	-0.2	-0.4	-0.1
191_9	-0.2	-0.4	-0.1
191_10	-0.2	-0.4	-0.1
191_11	-0.5	-0.6	-0.4
191_12	-0.5	-0.6	-0.4
191_13	-0.2	-0.4	-0.1
191_14	-0.2	-0.4	-0.1
191_15	-0.2	-0.4	-0.1
191_16	-0.2	-0.4	-0.1
191_17	-0.2	-0.4	-0.1
191_18	-0.2	-0.4	-0.1
191_19	-0.5	-0.6	-0.4
191_20	-0.5	-0.6	-0.4
191_21	-0.5	-0.6	-0.4
191_22	-0.5	-0.6	-0.4
191_23	-0.5	-0.6	-0.4
191_24	-0.5	-0.6	-0.4
191_25	-0.5	-0.6	-0.4
191_26	-0.5	-0.6	-0.4
191_27	-0.5	-0.6	-0.4
191_28	-0.5	-0.6	-0.4
191_29	-0.5	-0.6	-0.4
191_30	-0.5	-0.6	-0.4
191_31	-0.5	-0.6	-0.4
191_32	-0.5	-0.6	-0.4
191_33	-0.5	-0.6	-0.4
191_34	-0.5	-0.6	-0.4
191_35	-0.5	-0.6	-0.4
191_36	-0.5	-0.6	-0.4
191_37	-0.5	-0.6	-0.4
191_38	-0.5	-0.6	-0.4
191_39	-0.5	-0.6	-0.4
191_40	-0.5	-0.6	-0.4
191_41	-0.5	-0.6	-0.4
191_42	-0.5	-0.6	-0.4
191_43	-0.5	-0.6	-0.4
191_44	-0.5	-0.6	-0.4
191_45	-0.2	-0.8	-0.1
191_46	-0.2	0.3	-0.1
191_47	-0.5	-0.7	-0.4
191_48	-0.5	-0.5	-0.4
122_0	-0.2	-0.4	0.1
122_1	-0.1	-0.3	0.1
122_2	-0.2	-0.4	0.0
122_3	-0.1	-0.6	0.2
122_4	-0.1	-0.3	0.2
122_5	0.0	-0.3	0.1
122_6	-0.3	-0.6	-0.1
122_7	-0.3	-0.6	-0.1
122_8	-0.5	-0.7	-0.3
122_9	-0.1	-0.3	0.1
122_10	-0.1	-0.3	0.2
241_0	0.1	-0.6	0.3
241_1	-0.1	-0.4	0.1
241_2	-0.1	-0.4	0.1
241_3	-0.3	-0.6	-0.1
241_4	-0.1	-0.4	0.1
241_5	-0.1	-0.4	0.1
266_0	-0.1	-0.3	0.3
266_1	-0.1	-0.3	-0.3
266_2	-0.1	-0.3	0.1
266_3	-0.1	-0.4	-0.3
266_4	-0.1	-0.3	0.1
266_5	-0.4	-0.5	-0.2
266_6	0.0	-0.3	0.2
266_7	-0.1	-0.3	0.1
266_8	-0.1	-0.3	0.1
266_9	-0.1	-0.3	0.2
266_10	-0.4	-0.5	-0.2
266_11	-0.1	-0.4	0.1
266_12	-0.5	-0.7	-0.3
266_13	-0.5	-0.7	-0.3
114_0	-0.4	-0.4	-0.3
114_1	-0.1	-0.3	0.1
114_2	-0.1	-0.3	0.1
114_3	-0.1	-0.3	0.0
114_4	-0.1	-0.3	0.0
114_5	-0.2	-0.3	0.0
114_6	-0.2	-0.3	0.0
114_7	-0.4	-0.6	-0.2
114_8	-0.2	-0.3	0.0
114_9	-0.4	-0.6	-0.2
114_10	-0.2	-0.3	0.0
114_11	-0.4	-0.6	-0.3
114_12	-0.4	-0.5	-0.5
114_13	-0.2	-0.3	0.0
114_14	-0.2	-0.3	0.0
114_15	-0.4	-0.5	-0.5
114_16	-0.2	-0.3	0.0
114_17	-0.2	-0.3	0.0
244_0	-0.5	-0.7	-0.3
244_1	-0.5	-0.7	-0.3
244_2	-0.5	-0.6	-0.3
244_3	-0.5	-0.7	-0.3
244_4	-0.5	-0.7	-0.3
244_5	-0.5	-0.6	-0.3
244_6	-0.5	-0.7	-0.3
244_7	-0.5	-0.7	-0.3
244_8	-0.5	-0.6	-0.3
244_9	-0.5	-0.6	-0.3
244_10	-0.5	-0.6	-0.3
244_11	-0.5	-0.6	-0.3
244_12	-0.2	-0.5	-0.1
244_13	-0.3	-0.5	-0.1
244_14	-0.5	-0.6	-0.3
244_15	-0.3	-0.7	-0.1
244_16	-0.5	-0.6	-0.3
244_17	-0.5	-0.7	-0.3
244_18	-0.5	-0.6	-0.3
244_19	-0.5	-0.6	-0.3
244_20	-0.5	-0.7	-0.3
244_21	-0.5	-0.6	-0.3
244_22	-0.5	-0.6	-0.3
244_23	-0.5	-0.6	-0.3
244_24	-0.5	-0.6	-0.3
244_25	-0.5	-0.6	-0.3
244_26	-0.5	-0.6	-0.3
244_27	-0.5	-0.6	-0.3
208_0	-0.5	-0.7	-0.3
208_1	-0.5	-0.7	-0.3
208_2	-0.5	-0.7	-0.3
208_3	-0.5	-0.7	-0.3
208_4	-0.5	-0.7	-0.3
208_5	-0.5	-0.7	-0.3
208_6	-0.3	-0.8	0.0
208_7	-0.3	-0.8	0.0
208_8	-0.5	-0.8	-0.3
208_9	-0.5	-0.8	-0.3
36_0	-0.2	-0.7	0.0
36_1	-0.2	-0.4	0.0
36_2	-0.2	-0.4	0.0
36_3	-0.3	-0.6	0.0
36_4	-0.3	-0.5	0.0
36_5	-0.2	-0.5	0.0
36_6	-0.5	-0.7	-0.3
36_7	-0.5	-0.7	-0.3
36_8	-0.5	-0.7	-0.3
36_9	-0.5	-0.7	-0.3
36_10	-0.5	-0.7	-0.3
36_11	-0.3	-0.6	-0.1
36_12	-0.5	-0.7	-0.4
36_13	-0.5	-0.7	-0.4
36_14	-0.5	-0.7	-0.4
36_15	-0.5	-0.7	-0.4
130_0	-0.4	-0.6	-0.2
130_1	0.0	-0.3	0.2
130_2	0.0	-0.3	0.2
130_3	-0.1	-0.3	0.1
130_4	-0.1	-0.3	0.1
130_5	-0.1	-0.3	0.1
130_6	-0.1	-0.3	0.1
130_7	-0.3	-0.5	-0.1
130_8	-0.1	-0.3	0.1
130_9	-0.3	-0.5	-0.1
130_10	-0.1	-0.3	0.1
130_11	-0.4	-0.5	-0.2
130_12	-0.4	-0.5	-0.2
130_13	-0.4	-0.5	-0.2
62_0	-0.5	-0.7	-0.3
62_1	-0.5	-0.7	-0.4
62_2	-0.5	-0.7	-0.3
62_3	-0.5	-0.7	-0.3
62_4	-0.5	-0.7	-0.4
62_5	-0.5	-0.7	-0.4
62_6	-0.3	-0.6	-0.1
62_7	-0.3	-0.5	-0.1
62_8	-0.3	-0.5	-0.1
62_9	-0.4	-0.6	-0.1
62_10	-0.2	-0.5	0.0
62_11	-0.5	-0.7	-0.3
62_12	-0.5	-0.7	-0.3
62_13	-0.5	-0.7	-0.3
62_14	-0.5	-0.7	-0.3
62_15	-0.5	-0.7	-0.3
62_16	-0.5	-0.7	-0.3
62_17	-0.5	-0.7	-0.3
62_18	-0.5	-0.7	-0.3
209_0	-0.2	-0.3	0.0
209_1	-0.2	-0.3	0.0
209_2	-0.2	-0.7	0.0
209_3	-0.2	-0.4	0.0
209_4	-0.2	-0.4	-0.1
209_5	-0.2	-0.5	-0.1
209_6	-0.3	-0.7	-0.1
209_7	-0.3	-0.5	-0.1
209_8	-0.5	-0.7	-0.3
209_9	-0.5	-0.7	-0.3
209_10	-0.5	-0.7	-0.3
209_11	-0.5	-0.7	-0.3
209_12	-0.7	-0.9	-0.5
209_13	-0.3	-0.5	-0.1
209_14	-0.5	-0.7	-0.3
209_15	-0.3	-0.5	-0.1
209_16	-0.5	-0.7	-0.4
209_17	-0.5	-0.7	-0.4
209_18	-0.5	-0.7	-0.4
209_19	-0.5	-0.7	-0.4
246_0	-0.5	-0.7	-0.3
246_1	-0.5	-0.6	-0.3
246_2	-0.5	-0.6	-0.3
246_3	-0.5	-0.7	-0.3
246_4	-0.5	-0.7	-0.3
246_5	-0.5	-0.7	-0.3
246_6	-0.5	-0.6	-0.3
246_7	-0.5	-0.6	-0.3
246_8	-0.5	-0.6	-0.3
246_9	-0.5	-0.6	-0.3
246_10	-0.5	-0.7	-0.3
246_11	-0.5	-0.7	-0.3
246_12	-0.3	-0.8	0.0
246_13	-0.3	-0.7	0.0
246_14	-0.5	-0.7	-0.3
246_15	-0.5	-0.7	-0.3
42_0	-0.2	-0.4	0.0
42_1	-0.2	-0.4	-0.1
42_2	-0.2	-0.4	0.0
42_3	-0.2	-0.4	-0.1
42_4	-0.2	-0.4	-0.1
42_5	-0.5	-0.7	-0.3
42_6	-0.2	-0.7	-0.1
42_7	-0.5	-0.7	-0.3
42_8	-0.5	-0.7	-0.3
42_9	-0.5	-0.7	-0.3
42_10	-0.5	-0.7	-0.3
42_11	-0.3	-0.4	-0.1
42_12	-0.3	-0.7	-0.1
42_13	-0.5	-0.7	-0.3
42_14	-0.5	-0.7	-0.3
42_15	-0.5	-0.7	-0.3
42_16	-0.5	-0.7	-0.3
42_17	-0.5	-0.7	-0.3
42_18	-0.5	-0.7	-0.3
101_0	-0.1	-0.3	0.0
101_1	-0.5	-0.7	-0.4
101_2	-0.3	-0.8	-0.4
101_3	-0.2	-0.4	0.0
101_4	-0.2	-0.4	0.0
101_5	-0.2	-0.4	-0.1
101_6	-0.2	-0.4	-0.1
101_7	-0.5	-0.6	-0.3
101_8	-0.2	-0.4	-0.1
101_9	-0.5	-0.6	-0.3
101_10	-0.2	-0.4	-0.1
101_11	-0.5	-0.6	-0.3
101_12	-0.5	-0.6	-0.3
101_13	-0.2	-0.3	0.0
101_14	-0.5	-0.7	-0.4
101_15	-0.5	-0.7	-0.4
101_16	-0.5	-0.7	-0.4
101_17	-0.5	-0.7	-0.4
101_18	-0.5	-0.7	-0.4
101_19	-0.5	-0.7	-0.4
101_20	-0.6	-0.7	-0.4
101_21	-0.5	-0.7	-0.4
101_22	-0.6	-0.7	-0.4
101_23	-0.2	-0.3	-0.1
101_24	-0.5	-0.6	-0.4
101_25	-0.5	-0.6	-0.4
101_26	-0.5	-0.6	-0.4
101_27	-0.5	-0.6	-0.4
101_28	-0.5	-0.6	-0.4
101_29	-0.5	-0.6	-0.4
101_30	-0.5	-0.6	-0.4
101_31	-0.5	-0.6	-0.4
123_0	-0.1	-0.5	0.1
123_1	-0.3	-0.5	-0.2
123_2	-0.1	-0.1	-0.3
123_3	-0.1	-0.3	0.1
123_4	-0.1	-0.3	0.1
123_5	-0.1	-0.3	0.1
123_6	-0.3	-0.5	-0.2
123_7	-0.1	-0.3	0.1
123_8	-0.4	-0.5	-0.2
123_9	0.0	-0.7	0.2
123_10	-0.4	-0.5	-0.2
123_11	-0.4	-0.5	-0.2
123_12	-0.2	-0.4	0.1
123_13	-0.1	-0.3	0.1
123_14	-0.2	-0.3	0.0
123_15	-0.4	-0.5	-0.2
123_16	-0.4	-0.5	-0.2
123_17	-0.4	-0.5	-0.2
123_18	-0.4	-0.5	-0.3
123_19	-0.4	-0.5	-0.3
123_20	-0.4	-0.5	-0.3
123_21	-0.4	-0.5	-0.3
123_22	-0.2	-0.3	0.0
25_0	-0.3	-0.5	0.0
25_1	-0.3	-0.5	0.0
25_2	-0.3	-0.5	0.0
25_3	-0.3	-0.5	0.0
25_4	-0.3	-0.6	0.0
25_5	-0.3	-0.6	0.0
25_6	-0.5	-0.7	-0.3
25_7	-0.5	-0.7	-0.3
25_8	-0.5	-0.7	-0.3
25_9	-0.5	-0.7	-0.3
25_10	-0.5	-0.7	-0.3
273_0	-0.3	-0.8	-0.1
273_1	-0.3	-0.4	-0.1
273_2	-0.3	-0.4	-0.1
273_3	-0.3	-0.6	-0.1
273_4	-0.3	-0.6	-0.1
273_5	-0.5	-0.8	-0.4
273_6	-0.5	-0.7	-0.4
273_7	-0.5	-0.7	-0.4
273_8	-0.3	-0.6	-0.2
273_9	-0.5	-0.6	-0.4
273_10	-0.5	-0.6	-0.3
273_11	-0.5	-0.6	-0.3
273_12	-0.5	-0.6	-0.3
273_13	-0.5	-0.6	-0.3
273_14	-0.5	-0.6	-0.3
273_15	-0.5	-0.6	-0.3
273_16	-0.5	-0.6	-0.3
273_17	-0.5	-0.6	-0.3
273_18	-0.5	-0.6	-0.3
273_19	-0.5	-0.6	-0.3
273_20	-0.5	-0.6	-0.3
273_21	-0.5	-0.6	-0.3
98_0	-0.2	-0.4	0.0
98_1	-0.2	-0.4	0.0
98_2	-0.2	-0.4	-0.1
98_3	-0.2	-0.4	-0.1
98_4	-0.2	-0.4	-0.1
98_5	-0.5	-0.7	-0.3
98_6	-0.2	-0.4	-0.1
98_7	-0.5	-0.6	-0.3
98_8	-0.5	-0.6	-0.3
98_9	-0.5	-0.6	-0.3
98_10	-0.5	-0.7	-0.3
98_11	-0.3	-0.5	-0.1
98_12	-0.3	-0.7	-0.1
98_13	-0.5	-0.7	-0.3
98_14	-0.5	-0.7	-0.3
98_15	-0.5	-0.7	-0.4
98_16	-0.5	-0.7	-0.4
98_17	-0.5	-0.6	-0.4
98_18	-0.5	-0.7	-0.4
98_19	-0.5	-0.7	-0.4
98_20	-0.5	-0.6	-0.4
98_21	-0.5	-0.7	-0.4
98_22	-0.5	-0.7	-0.4
98_23	-0.5	-0.6	-0.4
98_24	-0.5	-0.6	-0.4
98_25	-0.5	-0.6	-0.4
98_26	-0.5	-0.6	-0.4
98_27	-0.3	-0.5	-0.1
98_28	-0.3	-0.4	-0.2
87_0	-0.1	-0.3	0.1
87_1	-0.1	-0.3	0.1
87_2	-0.1	-0.1	0.7
87_3	-0.1	-0.3	0.7
87_4	-0.1	-0.3	0.1
87_5	-0.1	-0.5	0.3
87_6	-0.4	-0.5	0.1
87_7	-0.4	-0.5	0.1
87_8	-0.4	-0.5	-0.2
87_9	-0.4	-0.5	-0.1
87_10	-0.1	-0.3	0.0
87_11	0.0	-0.4	0.2
87_12	-0.1	-0.3	0.0
129_0	-0.2	-0.7	0.0
129_1	-0.2	-0.4	0.0
129_2	-0.2	-0.4	0.0
129_3	-0.2	-0.3	0.0
129_4	-0.2	-0.4	0.0
129_5	-0.2	-0.4	0.0
129_6	-0.5	-0.7	-0.3
129_7	-0.5	-0.7	-0.3
129_8	-0.5	-0.7	-0.3
129_9	-0.5	-0.7	-0.3
129_10	-0.5	-0.7	-0.3
129_11	-0.5	-0.7	-0.3
129_12	-0.5	-0.7	-0.3
129_13	-0.5	-0.7	-0.3
129_14	-0.3	-0.3	-0.1
129_15	-0.6	-0.8	-0.5
129_16	-0.6	-0.8	-0.5
217_0	-0.5	-0.7	-0.3
217_1	-0.5	-0.7	-0.3
217_2	-0.3	-0.8	0.0
217_3	-0.3	-0.7	0.0
217_4	-0.5	-0.7	-0.3
217_5	-0.5	-0.7	-0.3
217_6	-0.5	-0.7	-0.3
217_7	-0.5	-0.7	-0.3
217_8	-0.5	-0.7	-0.3
217_9	-0.5	-0.7	-0.3
217_10	-0.5	-0.7	-0.3
217_11	-0.5	-0.7	-0.3
217_12	-0.5	-0.7	-0.3
217_13	-0.5	-0.7	-0.3
217_14	-0.5	-0.7	-0.3
217_15	-0.5	-0.7	-0.3
205_0	-0.3	-0.4	-0.1
205_1	-0.3	-0.4	-0.1
205_2	-0.3	-0.7	-0.1
205_3	-0.3	-0.5	-0.1
205_4	-0.3	-0.4	-0.1
205_5	-0.3	-0.4	-0.1
205_6	-0.5	-0.7	-0.4
205_7	-0.5	-0.7	-0.4
205_8	-0.5	-0.7	-0.4
205_9	-0.5	-0.7	-0.4
205_10	-0.2	-0.5	0.0
205_11	-0.6	-0.8	-0.4
205_12	-0.5	-0.7	-0.3
205_13	-0.5	-0.7	-0.3
205_14	-0.5	-0.6	-0.2
205_15	-0.3	-0.4	-0.1
205_16	-0.3	-0.4	-0.1
54_0	-0.3	-0.6	-0.1
54_1	-0.3	-0.7	-0.1
54_2	-0.5	-0.6	-0.3
54_3	-0.5	-0.6	-0.3
54_4	-0.5	-0.6	-0.3
54_5	-0.5	-0.6	-0.3
54_6	-0.5	-0.7	-0.3
54_7	-0.5	-0.7	-0.3
54_8	-0.5	-0.6	-0.3
54_9	-0.5	-0.6	-0.3
54_10	-0.5	-0.6	-0.3
54_11	-0.5	-0.6	-0.3
54_12	-0.5	-0.6	-0.3
54_13	-0.5	-0.6	-0.3
54_14	-0.5	-0.6	-0.3
54_15	-0.3	-0.6	-0.2
54_16	-0.5	-0.6	-0.4
54_17	-0.5	-0.6	-0.4
54_18	-0.5	-0.6	-0.4
54_19	-0.5	-0.6	-0.4
54_20	-0.5	-0.6	-0.4
54_21	-0.5	-0.6	-0.3
54_22	-0.5	-0.6	-0.3
54_23	-0.5	-0.6	-0.3
54_24	-0.5	-0.6	-0.3
54_25	-0.5	-0.6	-0.4
54_26	-0.5	-0.6	-0.4
54_27	-0.5	-0.6	-0.4
54_28	-0.5	-0.6	-0.4
133_0	-0.2	-0.5	-0.1
133_1	-0.5	-0.6	-0.4
133_2	-0.5	-0.6	-0.4
133_3	-0.5	-0.6	-0.4
133_4	-0.5	-0.6	-0.4
133_5	-0.5	-0.6	-0.4
133_6	-0.5	-0.6	-0.4
133_7	-0.5	-0.6	-0.4
133_8	-0.5	-0.6	-0.4
133_9	-0.5	-0.6	-0.4
133_10	-0.5	-0.6	-0.4
133_11	-0.5	-0.6	-0.4
133_12	-0.3	-0.5	-0.1
133_13	-0.3	-0.7	-0.1
133_14	-0.5	-0.7	-0.3
133_15	-0.5	-0.6	-0.4
133_16	-0.2	-0.4	-0.1
133_17	-0.2	-0.4	-0.1
133_18	-0.2	-0.4	-0.1
133_19	-0.2	-0.4	-0.1
133_20	-0.5	-0.6	-0.4
133_21	-0.2	-0.4	-0.1
133_22	-0.5	-0.6	-0.3
133_23	-0.2	-0.4	-0.1
133_24	-0.5	-0.6	-0.4
133_25	-0.5	-0.6	-0.4
133_26	-0.5	-0.6	-0.4
133_27	-0.2	-0.2	-0.1
133_28	-0.2	-0.4	-0.1
133_29	-0.2	-0.4	-0.1
133_30	-0.2	-0.4	-0.1
133_31	-0.5	-0.6	-0.4
133_32	-0.2	-0.4	-0.1
133_33	-0.5	-0.6	-0.3
133_34	-0.2	-0.6	-0.1
133_35	-0.5	-0.6	-0.4
133_36	-0.5	-0.6	-0.4
133_37	-0.5	-0.6	-0.4
77_0	-0.3	-0.7	-0.1
77_1	-0.3	-0.7	-0.1
77_2	-0.6	-0.9	-0.4
77_3	-0.6	-0.9	-0.4
[truncated: 3,233 more rows]
