# Supplementary material for: Machine-Learning-Guided Discovery of Electrochemical Reactions
Source: J Am Chem Soc. 2022 Dec 2;144(49):22599–610. doi: 10.1021/jacs.2c08997 (PMC9756344; doi:10.1021/jacs.2c08997)
Supplement: Supplementary file 2 — ja2c08997_si_002.zip [file ja2c08997_si_002.zip › Graph Embedding Data/Nucleophilicity Data/Nuc_mol2/103.mol2]

@<TRIPOS>MOLECULE
C-Nu/isobutene.pdb
 12 11 0 0 0
SMALL
GASTEIGER

@<TRIPOS>ATOM
      1  C          0.0000    0.1250   -0.0000 C.2     0  UNK0       -0.0828
      2  C          0.0010    1.4530    0.0000 C.2     0  UNK0       -0.1000
      3  H         -0.9230    2.0170   -0.0000 H       0  UNK0        0.0534
      4  H          0.9260    2.0160    0.0000 H       0  UNK0        0.0534
      5  C          1.2680   -0.6770    0.0000 C.3     0  UNK0       -0.0443
      6  H          2.1500   -0.0390    0.0010 H       0  UNK0        0.0274
      7  H          1.3090   -1.3290    0.8770 H       0  UNK0        0.0274
      8  H          1.3100   -1.3270   -0.8780 H       0  UNK0        0.0274
      9  C         -1.2690   -0.6760    0.0000 C.3     0  UNK0       -0.0443
     10  H         -1.3110   -1.3270   -0.8770 H       0  UNK0        0.0274
     11  H         -1.3110   -1.3260    0.8780 H       0  UNK0        0.0274
     12  H         -2.1500   -0.0360    0.0000 H       0  UNK0        0.0274
@<TRIPOS>BOND
     1     8     5    1
     2    10     9    1
     3     1     2    2
     4     1     5    1
     5     1     9    1
     6     2     3    1
     7     2     4    1
     8     5     6    1
     9     5     7    1
    10     9    12    1
    11     9    11    1
