# Supplementary material for: Machine-Learning-Guided Discovery of Electrochemical Reactions
Source: J Am Chem Soc. 2022 Dec 2;144(49):22599–610. doi: 10.1021/jacs.2c08997 (PMC9756344; doi:10.1021/jacs.2c08997)
Supplement: Supplementary file 2 — ja2c08997_si_002.zip [file ja2c08997_si_002.zip › Graph Embedding Data/Nucleophilicity Data/Nuc_mol2/106.mol2]

@<TRIPOS>MOLECULE
C-Nu/hexadiene.pdb
 16 15 0 0 0
SMALL
GASTEIGER

@<TRIPOS>ATOM
      1  C         -1.7900    0.4320   -0.0000 C.2     0  UNK0       -0.0871
      2  H         -1.7100    1.5160    0.0000 H       0  UNK0        0.0569
      3  C         -0.6690   -0.2870    0.0000 C.2     0  UNK0       -0.0663
      4  H         -0.7330   -1.3720    0.0000 H       0  UNK0        0.0614
      5  C         -3.1710   -0.1390    0.0000 C.3     0  UNK0       -0.0465
      6  H         -3.7320    0.1920    0.8770 H       0  UNK0        0.0272
      7  H         -3.7320    0.1920   -0.8770 H       0  UNK0        0.0272
      8  H         -3.1460   -1.2280    0.0000 H       0  UNK0        0.0272
      9  C          0.6690    0.2870   -0.0000 C.2     0  UNK0       -0.0663
     10  H          0.7330    1.3730    0.0000 H       0  UNK0        0.0614
     11  C          1.7900   -0.4320   -0.0000 C.2     0  UNK0       -0.0871
     12  H          1.7100   -1.5160   -0.0000 H       0  UNK0        0.0569
     13  C          3.1710    0.1390    0.0000 C.3     0  UNK0       -0.0465
     14  H          3.7320   -0.1920    0.8770 H       0  UNK0        0.0272
     15  H          3.7320   -0.1920   -0.8770 H       0  UNK0        0.0272
     16  H          3.1460    1.2280   -0.0000 H       0  UNK0        0.0272
@<TRIPOS>BOND
     1     7     5    1
     2    15    13    1
     3     1     2    1
     4     1     3    2
     5     1     5    1
     6     3     4    1
     7     3     9    1
     8     5     8    1
     9     5     6    1
    10     9    10    1
    11     9    11    2
    12    11    12    1
    13    11    13    1
    14    13    16    1
    15    13    14    1
