# Supplementary material for: Machine-Learning-Guided Discovery of Electrochemical Reactions
Source: J Am Chem Soc. 2022 Dec 2;144(49):22599–610. doi: 10.1021/jacs.2c08997 (PMC9756344; doi:10.1021/jacs.2c08997)
Supplement: Supplementary file 2 — ja2c08997_si_002.zip [file ja2c08997_si_002.zip › Graph Embedding Data/Nucleophilicity Data/Nuc_mol2/108.mol2]

@<TRIPOS>MOLECULE
C-Nu/cyclopentene.pdb
 13 13 0 0 0
SMALL
GASTEIGER

@<TRIPOS>ATOM
      1  C          0.0000   -1.2170   -0.1490 C.3     0  UNK0       -0.0462
      2  C          1.2260   -0.3200    0.1130 C.3     0  UNK0       -0.0345
      3  C          0.6630    1.0700   -0.0510 C.2     0  UNK0       -0.0879
      4  C         -0.6630    1.0700   -0.0510 C.2     0  UNK0       -0.0879
      5  C         -1.2260   -0.3200    0.1130 C.3     0  UNK0       -0.0345
      6  H          0.0000   -2.1230    0.4560 H       0  UNK0        0.0271
      7  H          2.0510   -0.5290   -0.5700 H       0  UNK0        0.0307
      8  H          1.6160   -0.4500    1.1280 H       0  UNK0        0.0307
      9  H          1.2840    1.9540   -0.1130 H       0  UNK0        0.0569
     10  H         -1.2840    1.9540   -0.1130 H       0  UNK0        0.0569
     11  H         -2.0510   -0.5290   -0.5700 H       0  UNK0        0.0307
     12  H         -1.6160   -0.4500    1.1280 H       0  UNK0        0.0307
     13  H          0.0000   -1.5200   -1.1970 H       0  UNK0        0.0271
@<TRIPOS>BOND
     1    13     1    1
     2     7     2    1
     3    11     5    1
     4     1     2    1
     5     1     5    1
     6     1     6    1
     7     9     3    1
     8    10     4    1
     9     3     4    2
    10     3     2    1
    11     4     5    1
    12     2     8    1
    13     5    12    1
