# Supplementary material for: Machine-Learning-Guided Discovery of Electrochemical Reactions
Source: J Am Chem Soc. 2022 Dec 2;144(49):22599–610. doi: 10.1021/jacs.2c08997 (PMC9756344; doi:10.1021/jacs.2c08997)
Supplement: Supplementary file 2 — ja2c08997_si_002.zip [file ja2c08997_si_002.zip › Graph Embedding Data/Nucleophilicity Data/Nuc_mol2/110.mol2]

@<TRIPOS>MOLECULE
C-Nu/Pirrole24Me2.pdb
 16 16 0 0 0
SMALL
GASTEIGER

@<TRIPOS>ATOM
      1  C          1.1070   -0.1640    0.0000 C.ar    0  UNK0        0.0131
      2  C         -0.0190   -0.9460    0.0000 C.ar    0  UNK0       -0.0385
      3  C         -1.1590   -0.0890   -0.0000 C.ar    0  UNK0       -0.0329
      4  C         -0.6810    1.1920    0.0000 C.ar    0  UNK0        0.0048
      5  N          0.6910    1.1380   -0.0000 N.ar    0  UNK0       -0.3643
      6  H          1.3020    1.9340   -0.0000 H       0  UNK0        0.1650
      7  H         -0.0280   -2.0250    0.0000 H       0  UNK0        0.0638
      8  H         -1.2040    2.1340    0.0000 H       0  UNK0        0.0809
      9  C          2.5520   -0.5290   -0.0000 C.3     0  UNK0       -0.0245
     10  H          3.0650   -0.1430   -0.8840 H       0  UNK0        0.0292
     11  H          3.0660   -0.1420    0.8830 H       0  UNK0        0.0292
     12  H          2.6550   -1.6120    0.0010 H       0  UNK0        0.0292
     13  C         -2.5950   -0.5060   -0.0000 C.3     0  UNK0       -0.0383
     14  H         -2.8340   -1.1070   -0.8790 H       0  UNK0        0.0278
     15  H         -2.8340   -1.1060    0.8800 H       0  UNK0        0.0278
     16  H         -3.2520    0.3630   -0.0010 H       0  UNK0        0.0278
@<TRIPOS>BOND
     1    10     9    1
     2    14    13    1
     3    16    13    1
     4     1     2   ar
     5     1     5   ar
     6     1     9    1
     7     2     3   ar
     8     2     7    1
     9     3     4   ar
    10     3    13    1
    11     4     5   ar
    12     4     8    1
    13     5     6    1
    14     9    12    1
    15     9    11    1
    16    13    15    1
