# Supplementary material for: Machine-Learning-Guided Discovery of Electrochemical Reactions
Source: J Am Chem Soc. 2022 Dec 2;144(49):22599–610. doi: 10.1021/jacs.2c08997 (PMC9756344; doi:10.1021/jacs.2c08997)
Supplement: Supplementary file 2 — ja2c08997_si_002.zip [file ja2c08997_si_002.zip › Graph Embedding Data/Nucleophilicity Data/Nuc_mol2/116.mol2]

@<TRIPOS>MOLECULE
C-Nu/diazoacetone_1.pdb
 10 9 0 0 0
SMALL
GASTEIGER

@<TRIPOS>ATOM
      1  C          0.9370   -0.1280    0.0120 C.2     0  UNK0        0.1523
      2  O          1.9830   -0.7310   -0.0530 O.2     0  UNK0       -0.2959
      3  C          0.8960    1.3840    0.0250 C.3     0  UNK0       -0.0043
      4  H          1.0420    1.7240   -1.0010 H       0  UNK0        0.0306
      5  H         -0.0370    1.7910    0.4090 H       0  UNK0        0.0306
      6  H          1.7370    1.7390    0.6160 H       0  UNK0        0.0306
      7  C         -0.3200   -0.8670    0.0690 C.3     0  UNK0        0.1280
      8  H         -0.3450   -1.9440    0.0630 H       0  UNK0        0.0593
      9  N         -1.4660   -0.2470    0.0070 N.3     0  UNK0       -0.1109
     10  N         -2.4400    0.2770   -0.0500 N.3     0  UNK0       -0.0204
@<TRIPOS>BOND
     1     4     3    1
     2     2     1    2
     3    10     9    1
     4     9     7    1
     5     1     3    1
     6     1     7    1
     7     3     5    1
     8     3     6    1
     9     8     7    1
