# Supplementary material for: Machine-Learning-Guided Discovery of Electrochemical Reactions
Source: J Am Chem Soc. 2022 Dec 2;144(49):22599–610. doi: 10.1021/jacs.2c08997 (PMC9756344; doi:10.1021/jacs.2c08997)
Supplement: Supplementary file 2 — ja2c08997_si_002.zip [file ja2c08997_si_002.zip › Graph Embedding Data/Nucleophilicity Data/Nuc_mol2/120.mol2]

@<TRIPOS>MOLECULE
C-Nu/thiophene3OMe_1.pdb
 13 13 0 0 0
SMALL
GASTEIGER

@<TRIPOS>ATOM
      1  C          0.5360   -1.1310   -0.0000 C.ar    0  UNK0        0.0174
      2  C         -0.5230   -0.2680    0.0000 C.ar    0  UNK0        0.1271
      3  C         -0.1200    1.1000    0.0000 C.ar    0  UNK0       -0.0129
      4  C          1.2370    1.2250   -0.0000 C.ar    0  UNK0       -0.0208
      5  S          2.0180   -0.2860   -0.0000 S.2     0  UNK0       -0.1013
      6  H          0.4930   -2.2070   -0.0000 H       0  UNK0        0.0730
      7  H         -0.7940    1.9430    0.0010 H       0  UNK0        0.0659
      8  H          1.8110    2.1370   -0.0000 H       0  UNK0        0.0694
      9  O         -1.7990   -0.7270    0.0010 O.3     0  UNK0       -0.4946
     10  C         -2.8160    0.2490    0.0000 C.3     0  UNK0        0.0788
     11  H         -3.7600   -0.2900    0.0000 H       0  UNK0        0.0660
     12  H         -2.7600    0.8800    0.8920 H       0  UNK0        0.0660
     13  H         -2.7590    0.8790   -0.8920 H       0  UNK0        0.0660
@<TRIPOS>BOND
     1    13    10    1
     2     1     2   ar
     3     1     5   ar
     4     1     6    1
     5     2     3   ar
     6     2     9    1
     7     3     4   ar
     8     3     7    1
     9     4     5   ar
    10     4     8    1
    11    10    11    1
    12    10     9    1
    13    10    12    1
