# Supplementary material for: Machine-Learning-Guided Discovery of Electrochemical Reactions
Source: J Am Chem Soc. 2022 Dec 2;144(49):22599–610. doi: 10.1021/jacs.2c08997 (PMC9756344; doi:10.1021/jacs.2c08997)
Supplement: Supplementary file 2 — ja2c08997_si_002.zip [file ja2c08997_si_002.zip › Graph Embedding Data/Nucleophilicity Data/Nuc_mol2/121.mol2]

@<TRIPOS>MOLECULE
C-Nu/trans_butene.pdb
 12 11 0 0 0
SMALL
GASTEIGER

@<TRIPOS>ATOM
      1  C          0.5320    0.3950   -0.0000 C.2     0  UNK0       -0.0913
      2  H          0.3800    1.4720    0.0000 H       0  UNK0        0.0566
      3  C         -0.5320   -0.3950   -0.0000 C.2     0  UNK0       -0.0913
      4  H         -0.3800   -1.4720    0.0000 H       0  UNK0        0.0566
      5  C          1.9510   -0.0790    0.0000 C.3     0  UNK0       -0.0468
      6  H          2.4890    0.2890   -0.8770 H       0  UNK0        0.0272
      7  H          2.4880    0.2880    0.8780 H       0  UNK0        0.0272
      8  H          2.0020   -1.1680   -0.0000 H       0  UNK0        0.0272
      9  C         -1.9510    0.0790    0.0000 C.3     0  UNK0       -0.0468
     10  H         -2.0020    1.1680    0.0000 H       0  UNK0        0.0272
     11  H         -2.4880   -0.2890   -0.8770 H       0  UNK0        0.0272
     12  H         -2.4880   -0.2890    0.8780 H       0  UNK0        0.0272
@<TRIPOS>BOND
     1     6     5    1
     2    11     9    1
     3     1     2    1
     4     1     3    2
     5     1     5    1
     6     3     4    1
     7     3     9    1
     8     5     8    1
     9     5     7    1
    10     9    10    1
    11     9    12    1
