# Supplementary material for: Machine-Learning-Guided Discovery of Electrochemical Reactions
Source: J Am Chem Soc. 2022 Dec 2;144(49):22599–610. doi: 10.1021/jacs.2c08997 (PMC9756344; doi:10.1021/jacs.2c08997)
Supplement: Supplementary file 2 — ja2c08997_si_002.zip [file ja2c08997_si_002.zip › Graph Embedding Data/Nucleophilicity Data/Nuc_mol2/122.mol2]

@<TRIPOS>MOLECULE
N-Nu/ANION_uracil_1.pdb
 11 11 0 0 0
SMALL
GASTEIGER

@<TRIPOS>ATOM
      1  C         -1.2500   -0.2980    0.0000 C.2     0  UNK0        0.3291
      2  N          0.0060   -0.9260    0.0000 N.am    0  UNK0       -0.2380
      3  C          1.2590   -0.3290    0.0000 C.2     0  UNK0        0.2296
      4  C          1.1730    1.0980    0.0000 C.3     0  UNK0        0.0848
      5  C         -0.0770    1.6720    0.0000 C.2     0  UNK0        0.0123
      6  N         -1.2620    1.0610    0.0000 N.am    0  UNK0       -0.1747
      7  H          2.0810    1.6810   -0.0000 H       0  UNK0        0.0461
      8  H         -0.1340    2.7620    0.0000 H       0  UNK0        0.0764
      9  H         -0.0100   -1.9350   -0.0000 H       0  UNK0        0.1591
     10  O          2.2760   -1.0250   -0.0000 O.2     0  UNK0       -0.2746
     11  O         -2.2480   -1.0140   -0.0000 O.2     0  UNK0       -0.2503
@<TRIPOS>BOND
     1     1     2   am
     2     1     6    1
     3     1    11    2
     4     2     3   am
     5     2     9    1
     6     3     4    1
     7     3    10    2
     8     4     5    1
     9     4     7    1
    10     5     6    2
    11     5     8    1
