# Supplementary material for: Machine-Learning-Guided Discovery of Electrochemical Reactions
Source: J Am Chem Soc. 2022 Dec 2;144(49):22599–610. doi: 10.1021/jacs.2c08997 (PMC9756344; doi:10.1021/jacs.2c08997)
Supplement: Supplementary file 2 — ja2c08997_si_002.zip [file ja2c08997_si_002.zip › Graph Embedding Data/Nucleophilicity Data/Nuc_mol2/127.mol2]

@<TRIPOS>MOLECULE
C-Nu/Phenylacetylene.pdb
 14 14 0 0 0
SMALL
GASTEIGER

@<TRIPOS>ATOM
      1  C         -1.5040    1.2020    0.0000 C.ar    0  UNK0       -0.0606
      2  C         -2.2000    0.0000    0.0000 C.ar    0  UNK0       -0.0617
      3  C         -1.5040   -1.2020    0.0000 C.ar    0  UNK0       -0.0606
      4  C         -0.1190   -1.2060   -0.0000 C.ar    0  UNK0       -0.0463
      5  C          0.5850   -0.0000   -0.0000 C.ar    0  UNK0        0.0247
      6  C         -0.1190    1.2060   -0.0000 C.ar    0  UNK0       -0.0463
      7  H         -2.0430    2.1400    0.0000 H       0  UNK0        0.0618
      8  H         -3.2820    0.0000    0.0000 H       0  UNK0        0.0618
      9  H         -2.0430   -2.1400    0.0000 H       0  UNK0        0.0618
     10  H          0.4300   -2.1380   -0.0000 H       0  UNK0        0.0630
     11  H          0.4300    2.1380   -0.0000 H       0  UNK0        0.0630
     12  C          2.0170    0.0000   -0.0000 C.1     0  UNK0       -0.0697
     13  C          3.2170    0.0000   -0.0000 C.1     0  UNK0       -0.1139
     14  H          4.2800   -0.0000    0.0010 H       0  UNK0        0.1232
@<TRIPOS>BOND
     1     1     2   ar
     2     1     6   ar
     3     1     7    1
     4     2     3   ar
     5     2     8    1
     6     3     4   ar
     7     3     9    1
     8     4     5   ar
     9     4    10    1
    10     5     6   ar
    11     5    12    1
    12     6    11    1
    13    12    13    3
    14    13    14    1
