# Supplementary material for: Machine-Learning-Guided Discovery of Electrochemical Reactions
Source: J Am Chem Soc. 2022 Dec 2;144(49):22599–610. doi: 10.1021/jacs.2c08997 (PMC9756344; doi:10.1021/jacs.2c08997)
Supplement: Supplementary file 2 — ja2c08997_si_002.zip [file ja2c08997_si_002.zip › Graph Embedding Data/Nucleophilicity Data/Nuc_mol2/128.mol2]

@<TRIPOS>MOLECULE
N-Nu/hydrothiazole2Me.pdb
 13 13 0 0 0
SMALL
GASTEIGER

@<TRIPOS>ATOM
      1  C         -1.6490   -0.2870    0.2310 C.3     0  UNK0        0.0097
      2  C         -1.2760    1.1560   -0.1410 C.3     0  UNK0        0.0246
      3  C          0.7990    0.2680    0.0120 C.3     0  UNK0        0.1074
      4  H         -2.4740   -0.6700   -0.3640 H       0  UNK0        0.0390
      5  H         -1.5180    1.3600   -1.1880 H       0  UNK0        0.0449
      6  C          2.2870    0.1660    0.0670 C.3     0  UNK0       -0.0333
      7  H          2.5950   -0.3850    0.9560 H       0  UNK0        0.0257
      8  H          2.6560   -0.3790   -0.8040 H       0  UNK0        0.0257
      9  H          2.7170    1.1640    0.0830 H       0  UNK0        0.0257
     10  N          0.1580    1.3530    0.0230 N.3     0  UNK0       -0.2199
     11  H         -1.8220    1.8740    0.4700 H       0  UNK0        0.0449
     12  H         -1.8970   -0.3790    1.2880 H       0  UNK0        0.0390
     13  S         -0.1460   -1.2420   -0.1010 S.3     0  UNK0       -0.1335
@<TRIPOS>BOND
     1     5     2    1
     2     8     6    1
     3     4     1    1
     4     2    10    1
     5     2     1    1
     6     2    11    1
     7    13     3    1
     8    13     1    1
     9     3    10    1
    10     3     6    1
    11     6     9    1
    12     6     7    1
    13     1    12    1
