# Supplementary material for: Machine-Learning-Guided Discovery of Electrochemical Reactions
Source: J Am Chem Soc. 2022 Dec 2;144(49):22599–610. doi: 10.1021/jacs.2c08997 (PMC9756344; doi:10.1021/jacs.2c08997)
Supplement: Supplementary file 2 — ja2c08997_si_002.zip [file ja2c08997_si_002.zip › Graph Embedding Data/Nucleophilicity Data/Nuc_mol2/129.mol2]

@<TRIPOS>MOLECULE
N-Nu/benzylamine.pdb
 17 17 0 0 0
SMALL
GASTEIGER

@<TRIPOS>ATOM
      1  C         -2.3040   -0.2950   -0.0910 C.ar    0  UNK0       -0.0617
      2  C         -1.3920   -1.3310    0.0580 C.ar    0  UNK0       -0.0615
      3  C         -0.0360   -1.0610    0.1710 C.ar    0  UNK0       -0.0574
      4  C          0.4270    0.2520    0.1360 C.ar    0  UNK0       -0.0338
      5  C         -0.4930    1.2840   -0.0200 C.ar    0  UNK0       -0.0574
      6  C         -1.8500    1.0160   -0.1290 C.ar    0  UNK0       -0.0615
      7  H         -3.3620   -0.5080   -0.1810 H       0  UNK0        0.0618
      8  H         -1.7400   -2.3560    0.0860 H       0  UNK0        0.0618
      9  H          0.6810   -1.8640    0.2810 H       0  UNK0        0.0621
     10  H         -0.1410    2.3090   -0.0600 H       0  UNK0        0.0621
     11  H         -2.5530    1.8310   -0.2520 H       0  UNK0        0.0618
     12  C          1.8970    0.5590    0.2940 C.3     0  UNK0        0.0185
     13  H          2.1380    0.5850    1.3610 H       0  UNK0        0.0471
     14  H          2.0850    1.5670   -0.0950 H       0  UNK0        0.0471
     15  N          2.7290   -0.4740   -0.3140 N.3     0  UNK0       -0.3261
     16  H          2.5940   -0.4890   -1.3190 H       0  UNK0        0.1185
     17  H          3.7090   -0.2960   -0.1390 H       0  UNK0        0.1185
@<TRIPOS>BOND
     1    16    15    1
     2    15    17    1
     3    15    12    1
     4    11     6    1
     5     7     1    1
     6     6     1   ar
     7     6     5   ar
     8    14    12    1
     9     1     2   ar
    10    10     5    1
    11     5     4   ar
    12     2     8    1
    13     2     3   ar
    14     4     3   ar
    15     4    12    1
    16     3     9    1
    17    12    13    1
