# Supplementary material for: Machine-Learning-Guided Discovery of Electrochemical Reactions
Source: J Am Chem Soc. 2022 Dec 2;144(49):22599–610. doi: 10.1021/jacs.2c08997 (PMC9756344; doi:10.1021/jacs.2c08997)
Supplement: Supplementary file 2 — ja2c08997_si_002.zip [file ja2c08997_si_002.zip › Graph Embedding Data/Nucleophilicity Data/Nuc_mol2/130.mol2]

@<TRIPOS>MOLECULE
O-Nu/ANION_Benzoate.pdb
 14 14 0 0 0
SMALL
GASTEIGER

@<TRIPOS>ATOM
      1  C          1.8260    0.0000   -0.0000 C.2     0  UNK0        0.3865
      2  O          2.3540   -1.1270    0.0010 O.co2   0  UNK0       -0.2406
      3  O          2.3540    1.1270   -0.0010 O.co2   0  UNK0       -0.2406
      4  C          0.2760    0.0000   -0.0000 C.ar    0  UNK0        0.0631
      5  C         -0.4340    1.1970    0.0000 C.ar    0  UNK0       -0.0476
      6  C         -0.4340   -1.1970   -0.0000 C.ar    0  UNK0       -0.0476
      7  C         -1.8230    1.2010    0.0000 C.ar    0  UNK0       -0.0610
      8  H          0.1430    2.1130    0.0010 H       0  UNK0        0.0626
      9  C         -1.8230   -1.2010   -0.0000 C.ar    0  UNK0       -0.0610
     10  H          0.1430   -2.1130   -0.0010 H       0  UNK0        0.0626
     11  C         -2.5240   -0.0000    0.0000 C.ar    0  UNK0       -0.0617
     12  H         -2.3650    2.1410    0.0000 H       0  UNK0        0.0618
     13  H         -2.3640   -2.1410   -0.0000 H       0  UNK0        0.0618
     14  H         -3.6080   -0.0000    0.0000 H       0  UNK0        0.0618
@<TRIPOS>BOND
     1     3     1   ar
     2    10     6    1
     3     1     4    1
     4     1     2   ar
     5     4     5   ar
     6     4     6   ar
     7     5     7   ar
     8     5     8    1
     9     6     9   ar
    10     7    11   ar
    11     7    12    1
    12     9    11   ar
    13     9    13    1
    14    11    14    1
