# Supplementary material for: Machine-Learning-Guided Discovery of Electrochemical Reactions
Source: J Am Chem Soc. 2022 Dec 2;144(49):22599–610. doi: 10.1021/jacs.2c08997 (PMC9756344; doi:10.1021/jacs.2c08997)
Supplement: Supplementary file 3 — ja2c08997_si_003.zip [file ja2c08997_si_003.zip › Oxidation Site Selectivity/NBO_Parser.py]

#import pandas as pd
#from rdkit import Chem
import re
import os

nf = open('N_OUTPUT.csv','w')

for root,dir,files in os.walk('neutral_NBO/'):
	for file in files:
		if '.log' in file:
			f = open('neutral_NBO/'+file,'r')
			parse = False
			parse2 = False
			energy_dict = {}
			occupancy_dict = {}
			core_dict = {}
			antiLP_dict = {}
			have_atoms = False
			atom_writer = False
			atom_dict = {}
			antiLP_dict_O = {}
			for line in f.readlines():
				if have_atoms == False:
					if 'Number     Number       Type             X           Y           Z' in line:
						atom_writer = True
						continue
					if atom_writer == True:
						if 'Rotational' in line:
							pass
						else:
							splitter = line.strip().split()
							if len(splitter) > 4:
								atom_dict[int(splitter[0])] = [splitter[1]]
					if 'Distance matrix (angstroms):' in line:
						if atom_writer == True:
							have_atoms = True
						atom_writer = False
					elif 'Rotational' in line:
						if atom_writer == True:
							have_atoms = True
						atom_writer = False
						
				if 'Natural Bond Orbitals (Summary):' in line:
					parse = True
					for a in atom_dict.keys():
						energy_dict[int(a)] = []
						occupancy_dict[int(a)] = []
						core_dict[int(a)] = []
						antiLP_dict[int(a)] = []
						antiLP_dict_O[int(a)] = []
					#print(line,file)
					continue
				else:
					pass
					
				if 'Molecular unit' in line:
					parse2 = True
				else:
					pass
					
				if '-------------------------------' in line:
					parse2 = False
					continue
				else:
					pass
				if parse == True:
					if parse2 == True:
						if 'BD' in line:
							if '*' in line:
								pass
							else:
								#print(line)
								first = line.split('          ')
								front = first[0].split(')')[1]
								back = first[1].split()[:2]
								atom_list = []
								for atoms in front.split('-'):
									for a in atoms.split():
										try:
											atom_list.append(int(a))
										except:
											pass
								for a in atom_list:
									if a in energy_dict.keys():
										energy_dict[a].append(float(back[1]))
									else:
										energy_dict[a] = [float(back[1])]
									if a in occupancy_dict.keys():
										occupancy_dict[a].append(float(back[0]))
									else:
										occupancy_dict[a] = [float(back[0])]
						if 'LP' in line:
							if '*' in line:
								pass
							else:
								first = line.split('                  ')
								a = int(first[0].split()[-1])
								back = first[1].split()[:2]					
								if a in energy_dict.keys():
									energy_dict[a].append(float(back[1]))
								else:
									energy_dict[a] = [float(back[1])]
								if a in occupancy_dict.keys():
									occupancy_dict[a].append(float(back[0]))
								else:
									occupancy_dict[a] = [float(back[0])]
							
						if 'CR' in line:
							first = line.split('                  ')
							a = int(first[0].split()[-1])
							back = first[1].split()[:2]					
							if a in core_dict.keys():
								core_dict[a].append(float(back[1]))
							else:
								core_dict[a] = [float(back[1])]
								
						if 'LP*' in line:
							first = line.split('                  ')
							a = int(first[0].split()[-1])
							back = first[1].split()[:2]					
							if a in occupancy_dict.keys():
								occupancy_dict[a].append(float(back[1]))
							else:
								occupancy_dict[a] = [float(back[1])]
							if a in occupancy_dict.keys():
								occupancy_dict[a].append(float(back[0]))
							else:
								occupancy_dict[a] = [float(back[0])]
								


			#print(energy_dict)
			
			#print(energy_dict)
			filtered_dict = {}
			#print occupancy_dict
			#print core_dict
			for k in energy_dict.keys():
				max_nrg = None
				max_nrgIdx = None
				second = None
				second_idx = None
				third = None
				third_idx = None
				fourth = None
				fourth_idx = None
				#print energy_dict[k],k
				for i in range(len(energy_dict[k])):
					if max_nrg == None:
						max_nrg = float(energy_dict[k][i])
						max_nrgIdx = i
					else:
						if float(energy_dict[k][i]) > max_nrg:
							max_nrg = float(energy_dict[k][i])
							max_nrgIdx = i
				try:
					filtered_dict[k] = [str(max_nrg),occupancy_dict[k][max_nrgIdx]]
				except:
					filtered_dict[k] = ['0','0']
				for i in range(len(energy_dict[k])):
					if float(energy_dict[k][i]) == max_nrg:
						pass
					elif second == None:
						second = float(energy_dict[k][i])
						second_idx = i
					else:
						if float(energy_dict[k][i]) > second:
							second = float(energy_dict[k][i])
							second_idx = i
				if second == None:
					filtered_dict[k].append(0.0)
					filtered_dict[k].append(0.0)			
				else:
					filtered_dict[k].append(str(second))
					filtered_dict[k].append(occupancy_dict[k][second_idx])
				
				for i in range(len(energy_dict[k])):
					if float(energy_dict[k][i]) == max_nrg:
						pass
					elif float(energy_dict[k][i]) == second:
						pass				
					elif third == None:
						third = float(energy_dict[k][i])
						third_idx = i
					else:
						if float(energy_dict[k][i]) > third:
							third = float(energy_dict[k][i])
							third_idx = i
				if third == None:
					filtered_dict[k].append(0.0)
					filtered_dict[k].append(0.0)			
				else:
					filtered_dict[k].append(str(third))
					filtered_dict[k].append(occupancy_dict[k][third_idx])

				
				for i in range(len(energy_dict[k])):
					if float(energy_dict[k][i]) == max_nrg:
						pass
					elif float(energy_dict[k][i]) == second:
						pass
					elif float(energy_dict[k][i]) == third:
						pass					
					elif fourth == None:
						fourth = float(energy_dict[k][i])
						fourth_idx = i
					else:
						if float(energy_dict[k][i]) > fourth:
							fourth = float(energy_dict[k][i])
							fourth_idx = i
				
				if fourth == None:
					filtered_dict[k].append(0.0)
					filtered_dict[k].append(0.0)			
				else:
					filtered_dict[k].append(str(fourth))
					filtered_dict[k].append(occupancy_dict[k][fourth_idx])
				
			for k in filtered_dict.keys():
				nf.write(file.split('.')[0] + '_' + str(int(k)-1) + ',')
				for v in atom_dict[k]:
					nf.write(str(v) + ',')
				for v in filtered_dict[k]:
					nf.write(str(v) + ',')
				if len(core_dict[k]) == 1:
					nf.write(str(core_dict[k][0]) + ',')
				elif len(core_dict[k]) > 1:	
					nf.write(str(min(core_dict[k])) + ',')
				else:
					nf.write('0,')
				if len(antiLP_dict[k]) == 1:
					nf.write(str(antiLP_dict[k][0]) + ',')
				else:
					nf.write('0,')
				#if len(antiLP_dict_O[k]) == 1:
				#	nf.write(str(antiLP_dict_O[k][0]) + ',')
				#else:
				#	nf.write('0,')			
				
				
				nf.write('\n')
