# Supplementary material for: Machine-Learning-Guided Discovery of Electrochemical Reactions
Source: J Am Chem Soc. 2022 Dec 2;144(49):22599–610. doi: 10.1021/jacs.2c08997 (PMC9756344; doi:10.1021/jacs.2c08997)
Supplement: Supplementary file 3 — ja2c08997_si_003.zip [file ja2c08997_si_003.zip › Oxidation Site Selectivity/classifiedrxns.csv]

1	[OH:1][CH:2]1[CH2:3][CH2:4][CH2:5][CH2:6][CH2:7]1	[0, 1, 0, 0, 0, 0, 0]	alcohol oxidation
2	[OH:1][CH2:2][c:3]1[cH:4][cH:5][cH:6][cH:7][cH:8]1	[0, 1, 0, 0, 0, 0, 0, 0]	alcohol oxidation
3	[CH3:1][CH2:2][OH:3]	[0, 1, 0]	alcohol oxidation
4	[CH3:1][CH2:2][CH2:3][CH2:4][CH2:5][CH2:6][CH2:7][CH2:8][OH:9]	[0, 0, 0, 0, 0, 0, 0, 1, 0]	alcohol oxidation
5	[CH3:1][O:2][c:3]1[cH:4][cH:5][c:6]([CH2:7][OH:8])[cH:10][cH:11]1	[0, 0, 0, 0, 0, 0, 1, 0, 0, 0]	alcohol oxidation
6	[CH3:1][CH2:2][CH2:3][CH2:4][OH:5]	[0, 0, 0, 1, 0]	alcohol oxidation
7	[CH3:1][CH:2]([OH:3])[c:4]1[cH:5][cH:6][cH:7][cH:8][cH:9]1	[0, 1, 0, 0, 0, 0, 0, 0, 0]	alcohol oxidation
8	[CH3:1][CH2:2][CH2:3][CH2:4][CH2:5][OH:6]	[0, 0, 0, 0, 1, 0]	alcohol oxidation
9	[CH3:1][C:2]([CH3:3])=[CH:4][CH2:5][CH2:6]/[C:7]([CH3:8])=[CH:9]/[CH2:10][OH:11]	[0, 0, 0, 0, 0, 0, 0, 0, 0, 1, 0]	alcohol oxidation
10	[CH3:1][C:2]([CH3:3])([CH3:4])[CH:5]1[CH2:6][CH2:7][CH:8]([OH:9])[CH2:10][CH2:11]1	[0, 0, 0, 0, 0, 0, 0, 1, 0, 0, 0]	alcohol oxidation
11	[CH3:1][CH:2]([CH3:3])[C@@H:4]1[CH2:5][CH2:6][C@@H:7]([CH3:8])[CH2:9][C@H:10]1[OH:11]	[0, 0, 0, 0, 0, 0, 0, 0, 0, 1, 0]	alcohol oxidation
12	[OH:1][CH:2]([c:3]1[cH:4][cH:5][cH:6][cH:7][cH:8]1)[c:9]1[cH:10][cH:11][cH:12][cH:13][cH:14]1	[0, 1, 0, 0, 0, 0, 0, 0, 0, 0, 0, 0, 0, 0]	alcohol oxidation
13	[OH:1][CH2:2][c:3]1[cH:4][cH:5][c:6]([N+:7](=[O:8])[O-:9])[cH:10][cH:11]1	[0, 1, 0, 0, 0, 0, 0, 0, 0, 0, 0]	alcohol oxidation
14	[CH3:1][c:2]1[cH:3][cH:4][c:5]([CH2:6][OH:7])[cH:8][cH:9]1	[0, 0, 0, 0, 0, 1, 0, 0, 0]	alcohol oxidation
15	[CH3:1][CH2:2][CH:3]([OH:4])[c:5]1[cH:6][cH:7][cH:8][cH:9][cH:10]1	[0, 0, 1, 0, 0, 0, 0, 0, 0, 0]	alcohol oxidation
16	[CH3:1][CH2:2][CH:3]([CH3:4])[OH:5]	[0, 0, 1, 0, 0]	alcohol oxidation
17	[CH3:1][CH:2]1[CH2:3][CH2:4][CH2:5][CH2:6][CH:7]1[OH:8]	[0, 0, 0, 0, 0, 0, 1, 0]	alcohol oxidation
18	[CH3:1][CH:2]([CH3:3])[OH:4]	[0, 1, 0, 0]	alcohol oxidation
19	[CH3:1][CH2:2][CH2:3][OH:4]	[0, 0, 1, 0]	alcohol oxidation
20	[OH:1][CH2:2][CH2:3][CH2:4][c:5]1[cH:6][cH:7][cH:8][cH:9][cH:10]1	[0, 1, 0, 0, 0, 0, 0, 0, 0, 0]	alcohol oxidation
21	[CH3:1][CH2:2][CH:3]([OH:4])[CH2:5][OH:6]	[0, 0, 1, 0, 0, 0]	alcohol oxidation
22	[CH3:1][OH:2]	[1, 0]	alcohol oxidation
23	[CH3:1][CH:2]1[CH2:3][CH2:4][CH:5]([CH:6]([CH3:7])[CH3:8])[CH:9]([OH:10])[CH2:11]1	[0, 0, 0, 0, 0, 0, 0, 0, 1, 0, 0]	alcohol oxidation
24	[CH2:1]=[CH:2][CH2:3][OH:4]	[0, 0, 1, 0]	alcohol oxidation
25	[OH:1][CH2:2][CH2:3][CH2:4][CH2:5][OH:6]	[0, 1, 0, 0, 0, 0]	alcohol oxidation
26	[CH3:1][CH:2]([OH:3])[CH2:4][CH2:5][OH:6]	[0, 1, 0, 0, 0, 0]	alcohol oxidation
27	[CH3:1][CH2:2][CH2:3][CH2:4][CH2:5][CH2:6][CH2:7][CH2:8][CH2:9][CH2:10][CH2:11][OH:12]	[0, 0, 0, 0, 0, 0, 0, 0, 0, 0, 1, 0]	alcohol oxidation
28	[OH:1][CH2:2][c:3]1[cH:4][cH:5][cH:6][c:7]2[cH:8][cH:9][cH:10][cH:11][c:12]12	[0, 1, 0, 0, 0, 0, 0, 0, 0, 0, 0, 0]	alcohol oxidation
29	[CH3:1][CH2:2][OH:3]	[0, 1, 0]	alcohol oxidation
30	[OH:1][CH:2]([CH2:3][Br:4])[c:5]1[cH:6][cH:7][cH:8][cH:9][cH:10]1	[0, 1, 0, 0, 0, 0, 0, 0, 0, 0]	alcohol oxidation
31	[OH:1][CH2:2][CH2:3][CH2:4][CH2:5][Cl:6]	[0, 1, 0, 0, 0, 0]	alcohol oxidation
32	[OH:1][CH2:2][c:3]1[c:4]([F:5])[c:6]([F:7])[c:8]([F:9])[c:10]([F:11])[c:12]1[F:13]	[0, 1, 0, 0, 0, 0, 0, 0, 0, 0, 0, 0, 0]	alcohol oxidation
33	[CH3:1][C:2]12[CH2:3][CH2:4][CH:5]([CH2:6][CH:7]1[OH:8])[C:9]2([CH3:10])[CH3:11]	[0, 0, 0, 0, 0, 0, 1, 0, 0, 0, 0]	alcohol oxidation
34	[CH3:1][CH2:2][O:3][CH:4]([CH2:5][CH:6]([OH:7])[CH:8]1[CH2:9][CH2:10]1)[O:11][CH2:12][CH3:13]	[0, 0, 0, 0, 0, 1, 0, 0, 0, 0, 0, 0, 0]	alcohol oxidation
35	[OH:1][CH2:2][CH:3]1[CH2:4][CH2:5]1	[0, 1, 0, 0, 0]	alcohol oxidation
36	[CH2:1]=[CH:2][C@H:3]1[CH2:4][N:5]2[CH2:6][CH2:7][C@H:8]1[CH2:9][C@H:10]2[C@H:11]([OH:12])[c:13]1[cH:14][cH:15][n:16][c:17]2[cH:18][cH:19][c:20]([O:21][CH3:22])[cH:23][c:24]12	[0, 0, 0, 0, 0, 0, 0, 0, 0, 0, 1, 0, 0, 0, 0, 0, 0, 0, 0, 0, 0, 0, 0, 0]	alcohol oxidation
37	[CH3:1][C@@H:2]1[C@@H:3]([OH:4])[CH2:5][C@H:6]2[CH2:7][C@@H:8]1[C:9]2([CH3:10])[CH3:11]	[0, 0, 1, 0, 0, 0, 0, 0, 0, 0, 0]	alcohol oxidation
38	[OH:1][CH2:2][CH2:3][CH2:4][CH:5]1[CH2:6][CH2:7][CH2:8][CH2:9][CH2:10]1	[0, 1, 0, 0, 0, 0, 0, 0, 0, 0]	alcohol oxidation
39	[OH:1][CH2:2][CH:3]1[CH2:4][C:5]1([Br:6])[Br:7]	[0, 1, 0, 0, 0, 0, 0]	alcohol oxidation
40	[OH:1][CH2:2][c:3]1[cH:4][cH:5][cH:6][c:7]([O:8][c:9]2[cH:10][cH:11][cH:12][cH:13][cH:14]2)[cH:15]1	[0, 1, 0, 0, 0, 0, 0, 0, 0, 0, 0, 0, 0, 0, 0]	alcohol oxidation
41	[CH3:1][C:2]1([CH3:3])[CH2:4][C@H:5]2[C:6]3=[CH:7][CH2:8][C@@H:9]4[C@@:10]5([CH3:11])[CH2:12][CH2:13][C@H:14]([OH:15])[C@:16]([CH3:17])([CH2:18][OH:19])[C@@H:20]5[CH2:21][CH2:22][C@@:23]4([CH3:24])[C@:25]3([CH3:26])[CH2:27][CH2:28][C@@:29]2([CH3:30])[C@H:31]([OH:32])[C@@H:33]1[OH:34]	[0, 0, 0, 0, 0, 0, 0, 0, 0, 0, 0, 0, 0, 1, 0, 0, 0, 0, 0, 0, 0, 0, 0, 0, 0, 0, 0, 0, 0, 0, 0, 0, 0, 0]	alcohol oxidation
42	[OH:1][CH:2]([CH2:3][Cl:4])[c:5]1[cH:6][cH:7][cH:8][cH:9][cH:10]1	[0, 1, 0, 0, 0, 0, 0, 0, 0, 0]	alcohol oxidation
43	[CH3:1][C:2]([CH3:3])([CH2:4][CH2:5][OH:6])[CH2:9][CH2:7][OH:8]	[0, 0, 0, 0, 0, 0, 0, 1, 0]	alcohol oxidation
44	[OH:1][CH2:2][CH:3]1[CH2:4][C:5]1([Cl:6])[Cl:7]	[0, 1, 0, 0, 0, 0, 0]	alcohol oxidation
45	[CH3:1][CH:2]([CH2:3][C:4]([CH3:5])([CH3:6])[CH2:7][CH2:8][OH:9])[OH:10]	[0, 0, 0, 0, 0, 0, 0, 1, 0, 0]	alcohol oxidation
46	[OH:1][CH2:2][CH:3]1[CH2:4][CH:5]1[Cl:6]	[0, 1, 0, 0, 0, 0]	alcohol oxidation
47	[CH3:1][CH2:2][CH2:3][CH2:4][CH2:5][CH:6]([CH2:7][CH2:8][CH2:9][CH2:10][OH:11])[OH:12]	[0, 0, 0, 0, 0, 0, 0, 0, 0, 1, 0, 0]	alcohol oxidation
48	[CH3:1][CH2:2][CH2:3][CH2:4][CH2:5][CH:6]([OH:7])[CH2:8][CH2:9][CH2:10][CH2:11][CH3:12]	[0, 0, 0, 0, 0, 1, 0, 0, 0, 0, 0, 0]	alcohol oxidation
49	[CH3:1][C:2]1([CH3:3])[CH2:4][C@H:5]2[C:6]3=[CH:7][CH2:8][C@@H:9]4[C@@:10]5([CH3:11])[CH2:12][CH2:13][C@H:14]([OH:15])[C@:16]([CH3:17])([CH2:18][OH:19])[C@@H:20]5[CH2:21][CH2:22][C@@:23]4([CH3:24])[C@:25]3([CH3:26])[CH2:27][CH2:28][C@@:29]2([CH3:30])[C@H:31]([O:32][C@@H:33]2[O:34][CH2:35][C@H:36]([OH:37])[C@H:38]([O:39][C@@H:40]3[O:41][C@H:42]([CH2:43][OH:44])[C@@H:45]([OH:46])[C@H:47]([OH:48])[C…	[0, 0, 0, 0, 0, 0, 0, 0, 0, 0, 0, 0, 0, 1, 0, 0, 0, 0, 0, 0, 0, 0, 0, 0, 0, 0, 0, 0, 0, 0, 0, 0, 0, 0, 0, 0, 0, 0, 0, 0, 0, 0, 0, 0, 0, 0, 0, 0, 0, 0, 0, 0, 0, 0]	alcohol oxidation
50	[CH3:1][CH2:2][CH2:3][CH2:4][CH2:5][CH2:6][CH2:7][CH:8]([OH:9])[CH2:10][CH3:11]	[0, 0, 0, 0, 0, 0, 0, 1, 0, 0, 0]	alcohol oxidation
51	[CH3:1][C:2]1([CH3:3])[CH2:4][C@H:5]2[C:6]3=[CH:7][CH2:8][C@@H:9]4[C@@:10]5([CH3:11])[CH2:12][CH2:13][C@H:14]([OH:15])[C@:16]([CH3:17])([CH2:18][OH:19])[C@@H:20]5[CH2:21][CH2:22][C@@:23]4([CH3:24])[C@:25]3([CH3:26])[CH2:27][C@@H:28]([OH:29])[C@@:30]2([CH2:31][OH:32])[C@@H:33]([OH:34])[C@@H:35]1[OH:36]	[0, 0, 0, 0, 0, 0, 0, 0, 0, 0, 0, 0, 0, 1, 0, 0, 0, 0, 0, 0, 0, 0, 0, 0, 0, 0, 0, 0, 0, 0, 0, 0, 0, 0, 0, 0]	alcohol oxidation
52	[CH3:1][CH2:2][CH2:3][CH2:4][CH2:5][CH2:6][CH:7]([OH:8])[CH:9]([CH3:10])[N+:11](=[O:12])[O-:13]	[0, 0, 0, 0, 0, 0, 1, 0, 0, 0, 0, 0, 0]	alcohol oxidation
53	[CH3:1][CH2:2][CH2:3][CH2:4][CH2:5][CH2:6][CH:7]([OH:8])[CH:9]([Cl:10])[Cl:11]	[0, 0, 0, 0, 0, 0, 1, 0, 0, 0, 0]	alcohol oxidation
54	[CH3:1][C:2]1([CH3:3])[CH2:4][C@H:5]2[C:6]3=[CH:7][CH2:8][C@@H:9]4[C@@:10]5([CH3:11])[CH2:12][CH2:13][C@H:14]([OH:15])[C@:16]([CH3:17])([CH2:18][OH:19])[C@@H:20]5[CH2:21][CH2:22][C@@:23]4([CH3:24])[C@:25]3([CH3:26])[CH2:27][CH2:28][C@@:29]2([CH3:30])[C@H:31]([OH:32])[CH2:33]1	[0, 0, 0, 0, 0, 0, 0, 0, 0, 0, 0, 0, 0, 1, 0, 0, 0, 0, 0, 0, 0, 0, 0, 0, 0, 0, 0, 0, 0, 0, 0, 0, 0]	alcohol oxidation
55	[CH3:1][CH:2]([OH:3])[CH:4]([CH3:5])[OH:6]	[0, 1, 0, 0, 0, 0]	alcohol oxidation
56	[OH:1][CH:2]1[CH2:3][CH2:4][CH2:5][CH2:6][CH:7]1[Cl:8]	[0, 1, 0, 0, 0, 0, 0, 0]	alcohol oxidation
57	[CH3:1][C:2]1([CH3:3])[CH:4]=[CH:5][C@:6]2([CH3:7])[CH2:8][CH2:9][C@:10]3([CH3:11])[C:12](=[CH:13][CH2:14][C@@H:15]4[C@@:16]5([CH3:17])[CH2:18][CH2:19][C@H:20]([OH:21])[C@:22]([CH3:23])([CH2:24][OH:25])[C@@H:26]5[CH2:27][CH2:28][C@@:29]34[CH3:30])[C@@H:31]2[CH2:32]1	[0, 0, 0, 0, 0, 0, 0, 0, 0, 0, 0, 0, 0, 0, 0, 0, 0, 0, 0, 1, 0, 0, 0, 0, 0, 0, 0, 0, 0, 0, 0, 0]	alcohol oxidation
58	[CH3:1][C:2]1([CH3:3])[O:4][CH2:5][CH:6]([C@H:7]2[CH2:8][CH:9]([OH:10])[C@H:11]3[O:12][C:13]([CH3:14])([CH3:15])[O:16][C@@H:17]23)[O:18]1	[0, 0, 0, 0, 0, 0, 0, 0, 1, 0, 0, 0, 0, 0, 0, 0, 0, 0]	alcohol oxidation
59	[OH:1][CH3:2]	[0, 1]	alcohol oxidation
60	[CH3:1][CH:2]([OH:3])[C:4](=[O:5])[O-:6]	[0, 1, 0, 0, 0, 0]	alcohol oxidation
61	[CH3:1][C:2]1=[N:3][CH2:4][CH2:5][C:6]2=[C:7]([OH:8])[C:9](=[O:10])[CH:11]([OH:12])[CH:13]=[C:14]12	[0, 0, 0, 0, 0, 0, 0, 0, 0, 0, 1, 0, 0, 0]	alcohol oxidation
62	[OH:1][CH2:2][c:10]1[c:5]([CH2:4][OH:3])[cH:6][cH:7][cH:8][cH:9]1	[0, 1, 0, 0, 0, 0, 0, 0, 0, 0]	alcohol oxidation
63	[OH:1][CH2:2][c:4]1[cH:5][cH:6][cH:7][cH:8][cH:9]1	[0, 1, 0, 0, 0, 0, 0, 0]	alcohol oxidation
64	[CH3:1][C:2]1([CH3:3])[O:4][C@H:5]2[C@@H:6]([O:7]1)[C@@H:8]([CH2:9][OH:10])[O:12][C@@H:13]1[O:14][C:15]([CH3:16])([CH3:17])[O:18][C@H:19]21	[0, 0, 0, 0, 0, 0, 0, 0, 1, 0, 0, 0, 0, 0, 0, 0, 0, 0]	alcohol oxidation
65	[OH:1][CH2:2][CH:4]1[CH2:5][CH2:6][CH2:7][CH2:8][CH2:9]1	[0, 1, 0, 0, 0, 0, 0, 0]	alcohol oxidation
66	[OH:1][CH2:2][CH:10]1[CH:5]([CH2:4][OH:3])[CH2:6][CH2:7][CH2:8][CH2:9]1	[0, 1, 0, 0, 0, 0, 0, 0, 0, 0]	alcohol oxidation
67	[OH:1][CH2:2][C@H:11]1[C@@H:5]([CH2:4][OH:3])[C@H:6]2[CH2:7][CH2:8][C@@H:9]1[CH2:10]2	[0, 1, 0, 0, 0, 0, 0, 0, 0, 0, 0]	alcohol oxidation
68	[O:1]=[CH2:2]	[0, 1]	aldehyde oxidation
69	[CH3:1][CH2:2][CH2:3][CH2:4][CH2:5][CH2:6][CH:7]=[O:8]	[0, 0, 0, 0, 0, 0, 1, 0]	aldehyde oxidation
70	O=[CH:2][c:3]1[cH:4][cH:5][cH:6][cH:7][cH:8]1	[0,1, 0, 0, 0, 0, 0, 0]	aldehyde oxidation
71	O=[CH:2][c:3]1[cH:4][cH:5][cH:6][cH:7][c:8]1[Cl:9]	[0,1, 0, 0, 0, 0, 0, 0, 0]	aldehyde oxidation
72	O=[CH:2][c:3]1[cH:4][cH:5][cH:6][c:7]2[cH:8][cH:9][cH:10][cH:11][c:12]12	[0,1, 0, 0, 0, 0, 0, 0, 0, 0, 0, 0]	aldehyde oxidation
73	O=[CH:7][c:6]1[cH:5][cH:4][c:3]([O:2][CH3:1])[cH:10][cH:9]1	[0,1, 0, 0, 0, 0, 0, 0, 0, 0]	aldehyde oxidation
74	O=[CH:2][CH:3]1[CH2:4][CH2:5][CH2:6][CH2:7][CH2:8]1	[0,1, 0, 0, 0, 0, 0, 0]	aldehyde oxidation
75	O=[CH:6][CH2:5][CH2:4][CH2:3][CH2:2][CH3:1]	[0,1, 0, 0, 0, 0, 0]	aldehyde oxidation
76	O=[CH:4][C:2]([CH3:1])([CH3:3])[CH2:6][OH:7]	[0,1, 0, 0, 0, 0, 0]	aldehyde oxidation
77	O=[CH:2][c:3]1[cH:4][cH:5][c:6]([Cl:7])[cH:8][cH:9]1	[0,1, 0, 0, 0, 0, 0, 0, 0]	aldehyde oxidation
78	O=[CH:4][CH2:3][CH2:2][CH3:1]	[0,1, 0, 0, 0]	aldehyde oxidation
79	[O:1]=[CH:2][C@H:4]([OH:5])[C@@H:6]([OH:7])[C@H:8]([OH:3])[CH2:10][OH:11]	[0, 1, 0, 0, 0, 0, 0, 0, 0, 0]	aldehyde oxidation
80	O=[CH:8][CH2:7][CH2:6][CH2:5][CH2:4][CH2:3][CH2:2][CH3:1]	[0,1, 0, 0, 0, 0, 0, 0, 0]	aldehyde oxidation
81	[CH3:1][c:2]1[n:3][n:4](-[c:5]2[cH:6][cH:7][cH:8][cH:9][cH:10]2)[c:11]([Cl:12])[c:13]1[CH:14]=[O:15]	[0, 0, 0, 0, 0, 0, 0, 0, 0, 0, 0, 0, 0, 1, 0]	aldehyde oxidation
82	[O:1]=[CH:2][C@H:4]([OH:5])[C@H:6]([OH:3])[C@H:8]([OH:9])[CH2:10][OH:11]	[0, 1, 0, 0, 0, 0, 0, 0, 0, 0]	aldehyde oxidation
83	[CH3:1][c:2]1[n:3][n:4](-[c:5]2[cH:6][cH:7][cH:8][cH:9][cH:10]2)[c:11]([N:12]=[N+:13]=[N-:14])[c:15]1[CH:16]=[O:17]	[0, 0, 0, 0, 0, 0, 0, 0, 0, 0, 0, 0, 0, 0, 0, 1, 0]	aldehyde oxidation
84	[CH3:1][C:2]1([CH3:3])[O:4][CH:5]2[CH:6]([OH:7])[O:8][CH:9]([O:10][Si:11]([CH3:12])([CH3:13])[C:14]([CH3:15])([CH3:16])[CH3:17])[CH:18]2[O:19]1	[0, 0, 0, 0, 0, 1, 0, 0, 0, 0, 0, 0, 0, 0, 0, 0, 0, 0, 0]	aldehyde oxidation
85	C[O:5][CH:4]([CH2:3][CH2:2][CH3:1])[O:6][CH3:7]	[0, 0, 1, 0, 0, 0, 0, 0]	aldehyde oxidation
86	[CH3:1][CH2:2][CH2:3][CH2:4][CH:5]=[O:6]	[0, 0, 0, 0, 1, 0]	alcohol oxidation
87	O=[CH:6][c:5]1[cH:4][cH:3][c:2]([CH3:1])[cH:9][cH:8]1	[ 0, 1, 0, 0, 0, 0, 0, 0, 0]	aldehyde oxidation
88	O=[CH:8][c:7]1[c:2]([CH3:1])[cH:3][cH:4][cH:5][cH:6]1	[0, 1, 0, 0, 0, 0, 0, 0, 0]	aldehyde oxidation
89	O=[CH:6][CH:5]([CH2:4][CH2:3][CH2:2][CH3:1])[CH2:8][CH3:9]	[0,1, 0, 0, 0, 0, 0, 0, 0]	aldehyde oxidation
90	O=[CH:9][c:8]1[c:3]([O:2][CH3:1])[cH:4][cH:5][cH:6][cH:7]1	[0, 1, 0, 0, 0, 0, 0, 0, 0, 0]	aldehyde oxidation
91	[CH:3](=[O:4])[c:5]1[cH:6][cH:7][cH:8][cH:9][cH:10]1	[1, 0, 0, 0, 0, 0, 0, 0]	aldehyde oxidation
92	[CH:3](=[O:4])[c:5]1[cH:6][cH:7][c:8]([O:9][CH3:10])[cH:11][cH:12]1	[1, 0, 0, 0, 0, 0, 0, 0, 0, 0]	aldehyde oxidation
93	[CH:3](=[O:4])[c:5]1[cH:6][cH:7][c:8]([Cl:9])[cH:10][cH:11]1	[1, 0, 0, 0, 0, 0, 0, 0, 0]	aldehyde oxidation
94	C1C[O:5][CH:4]([CH2:3][CH2:2][CH3:1])O1	[0,0,0, 1, 0, 0, 0,0]	aldehyde oxidation
95	[CH:3](=[O:4])[CH:5]1[CH2:6][CH2:7][CH2:8][CH2:9][CH2:10]1	[1, 0, 0, 0, 0, 0, 0, 0]	aldehyde oxidation
96	[CH:3](=[O:4])[c:5]1[cH:6][cH:7][c:8]([CH3:9])[cH:10][cH:11]1	[1, 0, 0, 0, 0, 0, 0, 0, 0]	aldehyde oxidation
97	[CH:3](=[O:4])[c:5]1[cH:6][cH:7][cH:8][cH:9][c:10]1[O:11][CH3:12]	[1, 0, 0, 0, 0, 0, 0, 0, 0, 0]	aldehyde oxidation
98	[CH:3](=[O:4])[c:5]1[cH:6][cH:7][cH:8][cH:9][c:10]1[Cl:11]	[1, 0, 0, 0, 0, 0, 0, 0, 0]	aldehyde oxidation
99	[CH:3](=[O:4])[c:5]1[cH:6][cH:7][cH:8][cH:9][c:10]1[N+:11](=[O:12])[O-:13]	[1, 0, 0, 0, 0, 0, 0, 0, 0, 0, 0]	aldehyde oxidation
100	[CH:3](=[O:4])[c:5]1[cH:6][cH:7][c:8]([C:9]#[N:10])[cH:11][cH:12]1	[1, 0, 0, 0, 0, 0, 0, 0, 0, 0]	aldehyde oxidation
101	[CH:3](=[O:4])[c:5]1[cH:6][cH:7][cH:8][c:9]2[cH:10][cH:11][cH:12][cH:13][c:14]12	[1, 0, 0, 0, 0, 0, 0, 0, 0, 0, 0, 0]	aldehyde oxidation
102	[CH:3](=[O:4])[c:5]1[cH:6][cH:7][c:8]([N+:9](=[O:10])[O-:11])[cH:12][cH:13]1	[1, 0, 0, 0, 0, 0, 0, 0, 0, 0, 0]	aldehyde oxidation
103	[CH:3](=[O:4])[c:5]1[cH:6][cH:7][c:8]([C:9]([F:10])([F:11])[F:12])[cH:13][cH:14]1	[1, 0, 0, 0, 0, 0, 0, 0, 0, 0, 0, 0]	aldehyde oxidation
104	[CH:3](=[O:4])[c:5]1[cH:6][cH:7][c:8]2[cH:9][cH:10][cH:11][cH:12][c:13]2[cH:14]1	[1, 0, 0, 0, 0, 0, 0, 0, 0, 0, 0, 0]	aldehyde oxidation
105	[CH:3](=[O:4])[c:5]1[cH:6][cH:7][cH:8][cH:9][c:10]1[CH3:11]	[1, 0, 0, 0, 0, 0, 0, 0, 0]	aldehyde oxidation
106	[CH:3](=[O:4])[c:5]1[cH:6][cH:7][cH:8][cH:9][c:10]1-[c:11]1[cH:12][cH:13][cH:14][o:15]1	[1, 0, 0, 0, 0, 0, 0, 0, 0, 0, 0, 0, 0]	aldehyde oxidation
107	[CH:3]([O:4][CH3:5])([O:6][CH3:7])[c:8]1[cH:9][cH:10][c:11]([CH3:12])[cH:13][cH:14]1	[1, 0, 0, 0, 0, 0, 0, 0, 0, 0, 0, 0]	aldehyde oxidation
108	[CH2:6]1[CH:2]2[CH2:5][CH:4]3[CH2:3][CH:11]1[CH2:10][CH:8]([CH2:7]2)[CH2:9]3	[0, 1, 0, 0, 0, 0, 0, 0, 0, 0]	misc
109	[CH3:1][C@H:2]1[CH2:3][CH2:4][C@H:5]([CH:6]([CH3:7])[CH3:8])[C@@H:10]([OH:9])[CH2:12]1	[0, 0, 0, 0, 0, 1, 0, 0, 0, 0, 0]	misc
110	[CH3:1][CH2:2][CH3:3]	[0, 1, 0]	misc
111	[CH3:1][O:2][C:3](=[O:4])[C@:5]1([CH3:6])[CH2:7][CH2:8][CH2:9][C@:10]2([CH3:11])[c:12]3[cH:13][cH:14][c:15]([CH:16]([CH3:17])[CH3:18])[cH:19][c:20]3[CH2:21][CH2:23][CH:24]12	[0, 0, 0, 0, 0, 0, 0, 0, 0, 0, 0, 0, 0, 0, 0, 0, 0, 0, 0, 0, 1, 0, 0]	misc
112	[CH3:1][C:2](=[O:3])[CH2:4][CH2:5][CH:6]([CH3:7])[CH3:8]	[0, 0, 0, 0, 0, 1, 0, 0]	misc
113	[CH3:1][O:2][C:3](=[O:4])[C@:5]1([CH3:6])[CH2:7][CH2:8][CH2:9][C@:10]2([CH3:11])[c:12]3[cH:13][cH:14][c:15]([CH:16]([CH3:17])[CH3:18])[cH:19][c:20]3[CH2:21][CH2:24][CH:25]12	[0, 0, 0, 0, 0, 0, 0, 0, 0, 0, 0, 0, 0, 0, 0, 0, 0, 0, 0, 0, 1, 0, 0]	misc
114	[CH3:1][C@H:2]([CH2:3][CH2:4][CH2:5][CH:6]([CH3:7])[CH3:8])[C@H:10]1[CH2:11][CH2:12][C@H:13]2[C@@H:14]([OH:9])[CH2:16][CH2:17][CH2:18][C@:19]12[CH3:20]	[0, 0, 0, 0, 0, 1, 0, 0, 0, 0, 0, 0, 0, 0, 0, 0, 0, 0, 0]	misc
115	[CH3:1][C@H:2]([CH2:3][CH2:4][CH2:5][CH:6]([CH3:7])[CH3:8])[C@H:10]1[CH2:11][CH2:12][C@H:13]2[C@@H:14]3[CH2:15][CH:16]=[C:17]4[CH2:18][C@@H:19]([OH:9])[CH2:21][CH2:22][C@:23]4([CH3:24])[C@H:25]3[CH2:26][CH2:27][C@:28]12[CH3:29]	[0, 0, 0, 0, 0, 1, 0, 0, 0, 0, 0, 0, 0, 0, 0, 0, 0, 0, 0, 0, 0, 0, 0, 0, 0, 0, 0, 0]	misc
116	[cH:3]1[c:4](-[c:5]2[cH:6][cH:7][cH:8][cH:9][cH:10]2)[n:11]([CH3:12])[c:13]2[n:14][c:15]([N:16]3[CH2:17][CH2:18][CH2:19][CH2:20]3)[n:21][c:22]([N:23]3[CH2:24][CH2:25][CH2:26][CH2:27]3)[c:28]12	[1, 0, 0, 0, 0, 0, 0, 0, 0, 0, 0, 0, 0, 0, 0, 0, 0, 0, 0, 0, 0, 0, 0, 0, 0, 0]	misc
117	[CH3:1][C:2]1=[C:3]([CH3:4])[CH2:5][CH2:7][CH2:8][CH2:9]1	[0, 0, 0, 0, 1, 0, 0, 0]	misc
118	[CH3:1][C:2]1=[CH:3][CH2:4][CH2:5][C:6]([CH3:7])([CH3:8])[CH:9]1[CH2:10][CH2:11][CH:12]([CH3:13])[OH:14]	[0, 0, 0, 0, 0, 0, 0, 0, 1, 0, 0, 0, 0, 0]	misc
119	[CH:4]1=[CH:3][CH2:2][CH2:5][CH2:6][CH2:7]1	[0, 0, 1, 0, 0, 0]	misc
120	[CH2:1]=[CH:2][CH2:3][CH2:5][CH2:6][CH2:7][CH2:8][CH3:9]	[0, 0, 1, 0, 0, 0, 0, 0]	misc
121	[CH3:1][CH:2]([CH3:3])[C@@H:4]([CH3:5])/[CH:7]=[CH:8]/[C@@H:9]([CH3:10])[C@H:11]1[CH2:12][CH2:13][C@H:14]2[C@@H:15]([OH:6])[CH2:17][CH2:18][CH2:19][C@:20]12[CH3:21]	[0, 0, 0, 1, 0, 0, 0, 0, 0, 0, 0, 0, 0, 0, 0, 0, 0, 0, 0, 0]	misc
122	[CH:4]1=[CH:3][CH2:2][CH2:6][CH2:5]1	[0, 0, 1, 0, 0]	misc
123	[CH2:1]=[CH:2][CH2:3][O:5][CH2:6][CH2:7][CH2:8][CH3:9]	[0, 0, 1, 0, 0, 0, 0, 0]	misc
124	[CH3:1][CH:2]=[CH:3][CH2:4][O:6][CH2:7][CH2:8][CH2:9][CH3:10]	[0, 0, 0, 1, 0, 0, 0, 0, 0]	misc
125	[CH2:5]1[CH:6]=[CH:7][CH2:8][CH2:9]1	[1, 0, 0, 0, 0]	misc
126	[CH:7]1=[CH:6][CH2:5][CH2:8][CH2:9][CH2:10]1	[0, 0, 1, 0, 0, 0]	misc
127	[CH3:1][O:2][C:3](=[O:4])[C@H:5]([CH3:6])[NH:7][C:8](=[O:9])[C@H:10]([CH:11]([CH3:12])[CH3:13])[NH:14][C:15](=[O:16])[O:17][C:18]([CH3:19])([CH3:20])[CH3:21]	[0, 0, 0, 0, 1, 0, 0, 0, 0, 0, 0, 0, 0, 0, 0, 0, 0, 0, 0, 0, 0]	alpha heteroatom oxidation
128	[O:1]=[C:2]([O:3][CH2:4][c:5]1[cH:6][cH:7][cH:8][cH:9][cH:10]1)[N:11]1[CH2:12][CH2:13][CH2:14][CH2:15][CH2:16]1	[0, 0, 0, 0, 0, 0, 0, 0, 0, 0, 0, 0, 0, 0, 0, 1]	alpha heteroatom oxidation
129	[CH3:1][O:2][C:3](=[O:4])[N:5]1[CH:6]([CH3:7])[CH2:8][CH2:9][CH2:10][CH2:11]1	[0, 0, 0, 0, 0, 0, 0, 0, 0, 0, 1]	alpha heteroatom oxidation
130	[O:1]=[C:2]([O:3][CH2:4][c:5]1[cH:6][cH:7][cH:8][cH:9][cH:10]1)[N:11]1[CH2:12][CH2:13][CH2:14][CH2:15]1	[0, 0, 0, 0, 0, 0, 0, 0, 0, 0, 0, 0, 0, 0, 1]	alpha heteroatom oxidation
131	[CH3:1][O:2][C:3](=[O:4])[C@H:5]([CH3:6])[NH:7][C:8](=[O:9])[C@H:10]([CH3:11])[NH:12][C:13](=[O:14])[CH2:15][c:16]1[cH:17][cH:18][cH:19][cH:20][cH:21]1	[0, 0, 0, 0, 1, 0, 0, 0, 0, 0, 0, 0, 0, 0, 0, 0, 0, 0, 0, 0, 0]	alpha heteroatom oxidation
132	[CH3:1][O:2][C:3](=[O:4])[C@H:5]([CH3:6])[NH:7][C:8](=[O:9])[CH2:10][NH:11][C:12](=[O:13])[O:14][C:15]([CH3:16])([CH3:17])[CH3:18]	[0, 0, 0, 0, 1, 0, 0, 0, 0, 0, 0, 0, 0, 0, 0, 0, 0, 0]	alpha heteroatom oxidation
133	[CH3:1][O:2][C:3](=[O:4])[C@H:5]([CH3:6])[NH:7][C:8](=[O:9])[CH2:10][NH:11][C:12](=[O:13])[CH2:14][c:15]1[cH:16][cH:17][cH:18][cH:19][cH:20]1	[0, 0, 0, 0, 1, 0, 0, 0, 0, 0, 0, 0, 0, 0, 0, 0, 0, 0, 0, 0]	alpha heteroatom oxidation
134	[CH3:1][CH:2]1[CH2:3][CH2:4][CH2:5][CH2:6][N:8]1[S:9](=[O:7])([CH3:10])=[O:12]	[0, 0, 0, 0, 0, 1, 0, 0, 0, 0, 0]	alpha heteroatom oxidation
135	O=C(O)[C@@H:2]([NH2:1])[CH2:3][c:4]1[cH:5][cH:6][cH:7][cH:8][cH:9]1	[0,0,0,1, 0, 0, 0, 0, 0, 0, 0, 0]	alpha heteroatom oxidation
136	[CH3:1][O:2][C:3](=[O:4])[N:5]1[CH2:6][CH2:7][CH2:8][CH2:9][CH2:10]1	[0, 0, 0, 0, 0, 0, 0, 0, 0, 1]	alpha heteroatom oxidation
137	[CH3:1][O:2][C:3](=[O:4])[NH:5][CH2:6][C:7](=[O:8])[NH:9][C@@H:10]([CH3:11])[C:12](=[O:13])[O:14][CH3:15]	[0, 0, 0, 0, 0, 0, 0, 0, 0, 1, 0, 0, 0, 0, 0]	alpha heteroatom oxidation
138	[CH3:1][O:2][C:3](=[O:4])[NH:5][C@@H:6]([CH3:7])[C:8](=[O:9])[NH:10][C@H:11]([C:12](=[O:13])[O:14][CH3:15])[c:16]1[cH:17][cH:18][cH:19][cH:20][cH:21]1	[0, 0, 0, 0, 0, 0, 0, 0, 0, 0, 1, 0, 0, 0, 0, 0, 0, 0, 0, 0, 0]	alpha heteroatom oxidation
139	[O:1]=[C:2]1[CH2:3][CH2:4][CH2:5][CH2:6][N:11]1[CH2:10][CH2:9][CH2:8][OH:7]	[0, 0, 0, 0, 0, 1, 0, 0, 0, 0, 0]	alpha heteroatom oxidation
140	[CH3:1][CH2:2][O:3][C:4](=[O:5])[N:6]1[CH2:7][CH2:9][CH2:10][C@H:11]1[C:12](=[O:8])[O:14][CH3:15]	[0, 0, 0, 0, 0, 0, 1, 0, 0, 0, 0, 0, 0, 0]	alpha heteroatom oxidation
141	[CH3:1][O:2][C:3](=[O:4])[C@H:5]([c:6]1[cH:7][cH:8][cH:9][cH:10][cH:11]1)[NH:12][C:13](=[O:14])[C@H:15]([CH3:16])[NH:17][C:18](=[O:19])[O:20][C:21]([CH3:22])([CH3:23])[CH3:24]	[0, 0, 0, 0, 1, 0, 0, 0, 0, 0, 0, 0, 0, 0, 0, 0, 0, 0, 0, 0, 0, 0, 0, 0]	alpha heteroatom oxidation
142	[O:1]=[C:2]1[CH2:3][CH2:4][CH2:5][N:10]1[CH2:9][CH2:8][CH2:7][OH:6]	[0, 0, 0, 0, 1, 0, 0, 0, 0, 0]	alpha heteroatom oxidation
143	[CH3:1][O:2][C:3](=[O:4])[C@H:5]([CH3:6])[NH:7][C:8](=[O:9])[CH2:10][NH:11][C:12](=[O:13])[c:14]1[cH:15][cH:16][cH:17][cH:18][cH:19]1	[0, 0, 0, 0, 1, 0, 0, 0, 0, 0, 0, 0, 0, 0, 0, 0, 0, 0, 0]	alpha heteroatom oxidation
144	[CH3:1][O:2][C:3](=[O:4])[N:5]1[CH2:6][CH2:7][CH2:8][CH2:9]1	[0, 0, 0, 0, 0, 0, 0, 0, 1]	alpha heteroatom oxidation
145	[CH3:1][CH2:2][C:3]1([CH2:16][C:14]([OH:13])=[O:15])[CH2:4][CH2:5][CH2:6][N:7]([C:8](=[O:9])[O:10][CH3:11])[CH2:12]1	[0, 0, 0, 0, 0, 0, 0, 0, 0, 0, 0, 0, 0, 0, 0, 1]	alpha heteroatom oxidation
146	[CH3:1][O:2][C:3](=[O:4])[C@H:5]([CH3:6])[NH:7][C:8](=[O:9])[C@H:10]([CH3:11])[NH:12][C:13](=[O:14])[c:15]1[cH:16][cH:17][cH:18][cH:19][cH:20]1	[0, 0, 0, 0, 1, 0, 0, 0, 0, 0, 0, 0, 0, 0, 0, 0, 0, 0, 0, 0]	alpha heteroatom oxidation
147	[CH3:1][O:2][C:3](=[O:4])[C@@H:5]1[CH2:6][CH2:7][CH2:8][N:10]1[C:11](=[O:9])[CH3:12]	[0, 0, 0, 0, 0, 0, 0, 1, 0, 0, 0, 0]	alpha heteroatom oxidation
148	[CH3:1][O:2][C:3](=[O:4])[C@@H:5]1[CH2:6][CH2:7][CH2:8][N:10]1[C:11](=[O:12])[O:13][CH3:14]	[0, 0, 0, 0, 0, 0, 0, 1, 0, 0, 0, 0, 0]	alpha heteroatom oxidation
149	[CH3:1][CH2:2][O:3][C:4](=[O:5])[N:6]1[CH2:7][CH2:8][CH2:9][CH2:10][CH2:11]1	[0, 0, 0, 0, 0, 0, 0, 0, 0, 0, 1]	alpha heteroatom oxidation
150	[CH3:1][CH2:2][O:3][C:4](=[O:5])[N:6]1[CH2:7][CH2:8][CH2:9][CH2:10]1	[0, 0, 0, 0, 0, 0, 0, 0, 0, 1]	alpha heteroatom oxidation
151	[CH3:1][CH2:2][O:3][C:4](=[O:5])[N:6]1[CH2:7][CH2:8][CH2:9][CH2:10][CH2:11][CH2:12]1	[0, 0, 0, 0, 0, 0, 0, 0, 0, 0, 0, 1]	alpha heteroatom oxidation
152	[CH2:3]1[CH2:4][O:5][CH2:6][CH2:7][O:8]1	[1, 0, 0, 0, 0, 0]	alpha heteroatom oxidation
153	[CH2:3]1[CH2:4][CH2:5][CH2:6][CH2:7][O:8]1	[1, 0, 0, 0, 0, 0]	alpha heteroatom oxidation
154	[CH3:3][O:4][C:5]([CH3:6])([CH3:7])[CH3:8]	[1, 0, 0, 0, 0, 0]	alpha heteroatom oxidation
155	[CH2:3]1[NH:4][C:5](=[O:6])[O:7][C@@H:8]1[CH2:9][Br:10]	[1, 0, 0, 0, 0, 0, 0, 0]	alpha heteroatom oxidation
156	[CH2:1]([CH2:4][O:5][CH3:6])[O:7][CH3:8]	[0, 1, 0, 0, 0, 0]	alpha heteroatom oxidation
157	[CH3:1][O:2][C:3](=[O:4])[CH:5]([CH:6]([CH3:7])[CH3:8])[N:9]1[CH2:10][CH:11]([NH:12][C:13](=[O:14])[O:15][CH2:16][c:17]2[cH:18][cH:19][cH:20][cH:21][cH:22]2)[C:25]1=[O:26]	[0, 0, 0, 0, 0, 0, 0, 0, 0, 0, 1, 0, 0, 0, 0, 0, 0, 0, 0, 0, 0, 0, 0, 0]	alpha heteroatom oxidation
158	[CH2:3]1[CH2:4][O:5][C:6](=[O:7])[NH:8]1	[1, 0, 0, 0, 0, 0]	alpha heteroatom oxidation
159	[CH2:3]1[CH2:4][CH2:5][CH2:6][O:7]1	[1, 0, 0, 0, 0]	alpha heteroatom oxidation
160	[CH3:1][O:2][C:3](=[O:4])[NH:5][CH2:6][CH2:7][CH2:8][CH2:9][CH:10]([NH:11][C:12](=[O:13])[O:14][CH3:15])[C:16](=[O:17])[O:18][CH3:19]	[0, 0, 0, 0, 0, 1, 0, 0, 0, 0, 0, 0, 0, 0, 0, 0, 0, 0, 0]	alpha heteroatom oxidation
161	[CH2:3]1[CH2:4][CH2:5][C:6](=[O:7])[NH:8]1	[1, 0, 0, 0, 0, 0]	alpha heteroatom oxidation
162	[CH3:1][C:2]([CH3:3])([CH3:4])[O:5][C:6](=[O:7])[NH:8][c:9]1[cH:10][cH:11][cH:12][cH:13][c:14]1[CH2:15][N:16]1[c:17]2[cH:18][cH:19][cH:20][cH:21][c:22]2[CH2:23][CH2:24][CH2:25]1	[0, 0, 0, 0, 0, 0, 0, 0, 0, 0, 0, 0, 0, 0, 0, 0, 0, 0, 0, 0, 0, 0, 0, 0, 1]	alpha heteroatom oxidation
163	[CH3:1][O:2][C:3](=[O:4])[CH2:5][NH:6][C:7](=[O:8])[C@@H:9]([NH:10][C:11](=[O:12])[O:13][C:14]([CH3:15])([CH3:16])[CH3:17])[CH:18]([CH3:19])[CH3:20]	[0, 0, 0, 0, 1, 0, 0, 0, 0, 0, 0, 0, 0, 0, 0, 0, 0, 0, 0, 0]	alpha heteroatom oxidation
164	O=C(O)[CH:3]1[NH:4][C:5](=[O:6])[C@@H:7]2[CH2:8][CH2:9][CH2:10][N:11]2[C:12]1=[O:13]	[0,0,0,1, 0, 0, 0, 0, 0, 0, 0, 0, 0, 0]	alpha heteroatom oxidation
165	[CH3:1][O:2][C:3](=[O:4])[NH:5][CH2:6][CH2:7][CH2:8][CH2:9][CH:10]([NH:11][C:12](=[O:13])[O:14][CH3:15])[C:18](=[O:19])[O:20][CH3:21]	[0, 0, 0, 0, 0, 0, 0, 0, 0, 1, 0, 0, 0, 0, 0, 0, 0, 0, 0]	alpha heteroatom oxidation
166	[CH3:1][O:2][C:3](=[O:4])[CH:5]([NH:6][C:7](=[O:8])[C@@H:9]([O:10][C:11]([CH3:12])=[O:13])[C:14]([CH3:15])([CH3:16])[CH3:17])[C:20](=[O:21])[O:22][CH3:23]	[0, 0, 0, 0, 1, 0, 0, 0, 0, 0, 0, 0, 0, 0, 0, 0, 0, 0, 0, 0, 0]	alpha heteroatom oxidation
167	[CH3:1][O:2][C:3](=[O:4])[CH2:5][CH2:6][NH:7][C:8](=[O:9])[O:10][C:11]([CH3:12])([CH3:13])[CH3:14]	[0, 0, 0, 0, 0, 1, 0, 0, 0, 0, 0, 0, 0, 0]	alpha heteroatom oxidation
168	[CH3:1][CH2:2][CH2:3][CH2:4][N:5]([C:6](=[O:7])[O:8][CH3:9])[CH2:10][CH2:11][CH2:12][CH3:13]	[0, 0, 0, 0, 0, 0, 0, 0, 0, 1, 0, 0, 0]	alpha heteroatom oxidation
169	[CH2:3]1[NH:4][C:5](=[O:6])[O:7][C@@H:8]1[CH2:9][Br:10]	[1, 0, 0, 0, 0, 0, 0, 0]	alpha heteroatom oxidation
170	[CH2:3]1[NH:4][C:5](=[O:6])[O:7][C@H:8]1[CH2:9][Br:10]	[1, 0, 0, 0, 0, 0, 0, 0]	alpha heteroatom oxidation
171	[CH3:1][CH2:2][CH2:3][NH:4][C:5](=[O:6])[O:7][CH3:8]	[0, 0, 1, 0, 0, 0, 0, 0]	alpha heteroatom oxidation
172	[CH2:3]1[NH:4][C:5](=[O:6])[O:7][C@@H:8]1[CH2:9][Cl:10]	[1, 0, 0, 0, 0, 0, 0, 0]	alpha heteroatom oxidation
173	[CH2:3]1[NH:4][C:5](=[O:6])[O:7][C@H:8]1[CH2:9][Cl:10]	[1, 0, 0, 0, 0, 0, 0, 0]	alpha heteroatom oxidation
174	[CH2:3]1[NH:4][C:5](=[O:6])[O:7][C@@H:8]1[CH2:9][I:10]	[1, 0, 0, 0, 0, 0, 0, 0]	alpha heteroatom oxidation
175	O=C(O)[C@@H:3]([NH:4][C:5](=[O:6])[CH:7]([CH3:8])[NH:9][C:10](=[O:11])[O:12][CH2:13][c:14]1[cH:15][cH:16][cH:17][cH:18][cH:19]1)[CH:20]([CH3:21])[CH3:22]	[0,0,0,1, 0, 0, 0, 0, 0, 0, 0, 0, 0, 0, 0, 0, 0, 0, 0, 0, 0, 0, 0]	alpha heteroatom oxidation
176	[CH3:1][O:2][C:3](=[O:4])[C@@H:5]1[CH2:6][CH2:7][CH2:8][CH2:9][N:12]1[C:13](=[O:14])[O:15][CH3:16]	[0, 0, 0, 0, 0, 0, 0, 0, 1, 0, 0, 0, 0, 0]	alpha heteroatom oxidation
177	[CH3:1][O:2][C:3](=[O:4])[C@@H:5]1[CH2:8][CH2:9][NH:10][C:11](=[O:12])[NH:13]1	[0, 0, 0, 0, 1, 0, 0, 0, 0, 0, 0]	alpha heteroatom oxidation
178	[CH3:1][O:2][C:3](=[O:4])[N:5]1[CH2:6][CH2:7][CH2:8][CH2:9]1	[0, 0, 0, 0, 0, 0, 0, 0, 1]	alpha heteroatom oxidation
179	[CH2:4]1[CH2:5][CH2:6][C:7](=[O:8])[NH:9]1	[1, 0, 0, 0, 0, 0]	alpha heteroatom oxidation
180	[CH3:1][O:2][C:3](=[O:4])[C@@H:5]1[CH2:6][CH2:7][CH2:8][N:11]1[C:12](=[O:13])[O:14][CH3:15]	[0, 0, 0, 0, 0, 0, 0, 1, 0, 0, 0, 0, 0]	alpha heteroatom oxidation
181	[CH3:1][O:2][C:3](=[O:4])[CH:5]1[CH2:6][CH2:7][CH2:8][N:11]1[C:12](=[O:13])[O:14][CH3:15]	[0, 0, 0, 0, 0, 0, 0, 1, 0, 0, 0, 0, 0]	alpha heteroatom oxidation
182	O=C(O)[C@@H:6]([NH:5][C:3]([O:2][CH3:1])=[O:4])[C@@H:9]([CH3:10])[O:11][Si:12]([CH3:13])([CH3:14])[C:15]([CH3:16])([CH3:17])[CH3:18]	[0,0,0,1, 0, 0, 0, 0, 0, 0, 0, 0, 0, 0, 0, 0, 0, 0, 0]	alpha heteroatom oxidation
183	[CH3:1][O:2][C:3](=[O:4])[CH:5]([NH:6][C:7](=[O:8])[C@@H:9]([O:10][C:11]([CH3:12])=[O:13])[CH:14]1[CH2:15][CH2:16][CH2:17][CH2:18][CH2:19]1)[C:22](=[O:23])[O:24][CH3:25]	[0, 0, 0, 0, 1, 0, 0, 0, 0, 0, 0, 0, 0, 0, 0, 0, 0, 0, 0, 0, 0, 0, 0]	alpha heteroatom oxidation
184	O=C(O)[CH2:3][NH:4][C:5](=[O:6])[C@H:7]([CH3:8])[NH:9][C:10](=[O:11])[O:12][CH2:13][c:14]1[cH:15][cH:16][cH:17][cH:18][cH:19]1	[0,0,0,1, 0, 0, 0, 0, 0, 0, 0, 0, 0, 0, 0, 0, 0, 0, 0, 0]	alpha heteroatom oxidation
185	[CH3:1][O:2][C:3](=[O:4])[CH:5]([NH:6][C:7](=[O:8])[C@@H:9]([O:10][C:11]([CH3:12])=[O:13])[CH:14]([CH3:15])[CH3:16])[C:19](=[O:20])[O:21][CH3:22]	[0, 0, 0, 0, 1, 0, 0, 0, 0, 0, 0, 0, 0, 0, 0, 0, 0, 0, 0, 0]	alpha heteroatom oxidation
186	C[Si](C)([CH2:1]Cc1ccccn1)[CH:3]([S:4][c:5]1[cH:6][cH:7][cH:8][cH:9][cH:10]1)[Si:11]([CH3:12])([CH3:13])[CH3:14]	[0,0,0,0, 0,0,0,0,0,0,0,1, 0, 0, 0, 0, 0, 0, 0, 0, 0, 0, 0]	alpha heteroatom oxidation
187	CCCC[Sn](CCCC)(CCCC)[CH:3]([CH2:4][CH2:5][CH2:6][CH2:7][CH2:8][CH2:9][CH3:10])[O:11][CH3:12]	[0,0,0,0,0,0,0,0,0,0,0,0,0,1, 0, 0, 0, 0, 0, 0, 0, 0, 0]	alpha heteroatom oxidation
188	CCCC[Sn](CCCC)(CCCC)[CH:3]([CH2:4][CH2:5][CH2:6][CH2:7][CH2:8][CH2:9][CH2:10][CH3:11])[S:12][c:13]1[cH:14][cH:15][cH:16][cH:17][cH:18]1	[0,0,0,0,0,0,0,0,0,0,0,0,0,1, 0, 0, 0, 0, 0, 0, 0, 0, 0, 0, 0, 0, 0, 0, 0]	alpha heteroatom oxidation
189	C[Si](C)(C)[C:3]([Si](C)(C)C)([O:4]C)[CH2:5][CH2:6][CH2:7][O:8][CH:9]1[CH2:10][CH2:11][CH2:12][CH2:13][O:14]1	[0,0,0,0,1,0,0,0,0,0, 0, 0, 0, 0, 0, 0, 0, 0, 0, 0, 0]	alpha heteroatom oxidation
190	CCCC[Sn](CCCC)(CCCC)[CH:4]([CH2:5][CH2:6][CH2:7][CH2:8][CH2:9][CH2:10][CH3:11])[O:12][C:13](=[O:14])[O:15][CH3:16]	[0,0,0,0,0,0,0,0,0,0,0,0,0,1, 0, 0, 0, 0, 0, 0, 0, 0, 0, 0, 0, 0]	alpha heteroatom oxidation
191	C[Si](C)(C)[C:12]([Si](C)(C)C)([CH2:11][CH2:10][CH2:9][CH2:8][CH2:7][CH2:6][CH2:5][CH2:4][CH2:3][CH:2]=[CH2:1])[O:14][CH3:15]	[0,0,0,0,1,0,0,0,0, 0, 0, 0, 0, 0, 0, 0, 0, 0, 0, 0, 0, 0]	alpha heteroatom oxidation
192	C[Si](C)(C)[CH:13]([CH2:12][CH2:11][CH2:10][CH2:9][CH2:8][CH2:7][CH2:6][CH2:5][CH2:4][CH2:3][CH2:2][CH3:1])[O:16][CH3:17]	[0,0,0,0,1, 0, 0, 0, 0, 0, 0, 0, 0, 0, 0, 0, 0, 0, 0]	alpha heteroatom oxidation
193	C[Si](C)(C)[CH:10]([CH:8]([CH2:7][CH2:6][CH2:5][CH2:4][CH2:3][CH2:2][CH3:1])[OH:9])[O:13][CH3:14]	[0,0,0,0,1, 0, 0, 0, 0, 0, 0, 0, 0, 0, 0, 0]	alpha heteroatom oxidation
194	C[Si](C)(C)[C:3]([Si](C)(C)C)([O:4]C)[CH2:5][c:6]1[cH:7][cH:8][cH:9][cH:10][cH:11]1	[0,0,0,0,1,0,0,0,0, 0,0, 0, 0, 0, 0, 0, 0, 0]	alpha heteroatom oxidation
195	CCCC[Sn](CCCC)(CCCC)[CH2:11][O:10][CH:9]1[CH:5]([CH:6]([CH3:7])[CH3:8])[CH2:4][CH2:3][CH:2]([CH3:1])[CH2:14]1	[0,0,0,0,0,0,0,0,0,0,0,0,0,1, 0, 0, 0, 0, 0, 0, 0, 0, 0, 0, 0]	alpha heteroatom oxidation
196	C[Si](C)(C)[C:13]([CH2:12][CH2:11][CH2:10][CH2:9][CH2:8][CH2:7][CH2:6][CH2:5][CH2:4][CH2:3][CH2:2][CH3:1])([O:14][CH3:15])[Si:18]([CH3:19])([CH3:20])[CH3:21]	[0,0,0,0,1, 0, 0, 0, 0, 0, 0, 0, 0, 0, 0, 0, 0, 0, 0, 0, 0, 0, 0]	alpha heteroatom oxidation
197	O=C(O)[C@@H:6]([NH:5][C:3]([O:2][CH3:1])=[O:4])[C@@H:9]([CH3:10])[O:11][Si:12]([CH3:13])([CH3:14])[C:15]([CH3:16])([CH3:17])[CH3:18]	[0,0,0,1, 0, 0, 0, 0, 0, 0, 0, 0, 0, 0, 0, 0, 0, 0, 0]	alpha heteroatom oxidation
198	CCCC[Sn](CCCC)(CCCC)[CH2:14][N:13]([CH2:12][CH2:11][CH2:10][CH2:9][CH2:8][CH2:7][CH2:6][CH2:5][CH2:4][CH2:3][CH2:2][CH3:1])[C:17](=[O:18])[O:19][CH3:20]	[0,0,0,0,0,0,0,0,0,0,0,0,0,1, 0, 0, 0, 0, 0, 0, 0, 0, 0, 0, 0, 0, 0, 0, 0, 0, 0]	misc
199	C[Si](C)(C)[C:3]([Si](C)(C)C)([O:4]C)[CH2:5][CH2:6][CH2:7][c:8]1[cH:9][cH:10][cH:11][cH:12][cH:13]1	[0,0,0,0,1,0,0,0,0, 0,0, 0, 0, 0, 0, 0, 0, 0, 0, 0]	alpha heteroatom oxidation
200	C[Si](C)(C)[C:12]([Si](C)(C)C)([CH2:11][CH:9]([CH2:8][CH2:7][CH2:6][CH2:5][CH2:4][CH2:3][CH2:2][CH3:1])[OH:10])[O:14][CH3:15]	[0,0,0,0,1,0,0,0,0, 0, 0, 0, 0, 0, 0, 0, 0, 0, 0, 0, 0, 0]	alpha heteroatom oxidation
201	C[Si](C)(C)[C:13]([Si](C)(C)C)([CH2:12][CH2:11][CH2:10][CH2:9][CH2:8][CH2:7][CH2:6][CH2:5][CH2:4][CH2:3][CH2:2][CH3:1])[O:15][CH3:16]	[0,0,0,0,1,0,0,0,0, 0, 0, 0, 0, 0, 0, 0, 0, 0, 0, 0, 0, 0, 0]	alpha heteroatom oxidation
202	C[Si](C)(C)[C:13]([CH2:12][CH2:11][CH2:10][CH2:9][CH2:8][CH2:7][CH2:6][CH2:5][CH2:4][CH2:3][CH2:2][CH3:1])([O:14]C)[O:15][CH3:16]	[0,0,0,0,1, 0, 0, 0,0, 0, 0, 0, 0, 0, 0, 0, 0, 0, 0, 0, 0]	misc
203	C[Si](C)(C)[CH2:3][N:4]([CH2:5][CH2:6][c:7]1[cH:8][cH:9][cH:10][cH:11][cH:12]1)[C:13](=[O:14])[O:15][CH3:16]	[0,0,0,0,1, 0, 0, 0, 0, 0, 0, 0, 0, 0, 0, 0, 0, 0]	alpha heteroatom oxidation
204	C[Si](C)(C)[CH2:3][N:4]([CH2:5][c:6]1[cH:7][cH:8][cH:9][cH:10][cH:11]1)[C:12](=[O:13])[O:14][CH3:15]	[0,0,0,0,1, 0, 0, 0, 0, 0, 0, 0, 0, 0, 0, 0, 0]	alpha heteroatom oxidation
205	[CH3:1][O:2][C:3](=[O:4])[CH:5]1[CH2:6][CH2:7][CH2:8][N:10]1[C:11](=[O:12])[O:13][CH2:14][c:15]1[cH:16][cH:17][cH:18][cH:19][cH:20]1	[0, 0, 0, 0, 0, 0, 0, 1, 0, 0, 0, 0, 0, 0, 0, 0, 0, 0, 0]	alpha heteroatom oxidation
206	[CH3:1][O:2][C:3](=[O:4])[C@@H:5]1[CH2:6][CH2:7][CH2:8][N:10]1[C:11](=[O:12])[O:13][CH2:14][c:15]1[cH:16][cH:17][cH:18][cH:19][cH:20]1	[0, 0, 0, 0, 0, 0, 0, 1, 0, 0, 0, 0, 0, 0, 0, 0, 0, 0, 0]	alpha heteroatom oxidation
207	[CH3:1][O:2][C:3](=[O:4])[C@@H:5]1[CH2:6][CH2:7][CH2:8][N:23]1[C:21]([C@H:12]([CH2:11][CH2:10][OH:9])[NH:13][C:14](=[O:15])[O:16][C:17]([CH3:18])([CH3:19])[CH3:20])=[O:22]	[0, 0, 0, 0, 0, 0, 0, 1, 0, 0, 0, 0, 0, 0, 0, 0, 0, 0, 0, 0, 0, 0, 0]	alpha heteroatom oxidation
208	[CH3:1][O:2][C:3](=[O:4])[C@H:5]1[CH2:6][CH2:7][CH2:8][N:23]1[C:21]([C@H:12]([CH2:11][CH2:10][OH:9])[NH:13][C:14](=[O:15])[O:16][C:17]([CH3:18])([CH3:19])[CH3:20])=[O:22]	[0, 0, 0, 0, 0, 0, 0, 1, 0, 0, 0, 0, 0, 0, 0, 0, 0, 0, 0, 0, 0, 0, 0]	alpha heteroatom oxidation
209	[CH3:1][CH2:2][O:3][C:4](=[O:5])[N:6]([CH2:7][CH2:9][CH:10]([CH3:11])[O:12][C:13]([CH3:14])=[O:15])[CH:16]([CH3:17])[CH3:18]	[0, 0, 0, 0, 0, 0, 1, 0, 0, 0, 0, 0, 0, 0, 0, 0, 0]	alpha heteroatom oxidation
210	[CH3:1][CH2:2][O:3][C:4](=[O:5])[CH:6]([S:8][c:9]1[cH:10][cH:11][cH:12][cH:13][cH:14]1)[c:15]1[cH:16][cH:17][cH:18][cH:19][cH:20]1	[0, 0, 0, 0, 0, 1, 0, 0, 0, 0, 0, 0, 0, 0, 0, 0, 0, 0, 0]	alpha heteroatom oxidation
211	C[Si](C)([CH2:1]Cc1ccccn1)[CH:3]([S:4][c:5]1[cH:6][cH:7][cH:8][cH:9][cH:10]1)[Si:11]([CH3:12])([CH3:13])[CH3:14]	[0,0,0,0, 1,0,0,0,0,0,0,0, 0, 0, 0, 0, 0, 0, 0, 0, 0, 0, 0]	alpha heteroatom oxidation
212	[CH3:1][CH2:2][O:3][C:4](=[O:5])[N:6]1[CH2:7][CH2:9][CH2:10][CH2:11][CH:12]1[CH3:13]	[0, 0, 0, 0, 0, 0, 1, 0, 0, 0, 0, 0]	alpha heteroatom oxidation
213	[CH3:1][C:2](=[O:3])[N:4]1[CH2:5][CH2:7][CH2:8][CH2:9][CH:10]1[CH3:11]	[0, 0, 0, 0, 1, 0, 0, 0, 0, 0]	alpha heteroatom oxidation
214	[CH3:1][CH2:2][CH2:3][CH2:4][CH2:5][CH2:6][N:7]([CH2:8][CH2:10][CH2:11][CH2:12][CH2:13][CH3:14])[C:15](=[O:9])[O:16][CH2:18][CH3:19]	[0, 0, 0, 1, 0, 0, 0, 0, 0, 0, 0, 0, 0, 0, 0, 0, 0, 0]	alpha heteroatom oxidation
215	[CH3:6][N:7]([CH3:8])[c:9]1[cH:10][cH:11][c:12]([CH3:13])[cH:14][cH:15]1	[1, 0, 0, 0, 0, 0, 0, 0, 0, 0]	alpha heteroatom oxidation
216	[CH2:3]1[CH2:4][CH2:5][CH2:6][CH2:7][N:8]1[C:9](=[O:10])[O:11][C@@H:12]1[CH2:13][C@H:14]([CH3:15])[CH2:16][CH2:17][C@H:18]1[CH:19]([CH3:20])[CH3:21]	[1, 0, 0, 0, 0, 0, 0, 0, 0, 0, 0, 0, 0, 0, 0, 0, 0, 0, 0]	alpha heteroatom oxidation
217	[CH2:3]1[CH2:4][CH2:5][c:6]2[cH:7][cH:8][cH:9][cH:10][c:11]2[N:12]1[CH2:13][c:14]1[cH:15][cH:16][cH:17][cH:18][c:19]1[N+:20](=[O:21])[O-:22]	[1, 0, 0, 0, 0, 0, 0, 0, 0, 0, 0, 0, 0, 0, 0, 0, 0, 0, 0, 0]	alpha heteroatom oxidation
218	O=C(O)[C@@H:3]1[CH2:4][CH2:5][CH2:6][N:7]1[C:8](=[O:9])[C@H:10]([CH2:11][c:12]1[cH:13][cH:14][c:15]([O:16][CH2:17][c:18]2[cH:19][cH:20][cH:21][cH:22][cH:23]2)[cH:24][cH:25]1)[NH:26][C:27](=[O:28])[O:29][CH2:30][c:31]1[cH:32][cH:33][cH:34][cH:35][cH:36]1	[0,0,0,1, 0, 0, 0, 0, 0, 0, 0, 0, 0, 0, 0, 0, 0, 0, 0, 0, 0, 0, 0, 0, 0, 0, 0, 0, 0, 0, 0, 0, 0, 0, 0, 0, 0]	alpha heteroatom oxidation
219	CCCC[Sn](CCCC)(CCCC)[CH:3]([CH2:4][CH2:5][CH2:6][CH2:7][CH2:8][CH2:9][CH3:10])[O:11][CH3:12]	[0,0,0,0,0,0,0,0,0,0,0,0,0,1, 0, 0, 0, 0, 0, 0, 0, 0, 0]	alpha heteroatom oxidation
220	[CH2:3]1[CH2:4][CH2:5][CH2:6][N:7]1[C:8](=[O:9])[O:10][C@@H:11]1[CH2:12][C@H:13]([CH3:14])[CH2:15][CH2:16][C@H:17]1[CH:18]([CH3:19])[CH3:20]	[1, 0, 0, 0, 0, 0, 0, 0, 0, 0, 0, 0, 0, 0, 0, 0, 0, 0]	alpha heteroatom oxidation
221	C[Si](C)(C)[C:3]([Si](C)(C)C)([O:4]C)[CH2:5][CH2:6][CH2:7][O:8][CH:9]1[CH2:10][CH2:11][CH2:12][CH2:13][O:14]1	[0,0,0,0,1,0, 0,0,0,0,0, 0, 0, 0, 0, 0, 0, 0, 0, 0, 0]	alpha heteroatom oxidation
222	[CH2:3]1[CH2:4][CH2:5][CH2:6][N:7]1[C:8](=[O:9])[O:10][CH2:11][c:12]1[cH:13][cH:14][cH:15][cH:16][cH:17]1	[1, 0, 0, 0, 0, 0, 0, 0, 0, 0, 0, 0, 0, 0, 0]	alpha heteroatom oxidation
223	CCCC[Sn](CCCC)(CCCC)[CH:4]([CH2:5][CH2:6][CH2:7][CH2:8][CH2:9][CH2:10][CH3:11])[O:12][C:13](=[O:14])[O:15][CH3:16]	[0,0,0,0,0,0,0,0,0,0,0,0,0,1, 0, 0, 0, 0, 0, 0, 0, 0, 0, 0, 0, 0]	alpha heteroatom oxidation
224	C[Si](C)(C)[C:12]([Si](C)(C)C)([CH2:11][CH2:10][CH2:9][CH2:8][CH2:7][CH2:6][CH2:5][CH2:4][CH2:3][CH:2]=[CH2:1])[O:14][CH3:15]	[0,0,0,0,1, 0,0,0,0,0, 0, 0, 0, 0, 0, 0, 0, 0, 0, 0, 0, 0]	alpha heteroatom oxidation
225	C[Si](C)(C)[CH:13]([CH2:12][CH2:11][CH2:10][CH2:9][CH2:8][CH2:7][CH2:6][CH2:5][CH2:4][CH2:3][CH2:2][CH3:1])[O:16][CH3:17]	[0,0,0,0,1, 0, 0, 0, 0, 0, 0, 0, 0, 0, 0, 0, 0, 0, 0]	alpha heteroatom oxidation
226	O=C(O)[C@H:6]([CH2:5][C:3]([O:2][CH3:1])=[O:4])[NH:7][C:8](=[O:9])[O:10][C:11]([CH3:12])([CH3:13])[CH3:14]	[0,0,0,1, 0, 0, 0, 0, 0, 0, 0, 0, 0, 0, 0, 0, 0]	alpha heteroatom oxidation
227	C[Si](C)(C)[CH:10]([CH:8]([CH2:7][CH2:6][CH2:5][CH2:4][CH2:3][CH2:2][CH3:1])[OH:9])[O:13][CH3:14]	[0,0,0,0,1, 0, 0, 0, 0, 0, 0, 0, 0, 0, 0, 0]	alpha heteroatom oxidation
228	C[Si](C)(C)[C:3]([Si](C)(C)C)([O:4]C)[CH2:5][c:6]1[cH:7][cH:8][cH:9][cH:10][cH:11]1	[0,0,0,0,1,0,0,0,0, 0,0, 0, 0, 0, 0, 0, 0, 0]	alpha heteroatom oxidation
229	[CH2:3]1[CH2:4][CH2:5][CH2:6][N:7]1[C:8](=[O:9])[c:10]1[cH:11][cH:12][cH:13][cH:14][cH:15]1	[1, 0, 0, 0, 0, 0, 0, 0, 0, 0, 0, 0, 0]	alpha heteroatom oxidation
230	O=C(O)[C@H:3]([CH2:4][CH:5]([CH3:6])[CH3:7])[NH:8][C:9](=[O:10])[C@@H:11]1[CH2:12][CH2:13][CH2:14][N:15]1[C:16](=[O:17])[O:18][CH2:19][c:20]1[cH:21][cH:22][cH:23][cH:24][cH:25]1	[0,0,0,1, 0, 0, 0, 0, 0, 0, 0, 0, 0, 0, 0, 0, 0, 0, 0, 0, 0, 0, 0, 0, 0, 0]	alpha heteroatom oxidation
231	CCCC[Sn](CCCC)(CCCC)[CH2:11][O:10][CH:9]1[CH:5]([CH:6]([CH3:7])[CH3:8])[CH2:4][CH2:3][CH:2]([CH3:1])[CH2:14]1	[0,0,0,0,0,0,0,0,0,0,0,0,0,1, 0, 0, 0, 0, 0, 0, 0, 0, 0, 0, 0]	alpha heteroatom oxidation
232	C[Si](C)(C)[C:13]([CH2:12][CH2:11][CH2:10][CH2:9][CH2:8][CH2:7][CH2:6][CH2:5][CH2:4][CH2:3][CH2:2][CH3:1])([O:14][CH3:15])[Si:18]([CH3:19])([CH3:20])[CH3:21]	[0,0,0,0,1, 0, 0, 0, 0, 0, 0, 0, 0, 0, 0, 0, 0, 0, 0, 0, 0, 0, 0]	alpha heteroatom oxidation
233	[CH2:3]1[CH2:4][CH2:5][CH2:6][CH2:7][N:8]1[C:9](=[O:10])[c:11]1[cH:12][cH:13][cH:14][cH:15][cH:16]1	[1, 0, 0, 0, 0, 0, 0, 0, 0, 0, 0, 0, 0, 0]	alpha heteroatom oxidation
234	[CH2:3]1[CH2:4][CH2:5][CH2:6][CH2:7][N:8]1[C:9](=[O:10])[O:11][CH2:12][c:13]1[cH:14][cH:15][cH:16][cH:17][cH:18]1	[1, 0, 0, 0, 0, 0, 0, 0, 0, 0, 0, 0, 0, 0, 0, 0]	alpha heteroatom oxidation
235	C[Si](C)(C)[CH2:3][N:4]([CH2:5][CH2:6][c:7]1[cH:8][cH:9][cH:10][cH:11][cH:12]1)[C:13](=[O:14])[O:15][CH3:16]	[0,0,0,0,1, 0, 0, 0, 0, 0, 0, 0, 0, 0, 0, 0, 0, 0]	alpha heteroatom oxidation
236	[CH:3](=[O:4])[c:5]1[cH:6][cH:7][cH:8][cH:9][c:10]1[C:11]([F:12])([F:13])[F:14]	[1, 0, 0, 0, 0, 0, 0, 0, 0, 0, 0, 0]	alpha heteroatom oxidation
237	C[Si](C)(C)[CH2:3][N:4]([CH2:5][c:6]1[cH:7][cH:8][cH:9][cH:10][cH:11]1)[C:12](=[O:13])[O:14][CH3:15]	[0,0,0,0,1, 0, 0, 0, 0, 0, 0, 0, 0, 0, 0, 0, 0]	alpha heteroatom oxidation
238	O=C(O)[C@@H:3]1[CH2:4][CH2:5][CH2:6][N:7]1[C:8](=[O:9])[C@@H:10]([NH:11][C:12](=[O:13])[O:14][CH2:15][c:16]1[cH:17][cH:18][cH:19][cH:20][cH:21]1)[CH:22]([CH3:23])[CH3:24]	[0,0,0,1, 0, 0, 0, 0, 0, 0, 0, 0, 0, 0, 0, 0, 0, 0, 0, 0, 0, 0, 0, 0, 0]	alpha heteroatom oxidation
239	O=C(O)[C@H:3]([CH2:4][CH:5]([CH3:6])[CH3:7])[NH:8][C:9](=[O:10])[C@@H:11]([NH:12][C:13](=[O:14])[O:15][CH2:16][c:17]1[cH:18][cH:19][cH:20][cH:21][cH:22]1)[CH:23]([CH3:24])[CH3:25]	[0,0,0,1, 0, 0, 0, 0, 0, 0, 0, 0, 0, 0, 0, 0, 0, 0, 0, 0, 0, 0, 0, 0, 0, 0]	alpha heteroatom oxidation
240	[CH3:1][CH2:2][CH2:3][CH2:4][CH2:5][CH2:6][NH2:7]	[0, 0, 0, 0, 0, 1, 0]	misc
241	[NH2:1][CH2:2][c:3]1[cH:4][cH:5][cH:6][cH:7][cH:8]1	[0, 1, 0, 0, 0, 0, 0, 0]	misc
242	[CH3:1][c:2]1[cH:3][cH:4][c:5]([CH2:6][NH2:7])[cH:8][cH:9]1	[0, 0, 0, 0, 0, 1, 0, 0, 0]	misc
243	[CH3:1][CH2:2][CH2:3][CH2:4][CH2:5][CH2:6][CH2:7][CH2:8][NH2:9]	[0, 0, 0, 0, 0, 0, 0, 1, 0]	misc
244	[NH2:1][CH2:2][CH2:3][CH2:4][CH2:5][c:6]1[cH:7][cH:8][cH:9][cH:10][cH:11]1	[0, 1, 0, 0, 0, 0, 0, 0, 0, 0, 0]	misc
245	[NH2:1][CH2:2][CH2:3][CH2:4][c:5]1[cH:6][cH:7][cH:8][cH:9][cH:10]1	[0, 1, 0, 0, 0, 0, 0, 0, 0, 0]	misc
246	[NH2:1][CH2:2][c:3]1[cH:4][cH:5][c:6]2[c:7]([cH:8]1)[O:9][CH2:10][O:11]2	[0, 1, 0, 0, 0, 0, 0, 0, 0, 0, 0]	misc
247	[CH3:1][O:2][C:3](=[O:4])[CH:5]1[NH:6][CH2:7][CH2:8][CH2:9]1	[0, 0, 0, 0, 1, 0, 0, 0, 0]	misc
248	C[N:7]1[CH2:6][C:3]([CH2:2][CH3:1])([CH2:4][CH3:5])[CH2:10][N:8]1[CH3:9]	[0,0, 1, 0, 0, 0, 0, 0, 0, 0, 0]	misc
249	[NH2:1][CH:2]1[CH2:3][CH2:4][CH2:5][CH2:6][CH:7]1[NH2:8]	[0, 1, 0, 0, 0, 0, 1, 0]	misc
250	[CH3:1][O:2][c:3]1[cH:4][cH:5][c:6](/[N:7]=[C:8](/[c:9]2[c:10]([F:11])[c:12]([F:13])[c:14]([F:15])[c:16]([F:17])[c:18]2[F:19])[NH:20][c:21]2[cH:22][cH:23][c:24]([O:25][CH3:26])[cH:27][cH:28]2)[cH:29][cH:30]1	[0, 0, 0, 0, 0, 0, 0, 0, 0, 0, 0, 0, 0, 0, 0, 0, 0, 0, 0, 0, 0, 0, 0, 0, 0, 0, 0, 1, 0, 0]	misc
251	[CH3:1][O:2][c:3]1[cH:4][cH:5][c:6](/[N:7]=[C:8](/[CH3:9])[NH:10][c:11]2[cH:12][cH:13][c:14]([O:15][CH3:16])[cH:17][cH:18]2)[cH:19][cH:20]1	[0, 0, 0, 0, 0, 0, 0, 0, 0, 0, 0, 0, 0, 0, 0, 0, 0, 1, 0, 0]	misc
252	[CH3:1][O:2][c:3]1[cH:4][cH:5][c:6](/[N:7]=[C:8](/[C:9]([F:10])([F:11])[C:12]([F:13])([F:14])[C:15]([F:16])([F:17])[C:18]([F:19])([F:20])[C:21]([F:22])([F:23])[C:24]([F:25])([F:26])[C:27]([F:28])([F:29])[F:30])[NH:31][c:32]2[cH:33][cH:34][c:35]([O:36][CH3:37])[cH:38][cH:39]2)[cH:40][cH:41]1	[0, 0, 0, 0, 0, 0, 0, 0, 0, 0, 0, 0, 0, 0, 0, 0, 0, 0, 0, 0, 0, 0, 0, 0, 0, 0, 0, 0, 1, 0, 0, 0, 0, 0, 0, 0, 0, 0, 0, 0, 0]	misc
253	[CH3:1][O:2][c:3]1[cH:4][cH:5][c:6](/[N:7]=[C:8](/[C:9]([F:10])([F:11])[C:12]([F:13])([F:14])[C:15]([F:16])([F:17])[F:18])[NH:19][c:20]2[cH:21][cH:22][c:23]([O:24][CH3:25])[cH:26][cH:27]2)[cH:28][cH:29]1	[0, 0, 0, 0, 0, 0, 0, 0, 0, 0, 0, 0, 0, 0, 0, 0, 0, 0, 0, 0, 0, 0, 0, 0, 0, 0, 1, 0, 0]	misc
254	[CH3:1][O:2][c:3]1[cH:4][cH:5][c:6](/[N:7]=[C:8](/[C:9]([F:10])([F:11])[F:12])[NH:13][c:14]2[cH:15][cH:16][c:17]([O:18][CH3:19])[cH:20][cH:21]2)[cH:22][cH:23]1	[0, 0, 0, 0, 0, 0, 0, 0, 0, 0, 0, 0, 0, 0, 0, 0, 0, 0, 0, 0, 1, 0, 0]	misc
255	[CH3:1][c:2]1[cH:3][cH:4][c:5]([CH3:6])[cH:8][cH:9]1	[0, 0, 0, 0, 0, 1, 0, 0]	misc
256	[CH3:2][c:4]1[cH:5][n:6][cH:7][cH:8][n:9]1	[1, 0, 0, 0, 0, 0, 0]	misc
257	[O:1]=[C:8]([OH:3])[c:7]1[cH:6][cH:5][c:4]([CH3:2])[cH:12][cH:11]1	[0, 0, 0, 0, 0, 0, 0, 1, 0, 0]	misc
258	C[Si](C)(C)[CH2:5][c:6]1[cH:7][cH:8][cH:9][cH:10][cH:11]1	[0,0,0,0,1, 0, 0, 0, 0, 0, 0]	misc
259	[CH3:2][c:4]1[cH:5][cH:6][c:7]([CH3:8])[cH:11][cH:12]1	[1, 0, 0, 0, 0, 1, 0, 0]	misc
260	[CH3:2][c:4]1[cH:5][cH:6][cH:7][cH:8][n:9]1	[1, 0, 0, 0, 0, 0, 0]	misc
261	[CH3:2][c:4]1[cH:5][cH:6][cH:7][n:8][cH:9]1	[1, 0, 0, 0, 0, 0, 0]	misc
262	[CH3:2][c:4]1[cH:5][cH:6][cH:7][cH:8][cH:9]1	[1, 0, 0, 0, 0, 0, 0]	misc
263	C[Si](C)(C)[CH2:5][c:6]1[cH:7][cH:8][cH:9][cH:10][cH:11]1	[0,0,0,0,1, 0, 0, 0, 0, 0, 0]	misc
264	[CH3:11][C:12]#[N:13]	[1, 0, 0]	misc
265	[CH3:1][CH2:2][CH2:3][CH2:4][P:5]([CH2:6][CH2:7][CH2:8][CH3:9])[CH2:10][CH2:11][CH2:12][CH3:13]	[0, 0, 0, 0, 0, 0, 0, 0, 0, 0, 0, 0, 0]	misc
266	[CH3:1][CH2:2][CH2:3][CH2:4][P:5]([CH2:6][CH2:7][CH2:8][CH3:9])[CH2:10][CH2:11][CH2:12][CH3:13]	[0, 0, 0, 0, 0, 0, 0, 0, 0, 0, 0, 0, 0]	misc
267	[CH3:12][C:13]#[N:14]	[1, 0, 0]	misc
268	[CH3:1][CH2:2][CH2:3][CH2:4][P:5]([CH2:6][CH2:7][CH2:8][CH3:9])[CH2:10][CH2:11][CH2:12][CH3:13]	[0, 0, 0, 0, 0, 0, 0, 0, 0, 0, 0, 0, 0]	misc
269	[CH3:1][CH2:2][CH2:3][CH2:4][CH2:5][CH2:6][CH2:7][CH2:8][CH2:9][C:10]1([OH:11])[CH2:12][CH2:13][CH:14]([CH3:15])[C:16]1=[O:17]	[0, 0, 0, 0, 0, 0, 0, 0, 0, 1, 0, 0, 0, 0, 0, 0, 0]	misc
270	C[Si](C)([CH3:1])[C:3](=[O:2])[CH2:5][CH:6]1[CH2:7][CH2:8][CH2:9][CH2:10][CH2:11]1	[0,0,0,0, 1, 0, 0, 0, 0, 0, 0, 0, 0]	misc
271	C[Si](C)([CH3:1])[C:3](=[O:2])[CH2:5][CH2:6][c:7]1[cH:8][cH:9][cH:10][cH:11][cH:12]1	[0,0,0,0, 1, 0, 0, 0, 0, 0, 0, 0, 0, 0]	misc
272	C[Si](C)([C:16]([CH2:15][CH2:14][CH2:13]/[CH:12]=[CH:11]/[CH2:10][CH2:9][CH2:8][CH2:7][CH2:6][CH2:5][CH2:4][CH2:3][CH2:2][CH3:1])=[O:17])[CH3:19]	[0,0,0,1, 0, 0, 0, 0, 0, 0, 0, 0, 0, 0, 0, 0, 0, 0, 0, 0, 0]	misc
273	CC(=O)[O:8][C:7]1=[CH:6][CH:5]([Si:2]([CH3:1])([CH3:3])[CH3:4])[CH2:10][CH2:9]1	[0,0,0,0, 1, 0, 1, 0, 0, 0, 0, 0, 0]	misc
274	CC(=O)[O:8][C:7]1=[CH:6][CH:5]([Si:2]([CH3:1])([CH3:3])[CH3:4])[CH2:11][CH2:10][CH2:9]1	[0,0,0,0, 1, 0, 1, 0, 0, 0, 0, 0, 0, 0]	misc
275	C[Si](C)([CH3:1])[C:3](=[O:2])[CH2:5][c:6]1[cH:7][cH:8][cH:9][cH:10][cH:11]1	[0,0,0,0, 1, 0, 0, 0, 0, 0, 0, 0, 0]	misc
276	C[Si](C)([C:11]([CH2:10][CH2:9][CH2:8][CH2:7][CH2:6][CH2:5][CH2:4][CH2:3][CH2:2][CH3:1])=[O:12])[CH3:14]	[0,0,0,1, 0, 0, 0, 0, 0, 0, 0, 0, 0, 0, 0, 0]	misc
277	CC(=O)[O:12][C:11]1=[C:2]([CH3:1])[CH:3]([Si:4]([CH3:5])([CH3:6])[CH3:7])[CH2:8][CH2:9][CH2:10]1	[0,0,0,0, 1, 0, 0, 1, 0, 0, 0, 0, 0, 0, 0]	misc
278	C[Si](C)(C)[C@H:1]1[C@@H:2]([Si](C)(C)C)[C@@H:3]2[CH2:4][CH2:5][C@H:6]1[CH2:7]2	[0,0,0,0,1, 1, 0,0,0,0,0, 0, 0, 0, 0]	misc
279	C[Si](C)(C)[C:5](=[O:6])[CH2:7][CH2:8][CH2:9][CH2:10][CH2:11][CH2:12][CH2:13][CH2:14][CH2:15][CH3:16]	[0,0,0,0,1, 0, 0, 0, 0, 0, 0, 0, 0, 0, 0, 0]	misc
280	[CH3:1][CH2:2][O:3][C:4](=[O:5])[C:6]1=[C:17]([CH3:18])[NH:16][C:14]([CH3:15])=[C:8]([C:9](=[O:10])[O:11][CH2:12][CH3:13])[CH2:7]1	[0, 0, 0, 0, 0, 0, 0, 0, 0, 0, 0, 0, 0, 0, 0, 0, 0, 1]	misc
281	CC(=O)[O:13][C:12]1=[C:7]([CH2:6][CH2:5][CH2:4][CH:3]=[C:2]=[CH2:1])[CH2:8][CH2:9][CH2:10][CH2:11]1	[0,0,0,0, 1, 0, 0, 0, 0, 0, 0, 0, 1, 0, 0, 0]	misc
282	[CH3:1][CH:2]([OH:3])[CH2:4][CH2:5][CH2:6][CH2:7][CH2:8][CH2:9][CH2:10][CH2:11][CH2:12][OH:13]	[0, 1, 0, 0, 0, 0, 0, 0, 0, 0, 0, 1, 0]	misc
283	[CH3:1][C:2]1=[C:10]([C:11]#[N:12])[CH2:9][C:6]([C:7]#[N:8])=[C:4]([CH3:5])[NH:3]1	[0, 0, 0, 0, 0, 1, 0, 0, 0, 0, 0, 0]	misc
284	[OH:1][C@H:2]1[C@@H:4]2[CH2:5][CH2:6][C@H:7]([C@H:8]1[OH:3])[CH2:11]2	[0, 1, 0, 0, 0, 0, 1, 0, 0]	misc
285	C[O:24][c:23]1[c:3]([O:2][CH3:1])[cH:4][c:5]2[c:21]([cH:22]1)[CH:9]([CH2:10][c:11]1[cH:12][c:13]([O:14][CH3:15])[c:16]([O:17][CH3:18])[cH:19][cH:20]1)[NH:8][CH2:7][CH2:6]2	[0, 0,1, 0, 0, 0, 0, 1, 0, 0, 0, 0, 0, 0, 0, 0, 0, 0, 0, 0, 0, 1, 0, 0, 0]	misc
286	C[O:15][c:14]1[c:23]([O:24][CH3:25])[cH:26][c:5]2[c:28]([cH:29]1)[CH:10]([CH2:11][c:12]1[cH:13][c:30]([O:31][CH2:16][c:17]3[cH:18][cH:19][cH:20][cH:21][cH:22]3)[c:3]([O:2][CH3:1])[cH:4][cH:27]1)[N:8]([CH3:9])[CH2:7][CH2:6]2	[0, 0,1, 0, 0, 0, 0, 1, 0, 0, 0, 0, 0, 0, 0, 0, 0, 0, 0, 0, 0, 0, 0, 0, 0, 0, 0, 1, 0, 0, 0, 0]	misc
287	C[O:25][c:24]1[c:3]([O:2][CH3:1])[cH:4][c:5]2[c:22]([cH:23]1)[CH:10]([CH2:11][c:12]1[cH:13][c:14]([O:15][CH3:16])[c:17]([O:18][CH3:19])[cH:20][cH:21]1)[N:8]([CH3:9])[CH2:7][CH2:6]2	[0, 0,1, 0, 0, 0, 0, 1, 0, 0, 0, 0, 0, 0, 0, 0, 0, 0, 0, 0, 0, 1, 0, 0, 0, 0]	misc
288	C[O:25][c:24]1[c:3]([O:2][CH3:1])[cH:4][c:5]2[c:22]([cH:23]1)[CH:10]([CH2:11][c:12]1[cH:13][c:14]([O:15][CH3:16])[c:17]([O:18][CH3:19])[cH:20][cH:21]1)[N:8]([CH3:9])[CH2:7][CH2:6]2	[0, 0,1, 0, 0, 0, 0, 1, 0, 0, 0, 0, 0, 0, 0, 0, 0, 0, 0, 0, 0, 1, 0, 0, 0, 0]	misc
289	C[Si](C)([CH3:1])[C:3](=[O:2])[CH2:5][CH:6]1[CH2:7][CH2:8][CH2:9][CH2:10][CH2:11]1	[0,0,0,0, 1, 0, 0, 0, 0, 0, 0, 0, 0]	misc
290	C[Si](C)([CH3:1])[C:3](=[O:2])[CH2:5][CH2:6][c:7]1[cH:8][cH:9][cH:10][cH:11][cH:12]1	[0,0,0,0, 1, 0, 0, 0, 0, 0, 0, 0, 0, 0]	misc
291	C[Si](C)([C:16]([CH2:15][CH2:14][CH2:13]/[CH:12]=[CH:11]/[CH2:10][CH2:9][CH2:8][CH2:7][CH2:6][CH2:5][CH2:4][CH2:3][CH2:2][CH3:1])=[O:17])[CH3:19]	[0,0,0,1, 0, 0, 0, 0, 0, 0, 0, 0, 0, 0, 0, 0, 0, 0, 0, 0, 0]	misc
292	C[Si](C)([CH3:1])[C:3](=[O:2])[CH2:5][c:6]1[cH:7][cH:8][cH:9][cH:10][cH:11]1	[0,0,0,0, 1, 0, 0, 0, 0, 0, 0, 0, 0]	misc
293	[CH3:1][O:2][C:3](=[O:4])[CH:5]([C:6](=[O:7])[O:8][CH3:9])[CH2:10][CH2:11][CH:12]([C:13](=[O:14])[O:15][CH3:16])[C:17](=[O:18])[O:19][CH3:20]	[0, 0, 0, 0, 1, 0, 0, 0, 0, 0, 0, 1, 0, 0, 0, 0, 0, 0, 0, 0]	misc
294	CC(=O)[O:12][C:11]1=[C:2]([CH3:1])[CH:3]([Si:4]([CH3:5])([CH3:6])[CH3:7])[CH2:8][CH2:9][CH2:10]1	[0,0,0,0, 1, 0, 0, 1, 0, 0, 0, 0, 0, 0, 0]	misc
295	C[Si](C)(C)[C@H:1]1[C@@H:2]([Si](C)(C)C)[C@@H:3]2[CH2:4][CH2:5][C@H:6]1[CH2:7]2	[0,0,0,0,1, 1,0,0,0,0, 0, 0, 0, 0, 0]	misc
296	[c:4]1([C:5]([CH3:6])([CH3:7])[CH3:8])[cH:9][c:10]([C:11]([CH3:12])([CH3:13])[CH3:14])[c:15]([OH:16])[c:17]([C:18]([CH3:19])([CH3:20])[CH3:21])[cH:22]1	[1, 0, 0, 0, 0, 0, 0, 0, 0, 0, 0, 1, 0, 0, 0, 0, 0, 0, 0]	misc
297	[c:5]1([C:6]([CH3:7])([CH3:8])[CH3:9])[cH:10][c:11]([C:12]([CH3:13])([CH3:14])[CH3:15])[c:16]([OH:17])[c:18]([C:19]([CH3:20])([CH3:21])[CH3:22])[cH:23]1	[1, 0, 0, 0, 0, 0, 0, 0, 0, 0, 0, 1, 0, 0, 0, 0, 0, 0, 0]	misc
298	[C@H:3]1([c:14]2[cH:15][cH:16][cH:17][cH:18][cH:19]2)[CH2:4][C@@H:5]1[c:8]1[cH:9][cH:10][cH:11][cH:7][cH:13]1	[1, 0, 0, 0, 0, 0, 0, 0, 1, 0, 0, 0, 0, 0, 0]	misc
299	CCCC[Sn](CCCC)(CCCC)[CH2:14][N:13]([CH2:12][CH2:11][CH2:10][CH2:9][CH2:8][CH2:7][CH2:6][CH2:5][CH2:4][CH2:3][CH2:2][CH3:1])[C:17](=[O:18])[O:19][CH3:20]	[0,0,0,0,0,0,0,0,0,0,0,0,0,1, 0, 0, 0, 0, 0, 0, 0, 0, 0, 0, 0, 0, 0, 0, 0, 0, 0]	misc
300	C[Si](C)(C)[C:13]([CH2:12][CH2:11][CH2:10][CH2:9][CH2:8][CH2:7][CH2:6][CH2:5][CH2:4][CH2:3][CH2:2][CH3:1])([O:14]C)[O:15][CH3:16]	[0,0,0,0,1, 0, 0,0, 0, 0, 0, 0, 0, 0, 0, 0, 0, 0, 0, 0, 0]	misc
301	[CH3:1][CH2:2][O:3][C:4](=[O:5])[C:6]([C:7](=[O:8])[O:9][CH2:10][CH3:11])=[C:16]1[CH2:12][CH2:13][CH2:14][CH2:15]1	[0, 0, 0, 0, 0, 0, 0, 0, 0, 0, 0, 1, 0, 0, 0, 0]	misc
302	[CH3:1][CH2:2][O:3][C:4](=[O:5])[C:6]([C:7](=[O:8])[O:9][CH2:10][CH3:11])=[C:17]1[CH2:12][CH2:13][CH2:14][CH2:15][CH2:16]1	[0, 0, 0, 0, 0, 0, 0, 0, 0, 0, 0, 1, 0, 0, 0, 0, 0]	misc
303	[CH3:1][O:2][C:3](=[O:4])[CH:5]1[CH2:6][CH2:7][CH:8]=[CH:10][N:11]1[C:12](=[O:13])[O:14][CH3:15]	[0, 0, 0, 0, 0, 0, 0, 1, 0, 0, 0, 0, 0, 0]	misc
304	[CH3:1][O:2][C:3](=[O:4])[C:5]1([CH2:6][CH:7]=[CH2:8])[CH2:10][CH2:11][CH2:12][CH2:13][CH2:14][CH2:15][CH2:16][CH2:17][CH2:18][CH2:19][C:20]1=[O:21]	[0, 0, 0, 0, 0, 0, 1, 0, 0, 0, 0, 0, 0, 0, 0, 0, 0, 0, 0, 0]	misc
305	[CH3:1][CH2:2][CH2:3][CH2:4][CH2:5]/[CH:6]=[CH:8]/[C:9](=[O:7])[O:11][CH3:12]	[0, 0, 0, 0, 0, 1, 1, 0, 0, 0, 0]	misc
306	[CH3:1][O:2][C:3](=[O:4])[C:5]1([CH2:6][CH:7]=[CH2:8])[CH2:10][CH2:11][CH2:12][CH2:13][C:14]1=[O:15]	[0, 0, 0, 0, 0, 0, 1, 0, 0, 0, 0, 0, 0, 0]	misc
307	[CH3:1][O:2][C:3](=[O:4])[CH2:5]/[CH:6]=[CH:8]/[C:9](=[O:7])[O:11][CH3:12]	[0, 0, 0, 0, 0, 1, 1, 0, 0, 0, 0]	misc
308	[CH2:2]=[CH:3][C:5]([F:6])([F:7])[F:8]	[1, 1, 0, 0, 0, 0]	misc
309	[cH:1]1[cH:2][cH:3][c:4]([CH:5]=[CH2:6])[cH:8][cH:9]1	[0, 0, 0, 0, 1, 1, 0, 0]	misc
310	[cH:1]1[cH:2][cH:3][c:4]([CH:5]=[CH:7][c:8]2[cH:9][cH:10][cH:11][cH:12][cH:13]2)[cH:14][cH:15]1	[0, 0, 0, 0, 1, 1, 0, 0, 0, 0, 0, 0, 0, 0]	misc
311	[CH3:1][C:2]1=[CH:4][C:5](=[O:3])[c:7]2[cH:8][cH:9][cH:10][cH:11][c:12]2[C:13]1=[O:14]	[0, 1, 1, 0, 0, 0, 0, 0, 0, 0, 0, 0, 0]	misc
312	[CH3:1][CH:2]([CH3:3])[CH2:4][O:5][C:6](=[O:7])[C:8]([CH3:9])=[CH2:10]	[0, 0, 0, 0, 0, 0, 0, 1, 0, 1]	misc
313	[CH3:1][O:2][C:3](=[O:4])[c:5]1[cH:6][c:7]([OH:8])[c:9]([C:10](=[O:11])[O:12][CH3:13])[cH:14][c:15]1[OH:16]	[0, 0, 0, 0, 0, 0, 1, 0, 0, 0, 0, 0, 0, 0, 1, 0]	quinone
314	[CH3:1][O:2][c:3]1[cH:4][c:5]([OH:6])[cH:7][cH:8][c:9]1[OH:10]	[0, 0, 0, 0, 1, 0, 0, 0, 1, 0]	quinone
315	[CH3:1][O:2][C:3](=[O:4])[NH:5][c:6]1[cH:7][cH:8][c:9]([CH3:10])[cH:12][cH:13]1	[0, 0, 0, 0, 0, 1, 0, 0, 1, 0, 0, 0]	quinone
316	[CH3:1][C:2](=[O:3])[NH:4][c:5]1[cH:6][cH:7][c:8]([OH:9])[cH:10][cH:11]1	[0, 0, 0, 0, 1, 0, 0, 1, 0, 0, 0]	quinone
317	C[O:10][c:9]1[c:2]([OH:1])[cH:3][c:5]([CH2:6][OH:7])[cH:4][cH:8]1	[0,0, 1, 1, 0, 0, 0, 0, 0, 0, 0]	quinone
318	[NH2:1][c:2]1[cH:3][cH:4][c:5]([NH:6][c:7]2[cH:8][cH:9][cH:10][cH:11][cH:12]2)[cH:13][cH:14]1	[0, 1, 0, 0, 1, 0, 0, 0, 0, 0, 0, 0, 0, 0]	quinone
319	[CH3:1][c:2]1[cH:3][cH:4][c:5]([S:6](=[O:7])(=[O:8])[NH:9][c:10]2[cH:11][cH:12][c:13]([O:16][CH2:17][C:18](=[O:19])[OH:20])[cH:14][cH:15]2)[cH:21][cH:22]1	[0, 0, 0, 0, 0, 0, 0, 0, 0, 1, 0, 0, 1, 0, 0, 0, 0, 0, 0, 0, 0, 0]	quinone
320	[CH3:1][C:2]([CH3:3])([CH3:4])[c:5]1[cH:6][c:7]([OH:8])[c:9]([NH2:10])[c:11]([C:12]([CH3:13])([CH3:14])[CH3:15])[cH:16]1	[0, 0, 0, 0, 0, 0, 1, 0, 1, 0, 0, 0, 0, 0, 0, 0]	quinone
321	[CH3:1][c:2]1[cH:3][cH:4][c:5]([S:6](=[O:7])(=[O:8])[NH:9][c:10]2[cH:11][cH:12][c:13]([O:16][CH2:17][CH2:18][OH:19])[cH:14][cH:15]2)[cH:20][cH:21]1	[0, 0, 0, 0, 0, 0, 0, 0, 0, 1, 0, 0, 1, 0, 0, 0, 0, 0, 0, 0, 0]	quinone
322	C[O:8][c:7]1[cH:4][c:3]([CH:2]=[O:1])[cH:10][cH:9][c:5]1[OH:6]	[0,0, 1, 0, 0, 0, 0, 0, 0, 1, 0]	quinone
323	[NH2:1][CH2:2][CH2:3][c:4]1[cH:5][nH:6][c:7]2[cH:8][cH:9][c:10]([OH:11])[c:12]([C:13]3([CH2:14][CH2:15][NH2:16])[CH:17]=[N:18][c:19]4[cH:20][cH:21][c:22]([OH:23])[cH:24][c:25]43)[c:26]12	[0, 0, 0, 0, 0, 0, 0, 0, 0, 1, 0, 0, 0, 0, 0, 0, 0, 0, 0, 0, 0, 0, 0, 0, 0, 0]	quinone
324	[c:3]1([CH3:4])[cH:5][cH:6][c:7]([NH:8][C:9]([CH3:10])=[O:11])[cH:12][cH:13]1	[1, 0, 0, 0, 1, 0, 0, 0, 0, 0, 0]	quinone
325	[CH3:1][O:2][C:3](=[O:4])[NH:5][c:6]1[cH:7][cH:8][c:9]([CH3:10])[cH:13][cH:14]1	[0, 0, 0, 0, 0, 1, 0, 0, 1, 0, 0, 0]	quinone
326	[c:3]1([O:4][CH3:5])[cH:6][cH:7][c:8]([NH:9][C:10]([CH3:11])=[O:12])[cH:13][cH:14]1	[1, 0, 0, 0, 0, 1, 0, 0, 0, 0, 0, 0]	quinone
327	[CH3:1][CH2:2][O:3][C:4](=[O:5])[CH2:6][c:7]1[cH:8][c:9]([O:10][CH3:11])[cH:14][cH:15][c:16]1[NH:17][C:18]([CH3:19])=[O:20]	[0, 0, 0, 0, 0, 0, 0, 0, 1, 0, 0, 0, 0, 1, 0, 0, 0, 0]	quinone
328	[CH3:1][CH2:2][O:3][C:4](=[O:5])[CH2:6][c:7]1[cH:8][c:9]([O:10][CH3:11])[cH:14][cH:15][c:16]1[NH:17][C:18]([CH3:19])=[O:20]	[0, 0, 0, 0, 0, 0, 0, 0, 1, 0, 0, 0, 0, 1, 0, 0, 0, 0]	quinone
329	[CH3:1][O:2][c:3]1[cH:4][c:5]([NH:6][C:7](=[O:8])[O:9][C:10]([CH3:11])([CH3:12])[CH3:13])[c:14]([CH2:15][CH2:16][F:17])[cH:18][c:19]1[O:20][CH3:21]	[0, 0, 0, 0, 1, 0, 0, 0, 0, 0, 0, 0, 0, 0, 0, 0, 0, 0, 1, 0, 0]	quinone
330	[CH3:1][O:2][c:3]1[cH:4][c:5]([NH:6][C:7](=[O:8])[c:9]2[cH:10][cH:11][cH:12][cH:13][cH:14]2)[c:15]([CH2:16][CH2:17][Cl:18])[cH:19][c:20]1[O:21][CH3:22]	[0, 0, 0, 0, 1, 0, 0, 0, 0, 0, 0, 0, 0, 0, 0, 0, 0, 0, 0, 1, 0, 0]	quinone
331	[c:3]1(-[c:4]2[cH:5][cH:6][cH:7][cH:8][cH:9]2)[cH:10][cH:11][c:12]([NH:13][C:14](=[O:15])[c:16]2[cH:17][cH:18][cH:19][cH:20][c:21]2[CH2:22][O:23][Si:24]([CH3:25])([CH3:26])[C:27]([CH3:28])([CH3:29])[CH3:30])[cH:31][cH:32]1	[1, 0, 0, 0, 0, 0, 0, 0, 0, 1, 0, 0, 0, 0, 0, 0, 0, 0, 0, 0, 0, 0, 0, 0, 0, 0, 0, 0, 0, 0]	quinone
332	[c:3]1([O:4][CH3:5])[cH:6][cH:7][c:8]([O:11][Si:12]([CH3:13])([CH3:14])[C:15]([CH3:10])([CH3:16])[CH3:18])[cH:19][cH:20]1	[1, 0, 0, 0, 0, 1, 0, 0, 0, 0, 0, 0, 0, 0, 0, 0]	quinone
333	C[O:8][c:7]1[cH:6][c:5]([C:2]([CH3:1])([CH3:3])[CH3:4])[c:15]([OH:16])[c:10]([C:11]([CH3:12])([CH3:13])[CH3:14])[cH:9]1	[0,0, 1, 0, 0, 0, 0, 0, 0, 1, 0, 0, 0, 0, 0, 0, 0]	quinone
334	[CH3:1][CH2:2][c:3]1[cH:5][cH:6][c:7]([NH:8][C:9](=[O:4])[c:11]2[cH:12][cH:13][cH:14][cH:15][cH:16]2)[cH:17][cH:18]1	[0, 0, 1, 0, 0, 1, 0, 0, 0, 0, 0, 0, 0, 0, 0, 0, 0]	quinone
335	[CH3:1][c:2]1[cH:3][cH:4][c:5]([S:6](=[O:7])(=[O:8])[NH:9][c:10]2[cH:11][cH:12][c:13]([CH2:16][CH2:17][C:18](=[O:19])[OH:20])[cH:14][cH:15]2)[cH:21][cH:22]1	[0, 0, 0, 0, 0, 0, 0, 0, 0, 1, 0, 0, 1, 0, 0, 0, 0, 0, 0, 0, 0, 0]	quinone
336	[CH3:1][C:2]([CH3:3])([CH3:4])[Si:5]([CH3:6])([CH3:7])[O:8][CH2:9][c:10]1[cH:11][cH:12][cH:13][cH:14][c:15]1[C:16](=[O:17])[NH:18][c:19]1[cH:20][cH:21][c:22](-[c:24]2[cH:25][cH:26][cH:27][cH:28][cH:29]2)[cH:30][cH:31]1	[0, 0, 0, 0, 0, 0, 0, 0, 0, 0, 0, 0, 0, 0, 0, 0, 0, 0, 1, 0, 0, 1, 0, 0, 0, 0, 0, 0, 0, 0]	quinone
337	[CH3:1][c:2]1[cH:4][cH:5][c:6]([NH:7][C:8](=[O:3])[c:10]2[cH:11][cH:12][cH:13][cH:14][cH:15]2)[cH:16][cH:17]1	[0, 1, 0, 0, 1, 0, 0, 0, 0, 0, 0, 0, 0, 0, 0, 0]	quinone
338	[OH:1][CH:2]1[CH2:3][CH2:4][CH:5]([OH:6])[CH2:7][CH2:8]1	[0, 1, 0, 0, 1, 0, 0, 0]	quinone
339	[O:1]=[C:2]([NH:3][c:4]1[cH:5][cH:6][c:7](-[c:9]2[cH:10][cH:11][cH:12][cH:13][cH:14]2)[cH:15][cH:16]1)[c:17]1[cH:18][cH:19][cH:20][cH:21][cH:22]1	[0, 0, 0, 1, 0, 0, 1, 0, 0, 0, 0, 0, 0, 0, 0, 0, 0, 0, 0, 0, 0]	quinone
340	CC(=O)O[CH2:1][c:2]1[cH:3][cH:4][c:5]2[c:6]([cH:7]1)[c:8]([OH:9])[c:10]1[cH:11][cH:12][cH:13][cH:14][c:15]1[c:16]2[OH:17]	[0,0,0,0,0, 0, 0, 0, 0, 0, 0, 1, 0, 0, 0, 0, 0, 0, 0, 1, 0]	quinone
341	[CH3:1][c:2]1[cH:3][cH:4][c:5]([S:6](=[O:7])(=[O:8])[NH:9][c:10]2[cH:11][cH:12][c:13]([O:25][c:24]3[c:19]([C:17]([OH:16])=[O:18])[cH:20][cH:21][cH:22][cH:23]3)[cH:14][cH:15]2)[cH:26][cH:27]1	[0, 0, 0, 0, 0, 0, 0, 0, 0, 1, 0, 0, 1, 0, 0, 0, 0, 0, 0, 0, 0, 0, 0, 0, 0, 0, 0]	quinone
342	[O:1]=[C:21]1[C:8]([c:9]2[cH:10][cH:11][cH:12][cH:13][cH:14]2)([c:15]2[cH:16][cH:17][cH:18][cH:19][cH:20]2)[N:6]([O:7])[c:5]2[cH:4][cH:3][cH:2][cH:24][c:23]21	[0, 0, 0, 0, 0, 0, 0, 0, 0, 0, 0, 0, 0, 0, 0, 0, 0, 1, 0, 0, 1, 0, 0]	quinone
343	[CH3:1][C:2]([CH3:3])([CH3:4])[c:5]1[cH:6][c:7](-[c:9]2[cH:10][cH:11][cH:12][cH:13][cH:14]2)[cH:15][c:16]([C:17]([CH3:18])([CH3:19])[CH3:20])[c:21]1[OH:8]	[0, 0, 0, 0, 0, 0, 1, 0, 0, 0, 0, 0, 0, 0, 0, 0, 0, 0, 0, 1, 0]	quinone
344	CC(C)(C)[O:1][c:2]1[cH:3][cH:4][cH:5][c:6]2[c:24]1[N:22]([O:23])[C:9]([c:10]1[cH:11][cH:12][cH:13][cH:14][cH:15]1)([c:16]1[cH:17][cH:18][cH:19][cH:20][cH:21]1)[C:7]2=[O:8]	[0,0,0,0,0, 1, 0, 0, 0, 0, 1, 0, 0, 0, 0, 0, 0, 0, 0, 0, 0, 0, 0, 0, 0, 0, 0, 0]	quinone
345	CC(C)(C)[O:1][c:2]1[cH:3][cH:4][c:5]2[c:23]([cH:24]1)[C:21](=[O:22])[C:8]([c:9]1[cH:10][cH:11][cH:12][cH:13][cH:14]1)([c:15]1[cH:16][cH:17][cH:18][cH:19][cH:20]1)[N:6]2[O:7]	[0,0,0,0,0, 1, 0, 0, 1, 0, 0, 0, 0, 0, 0, 0, 0, 0, 0, 0, 0, 0, 0, 0, 0, 0, 0, 0]	quinone
346	[CH3:1][c:2]1[cH:3][cH:4][c:5](-[c:6]2[cH:8][c:9]([C:10]([CH3:11])([CH3:12])[CH3:13])[c:14]([OH:7])[c:16]([C:17]([CH3:18])([CH3:19])[CH3:20])[cH:21]2)[cH:22][cH:23]1	[0, 0, 0, 0, 0, 1, 0, 0, 0, 0, 0, 0, 1, 0, 0, 0, 0, 0, 0, 0, 0, 0]	quinone
347	[c:3]1([O:4][CH3:5])[cH:6][c:7](/[CH:8]=[CH:9]/[c:10]2[cH:11][cH:12][cH:13][cH:14][c:15]2[CH3:16])[c:17]([O:18][CH3:19])[cH:22][c:23]1/[CH:24]=[CH:25]/[c:26]1[cH:27][cH:28][cH:29][cH:30][c:31]1[CH3:32]	[1, 0, 0, 0, 0, 0, 0, 0, 0, 0, 0, 0, 0, 0, 1, 0, 0, 0, 0, 0, 0, 0, 0, 0, 0, 0, 0, 0]	quinone
348	CO[c:21]1[c:6]([OH:7])[c:8]([OH:9])[cH:10][cH:11][c:12]1[C:13](=[O:14])[c:15]1[cH:16][cH:17][cH:18][cH:19][cH:20]1	[0,0,0, 1, 0, 1, 0, 0, 0, 0, 0, 0, 0, 0, 0, 0, 0, 0]	quinone
349	[c:3]12[cH:4][cH:5][c:6]([NH:7][C:8]([CH3:9])=[O:10])[cH:11][c:12]1[CH2:13][c:14]1[cH:15][cH:16][cH:17][cH:18][c:19]1-2	[1, 0, 0, 1, 0, 0, 0, 0, 0, 0, 0, 0, 0, 0, 0, 0, 0]	quinone
350	[c:3]1([O:4][CH3:5])[cH:6][c:7](/[CH:8]=[CH:9]/[c:10]2[cH:11][cH:12][cH:13][cH:14][cH:15]2)[c:16]([O:17][CH3:18])[cH:21][c:22]1/[CH:23]=[CH:24]/[c:25]1[cH:26][cH:27][cH:28][cH:29][cH:30]1	[1, 0, 0, 0, 0, 0, 0, 0, 0, 0, 0, 0, 0, 0, 0, 1, 0, 0, 0, 0, 0, 0, 0, 0, 0, 0]	quinone
351	[c:3]1(-[c:4]2[cH:5][cH:6][cH:7][cH:8][cH:9]2)[cH:10][cH:11][c:12]([NH:13][C:14](=[O:15])[c:16]2[cH:17][cH:18][cH:19][cH:20][c:21]2[CH2:22][O:23][Si:24]([CH3:25])([CH3:26])[C:27]([CH3:28])([CH3:29])[CH3:30])[cH:31][cH:32]1	[1, 0, 0, 0, 0, 0, 0, 0, 0, 1, 0, 0, 0, 0, 0, 0, 0, 0, 0, 0, 0, 0, 0, 0, 0, 0, 0, 0, 0, 0]	quinone
352	[CH3:1][CH2:2][CH:3]([CH3:4])[c:5]1[cH:8][cH:9][c:10]([NH:11][C:12](=[O:13])[c:14]2[cH:15][cH:16][cH:17][cH:18][cH:19]2)[cH:20][cH:21]1	[0, 0, 0, 0, 1, 0, 0, 1, 0, 0, 0, 0, 0, 0, 0, 0, 0, 0, 0]	quinone
353	[c:3]1([O:4][CH3:5])[cH:6][c:7](/[CH:8]=[CH:9]/[c:10]2[cH:11][cH:12][c:13]([CH3:14])[cH:15][cH:16]2)[c:17]([O:18][CH3:19])[cH:22][c:23]1/[CH:24]=[CH:25]/[c:26]1[cH:27][cH:28][c:29]([CH3:30])[cH:31][cH:32]1	[1, 0, 0, 0, 0, 0, 0, 0, 0, 0, 0, 0, 0, 0, 1, 0, 0, 0, 0, 0, 0, 0, 0, 0, 0, 0, 0, 0]	quinone
354	[c:3]1([O:4][CH3:5])[cH:6][c:7](/[CH:8]=[CH:9]/[c:10]2[cH:11][cH:12][cH:13][cH:14][c:15]2[Cl:16])[c:17]([O:18][CH3:19])[cH:22][c:23]1/[CH:24]=[CH:25]/[c:26]1[cH:27][cH:28][cH:29][cH:30][c:31]1[Cl:32]	[1, 0, 0, 0, 0, 0, 0, 0, 0, 0, 0, 0, 0, 0, 1, 0, 0, 0, 0, 0, 0, 0, 0, 0, 0, 0, 0, 0]	quinone
355	[c:4]1(-[c:5]2[cH:6][cH:7][cH:8][cH:9][cH:10]2)[cH:11][c:12]([C:13]([CH3:14])([CH3:15])[CH3:16])[c:17]([NH2:18])[c:19]([C:20]([CH3:21])([CH3:22])[CH3:23])[cH:24]1	[1, 0, 0, 0, 0, 0, 0, 0, 0, 0, 0, 0, 0, 1, 0, 0, 0, 0, 0, 0, 0]	quinone
356	[CH3:1][CH2:2][c:3]1[cH:6][cH:7][c:8]([NH:9][C:10](=[O:11])[c:12]2[cH:13][cH:14][cH:15][cH:16][cH:17]2)[cH:18][cH:19]1	[0, 0, 1, 0, 0, 1, 0, 0, 0, 0, 0, 0, 0, 0, 0, 0, 0]	quinone
357	[c:3]1([CH3:4])[cH:5][cH:6][c:7]([NH:8][C:9](=[O:10])[c:11]2[cH:12][cH:13][cH:14][cH:15][cH:16]2)[cH:17][cH:18]1	[1, 0, 0, 0, 1, 0, 0, 0, 0, 0, 0, 0, 0, 0, 0, 0]	quinone
358	[c:3]1([O:20][CH3:21])[cH:4][c:5]([NH:6][C:7](=[O:8])[c:9]2[cH:10][cH:11][cH:12][cH:13][cH:14]2)[cH:15][cH:16][c:17]1[O:18][CH3:19]	[0, 0, 0, 0, 1, 0, 0, 0, 0, 0, 0, 0, 0, 0, 0, 0, 1, 0, 0]	quinone
359	[c:3]1([O:4][CH3:5])[cH:6][c:7]([C:8]([CH3:9])([CH3:10])[CH3:11])[cH:12][c:13]([C:14]([CH3:15])([CH3:16])[CH3:17])[c:18]1[OH:19]	[1, 0, 0, 0, 0, 0, 0, 0, 0, 0, 0, 0, 0, 0, 0, 1, 0]	quinone
360	[c:4]1([O:5][CH2:6][CH3:7])[cH:8][cH:9][c:10]([O:14][CH2:15][CH3:16])[cH:12][cH:18]1	[1, 0, 0, 0, 0, 0, 1, 0, 0, 0, 0, 0]	quinone
361	[c:3]1([O:4][CH3:5])[cH:6][c:7](/[CH:8]=[CH:9]/[c:10]2[cH:11][cH:12][c:13]([Cl:14])[cH:15][cH:16]2)[c:17]([O:18][CH3:19])[cH:22][c:23]1/[CH:24]=[CH:25]/[c:26]1[cH:27][cH:28][c:29]([Cl:30])[cH:31][cH:32]1	[1, 0, 0, 0, 0, 0, 0, 0, 0, 0, 0, 0, 0, 0, 1, 0, 0, 0, 0, 0, 0, 0, 0, 0, 0, 0, 0, 0]	quinone
362	[c:3]1([O:4][CH3:5])[cH:6][cH:7][c:8]([NH:9][C:10](=[O:11])[c:12]2[cH:13][cH:14][cH:15][cH:16][cH:17]2)[cH:18][cH:19]1	[1, 0, 0, 0, 0, 1, 0, 0, 0, 0, 0, 0, 0, 0, 0, 0, 0]	quinone
363	[c:3]1([O:4][CH3:5])[cH:6][cH:7][c:8]([NH:9][C:10](=[O:11])[O:12][C:13]([CH3:14])([CH3:15])[CH3:16])[cH:17][cH:18]1	[1, 0, 0, 0, 0, 1, 0, 0, 0, 0, 0, 0, 0, 0, 0, 0]	quinone
364	[CH3:1][O:2][c:3]1[cH:4][cH:5][c:6](-[c:7]2[cH:10][c:11]([C:12]([CH3:13])([CH3:14])[CH3:15])[c:16]([NH2:17])[c:18]([C:19]([CH3:20])([CH3:21])[CH3:22])[cH:23]2)[cH:24][cH:25]1	[0, 0, 0, 0, 0, 0, 1, 0, 0, 0, 0, 0, 0, 1, 0, 0, 0, 0, 0, 0, 0, 0, 0]	quinone
365	[c:3]1([O:4][CH3:5])[cH:6][cH:7][c:8]([O:9][CH3:10])[cH:13][cH:14]1	[1, 0, 0, 0, 0, 1, 0, 0, 0, 0]	quinone
366	[c:4]1(-[c:5]2[cH:6][cH:7][c:8]([O:9][CH3:10])[cH:11][cH:12]2)[cH:13][c:14]([C:15]([CH3:16])([CH3:17])[CH3:18])[c:19]([NH2:20])[c:21]([C:22]([CH3:23])([CH3:24])[CH3:25])[cH:26]1	[1, 0, 0, 0, 0, 0, 0, 0, 0, 0, 0, 0, 0, 0, 0, 1, 0, 0, 0, 0, 0, 0, 0]	quinone
367	[c:3]1([C:4]([CH3:5])([CH3:6])[CH3:7])[cH:8][c:9]([C:10]([CH3:11])([CH3:12])[CH3:13])[c:14]([OH:15])[c:16]([C:17]([CH3:18])([CH3:19])[CH3:20])[cH:21]1	[1, 0, 0, 0, 0, 0, 0, 0, 0, 0, 0, 1, 0, 0, 0, 0, 0, 0, 0]	quinone
368	[CH3:1][CH2:2][O:3][C:4](=[O:5])[CH2:6][c:7]1[cH:8][c:9]([O:10][CH3:11])[cH:14][cH:15][c:16]1[NH:17][C:18](=[O:19])[c:20]1[cH:21][cH:22][cH:23][cH:24][cH:25]1	[0, 0, 0, 0, 0, 0, 0, 0, 1, 0, 0, 0, 0, 1, 0, 0, 0, 0, 0, 0, 0, 0, 0]	quinone
369	[CH3:1][CH2:2][O:3][C:4](=[O:5])[CH2:6][c:7]1[cH:8][c:9]([O:10][CH3:11])[c:14]([O:15][CH3:16])[cH:17][c:18]1[NH:19][C:20](=[O:21])[c:22]1[cH:23][cH:24][cH:25][cH:26][cH:27]1	[0, 0, 0, 0, 0, 0, 0, 0, 1, 0, 0, 0, 0, 1, 0, 0, 0, 0, 0, 0, 0, 0, 0, 0, 0]	quinone
370	[c:7]1([CH3:8])[cH:9][c:10]([C:11]([CH3:12])([CH3:13])[CH3:14])[c:15]([OH:16])[c:17]([C:18]([CH3:19])([CH3:20])[CH3:21])[cH:22]1	[1, 0, 0, 0, 0, 0, 0, 0, 1, 0, 0, 0, 0, 0, 0, 0]	quinone
