# Supplementary material for: Machine-Learning-Guided Discovery of Electrochemical Reactions
Source: J Am Chem Soc. 2022 Dec 2;144(49):22599–610. doi: 10.1021/jacs.2c08997 (PMC9756344; doi:10.1021/jacs.2c08997)
Supplement: Supplementary file 3 — ja2c08997_si_003.zip [file ja2c08997_si_003.zip › Oxidation Site Selectivity/Nlogs_notimes/2.log]

 Entering Gaussian System, Link 0=g16
 Input=2.com
 Output=2.log
 Initial command:
  
 Copyright (c) 1988-2019, Gaussian, Inc.  All Rights Reserved.
  
 This is part of the Gaussian(R) 16 program.  It is based on
 the Gaussian(R) 09 system (copyright 2009, Gaussian, Inc.),
 the Gaussian(R) 03 system (copyright 2003, Gaussian, Inc.),
 the Gaussian(R) 98 system (copyright 1998, Gaussian, Inc.),
 the Gaussian(R) 94 system (copyright 1995, Gaussian, Inc.),
 the Gaussian 92(TM) system (copyright 1992, Gaussian, Inc.),
 the Gaussian 90(TM) system (copyright 1990, Gaussian, Inc.),
 the Gaussian 88(TM) system (copyright 1988, Gaussian, Inc.),
 the Gaussian 86(TM) system (copyright 1986, Carnegie Mellon
 University), and the Gaussian 82(TM) system (copyright 1983,
 Carnegie Mellon University). Gaussian is a federally registered
 trademark of Gaussian, Inc.
  
 This software contains proprietary and confidential information,
 including trade secrets, belonging to Gaussian, Inc.
  
 This software is provided under written license and may be
 used, copied, transmitted, or stored only in accord with that
 written license.
  
 The following legend is applicable only to US Government
 contracts under FAR:
  
                    RESTRICTED RIGHTS LEGEND
  
 Use, reproduction and disclosure by the US Government is
 subject to restrictions as set forth in subparagraphs (a)
 and (c) of the Commercial Computer Software - Restricted
 Rights clause in FAR 52.227-19.
  
 Gaussian, Inc.
 340 Quinnipiac St., Bldg. 40, Wallingford CT 06492
  
  
 ---------------------------------------------------------------
 Warning -- This program may not be used in any manner that
 competes with the business of Gaussian, Inc. or will provide
 assistance to any competitor of Gaussian, Inc.  The licensee
 of this program is prohibited from giving any competitor of
 Gaussian, Inc. access to this program.  By using this program,
 the user acknowledges that Gaussian, Inc. is engaged in the
 business of creating and licensing software in the field of
 computational chemistry and represents and warrants to the
 licensee that it is not a competitor of Gaussian, Inc. and that
 it will not use this program in any manner prohibited above.
 ---------------------------------------------------------------
  

 Cite this work as:
 Gaussian 16, Revision C.01,
 M. J. Frisch, G. W. Trucks, H. B. Schlegel, G. E. Scuseria, 
 M. A. Robb, J. R. Cheeseman, G. Scalmani, V. Barone, 
 G. A. Petersson, H. Nakatsuji, X. Li, M. Caricato, A. V. Marenich, 
 J. Bloino, B. G. Janesko, R. Gomperts, B. Mennucci, H. P. Hratchian, 
 J. V. Ortiz, A. F. Izmaylov, J. L. Sonnenberg, D. Williams-Young, 
 F. Ding, F. Lipparini, F. Egidi, J. Goings, B. Peng, A. Petrone, 
 T. Henderson, D. Ranasinghe, V. G. Zakrzewski, J. Gao, N. Rega, 
 G. Zheng, W. Liang, M. Hada, M. Ehara, K. Toyota, R. Fukuda, 
 J. Hasegawa, M. Ishida, T. Nakajima, Y. Honda, O. Kitao, H. Nakai, 
 T. Vreven, K. Throssell, J. A. Montgomery, Jr., J. E. Peralta, 
 F. Ogliaro, M. J. Bearpark, J. J. Heyd, E. N. Brothers, K. N. Kudin, 
 V. N. Staroverov, T. A. Keith, R. Kobayashi, J. Normand, 
 K. Raghavachari, A. P. Rendell, J. C. Burant, S. S. Iyengar, 
 J. Tomasi, M. Cossi, J. M. Millam, M. Klene, C. Adamo, R. Cammi, 
 J. W. Ochterski, R. L. Martin, K. Morokuma, O. Farkas, 
 J. B. Foresman, and D. J. Fox, Gaussian, Inc., Wallingford CT, 2019.
 
 ******************************************
 Gaussian 16:  ES64L-G16RevC.01  3-Jul-2019
                 8-Jan-2021 
 ******************************************
 %nprocshared=16
 Will use up to   16 processors via shared memory.
 %mem=7GB
 -----------------------------------------
 # b3lyp/def2svp geom=NewRedundant pop=NBO
 -----------------------------------------
 1/29=4000,38=1,172=1/1;
 2/12=2,17=6,18=5,40=1/2;
 3/5=43,7=101,11=2,25=1,30=1,74=-5/1,2,3;
 4//1;
 5/5=2,38=5/2;
 6/7=2,8=2,9=2,10=2,28=1,40=1/1,7;
 99/5=1,9=1/99;
 -
 2
 -
 Symbolic Z-matrix:
 Charge =  0 Multiplicity = 1
 O                    -2.62827  -0.88723   0.19333 
 C                    -1.9597    0.35209   0.15672 
 C                    -0.46798   0.1414    0.03813 
 C                     0.38877   1.25079  -0.01473 
 C                     1.76882   1.07829  -0.12416 
 C                     2.31179  -0.20997  -0.18233 
 C                     1.46318  -1.31743  -0.13008 
 C                     0.07951  -1.14432  -0.02036 
 H                    -3.5747   -0.72088   0.26898 
 H                    -2.15967   0.94957   1.07094 
 H                    -2.2974    0.97155  -0.7006 
 H                    -0.02968   2.26121   0.03032 
 H                     2.42458   1.95168  -0.16432 
 H                     3.39248  -0.347    -0.26805 
 H                     1.87942  -2.32715  -0.17495 
 H                    -0.59114  -2.0026    0.02115 
 
                          Input orientation:                          
 ---------------------------------------------------------------------
 Center     Atomic      Atomic             Coordinates (Angstroms)
 Number     Number       Type             X           Y           Z
 ---------------------------------------------------------------------
      1          8           0       -2.628271   -0.887229    0.193326
      2          6           0       -1.959704    0.352091    0.156723
      3          6           0       -0.467975    0.141396    0.038135
      4          6           0        0.388767    1.250791   -0.014729
      5          6           0        1.768819    1.078291   -0.124159
      6          6           0        2.311794   -0.209965   -0.182334
      7          6           0        1.463176   -1.317434   -0.130077
      8          6           0        0.079512   -1.144320   -0.020360
      9          1           0       -3.574702   -0.720876    0.268980
     10          1           0       -2.159675    0.949567    1.070943
     11          1           0       -2.297403    0.971545   -0.700599
     12          1           0       -0.029676    2.261206    0.030321
     13          1           0        2.424584    1.951682   -0.164321
     14          1           0        3.392476   -0.346999   -0.268050
     15          1           0        1.879415   -2.327147   -0.174948
     16          1           0       -0.591136   -2.002600    0.021147
 ---------------------------------------------------------------------
                    Distance matrix (angstroms):
                    1          2          3          4          5
     1  O    0.000000
     2  C    1.408629   0.000000
     3  C    2.397714   1.511195   0.000000
     4  C    3.703638   2.520392   1.402697   0.000000
     5  C    4.826849   3.808956   2.430506   1.395090   0.000000
     6  C    5.000405   4.321640   2.810548   2.420731   1.399218
     7  C    4.126695   3.819121   2.426073   2.786296   2.415150
     8  C    2.728341   2.535549   1.398653   2.415001   2.793660
     9  H    0.963913   1.942184   3.232423   4.435882   5.651972
    10  H    2.088927   1.110299   2.140486   2.786391   4.108273
    11  H    2.088927   1.110299   2.140486   2.786379   4.108265
    12  H    4.085573   2.717665   2.164661   1.094560   2.158180
    13  H    5.806778   4.678006   3.418336   2.158281   1.092910
    14  H    6.062517   5.414332   3.903250   3.411653   2.165275
    15  H    4.746391   4.693310   3.413115   3.879348   3.407611
    16  H    2.328866   2.726890   2.147598   3.397948   3.883606
                    6          7          8          9         10
     6  C    0.000000
     7  C    1.396199   0.000000
     8  C    2.425354   1.398762   0.000000
     9  H    5.925838   5.088748   3.690028   0.000000
    10  H    4.786361   4.439234   3.254115   2.331486   0.000000
    11  H    4.786363   4.439243   3.254126   2.331494   1.777024
    12  H    3.410923   3.880851   3.407653   4.638640   2.709277
    13  H    2.164663   3.407726   3.886556   6.581926   4.852375
    14  H    1.092702   2.164019   3.416548   6.997839   5.856651
    15  H    2.160894   1.093063   2.159312   5.703032   5.348210
    16  H    3.417887   2.170834   1.090016   3.256671   3.503952
                   11         12         13         14         15
    11  H    0.000000
    12  H    2.709253   0.000000
    13  H    4.852363   2.481348   0.000000
    14  H    5.856653   4.313106   2.496299   0.000000
    15  H    5.348223   4.973907   4.313432   2.493793   0.000000
    16  H    3.503970   4.300624   4.976476   4.323634   2.499482
                   16
    16  H    0.000000
 Stoichiometry    C7H8O
 Framework group  C1[X(C7H8O)]
 Deg. of freedom    42
 Full point group                 C1      NOp   1
 Largest Abelian subgroup         C1      NOp   1
 Largest concise Abelian subgroup C1      NOp   1
                         Standard orientation:                         
 ---------------------------------------------------------------------
 Center     Atomic      Atomic             Coordinates (Angstroms)
 Number     Number       Type             X           Y           Z
 ---------------------------------------------------------------------
      1          8           0        2.689671    0.545056   -0.000011
      2          6           0        1.907743   -0.626621    0.000007
      3          6           0        0.437442   -0.277441    0.000002
      4          6           0       -0.520430   -1.302155   -0.000001
      5          6           0       -1.882726   -1.001443   -0.000003
      6          6           0       -2.306200    0.332153   -0.000002
      7          6           0       -1.356618    1.355708    0.000002
      8          6           0        0.009228    1.054048    0.000003
      9          1           0        3.619495    0.290977    0.000003
     10          1           0        2.120120   -1.257644    0.888528
     11          1           0        2.120120   -1.257671   -0.888496
     12          1           0       -0.195705   -2.347437   -0.000003
     13          1           0       -2.618133   -1.809917   -0.000006
     14          1           0       -3.372796    0.569577   -0.000003
     15          1           0       -1.679207    2.400085    0.000003
     16          1           0        0.758105    1.846083    0.000006
 ---------------------------------------------------------------------
 Rotational constants (GHZ):           4.9213884           1.4902908           1.1521967
 Standard basis: def2SVP (5D, 7F)
 There are   160 symmetry adapted cartesian basis functions of A   symmetry.
 There are   152 symmetry adapted basis functions of A   symmetry.
   152 basis functions,   256 primitive gaussians,   160 cartesian basis functions
    29 alpha electrons       29 beta electrons
       nuclear repulsion energy       340.4864705723 Hartrees.
 NAtoms=   16 NActive=   16 NUniq=   16 SFac= 1.00D+00 NAtFMM=   60 NAOKFM=F Big=F
 Integral buffers will be    131072 words long.
 Raffenetti 2 integral format.
 Two-electron integral symmetry is turned on.
 One-electron integrals computed using PRISM.
   1 Symmetry operations used in ECPInt.
 ECPInt:  NShTT=    2628 NPrTT=    9444 LenC2=    2603 LenP2D=    7567.
 LDataN:  DoStor=T MaxTD1= 4 Len=   56
 NBasis=   152 RedAO= T EigKep=  3.01D-04  NBF=   152
 NBsUse=   152 1.00D-06 EigRej= -1.00D+00 NBFU=   152
 ExpMin= 1.22D-01 ExpMax= 2.27D+03 ExpMxC= 3.41D+02 IAcc=3 IRadAn=         5 AccDes= 0.00D+00
 Harris functional with IExCor=  402 and IRadAn=       5 diagonalized for initial guess.
 HarFok:  IExCor=  402 AccDes= 0.00D+00 IRadAn=         5 IDoV= 1 UseB2=F ITyADJ=14
 ICtDFT=  3500011 ScaDFX=  1.000000  1.000000  1.000000  1.000000
 FoFCou: FMM=F IPFlag=           0 FMFlag=      100000 FMFlg1=           0
         NFxFlg=           0 DoJE=T BraDBF=F KetDBF=T FulRan=T
         wScrn=  0.000000 ICntrl=       500 IOpCl=  0 I1Cent=   200000004 NGrid=           0
         NMat0=    1 NMatS0=      1 NMatT0=    0 NMatD0=    1 NMtDS0=    0 NMtDT0=    0
 Petite list used in FoFCou.
 Requested convergence on RMS density matrix=1.00D-08 within 128 cycles.
 Requested convergence on MAX density matrix=1.00D-06.
 Requested convergence on             energy=1.00D-06.
 No special actions if energy rises.
 Integral accuracy reduced to 1.0D-05 until final iterations.
 Initial convergence to 1.0D-05 achieved.  Increase integral accuracy.
 SCF Done:  E(RB3LYP) =  -346.523575696     A.U. after   13 cycles
            NFock= 13  Conv=0.57D-08     -V/T= 2.0107

 **********************************************************************

            Population analysis using the SCF Density.

 **********************************************************************

 Orbital symmetries:
       Occupied  (A) (A) (A) (A) (A) (A) (A) (A) (A) (A) (A) (A)
                 (A) (A) (A) (A) (A) (A) (A) (A) (A) (A) (A) (A)
                 (A) (A) (A) (A) (A)
       Virtual   (A) (A) (A) (A) (A) (A) (A) (A) (A) (A) (A) (A)
                 (A) (A) (A) (A) (A) (A) (A) (A) (A) (A) (A) (A)
                 (A) (A) (A) (A) (A) (A) (A) (A) (A) (A) (A) (A)
                 (A) (A) (A) (A) (A) (A) (A) (A) (A) (A) (A) (A)
                 (A) (A) (A) (A) (A) (A) (A) (A) (A) (A) (A) (A)
                 (A) (A) (A) (A) (A) (A) (A) (A) (A) (A) (A) (A)
                 (A) (A) (A) (A) (A) (A) (A) (A) (A) (A) (A) (A)
                 (A) (A) (A) (A) (A) (A) (A) (A) (A) (A) (A) (A)
                 (A) (A) (A) (A) (A) (A) (A) (A) (A) (A) (A) (A)
                 (A) (A) (A) (A) (A) (A) (A) (A) (A) (A) (A) (A)
                 (A) (A) (A)
 The electronic state is 1-A.
 Alpha  occ. eigenvalues --  -19.13526 -10.24075 -10.19071 -10.18690 -10.18616
 Alpha  occ. eigenvalues --  -10.18461 -10.18398 -10.17947  -1.01554  -0.84358
 Alpha  occ. eigenvalues --   -0.75608  -0.73173  -0.66760  -0.59881  -0.57311
 Alpha  occ. eigenvalues --   -0.51937  -0.50661  -0.45786  -0.44726  -0.43775
 Alpha  occ. eigenvalues --   -0.42102  -0.41418  -0.35861  -0.35842  -0.34069
 Alpha  occ. eigenvalues --   -0.32981  -0.28350  -0.24990  -0.24013
 Alpha virt. eigenvalues --   -0.00678  -0.00025   0.04556   0.06963   0.08743
 Alpha virt. eigenvalues --    0.11353   0.11821   0.12600   0.14968   0.16572
 Alpha virt. eigenvalues --    0.17519   0.20064   0.24445   0.29161   0.29691
 Alpha virt. eigenvalues --    0.31029   0.32965   0.36646   0.41260   0.42291
 Alpha virt. eigenvalues --    0.43864   0.44984   0.45643   0.47380   0.48040
 Alpha virt. eigenvalues --    0.50288   0.50791   0.53483   0.54290   0.58744
 Alpha virt. eigenvalues --    0.58838   0.59937   0.60543   0.62922   0.64000
 Alpha virt. eigenvalues --    0.64677   0.65320   0.67397   0.68144   0.69129
 Alpha virt. eigenvalues --    0.70010   0.70029   0.73758   0.74137   0.75119
 Alpha virt. eigenvalues --    0.76614   0.82601   0.84848   0.90448   0.94824
 Alpha virt. eigenvalues --    1.01140   1.01197   1.05880   1.10851   1.18409
 Alpha virt. eigenvalues --    1.21948   1.25273   1.25894   1.26181   1.28045
 Alpha virt. eigenvalues --    1.29406   1.31573   1.34701   1.42601   1.46379
 Alpha virt. eigenvalues --    1.51007   1.54016   1.59213   1.66488   1.67209
 Alpha virt. eigenvalues --    1.67799   1.72456   1.73142   1.74464   1.75234
 Alpha virt. eigenvalues --    1.75451   1.76771   1.77625   1.79501   1.80590
 Alpha virt. eigenvalues --    1.85972   1.86258   1.88525   1.94466   1.95125
 Alpha virt. eigenvalues --    1.98766   1.98973   2.02088   2.07986   2.11436
 Alpha virt. eigenvalues --    2.12257   2.13232   2.15278   2.15510   2.22708
 Alpha virt. eigenvalues --    2.29484   2.29825   2.31324   2.33634   2.35272
 Alpha virt. eigenvalues --    2.38899   2.40723   2.48293   2.55887   2.61814
 Alpha virt. eigenvalues --    2.62739   2.64568   2.71862   2.72316   2.72887
 Alpha virt. eigenvalues --    2.83087   2.85262   2.87149   2.89383   2.94952
 Alpha virt. eigenvalues --    3.04790   3.06857   3.08731   3.16105   3.27103
 Alpha virt. eigenvalues --    3.33787   3.63001   3.77515
          Condensed to atoms (all electrons):
               1          2          3          4          5          6
     1  O    7.720675   0.371727  -0.083972   0.002985  -0.000109   0.000004
     2  C    0.371727   4.540532   0.286626  -0.065773   0.008687  -0.000513
     3  C   -0.083972   0.286626   5.479851   0.236878   0.111978  -0.164008
     4  C    0.002985  -0.065773   0.236878   5.128321   0.284425   0.101997
     5  C   -0.000109   0.008687   0.111978   0.284425   5.056087   0.251952
     6  C    0.000004  -0.000513  -0.164008   0.101997   0.251952   5.126727
     7  C    0.000996   0.017476   0.104881  -0.153358   0.106241   0.244378
     8  C    0.006036  -0.091100   0.285684   0.085932  -0.147536   0.108343
     9  H    0.311254  -0.020249   0.012086  -0.000533   0.000019   0.000003
    10  H   -0.030297   0.365515  -0.031905  -0.000106  -0.000011   0.000063
    11  H   -0.030297   0.365516  -0.031907  -0.000106  -0.000011   0.000063
    12  H    0.000073  -0.015671  -0.084258   0.438096  -0.070678   0.015350
    13  H    0.000001  -0.000354   0.016436  -0.076188   0.439494  -0.076911
    14  H    0.000000   0.000042  -0.001445   0.015274  -0.074625   0.437763
    15  H   -0.000020  -0.000399   0.016385  -0.001608   0.015429  -0.078107
    16  H    0.024826  -0.025051  -0.071058   0.017121  -0.002074   0.014602
               7          8          9         10         11         12
     1  O    0.000996   0.006036   0.311254  -0.030297  -0.030297   0.000073
     2  C    0.017476  -0.091100  -0.020249   0.365515   0.365516  -0.015671
     3  C    0.104881   0.285684   0.012086  -0.031905  -0.031907  -0.084258
     4  C   -0.153358   0.085932  -0.000533  -0.000106  -0.000106   0.438096
     5  C    0.106241  -0.147536   0.000019  -0.000011  -0.000011  -0.070678
     6  C    0.244378   0.108343   0.000003   0.000063   0.000063   0.015350
     7  C    5.123522   0.228104  -0.000063  -0.000216  -0.000216  -0.001791
     8  C    0.228104   5.118808   0.000121   0.002459   0.002460   0.016092
     9  H   -0.000063   0.000121   0.543838  -0.005409  -0.005409  -0.000016
    10  H   -0.000216   0.002459  -0.005409   0.746337  -0.050834   0.003598
    11  H   -0.000216   0.002460  -0.005409  -0.050834   0.746338   0.003598
    12  H   -0.001791   0.016092  -0.000016   0.003598   0.003598   0.745086
    13  H    0.015273  -0.001688  -0.000000   0.000006   0.000006  -0.014025
    14  H   -0.073916   0.014725  -0.000000  -0.000001  -0.000001  -0.000333
    15  H    0.440751  -0.076399   0.000000   0.000009   0.000009   0.000040
    16  H   -0.078352   0.442875  -0.001435   0.001374   0.001374  -0.000249
              13         14         15         16
     1  O    0.000001   0.000000  -0.000020   0.024826
     2  C   -0.000354   0.000042  -0.000399  -0.025051
     3  C    0.016436  -0.001445   0.016385  -0.071058
     4  C   -0.076188   0.015274  -0.001608   0.017121
     5  C    0.439494  -0.074625   0.015429  -0.002074
     6  C   -0.076911   0.437763  -0.078107   0.014602
     7  C    0.015273  -0.073916   0.440751  -0.078352
     8  C   -0.001688   0.014725  -0.076399   0.442875
     9  H   -0.000000  -0.000000   0.000000  -0.001435
    10  H    0.000006  -0.000001   0.000009   0.001374
    11  H    0.000006  -0.000001   0.000009   0.001374
    12  H   -0.014025  -0.000333   0.000040  -0.000249
    13  H    0.732328  -0.013545  -0.000337   0.000032
    14  H   -0.013545   0.730254  -0.013754  -0.000274
    15  H   -0.000337  -0.013754   0.729919  -0.012522
    16  H    0.000032  -0.000274  -0.012522   0.702338
 Mulliken charges:
               1
     1  O   -0.293881
     2  C    0.262989
     3  C   -0.082251
     4  C   -0.013357
     5  C    0.020730
     6  C    0.018293
     7  C    0.026290
     8  C    0.005086
     9  H    0.165793
    10  H   -0.000583
    11  H   -0.000583
    12  H   -0.034915
    13  H   -0.020528
    14  H   -0.020164
    15  H   -0.019394
    16  H   -0.013525
 Sum of Mulliken charges =  -0.00000
 Mulliken charges with hydrogens summed into heavy atoms:
               1
     1  O   -0.128089
     2  C    0.261823
     3  C   -0.082251
     4  C   -0.048272
     5  C    0.000203
     6  C   -0.001871
     7  C    0.006896
     8  C   -0.008438
 Electronic spatial extent (au):  <R**2>=           1003.1026
 Charge=             -0.0000 electrons
 Dipole moment (field-independent basis, Debye):
    X=              1.2711    Y=             -1.2598    Z=              0.0000  Tot=              1.7896
 Quadrupole moment (field-independent basis, Debye-Ang):
   XX=            -37.1007   YY=            -44.7777   ZZ=            -50.6390
   XY=             -3.0791   XZ=              0.0001   YZ=              0.0000
 Traceless Quadrupole moment (field-independent basis, Debye-Ang):
   XX=              7.0718   YY=             -0.6052   ZZ=             -6.4665
   XY=             -3.0791   XZ=              0.0001   YZ=              0.0000
 Octapole moment (field-independent basis, Debye-Ang**2):
  XXX=             46.1487  YYY=              2.4922  ZZZ=             -0.0000  XYY=              0.6265
  XXY=             -5.1540  XXZ=              0.0003  XZZ=              8.9347  YZZ=              0.0236
  YYZ=             -0.0000  XYZ=              0.0000
 Hexadecapole moment (field-independent basis, Debye-Ang**3):
 XXXX=           -695.7416 YYYY=           -325.2856 ZZZZ=            -60.1678 XXXY=             -1.6681
 XXXZ=              0.0010 YYYX=              4.6587 YYYZ=              0.0001 ZZZX=             -0.0000
 ZZZY=             -0.0001 XXYY=           -205.1291 XXZZ=           -171.0422 YYZZ=            -72.0997
 XXYZ=              0.0002 YYXZ=             -0.0000 ZZXY=              0.5918
 N-N= 3.404864705723D+02 E-N=-1.485991824932D+03  KE= 3.428440960697D+02
 ******************************Gaussian NBO Version 3.1******************************
             N A T U R A L   A T O M I C   O R B I T A L   A N D
          N A T U R A L   B O N D   O R B I T A L   A N A L Y S I S
 ******************************Gaussian NBO Version 3.1******************************
       /RESON  / : Allow strongly delocalized NBO set

 Analyzing the SCF density

 Job title: 2                                                               

 Storage needed:     70248 in NPA,     93142 in NBO ( 939522656 available)
 GSVD:  LWork=       14400 too small for GESVD, short by        2432 words or        2432 for optimal perf.


 NATURAL POPULATIONS:  Natural atomic orbital occupancies 
                                                          
   NAO  Atom  No  lang   Type(AO)    Occupancy      Energy
 ----------------------------------------------------------
     1    O    1  S      Cor( 1S)     1.99974     -18.95422
     2    O    1  S      Val( 2S)     1.67062      -0.85398
     3    O    1  S      Ryd( 3S)     0.00128       1.42085
     4    O    1  px     Val( 2p)     1.45363      -0.27208
     5    O    1  px     Ryd( 3p)     0.00225       1.28341
     6    O    1  py     Val( 2p)     1.65215      -0.30382
     7    O    1  py     Ryd( 3p)     0.00067       1.13221
     8    O    1  pz     Val( 2p)     1.95647      -0.29588
     9    O    1  pz     Ryd( 3p)     0.00186       1.05026
    10    O    1  dxy    Ryd( 3d)     0.00116       3.14057
    11    O    1  dxz    Ryd( 3d)     0.00015       2.79517
    12    O    1  dyz    Ryd( 3d)     0.00100       2.74258
    13    O    1  dx2y2  Ryd( 3d)     0.00117       3.12966
    14    O    1  dz2    Ryd( 3d)     0.00068       3.02621

    15    C    2  S      Cor( 1S)     1.99906     -10.13237
    16    C    2  S      Val( 2S)     0.98554      -0.20956
    17    C    2  S      Ryd( 3S)     0.00327       0.77471
    18    C    2  px     Val( 2p)     0.95510      -0.07412
    19    C    2  px     Ryd( 3p)     0.00196       0.50998
    20    C    2  py     Val( 2p)     0.88941      -0.06426
    21    C    2  py     Ryd( 3p)     0.00495       0.55360
    22    C    2  pz     Val( 2p)     1.19294      -0.08254
    23    C    2  pz     Ryd( 3p)     0.00095       0.65549
    24    C    2  dxy    Ryd( 3d)     0.00168       2.24892
    25    C    2  dxz    Ryd( 3d)     0.00094       2.01706
    26    C    2  dyz    Ryd( 3d)     0.00175       2.38241
    27    C    2  dx2y2  Ryd( 3d)     0.00158       2.22235
    28    C    2  dz2    Ryd( 3d)     0.00086       2.24276

    29    C    3  S      Cor( 1S)     1.99885     -10.05675
    30    C    3  S      Val( 2S)     0.87240      -0.10877
    31    C    3  S      Ryd( 3S)     0.00145       0.55547
    32    C    3  px     Val( 2p)     1.07354      -0.06105
    33    C    3  px     Ryd( 3p)     0.00547       1.09220
    34    C    3  py     Val( 2p)     1.10638      -0.04945
    35    C    3  py     Ryd( 3p)     0.00424       0.86487
    36    C    3  pz     Val( 2p)     0.99639      -0.09363
    37    C    3  pz     Ryd( 3p)     0.00165       0.63342
    38    C    3  dxy    Ryd( 3d)     0.00078       2.46448
    39    C    3  dxz    Ryd( 3d)     0.00067       1.92882
    40    C    3  dyz    Ryd( 3d)     0.00069       1.93129
    41    C    3  dx2y2  Ryd( 3d)     0.00082       2.42179
    42    C    3  dz2    Ryd( 3d)     0.00042       2.20075

    43    C    4  S      Cor( 1S)     1.99888     -10.05234
    44    C    4  S      Val( 2S)     0.93108      -0.12464
    45    C    4  S      Ryd( 3S)     0.00148       0.57555
    46    C    4  px     Val( 2p)     1.08848      -0.03833
    47    C    4  px     Ryd( 3p)     0.00373       0.73095
    48    C    4  py     Val( 2p)     1.17572      -0.05141
    49    C    4  py     Ryd( 3p)     0.00595       0.98857
    50    C    4  pz     Val( 2p)     1.01478      -0.10074
    51    C    4  pz     Ryd( 3p)     0.00079       0.56879
    52    C    4  dxy    Ryd( 3d)     0.00072       2.46041
    53    C    4  dxz    Ryd( 3d)     0.00054       1.94209
    54    C    4  dyz    Ryd( 3d)     0.00034       1.93131
    55    C    4  dx2y2  Ryd( 3d)     0.00070       2.51544
    56    C    4  dz2    Ryd( 3d)     0.00040       2.22722

    57    C    5  S      Cor( 1S)     1.99894     -10.05542
    58    C    5  S      Val( 2S)     0.94192      -0.13137
    59    C    5  S      Ryd( 3S)     0.00116       0.57126
    60    C    5  px     Val( 2p)     1.12297      -0.03952
    61    C    5  px     Ryd( 3p)     0.00495       0.81580
    62    C    5  py     Val( 2p)     1.13780      -0.04369
    63    C    5  py     Ryd( 3p)     0.00534       0.85577
    64    C    5  pz     Val( 2p)     0.99950      -0.09792
    65    C    5  pz     Ryd( 3p)     0.00086       0.56171
    66    C    5  dxy    Ryd( 3d)     0.00078       2.52653
    67    C    5  dxz    Ryd( 3d)     0.00049       1.93403
    68    C    5  dyz    Ryd( 3d)     0.00045       1.92988
    69    C    5  dx2y2  Ryd( 3d)     0.00069       2.43423
    70    C    5  dz2    Ryd( 3d)     0.00039       2.23274

    71    C    6  S      Cor( 1S)     1.99893     -10.05301
    72    C    6  S      Val( 2S)     0.94461      -0.13139
    73    C    6  S      Ryd( 3S)     0.00124       0.56818
    74    C    6  px     Val( 2p)     1.18525      -0.04850
    75    C    6  px     Ryd( 3p)     0.00586       1.00624
    76    C    6  py     Val( 2p)     1.07669      -0.03272
    77    C    6  py     Ryd( 3p)     0.00412       0.66260
    78    C    6  pz     Val( 2p)     1.00879      -0.09679
    79    C    6  pz     Ryd( 3p)     0.00101       0.56433
    80    C    6  dxy    Ryd( 3d)     0.00071       2.45212
    81    C    6  dxz    Ryd( 3d)     0.00036       1.92238
    82    C    6  dyz    Ryd( 3d)     0.00055       1.94368
    83    C    6  dx2y2  Ryd( 3d)     0.00077       2.50987
    84    C    6  dz2    Ryd( 3d)     0.00039       2.22862

    85    C    7  S      Cor( 1S)     1.99894     -10.05326
    86    C    7  S      Val( 2S)     0.94272      -0.12889
    87    C    7  S      Ryd( 3S)     0.00117       0.58396
    88    C    7  px     Val( 2p)     1.08125      -0.02987
    89    C    7  px     Ryd( 3p)     0.00419       0.68461
    90    C    7  py     Val( 2p)     1.17962      -0.04710
    91    C    7  py     Ryd( 3p)     0.00600       0.99896
    92    C    7  pz     Val( 2p)     0.99483      -0.09553
    93    C    7  pz     Ryd( 3p)     0.00088       0.56515
    94    C    7  dxy    Ryd( 3d)     0.00073       2.46348
    95    C    7  dxz    Ryd( 3d)     0.00057       1.94511
    96    C    7  dyz    Ryd( 3d)     0.00036       1.92199
    97    C    7  dx2y2  Ryd( 3d)     0.00075       2.50236
    98    C    7  dz2    Ryd( 3d)     0.00039       2.23419

    99    C    8  S      Cor( 1S)     1.99888     -10.04497
   100    C    8  S      Val( 2S)     0.93532      -0.11724
   101    C    8  S      Ryd( 3S)     0.00149       0.57926
   102    C    8  px     Val( 2p)     1.13541      -0.03880
   103    C    8  px     Ryd( 3p)     0.00537       0.91136
   104    C    8  py     Val( 2p)     1.14193      -0.03707
   105    C    8  py     Ryd( 3p)     0.00497       0.84702
   106    C    8  pz     Val( 2p)     0.99330      -0.09217
   107    C    8  pz     Ryd( 3p)     0.00129       0.57232
   108    C    8  dxy    Ryd( 3d)     0.00073       2.54214
   109    C    8  dxz    Ryd( 3d)     0.00046       1.93902
   110    C    8  dyz    Ryd( 3d)     0.00045       1.94905
   111    C    8  dx2y2  Ryd( 3d)     0.00070       2.46895
   112    C    8  dz2    Ryd( 3d)     0.00040       2.23399

   113    H    9  S      Val( 1S)     0.53398       0.10046
   114    H    9  S      Ryd( 2S)     0.00130       0.40015
   115    H    9  px     Ryd( 2p)     0.00213       2.43139
   116    H    9  py     Ryd( 2p)     0.00110       1.81287
   117    H    9  pz     Ryd( 2p)     0.00164       1.62908

   118    H   10  S      Val( 1S)     0.81088       0.04691
   119    H   10  S      Ryd( 2S)     0.00249       0.34785
   120    H   10  px     Ryd( 2p)     0.00024       1.77354
   121    H   10  py     Ryd( 2p)     0.00029       2.00738
   122    H   10  pz     Ryd( 2p)     0.00062       2.14366

   123    H   11  S      Val( 1S)     0.81088       0.04691
   124    H   11  S      Ryd( 2S)     0.00249       0.34785
   125    H   11  px     Ryd( 2p)     0.00024       1.77353
   126    H   11  py     Ryd( 2p)     0.00029       2.00739
   127    H   11  pz     Ryd( 2p)     0.00062       2.14365

   128    H   12  S      Val( 1S)     0.78120       0.07379
   129    H   12  S      Ryd( 2S)     0.00186       0.33424
   130    H   12  px     Ryd( 2p)     0.00014       2.02996
   131    H   12  py     Ryd( 2p)     0.00075       2.34435
   132    H   12  pz     Ryd( 2p)     0.00020       1.66101

   133    H   13  S      Val( 1S)     0.77665       0.08289
   134    H   13  S      Ryd( 2S)     0.00165       0.32659
   135    H   13  px     Ryd( 2p)     0.00042       2.16055
   136    H   13  py     Ryd( 2p)     0.00048       2.20034
   137    H   13  pz     Ryd( 2p)     0.00019       1.65515

   138    H   14  S      Val( 1S)     0.77690       0.08489
   139    H   14  S      Ryd( 2S)     0.00162       0.32784
   140    H   14  px     Ryd( 2p)     0.00078       2.36580
   141    H   14  py     Ryd( 2p)     0.00012       1.99547
   142    H   14  pz     Ryd( 2p)     0.00019       1.65730

   143    H   15  S      Val( 1S)     0.77665       0.08623
   144    H   15  S      Ryd( 2S)     0.00165       0.33017
   145    H   15  px     Ryd( 2p)     0.00015       2.02085
   146    H   15  py     Ryd( 2p)     0.00075       2.35108
   147    H   15  pz     Ryd( 2p)     0.00018       1.65770

   148    H   16  S      Val( 1S)     0.75586       0.10533
   149    H   16  S      Ryd( 2S)     0.00255       0.35742
   150    H   16  px     Ryd( 2p)     0.00050       2.20701
   151    H   16  py     Ryd( 2p)     0.00045       2.21393
   152    H   16  pz     Ryd( 2p)     0.00016       1.67903

 WARNING:  1 low occupancy (<1.9990e) core orbital  found on  C    3
           1 low occupancy (<1.9990e) core orbital  found on  C    4
           1 low occupancy (<1.9990e) core orbital  found on  C    5
           1 low occupancy (<1.9990e) core orbital  found on  C    6
           1 low occupancy (<1.9990e) core orbital  found on  C    7
           1 low occupancy (<1.9990e) core orbital  found on  C    8


 Summary of Natural Population Analysis:                  
                                                          
                                       Natural Population 
                Natural  -----------------------------------------------
    Atom  No    Charge         Core      Valence    Rydberg      Total
 -----------------------------------------------------------------------
      O    1   -0.74283      1.99974     6.73287    0.01022     8.74283
      C    2   -0.03999      1.99906     4.02300    0.01793     6.03999
      C    3   -0.06374      1.99885     4.04871    0.01619     6.06374
      C    4   -0.22361      1.99888     4.21006    0.01467     6.22361
      C    5   -0.21623      1.99894     4.20219    0.01510     6.21623
      C    6   -0.22927      1.99893     4.21534    0.01500     6.22927
      C    7   -0.21240      1.99894     4.19844    0.01503     6.21240
      C    8   -0.22068      1.99888     4.20596    0.01584     6.22068
      H    9    0.45985      0.00000     0.53398    0.00616     0.54015
      H   10    0.18547      0.00000     0.81088    0.00365     0.81453
      H   11    0.18547      0.00000     0.81088    0.00365     0.81453
      H   12    0.21585      0.00000     0.78120    0.00295     0.78415
      H   13    0.22062      0.00000     0.77665    0.00273     0.77938
      H   14    0.22039      0.00000     0.77690    0.00270     0.77961
      H   15    0.22063      0.00000     0.77665    0.00272     0.77937
      H   16    0.24048      0.00000     0.75586    0.00366     0.75952
 =======================================================================
   * Total *   -0.00000     15.99221    41.85958    0.14821    58.00000

                                 Natural Population      
 --------------------------------------------------------
   Core                      15.99221 ( 99.9513% of  16)
   Valence                   41.85958 ( 99.6657% of  42)
   Natural Minimal Basis     57.85179 ( 99.7445% of  58)
   Natural Rydberg Basis      0.14821 (  0.2555% of  58)
 --------------------------------------------------------

    Atom  No          Natural Electron Configuration
 ----------------------------------------------------------------------------
      O    1      [core]2S( 1.67)2p( 5.06)
      C    2      [core]2S( 0.99)2p( 3.04)3p( 0.01)3d( 0.01)
      C    3      [core]2S( 0.87)2p( 3.18)3p( 0.01)
      C    4      [core]2S( 0.93)2p( 3.28)3p( 0.01)
      C    5      [core]2S( 0.94)2p( 3.26)3p( 0.01)
      C    6      [core]2S( 0.94)2p( 3.27)3p( 0.01)
      C    7      [core]2S( 0.94)2p( 3.26)3p( 0.01)
      C    8      [core]2S( 0.94)2p( 3.27)3p( 0.01)
      H    9            1S( 0.53)
      H   10            1S( 0.81)
      H   11            1S( 0.81)
      H   12            1S( 0.78)
      H   13            1S( 0.78)
      H   14            1S( 0.78)
      H   15            1S( 0.78)
      H   16            1S( 0.76)


 NATURAL BOND ORBITAL ANALYSIS:

                       Occupancies       Lewis Structure    Low   High
           Occ.    -------------------  -----------------   occ   occ
  Cycle   Thresh.   Lewis   Non-Lewis     CR  BD  3C  LP    (L)   (NL)   Dev
 =============================================================================
   1(1)    1.90    54.61429   3.38571      8  16   0   5     3      3    0.45
   2(2)    1.90    54.61429   3.38571      8  16   0   5     3      3    0.45
   3(1)    1.80    54.61429   3.38571      8  16   0   5     3      3    0.45
   4(2)    1.80    54.61429   3.38571      8  16   0   5     3      3    0.45
   5(1)    1.70    54.61429   3.38571      8  16   0   5     3      3    0.45
   6(2)    1.70    54.61429   3.38571      8  16   0   5     3      3    0.45
   7(1)    1.60    56.60036   1.39964      8  19   0   2     0      3    0.42
   8(2)    1.60    55.93783   2.06217      8  18   0   3     1      3    0.44
   9(3)    1.60    56.60036   1.39964      8  19   0   2     0      3    0.42
  10(1)    1.50    56.60036   1.39964      8  19   0   2     0      3    0.42
  11(2)    1.50    55.93783   2.06217      8  18   0   3     1      3    0.44
  12(3)    1.50    56.60036   1.39964      8  19   0   2     0      3    0.42
  13(1)    1.60    56.60036   1.39964      8  19   0   2     0      3    0.42
 -----------------------------------------------------------------------------

 Structure accepted: RESONANCE keyword permits strongly delocalized structure

 WARNING:  1 low occupancy (<1.9990e) core orbital  found on  C    3
           1 low occupancy (<1.9990e) core orbital  found on  C    4
           1 low occupancy (<1.9990e) core orbital  found on  C    5
           1 low occupancy (<1.9990e) core orbital  found on  C    6
           1 low occupancy (<1.9990e) core orbital  found on  C    7
           1 low occupancy (<1.9990e) core orbital  found on  C    8

 --------------------------------------------------------
   Core                     15.99223 ( 99.951% of  16)
   Valence Lewis            40.60813 ( 96.686% of  42)
  ==================       ============================
   Total Lewis              56.60036 ( 97.587% of  58)
  -----------------------------------------------------
   Valence non-Lewis         1.29549 (  2.234% of  58)
   Rydberg non-Lewis         0.10415 (  0.180% of  58)
  ==================       ============================
   Total non-Lewis           1.39964 (  2.413% of  58)
 --------------------------------------------------------


       (Occupancy)   Bond orbital/ Coefficients/ Hybrids
 ---------------------------------------------------------------------------------
     1. (1.99513) BD ( 1) O   1 - C   2  
                ( 67.42%)   0.8211* O   1 s( 32.49%)p 2.08( 67.44%)d 0.00(  0.07%)
                                            0.0001 -0.5700 -0.0049  0.4333  0.0034
                                            0.6976 -0.0005 -0.0000  0.0000 -0.0122
                                            0.0000  0.0000  0.0170  0.0158
                ( 32.58%)   0.5708* C   2 s( 21.65%)p 3.61( 78.07%)d 0.01(  0.28%)
                                           -0.0000 -0.4631 -0.0452 -0.5179 -0.0264
                                           -0.7148 -0.0307  0.0000  0.0000 -0.0433
                                            0.0000  0.0000  0.0148  0.0266
     2. (1.98834) BD ( 1) O   1 - H   9  
                ( 73.22%)   0.8557* O   1 s( 19.94%)p 4.01( 79.98%)d 0.00(  0.08%)
                                            0.0002  0.4460  0.0212  0.8753  0.0340
                                           -0.1797  0.0139  0.0000  0.0000 -0.0222
                                            0.0000 -0.0000  0.0122 -0.0136
                ( 26.78%)   0.5175* H   9 s( 99.61%)p 0.00(  0.39%)
                                            0.9980 -0.0026 -0.0620  0.0100 -0.0000
     3. (1.97512) BD ( 1) C   2 - C   3  
                ( 48.96%)   0.6997* C   2 s( 30.82%)p 2.24( 69.13%)d 0.00(  0.05%)
                                           -0.0003 -0.5552 -0.0025  0.8014 -0.0117
                                           -0.2210  0.0006  0.0000  0.0000  0.0109
                                           -0.0000  0.0000 -0.0168  0.0101
                ( 51.04%)   0.7144* C   3 s( 30.50%)p 2.28( 69.46%)d 0.00(  0.04%)
                                           -0.0001 -0.5522 -0.0013 -0.8130  0.0095
                                            0.1831 -0.0022 -0.0000  0.0000  0.0068
                                           -0.0000  0.0000 -0.0147  0.0120
     4. (1.97788) BD ( 1) C   2 - H  10  
                ( 59.87%)   0.7738* C   2 s( 23.82%)p 3.20( 76.13%)d 0.00(  0.05%)
                                           -0.0001  0.4879 -0.0125  0.2092  0.0073
                                           -0.4667  0.0041  0.7068 -0.0084 -0.0057
                                            0.0040 -0.0175 -0.0048  0.0112
                ( 40.13%)   0.6335* H  10 s( 99.91%)p 0.00(  0.09%)
                                            0.9996 -0.0061 -0.0053  0.0158 -0.0240
     5. (1.97788) BD ( 1) C   2 - H  11  
                ( 59.87%)   0.7738* C   2 s( 23.82%)p 3.20( 76.13%)d 0.00(  0.05%)
                                           -0.0001  0.4879 -0.0125  0.2092  0.0073
                                           -0.4667  0.0041 -0.7068  0.0084 -0.0057
                                           -0.0040  0.0175 -0.0048  0.0112
                ( 40.13%)   0.6335* H  11 s( 99.91%)p 0.00(  0.09%)
                                            0.9996 -0.0061 -0.0053  0.0158  0.0240
     6. (1.97090) BD ( 1) C   3 - C   4  
                ( 50.77%)   0.7125* C   3 s( 34.55%)p 1.89( 65.41%)d 0.00(  0.04%)
                                           -0.0001  0.5878  0.0025 -0.5355  0.0103
                                           -0.6058 -0.0159 -0.0000 -0.0000  0.0161
                                            0.0000  0.0000 -0.0019 -0.0119
                ( 49.23%)   0.7016* C   4 s( 35.84%)p 1.79( 64.12%)d 0.00(  0.04%)
                                            0.0001  0.5986  0.0032  0.5653  0.0182
                                            0.5666 -0.0154  0.0000 -0.0000  0.0169
                                            0.0000  0.0000 -0.0014 -0.0124
     7. (1.97033) BD ( 1) C   3 - C   8  
                ( 51.04%)   0.7144* C   3 s( 34.90%)p 1.86( 65.06%)d 0.00(  0.04%)
                                           -0.0001  0.5908 -0.0004 -0.2269  0.0160
                                            0.7738  0.0098  0.0000  0.0000 -0.0091
                                           -0.0000  0.0000 -0.0123 -0.0114
                ( 48.96%)   0.6997* C   8 s( 35.23%)p 1.84( 64.72%)d 0.00(  0.05%)
                                            0.0001  0.5935  0.0044  0.2658  0.0235
                                           -0.7590  0.0049 -0.0000  0.0000 -0.0092
                                            0.0000  0.0000 -0.0147 -0.0125
     8. (1.65161) BD ( 2) C   3 - C   8  
                ( 50.11%)   0.7079* C   3 s(  0.00%)p 1.00( 99.96%)d 0.00(  0.04%)
                                           -0.0000 -0.0000  0.0000 -0.0000  0.0000
                                           -0.0000  0.0000  0.9998 -0.0027 -0.0000
                                           -0.0138  0.0140  0.0000  0.0000
                ( 49.89%)   0.7063* C   8 s(  0.00%)p 1.00( 99.95%)d 0.00(  0.05%)
                                           -0.0000 -0.0000 -0.0000 -0.0000 -0.0000
                                           -0.0000 -0.0000  0.9998 -0.0034  0.0000
                                           -0.0054 -0.0208 -0.0000 -0.0000
     9. (1.97618) BD ( 1) C   4 - C   5  
                ( 50.32%)   0.7094* C   4 s( 36.17%)p 1.76( 63.78%)d 0.00(  0.04%)
                                            0.0000  0.6013  0.0136 -0.7841 -0.0175
                                            0.1466 -0.0359 -0.0000 -0.0000 -0.0083
                                            0.0000 -0.0000  0.0149 -0.0117
                ( 49.68%)   0.7048* C   5 s( 35.83%)p 1.79( 64.12%)d 0.00(  0.04%)
                                            0.0000  0.5986  0.0086  0.7748  0.0018
                                           -0.1981 -0.0399  0.0000 -0.0000 -0.0060
                                            0.0000 -0.0000  0.0162 -0.0120
    10. (1.68472) BD ( 2) C   4 - C   5  
                ( 50.56%)   0.7111* C   4 s(  0.00%)p 1.00( 99.96%)d 0.00(  0.04%)
                                            0.0000 -0.0000 -0.0000 -0.0000 -0.0000
                                           -0.0000  0.0000  0.9998 -0.0069 -0.0000
                                           -0.0149  0.0134  0.0000 -0.0000
                ( 49.44%)   0.7031* C   5 s(  0.00%)p 1.00( 99.96%)d 0.00(  0.04%)
                                           -0.0000  0.0000 -0.0000 -0.0000  0.0000
                                           -0.0000  0.0000  0.9997 -0.0108 -0.0000
                                            0.0203  0.0058 -0.0000  0.0000
    11. (1.97989) BD ( 1) C   4 - H  12  
                ( 60.98%)   0.7809* C   4 s( 27.90%)p 2.58( 72.07%)d 0.00(  0.03%)
                                            0.0003 -0.5280  0.0140 -0.2534  0.0106
                                            0.8102 -0.0027  0.0000  0.0000  0.0088
                                            0.0000 -0.0000  0.0122  0.0102
                ( 39.02%)   0.6247* H  12 s( 99.91%)p 0.00(  0.09%)
                                           -0.9996  0.0022  0.0079 -0.0288 -0.0000
    12. (1.97709) BD ( 1) C   5 - C   6  
                ( 50.11%)   0.7079* C   5 s( 35.80%)p 1.79( 64.15%)d 0.00(  0.04%)
                                            0.0000  0.5983  0.0081 -0.2696 -0.0402
                                            0.7531 -0.0011  0.0000 -0.0000 -0.0088
                                           -0.0000  0.0000 -0.0147 -0.0118
                ( 49.89%)   0.7063* C   6 s( 35.60%)p 1.81( 64.36%)d 0.00(  0.04%)
                                            0.0000  0.5966  0.0085  0.2133 -0.0330
                                           -0.7723 -0.0225 -0.0000 -0.0000 -0.0112
                                            0.0000  0.0000 -0.0133 -0.0119
    13. (1.98034) BD ( 1) C   5 - H  13  
                ( 61.18%)   0.7822* C   5 s( 28.27%)p 2.54( 71.70%)d 0.00(  0.03%)
                                            0.0003 -0.5315  0.0139  0.5701 -0.0052
                                            0.6260 -0.0065  0.0000 -0.0000 -0.0149
                                           -0.0000 -0.0000  0.0015  0.0099
                ( 38.82%)   0.6230* H  13 s( 99.91%)p 0.00(  0.09%)
                                           -0.9995  0.0018 -0.0203 -0.0222 -0.0000
    14. (1.97765) BD ( 1) C   6 - C   7  
                ( 50.02%)   0.7072* C   6 s( 35.83%)p 1.79( 64.13%)d 0.00(  0.04%)
                                            0.0000  0.5985  0.0083  0.5217 -0.0203
                                            0.6063  0.0345  0.0000  0.0000  0.0173
                                            0.0000  0.0000  0.0002 -0.0119
                ( 49.98%)   0.7070* C   7 s( 35.85%)p 1.79( 64.10%)d 0.00(  0.04%)
                                            0.0000  0.5987  0.0094 -0.5637 -0.0365
                                           -0.5671  0.0175 -0.0000 -0.0000  0.0171
                                            0.0000  0.0000 -0.0026 -0.0118
    15. (1.67424) BD ( 2) C   6 - C   7  
                ( 50.52%)   0.7108* C   6 s(  0.00%)p 1.00( 99.96%)d 0.00(  0.04%)
                                           -0.0000 -0.0000 -0.0000 -0.0000  0.0000
                                           -0.0000 -0.0000  0.9997 -0.0129 -0.0000
                                            0.0199  0.0058 -0.0000  0.0000
                ( 49.48%)   0.7034* C   7 s(  0.00%)p 1.00( 99.96%)d 0.00(  0.04%)
                                            0.0000  0.0000 -0.0000 -0.0000  0.0000
                                           -0.0000  0.0000  0.9997 -0.0112  0.0000
                                           -0.0048 -0.0205 -0.0000 -0.0000
    16. (1.98047) BD ( 1) C   6 - H  14  
                ( 61.18%)   0.7822* C   6 s( 28.49%)p 2.51( 71.48%)d 0.00(  0.03%)
                                            0.0003 -0.5336  0.0137  0.8252 -0.0075
                                           -0.1838  0.0014  0.0000  0.0000  0.0062
                                           -0.0000  0.0000 -0.0134  0.0098
                ( 38.82%)   0.6230* H  14 s( 99.91%)p 0.00(  0.09%)
                                           -0.9995  0.0019 -0.0293  0.0066 -0.0000
    17. (1.97596) BD ( 1) C   7 - C   8  
                ( 49.81%)   0.7058* C   7 s( 35.84%)p 1.79( 64.11%)d 0.00(  0.04%)
                                            0.0000  0.5986  0.0065  0.7857  0.0171
                                           -0.1490  0.0354  0.0000  0.0000 -0.0087
                                            0.0000  0.0000  0.0150 -0.0120
                ( 50.19%)   0.7084* C   8 s( 35.80%)p 1.79( 64.15%)d 0.00(  0.04%)
                                            0.0000  0.5982  0.0138 -0.7754 -0.0005
                                            0.1966  0.0411 -0.0000  0.0000 -0.0057
                                            0.0000  0.0000  0.0165 -0.0117
    18. (1.98028) BD ( 1) C   7 - H  15  
                ( 61.19%)   0.7822* C   7 s( 28.21%)p 2.54( 71.76%)d 0.00(  0.03%)
                                           -0.0003  0.5310 -0.0134 -0.2507  0.0027
                                            0.8091 -0.0074  0.0000  0.0000 -0.0085
                                            0.0000  0.0000 -0.0123 -0.0098
                ( 38.81%)   0.6230* H  15 s( 99.91%)p 0.00(  0.09%)
                                            0.9995 -0.0019  0.0089 -0.0287 -0.0000
    19. (1.97830) BD ( 1) C   8 - H  16  
                ( 62.26%)   0.7891* C   8 s( 28.89%)p 2.46( 71.08%)d 0.00(  0.03%)
                                           -0.0003  0.5373 -0.0145  0.5714 -0.0064
                                            0.6199 -0.0012  0.0000 -0.0000  0.0144
                                            0.0000  0.0000 -0.0005 -0.0100
                ( 37.74%)   0.6143* H  16 s( 99.90%)p 0.00(  0.10%)
                                            0.9995 -0.0037 -0.0224 -0.0216 -0.0000
    20. (1.99974) CR ( 1) O   1           s(100.00%)p 0.00(  0.00%)
                                            1.0000 -0.0000 -0.0000 -0.0002 -0.0000
                                           -0.0000 -0.0000 -0.0000 -0.0000  0.0000
                                           -0.0000  0.0000 -0.0000  0.0000
    21. (1.99907) CR ( 1) C   2           s(100.00%)p 0.00(  0.00%)
                                            1.0000 -0.0001 -0.0000  0.0003 -0.0000
                                           -0.0002  0.0000  0.0000  0.0000  0.0000
                                           -0.0000  0.0000 -0.0000  0.0000
    22. (1.99884) CR ( 1) C   3           s(100.00%)p 0.00(  0.00%)
                                            1.0000  0.0000 -0.0000 -0.0001  0.0000
                                            0.0001 -0.0000  0.0000 -0.0000  0.0000
                                           -0.0000  0.0000 -0.0000 -0.0000
    23. (1.99888) CR ( 1) C   4           s(100.00%)p 0.00(  0.00%)
                                            1.0000  0.0001 -0.0000  0.0000 -0.0000
                                           -0.0003  0.0000 -0.0000  0.0000 -0.0000
                                            0.0000 -0.0000 -0.0000 -0.0000
    24. (1.99894) CR ( 1) C   5           s(100.00%)p 0.00(  0.00%)
                                            1.0000  0.0001 -0.0000 -0.0002  0.0000
                                           -0.0002  0.0000 -0.0000  0.0000  0.0000
                                            0.0000  0.0000 -0.0000 -0.0000
    25. (1.99894) CR ( 1) C   6           s(100.00%)p 0.00(  0.00%)
                                            1.0000  0.0001 -0.0000 -0.0003  0.0000
                                            0.0001 -0.0000  0.0000 -0.0000 -0.0000
                                            0.0000  0.0000  0.0000 -0.0000
    26. (1.99894) CR ( 1) C   7           s(100.00%)p 0.00(  0.00%)
                                            1.0000  0.0001 -0.0000 -0.0001  0.0000
                                            0.0003 -0.0000 -0.0000  0.0000 -0.0000
                                            0.0000  0.0000 -0.0000 -0.0000
    27. (1.99888) CR ( 1) C   8           s(100.00%)p 0.00(  0.00%)
                                            1.0000  0.0001 -0.0000  0.0002 -0.0000
                                            0.0002 -0.0000  0.0000 -0.0000  0.0000
                                            0.0000 -0.0000  0.0000 -0.0000
    28. (1.97789) LP ( 1) O   1           s( 47.58%)p 1.10( 52.38%)d 0.00(  0.04%)
                                           -0.0000  0.6897 -0.0127 -0.2089  0.0054
                                            0.6929 -0.0073 -0.0000  0.0000  0.0103
                                           -0.0000  0.0000  0.0148  0.0054
    29. (1.95795) LP ( 2) O   1           s(  0.00%)p 1.00( 99.95%)d 0.00(  0.05%)
                                           -0.0000  0.0000 -0.0000 -0.0000  0.0000
                                            0.0000 -0.0000  0.9996 -0.0152  0.0000
                                            0.0079 -0.0215  0.0000  0.0000
    30. (0.00152) RY*( 1) O   1           s(  0.00%)p 1.00( 92.42%)d 0.08(  7.58%)
                                            0.0000 -0.0000  0.0000 -0.0000 -0.0000
                                            0.0000  0.0000  0.0104  0.9613 -0.0000
                                           -0.1301 -0.2427  0.0000  0.0000
    31. (0.00109) RY*( 2) O   1           s( 25.65%)p 2.36( 60.63%)d 0.53( 13.72%)
                                           -0.0000  0.0049  0.5065 -0.0007 -0.6211
                                            0.0056  0.4696  0.0000 -0.0000  0.0833
                                            0.0000  0.0000  0.3554 -0.0625
    32. (0.00009) RY*( 3) O   1           s(  1.95%)p44.03( 85.81%)d 6.28( 12.24%)
    33. (0.00002) RY*( 4) O   1           s( 66.92%)p 0.46( 30.77%)d 0.03(  2.31%)
    34. (0.00001) RY*( 5) O   1           s(  1.16%)p 9.82( 11.43%)d75.12( 87.41%)
    35. (0.00002) RY*( 6) O   1           s(  3.30%)p 2.94(  9.69%)d26.40( 87.02%)
    36. (0.00000) RY*( 7) O   1           s(  0.00%)p 1.00(  5.83%)d16.15( 94.17%)
    37. (0.00000) RY*( 8) O   1           s(  0.00%)p 1.00(  1.81%)d54.34( 98.19%)
    38. (0.00001) RY*( 9) O   1           s(  1.01%)p 1.86(  1.87%)d96.50( 97.12%)
    39. (0.00454) RY*( 1) C   2           s( 13.01%)p 6.47( 84.20%)d 0.21(  2.79%)
                                            0.0000 -0.0176  0.3603 -0.0162 -0.0535
                                           -0.0284  0.9154  0.0000 -0.0000 -0.0936
                                           -0.0000  0.0000  0.1384  0.0027
    40. (0.00324) RY*( 2) C   2           s( 30.63%)p 1.27( 38.81%)d 1.00( 30.57%)
                                            0.0000  0.0125  0.5533  0.0047 -0.5460
                                           -0.0199 -0.2992 -0.0000 -0.0000  0.2460
                                           -0.0000  0.0000  0.4929 -0.0467
    41. (0.00179) RY*( 3) C   2           s(  0.00%)p 1.00( 10.10%)d 8.90( 89.90%)
                                           -0.0000 -0.0000  0.0000 -0.0000 -0.0000
                                           -0.0000  0.0000  0.0091 -0.3176  0.0000
                                            0.6681  0.6728 -0.0000 -0.0000
    42. (0.00117) RY*( 4) C   2           s(  0.00%)p 1.00( 55.07%)d 0.82( 44.93%)
                                            0.0000 -0.0000 -0.0000 -0.0000 -0.0000
                                           -0.0000  0.0000 -0.0255 -0.7417 -0.0000
                                            0.2669 -0.6148 -0.0000  0.0000
    43. (0.00042) RY*( 5) C   2           s( 31.82%)p 0.03(  1.07%)d 2.11( 67.11%)
                                           -0.0000 -0.0102  0.5640 -0.0339  0.0471
                                           -0.0379 -0.0769  0.0000 -0.0000  0.2707
                                           -0.0000 -0.0000 -0.7701 -0.0684
    44. (0.00030) RY*( 6) C   2           s(  3.66%)p16.21( 59.34%)d10.11( 37.00%)
                                            0.0000 -0.0251  0.1897 -0.0134  0.7683
                                           -0.0378 -0.0387  0.0000 -0.0000  0.4723
                                           -0.0000  0.0000  0.3681 -0.1072
    45. (0.00003) RY*( 7) C   2           s( 18.54%)p 0.84( 15.50%)d 3.56( 65.97%)
    46. (0.00001) RY*( 8) C   2           s(  0.00%)p 1.00( 34.89%)d 1.87( 65.11%)
    47. (0.00001) RY*( 9) C   2           s(  2.23%)p 0.71(  1.57%)d43.19( 96.20%)
    48. (0.00594) RY*( 1) C   3           s(  7.20%)p12.17( 87.68%)d 0.71(  5.12%)
                                            0.0000  0.0081  0.2683 -0.0184 -0.9184
                                            0.0099 -0.1815  0.0000  0.0000 -0.1669
                                            0.0000 -0.0000  0.1511 -0.0222
    49. (0.00410) RY*( 2) C   3           s(  2.54%)p36.79( 93.56%)d 1.53(  3.89%)
                                            0.0000  0.0026  0.1595 -0.0119 -0.1245
                                           -0.0117  0.9591 -0.0000 -0.0000  0.0685
                                           -0.0000  0.0000  0.1820 -0.0334
    50. (0.00196) RY*( 3) C   3           s(  0.00%)p 1.00( 80.39%)d 0.24( 19.61%)
                                           -0.0000  0.0000 -0.0000 -0.0000 -0.0000
                                           -0.0000  0.0000  0.0110  0.8966  0.0000
                                            0.3665 -0.2484  0.0000  0.0000
    51. (0.00105) RY*( 4) C   3           s( 86.94%)p 0.07(  6.16%)d 0.08(  6.90%)
                                           -0.0000 -0.0051  0.9324  0.0099  0.2305
                                            0.0011 -0.0916  0.0000  0.0000  0.1258
                                            0.0000  0.0000 -0.2285 -0.0300
    52. (0.00073) RY*( 5) C   3           s(  0.00%)p 1.00(  4.27%)d22.43( 95.73%)
                                            0.0000  0.0000 -0.0000 -0.0000 -0.0000
                                           -0.0000  0.0000 -0.0109  0.2063 -0.0000
                                            0.1509  0.9667  0.0000  0.0000
    53. (0.00026) RY*( 6) C   3           s(  0.00%)p 1.00( 15.38%)d 5.50( 84.62%)
                                           -0.0000 -0.0000  0.0000  0.0000 -0.0000
                                            0.0000 -0.0000  0.0125 -0.3919  0.0000
                                            0.9180 -0.0595 -0.0000  0.0000
    54. (0.00020) RY*( 7) C   3           s(  0.12%)p23.24(  2.84%)d99.99( 97.03%)
                                           -0.0000 -0.0003  0.0350 -0.0055  0.0983
                                           -0.0210  0.1353  0.0000 -0.0000 -0.9294
                                            0.0000 -0.0000 -0.3261  0.0128
    55. (0.00016) RY*( 8) C   3           s(  3.08%)p 3.15(  9.68%)d28.36( 87.24%)
                                            0.0000 -0.0027  0.1754 -0.0117  0.2779
                                            0.0057 -0.1395  0.0000  0.0000 -0.2949
                                            0.0000 -0.0000  0.8860  0.0227
    56. (0.00003) RY*( 9) C   3           s(  0.16%)p 0.82(  0.13%)d99.99( 99.70%)
    57. (0.00586) RY*( 1) C   4           s(  0.66%)p99.99( 93.49%)d 8.84(  5.85%)
                                            0.0000 -0.0228  0.0781  0.0096  0.4630
                                           -0.0268 -0.8483  0.0000  0.0000  0.1299
                                            0.0000 -0.0000  0.2029  0.0218
    58. (0.00250) RY*( 2) C   4           s(  5.50%)p16.69( 91.82%)d 0.49(  2.68%)
                                            0.0000  0.0168  0.2340 -0.0214  0.8340
                                           -0.0082  0.4713  0.0000  0.0000 -0.1400
                                           -0.0000 -0.0000  0.0735 -0.0418
    59. (0.00097) RY*( 3) C   4           s( 92.03%)p 0.06(  5.83%)d 0.02(  2.13%)
                                            0.0000 -0.0062  0.9593  0.0159 -0.2395
                                           -0.0130 -0.0235  0.0000  0.0000  0.1220
                                            0.0000  0.0000  0.0063 -0.0799
    60. (0.00078) RY*( 4) C   4           s(  0.00%)p 1.00( 80.70%)d 0.24( 19.30%)
                                           -0.0000  0.0000 -0.0000 -0.0000  0.0000
                                            0.0000 -0.0000  0.0064  0.8983 -0.0000
                                            0.3009  0.3201 -0.0000  0.0000
    61. (0.00064) RY*( 5) C   4           s(  0.00%)p 1.00( 13.33%)d 6.50( 86.67%)
                                            0.0000 -0.0000  0.0000 -0.0000  0.0000
                                           -0.0000  0.0000  0.0090 -0.3650 -0.0000
                                            0.9167  0.1625 -0.0000  0.0000
    62. (0.00011) RY*( 6) C   4           s(  0.86%)p 4.09(  3.52%)d99.99( 95.62%)
                                           -0.0000 -0.0032  0.0926  0.0234 -0.1196
                                            0.0103 -0.1422  0.0000 -0.0000 -0.9441
                                           -0.0000 -0.0000  0.2373  0.0928
    63. (0.00006) RY*( 7) C   4           s(  0.65%)p 6.83(  4.44%)d99.99( 94.91%)
    64. (0.00001) RY*( 8) C   4           s(  0.00%)p 1.00(  6.01%)d15.65( 93.99%)
    65. (0.00001) RY*( 9) C   4           s(  0.38%)p 2.42(  0.93%)d99.99( 98.69%)
    66. (0.00538) RY*( 1) C   5           s(  0.08%)p99.99( 92.89%)d89.80(  7.03%)
                                           -0.0000  0.0277 -0.0042  0.0230  0.6126
                                            0.0222  0.7433  0.0000  0.0000  0.2622
                                            0.0000  0.0000 -0.0190 -0.0346
    67. (0.00272) RY*( 2) C   5           s(  0.16%)p99.99( 98.33%)d 9.40(  1.51%)
                                           -0.0000  0.0019  0.0400 -0.0272  0.7621
                                            0.0257 -0.6334 -0.0000  0.0000  0.0062
                                            0.0000  0.0000 -0.1226 -0.0037
    68. (0.00084) RY*( 3) C   5           s( 94.47%)p 0.01(  0.48%)d 0.05(  5.05%)
                                            0.0000 -0.0032  0.9719 -0.0123  0.0074
                                           -0.0154  0.0660  0.0000 -0.0000 -0.1989
                                           -0.0000  0.0000  0.0144 -0.1036
    69. (0.00076) RY*( 4) C   5           s(  0.00%)p 1.00( 41.72%)d 1.40( 58.28%)
                                            0.0000 -0.0000  0.0000 -0.0000 -0.0000
                                           -0.0000 -0.0000 -0.0042  0.6459 -0.0000
                                            0.6610 -0.3819 -0.0000 -0.0000
    70. (0.00065) RY*( 5) C   5           s(  0.00%)p 1.00( 51.80%)d 0.93( 48.20%)
                                           -0.0000  0.0000 -0.0000  0.0000 -0.0000
                                            0.0000 -0.0000  0.0116  0.7197  0.0000
                                           -0.3602  0.5935  0.0000  0.0000
    71. (0.00014) RY*( 6) C   5           s(  0.00%)p 1.00(  1.54%)d63.92( 98.46%)
                                            0.0000  0.0005  0.0017 -0.0201  0.0962
                                            0.0176 -0.0737 -0.0000  0.0000  0.0567
                                            0.0000 -0.0000  0.9906  0.0052
    72. (0.00005) RY*( 7) C   5           s(  5.33%)p 0.90(  4.80%)d16.85( 89.87%)
    73. (0.00000) RY*( 8) C   5           s(  0.00%)p 1.00(  6.52%)d14.33( 93.48%)
    74. (0.00000) RY*( 9) C   5           s(  0.05%)p39.02(  1.99%)d99.99( 97.96%)
    75. (0.00519) RY*( 1) C   6           s(  0.17%)p99.99( 92.42%)d44.82(  7.42%)
                                           -0.0000  0.0270  0.0305  0.0295  0.9385
                                           -0.0068 -0.2059  0.0000  0.0000 -0.1148
                                            0.0000 -0.0000  0.2444 -0.0352
    76. (0.00258) RY*( 2) C   6           s(  0.01%)p 1.00( 98.49%)d 0.02(  1.50%)
                                           -0.0000 -0.0004  0.0095 -0.0085  0.2129
                                           -0.0373  0.9686 -0.0000  0.0000 -0.1098
                                           -0.0000 -0.0000 -0.0543 -0.0005
    77. (0.00093) RY*( 3) C   6           s( 95.08%)p 0.00(  0.11%)d 0.05(  4.82%)
                                            0.0000 -0.0039  0.9751 -0.0198  0.0200
                                            0.0052 -0.0152 -0.0000 -0.0000  0.0800
                                           -0.0000 -0.0000 -0.1836 -0.0900
    78. (0.00080) RY*( 4) C   6           s(  0.00%)p 1.00( 93.14%)d 0.07(  6.86%)
                                            0.0000  0.0000  0.0000 -0.0000 -0.0000
                                            0.0000 -0.0000  0.0070  0.9651 -0.0000
                                            0.2589  0.0398 -0.0000  0.0000
    79. (0.00065) RY*( 5) C   6           s(  0.00%)p 1.00(  0.89%)d99.99( 99.11%)
                                           -0.0000 -0.0000  0.0000 -0.0000  0.0000
                                           -0.0000  0.0000 -0.0109 -0.0935 -0.0000
                                            0.1992  0.9754  0.0000  0.0000
    80. (0.00014) RY*( 6) C   6           s(  0.01%)p 1.00(  1.55%)d63.54( 98.44%)
                                           -0.0000 -0.0002  0.0096 -0.0059  0.0230
                                           -0.0265  0.1193 -0.0000  0.0000  0.8936
                                            0.0000  0.0000  0.4312  0.0030
    81. (0.00005) RY*( 7) C   6           s(  4.77%)p 1.08(  5.17%)d18.86( 90.05%)
    82. (0.00000) RY*( 8) C   6           s(  0.00%)p 1.00(  6.02%)d15.62( 93.98%)
    83. (0.00000) RY*( 9) C   6           s(  0.05%)p43.68(  2.30%)d99.99( 97.65%)
    84. (0.00537) RY*( 1) C   7           s(  0.08%)p99.99( 92.83%)d90.22(  7.09%)
                                           -0.0000  0.0280  0.0019  0.0107  0.2685
                                           -0.0297 -0.9248 -0.0000 -0.0000 -0.1530
                                           -0.0000  0.0000 -0.2147 -0.0370
    85. (0.00265) RY*( 2) C   7           s(  0.00%)p 1.00( 98.56%)d 0.01(  1.43%)
                                            0.0000 -0.0019  0.0052  0.0347 -0.9521
                                            0.0130 -0.2788  0.0000 -0.0000 -0.0927
                                            0.0000 -0.0000  0.0757  0.0033
    86. (0.00089) RY*( 3) C   7           s( 94.22%)p 0.00(  0.31%)d 0.06(  5.47%)
                                            0.0000 -0.0030  0.9707 -0.0032  0.0180
                                            0.0192 -0.0487 -0.0000 -0.0000  0.1407
                                           -0.0000 -0.0000  0.1556 -0.1034
    87. (0.00073) RY*( 4) C   7           s(  0.00%)p 1.00( 71.05%)d 0.41( 28.95%)
                                            0.0000 -0.0000 -0.0000 -0.0000 -0.0000
                                           -0.0000 -0.0000  0.0004  0.8429  0.0000
                                           -0.4129 -0.3449  0.0000 -0.0000
    88. (0.00068) RY*( 5) C   7           s(  0.00%)p 1.00( 23.18%)d 3.31( 76.82%)
                                            0.0000 -0.0000  0.0000 -0.0000 -0.0000
                                            0.0000 -0.0000  0.0124  0.4813 -0.0000
                                            0.8652  0.1404  0.0000  0.0000
    89. (0.00014) RY*( 6) C   7           s(  0.03%)p46.75(  1.48%)d99.99( 98.49%)
                                            0.0000 -0.0002  0.0178 -0.0256  0.1150
                                           -0.0073  0.0293 -0.0000 -0.0000 -0.7975
                                           -0.0000 -0.0000  0.5901 -0.0251
    90. (0.00004) RY*( 7) C   7           s(  5.70%)p 0.88(  5.01%)d15.67( 89.29%)
    91. (0.00000) RY*( 8) C   7           s(  0.00%)p 1.00(  5.81%)d16.20( 94.19%)
    92. (0.00000) RY*( 9) C   7           s(  0.06%)p29.72(  1.83%)d99.99( 98.10%)
    93. (0.00596) RY*( 1) C   8           s(  0.84%)p99.99( 93.95%)d 6.19(  5.21%)
                                            0.0000 -0.0217  0.0891  0.0171  0.8408
                                            0.0203  0.4816  0.0000  0.0000 -0.2244
                                           -0.0000 -0.0000  0.0365  0.0191
    94. (0.00303) RY*( 2) C   8           s(  3.28%)p28.79( 94.31%)d 0.74(  2.42%)
                                           -0.0000  0.0164  0.1802 -0.0232  0.4807
                                            0.0123 -0.8434  0.0000  0.0000  0.0782
                                            0.0000  0.0000  0.1291 -0.0369
    95. (0.00126) RY*( 3) C   8           s(  0.00%)p 1.00( 98.15%)d 0.02(  1.85%)
                                            0.0000 -0.0000  0.0000  0.0000 -0.0000
                                            0.0000  0.0000  0.0006  0.9907  0.0000
                                           -0.0705 -0.1162 -0.0000  0.0000
    96. (0.00095) RY*( 4) C   8           s( 93.55%)p 0.04(  4.07%)d 0.03(  2.38%)
                                            0.0000 -0.0052  0.9672  0.0208 -0.1805
                                            0.0077  0.0873  0.0000 -0.0000 -0.1180
                                            0.0000 -0.0000 -0.0560 -0.0822
    97. (0.00062) RY*( 5) C   8           s(  0.00%)p 1.00(  0.08%)d99.99( 99.92%)
                                           -0.0000  0.0000 -0.0000 -0.0000  0.0000
                                           -0.0000 -0.0000 -0.0100 -0.0256  0.0000
                                            0.7428 -0.6689 -0.0000  0.0000
    98. (0.00012) RY*( 6) C   8           s(  0.40%)p 5.96(  2.41%)d99.99( 97.18%)
                                           -0.0000 -0.0022  0.0636  0.0197 -0.0699
                                           -0.0182  0.1361 -0.0000  0.0000  0.2185
                                           -0.0000 -0.0000  0.9576  0.0838
    99. (0.00006) RY*( 7) C   8           s(  1.67%)p 2.72(  4.55%)d56.18( 93.78%)
   100. (0.00002) RY*( 8) C   8           s(  0.00%)p 1.00(  1.82%)d54.03( 98.18%)
   101. (0.00001) RY*( 9) C   8           s(  0.34%)p 2.19(  0.75%)d99.99( 98.91%)
   102. (0.00164) RY*( 1) H   9           s(  0.00%)p 1.00(100.00%)
                                           -0.0000 -0.0000 -0.0000  0.0000  1.0000
   103. (0.00152) RY*( 2) H   9           s( 70.56%)p 0.42( 29.44%)
                                            0.0117  0.8399  0.2333  0.4899 -0.0000
   104. (0.00091) RY*( 3) H   9           s( 25.91%)p 2.86( 74.09%)
                                            0.0083  0.5089 -0.0261 -0.8604  0.0000
   105. (0.00002) RY*( 4) H   9           s(  3.93%)p24.48( 96.07%)
   106. (0.00254) RY*( 1) H  10           s( 99.28%)p 0.01(  0.72%)
                                            0.0073  0.9964  0.0548 -0.0647 -0.0009
   107. (0.00026) RY*( 2) H  10           s(  0.46%)p99.99( 99.54%)
                                            0.0023  0.0679 -0.7682  0.3881  0.5046
   108. (0.00014) RY*( 3) H  10           s(  0.02%)p99.99( 99.98%)
                                            0.0122 -0.0071  0.6365  0.4217  0.6456
   109. (0.00003) RY*( 4) H  10           s(  0.32%)p99.99( 99.68%)
   110. (0.00254) RY*( 1) H  11           s( 99.28%)p 0.01(  0.72%)
                                            0.0073  0.9964  0.0548 -0.0647  0.0009
   111. (0.00026) RY*( 2) H  11           s(  0.46%)p99.99( 99.54%)
                                            0.0023  0.0679 -0.7682  0.3881 -0.5046
   112. (0.00014) RY*( 3) H  11           s(  0.02%)p99.99( 99.98%)
                                            0.0122 -0.0071  0.6365  0.4217 -0.6456
   113. (0.00003) RY*( 4) H  11           s(  0.32%)p99.99( 99.68%)
   114. (0.00188) RY*( 1) H  12           s( 99.30%)p 0.01(  0.70%)
                                            0.0045  0.9965  0.0473 -0.0692  0.0000
   115. (0.00020) RY*( 2) H  12           s(  0.00%)p 1.00(100.00%)
                                           -0.0000 -0.0000 -0.0000 -0.0000  1.0000
   116. (0.00009) RY*( 3) H  12           s(  0.07%)p99.99( 99.93%)
   117. (0.00006) RY*( 4) H  12           s(  0.72%)p99.99( 99.28%)
   118. (0.00166) RY*( 1) H  13           s( 99.18%)p 0.01(  0.82%)
                                            0.0046  0.9959 -0.0633 -0.0650 -0.0000
   119. (0.00019) RY*( 2) H  13           s(  0.00%)p 1.00(100.00%)
                                           -0.0000  0.0000 -0.0000 -0.0000  1.0000
   120. (0.00009) RY*( 3) H  13           s(  0.00%)p 1.00(100.00%)
   121. (0.00006) RY*( 4) H  13           s(  0.91%)p99.99( 99.09%)
   122. (0.00164) RY*( 1) H  14           s( 99.20%)p 0.01(  0.80%)
                                            0.0045  0.9960 -0.0879  0.0172  0.0000
   123. (0.00019) RY*( 2) H  14           s(  0.00%)p 1.00(100.00%)
                                            0.0000 -0.0000 -0.0000 -0.0000  1.0000
   124. (0.00009) RY*( 3) H  14           s(  0.00%)p 1.00(100.00%)
   125. (0.00006) RY*( 4) H  14           s(  0.89%)p99.99( 99.11%)
   126. (0.00166) RY*( 1) H  15           s( 99.16%)p 0.01(  0.84%)
                                            0.0047  0.9958 -0.0322  0.0860  0.0000
   127. (0.00018) RY*( 2) H  15           s(  0.00%)p 1.00(100.00%)
                                           -0.0000  0.0000 -0.0000 -0.0000  1.0000
   128. (0.00009) RY*( 3) H  15           s(  0.00%)p 1.00(100.00%)
   129. (0.00006) RY*( 4) H  15           s(  0.93%)p99.99( 99.07%)
   130. (0.00258) RY*( 1) H  16           s( 99.16%)p 0.01(  0.84%)
                                            0.0057  0.9958  0.0915 -0.0012 -0.0000
   131. (0.00016) RY*( 2) H  16           s(  0.00%)p 1.00(100.00%)
                                           -0.0000  0.0000 -0.0000  0.0000  1.0000
   132. (0.00010) RY*( 3) H  16           s(  0.58%)p99.99( 99.42%)
   133. (0.00007) RY*( 4) H  16           s(  0.36%)p99.99( 99.64%)
   134. (0.00666) BD*( 1) O   1 - C   2  
                ( 32.58%)   0.5708* O   1 s( 32.49%)p 2.08( 67.44%)d 0.00(  0.07%)
                                           -0.0001  0.5700  0.0049 -0.4333 -0.0034
                                           -0.6976  0.0005  0.0000 -0.0000  0.0122
                                           -0.0000 -0.0000 -0.0170 -0.0158
                ( 67.42%)  -0.8211* C   2 s( 21.65%)p 3.61( 78.07%)d 0.01(  0.28%)
                                            0.0000  0.4631  0.0452  0.5179  0.0264
                                            0.7148  0.0307 -0.0000 -0.0000  0.0433
                                           -0.0000 -0.0000 -0.0148 -0.0266
   135. (0.00498) BD*( 1) O   1 - H   9  
                ( 26.78%)   0.5175* O   1 s( 19.94%)p 4.01( 79.98%)d 0.00(  0.08%)
                                           -0.0002 -0.4460 -0.0212 -0.8753 -0.0340
                                            0.1797 -0.0139 -0.0000 -0.0000  0.0222
                                           -0.0000  0.0000 -0.0122  0.0136
                ( 73.22%)  -0.8557* H   9 s( 99.61%)p 0.00(  0.39%)
                                           -0.9980  0.0026  0.0620 -0.0100  0.0000
   136. (0.03030) BD*( 1) C   2 - C   3  
                ( 51.04%)   0.7144* C   2 s( 30.82%)p 2.24( 69.13%)d 0.00(  0.05%)
                                           -0.0003 -0.5552 -0.0025  0.8014 -0.0117
                                           -0.2210  0.0006  0.0000  0.0000  0.0109
                                           -0.0000  0.0000 -0.0168  0.0101
                ( 48.96%)  -0.6997* C   3 s( 30.50%)p 2.28( 69.46%)d 0.00(  0.04%)
                                           -0.0001 -0.5522 -0.0013 -0.8130  0.0095
                                            0.1831 -0.0022 -0.0000  0.0000  0.0068
                                           -0.0000  0.0000 -0.0147  0.0120
   137. (0.02983) BD*( 1) C   2 - H  10  
                ( 40.13%)   0.6335* C   2 s( 23.82%)p 3.20( 76.13%)d 0.00(  0.05%)
                                            0.0001 -0.4879  0.0125 -0.2092 -0.0073
                                            0.4667 -0.0041 -0.7068  0.0084  0.0057
                                           -0.0040  0.0175  0.0048 -0.0112
                ( 59.87%)  -0.7738* H  10 s( 99.91%)p 0.00(  0.09%)
                                           -0.9996  0.0061  0.0053 -0.0158  0.0240
   138. (0.02983) BD*( 1) C   2 - H  11  
                ( 40.13%)   0.6335* C   2 s( 23.82%)p 3.20( 76.13%)d 0.00(  0.05%)
                                            0.0001 -0.4879  0.0125 -0.2092 -0.0073
                                            0.4667 -0.0041  0.7068 -0.0084  0.0057
                                            0.0040 -0.0175  0.0048 -0.0112
                ( 59.87%)  -0.7738* H  11 s( 99.91%)p 0.00(  0.09%)
                                           -0.9996  0.0061  0.0053 -0.0158 -0.0240
   139. (0.02443) BD*( 1) C   3 - C   4  
                ( 49.23%)   0.7016* C   3 s( 34.55%)p 1.89( 65.41%)d 0.00(  0.04%)
                                            0.0001 -0.5878 -0.0025  0.5355 -0.0103
                                            0.6058  0.0159  0.0000  0.0000 -0.0161
                                           -0.0000 -0.0000  0.0019  0.0119
                ( 50.77%)  -0.7125* C   4 s( 35.84%)p 1.79( 64.12%)d 0.00(  0.04%)
                                           -0.0001 -0.5986 -0.0032 -0.5653 -0.0182
                                           -0.5666  0.0154 -0.0000  0.0000 -0.0169
                                           -0.0000 -0.0000  0.0014  0.0124
   140. (0.02637) BD*( 1) C   3 - C   8  
                ( 48.96%)   0.6997* C   3 s( 34.90%)p 1.86( 65.06%)d 0.00(  0.04%)
                                            0.0001 -0.5908  0.0004  0.2269 -0.0160
                                           -0.7738 -0.0098 -0.0000 -0.0000  0.0091
                                            0.0000 -0.0000  0.0123  0.0114
                ( 51.04%)  -0.7144* C   8 s( 35.23%)p 1.84( 64.72%)d 0.00(  0.05%)
                                           -0.0001 -0.5935 -0.0044 -0.2658 -0.0235
                                            0.7590 -0.0049  0.0000 -0.0000  0.0092
                                           -0.0000 -0.0000  0.0147  0.0125
   141. (0.33844) BD*( 2) C   3 - C   8  
                ( 49.89%)   0.7063* C   3 s(  0.00%)p 1.00( 99.96%)d 0.00(  0.04%)
                                            0.0000  0.0000 -0.0000  0.0000 -0.0000
                                            0.0000 -0.0000 -0.9998  0.0027  0.0000
                                            0.0138 -0.0140 -0.0000 -0.0000
                ( 50.11%)  -0.7079* C   8 s(  0.00%)p 1.00( 99.95%)d 0.00(  0.05%)
                                            0.0000  0.0000  0.0000  0.0000  0.0000
                                            0.0000  0.0000 -0.9998  0.0034 -0.0000
                                            0.0054  0.0208  0.0000  0.0000
   142. (0.01664) BD*( 1) C   4 - C   5  
                ( 49.68%)   0.7048* C   4 s( 36.17%)p 1.76( 63.78%)d 0.00(  0.04%)
                                           -0.0000 -0.6013 -0.0136  0.7841  0.0175
                                           -0.1466  0.0359  0.0000  0.0000  0.0083
                                           -0.0000  0.0000 -0.0149  0.0117
                ( 50.32%)  -0.7094* C   5 s( 35.83%)p 1.79( 64.12%)d 0.00(  0.04%)
                                           -0.0000 -0.5986 -0.0086 -0.7748 -0.0018
                                            0.1981  0.0399 -0.0000  0.0000  0.0060
                                           -0.0000  0.0000 -0.0162  0.0120
   143. (0.33019) BD*( 2) C   4 - C   5  
                ( 49.44%)   0.7031* C   4 s(  0.00%)p 1.00( 99.96%)d 0.00(  0.04%)
                                           -0.0000  0.0000  0.0000  0.0000  0.0000
                                            0.0000 -0.0000 -0.9998  0.0069  0.0000
                                            0.0149 -0.0134 -0.0000  0.0000
                ( 50.56%)  -0.7111* C   5 s(  0.00%)p 1.00( 99.96%)d 0.00(  0.04%)
                                            0.0000 -0.0000  0.0000  0.0000 -0.0000
                                            0.0000 -0.0000 -0.9997  0.0108  0.0000
                                           -0.0203 -0.0058  0.0000 -0.0000
   144. (0.01535) BD*( 1) C   4 - H  12  
                ( 39.02%)   0.6247* C   4 s( 27.90%)p 2.58( 72.07%)d 0.00(  0.03%)
                                           -0.0003  0.5280 -0.0140  0.2534 -0.0106
                                           -0.8102  0.0027 -0.0000 -0.0000 -0.0088
                                           -0.0000  0.0000 -0.0122 -0.0102
                ( 60.98%)  -0.7809* H  12 s( 99.91%)p 0.00(  0.09%)
                                            0.9996 -0.0022 -0.0079  0.0288  0.0000
   145. (0.01792) BD*( 1) C   5 - C   6  
                ( 49.89%)   0.7063* C   5 s( 35.80%)p 1.79( 64.15%)d 0.00(  0.04%)
                                           -0.0000 -0.5983 -0.0081  0.2696  0.0402
                                           -0.7531  0.0011 -0.0000  0.0000  0.0088
                                            0.0000 -0.0000  0.0147  0.0118
                ( 50.11%)  -0.7079* C   6 s( 35.60%)p 1.81( 64.36%)d 0.00(  0.04%)
                                           -0.0000 -0.5966 -0.0085 -0.2133  0.0330
                                            0.7723  0.0225  0.0000  0.0000  0.0112
                                           -0.0000 -0.0000  0.0133  0.0119
   146. (0.01421) BD*( 1) C   5 - H  13  
                ( 38.82%)   0.6230* C   5 s( 28.27%)p 2.54( 71.70%)d 0.00(  0.03%)
                                           -0.0003  0.5315 -0.0139 -0.5701  0.0052
                                           -0.6260  0.0065 -0.0000  0.0000  0.0149
                                            0.0000  0.0000 -0.0015 -0.0099
                ( 61.18%)  -0.7822* H  13 s( 99.91%)p 0.00(  0.09%)
                                            0.9995 -0.0018  0.0203  0.0222  0.0000
   147. (0.01794) BD*( 1) C   6 - C   7  
                ( 49.98%)   0.7070* C   6 s( 35.83%)p 1.79( 64.13%)d 0.00(  0.04%)
                                           -0.0000 -0.5985 -0.0083 -0.5217  0.0203
                                           -0.6063 -0.0345 -0.0000 -0.0000 -0.0173
                                           -0.0000 -0.0000 -0.0002  0.0119
                ( 50.02%)  -0.7072* C   7 s( 35.85%)p 1.79( 64.10%)d 0.00(  0.04%)
                                           -0.0000 -0.5987 -0.0094  0.5637  0.0365
                                            0.5671 -0.0175  0.0000  0.0000 -0.0171
                                           -0.0000 -0.0000  0.0026  0.0118
   148. (0.33024) BD*( 2) C   6 - C   7  
                ( 49.48%)   0.7034* C   6 s(  0.00%)p 1.00( 99.96%)d 0.00(  0.04%)
                                            0.0000  0.0000  0.0000  0.0000 -0.0000
                                            0.0000  0.0000 -0.9997  0.0129  0.0000
                                           -0.0199 -0.0058  0.0000 -0.0000
                ( 50.52%)  -0.7108* C   7 s(  0.00%)p 1.00( 99.96%)d 0.00(  0.04%)
                                           -0.0000 -0.0000  0.0000  0.0000 -0.0000
                                            0.0000 -0.0000 -0.9997  0.0112 -0.0000
                                            0.0048  0.0205  0.0000  0.0000
   149. (0.01445) BD*( 1) C   6 - H  14  
                ( 38.82%)   0.6230* C   6 s( 28.49%)p 2.51( 71.48%)d 0.00(  0.03%)
                                           -0.0003  0.5336 -0.0137 -0.8252  0.0075
                                            0.1838 -0.0014 -0.0000 -0.0000 -0.0062
                                            0.0000 -0.0000  0.0134 -0.0098
                ( 61.18%)  -0.7822* H  14 s( 99.91%)p 0.00(  0.09%)
                                            0.9995 -0.0019  0.0293 -0.0066  0.0000
   150. (0.01712) BD*( 1) C   7 - C   8  
                ( 50.19%)   0.7084* C   7 s( 35.84%)p 1.79( 64.11%)d 0.00(  0.04%)
                                            0.0000  0.5986  0.0065  0.7857  0.0171
                                           -0.1490  0.0354  0.0000  0.0000 -0.0087
                                            0.0000  0.0000  0.0150 -0.0120
                ( 49.81%)  -0.7058* C   8 s( 35.80%)p 1.79( 64.15%)d 0.00(  0.04%)
                                            0.0000  0.5982  0.0138 -0.7754 -0.0005
                                            0.1966  0.0411 -0.0000  0.0000 -0.0057
                                            0.0000  0.0000  0.0165 -0.0117
   151. (0.01446) BD*( 1) C   7 - H  15  
                ( 38.81%)   0.6230* C   7 s( 28.21%)p 2.54( 71.76%)d 0.00(  0.03%)
                                            0.0003 -0.5310  0.0134  0.2507 -0.0027
                                           -0.8091  0.0074 -0.0000 -0.0000  0.0085
                                           -0.0000 -0.0000  0.0123  0.0098
                ( 61.19%)  -0.7822* H  15 s( 99.91%)p 0.00(  0.09%)
                                           -0.9995  0.0019 -0.0089  0.0287  0.0000
   152. (0.01615) BD*( 1) C   8 - H  16  
                ( 37.74%)   0.6143* C   8 s( 28.89%)p 2.46( 71.08%)d 0.00(  0.03%)
                                            0.0003 -0.5373  0.0145 -0.5714  0.0064
                                           -0.6199  0.0012 -0.0000  0.0000 -0.0144
                                           -0.0000 -0.0000  0.0005  0.0100
                ( 62.26%)  -0.7891* H  16 s( 99.90%)p 0.00(  0.10%)
                                           -0.9995  0.0037  0.0224  0.0216  0.0000


 NHO Directionality and "Bond Bending" (deviations from line of nuclear centers)

         [Thresholds for printing:  angular deviation  >  1.0 degree]
                                    hybrid p-character > 25.0%
                                    orbital occupancy  >  0.10e

                                Line of Centers        Hybrid 1              Hybrid 2
                                ---------------  -------------------   ------------------
                NBO               Theta   Phi    Theta   Phi    Dev    Theta   Phi    Dev
 ========================================================================================
     1. BD (   1) O   1 - C   2    90.0  236.3    90.0  237.9   1.6     90.0   53.9   2.4
     2. BD (   1) O   1 - H   9    90.0  344.7    90.0  349.7   4.9      --     --    --
     3. BD (   1) C   2 - C   3    90.0  166.6    90.0  164.4   2.2      --     --    --
     4. BD (   1) C   2 - H  10    36.8  288.6    36.2  295.1   3.9      --     --    --
     5. BD (   1) C   2 - H  11   143.2  288.6   143.8  295.1   3.9      --     --    --
     6. BD (   1) C   3 - C   4    90.0  226.9    90.0  229.8   2.9     90.0   43.4   3.6
     7. BD (   1) C   3 - C   8    90.0  107.8    90.0  105.1   2.8     90.0  291.0   3.2
     8. BD (   2) C   3 - C   8    90.0  107.8     0.0    0.0  90.0      0.0    0.0  90.0
     9. BD (   1) C   4 - C   5    90.0  167.6    90.0  172.1   4.6     90.0  343.0   4.6
    10. BD (   2) C   4 - C   5    90.0  167.6     0.0    0.0  90.0      0.0    0.0  90.0
    12. BD (   1) C   5 - C   6    90.0  107.6    90.0  112.4   4.8     90.0  282.8   4.8
    14. BD (   1) C   6 - C   7    90.0   47.1    90.0   52.0   4.8     90.0  222.5   4.7
    15. BD (   2) C   6 - C   7    90.0   47.1     0.0    0.0  90.0      0.0    0.0  90.0
    17. BD (   1) C   7 - C   8    90.0  347.5    90.0  351.9   4.4     90.0  163.0   4.6
    28. LP (   1) O   1             --     --     90.0  106.5   --       --     --    --
    29. LP (   2) O   1             --     --      0.0    0.0   --       --     --    --
   141. BD*(   2) C   3 - C   8    90.0  107.8     0.0    0.0  90.0      0.0    0.0  90.0
   143. BD*(   2) C   4 - C   5    90.0  167.6     0.0    0.0  90.0      0.0    0.0  90.0
   148. BD*(   2) C   6 - C   7    90.0   47.1     0.0    0.0  90.0      0.0    0.0  90.0


 Second Order Perturbation Theory Analysis of Fock Matrix in NBO Basis

     Threshold for printing:   0.50 kcal/mol
                                                                              E(2)  E(j)-E(i) F(i,j)
         Donor NBO (i)                     Acceptor NBO (j)                 kcal/mol   a.u.    a.u. 
 ===================================================================================================

 within unit  1
   1. BD (   1) O   1 - C   2        / 49. RY*(   2) C   3                    0.67    1.79    0.031
   1. BD (   1) O   1 - C   2        /103. RY*(   2) H   9                    0.77    1.65    0.032
   1. BD (   1) O   1 - C   2        /139. BD*(   1) C   3 - C   4            2.26    1.41    0.051
   2. BD (   1) O   1 - H   9        / 40. RY*(   2) C   2                    0.58    1.90    0.030
   2. BD (   1) O   1 - H   9        /136. BD*(   1) C   2 - C   3            3.24    1.12    0.054
   3. BD (   1) C   2 - C   3        / 31. RY*(   2) O   1                    0.51    2.13    0.030
   3. BD (   1) C   2 - C   3        / 57. RY*(   1) C   4                    1.31    1.76    0.043
   3. BD (   1) C   2 - C   3        / 93. RY*(   1) C   8                    1.27    1.76    0.042
   3. BD (   1) C   2 - C   3        /135. BD*(   1) O   1 - H   9            1.85    1.05    0.040
   3. BD (   1) C   2 - C   3        /137. BD*(   1) C   2 - H  10            0.54    1.04    0.021
   3. BD (   1) C   2 - C   3        /138. BD*(   1) C   2 - H  11            0.54    1.04    0.021
   3. BD (   1) C   2 - C   3        /139. BD*(   1) C   3 - C   4            2.46    1.20    0.048
   3. BD (   1) C   2 - C   3        /140. BD*(   1) C   3 - C   8            2.80    1.20    0.052
   3. BD (   1) C   2 - C   3        /142. BD*(   1) C   4 - C   5            2.54    1.21    0.049
   3. BD (   1) C   2 - C   3        /150. BD*(   1) C   7 - C   8            2.47    1.21    0.049
   4. BD (   1) C   2 - H  10        / 30. RY*(   1) O   1                    0.69    1.64    0.030
   4. BD (   1) C   2 - H  10        / 50. RY*(   3) C   3                    0.93    1.38    0.032
   4. BD (   1) C   2 - H  10        /136. BD*(   1) C   2 - C   3            0.55    0.92    0.020
   4. BD (   1) C   2 - H  10        /140. BD*(   1) C   3 - C   8            2.16    1.09    0.043
   4. BD (   1) C   2 - H  10        /141. BD*(   2) C   3 - C   8            3.55    0.55    0.043
   5. BD (   1) C   2 - H  11        / 30. RY*(   1) O   1                    0.69    1.64    0.030
   5. BD (   1) C   2 - H  11        / 50. RY*(   3) C   3                    0.93    1.38    0.032
   5. BD (   1) C   2 - H  11        /136. BD*(   1) C   2 - C   3            0.55    0.92    0.020
   5. BD (   1) C   2 - H  11        /140. BD*(   1) C   3 - C   8            2.16    1.09    0.043
   5. BD (   1) C   2 - H  11        /141. BD*(   2) C   3 - C   8            3.55    0.55    0.043
   6. BD (   1) C   3 - C   4        / 39. RY*(   1) C   2                    0.51    1.23    0.022
   6. BD (   1) C   3 - C   4        / 66. RY*(   1) C   5                    1.03    1.84    0.039
   6. BD (   1) C   3 - C   4        / 67. RY*(   2) C   5                    1.28    1.34    0.037
   6. BD (   1) C   3 - C   4        / 93. RY*(   1) C   8                    0.91    1.82    0.036
   6. BD (   1) C   3 - C   4        /134. BD*(   1) O   1 - C   2            1.27    0.98    0.032
   6. BD (   1) C   3 - C   4        /136. BD*(   1) C   2 - C   3            2.12    1.09    0.043
   6. BD (   1) C   3 - C   4        /140. BD*(   1) C   3 - C   8            4.50    1.26    0.067
   6. BD (   1) C   3 - C   4        /142. BD*(   1) C   4 - C   5            3.47    1.26    0.059
   6. BD (   1) C   3 - C   4        /144. BD*(   1) C   4 - H  12            1.41    1.13    0.036
   6. BD (   1) C   3 - C   4        /146. BD*(   1) C   5 - H  13            2.42    1.15    0.047
   6. BD (   1) C   3 - C   4        /152. BD*(   1) C   8 - H  16            2.50    1.16    0.048
   7. BD (   1) C   3 - C   8        / 39. RY*(   1) C   2                    0.63    1.23    0.025
   7. BD (   1) C   3 - C   8        / 57. RY*(   1) C   4                    0.74    1.81    0.033
   7. BD (   1) C   3 - C   8        / 84. RY*(   1) C   7                    1.00    1.85    0.039
   7. BD (   1) C   3 - C   8        / 85. RY*(   2) C   7                    1.26    1.34    0.037
   7. BD (   1) C   3 - C   8        /136. BD*(   1) C   2 - C   3            2.40    1.09    0.046
   7. BD (   1) C   3 - C   8        /139. BD*(   1) C   3 - C   4            4.60    1.25    0.068
   7. BD (   1) C   3 - C   8        /144. BD*(   1) C   4 - H  12            2.67    1.13    0.049
   7. BD (   1) C   3 - C   8        /150. BD*(   1) C   7 - C   8            3.36    1.26    0.058
   7. BD (   1) C   3 - C   8        /151. BD*(   1) C   7 - H  15            2.40    1.15    0.047
   7. BD (   1) C   3 - C   8        /152. BD*(   1) C   8 - H  16            1.54    1.16    0.038
   8. BD (   2) C   3 - C   8        / 60. RY*(   4) C   4                    2.09    1.05    0.046
   8. BD (   2) C   3 - C   8        / 88. RY*(   5) C   7                    1.13    1.86    0.045
   8. BD (   2) C   3 - C   8        /137. BD*(   1) C   2 - H  10            2.50    0.67    0.040
   8. BD (   2) C   3 - C   8        /138. BD*(   1) C   2 - H  11            2.50    0.67    0.040
   8. BD (   2) C   3 - C   8        /143. BD*(   2) C   4 - C   5           20.40    0.28    0.068
   8. BD (   2) C   3 - C   8        /148. BD*(   2) C   6 - C   7           21.34    0.28    0.070
   9. BD (   1) C   4 - C   5        / 49. RY*(   2) C   3                    2.14    1.63    0.053
   9. BD (   1) C   4 - C   5        / 75. RY*(   1) C   6                    0.86    1.86    0.036
   9. BD (   1) C   4 - C   5        / 76. RY*(   2) C   6                    1.22    1.34    0.036
   9. BD (   1) C   4 - C   5        /136. BD*(   1) C   2 - C   3            3.60    1.10    0.056
   9. BD (   1) C   4 - C   5        /139. BD*(   1) C   3 - C   4            4.00    1.25    0.063
   9. BD (   1) C   4 - C   5        /144. BD*(   1) C   4 - H  12            1.50    1.14    0.037
   9. BD (   1) C   4 - C   5        /145. BD*(   1) C   5 - C   6            3.21    1.26    0.057
   9. BD (   1) C   4 - C   5        /146. BD*(   1) C   5 - H  13            1.39    1.15    0.036
   9. BD (   1) C   4 - C   5        /149. BD*(   1) C   6 - H  14            2.56    1.15    0.049
  10. BD (   2) C   4 - C   5        / 50. RY*(   3) C   3                    0.53    1.13    0.024
  10. BD (   2) C   4 - C   5        / 53. RY*(   6) C   3                    0.56    1.98    0.032
  10. BD (   2) C   4 - C   5        / 60. RY*(   4) C   4                    0.55    1.06    0.023
  10. BD (   2) C   4 - C   5        / 78. RY*(   4) C   6                    1.40    0.88    0.034
  10. BD (   2) C   4 - C   5        / 79. RY*(   5) C   6                    0.51    2.18    0.032
  10. BD (   2) C   4 - C   5        /141. BD*(   2) C   3 - C   8           20.66    0.30    0.070
  10. BD (   2) C   4 - C   5        /148. BD*(   2) C   6 - C   7           19.43    0.29    0.067
  11. BD (   1) C   4 - H  12        / 48. RY*(   1) C   3                    0.97    1.64    0.036
  11. BD (   1) C   4 - H  12        / 66. RY*(   1) C   5                    0.70    1.67    0.031
  11. BD (   1) C   4 - H  12        /139. BD*(   1) C   3 - C   4            0.97    1.08    0.029
  11. BD (   1) C   4 - H  12        /140. BD*(   1) C   3 - C   8            4.24    1.09    0.061
  11. BD (   1) C   4 - H  12        /142. BD*(   1) C   4 - C   5            0.92    1.09    0.028
  11. BD (   1) C   4 - H  12        /145. BD*(   1) C   5 - C   6            3.69    1.08    0.057
  12. BD (   1) C   5 - C   6        / 57. RY*(   1) C   4                    0.61    1.82    0.030
  12. BD (   1) C   5 - C   6        / 58. RY*(   2) C   4                    1.54    1.41    0.042
  12. BD (   1) C   5 - C   6        / 84. RY*(   1) C   7                    0.86    1.85    0.036
  12. BD (   1) C   5 - C   6        / 85. RY*(   2) C   7                    1.32    1.34    0.038
  12. BD (   1) C   5 - C   6        /142. BD*(   1) C   4 - C   5            3.30    1.26    0.058
  12. BD (   1) C   5 - C   6        /144. BD*(   1) C   4 - H  12            2.69    1.13    0.049
  12. BD (   1) C   5 - C   6        /146. BD*(   1) C   5 - H  13            1.39    1.14    0.036
  12. BD (   1) C   5 - C   6        /147. BD*(   1) C   6 - C   7            3.16    1.26    0.056
  12. BD (   1) C   5 - C   6        /149. BD*(   1) C   6 - H  14            1.38    1.15    0.036
  12. BD (   1) C   5 - C   6        /151. BD*(   1) C   7 - H  15            2.65    1.15    0.049
  13. BD (   1) C   5 - H  13        / 57. RY*(   1) C   4                    0.62    1.65    0.029
  13. BD (   1) C   5 - H  13        / 75. RY*(   1) C   6                    0.67    1.68    0.030
  13. BD (   1) C   5 - H  13        /139. BD*(   1) C   3 - C   4            3.94    1.08    0.058
  13. BD (   1) C   5 - H  13        /142. BD*(   1) C   4 - C   5            0.88    1.09    0.028
  13. BD (   1) C   5 - H  13        /145. BD*(   1) C   5 - C   6            0.82    1.08    0.027
  13. BD (   1) C   5 - H  13        /147. BD*(   1) C   6 - C   7            3.68    1.09    0.056
  14. BD (   1) C   6 - C   7        / 66. RY*(   1) C   5                    0.79    1.84    0.034
  14. BD (   1) C   6 - C   7        / 67. RY*(   2) C   5                    1.36    1.34    0.038
  14. BD (   1) C   6 - C   7        / 94. RY*(   2) C   8                    1.82    1.43    0.046
  14. BD (   1) C   6 - C   7        /145. BD*(   1) C   5 - C   6            3.17    1.25    0.056
  14. BD (   1) C   6 - C   7        /146. BD*(   1) C   5 - H  13            2.66    1.15    0.049
  14. BD (   1) C   6 - C   7        /149. BD*(   1) C   6 - H  14            1.43    1.15    0.036
  14. BD (   1) C   6 - C   7        /150. BD*(   1) C   7 - C   8            3.23    1.26    0.057
  14. BD (   1) C   6 - C   7        /151. BD*(   1) C   7 - H  15            1.39    1.15    0.036
  14. BD (   1) C   6 - C   7        /152. BD*(   1) C   8 - H  16            2.51    1.16    0.048
  15. BD (   2) C   6 - C   7        / 70. RY*(   5) C   5                    1.65    1.46    0.048
  15. BD (   2) C   6 - C   7        / 95. RY*(   3) C   8                    1.56    0.83    0.035
  15. BD (   2) C   6 - C   7        /141. BD*(   2) C   3 - C   8           19.54    0.29    0.068
  15. BD (   2) C   6 - C   7        /143. BD*(   2) C   4 - C   5           21.13    0.28    0.069
  16. BD (   1) C   6 - H  14        / 66. RY*(   1) C   5                    0.69    1.67    0.031
  16. BD (   1) C   6 - H  14        / 84. RY*(   1) C   7                    0.70    1.68    0.031
  16. BD (   1) C   6 - H  14        /142. BD*(   1) C   4 - C   5            3.74    1.09    0.057
  16. BD (   1) C   6 - H  14        /145. BD*(   1) C   5 - C   6            0.83    1.08    0.027
  16. BD (   1) C   6 - H  14        /147. BD*(   1) C   6 - C   7            0.89    1.09    0.028
  16. BD (   1) C   6 - H  14        /150. BD*(   1) C   7 - C   8            3.77    1.09    0.057
  17. BD (   1) C   7 - C   8        / 48. RY*(   1) C   3                    2.00    1.81    0.054
  17. BD (   1) C   7 - C   8        / 75. RY*(   1) C   6                    0.82    1.85    0.035
  17. BD (   1) C   7 - C   8        / 76. RY*(   2) C   6                    1.25    1.33    0.037
  17. BD (   1) C   7 - C   8        /136. BD*(   1) C   2 - C   3            3.82    1.09    0.058
  17. BD (   1) C   7 - C   8        /140. BD*(   1) C   3 - C   8            3.91    1.25    0.063
  17. BD (   1) C   7 - C   8        /147. BD*(   1) C   6 - C   7            3.22    1.26    0.057
  17. BD (   1) C   7 - C   8        /149. BD*(   1) C   6 - H  14            2.62    1.14    0.049
  17. BD (   1) C   7 - C   8        /151. BD*(   1) C   7 - H  15            1.34    1.15    0.035
  17. BD (   1) C   7 - C   8        /152. BD*(   1) C   8 - H  16            1.56    1.16    0.038
  18. BD (   1) C   7 - H  15        / 75. RY*(   1) C   6                    0.67    1.68    0.030
  18. BD (   1) C   7 - H  15        / 93. RY*(   1) C   8                    0.63    1.64    0.029
  18. BD (   1) C   7 - H  15        /140. BD*(   1) C   3 - C   8            3.92    1.08    0.058
  18. BD (   1) C   7 - H  15        /145. BD*(   1) C   5 - C   6            3.80    1.08    0.057
  18. BD (   1) C   7 - H  15        /147. BD*(   1) C   6 - C   7            0.83    1.09    0.027
  18. BD (   1) C   7 - H  15        /150. BD*(   1) C   7 - C   8            0.86    1.09    0.027
  19. BD (   1) C   8 - H  16        / 48. RY*(   1) C   3                    0.63    1.63    0.029
  19. BD (   1) C   8 - H  16        / 84. RY*(   1) C   7                    0.64    1.67    0.029
  19. BD (   1) C   8 - H  16        /139. BD*(   1) C   3 - C   4            4.51    1.07    0.062
  19. BD (   1) C   8 - H  16        /140. BD*(   1) C   3 - C   8            1.22    1.08    0.032
  19. BD (   1) C   8 - H  16        /147. BD*(   1) C   6 - C   7            3.71    1.08    0.056
  19. BD (   1) C   8 - H  16        /150. BD*(   1) C   7 - C   8            1.00    1.08    0.029
  20. CR (   1) O   1                / 39. RY*(   1) C   2                    1.60   19.51    0.158
  20. CR (   1) O   1                / 44. RY*(   6) C   2                    0.73   20.12    0.108
  21. CR (   1) C   2                / 48. RY*(   1) C   3                    0.51   11.28    0.068
  21. CR (   1) C   2                / 51. RY*(   4) C   3                    0.52   10.85    0.067
  21. CR (   1) C   2                /106. RY*(   1) H  10                    0.54   10.50    0.067
  21. CR (   1) C   2                /110. RY*(   1) H  11                    0.54   10.50    0.067
  21. CR (   1) C   2                /134. BD*(   1) O   1 - C   2            0.96   10.44    0.089
  21. CR (   1) C   2                /139. BD*(   1) C   3 - C   4            0.78   10.71    0.082
  21. CR (   1) C   2                /140. BD*(   1) C   3 - C   8            0.88   10.72    0.087
  22. CR (   1) C   3                / 40. RY*(   2) C   2                    0.65   11.25    0.077
  22. CR (   1) C   3                / 58. RY*(   2) C   4                    1.68   10.79    0.120
  22. CR (   1) C   3                / 94. RY*(   2) C   8                    1.74   10.81    0.122
  22. CR (   1) C   3                /142. BD*(   1) C   4 - C   5            0.91   10.65    0.088
  22. CR (   1) C   3                /144. BD*(   1) C   4 - H  12            0.69   10.52    0.076
  22. CR (   1) C   3                /150. BD*(   1) C   7 - C   8            0.92   10.65    0.089
  22. CR (   1) C   3                /152. BD*(   1) C   8 - H  16            0.65   10.55    0.074
  23. CR (   1) C   4                / 48. RY*(   1) C   3                    1.32   11.20    0.109
  23. CR (   1) C   4                / 49. RY*(   2) C   3                    0.67   11.01    0.077
  23. CR (   1) C   4                / 67. RY*(   2) C   5                    1.58   10.72    0.116
  23. CR (   1) C   4                /114. RY*(   1) H  12                    0.65   10.42    0.073
  23. CR (   1) C   4                /136. BD*(   1) C   2 - C   3            1.06   10.48    0.095
  23. CR (   1) C   4                /140. BD*(   1) C   3 - C   8            1.11   10.64    0.098
  23. CR (   1) C   4                /145. BD*(   1) C   5 - C   6            0.97   10.64    0.091
  23. CR (   1) C   4                /146. BD*(   1) C   5 - H  13            0.68   10.53    0.076
  24. CR (   1) C   5                / 58. RY*(   2) C   4                    0.68   10.79    0.077
  24. CR (   1) C   5                / 59. RY*(   3) C   4                    1.02   10.68    0.093
  24. CR (   1) C   5                / 76. RY*(   2) C   6                    1.45   10.72    0.111
  24. CR (   1) C   5                / 77. RY*(   3) C   6                    0.57   10.71    0.070
  24. CR (   1) C   5                /118. RY*(   1) H  13                    0.67   10.42    0.074
  24. CR (   1) C   5                /139. BD*(   1) C   3 - C   4            1.08   10.64    0.096
  24. CR (   1) C   5                /144. BD*(   1) C   4 - H  12            0.74   10.52    0.079
  24. CR (   1) C   5                /147. BD*(   1) C   6 - C   7            0.94   10.64    0.090
  24. CR (   1) C   5                /149. BD*(   1) C   6 - H  14            0.70   10.53    0.077
  25. CR (   1) C   6                / 67. RY*(   2) C   5                    1.36   10.72    0.108
  25. CR (   1) C   6                / 68. RY*(   3) C   5                    0.64   10.72    0.074
  25. CR (   1) C   6                / 85. RY*(   2) C   7                    1.49   10.73    0.113
  25. CR (   1) C   6                / 86. RY*(   3) C   7                    0.58   10.74    0.071
  25. CR (   1) C   6                /122. RY*(   1) H  14                    0.68   10.42    0.075
  25. CR (   1) C   6                /142. BD*(   1) C   4 - C   5            0.97   10.64    0.091
  25. CR (   1) C   6                /146. BD*(   1) C   5 - H  13            0.70   10.53    0.077
  25. CR (   1) C   6                /150. BD*(   1) C   7 - C   8            0.98   10.64    0.092
  25. CR (   1) C   6                /151. BD*(   1) C   7 - H  15            0.70   10.53    0.077
  26. CR (   1) C   7                / 76. RY*(   2) C   6                    1.49   10.72    0.113
  26. CR (   1) C   7                / 77. RY*(   3) C   6                    0.53   10.71    0.067
  26. CR (   1) C   7                / 94. RY*(   2) C   8                    0.70   10.81    0.078
  26. CR (   1) C   7                / 96. RY*(   4) C   8                    0.95   10.69    0.090
  26. CR (   1) C   7                /126. RY*(   1) H  15                    0.67   10.42    0.075
  26. CR (   1) C   7                /140. BD*(   1) C   3 - C   8            1.06   10.64    0.095
  26. CR (   1) C   7                /145. BD*(   1) C   5 - C   6            0.96   10.64    0.090
  26. CR (   1) C   7                /149. BD*(   1) C   6 - H  14            0.71   10.53    0.078
  26. CR (   1) C   7                /152. BD*(   1) C   8 - H  16            0.72   10.55    0.078
  27. CR (   1) C   8                / 49. RY*(   2) C   3                    2.05   11.00    0.134
  27. CR (   1) C   8                / 85. RY*(   2) C   7                    1.45   10.72    0.111
  27. CR (   1) C   8                / 86. RY*(   3) C   7                    0.53   10.73    0.068
  27. CR (   1) C   8                /130. RY*(   1) H  16                    0.77   10.43    0.080
  27. CR (   1) C   8                /136. BD*(   1) C   2 - C   3            1.10   10.47    0.097
  27. CR (   1) C   8                /139. BD*(   1) C   3 - C   4            1.16   10.63    0.100
  27. CR (   1) C   8                /147. BD*(   1) C   6 - C   7            0.99   10.63    0.092
  27. CR (   1) C   8                /151. BD*(   1) C   7 - H  15            0.66   10.52    0.075
  28. LP (   1) O   1                / 39. RY*(   1) C   2                    1.66    1.13    0.039
  28. LP (   1) O   1                / 44. RY*(   6) C   2                    0.56    1.74    0.028
  28. LP (   1) O   1                /104. RY*(   3) H   9                    0.89    2.06    0.038
  28. LP (   1) O   1                /136. BD*(   1) C   2 - C   3            0.98    1.00    0.028
  28. LP (   1) O   1                /137. BD*(   1) C   2 - H  10            1.30    1.00    0.032
  28. LP (   1) O   1                /138. BD*(   1) C   2 - H  11            1.30    1.00    0.032
  28. LP (   1) O   1                /152. BD*(   1) C   8 - H  16            0.51    1.07    0.021
  29. LP (   2) O   1                / 41. RY*(   3) C   2                    1.44    2.21    0.051
  29. LP (   2) O   1                /102. RY*(   1) H   9                    2.25    1.93    0.059
  29. LP (   2) O   1                /137. BD*(   1) C   2 - H  10            6.88    0.73    0.063
  29. LP (   2) O   1                /138. BD*(   1) C   2 - H  11            6.88    0.73    0.063
 141. BD*(   2) C   3 - C   8        / 52. RY*(   5) C   3                    0.58    1.82    0.071
 141. BD*(   2) C   3 - C   8        / 60. RY*(   4) C   4                    0.71    0.76    0.050
 141. BD*(   2) C   3 - C   8        / 95. RY*(   3) C   8                    3.44    0.53    0.093
 141. BD*(   2) C   3 - C   8        /137. BD*(   1) C   2 - H  10            1.06    0.38    0.042
 141. BD*(   2) C   3 - C   8        /138. BD*(   1) C   2 - H  11            1.06    0.38    0.042
 143. BD*(   2) C   4 - C   5        / 60. RY*(   4) C   4                    1.03    0.77    0.062
 143. BD*(   2) C   4 - C   5        / 61. RY*(   5) C   4                    0.90    1.72    0.086
 143. BD*(   2) C   4 - C   5        / 69. RY*(   4) C   5                    1.60    1.31    0.101
 148. BD*(   2) C   6 - C   7        / 70. RY*(   5) C   5                    0.51    1.17    0.054
 148. BD*(   2) C   6 - C   7        / 78. RY*(   4) C   6                    3.09    0.59    0.094
 148. BD*(   2) C   6 - C   7        / 87. RY*(   4) C   7                    2.50    0.90    0.104


 Natural Bond Orbitals (Summary):

                                                            Principal Delocalizations
           NBO                        Occupancy    Energy   (geminal,vicinal,remote)
 ====================================================================================
 Molecular unit  1  (C7H8O)
     1. BD (   1) O   1 - C   2          1.99513    -0.82952  139(v),103(v),49(v)
     2. BD (   1) O   1 - H   9          1.98834    -0.70021  136(v),40(v)
     3. BD (   1) C   2 - C   3          1.97512    -0.61655  140(g),142(v),150(v),139(g)
                                                    135(v),57(v),93(v),137(g)
                                                    138(g),31(v)
     4. BD (   1) C   2 - H  10          1.97788    -0.49795  141(v),140(v),50(v),30(v)
                                                    136(g)
     5. BD (   1) C   2 - H  11          1.97788    -0.49795  141(v),140(v),50(v),30(v)
                                                    136(g)
     6. BD (   1) C   3 - C   4          1.97090    -0.66929  140(g),142(g),152(v),146(v)
                                                    136(g),144(g),67(v),134(v)
                                                    66(v),93(v),39(v)
     7. BD (   1) C   3 - C   8          1.97033    -0.66699  139(g),150(g),144(v),151(v)
                                                    136(g),152(g),85(v),84(v)
                                                    57(v),39(v)
     8. BD (   2) C   3 - C   8          1.65161    -0.23696  148(v),143(v),137(v),138(v)
                                                    60(v),88(v)
     9. BD (   1) C   4 - C   5          1.97618    -0.67247  139(g),136(v),145(g),149(v)
                                                    49(v),144(g),146(g),76(v)
                                                    75(v)
    10. BD (   2) C   4 - C   5          1.68472    -0.24313  141(v),148(v),78(v),53(v)
                                                    60(g),50(v),79(v)
    11. BD (   1) C   4 - H  12          1.97989    -0.50102  140(v),145(v),48(v),139(g)
                                                    142(g),66(v)
    12. BD (   1) C   5 - C   6          1.97709    -0.66915  142(g),147(g),144(v),151(v)
                                                    58(v),146(g),149(g),85(v)
                                                    84(v),57(v)
    13. BD (   1) C   5 - H  13          1.98034    -0.49954  139(v),147(v),142(g),145(g)
                                                    75(v),57(v)
    14. BD (   1) C   6 - C   7          1.97765    -0.67013  150(g),145(g),146(v),152(v)
                                                    94(v),149(g),151(g),67(v)
                                                    66(v)
    15. BD (   2) C   6 - C   7          1.67424    -0.23998  143(v),141(v),70(v),95(v)
    16. BD (   1) C   6 - H  14          1.98047    -0.49834  150(v),142(v),147(g),145(g)
                                                    84(v),66(v)
    17. BD (   1) C   7 - C   8          1.97596    -0.66624  140(g),136(v),147(g),149(v)
                                                    48(v),152(g),151(g),76(v)
                                                    75(v)
    18. BD (   1) C   7 - H  15          1.98028    -0.49616  140(v),145(v),150(g),147(g)
                                                    75(v),93(v)
    19. BD (   1) C   8 - H  16          1.97830    -0.48903  139(v),147(v),140(g),150(g)
                                                    84(v),48(v)
    20. CR (   1) O   1                  1.99974   -18.95433  39(v),44(v)
    21. CR (   1) C   2                  1.99907   -10.13224  134(g),140(v),139(v),106(v)
                                                    110(v),51(v),48(v)
    22. CR (   1) C   3                  1.99884   -10.05679  94(v),58(v),150(v),142(v)
                                                    144(v),40(v),152(v)
    23. CR (   1) C   4                  1.99888   -10.05251  67(v),48(v),140(v),136(v)
                                                    145(v),146(v),49(v),114(v)
    24. CR (   1) C   5                  1.99894   -10.05559  76(v),139(v),59(v),147(v)
                                                    144(v),149(v),58(v),118(v)
                                                    77(v)
    25. CR (   1) C   6                  1.99894   -10.05321  85(v),67(v),150(v),142(v)
                                                    146(v),151(v),122(v),68(v)
                                                    86(v)
    26. CR (   1) C   7                  1.99894   -10.05343  76(v),140(v),145(v),96(v)
                                                    152(v),149(v),94(v),126(v)
                                                    77(v)
    27. CR (   1) C   8                  1.99888   -10.04517  49(v),85(v),139(v),136(v)
                                                    147(v),130(v),151(v),86(v)
    28. LP (   1) O   1                  1.97789    -0.57522  39(v),137(v),138(v),136(v)
                                                    104(v),44(v),152(r)
    29. LP (   2) O   1                  1.95795    -0.29680  138(v),137(v),102(v),41(v)
    30. RY*(   1) O   1                  0.00152     1.13861   
    31. RY*(   2) O   1                  0.00109     1.51148   
    32. RY*(   3) O   1                  0.00009     1.36456   
    33. RY*(   4) O   1                  0.00002     1.45422   
    34. RY*(   5) O   1                  0.00001     2.99483   
    35. RY*(   6) O   1                  0.00002     2.87458   
    36. RY*(   7) O   1                  0.00000     2.67693   
    37. RY*(   8) O   1                  0.00000     2.77339   
    38. RY*(   9) O   1                  0.00001     2.92892   
    39. RY*(   1) C   2                  0.00454     0.55893   
    40. RY*(   2) C   2                  0.00324     1.19612   
    41. RY*(   3) C   2                  0.00179     1.90967   
    42. RY*(   4) C   2                  0.00117     1.50912   
    43. RY*(   5) C   2                  0.00042     1.74677   
    44. RY*(   6) C   2                  0.00030     1.16807   
    45. RY*(   7) C   2                  0.00003     1.69706   
    46. RY*(   8) C   2                  0.00001     1.63117   
    47. RY*(   9) C   2                  0.00001     2.16276   
    48. RY*(   1) C   3                  0.00594     1.14361   
    49. RY*(   2) C   3                  0.00410     0.95680   
    50. RY*(   3) C   3                  0.00196     0.88278   
    51. RY*(   4) C   3                  0.00105     0.71722   
    52. RY*(   5) C   3                  0.00073     1.87559   
    53. RY*(   6) C   3                  0.00026     1.73460   
    54. RY*(   7) C   3                  0.00020     2.39700   
    55. RY*(   8) C   3                  0.00016     2.17808   
    56. RY*(   9) C   3                  0.00003     2.19824   
    57. RY*(   1) C   4                  0.00586     1.14682   
    58. RY*(   2) C   4                  0.00250     0.73760   
    59. RY*(   3) C   4                  0.00097     0.62621   
    60. RY*(   4) C   4                  0.00078     0.81613   
    61. RY*(   5) C   4                  0.00064     1.76004   
    62. RY*(   6) C   4                  0.00011     2.35359   
    63. RY*(   7) C   4                  0.00006     2.39473   
    64. RY*(   8) C   4                  0.00001     1.86606   
    65. RY*(   9) C   4                  0.00001     2.22494   
    66. RY*(   1) C   5                  0.00538     1.17379   
    67. RY*(   2) C   5                  0.00272     0.66812   
    68. RY*(   3) C   5                  0.00084     0.66498   
    69. RY*(   4) C   5                  0.00076     1.35871   
    70. RY*(   5) C   5                  0.00065     1.21777   
    71. RY*(   6) C   5                  0.00014     2.39937   
    72. RY*(   7) C   5                  0.00005     2.27189   
    73. RY*(   8) C   5                  0.00000     1.84971   
    74. RY*(   9) C   5                  0.00000     2.24190   
    75. RY*(   1) C   6                  0.00519     1.18490   
    76. RY*(   2) C   6                  0.00258     0.66550   
    77. RY*(   3) C   6                  0.00093     0.65355   
    78. RY*(   4) C   6                  0.00080     0.63901   
    79. RY*(   5) C   6                  0.00065     1.93280   
    80. RY*(   6) C   6                  0.00014     2.40187   
    81. RY*(   7) C   6                  0.00005     2.26599   
    82. RY*(   8) C   6                  0.00000     1.85944   
    83. RY*(   9) C   6                  0.00000     2.23925   
    84. RY*(   1) C   7                  0.00537     1.18216   
    85. RY*(   2) C   7                  0.00265     0.67304   
    86. RY*(   3) C   7                  0.00089     0.68471   
    87. RY*(   4) C   7                  0.00073     0.95045   
    88. RY*(   5) C   7                  0.00068     1.62286   
    89. RY*(   6) C   7                  0.00014     2.40068   
    90. RY*(   7) C   7                  0.00004     2.27273   
    91. RY*(   8) C   7                  0.00000     1.85955   
    92. RY*(   9) C   7                  0.00000     2.23806   
    93. RY*(   1) C   8                  0.00596     1.14736   
    94. RY*(   2) C   8                  0.00303     0.75699   
    95. RY*(   3) C   8                  0.00126     0.58586   
    96. RY*(   4) C   8                  0.00095     0.63917   
    97. RY*(   5) C   8                  0.00062     1.95281   
    98. RY*(   6) C   8                  0.00012     2.40151   
    99. RY*(   7) C   8                  0.00006     2.39067   
   100. RY*(   8) C   8                  0.00002     1.92130   
   101. RY*(   9) C   8                  0.00001     2.23256   
   102. RY*(   1) H   9                  0.00164     1.62908   
   103. RY*(   2) H   9                  0.00152     0.82514   
   104. RY*(   3) H   9                  0.00091     1.48799   
   105. RY*(   4) H   9                  0.00002     2.30285   
   106. RY*(   1) H  10                  0.00254     0.36782   
   107. RY*(   2) H  10                  0.00026     1.76894   
   108. RY*(   3) H  10                  0.00014     1.87875   
   109. RY*(   4) H  10                  0.00003     2.24749   
   110. RY*(   1) H  11                  0.00254     0.36782   
   111. RY*(   2) H  11                  0.00026     1.76895   
   112. RY*(   3) H  11                  0.00014     1.87875   
   113. RY*(   4) H  11                  0.00003     2.24749   
   114. RY*(   1) H  12                  0.00188     0.36567   
   115. RY*(   2) H  12                  0.00020     1.66101   
   116. RY*(   3) H  12                  0.00009     1.99192   
   117. RY*(   4) H  12                  0.00006     2.34221   
   118. RY*(   1) H  13                  0.00166     0.36396   
   119. RY*(   2) H  13                  0.00019     1.65515   
   120. RY*(   3) H  13                  0.00009     1.97781   
   121. RY*(   4) H  13                  0.00006     2.33690   
   122. RY*(   1) H  14                  0.00164     0.36452   
   123. RY*(   2) H  14                  0.00019     1.65730   
   124. RY*(   3) H  14                  0.00009     1.97621   
   125. RY*(   4) H  14                  0.00006     2.33955   
   126. RY*(   1) H  15                  0.00166     0.36811   
   127. RY*(   2) H  15                  0.00018     1.65770   
   128. RY*(   3) H  15                  0.00009     1.98957   
   129. RY*(   4) H  15                  0.00006     2.33561   
   130. RY*(   1) H  16                  0.00258     0.38510   
   131. RY*(   2) H  16                  0.00016     1.67903   
   132. RY*(   3) H  16                  0.00010     2.00643   
   133. RY*(   4) H  16                  0.00007     2.37713   
   134. BD*(   1) O   1 - C   2          0.00666     0.30976   
   135. BD*(   1) O   1 - H   9          0.00498     0.43237   
   136. BD*(   1) C   2 - C   3          0.03030     0.42394   
   137. BD*(   1) C   2 - H  10          0.02983     0.42845   
   138. BD*(   1) C   2 - H  11          0.02983     0.42845   
   139. BD*(   1) C   3 - C   4          0.02443     0.58052   
   140. BD*(   1) C   3 - C   8          0.02637     0.58790   
   141. BD*(   2) C   3 - C   8          0.33844     0.05211  148(v),143(v),95(g),137(v)
                                                    138(v),60(v),52(g)
   142. BD*(   1) C   4 - C   5          0.01664     0.58949   
   143. BD*(   2) C   4 - C   5          0.33019     0.04389  148(v),141(v),69(g),60(g)
                                                    61(g)
   144. BD*(   1) C   4 - H  12          0.01535     0.46495   
   145. BD*(   1) C   5 - C   6          0.01792     0.58341   
   146. BD*(   1) C   5 - H  13          0.01421     0.47574   
   147. BD*(   1) C   6 - C   7          0.01794     0.58891   
   148. BD*(   2) C   6 - C   7          0.33024     0.04620  143(v),141(v),78(g),87(g)
                                                    70(v)
   149. BD*(   1) C   6 - H  14          0.01445     0.47808   
   150. BD*(   1) C   7 - C   8          0.01712     0.59139   
   151. BD*(   1) C   7 - H  15          0.01446     0.47879   
   152. BD*(   1) C   8 - H  16          0.01615     0.49221   
       -------------------------------
              Total Lewis   56.60036  ( 97.5868%)
        Valence non-Lewis    1.29549  (  2.2336%)
        Rydberg non-Lewis    0.10415  (  0.1796%)
       -------------------------------
            Total unit  1   58.00000  (100.0000%)
           Charge unit  1    0.00000
 Unable to Open any file for archive entry.
 1\1\GINC-COMPUTE-0-11\SP\RB3LYP\def2SVP\C7H8O1\ZAHRT2\08-Jan-2021\0\\#
  b3lyp/def2svp geom=NewRedundant pop=NBO\\2\\0,1\O,0,-2.6282711849,-0.
 8872286393,0.1933260875\C,0,-1.9597042899,0.3520914133,0.156723092\C,0
 ,-0.4679752114,0.1413964609,0.0381347197\C,0,0.3887667323,1.2507913949
 ,-0.014728544\C,0,1.7688192974,1.0782907336,-0.1241588557\C,0,2.311794
 4768,-0.2099653577,-0.1823336791\C,0,1.4631764055,-1.3174343559,-0.130
 0773458\C,0,0.0795116828,-1.1443204302,-0.0203595442\H,0,-3.5747023997
 ,-0.7208758427,0.2689804838\H,0,-2.1596745861,0.9495672475,1.070943499
 6\H,0,-2.2974033269,0.9715453275,-0.7005985909\H,0,-0.0296763583,2.261
 205994,0.0303213449\H,0,2.4245841757,1.9516818043,-0.1643212637\H,0,3.
 3924756477,-0.3469990613,-0.2680499732\H,0,1.8794152342,-2.3271466128,
 -0.1749480721\H,0,-0.5911362953,-2.0026000762,0.0211466411\\Version=ES
 64L-G16RevC.01\State=1-A\HF=-346.5235757\RMSD=5.731e-09\Dipole=-0.5420
 075,0.4468596,0.0476898\Quadrupole=5.5667555,-0.8256614,-4.7410941,-1.
 7110662,-0.8278475,0.1823384\PG=C01 [X(C7H8O1)]\\@
 The archive entry for this job was punched.


 FROM AN ANONYMOUS WRITER, ON PERSPECTIVE:

 MAN, DESPITE HIS ARTISTIC PRETENSIONS, HIS SOPHISTICATION AND MANY 
 ACCOMPLISHMENTS, OWES THE FACT OF HIS EXISTENCE TO A SIX-INCH LAYER OF 
 TOPSOIL AND THE FACT THAT IT RAINS.
 File lengths (MBytes):  RWF=     15 Int=      0 D2E=      0 Chk=      2 Scr=      1
 Normal termination of Gaussian 16
