# Supplementary material for: Machine-Learning-Guided Discovery of Electrochemical Reactions
Source: J Am Chem Soc. 2022 Dec 2;144(49):22599–610. doi: 10.1021/jacs.2c08997 (PMC9756344; doi:10.1021/jacs.2c08997)
Supplement: Supplementary file 3 — ja2c08997_si_003.zip [file ja2c08997_si_003.zip › Oxidation Site Selectivity/Nlogs_notimes/3.log]

 Entering Gaussian System, Link 0=g16
 Input=3.com
 Output=3.log
 Initial command:
  
 Copyright (c) 1988-2019, Gaussian, Inc.  All Rights Reserved.
  
 This is part of the Gaussian(R) 16 program.  It is based on
 the Gaussian(R) 09 system (copyright 2009, Gaussian, Inc.),
 the Gaussian(R) 03 system (copyright 2003, Gaussian, Inc.),
 the Gaussian(R) 98 system (copyright 1998, Gaussian, Inc.),
 the Gaussian(R) 94 system (copyright 1995, Gaussian, Inc.),
 the Gaussian 92(TM) system (copyright 1992, Gaussian, Inc.),
 the Gaussian 90(TM) system (copyright 1990, Gaussian, Inc.),
 the Gaussian 88(TM) system (copyright 1988, Gaussian, Inc.),
 the Gaussian 86(TM) system (copyright 1986, Carnegie Mellon
 University), and the Gaussian 82(TM) system (copyright 1983,
 Carnegie Mellon University). Gaussian is a federally registered
 trademark of Gaussian, Inc.
  
 This software contains proprietary and confidential information,
 including trade secrets, belonging to Gaussian, Inc.
  
 This software is provided under written license and may be
 used, copied, transmitted, or stored only in accord with that
 written license.
  
 The following legend is applicable only to US Government
 contracts under FAR:
  
                    RESTRICTED RIGHTS LEGEND
  
 Use, reproduction and disclosure by the US Government is
 subject to restrictions as set forth in subparagraphs (a)
 and (c) of the Commercial Computer Software - Restricted
 Rights clause in FAR 52.227-19.
  
 Gaussian, Inc.
 340 Quinnipiac St., Bldg. 40, Wallingford CT 06492
  
  
 ---------------------------------------------------------------
 Warning -- This program may not be used in any manner that
 competes with the business of Gaussian, Inc. or will provide
 assistance to any competitor of Gaussian, Inc.  The licensee
 of this program is prohibited from giving any competitor of
 Gaussian, Inc. access to this program.  By using this program,
 the user acknowledges that Gaussian, Inc. is engaged in the
 business of creating and licensing software in the field of
 computational chemistry and represents and warrants to the
 licensee that it is not a competitor of Gaussian, Inc. and that
 it will not use this program in any manner prohibited above.
 ---------------------------------------------------------------
  

 Cite this work as:
 Gaussian 16, Revision C.01,
 M. J. Frisch, G. W. Trucks, H. B. Schlegel, G. E. Scuseria, 
 M. A. Robb, J. R. Cheeseman, G. Scalmani, V. Barone, 
 G. A. Petersson, H. Nakatsuji, X. Li, M. Caricato, A. V. Marenich, 
 J. Bloino, B. G. Janesko, R. Gomperts, B. Mennucci, H. P. Hratchian, 
 J. V. Ortiz, A. F. Izmaylov, J. L. Sonnenberg, D. Williams-Young, 
 F. Ding, F. Lipparini, F. Egidi, J. Goings, B. Peng, A. Petrone, 
 T. Henderson, D. Ranasinghe, V. G. Zakrzewski, J. Gao, N. Rega, 
 G. Zheng, W. Liang, M. Hada, M. Ehara, K. Toyota, R. Fukuda, 
 J. Hasegawa, M. Ishida, T. Nakajima, Y. Honda, O. Kitao, H. Nakai, 
 T. Vreven, K. Throssell, J. A. Montgomery, Jr., J. E. Peralta, 
 F. Ogliaro, M. J. Bearpark, J. J. Heyd, E. N. Brothers, K. N. Kudin, 
 V. N. Staroverov, T. A. Keith, R. Kobayashi, J. Normand, 
 K. Raghavachari, A. P. Rendell, J. C. Burant, S. S. Iyengar, 
 J. Tomasi, M. Cossi, J. M. Millam, M. Klene, C. Adamo, R. Cammi, 
 J. W. Ochterski, R. L. Martin, K. Morokuma, O. Farkas, 
 J. B. Foresman, and D. J. Fox, Gaussian, Inc., Wallingford CT, 2019.
 
 ******************************************
 Gaussian 16:  ES64L-G16RevC.01  3-Jul-2019
                 8-Jan-2021 
 ******************************************
 %nprocshared=16
 Will use up to   16 processors via shared memory.
 %mem=7GB
 -----------------------------------------
 # b3lyp/def2svp geom=NewRedundant pop=NBO
 -----------------------------------------
 1/29=4000,38=1,172=1/1;
 2/12=2,17=6,18=5,40=1/2;
 3/5=43,7=101,11=2,25=1,30=1,74=-5/1,2,3;
 4//1;
 5/5=2,38=5/2;
 6/7=2,8=2,9=2,10=2,28=1,40=1/1,7;
 99/5=1,9=1/99;
 -
 3
 -
 Symbolic Z-matrix:
 Charge =  0 Multiplicity = 1
 C                    -0.98803  -0.16544   0.18154 
 C                     0.5193   -0.16365   0.01064 
 O                     0.90038   1.07435  -0.55629 
 H                    -1.29969   0.66092   0.83929 
 H                    -1.33263  -1.11417   0.62193 
 H                    -1.48385  -0.02956  -0.7923 
 H                     0.82066  -1.01502  -0.63518 
 H                     1.00479  -0.32467   0.99609 
 H                     1.85907   1.07724  -0.66573 
 
                          Input orientation:                          
 ---------------------------------------------------------------------
 Center     Atomic      Atomic             Coordinates (Angstroms)
 Number     Number       Type             X           Y           Z
 ---------------------------------------------------------------------
      1          6           0       -0.988030   -0.165442    0.181537
      2          6           0        0.519301   -0.163649    0.010641
      3          8           0        0.900378    1.074352   -0.556293
      4          1           0       -1.299686    0.660924    0.839293
      5          1           0       -1.332630   -1.114171    0.621934
      6          1           0       -1.483849   -0.029563   -0.792297
      7          1           0        0.820660   -1.015023   -0.635177
      8          1           0        1.004787   -0.324672    0.996090
      9          1           0        1.859067    1.077242   -0.665727
 ---------------------------------------------------------------------
                    Distance matrix (angstroms):
                    1          2          3          4          5
     1  C    0.000000
     2  C    1.516989   0.000000
     3  O    2.376461   1.413959   0.000000
     4  H    1.101205   2.162244   2.637966   0.000000
     5  H    1.101265   2.169521   3.341284   1.788657   0.000000
     6  H    1.101205   2.162244   2.637966   1.781228   1.788657
     7  H    2.158742   1.110287   2.092383   3.078754   2.495360
     8  H    2.158742   1.110287   2.092383   2.511291   2.495360
     9  H    3.219950   1.947371   0.964918   3.523652   4.080109
                    6          7          8          9
     6  H    0.000000
     7  H    2.511291   0.000000
     8  H    3.078754   1.780876   0.000000
     9  H    3.523652   2.335978   2.335978   0.000000
 Stoichiometry    C2H6O
 Framework group  CS[SG(C2H2O),X(H4)]
 Deg. of freedom    13
 Full point group                 CS      NOp   2
 Largest Abelian subgroup         CS      NOp   2
 Largest concise Abelian subgroup CS      NOp   2
                         Standard orientation:                         
 ---------------------------------------------------------------------
 Center     Atomic      Atomic             Coordinates (Angstroms)
 Number     Number       Type             X           Y           Z
 ---------------------------------------------------------------------
      1          6           0        1.168452   -0.418140   -0.000000
      2          6           0        0.000000    0.549318   -0.000000
      3          8           0       -1.198118   -0.201544    0.000000
      4          1           0        1.130122   -1.064662    0.890614
      5          1           0        2.127320    0.123486   -0.000000
      6          1           0        1.130122   -1.064662   -0.890614
      7          1           0        0.064609    1.209379   -0.890438
      8          1           0        0.064609    1.209379    0.890438
      9          1           0       -1.942550    0.412369    0.000000
 ---------------------------------------------------------------------
 Rotational constants (GHZ):          35.1791439           9.3672895           8.1613579
 Standard basis: def2SVP (5D, 7F)
 There are    51 symmetry adapted cartesian basis functions of A'  symmetry.
 There are    24 symmetry adapted cartesian basis functions of A"  symmetry.
 There are    48 symmetry adapted basis functions of A'  symmetry.
 There are    24 symmetry adapted basis functions of A"  symmetry.
    72 basis functions,   117 primitive gaussians,    75 cartesian basis functions
    13 alpha electrons       13 beta electrons
       nuclear repulsion energy        81.7066997384 Hartrees.
 NAtoms=    9 NActive=    9 NUniq=    7 SFac= 1.65D+00 NAtFMM=   60 NAOKFM=F Big=F
 Integral buffers will be    131072 words long.
 Raffenetti 2 integral format.
 Two-electron integral symmetry is turned on.
 One-electron integrals computed using PRISM.
   2 Symmetry operations used in ECPInt.
 ECPInt:  NShTT=     666 NPrTT=    2268 LenC2=     667 LenP2D=    2070.
 LDataN:  DoStor=T MaxTD1= 4 Len=   56
 NBasis=    72 RedAO= T EigKep=  3.75D-03  NBF=    48    24
 NBsUse=    72 1.00D-06 EigRej= -1.00D+00 NBFU=    48    24
 ExpMin= 1.22D-01 ExpMax= 2.27D+03 ExpMxC= 3.41D+02 IAcc=3 IRadAn=         5 AccDes= 0.00D+00
 Harris functional with IExCor=  402 and IRadAn=       5 diagonalized for initial guess.
 HarFok:  IExCor=  402 AccDes= 0.00D+00 IRadAn=         5 IDoV= 1 UseB2=F ITyADJ=14
 ICtDFT=  3500011 ScaDFX=  1.000000  1.000000  1.000000  1.000000
 FoFCou: FMM=F IPFlag=           0 FMFlag=      100000 FMFlg1=           0
         NFxFlg=           0 DoJE=T BraDBF=F KetDBF=T FulRan=T
         wScrn=  0.000000 ICntrl=       500 IOpCl=  0 I1Cent=   200000004 NGrid=           0
         NMat0=    1 NMatS0=      1 NMatT0=    0 NMatD0=    1 NMtDS0=    0 NMtDT0=    0
 Petite list used in FoFCou.
 Initial guess orbital symmetries:
       Occupied  (A') (A') (A') (A') (A') (A') (A') (A") (A') (A')
                 (A") (A') (A")
       Virtual   (A') (A') (A") (A') (A') (A') (A") (A') (A") (A')
                 (A') (A') (A") (A') (A') (A') (A") (A') (A") (A')
                 (A') (A') (A') (A") (A') (A") (A') (A") (A') (A")
                 (A') (A") (A') (A") (A') (A") (A') (A") (A') (A")
                 (A') (A') (A") (A') (A') (A') (A') (A") (A') (A')
                 (A') (A") (A") (A') (A") (A") (A') (A') (A')
 The electronic state of the initial guess is 1-A'.
 Keep R1 ints in memory in symmetry-blocked form, NReq=17826143.
 Requested convergence on RMS density matrix=1.00D-08 within 128 cycles.
 Requested convergence on MAX density matrix=1.00D-06.
 Requested convergence on             energy=1.00D-06.
 No special actions if energy rises.
 Integral accuracy reduced to 1.0D-05 until final iterations.
 Initial convergence to 1.0D-05 achieved.  Increase integral accuracy.
 SCF Done:  E(RB3LYP) =  -154.923464908     A.U. after   12 cycles
            NFock= 12  Conv=0.20D-08     -V/T= 2.0102

 **********************************************************************

            Population analysis using the SCF Density.

 **********************************************************************

 Orbital symmetries:
       Occupied  (A') (A') (A') (A') (A') (A') (A') (A") (A') (A')
                 (A") (A') (A")
       Virtual   (A') (A') (A") (A') (A') (A") (A') (A') (A") (A')
                 (A') (A') (A") (A') (A') (A') (A") (A') (A') (A")
                 (A') (A') (A') (A") (A') (A") (A') (A") (A') (A")
                 (A') (A") (A') (A") (A') (A") (A') (A") (A') (A")
                 (A') (A') (A") (A') (A') (A') (A') (A") (A') (A')
                 (A') (A") (A") (A') (A") (A") (A') (A') (A')
 The electronic state is 1-A'.
 Alpha  occ. eigenvalues --  -19.12229 -10.22964 -10.17621  -1.00097  -0.73761
 Alpha  occ. eigenvalues --   -0.59941  -0.51473  -0.46058  -0.39953  -0.38119
 Alpha  occ. eigenvalues --   -0.36123  -0.32645  -0.26550
 Alpha virt. eigenvalues --    0.05041   0.08404   0.11645   0.11937   0.13860
 Alpha virt. eigenvalues --    0.16248   0.20553   0.23407   0.42897   0.43911
 Alpha virt. eigenvalues --    0.47035   0.50053   0.57231   0.58737   0.62417
 Alpha virt. eigenvalues --    0.65127   0.65412   0.67178   0.69336   0.69450
 Alpha virt. eigenvalues --    0.72518   0.88245   0.99133   1.00486   1.08042
 Alpha virt. eigenvalues --    1.20062   1.28045   1.36521   1.40195   1.46877
 Alpha virt. eigenvalues --    1.50673   1.53653   1.71028   1.72105   1.74991
 Alpha virt. eigenvalues --    1.77704   1.81508   1.81833   1.85798   1.88331
 Alpha virt. eigenvalues --    1.88635   2.03935   2.16081   2.19830   2.22459
 Alpha virt. eigenvalues --    2.36706   2.40232   2.48356   2.55066   2.66759
 Alpha virt. eigenvalues --    2.78181   2.85502   2.90780   2.93964   3.00083
 Alpha virt. eigenvalues --    3.10221   3.15881   3.33470   3.76624
          Condensed to atoms (all electrons):
               1          2          3          4          5          6
     1  C    4.608332   0.424194  -0.072000   0.375217   0.355581   0.375217
     2  C    0.424194   4.399632   0.347100  -0.017269  -0.006318  -0.017269
     3  O   -0.072000   0.347100   7.778604   0.005633   0.004122   0.005633
     4  H    0.375217  -0.017269   0.005633   0.669420  -0.020399  -0.029178
     5  H    0.355581  -0.006318   0.004122  -0.020399   0.683893  -0.020399
     6  H    0.375217  -0.017269   0.005633  -0.029178  -0.020399   0.669420
     7  H   -0.028252   0.369872  -0.032281   0.011024  -0.002193  -0.014545
     8  H   -0.028252   0.369872  -0.032281  -0.014545  -0.002193   0.011024
     9  H    0.009841  -0.021369   0.311925  -0.000176  -0.000711  -0.000176
               7          8          9
     1  C   -0.028252  -0.028252   0.009841
     2  C    0.369872   0.369872  -0.021369
     3  O   -0.032281  -0.032281   0.311925
     4  H    0.011024  -0.014545  -0.000176
     5  H   -0.002193  -0.002193  -0.000711
     6  H   -0.014545   0.011024  -0.000176
     7  H    0.772610  -0.058752  -0.005200
     8  H   -0.058752   0.772610  -0.005200
     9  H   -0.005200  -0.005200   0.550875
 Mulliken charges:
               1
     1  C   -0.019878
     2  C    0.151553
     3  O   -0.316457
     4  H    0.020272
     5  H    0.008617
     6  H    0.020272
     7  H   -0.012285
     8  H   -0.012285
     9  H    0.160190
 Sum of Mulliken charges =  -0.00000
 Mulliken charges with hydrogens summed into heavy atoms:
               1
     1  C    0.029284
     2  C    0.126984
     3  O   -0.156267
 Electronic spatial extent (au):  <R**2>=            193.7271
 Charge=             -0.0000 electrons
 Dipole moment (field-independent basis, Debye):
    X=             -0.0813    Y=              1.5145    Z=              0.0000  Tot=              1.5167
 Quadrupole moment (field-independent basis, Debye-Ang):
   XX=            -17.5716   YY=            -19.9160   ZZ=            -20.0437
   XY=             -2.2883   XZ=              0.0000   YZ=             -0.0000
 Traceless Quadrupole moment (field-independent basis, Debye-Ang):
   XX=              1.6055   YY=             -0.7389   ZZ=             -0.8666
   XY=             -2.2883   XZ=              0.0000   YZ=             -0.0000
 Octapole moment (field-independent basis, Debye-Ang**2):
  XXX=            -14.5798  YYY=             -0.3622  ZZZ=              0.0000  XYY=             -2.3280
  XXY=              4.4251  XXZ=              0.0000  XZZ=             -1.7358  YZZ=             -0.2755
  YYZ=             -0.0000  XYZ=             -0.0000
 Hexadecapole moment (field-independent basis, Debye-Ang**3):
 XXXX=           -131.0084 YYYY=            -61.3541 ZZZZ=            -33.3968 XXXY=              4.5286
 XXXZ=              0.0000 YYYX=              9.1979 YYYZ=              0.0000 ZZZX=              0.0000
 ZZZY=              0.0000 XXYY=            -34.8854 XXZZ=            -32.0134 YYZZ=            -14.7436
 XXYZ=              0.0000 YYXZ=              0.0000 ZZXY=              2.5655
 N-N= 8.170669973838D+01 E-N=-5.248766927898D+02  KE= 1.533653176740D+02
 Symmetry A'   KE= 1.447821456111D+02
 Symmetry A"   KE= 8.583172062952D+00
 ******************************Gaussian NBO Version 3.1******************************
             N A T U R A L   A T O M I C   O R B I T A L   A N D
          N A T U R A L   B O N D   O R B I T A L   A N A L Y S I S
 ******************************Gaussian NBO Version 3.1******************************
       /RESON  / : Allow strongly delocalized NBO set

 Analyzing the SCF density

 Job title: 3                                                               

 Storage needed:     15894 in NPA,     21047 in NBO ( 939523601 available)
 GSVD:  LWork=        2742 too small for GESVD, short by        1845 words or        1845 for optimal perf.


 NATURAL POPULATIONS:  Natural atomic orbital occupancies 
                                                          
   NAO  Atom  No  lang   Type(AO)    Occupancy      Energy
 ----------------------------------------------------------
     1    C    1  S      Cor( 1S)     1.99925     -10.06124
     2    C    1  S      Val( 2S)     1.10390      -0.23617
     3    C    1  S      Ryd( 3S)     0.00070       0.82860
     4    C    1  px     Val( 2p)     1.14006      -0.06903
     5    C    1  px     Ryd( 3p)     0.00221       0.54914
     6    C    1  py     Val( 2p)     1.16754      -0.06804
     7    C    1  py     Ryd( 3p)     0.00131       0.54923
     8    C    1  pz     Val( 2p)     1.22558      -0.06807
     9    C    1  pz     Ryd( 3p)     0.00108       0.56633
    10    C    1  dxy    Ryd( 3d)     0.00074       2.35473
    11    C    1  dxz    Ryd( 3d)     0.00013       2.05967
    12    C    1  dyz    Ryd( 3d)     0.00086       2.45994
    13    C    1  dx2y2  Ryd( 3d)     0.00025       2.15528
    14    C    1  dz2    Ryd( 3d)     0.00051       2.32094

    15    C    2  S      Cor( 1S)     1.99918     -10.12553
    16    C    2  S      Val( 2S)     1.00077      -0.21437
    17    C    2  S      Ryd( 3S)     0.00258       0.74848
    18    C    2  px     Val( 2p)     0.80499      -0.06105
    19    C    2  px     Ryd( 3p)     0.00208       0.52237
    20    C    2  py     Val( 2p)     1.03154      -0.06180
    21    C    2  py     Ryd( 3p)     0.00218       0.51965
    22    C    2  pz     Val( 2p)     1.18448      -0.06885
    23    C    2  pz     Ryd( 3p)     0.00148       0.63969
    24    C    2  dxy    Ryd( 3d)     0.00190       2.27286
    25    C    2  dxz    Ryd( 3d)     0.00125       1.99727
    26    C    2  dyz    Ryd( 3d)     0.00138       2.43948
    27    C    2  dx2y2  Ryd( 3d)     0.00156       2.11098
    28    C    2  dz2    Ryd( 3d)     0.00090       2.25003

    29    O    3  S      Cor( 1S)     1.99975     -18.94131
    30    O    3  S      Val( 2S)     1.67695      -0.84344
    31    O    3  S      Ryd( 3S)     0.00162       1.35963
    32    O    3  px     Val( 2p)     1.40328      -0.26256
    33    O    3  px     Ryd( 3p)     0.00242       1.18574
    34    O    3  py     Val( 2p)     1.69871      -0.28658
    35    O    3  py     Ryd( 3p)     0.00089       1.11646
    36    O    3  pz     Val( 2p)     1.95665      -0.28336
    37    O    3  pz     Ryd( 3p)     0.00197       1.05432
    38    O    3  dxy    Ryd( 3d)     0.00152       3.36509
    39    O    3  dxz    Ryd( 3d)     0.00007       2.79992
    40    O    3  dyz    Ryd( 3d)     0.00108       2.75924
    41    O    3  dx2y2  Ryd( 3d)     0.00086       2.91013
    42    O    3  dz2    Ryd( 3d)     0.00068       3.02902

    43    H    4  S      Val( 1S)     0.78222       0.07779
    44    H    4  S      Ryd( 2S)     0.00272       0.35792
    45    H    4  px     Ryd( 2p)     0.00016       1.76958
    46    H    4  py     Ryd( 2p)     0.00036       1.96938
    47    H    4  pz     Ryd( 2p)     0.00050       2.16297

    48    H    5  S      Val( 1S)     0.78429       0.06834
    49    H    5  S      Ryd( 2S)     0.00124       0.35312
    50    H    5  px     Ryd( 2p)     0.00059       2.22046
    51    H    5  py     Ryd( 2p)     0.00026       1.87591
    52    H    5  pz     Ryd( 2p)     0.00020       1.76348

    53    H    6  S      Val( 1S)     0.78222       0.07779
    54    H    6  S      Ryd( 2S)     0.00272       0.35792
    55    H    6  px     Ryd( 2p)     0.00016       1.76958
    56    H    6  py     Ryd( 2p)     0.00036       1.96938
    57    H    6  pz     Ryd( 2p)     0.00050       2.16297

    58    H    7  S      Val( 1S)     0.82872       0.05408
    59    H    7  S      Ryd( 2S)     0.00295       0.34250
    60    H    7  px     Ryd( 2p)     0.00013       1.74186
    61    H    7  py     Ryd( 2p)     0.00038       1.98724
    62    H    7  pz     Ryd( 2p)     0.00060       2.13963

    63    H    8  S      Val( 1S)     0.82872       0.05408
    64    H    8  S      Ryd( 2S)     0.00295       0.34250
    65    H    8  px     Ryd( 2p)     0.00013       1.74186
    66    H    8  py     Ryd( 2p)     0.00038       1.98724
    67    H    8  pz     Ryd( 2p)     0.00060       2.13963

    68    H    9  S      Val( 1S)     0.54275       0.10559
    69    H    9  S      Ryd( 2S)     0.00147       0.40214
    70    H    9  px     Ryd( 2p)     0.00180       2.20092
    71    H    9  py     Ryd( 2p)     0.00142       2.02161
    72    H    9  pz     Ryd( 2p)     0.00166       1.63829


 Summary of Natural Population Analysis:                  
                                                          
                                       Natural Population 
                Natural  -----------------------------------------------
    Atom  No    Charge         Core      Valence    Rydberg      Total
 -----------------------------------------------------------------------
      C    1   -0.64412      1.99925     4.63708    0.00778     6.64412
      C    2   -0.03626      1.99918     4.02178    0.01530     6.03626
      O    3   -0.74646      1.99975     6.73559    0.01112     8.74646
      H    4    0.21404      0.00000     0.78222    0.00374     0.78596
      H    5    0.21342      0.00000     0.78429    0.00229     0.78658
      H    6    0.21404      0.00000     0.78222    0.00374     0.78596
      H    7    0.16722      0.00000     0.82872    0.00406     0.83278
      H    8    0.16722      0.00000     0.82872    0.00406     0.83278
      H    9    0.45090      0.00000     0.54275    0.00636     0.54910
 =======================================================================
   * Total *   -0.00000      5.99818    19.94336    0.05846    26.00000

                                 Natural Population      
 --------------------------------------------------------
   Core                       5.99818 ( 99.9697% of   6)
   Valence                   19.94336 ( 99.7168% of  20)
   Natural Minimal Basis     25.94154 ( 99.7751% of  26)
   Natural Rydberg Basis      0.05846 (  0.2249% of  26)
 --------------------------------------------------------

    Atom  No          Natural Electron Configuration
 ----------------------------------------------------------------------------
      C    1      [core]2S( 1.10)2p( 3.53)
      C    2      [core]2S( 1.00)2p( 3.02)3p( 0.01)3d( 0.01)
      O    3      [core]2S( 1.68)2p( 5.06)3p( 0.01)
      H    4            1S( 0.78)
      H    5            1S( 0.78)
      H    6            1S( 0.78)
      H    7            1S( 0.83)
      H    8            1S( 0.83)
      H    9            1S( 0.54)


 NATURAL BOND ORBITAL ANALYSIS:

                       Occupancies       Lewis Structure    Low   High
           Occ.    -------------------  -----------------   occ   occ
  Cycle   Thresh.   Lewis   Non-Lewis     CR  BD  3C  LP    (L)   (NL)   Dev
 =============================================================================
   1(1)    1.90    25.84405   0.15595      3   8   0   2     0      0    0.04
 -----------------------------------------------------------------------------

 Structure accepted: No low occupancy Lewis orbitals

 --------------------------------------------------------
   Core                      5.99818 ( 99.970% of   6)
   Valence Lewis            19.84586 ( 99.229% of  20)
  ==================       ============================
   Total Lewis              25.84405 ( 99.400% of  26)
  -----------------------------------------------------
   Valence non-Lewis         0.11960 (  0.460% of  26)
   Rydberg non-Lewis         0.03635 (  0.140% of  26)
  ==================       ============================
   Total non-Lewis           0.15595 (  0.600% of  26)
 --------------------------------------------------------


       (Occupancy)   Bond orbital/ Coefficients/ Hybrids
 ---------------------------------------------------------------------------------
     1. (1.99001) BD ( 1) C   1 - C   2  
                ( 50.34%)   0.7095* C   1 s( 29.37%)p 2.40( 70.58%)d 0.00(  0.04%)
                                            0.0004  0.5417  0.0149 -0.6422 -0.0095
                                            0.5416  0.0074 -0.0000  0.0000 -0.0179
                                            0.0000  0.0000  0.0034 -0.0106
                ( 49.66%)   0.7047* C   2 s( 30.16%)p 2.31( 69.79%)d 0.00(  0.05%)
                                            0.0001  0.5491  0.0125  0.6361 -0.0011
                                           -0.5416  0.0025  0.0000 -0.0000 -0.0194
                                            0.0000  0.0000  0.0017 -0.0101
     2. (1.98745) BD ( 1) C   1 - H   4  
                ( 60.90%)   0.7804* C   1 s( 23.60%)p 3.24( 76.36%)d 0.00(  0.04%)
                                            0.0000  0.4857 -0.0044 -0.0235  0.0098
                                           -0.5131 -0.0035  0.7069 -0.0084  0.0014
                                           -0.0014 -0.0163 -0.0050  0.0103
                ( 39.10%)   0.6253* H   4 s( 99.92%)p 0.00(  0.08%)
                                            0.9996 -0.0029  0.0010  0.0174 -0.0222
     3. (1.98415) BD ( 1) C   1 - H   5  
                ( 60.58%)   0.7783* C   1 s( 23.46%)p 3.26( 76.50%)d 0.00(  0.04%)
                                           -0.0000  0.4843 -0.0031  0.7652  0.0045
                                            0.4235 -0.0124  0.0000  0.0000  0.0162
                                            0.0000 -0.0000  0.0072 -0.0101
                ( 39.42%)   0.6279* H   5 s( 99.92%)p 0.00(  0.08%)
                                            0.9996 -0.0002 -0.0255 -0.0123  0.0000
     4. (1.98745) BD ( 1) C   1 - H   6  
                ( 60.90%)   0.7804* C   1 s( 23.60%)p 3.24( 76.36%)d 0.00(  0.04%)
                                            0.0000  0.4857 -0.0044 -0.0235  0.0098
                                           -0.5131 -0.0035 -0.7069  0.0084  0.0014
                                            0.0014  0.0163 -0.0050  0.0103
                ( 39.10%)   0.6253* H   6 s( 99.92%)p 0.00(  0.08%)
                                            0.9996 -0.0029  0.0010  0.0174  0.0222
     5. (1.99491) BD ( 1) C   2 - O   3  
                ( 32.36%)   0.5689* C   2 s( 21.46%)p 3.65( 78.25%)d 0.01(  0.29%)
                                            0.0001  0.4616  0.0397 -0.7690 -0.0356
                                           -0.4352 -0.0218 -0.0000  0.0000  0.0398
                                           -0.0000 -0.0000  0.0242 -0.0272
                ( 67.64%)   0.8224* O   3 s( 32.25%)p 2.10( 67.68%)d 0.00(  0.07%)
                                           -0.0001  0.5679  0.0058  0.6797  0.0032
                                            0.4635 -0.0033  0.0000  0.0000  0.0208
                                            0.0000  0.0000 -0.0028 -0.0157
     6. (1.98706) BD ( 1) C   2 - H   7  
                ( 59.17%)   0.7692* C   2 s( 24.27%)p 3.12( 75.68%)d 0.00(  0.05%)
                                            0.0000  0.4924 -0.0163  0.0071 -0.0020
                                            0.5070 -0.0001 -0.7067  0.0126 -0.0010
                                           -0.0024 -0.0185 -0.0077  0.0117
                ( 40.83%)   0.6390* H   7 s( 99.92%)p 0.00(  0.08%)
                                            0.9996 -0.0066 -0.0022 -0.0172  0.0232
     7. (1.98706) BD ( 1) C   2 - H   8  
                ( 59.17%)   0.7692* C   2 s( 24.27%)p 3.12( 75.68%)d 0.00(  0.05%)
                                            0.0000  0.4924 -0.0163  0.0071 -0.0020
                                            0.5070 -0.0001  0.7067 -0.0126 -0.0010
                                            0.0024  0.0185 -0.0077  0.0117
                ( 40.83%)   0.6390* H   8 s( 99.92%)p 0.00(  0.08%)
                                            0.9996 -0.0066 -0.0022 -0.0172 -0.0232
     8. (1.98836) BD ( 1) O   3 - H   9  
                ( 72.81%)   0.8533* O   3 s( 19.64%)p 4.09( 80.28%)d 0.00(  0.08%)
                                            0.0002  0.4426  0.0221 -0.7263 -0.0374
                                            0.5233  0.0050  0.0000  0.0000 -0.0242
                                            0.0000  0.0000 -0.0085 -0.0138
                ( 27.19%)   0.5215* H   9 s( 99.62%)p 0.00(  0.38%)
                                            0.9981 -0.0029  0.0517 -0.0335  0.0000
     9. (1.99925) CR ( 1) C   1           s(100.00%)p 0.00(  0.00%)
                                            1.0000 -0.0003 -0.0000  0.0003  0.0000
                                           -0.0002 -0.0000 -0.0000  0.0000  0.0000
                                            0.0000  0.0000 -0.0000  0.0000
    10. (1.99918) CR ( 1) C   2           s(100.00%)
                                            1.0000 -0.0001 -0.0000 -0.0000  0.0000
                                            0.0001  0.0000 -0.0000  0.0000  0.0000
                                           -0.0000 -0.0000 -0.0000  0.0000
    11. (1.99975) CR ( 1) O   3           s(100.00%)p 0.00(  0.00%)
                                            1.0000 -0.0000 -0.0000  0.0002  0.0000
                                           -0.0001 -0.0000  0.0000  0.0000  0.0000
                                            0.0000  0.0000  0.0000  0.0000
    12. (1.98116) LP ( 1) O   3           s( 48.13%)p 1.08( 51.83%)d 0.00(  0.04%)
                                            0.0000  0.6937 -0.0130 -0.0921 -0.0019
                                           -0.7140  0.0086 -0.0000 -0.0000 -0.0038
                                           -0.0000 -0.0000  0.0178  0.0055
    13. (1.95823) LP ( 2) O   3           s(  0.00%)p 1.00( 99.95%)d 0.00(  0.05%)
                                            0.0000  0.0000  0.0000  0.0000  0.0000
                                            0.0000  0.0000  0.9996 -0.0168  0.0000
                                            0.0011  0.0229  0.0000  0.0000
    14. (0.00281) RY*( 1) C   1           s(  5.56%)p16.27( 90.42%)d 0.72(  4.02%)
                                            0.0000  0.0019  0.2357  0.0011 -0.8036
                                           -0.0147 -0.5081  0.0000 -0.0000  0.0481
                                            0.0000 -0.0000  0.1909 -0.0381
    15. (0.00124) RY*( 2) C   1           s(  0.00%)p 1.00( 74.70%)d 0.34( 25.30%)
                                           -0.0000 -0.0000 -0.0000  0.0000  0.0000
                                            0.0000  0.0000  0.0188  0.8641 -0.0000
                                           -0.3079  0.3978  0.0000  0.0000
    16. (0.00051) RY*( 3) C   1           s( 36.13%)p 1.74( 62.87%)d 0.03(  1.00%)
                                            0.0000  0.0045  0.6011  0.0178 -0.2778
                                           -0.0122  0.7424  0.0000  0.0000  0.0907
                                            0.0000 -0.0000  0.0415  0.0054
    17. (0.00020) RY*( 4) C   1           s( 49.52%)p 0.85( 42.34%)d 0.16(  8.15%)
                                           -0.0000 -0.0070  0.7036 -0.0090  0.4966
                                            0.0010 -0.4203  0.0000 -0.0000  0.2820
                                           -0.0000 -0.0000  0.0370  0.0243
    18. (0.00010) RY*( 5) C   1           s(  0.00%)p 1.00( 23.50%)d 3.25( 76.50%)
    19. (0.00007) RY*( 6) C   1           s(  8.44%)p 0.15(  1.28%)d10.69( 90.27%)
    20. (0.00000) RY*( 7) C   1           s(  0.00%)p 1.00(  1.85%)d52.94( 98.15%)
    21. (0.00000) RY*( 8) C   1           s(  0.31%)p 9.55(  2.94%)d99.99( 96.75%)
    22. (0.00000) RY*( 9) C   1           s(  0.03%)p 9.80(  0.28%)d99.99( 99.70%)
    23. (0.00299) RY*( 1) C   2           s( 31.64%)p 1.20( 38.11%)d 0.96( 30.25%)
                                            0.0000 -0.0077  0.5624  0.0158  0.1664
                                            0.0334 -0.5934  0.0000  0.0000 -0.2912
                                           -0.0000 -0.0000  0.4643 -0.0457
    24. (0.00188) RY*( 2) C   2           s(  0.00%)p 1.00( 36.75%)d 1.72( 63.25%)
                                            0.0000  0.0000 -0.0000  0.0000 -0.0000
                                            0.0000 -0.0000  0.0036  0.6062 -0.0000
                                            0.7766  0.1712 -0.0000  0.0000
    25. (0.00177) RY*( 3) C   2           s(  0.08%)p99.99( 79.72%)d99.99( 20.20%)
                                           -0.0000 -0.0174  0.0220  0.0291 -0.6790
                                            0.0077 -0.5790 -0.0000  0.0000  0.1723
                                           -0.0000 -0.0000 -0.4140  0.0303
    26. (0.00130) RY*( 4) C   2           s(  0.00%)p 1.00( 35.79%)d 1.79( 64.21%)
                                           -0.0000 -0.0000  0.0000  0.0000  0.0000
                                           -0.0000 -0.0000 -0.0310 -0.5974 -0.0000
                                            0.3029  0.7418  0.0000 -0.0000
    27. (0.00088) RY*( 5) C   2           s(  7.54%)p 6.14( 46.33%)d 6.12( 46.12%)
                                            0.0000 -0.0162  0.2741  0.0422 -0.5639
                                            0.0354  0.3772  0.0000 -0.0000  0.3484
                                            0.0000  0.0000  0.5462 -0.2037
    28. (0.00025) RY*( 6) C   2           s(  0.27%)p92.04( 24.68%)d99.99( 75.06%)
                                           -0.0000 -0.0011  0.0518  0.0329  0.4300
                                            0.0083 -0.2463  0.0000 -0.0000  0.8578
                                            0.0000  0.0000 -0.0073 -0.1211
    29. (0.00001) RY*( 7) C   2           s( 59.70%)p 0.19( 11.41%)d 0.48( 28.89%)
    30. (0.00000) RY*( 8) C   2           s(  0.00%)p 1.00( 27.53%)d 2.63( 72.47%)
    31. (0.00001) RY*( 9) C   2           s(  0.61%)p 0.48(  0.29%)d99.99( 99.10%)
    32. (0.00163) RY*( 1) O   3           s( 31.99%)p 1.82( 58.10%)d 0.31(  9.91%)
                                           -0.0000  0.0060  0.5656 -0.0055  0.4304
                                           -0.0057 -0.6290  0.0000  0.0000 -0.1843
                                            0.0000  0.0000  0.2495 -0.0536
    33. (0.00154) RY*( 2) O   3           s(  0.00%)p 1.00( 92.42%)d 0.08(  7.58%)
                                            0.0000  0.0000  0.0000  0.0000  0.0000
                                            0.0000  0.0000  0.0119  0.9613  0.0000
                                            0.2144  0.1728  0.0000  0.0000
    34. (0.00011) RY*( 3) O   3           s( 52.21%)p 0.72( 37.85%)d 0.19(  9.95%)
                                            0.0000 -0.0012  0.7225  0.0031  0.1502
                                           -0.0144  0.5964  0.0000  0.0000  0.1597
                                            0.0000  0.0000 -0.2559  0.0922
    35. (0.00004) RY*( 4) O   3           s( 11.37%)p 5.85( 66.49%)d 1.95( 22.14%)
    36. (0.00001) RY*( 5) O   3           s(  2.07%)p 9.09( 18.81%)d38.23( 79.12%)
    37. (0.00000) RY*( 6) O   3           s(  0.00%)p 1.00(  4.74%)d20.11( 95.26%)
    38. (0.00000) RY*( 7) O   3           s(  0.00%)p 1.00(  2.90%)d33.53( 97.10%)
    39. (0.00000) RY*( 8) O   3           s(  0.73%)p19.37( 14.12%)d99.99( 85.16%)
    40. (0.00001) RY*( 9) O   3           s(  1.62%)p 2.99(  4.84%)d57.82( 93.54%)
    41. (0.00274) RY*( 1) H   4           s( 99.26%)p 0.01(  0.74%)
                                            0.0047  0.9963  0.0564 -0.0429  0.0488
    42. (0.00019) RY*( 2) H   4           s(  0.07%)p99.99( 99.93%)
                                            0.0019  0.0260 -0.5642 -0.6764 -0.4727
    43. (0.00014) RY*( 3) H   4           s(  0.12%)p99.99( 99.88%)
                                            0.0068  0.0336 -0.8002  0.3113  0.5115
    44. (0.00005) RY*( 4) H   4           s(  0.63%)p99.99( 99.37%)
    45. (0.00128) RY*( 1) H   5           s( 97.30%)p 0.03(  2.70%)
                                            0.0046  0.9864  0.1624  0.0250  0.0000
    46. (0.00020) RY*( 2) H   5           s(  0.00%)p 1.00(100.00%)
                                            0.0000  0.0000  0.0000  0.0000  1.0000
    47. (0.00014) RY*( 3) H   5           s(  0.04%)p99.99( 99.96%)
                                            0.0049  0.0204 -0.2721  0.9620  0.0000
    48. (0.00003) RY*( 4) H   5           s(  2.74%)p35.55( 97.26%)
    49. (0.00274) RY*( 1) H   6           s( 99.26%)p 0.01(  0.74%)
                                            0.0047  0.9963  0.0564 -0.0429 -0.0488
    50. (0.00019) RY*( 2) H   6           s(  0.07%)p99.99( 99.93%)
                                            0.0019  0.0260 -0.5642 -0.6764  0.4727
    51. (0.00014) RY*( 3) H   6           s(  0.12%)p99.99( 99.88%)
                                            0.0068  0.0336 -0.8002  0.3113 -0.5115
    52. (0.00005) RY*( 4) H   6           s(  0.63%)p99.99( 99.37%)
    53. (0.00300) RY*( 1) H   7           s( 99.61%)p 0.00(  0.39%)
                                            0.0078  0.9980 -0.0020  0.0616 -0.0083
    54. (0.00024) RY*( 2) H   7           s(  0.15%)p99.99( 99.85%)
                                            0.0029  0.0390  0.3908 -0.7000 -0.5964
    55. (0.00013) RY*( 3) H   7           s(  0.02%)p99.99( 99.98%)
                                            0.0119 -0.0083 -0.8198  0.0291 -0.5718
    56. (0.00003) RY*( 4) H   7           s(  0.30%)p99.99( 99.70%)
    57. (0.00300) RY*( 1) H   8           s( 99.61%)p 0.00(  0.39%)
                                            0.0078  0.9980 -0.0020  0.0616  0.0083
    58. (0.00024) RY*( 2) H   8           s(  0.15%)p99.99( 99.85%)
                                            0.0029  0.0390  0.3908 -0.7000  0.5964
    59. (0.00013) RY*( 3) H   8           s(  0.02%)p99.99( 99.98%)
                                            0.0119 -0.0083 -0.8198  0.0291  0.5718
    60. (0.00003) RY*( 4) H   8           s(  0.30%)p99.99( 99.70%)
    61. (0.00170) RY*( 1) H   9           s( 75.09%)p 0.33( 24.91%)
                                            0.0122  0.8664 -0.3889 -0.3129  0.0000
    62. (0.00166) RY*( 2) H   9           s(  0.00%)p 1.00(100.00%)
                                            0.0000  0.0000  0.0000  0.0000  1.0000
    63. (0.00095) RY*( 3) H   9           s( 21.13%)p 3.73( 78.87%)
                                            0.0088  0.4596  0.3776  0.8038  0.0000
    64. (0.00002) RY*( 4) H   9           s(  4.16%)p23.04( 95.84%)
    65. (0.01255) BD*( 1) C   1 - C   2  
                ( 49.66%)   0.7047* C   1 s( 29.37%)p 2.40( 70.58%)d 0.00(  0.04%)
                                           -0.0004 -0.5417 -0.0149  0.6422  0.0095
                                           -0.5416 -0.0074  0.0000 -0.0000  0.0179
                                           -0.0000 -0.0000 -0.0034  0.0106
                ( 50.34%)  -0.7095* C   2 s( 30.16%)p 2.31( 69.79%)d 0.00(  0.05%)
                                           -0.0001 -0.5491 -0.0125 -0.6361  0.0011
                                            0.5416 -0.0025 -0.0000  0.0000  0.0194
                                           -0.0000 -0.0000 -0.0017  0.0101
    66. (0.00949) BD*( 1) C   1 - H   4  
                ( 39.10%)   0.6253* C   1 s( 23.60%)p 3.24( 76.36%)d 0.00(  0.04%)
                                           -0.0000 -0.4857  0.0044  0.0235 -0.0098
                                            0.5131  0.0035 -0.7069  0.0084 -0.0014
                                            0.0014  0.0163  0.0050 -0.0103
                ( 60.90%)  -0.7804* H   4 s( 99.92%)p 0.00(  0.08%)
                                           -0.9996  0.0029 -0.0010 -0.0174  0.0222
    67. (0.00456) BD*( 1) C   1 - H   5  
                ( 39.42%)   0.6279* C   1 s( 23.46%)p 3.26( 76.50%)d 0.00(  0.04%)
                                            0.0000 -0.4843  0.0031 -0.7652 -0.0045
                                           -0.4235  0.0124 -0.0000 -0.0000 -0.0162
                                           -0.0000  0.0000 -0.0072  0.0101
                ( 60.58%)  -0.7783* H   5 s( 99.92%)p 0.00(  0.08%)
                                           -0.9996  0.0002  0.0255  0.0123 -0.0000
    68. (0.00949) BD*( 1) C   1 - H   6  
                ( 39.10%)   0.6253* C   1 s( 23.60%)p 3.24( 76.36%)d 0.00(  0.04%)
                                           -0.0000 -0.4857  0.0044  0.0235 -0.0098
                                            0.5131  0.0035  0.7069 -0.0084 -0.0014
                                           -0.0014 -0.0163  0.0050 -0.0103
                ( 60.90%)  -0.7804* H   6 s( 99.92%)p 0.00(  0.08%)
                                           -0.9996  0.0029 -0.0010 -0.0174 -0.0222
    69. (0.01678) BD*( 1) C   2 - O   3  
                ( 67.64%)   0.8224* C   2 s( 21.46%)p 3.65( 78.25%)d 0.01(  0.29%)
                                            0.0001  0.4616  0.0397 -0.7690 -0.0356
                                           -0.4352 -0.0218 -0.0000  0.0000  0.0398
                                           -0.0000 -0.0000  0.0242 -0.0272
                ( 32.36%)  -0.5689* O   3 s( 32.25%)p 2.10( 67.68%)d 0.00(  0.07%)
                                           -0.0001  0.5679  0.0058  0.6797  0.0032
                                            0.4635 -0.0033  0.0000  0.0000  0.0208
                                            0.0000  0.0000 -0.0028 -0.0157
    70. (0.03057) BD*( 1) C   2 - H   7  
                ( 40.83%)   0.6390* C   2 s( 24.27%)p 3.12( 75.68%)d 0.00(  0.05%)
                                           -0.0000 -0.4924  0.0163 -0.0071  0.0020
                                           -0.5070  0.0001  0.7067 -0.0126  0.0010
                                            0.0024  0.0185  0.0077 -0.0117
                ( 59.17%)  -0.7692* H   7 s( 99.92%)p 0.00(  0.08%)
                                           -0.9996  0.0066  0.0022  0.0172 -0.0232
    71. (0.03057) BD*( 1) C   2 - H   8  
                ( 40.83%)   0.6390* C   2 s( 24.27%)p 3.12( 75.68%)d 0.00(  0.05%)
                                           -0.0000 -0.4924  0.0163 -0.0071  0.0020
                                           -0.5070  0.0001 -0.7067  0.0126  0.0010
                                           -0.0024 -0.0185  0.0077 -0.0117
                ( 59.17%)  -0.7692* H   8 s( 99.92%)p 0.00(  0.08%)
                                           -0.9996  0.0066  0.0022  0.0172  0.0232
    72. (0.00559) BD*( 1) O   3 - H   9  
                ( 27.19%)   0.5215* O   3 s( 19.64%)p 4.09( 80.28%)d 0.00(  0.08%)
                                           -0.0002 -0.4426 -0.0221  0.7263  0.0374
                                           -0.5233 -0.0050 -0.0000 -0.0000  0.0242
                                           -0.0000 -0.0000  0.0085  0.0138
                ( 72.81%)  -0.8533* H   9 s( 99.62%)p 0.00(  0.38%)
                                           -0.9981  0.0029 -0.0517  0.0335 -0.0000


 NHO Directionality and "Bond Bending" (deviations from line of nuclear centers)

         [Thresholds for printing:  angular deviation  >  1.0 degree]
                                    hybrid p-character > 25.0%
                                    orbital occupancy  >  0.10e

                                Line of Centers        Hybrid 1              Hybrid 2
                                ---------------  -------------------   ------------------
                NBO               Theta   Phi    Theta   Phi    Dev    Theta   Phi    Dev
 ========================================================================================
     2. BD (   1) C   1 - H   4    36.0  266.6    36.5  268.5   1.2      --     --    --
     3. BD (   1) C   1 - H   5    90.0   29.5    90.0   28.1   1.4      --     --    --
     4. BD (   1) C   1 - H   6   144.0  266.6   143.5  268.5   1.2      --     --    --
     5. BD (   1) C   2 - O   3    90.0  212.1    90.0  209.6   2.5     90.0   34.0   1.9
     6. BD (   1) C   2 - H   7   143.3   84.4   143.9   89.4   3.0      --     --    --
     7. BD (   1) C   2 - H   8    36.7   84.4    36.1   89.4   3.0      --     --    --
     8. BD (   1) O   3 - H   9    90.0  140.5    90.0  145.3   4.8      --     --    --
    12. LP (   1) O   3             --     --     90.0  262.4   --       --     --    --
    13. LP (   2) O   3             --     --      0.0    0.0   --       --     --    --


 Second Order Perturbation Theory Analysis of Fock Matrix in NBO Basis

     Threshold for printing:   0.50 kcal/mol
                                                                              E(2)  E(j)-E(i) F(i,j)
         Donor NBO (i)                     Acceptor NBO (j)                 kcal/mol   a.u.    a.u. 
 ===================================================================================================

 within unit  1
   1. BD (   1) C   1 - C   2        / 32. RY*(   1) O   3                    0.91    1.97    0.038
   1. BD (   1) C   1 - C   2        / 67. BD*(   1) C   1 - H   5            0.52    1.06    0.021
   1. BD (   1) C   1 - C   2        / 72. BD*(   1) O   3 - H   9            2.00    1.04    0.041
   2. BD (   1) C   1 - H   4        / 69. BD*(   1) C   2 - O   3            0.58    0.79    0.019
   2. BD (   1) C   1 - H   4        / 70. BD*(   1) C   2 - H   7            3.09    0.92    0.048
   3. BD (   1) C   1 - H   5        / 69. BD*(   1) C   2 - O   3            4.20    0.80    0.052
   4. BD (   1) C   1 - H   6        / 69. BD*(   1) C   2 - O   3            0.58    0.79    0.019
   4. BD (   1) C   1 - H   6        / 71. BD*(   1) C   2 - H   8            3.09    0.92    0.048
   5. BD (   1) C   2 - O   3        / 61. RY*(   1) H   9                    0.81    1.58    0.032
   5. BD (   1) C   2 - O   3        / 67. BD*(   1) C   1 - H   5            1.64    1.26    0.041
   6. BD (   1) C   2 - H   7        / 33. RY*(   2) O   3                    0.65    1.64    0.029
   6. BD (   1) C   2 - H   7        / 66. BD*(   1) C   1 - H   4            3.38    0.95    0.051
   7. BD (   1) C   2 - H   8        / 33. RY*(   2) O   3                    0.65    1.64    0.029
   7. BD (   1) C   2 - H   8        / 68. BD*(   1) C   1 - H   6            3.38    0.95    0.051
   8. BD (   1) O   3 - H   9        / 25. RY*(   3) C   2                    1.65    1.51    0.045
   8. BD (   1) O   3 - H   9        / 65. BD*(   1) C   1 - C   2            3.07    1.10    0.052
   9. CR (   1) C   1                / 23. RY*(   1) C   2                    0.94   11.13    0.091
   9. CR (   1) C   1                / 41. RY*(   1) H   4                    0.66   10.44    0.074
   9. CR (   1) C   1                / 45. RY*(   1) H   5                    0.66   10.50    0.074
   9. CR (   1) C   1                / 49. RY*(   1) H   6                    0.66   10.44    0.074
  10. CR (   1) C   2                / 16. RY*(   3) C   1                    1.15   10.76    0.099
  10. CR (   1) C   2                / 53. RY*(   1) H   7                    0.53   10.48    0.067
  10. CR (   1) C   2                / 57. RY*(   1) H   8                    0.53   10.48    0.067
  10. CR (   1) C   2                / 69. BD*(   1) C   2 - O   3            0.92   10.44    0.088
  11. CR (   1) O   3                / 25. RY*(   3) C   2                    1.65   19.76    0.161
  11. CR (   1) O   3                / 27. RY*(   5) C   2                    0.73   20.27    0.108
  12. LP (   1) O   3                / 23. RY*(   1) C   2                    1.45    1.64    0.044
  12. LP (   1) O   3                / 63. RY*(   3) H   9                    0.92    2.11    0.039
  12. LP (   1) O   3                / 65. BD*(   1) C   1 - C   2            0.91    0.98    0.027
  12. LP (   1) O   3                / 67. BD*(   1) C   1 - H   5            0.58    1.02    0.022
  12. LP (   1) O   3                / 70. BD*(   1) C   2 - H   7            1.26    1.01    0.032
  12. LP (   1) O   3                / 71. BD*(   1) C   2 - H   8            1.26    1.01    0.032
  13. LP (   2) O   3                / 24. RY*(   2) C   2                    1.26    1.79    0.043
  13. LP (   2) O   3                / 62. RY*(   2) H   9                    2.27    1.92    0.060
  13. LP (   2) O   3                / 70. BD*(   1) C   2 - H   7            6.88    0.73    0.063
  13. LP (   2) O   3                / 71. BD*(   1) C   2 - H   8            6.88    0.73    0.063


 Natural Bond Orbitals (Summary):

                                                            Principal Delocalizations
           NBO                        Occupancy    Energy   (geminal,vicinal,remote)
 ====================================================================================
 Molecular unit  1  (C2H6O)
     1. BD (   1) C   1 - C   2          1.99001    -0.60434  72(v),32(v),67(g)
     2. BD (   1) C   1 - H   4          1.98745    -0.47813  70(v),69(v)
     3. BD (   1) C   1 - H   5          1.98415    -0.48340  69(v)
     4. BD (   1) C   1 - H   6          1.98745    -0.47813  71(v),69(v)
     5. BD (   1) C   2 - O   3          1.99491    -0.81203  67(v),61(v)
     6. BD (   1) C   2 - H   7          1.98706    -0.49064  66(v),33(v)
     7. BD (   1) C   2 - H   8          1.98706    -0.49064  68(v),33(v)
     8. BD (   1) O   3 - H   9          1.98836    -0.68641  65(v),25(v)
     9. CR (   1) C   1                  1.99925   -10.06086  23(v),45(v),41(v),49(v)
    10. CR (   1) C   2                  1.99918   -10.12537  16(v),69(g),53(v),57(v)
    11. CR (   1) O   3                  1.99975   -18.94144  25(v),27(v)
    12. LP (   1) O   3                  1.98116    -0.56588  23(v),70(v),71(v),63(v)
                                                    65(v),67(r)
    13. LP (   2) O   3                  1.95823    -0.28433  70(v),71(v),62(v),24(v)
    14. RY*(   1) C   1                  0.00281     0.68848   
    15. RY*(   2) C   1                  0.00124     0.99658   
    16. RY*(   3) C   1                  0.00051     0.63275   
    17. RY*(   4) C   1                  0.00020     0.80140   
    18. RY*(   5) C   1                  0.00010     1.95097   
    19. RY*(   6) C   1                  0.00007     2.18578   
    20. RY*(   7) C   1                  0.00000     2.13465   
    21. RY*(   8) C   1                  0.00000     2.10776   
    22. RY*(   9) C   1                  0.00000     2.32759   
    23. RY*(   1) C   2                  0.00299     1.07233   
    24. RY*(   2) C   2                  0.00188     1.50601   
    25. RY*(   3) C   2                  0.00177     0.82063   
    26. RY*(   4) C   2                  0.00130     1.82339   
    27. RY*(   5) C   2                  0.00088     1.33029   
    28. RY*(   6) C   2                  0.00025     1.84630   
    29. RY*(   7) C   2                  0.00001     1.13623   
    30. RY*(   8) C   2                  0.00000     1.74186   
    31. RY*(   9) C   2                  0.00001     2.19260   
    32. RY*(   1) O   3                  0.00163     1.36250   
    33. RY*(   2) O   3                  0.00154     1.14455   
    34. RY*(   3) O   3                  0.00011     1.63401   
    35. RY*(   4) O   3                  0.00004     1.47544   
    36. RY*(   5) O   3                  0.00001     2.94863   
    37. RY*(   6) O   3                  0.00000     2.74187   
    38. RY*(   7) O   3                  0.00000     2.72803   
    39. RY*(   8) O   3                  0.00000     2.66510   
    40. RY*(   9) O   3                  0.00001     2.87600   
    41. RY*(   1) H   4                  0.00274     0.38377   
    42. RY*(   2) H   4                  0.00019     1.78132   
    43. RY*(   3) H   4                  0.00014     1.77902   
    44. RY*(   4) H   4                  0.00005     2.30759   
    45. RY*(   1) H   5                  0.00128     0.44053   
    46. RY*(   2) H   5                  0.00020     1.76348   
    47. RY*(   3) H   5                  0.00014     1.75642   
    48. RY*(   4) H   5                  0.00003     2.24546   
    49. RY*(   1) H   6                  0.00274     0.38377   
    50. RY*(   2) H   6                  0.00019     1.78132   
    51. RY*(   3) H   6                  0.00014     1.77902   
    52. RY*(   4) H   6                  0.00005     2.30759   
    53. RY*(   1) H   7                  0.00300     0.35683   
    54. RY*(   2) H   7                  0.00024     1.76718   
    55. RY*(   3) H   7                  0.00013     1.85554   
    56. RY*(   4) H   7                  0.00003     2.22213   
    57. RY*(   1) H   8                  0.00300     0.35683   
    58. RY*(   2) H   8                  0.00024     1.76718   
    59. RY*(   3) H   8                  0.00013     1.85554   
    60. RY*(   4) H   8                  0.00003     2.22213   
    61. RY*(   1) H   9                  0.00170     0.76376   
    62. RY*(   2) H   9                  0.00166     1.63829   
    63. RY*(   3) H   9                  0.00095     1.54380   
    64. RY*(   4) H   9                  0.00002     2.28972   
    65. BD*(   1) C   1 - C   2          0.01255     0.41202   
    66. BD*(   1) C   1 - H   4          0.00949     0.45549   
    67. BD*(   1) C   1 - H   5          0.00456     0.45093   
    68. BD*(   1) C   1 - H   6          0.00949     0.45549   
    69. BD*(   1) C   2 - O   3          0.01678     0.31495   
    70. BD*(   1) C   2 - H   7          0.03057     0.44134   
    71. BD*(   1) C   2 - H   8          0.03057     0.44134   
    72. BD*(   1) O   3 - H   9          0.00559     0.43864   
       -------------------------------
              Total Lewis   25.84405  ( 99.4002%)
        Valence non-Lewis    0.11960  (  0.4600%)
        Rydberg non-Lewis    0.03635  (  0.1398%)
       -------------------------------
            Total unit  1   26.00000  (100.0000%)
           Charge unit  1    0.00000
 Unable to Open any file for archive entry.
 1\1\GINC-COMPUTE-1-6\SP\RB3LYP\def2SVP\C2H6O1\ZAHRT2\08-Jan-2021\0\\# 
 b3lyp/def2svp geom=NewRedundant pop=NBO\\3\\0,1\C,0,-0.9880295586,-0.1
 654421543,0.1815371183\C,0,0.5193012487,-0.163648728,0.0106406109\O,0,
 0.9003784556,1.0743523421,-0.55629343\H,0,-1.2996859017,0.6609241989,0
 .8392927552\H,0,-1.3326301344,-1.114170814,0.6219341816\H,0,-1.4838489
 897,-0.0295627324,-0.7922972508\H,0,0.8206602834,-1.0150229856,-0.6351
 773544\H,0,1.0047869923,-0.3246724511,0.9960903518\H,0,1.8590670161,1.
 0772415135,-0.6657265475\\Version=ES64L-G16RevC.01\State=1-A'\HF=-154.
 9234649\RMSD=2.006e-09\Dipole=0.4216999,-0.4037809,0.1232809\Quadrupol
 e=2.0709766,-1.3803453,-0.6906314,0.5325754,-0.5318651,0.2513896\PG=CS
  [SG(C2H2O1),X(H4)]\\@
 The archive entry for this job was punched.


 BE NOT THE FIRST BY WHOM THE NEW ARE TRIED,
 NOR YET THE THE LAST TO LAY THE OLD ASIDE.

                          -- ALEXANDER POPE
 File lengths (MBytes):  RWF=      6 Int=      0 D2E=      0 Chk=      1 Scr=      1
 Normal termination of Gaussian 16
