# Supplementary material for: Machine-Learning-Guided Discovery of Electrochemical Reactions
Source: J Am Chem Soc. 2022 Dec 2;144(49):22599–610. doi: 10.1021/jacs.2c08997 (PMC9756344; doi:10.1021/jacs.2c08997)
Supplement: Supplementary file 3 — ja2c08997_si_003.zip [file ja2c08997_si_003.zip › Oxidation Site Selectivity/Nlogs_notimes/6.log]

 Entering Gaussian System, Link 0=g16
 Input=6.com
 Output=6.log
 Initial command:
  
 Copyright (c) 1988-2019, Gaussian, Inc.  All Rights Reserved.
  
 This is part of the Gaussian(R) 16 program.  It is based on
 the Gaussian(R) 09 system (copyright 2009, Gaussian, Inc.),
 the Gaussian(R) 03 system (copyright 2003, Gaussian, Inc.),
 the Gaussian(R) 98 system (copyright 1998, Gaussian, Inc.),
 the Gaussian(R) 94 system (copyright 1995, Gaussian, Inc.),
 the Gaussian 92(TM) system (copyright 1992, Gaussian, Inc.),
 the Gaussian 90(TM) system (copyright 1990, Gaussian, Inc.),
 the Gaussian 88(TM) system (copyright 1988, Gaussian, Inc.),
 the Gaussian 86(TM) system (copyright 1986, Carnegie Mellon
 University), and the Gaussian 82(TM) system (copyright 1983,
 Carnegie Mellon University). Gaussian is a federally registered
 trademark of Gaussian, Inc.
  
 This software contains proprietary and confidential information,
 including trade secrets, belonging to Gaussian, Inc.
  
 This software is provided under written license and may be
 used, copied, transmitted, or stored only in accord with that
 written license.
  
 The following legend is applicable only to US Government
 contracts under FAR:
  
                    RESTRICTED RIGHTS LEGEND
  
 Use, reproduction and disclosure by the US Government is
 subject to restrictions as set forth in subparagraphs (a)
 and (c) of the Commercial Computer Software - Restricted
 Rights clause in FAR 52.227-19.
  
 Gaussian, Inc.
 340 Quinnipiac St., Bldg. 40, Wallingford CT 06492
  
  
 ---------------------------------------------------------------
 Warning -- This program may not be used in any manner that
 competes with the business of Gaussian, Inc. or will provide
 assistance to any competitor of Gaussian, Inc.  The licensee
 of this program is prohibited from giving any competitor of
 Gaussian, Inc. access to this program.  By using this program,
 the user acknowledges that Gaussian, Inc. is engaged in the
 business of creating and licensing software in the field of
 computational chemistry and represents and warrants to the
 licensee that it is not a competitor of Gaussian, Inc. and that
 it will not use this program in any manner prohibited above.
 ---------------------------------------------------------------
  

 Cite this work as:
 Gaussian 16, Revision C.01,
 M. J. Frisch, G. W. Trucks, H. B. Schlegel, G. E. Scuseria, 
 M. A. Robb, J. R. Cheeseman, G. Scalmani, V. Barone, 
 G. A. Petersson, H. Nakatsuji, X. Li, M. Caricato, A. V. Marenich, 
 J. Bloino, B. G. Janesko, R. Gomperts, B. Mennucci, H. P. Hratchian, 
 J. V. Ortiz, A. F. Izmaylov, J. L. Sonnenberg, D. Williams-Young, 
 F. Ding, F. Lipparini, F. Egidi, J. Goings, B. Peng, A. Petrone, 
 T. Henderson, D. Ranasinghe, V. G. Zakrzewski, J. Gao, N. Rega, 
 G. Zheng, W. Liang, M. Hada, M. Ehara, K. Toyota, R. Fukuda, 
 J. Hasegawa, M. Ishida, T. Nakajima, Y. Honda, O. Kitao, H. Nakai, 
 T. Vreven, K. Throssell, J. A. Montgomery, Jr., J. E. Peralta, 
 F. Ogliaro, M. J. Bearpark, J. J. Heyd, E. N. Brothers, K. N. Kudin, 
 V. N. Staroverov, T. A. Keith, R. Kobayashi, J. Normand, 
 K. Raghavachari, A. P. Rendell, J. C. Burant, S. S. Iyengar, 
 J. Tomasi, M. Cossi, J. M. Millam, M. Klene, C. Adamo, R. Cammi, 
 J. W. Ochterski, R. L. Martin, K. Morokuma, O. Farkas, 
 J. B. Foresman, and D. J. Fox, Gaussian, Inc., Wallingford CT, 2019.
 
 ******************************************
 Gaussian 16:  ES64L-G16RevC.01  3-Jul-2019
                 8-Jan-2021 
 ******************************************
 %nprocshared=16
 Will use up to   16 processors via shared memory.
 %mem=7GB
 -----------------------------------------
 # b3lyp/def2svp geom=NewRedundant pop=NBO
 -----------------------------------------
 1/29=4000,38=1,172=1/1;
 2/12=2,17=6,18=5,40=1/2;
 3/5=43,7=101,11=2,25=1,30=1,74=-5/1,2,3;
 4//1;
 5/5=2,38=5/2;
 6/7=2,8=2,9=2,10=2,28=1,40=1/1,7;
 99/5=1,9=1/99;
 -
 6
 -
 Symbolic Z-matrix:
 Charge =  0 Multiplicity = 1
 C                    -2.19492  -0.13111  -0.27751 
 C                    -0.83682  -0.40864   0.36514 
 C                     0.31716   0.30221  -0.3412 
 C                     1.67192   0.03181   0.29134 
 O                     2.65683   0.73461  -0.43864 
 H                    -3.00838  -0.65425   0.24957 
 H                    -2.21164  -0.45991  -1.32983 
 H                    -2.42732   0.94669  -0.26661 
 H                    -0.64754  -1.49753   0.37139 
 H                    -0.86158  -0.10157   1.42657 
 H                     0.36191  -0.00472  -1.40088 
 H                     0.14756   1.39325  -0.34419 
 H                     1.64997   0.34846   1.35571 
 H                     1.8662   -1.06176   0.28976 
 H                     3.51664   0.56245  -0.03646 
 
                          Input orientation:                          
 ---------------------------------------------------------------------
 Center     Atomic      Atomic             Coordinates (Angstroms)
 Number     Number       Type             X           Y           Z
 ---------------------------------------------------------------------
      1          6           0       -2.194919   -0.131106   -0.277515
      2          6           0       -0.836824   -0.408642    0.365143
      3          6           0        0.317161    0.302212   -0.341201
      4          6           0        1.671924    0.031811    0.291341
      5          8           0        2.656833    0.734610   -0.438644
      6          1           0       -3.008377   -0.654248    0.249570
      7          1           0       -2.211643   -0.459910   -1.329835
      8          1           0       -2.427318    0.946688   -0.266612
      9          1           0       -0.647538   -1.497529    0.371390
     10          1           0       -0.861582   -0.101567    1.426573
     11          1           0        0.361908   -0.004715   -1.400884
     12          1           0        0.147558    1.393249   -0.344188
     13          1           0        1.649975    0.348458    1.355715
     14          1           0        1.866204   -1.061757    0.289758
     15          1           0        3.516638    0.562445   -0.036464
 ---------------------------------------------------------------------
                    Distance matrix (angstroms):
                    1          2          3          4          5
     1  C    0.000000
     2  C    1.527893   0.000000
     3  C    2.549974   1.528371   0.000000
     4  C    3.911855   2.548188   1.519410   0.000000
     5  O    4.931017   3.762810   2.381287   1.413099   0.000000
     6  H    1.101458   2.188452   3.510417   4.730500   5.873429
     7  H    1.102619   2.183050   2.820121   4.236991   5.091479
     8  H    1.102619   2.183050   2.820121   4.236991   5.091479
     9  H    2.163927   1.105234   2.162753   2.779423   4.069087
    10  H    2.163927   1.105234   2.162753   2.779423   4.069087
    11  H    2.795586   2.172318   1.104145   2.140351   2.595995
    12  H    2.795586   2.172318   1.104145   2.140351   2.595995
    13  H    4.204834   2.781834   2.158252   1.110693   2.093466
    14  H    4.204834   2.781834   2.158252   1.110693   2.093466
    15  H    5.758559   4.478496   3.224475   1.947306   0.964704
                    6          7          8          9         10
     6  H    0.000000
     7  H    1.779627   0.000000
     8  H    1.779627   1.776366   0.000000
     9  H    2.509885   2.533228   3.090123   0.000000
    10  H    2.509885   3.090123   2.533228   1.762934   0.000000
    11  H    3.808505   2.614463   3.157772   2.527535   3.082341
    12  H    3.808505   3.157772   2.614463   3.082341   2.527535
    13  H    4.891749   4.772602   4.428785   3.107270   2.552540
    14  H    4.891749   4.428785   4.772602   2.552539   3.107270
    15  H    6.643642   5.960808   5.960807   4.663711   4.663711
                   11         12         13         14         15
    11  H    0.000000
    12  H    1.765462   0.000000
    13  H    3.063117   2.497702   0.000000
    14  H    2.497702   3.063117   1.780933   0.000000
    15  H    3.483624   3.483623   2.338458   2.338459   0.000000
 Stoichiometry    C4H10O
 Framework group  C1[X(C4H10O)]
 Deg. of freedom    39
 Full point group                 C1      NOp   1
 Largest Abelian subgroup         C1      NOp   1
 Largest concise Abelian subgroup C1      NOp   1
                         Standard orientation:                         
 ---------------------------------------------------------------------
 Center     Atomic      Atomic             Coordinates (Angstroms)
 Number     Number       Type             X           Y           Z
 ---------------------------------------------------------------------
      1          6           0        2.515396   -0.293626    0.000000
      2          6           0        1.226463    0.526807   -0.000000
      3          6           0       -0.034205   -0.337273    0.000000
      4          6           0       -1.321102    0.470503   -0.000000
      5          8           0       -2.413858   -0.425452   -0.000000
      6          1           0        3.407910    0.351842   -0.000000
      7          1           0        2.572613   -0.944491   -0.888183
      8          1           0        2.572613   -0.944491    0.888183
      9          1           0        1.213769    1.193438   -0.881467
     10          1           0        1.213769    1.193439    0.881467
     11          1           0       -0.041245   -1.000501   -0.882731
     12          1           0       -0.041245   -1.000501    0.882731
     13          1           0       -1.338066    1.134144    0.890467
     14          1           0       -1.338066    1.134144   -0.890467
     15          1           0       -3.230496    0.088121    0.000001
 ---------------------------------------------------------------------
 Rotational constants (GHZ):          18.7638592           1.9715287           1.8674714
 Standard basis: def2SVP (5D, 7F)
 There are   125 symmetry adapted cartesian basis functions of A   symmetry.
 There are   120 symmetry adapted basis functions of A   symmetry.
   120 basis functions,   195 primitive gaussians,   125 cartesian basis functions
    21 alpha electrons       21 beta electrons
       nuclear repulsion energy       184.6523706066 Hartrees.
 NAtoms=   15 NActive=   15 NUniq=   15 SFac= 1.00D+00 NAtFMM=   60 NAOKFM=F Big=F
 Integral buffers will be    131072 words long.
 Raffenetti 2 integral format.
 Two-electron integral symmetry is turned on.
 One-electron integrals computed using PRISM.
   1 Symmetry operations used in ECPInt.
 ECPInt:  NShTT=    1830 NPrTT=    6200 LenC2=    1818 LenP2D=    5253.
 LDataN:  DoStor=T MaxTD1= 4 Len=   56
 NBasis=   120 RedAO= T EigKep=  1.72D-03  NBF=   120
 NBsUse=   120 1.00D-06 EigRej= -1.00D+00 NBFU=   120
 ExpMin= 1.22D-01 ExpMax= 2.27D+03 ExpMxC= 3.41D+02 IAcc=3 IRadAn=         5 AccDes= 0.00D+00
 Harris functional with IExCor=  402 and IRadAn=       5 diagonalized for initial guess.
 HarFok:  IExCor=  402 AccDes= 0.00D+00 IRadAn=         5 IDoV= 1 UseB2=F ITyADJ=14
 ICtDFT=  3500011 ScaDFX=  1.000000  1.000000  1.000000  1.000000
 FoFCou: FMM=F IPFlag=           0 FMFlag=      100000 FMFlg1=           0
         NFxFlg=           0 DoJE=T BraDBF=F KetDBF=T FulRan=T
         wScrn=  0.000000 ICntrl=       500 IOpCl=  0 I1Cent=   200000004 NGrid=           0
         NMat0=    1 NMatS0=      1 NMatT0=    0 NMatD0=    1 NMtDS0=    0 NMtDT0=    0
 Petite list used in FoFCou.
 Requested convergence on RMS density matrix=1.00D-08 within 128 cycles.
 Requested convergence on MAX density matrix=1.00D-06.
 Requested convergence on             energy=1.00D-06.
 No special actions if energy rises.
 Integral accuracy reduced to 1.0D-05 until final iterations.
 Initial convergence to 1.0D-05 achieved.  Increase integral accuracy.
 SCF Done:  E(RB3LYP) =  -233.494483778     A.U. after   12 cycles
            NFock= 12  Conv=0.35D-08     -V/T= 2.0112

 **********************************************************************

            Population analysis using the SCF Density.

 **********************************************************************

 Orbital symmetries:
       Occupied  (A) (A) (A) (A) (A) (A) (A) (A) (A) (A) (A) (A)
                 (A) (A) (A) (A) (A) (A) (A) (A) (A)
       Virtual   (A) (A) (A) (A) (A) (A) (A) (A) (A) (A) (A) (A)
                 (A) (A) (A) (A) (A) (A) (A) (A) (A) (A) (A) (A)
                 (A) (A) (A) (A) (A) (A) (A) (A) (A) (A) (A) (A)
                 (A) (A) (A) (A) (A) (A) (A) (A) (A) (A) (A) (A)
                 (A) (A) (A) (A) (A) (A) (A) (A) (A) (A) (A) (A)
                 (A) (A) (A) (A) (A) (A) (A) (A) (A) (A) (A) (A)
                 (A) (A) (A) (A) (A) (A) (A) (A) (A) (A) (A) (A)
                 (A) (A) (A) (A) (A) (A) (A) (A) (A) (A) (A) (A)
                 (A) (A) (A)
 The electronic state is 1-A.
 Alpha  occ. eigenvalues --  -19.12284 -10.22685 -10.18339 -10.17767 -10.17580
 Alpha  occ. eigenvalues --   -1.00132  -0.78509  -0.70961  -0.61561  -0.57194
 Alpha  occ. eigenvalues --   -0.50624  -0.47763  -0.42965  -0.42924  -0.39773
 Alpha  occ. eigenvalues --   -0.36265  -0.35755  -0.33666  -0.32477  -0.31908
 Alpha  occ. eigenvalues --   -0.26566
 Alpha virt. eigenvalues --    0.05289   0.06051   0.09035   0.09123   0.10714
 Alpha virt. eigenvalues --    0.14574   0.14845   0.15407   0.16008   0.17556
 Alpha virt. eigenvalues --    0.18932   0.23887   0.24718   0.27219   0.41619
 Alpha virt. eigenvalues --    0.42057   0.44418   0.44550   0.45912   0.50870
 Alpha virt. eigenvalues --    0.55565   0.57794   0.59433   0.62330   0.63793
 Alpha virt. eigenvalues --    0.64689   0.64829   0.66337   0.66524   0.67891
 Alpha virt. eigenvalues --    0.69630   0.69893   0.70310   0.71718   0.72983
 Alpha virt. eigenvalues --    0.74383   0.82644   0.95587   0.99762   1.02047
 Alpha virt. eigenvalues --    1.03742   1.04652   1.11711   1.17994   1.22939
 Alpha virt. eigenvalues --    1.34441   1.34443   1.36335   1.38418   1.42386
 Alpha virt. eigenvalues --    1.47033   1.53976   1.55578   1.69131   1.71819
 Alpha virt. eigenvalues --    1.73149   1.75812   1.76034   1.76452   1.78758
 Alpha virt. eigenvalues --    1.80109   1.80275   1.83728   1.84866   1.85011
 Alpha virt. eigenvalues --    1.87516   1.90005   1.91863   1.93529   1.98074
 Alpha virt. eigenvalues --    2.01704   2.03413   2.08700   2.22922   2.23550
 Alpha virt. eigenvalues --    2.28691   2.31169   2.38973   2.39861   2.44775
 Alpha virt. eigenvalues --    2.44855   2.47957   2.56346   2.59402   2.59712
 Alpha virt. eigenvalues --    2.68437   2.80163   2.81910   2.87820   2.90118
 Alpha virt. eigenvalues --    2.93081   2.95100   3.01550   3.02073   3.07840
 Alpha virt. eigenvalues --    3.13178   3.16015   3.34679   3.77341
          Condensed to atoms (all electrons):
               1          2          3          4          5          6
     1  C    4.501520   0.424855  -0.034100   0.005177  -0.000096   0.372340
     2  C    0.424855   4.654672   0.319634  -0.008104   0.004331  -0.010741
     3  C   -0.034100   0.319634   4.880644   0.345158  -0.075327   0.006609
     4  C    0.005177  -0.008104   0.345158   4.441915   0.356216  -0.000408
     5  O   -0.000096   0.004331  -0.075327   0.356216   7.756623   0.000001
     6  H    0.372340  -0.010741   0.006609  -0.000408   0.000001   0.686747
     7  H    0.384908  -0.021435  -0.007473   0.000372  -0.000004  -0.025202
     8  H    0.384908  -0.021435  -0.007473   0.000372  -0.000004  -0.025202
     9  H   -0.022135   0.363086  -0.022683  -0.007395  -0.000066  -0.006380
    10  H   -0.022135   0.363086  -0.022683  -0.007395  -0.000066  -0.006380
    11  H   -0.006616  -0.016279   0.346021  -0.017643   0.008210   0.000043
    12  H   -0.006616  -0.016279   0.346021  -0.017643   0.008210   0.000043
    13  H   -0.000017   0.000090  -0.033027   0.368187  -0.031314   0.000019
    14  H   -0.000017   0.000090  -0.033027   0.368187  -0.031314   0.000019
    15  H    0.000020  -0.000834   0.010585  -0.020538   0.309833  -0.000001
               7          8          9         10         11         12
     1  C    0.384908   0.384908  -0.022135  -0.022135  -0.006616  -0.006616
     2  C   -0.021435  -0.021435   0.363086   0.363086  -0.016279  -0.016279
     3  C   -0.007473  -0.007473  -0.022683  -0.022683   0.346021   0.346021
     4  C    0.000372   0.000372  -0.007395  -0.007395  -0.017643  -0.017643
     5  O   -0.000004  -0.000004  -0.000066  -0.000066   0.008210   0.008210
     6  H   -0.025202  -0.025202  -0.006380  -0.006380   0.000043   0.000043
     7  H    0.682474  -0.026633  -0.009411   0.008837   0.007294  -0.001631
     8  H   -0.026633   0.682474   0.008837  -0.009411  -0.001631   0.007294
     9  H   -0.009411   0.008837   0.728444  -0.035283  -0.011736   0.010059
    10  H    0.008837  -0.009411  -0.035283   0.728444   0.010059  -0.011736
    11  H    0.007294  -0.001631  -0.011736   0.010059   0.719951  -0.037032
    12  H   -0.001631   0.007294   0.010059  -0.011736  -0.037032   0.719951
    13  H    0.000018  -0.000030  -0.002848   0.009403   0.012646  -0.016282
    14  H   -0.000030   0.000018   0.009403  -0.002848  -0.016282   0.012646
    15  H    0.000000   0.000000   0.000024   0.000024  -0.000325  -0.000325
              13         14         15
     1  C   -0.000017  -0.000017   0.000020
     2  C    0.000090   0.000090  -0.000834
     3  C   -0.033027  -0.033027   0.010585
     4  C    0.368187   0.368187  -0.020538
     5  O   -0.031314  -0.031314   0.309833
     6  H    0.000019   0.000019  -0.000001
     7  H    0.000018  -0.000030   0.000000
     8  H   -0.000030   0.000018   0.000000
     9  H   -0.002848   0.009403   0.000024
    10  H    0.009403  -0.002848   0.000024
    11  H    0.012646  -0.016282  -0.000325
    12  H   -0.016282   0.012646  -0.000325
    13  H    0.776829  -0.058171  -0.005386
    14  H   -0.058171   0.776829  -0.005386
    15  H   -0.005386  -0.005386   0.551906
 Mulliken charges:
               1
     1  C    0.018003
     2  C   -0.034736
     3  C   -0.018878
     4  C    0.193544
     5  O   -0.305234
     6  H    0.008492
     7  H    0.007916
     8  H    0.007916
     9  H   -0.001916
    10  H   -0.001916
    11  H    0.003320
    12  H    0.003320
    13  H   -0.020117
    14  H   -0.020117
    15  H    0.160403
 Sum of Mulliken charges =  -0.00000
 Mulliken charges with hydrogens summed into heavy atoms:
               1
     1  C    0.042328
     2  C   -0.038568
     3  C   -0.012239
     4  C    0.153310
     5  O   -0.144831
 Electronic spatial extent (au):  <R**2>=            669.4072
 Charge=             -0.0000 electrons
 Dipole moment (field-independent basis, Debye):
    X=             -0.2459    Y=              1.4499    Z=              0.0000  Tot=              1.4707
 Quadrupole moment (field-independent basis, Debye-Ang):
   XX=            -29.9172   YY=            -34.3177   ZZ=            -33.2629
   XY=             -3.7489   XZ=             -0.0000   YZ=              0.0000
 Traceless Quadrupole moment (field-independent basis, Debye-Ang):
   XX=              2.5821   YY=             -1.8184   ZZ=             -0.7636
   XY=             -3.7489   XZ=             -0.0000   YZ=              0.0000
 Octapole moment (field-independent basis, Debye-Ang**2):
  XXX=            -36.3100  YYY=             -1.4591  ZZZ=              0.0000  XYY=             -2.3929
  XXY=             10.1766  XXZ=              0.0000  XZZ=             -3.4455  YZZ=             -0.6138
  YYZ=              0.0000  XYZ=             -0.0000
 Hexadecapole moment (field-independent basis, Debye-Ang**3):
 XXXX=           -599.8500 YYYY=           -108.5653 ZZZZ=            -62.1436 XXXY=            -16.9277
 XXXZ=             -0.0001 YYYX=              2.9625 YYYZ=              0.0000 ZZZX=             -0.0000
 ZZZY=              0.0000 XXYY=           -138.6436 XXZZ=           -128.5662 YYZZ=            -26.7181
 XXYZ=              0.0000 YYXZ=             -0.0000 ZZXY=             -0.0852
 N-N= 1.846523706066D+02 E-N=-9.118746928020D+02  KE= 2.309143041270D+02
 ******************************Gaussian NBO Version 3.1******************************
             N A T U R A L   A T O M I C   O R B I T A L   A N D
          N A T U R A L   B O N D   O R B I T A L   A N A L Y S I S
 ******************************Gaussian NBO Version 3.1******************************
       /RESON  / : Allow strongly delocalized NBO set

 Analyzing the SCF density

 Job title: 6                                                               

 Storage needed:     44010 in NPA,     58199 in NBO ( 939522821 available)
 GSVD:  LWork=        7910 too small for GESVD, short by        4575 words or        4575 for optimal perf.


 NATURAL POPULATIONS:  Natural atomic orbital occupancies 
                                                          
   NAO  Atom  No  lang   Type(AO)    Occupancy      Energy
 ----------------------------------------------------------
     1    C    1  S      Cor( 1S)     1.99926     -10.06113
     2    C    1  S      Val( 2S)     1.08820      -0.22629
     3    C    1  S      Ryd( 3S)     0.00037       0.86883
     4    C    1  px     Val( 2p)     1.12617      -0.06292
     5    C    1  px     Ryd( 3p)     0.00210       0.57142
     6    C    1  py     Val( 2p)     1.17969      -0.06593
     7    C    1  py     Ryd( 3p)     0.00184       0.58093
     8    C    1  pz     Val( 2p)     1.21786      -0.06813
     9    C    1  pz     Ryd( 3p)     0.00115       0.59120
    10    C    1  dxy    Ryd( 3d)     0.00071       2.37096
    11    C    1  dxz    Ryd( 3d)     0.00017       2.06564
    12    C    1  dyz    Ryd( 3d)     0.00085       2.46397
    13    C    1  dx2y2  Ryd( 3d)     0.00037       2.15068
    14    C    1  dz2    Ryd( 3d)     0.00047       2.31628

    15    C    2  S      Cor( 1S)     1.99914     -10.06142
    16    C    2  S      Val( 2S)     1.01475      -0.20449
    17    C    2  S      Ryd( 3S)     0.00117       0.89929
    18    C    2  px     Val( 2p)     1.04471      -0.06588
    19    C    2  px     Ryd( 3p)     0.00219       0.61427
    20    C    2  py     Val( 2p)     1.14058      -0.06560
    21    C    2  py     Ryd( 3p)     0.00148       0.57667
    22    C    2  pz     Val( 2p)     1.21454      -0.06719
    23    C    2  pz     Ryd( 3p)     0.00260       0.72764
    24    C    2  dxy    Ryd( 3d)     0.00077       2.28621
    25    C    2  dxz    Ryd( 3d)     0.00034       2.03397
    26    C    2  dyz    Ryd( 3d)     0.00104       2.49613
    27    C    2  dx2y2  Ryd( 3d)     0.00060       2.14084
    28    C    2  dz2    Ryd( 3d)     0.00050       2.26765

    29    C    3  S      Cor( 1S)     1.99912     -10.05283
    30    C    3  S      Val( 2S)     1.02353      -0.20445
    31    C    3  S      Ryd( 3S)     0.00196       0.88237
    32    C    3  px     Val( 2p)     1.04264      -0.06520
    33    C    3  px     Ryd( 3p)     0.00414       0.65841
    34    C    3  py     Val( 2p)     1.14339      -0.06396
    35    C    3  py     Ryd( 3p)     0.00220       0.59875
    36    C    3  pz     Val( 2p)     1.22385      -0.06594
    37    C    3  pz     Ryd( 3p)     0.00284       0.73988
    38    C    3  dxy    Ryd( 3d)     0.00081       2.29454
    39    C    3  dxz    Ryd( 3d)     0.00034       2.04209
    40    C    3  dyz    Ryd( 3d)     0.00103       2.49827
    41    C    3  dx2y2  Ryd( 3d)     0.00043       2.14577
    42    C    3  dz2    Ryd( 3d)     0.00052       2.27696

    43    C    4  S      Cor( 1S)     1.99912     -10.12029
    44    C    4  S      Val( 2S)     0.99174      -0.20529
    45    C    4  S      Ryd( 3S)     0.00307       0.79442
    46    C    4  px     Val( 2p)     0.84376      -0.06120
    47    C    4  px     Ryd( 3p)     0.00253       0.56928
    48    C    4  py     Val( 2p)     0.99178      -0.05718
    49    C    4  py     Ryd( 3p)     0.00290       0.54841
    50    C    4  pz     Val( 2p)     1.18487      -0.06991
    51    C    4  pz     Ryd( 3p)     0.00160       0.68202
    52    C    4  dxy    Ryd( 3d)     0.00193       2.28127
    53    C    4  dxz    Ryd( 3d)     0.00110       2.01008
    54    C    4  dyz    Ryd( 3d)     0.00154       2.44470
    55    C    4  dx2y2  Ryd( 3d)     0.00141       2.12179
    56    C    4  dz2    Ryd( 3d)     0.00086       2.25489

    57    O    5  S      Cor( 1S)     1.99975     -18.94108
    58    O    5  S      Val( 2S)     1.67382      -0.84284
    59    O    5  S      Ryd( 3S)     0.00139       1.40119
    60    O    5  px     Val( 2p)     1.40672      -0.26006
    61    O    5  px     Ryd( 3p)     0.00252       1.21761
    62    O    5  py     Val( 2p)     1.69631      -0.28984
    63    O    5  py     Ryd( 3p)     0.00072       1.11544
    64    O    5  pz     Val( 2p)     1.95714      -0.28372
    65    O    5  pz     Ryd( 3p)     0.00197       1.07034
    66    O    5  dxy    Ryd( 3d)     0.00148       3.35603
    67    O    5  dxz    Ryd( 3d)     0.00007       2.80564
    68    O    5  dyz    Ryd( 3d)     0.00108       2.76356
    69    O    5  dx2y2  Ryd( 3d)     0.00088       2.92660
    70    O    5  dz2    Ryd( 3d)     0.00068       3.03287

    71    H    6  S      Val( 1S)     0.78277       0.07665
    72    H    6  S      Ryd( 2S)     0.00139       0.35353
    73    H    6  px     Ryd( 2p)     0.00050       2.16583
    74    H    6  py     Ryd( 2p)     0.00032       1.95507
    75    H    6  pz     Ryd( 2p)     0.00020       1.78494

    76    H    7  S      Val( 1S)     0.78892       0.07287
    77    H    7  S      Ryd( 2S)     0.00177       0.36661
    78    H    7  px     Ryd( 2p)     0.00015       1.76364
    79    H    7  py     Ryd( 2p)     0.00037       1.98128
    80    H    7  pz     Ryd( 2p)     0.00052       2.16192

    81    H    8  S      Val( 1S)     0.78892       0.07287
    82    H    8  S      Ryd( 2S)     0.00177       0.36661
    83    H    8  px     Ryd( 2p)     0.00015       1.76364
    84    H    8  py     Ryd( 2p)     0.00037       1.98128
    85    H    8  pz     Ryd( 2p)     0.00052       2.16192

    86    H    9  S      Val( 1S)     0.78811       0.07536
    87    H    9  S      Ryd( 2S)     0.00297       0.37047
    88    H    9  px     Ryd( 2p)     0.00013       1.81095
    89    H    9  py     Ryd( 2p)     0.00037       2.00262
    90    H    9  pz     Ryd( 2p)     0.00052       2.16802

    91    H   10  S      Val( 1S)     0.78811       0.07536
    92    H   10  S      Ryd( 2S)     0.00297       0.37047
    93    H   10  px     Ryd( 2p)     0.00013       1.81095
    94    H   10  py     Ryd( 2p)     0.00037       2.00262
    95    H   10  pz     Ryd( 2p)     0.00052       2.16802

    96    H   11  S      Val( 1S)     0.77988       0.08306
    97    H   11  S      Ryd( 2S)     0.00390       0.37795
    98    H   11  px     Ryd( 2p)     0.00013       1.85841
    99    H   11  py     Ryd( 2p)     0.00039       2.01361
   100    H   11  pz     Ryd( 2p)     0.00050       2.18412

   101    H   12  S      Val( 1S)     0.77988       0.08306
   102    H   12  S      Ryd( 2S)     0.00390       0.37795
   103    H   12  px     Ryd( 2p)     0.00013       1.85841
   104    H   12  py     Ryd( 2p)     0.00039       2.01361
   105    H   12  pz     Ryd( 2p)     0.00050       2.18412

   106    H   13  S      Val( 1S)     0.82918       0.05322
   107    H   13  S      Ryd( 2S)     0.00288       0.35836
   108    H   13  px     Ryd( 2p)     0.00014       1.78238
   109    H   13  py     Ryd( 2p)     0.00037       2.01366
   110    H   13  pz     Ryd( 2p)     0.00060       2.14811

   111    H   14  S      Val( 1S)     0.82918       0.05322
   112    H   14  S      Ryd( 2S)     0.00288       0.35836
   113    H   14  px     Ryd( 2p)     0.00014       1.78238
   114    H   14  py     Ryd( 2p)     0.00037       2.01366
   115    H   14  pz     Ryd( 2p)     0.00060       2.14811

   116    H   15  S      Val( 1S)     0.54170       0.10627
   117    H   15  S      Ryd( 2S)     0.00153       0.40641
   118    H   15  px     Ryd( 2p)     0.00191       2.29091
   119    H   15  py     Ryd( 2p)     0.00129       1.94830
   120    H   15  pz     Ryd( 2p)     0.00167       1.63927


 Summary of Natural Population Analysis:                  
                                                          
                                       Natural Population 
                Natural  -----------------------------------------------
    Atom  No    Charge         Core      Valence    Rydberg      Total
 -----------------------------------------------------------------------
      C    1   -0.61922      1.99926     4.61193    0.00804     6.61922
      C    2   -0.42441      1.99914     4.41458    0.01069     6.42441
      C    3   -0.44678      1.99912     4.43341    0.01426     6.44678
      C    4   -0.02821      1.99912     4.01215    0.01695     6.02821
      O    5   -0.74452      1.99975     6.73399    0.01078     8.74452
      H    6    0.21481      0.00000     0.78277    0.00242     0.78519
      H    7    0.20828      0.00000     0.78892    0.00280     0.79172
      H    8    0.20828      0.00000     0.78892    0.00280     0.79172
      H    9    0.20791      0.00000     0.78811    0.00399     0.79209
      H   10    0.20791      0.00000     0.78811    0.00399     0.79209
      H   11    0.21521      0.00000     0.77988    0.00492     0.78479
      H   12    0.21521      0.00000     0.77988    0.00492     0.78479
      H   13    0.16683      0.00000     0.82918    0.00399     0.83317
      H   14    0.16683      0.00000     0.82918    0.00399     0.83317
      H   15    0.45189      0.00000     0.54170    0.00641     0.54811
 =======================================================================
   * Total *   -0.00000      9.99638    31.90268    0.10094    42.00000

                                 Natural Population      
 --------------------------------------------------------
   Core                       9.99638 ( 99.9638% of  10)
   Valence                   31.90268 ( 99.6959% of  32)
   Natural Minimal Basis     41.89906 ( 99.7597% of  42)
   Natural Rydberg Basis      0.10094 (  0.2403% of  42)
 --------------------------------------------------------

    Atom  No          Natural Electron Configuration
 ----------------------------------------------------------------------------
      C    1      [core]2S( 1.09)2p( 3.52)3p( 0.01)
      C    2      [core]2S( 1.01)2p( 3.40)3p( 0.01)
      C    3      [core]2S( 1.02)2p( 3.41)3p( 0.01)
      C    4      [core]2S( 0.99)2p( 3.02)3p( 0.01)3d( 0.01)
      O    5      [core]2S( 1.67)2p( 5.06)3p( 0.01)
      H    6            1S( 0.78)
      H    7            1S( 0.79)
      H    8            1S( 0.79)
      H    9            1S( 0.79)
      H   10            1S( 0.79)
      H   11            1S( 0.78)
      H   12            1S( 0.78)
      H   13            1S( 0.83)
      H   14            1S( 0.83)
      H   15            1S( 0.54)


 NATURAL BOND ORBITAL ANALYSIS:

                       Occupancies       Lewis Structure    Low   High
           Occ.    -------------------  -----------------   occ   occ
  Cycle   Thresh.   Lewis   Non-Lewis     CR  BD  3C  LP    (L)   (NL)   Dev
 =============================================================================
   1(1)    1.90    41.71488   0.28512      5  14   0   2     0      0    0.03
 -----------------------------------------------------------------------------

 Structure accepted: No low occupancy Lewis orbitals

 --------------------------------------------------------
   Core                      9.99638 ( 99.964% of  10)
   Valence Lewis            31.71851 ( 99.120% of  32)
  ==================       ============================
   Total Lewis              41.71488 ( 99.321% of  42)
  -----------------------------------------------------
   Valence non-Lewis         0.21466 (  0.511% of  42)
   Rydberg non-Lewis         0.07045 (  0.168% of  42)
  ==================       ============================
   Total non-Lewis           0.28512 (  0.679% of  42)
 --------------------------------------------------------


       (Occupancy)   Bond orbital/ Coefficients/ Hybrids
 ---------------------------------------------------------------------------------
     1. (1.98764) BD ( 1) C   1 - C   2  
                ( 49.48%)   0.7034* C   1 s( 30.06%)p 2.33( 69.90%)d 0.00(  0.04%)
                                            0.0004  0.5483  0.0053 -0.7029  0.0047
                                            0.4525  0.0135 -0.0000 -0.0000 -0.0157
                                            0.0000 -0.0000  0.0076 -0.0101
                ( 50.52%)   0.7108* C   2 s( 28.10%)p 2.56( 71.86%)d 0.00(  0.04%)
                                            0.0002  0.5299  0.0155  0.7161  0.0119
                                           -0.4533  0.0109  0.0000 -0.0000 -0.0166
                                            0.0000 -0.0000  0.0068 -0.0103
     2. (1.98876) BD ( 1) C   1 - H   6  
                ( 60.78%)   0.7796* C   1 s( 23.46%)p 3.26( 76.50%)d 0.00(  0.04%)
                                            0.0000  0.4844  0.0027  0.7079  0.0021
                                            0.5135 -0.0130 -0.0000  0.0000  0.0174
                                           -0.0000 -0.0000  0.0052 -0.0097
                ( 39.22%)   0.6263* H   6 s( 99.92%)p 0.00(  0.08%)
                                            0.9996 -0.0008 -0.0233 -0.0157  0.0000
     3. (1.98902) BD ( 1) C   1 - H   7  
                ( 60.58%)   0.7783* C   1 s( 23.22%)p 3.30( 76.73%)d 0.00(  0.04%)
                                           -0.0000 -0.4819  0.0035 -0.0441 -0.0155
                                            0.5152  0.0030  0.7069 -0.0037  0.0004
                                            0.0013 -0.0170  0.0064 -0.0099
                ( 39.42%)   0.6279* H   7 s( 99.92%)p 0.00(  0.08%)
                                           -0.9996  0.0020  0.0027 -0.0167 -0.0223
     4. (1.98902) BD ( 1) C   1 - H   8  
                ( 60.58%)   0.7783* C   1 s( 23.22%)p 3.30( 76.73%)d 0.00(  0.04%)
                                           -0.0000 -0.4819  0.0035 -0.0441 -0.0155
                                            0.5152  0.0030 -0.7069  0.0037  0.0004
                                           -0.0013  0.0170  0.0064 -0.0099
                ( 39.42%)   0.6279* H   8 s( 99.92%)p 0.00(  0.08%)
                                           -0.9996  0.0020  0.0027 -0.0167  0.0223
     5. (1.97914) BD ( 1) C   2 - C   3  
                ( 49.98%)   0.7070* C   2 s( 28.40%)p 2.52( 71.56%)d 0.00(  0.04%)
                                            0.0003  0.5329  0.0023 -0.6973  0.0017
                                           -0.4790 -0.0013  0.0000  0.0000  0.0169
                                           -0.0000 -0.0000  0.0063 -0.0107
                ( 50.02%)   0.7072* C   3 s( 28.57%)p 2.50( 71.38%)d 0.00(  0.04%)
                                            0.0003  0.5345  0.0062  0.6978  0.0022
                                            0.4764 -0.0002 -0.0000 -0.0000  0.0170
                                           -0.0000 -0.0000  0.0044 -0.0105
     6. (1.97768) BD ( 1) C   2 - H   9  
                ( 60.66%)   0.7789* C   2 s( 21.76%)p 3.59( 78.20%)d 0.00(  0.05%)
                                           -0.0001  0.4664 -0.0082 -0.0087  0.0062
                                            0.5312  0.0064 -0.7068  0.0105 -0.0005
                                            0.0004 -0.0175 -0.0068  0.0101
                ( 39.34%)   0.6272* H   9 s( 99.92%)p 0.00(  0.08%)
                                            0.9996 -0.0043 -0.0003 -0.0178  0.0221
     7. (1.97768) BD ( 1) C   2 - H  10  
                ( 60.66%)   0.7789* C   2 s( 21.76%)p 3.59( 78.20%)d 0.00(  0.05%)
                                           -0.0001  0.4664 -0.0082 -0.0087  0.0062
                                            0.5312  0.0064  0.7068 -0.0105 -0.0005
                                           -0.0004  0.0175 -0.0068  0.0101
                ( 39.34%)   0.6272* H  10 s( 99.92%)p 0.00(  0.08%)
                                            0.9996 -0.0043 -0.0003 -0.0178 -0.0221
     8. (1.98206) BD ( 1) C   3 - C   4  
                ( 50.64%)   0.7116* C   3 s( 27.68%)p 2.61( 72.27%)d 0.00(  0.05%)
                                            0.0004  0.5259  0.0166 -0.7157 -0.0145
                                            0.4584 -0.0094 -0.0000 -0.0000 -0.0172
                                            0.0000 -0.0000  0.0076 -0.0108
                ( 49.36%)   0.7025* C   4 s( 30.60%)p 2.27( 69.36%)d 0.00(  0.05%)
                                            0.0003  0.5531  0.0043  0.6980 -0.0155
                                           -0.4541 -0.0046  0.0000  0.0000 -0.0178
                                            0.0000  0.0000  0.0066 -0.0100
     9. (1.97567) BD ( 1) C   3 - H  11  
                ( 61.06%)   0.7814* C   3 s( 21.88%)p 3.57( 78.07%)d 0.00(  0.04%)
                                            0.0001 -0.4677  0.0088 -0.0039  0.0038
                                            0.5301  0.0067  0.7068 -0.0132 -0.0005
                                           -0.0006 -0.0171  0.0057 -0.0103
                ( 38.94%)   0.6241* H  11 s( 99.92%)p 0.00(  0.08%)
                                           -0.9996  0.0053 -0.0012 -0.0184 -0.0219
    10. (1.97567) BD ( 1) C   3 - H  12  
                ( 61.06%)   0.7814* C   3 s( 21.88%)p 3.57( 78.07%)d 0.00(  0.04%)
                                            0.0001 -0.4677  0.0088 -0.0039  0.0038
                                            0.5301  0.0067 -0.7068  0.0132 -0.0005
                                            0.0006  0.0171  0.0057 -0.0103
                ( 38.94%)   0.6241* H  12 s( 99.92%)p 0.00(  0.08%)
                                           -0.9996  0.0053 -0.0012 -0.0184  0.0219
    11. (1.99457) BD ( 1) C   4 - O   5  
                ( 32.41%)   0.5693* C   4 s( 21.45%)p 3.65( 78.27%)d 0.01(  0.29%)
                                            0.0001  0.4608  0.0459 -0.7090 -0.0317
                                           -0.5277 -0.0247 -0.0000 -0.0000  0.0445
                                            0.0000  0.0000  0.0131 -0.0267
                ( 67.59%)   0.8221* O   5 s( 32.55%)p 2.07( 67.38%)d 0.00(  0.07%)
                                           -0.0001  0.5705  0.0046  0.6142  0.0026
                                            0.5446 -0.0024  0.0000 -0.0000  0.0195
                                            0.0000  0.0000 -0.0078 -0.0157
    12. (1.98689) BD ( 1) C   4 - H  13  
                ( 59.16%)   0.7692* C   4 s( 24.04%)p 3.16( 75.91%)d 0.00(  0.05%)
                                           -0.0000  0.4901 -0.0139 -0.0592 -0.0075
                                            0.5058  0.0003  0.7068 -0.0104 -0.0026
                                           -0.0001  0.0188 -0.0072  0.0114
                ( 40.84%)   0.6390* H  13 s( 99.92%)p 0.00(  0.08%)
                                            0.9996 -0.0067  0.0002 -0.0170 -0.0232
    13. (1.98689) BD ( 1) C   4 - H  14  
                ( 59.16%)   0.7692* C   4 s( 24.04%)p 3.16( 75.91%)d 0.00(  0.05%)
                                           -0.0000  0.4901 -0.0139 -0.0592 -0.0075
                                            0.5058  0.0003 -0.7068  0.0104 -0.0026
                                            0.0001 -0.0188 -0.0072  0.0114
                ( 40.84%)   0.6390* H  14 s( 99.92%)p 0.00(  0.08%)
                                            0.9996 -0.0067  0.0002 -0.0170  0.0232
    14. (1.98856) BD ( 1) O   5 - H  15  
                ( 72.86%)   0.8536* O   5 s( 19.63%)p 4.09( 80.28%)d 0.00(  0.08%)
                                           -0.0002 -0.4426 -0.0215  0.7877  0.0374
                                           -0.4253  0.0006 -0.0000 -0.0000  0.0255
                                            0.0000 -0.0000  0.0020  0.0137
                ( 27.14%)   0.5210* H  15 s( 99.62%)p 0.00(  0.38%)
                                           -0.9981  0.0031 -0.0555  0.0271  0.0000
    15. (1.99926) CR ( 1) C   1           s(100.00%)p 0.00(  0.00%)
                                            1.0000 -0.0002 -0.0000  0.0003 -0.0000
                                           -0.0002 -0.0000  0.0000  0.0000  0.0000
                                           -0.0000  0.0000 -0.0000  0.0000
    16. (1.99914) CR ( 1) C   2           s(100.00%)p 0.00(  0.00%)
                                            1.0000 -0.0002 -0.0000  0.0001 -0.0000
                                            0.0004 -0.0000 -0.0000 -0.0000 -0.0000
                                            0.0000  0.0000 -0.0000  0.0000
    17. (1.99912) CR ( 1) C   3           s(100.00%)p 0.00(  0.00%)
                                            1.0000 -0.0002 -0.0000  0.0001  0.0000
                                           -0.0004  0.0000  0.0000 -0.0000  0.0000
                                           -0.0000 -0.0000 -0.0000  0.0000
    18. (1.99912) CR ( 1) C   4           s(100.00%)p 0.00(  0.00%)
                                            1.0000 -0.0002 -0.0000 -0.0001  0.0000
                                            0.0002  0.0000 -0.0000  0.0000  0.0000
                                           -0.0000 -0.0000 -0.0000  0.0000
    19. (1.99975) CR ( 1) O   5           s(100.00%)p 0.00(  0.00%)
                                            1.0000 -0.0000 -0.0000  0.0002  0.0000
                                           -0.0000 -0.0000 -0.0000 -0.0000  0.0000
                                            0.0000 -0.0000 -0.0000  0.0000
    20. (1.98056) LP ( 1) O   5           s( 47.84%)p 1.09( 52.13%)d 0.00(  0.04%)
                                            0.0000  0.6915 -0.0123 -0.0017 -0.0024
                                           -0.7220  0.0079 -0.0000  0.0000  0.0007
                                           -0.0000 -0.0000  0.0180  0.0055
    21. (1.95870) LP ( 2) O   5           s(  0.00%)p 1.00( 99.95%)d 0.00(  0.05%)
                                           -0.0000  0.0000 -0.0000  0.0000 -0.0000
                                           -0.0000  0.0000  0.9996 -0.0165  0.0000
                                           -0.0019  0.0228  0.0000  0.0000
    22. (0.00309) RY*( 1) C   1           s(  5.48%)p15.77( 86.39%)d 1.48(  8.13%)
                                           -0.0000  0.0111  0.2338 -0.0149 -0.6754
                                           -0.0131 -0.6383  0.0000  0.0000  0.1545
                                           -0.0000  0.0000  0.2336 -0.0531
    23. (0.00150) RY*( 2) C   1           s(  0.00%)p 1.00( 75.95%)d 0.32( 24.05%)
                                            0.0000  0.0000 -0.0000  0.0000  0.0000
                                            0.0000  0.0000  0.0138  0.8714 -0.0000
                                           -0.3375  0.3558 -0.0000 -0.0000
    24. (0.00039) RY*( 3) C   1           s( 11.68%)p 7.54( 88.03%)d 0.03(  0.30%)
                                            0.0000  0.0119  0.3415  0.0146 -0.5902
                                           -0.0116  0.7291  0.0000 -0.0000 -0.0185
                                           -0.0000  0.0000 -0.0480 -0.0177
    25. (0.00013) RY*( 4) C   1           s( 67.76%)p 0.17( 11.44%)d 0.31( 20.80%)
                                            0.0000 -0.0061  0.8231  0.0021  0.2784
                                            0.0036 -0.1921 -0.0000  0.0000 -0.2032
                                            0.0000 -0.0000 -0.4083  0.0012
    26. (0.00002) RY*( 5) C   1           s(  0.17%)p 2.00(  0.35%)d99.99( 99.48%)
    27. (0.00000) RY*( 6) C   1           s(  0.00%)p 1.00( 13.04%)d 6.67( 86.96%)
    28. (0.00000) RY*( 7) C   1           s(  0.00%)p 1.00( 11.06%)d 8.04( 88.94%)
    29. (0.00000) RY*( 8) C   1           s( 14.94%)p 0.89( 13.25%)d 4.80( 71.80%)
    30. (0.00000) RY*( 9) C   1           s(  0.00%)p 1.00(  0.62%)d99.99( 99.38%)
    31. (0.00318) RY*( 1) C   2           s( 16.78%)p 4.50( 75.59%)d 0.45(  7.63%)
                                            0.0000  0.0019  0.4096 -0.0063 -0.6841
                                            0.0101  0.5365 -0.0000 -0.0000 -0.1062
                                            0.0000  0.0000  0.2486 -0.0566
    32. (0.00285) RY*( 2) C   2           s(  0.00%)p 1.00( 86.65%)d 0.15( 13.35%)
                                           -0.0000  0.0000  0.0000 -0.0000 -0.0000
                                            0.0000  0.0000  0.0229  0.9306 -0.0000
                                           -0.0008 -0.3654  0.0000  0.0000
    33. (0.00103) RY*( 3) C   2           s( 13.35%)p 4.78( 63.78%)d 1.71( 22.87%)
                                            0.0000 -0.0145  0.3651 -0.0056  0.6647
                                            0.0122  0.4424 -0.0000 -0.0000  0.2846
                                           -0.0000  0.0000  0.3711 -0.1001
    34. (0.00034) RY*( 4) C   2           s(  0.00%)p 0.00(  0.00%)d 1.00(100.00%)
                                           -0.0000 -0.0000 -0.0000  0.0000  0.0000
                                           -0.0000  0.0000  0.0006  0.0010  0.0000
                                            1.0000  0.0002 -0.0000 -0.0000
    35. (0.00029) RY*( 5) C   2           s( 33.01%)p 1.57( 51.76%)d 0.46( 15.23%)
                                            0.0000  0.0074  0.5745  0.0017 -0.0780
                                            0.0192 -0.7150 -0.0000  0.0000  0.0336
                                            0.0000  0.0000  0.3641 -0.1363
    36. (0.00012) RY*( 6) C   2           s( 29.72%)p 0.20(  5.88%)d 2.17( 64.40%)
                                           -0.0000 -0.0043  0.5451 -0.0197  0.2333
                                           -0.0021  0.0630  0.0000 -0.0000 -0.5291
                                            0.0000 -0.0000 -0.5899  0.1265
    37. (0.00009) RY*( 7) C   2           s(  6.88%)p 0.43(  2.99%)d13.10( 90.13%)
    38. (0.00000) RY*( 8) C   2           s(  0.00%)p 1.00( 13.41%)d 6.46( 86.59%)
    39. (0.00001) RY*( 9) C   2           s(  0.25%)p 0.48(  0.12%)d99.99( 99.63%)
    40. (0.00405) RY*( 1) C   3           s(  2.00%)p48.11( 96.15%)d 0.93(  1.86%)
                                           -0.0000  0.0104  0.1410 -0.0079  0.9758
                                           -0.0019  0.0957 -0.0000 -0.0000 -0.1328
                                            0.0000 -0.0000  0.0304  0.0007
    41. (0.00296) RY*( 2) C   3           s(  0.00%)p 1.00( 87.20%)d 0.15( 12.80%)
                                            0.0000 -0.0000  0.0000  0.0000 -0.0000
                                           -0.0000 -0.0000  0.0261  0.9334 -0.0000
                                            0.0130  0.3576  0.0000 -0.0000
    42. (0.00293) RY*( 3) C   3           s( 35.27%)p 1.61( 56.87%)d 0.22(  7.86%)
                                            0.0000 -0.0115  0.5938  0.0112 -0.0246
                                           -0.0144 -0.7535 -0.0000 -0.0000 -0.0331
                                           -0.0000 -0.0000  0.2703 -0.0671
    43. (0.00080) RY*( 4) C   3           s( 58.37%)p 0.64( 37.19%)d 0.08(  4.44%)
                                            0.0000  0.0023  0.7640 -0.0015 -0.1399
                                           -0.0165  0.5933  0.0000  0.0000  0.2096
                                            0.0000 -0.0000 -0.0074  0.0194
    44. (0.00034) RY*( 5) C   3           s(  0.00%)p 1.00(  0.02%)d99.99( 99.98%)
                                           -0.0000 -0.0000 -0.0000  0.0000 -0.0000
                                           -0.0000 -0.0000 -0.0006  0.0134 -0.0000
                                            0.9974 -0.0712  0.0000 -0.0000
    45. (0.00012) RY*( 6) C   3           s(  0.02%)p99.99(  8.51%)d99.99( 91.48%)
                                           -0.0000 -0.0010  0.0126 -0.0191  0.1412
                                            0.0111 -0.2543  0.0000 -0.0000  0.7334
                                            0.0000  0.0000 -0.5935  0.1571
    46. (0.00008) RY*( 7) C   3           s(  4.31%)p 0.32(  1.38%)d21.89( 94.31%)
    47. (0.00003) RY*( 8) C   3           s(  0.00%)p 1.00( 12.84%)d 6.79( 87.16%)
    48. (0.00001) RY*( 9) C   3           s(  0.01%)p 3.76(  0.05%)d99.99( 99.94%)
    49. (0.00319) RY*( 1) C   4           s( 40.94%)p 0.61( 24.94%)d 0.83( 34.12%)
                                            0.0000  0.0005  0.6399  0.0159  0.3983
                                            0.0340 -0.2989 -0.0000  0.0000 -0.0963
                                            0.0000  0.0000  0.5728 -0.0612
    50. (0.00284) RY*( 2) C   4           s(  0.06%)p99.99( 95.37%)d74.48(  4.57%)
                                           -0.0000  0.0244 -0.0045 -0.0106  0.4767
                                           -0.0146  0.8521 -0.0000  0.0000  0.1547
                                            0.0000  0.0000  0.1405 -0.0451
    51. (0.00201) RY*( 3) C   4           s(  0.00%)p 1.00( 56.36%)d 0.77( 43.64%)
                                            0.0000 -0.0000 -0.0000 -0.0000 -0.0000
                                           -0.0000 -0.0000  0.0091  0.7507 -0.0000
                                            0.6562  0.0761 -0.0000  0.0000
    52. (0.00142) RY*( 4) C   4           s(  0.00%)p 1.00( 19.06%)d 4.25( 80.94%)
                                           -0.0000  0.0000 -0.0000 -0.0000  0.0000
                                           -0.0000  0.0000 -0.0277 -0.4357  0.0000
                                            0.4057  0.8030 -0.0000  0.0000
    53. (0.00057) RY*( 5) C   4           s( 32.39%)p 0.47( 15.15%)d 1.62( 52.45%)
                                            0.0000 -0.0212  0.5688  0.0491 -0.3658
                                            0.0399  0.1170  0.0000 -0.0000  0.6728
                                            0.0000 -0.0000 -0.2259 -0.1443
    54. (0.00026) RY*( 6) C   4           s(  0.32%)p99.99( 60.17%)d99.99( 39.52%)
                                            0.0000 -0.0160  0.0540 -0.0057 -0.6915
                                            0.0128  0.3512 -0.0000 -0.0000 -0.3054
                                            0.0000  0.0000  0.5487 -0.0284
    55. (0.00013) RY*( 7) C   4           s( 25.67%)p 0.18(  4.69%)d 2.71( 69.64%)
                                            0.0000  0.0049  0.5066 -0.0195 -0.0081
                                           -0.0068  0.2153 -0.0000  0.0000 -0.6263
                                           -0.0000  0.0000 -0.5406  0.1091
    56. (0.00000) RY*( 8) C   4           s(  0.00%)p 1.00( 24.65%)d 3.06( 75.35%)
    57. (0.00001) RY*( 9) C   4           s(  0.50%)p 0.36(  0.18%)d99.99( 99.33%)
    58. (0.00155) RY*( 1) O   5           s(  0.00%)p 1.00( 92.40%)d 0.08(  7.60%)
                                            0.0000  0.0000  0.0000 -0.0000  0.0000
                                           -0.0000 -0.0000  0.0117  0.9612 -0.0000
                                            0.1908  0.1989  0.0000 -0.0000
    59. (0.00150) RY*( 2) O   5           s( 25.67%)p 2.47( 63.39%)d 0.43( 10.94%)
                                           -0.0000  0.0062  0.5066 -0.0045  0.5064
                                           -0.0040 -0.6144 -0.0000 -0.0000 -0.1164
                                           -0.0000 -0.0000  0.3044 -0.0565
    60. (0.00007) RY*( 3) O   5           s( 49.82%)p 0.76( 37.85%)d 0.25( 12.33%)
    61. (0.00004) RY*( 4) O   5           s( 20.01%)p 3.22( 64.47%)d 0.78( 15.52%)
    62. (0.00001) RY*( 5) O   5           s(  1.93%)p 6.38( 12.33%)d44.39( 85.74%)
    63. (0.00000) RY*( 6) O   5           s(  0.00%)p 1.00(  3.79%)d25.37( 96.21%)
    64. (0.00000) RY*( 7) O   5           s(  0.00%)p 1.00(  3.86%)d24.92( 96.14%)
    65. (0.00000) RY*( 8) O   5           s(  1.00%)p19.08( 19.12%)d79.70( 79.88%)
    66. (0.00001) RY*( 9) O   5           s(  1.55%)p 1.96(  3.04%)d61.44( 95.40%)
    67. (0.00142) RY*( 1) H   6           s( 97.90%)p 0.02(  2.10%)
                                            0.0045  0.9895  0.1424  0.0264 -0.0000
    68. (0.00020) RY*( 2) H   6           s(  0.00%)p 1.00(100.00%)
                                            0.0000 -0.0000  0.0000  0.0000  1.0000
    69. (0.00013) RY*( 3) H   6           s(  0.06%)p99.99( 99.94%)
                                            0.0070  0.0232 -0.3359  0.9416 -0.0000
    70. (0.00003) RY*( 4) H   6           s(  2.12%)p46.24( 97.88%)
    71. (0.00180) RY*( 1) H   7           s( 98.42%)p 0.02(  1.58%)
                                            0.0051  0.9920  0.0543 -0.0955 -0.0614
    72. (0.00021) RY*( 2) H   7           s(  0.02%)p99.99( 99.98%)
                                            0.0003  0.0124  0.4822  0.7224 -0.4955
    73. (0.00013) RY*( 3) H   7           s(  0.09%)p99.99( 99.91%)
                                            0.0067  0.0299 -0.8250  0.1843 -0.5334
    74. (0.00004) RY*( 4) H   7           s(  1.55%)p63.40( 98.45%)
    75. (0.00180) RY*( 1) H   8           s( 98.42%)p 0.02(  1.58%)
                                            0.0051  0.9920  0.0543 -0.0955  0.0614
    76. (0.00021) RY*( 2) H   8           s(  0.02%)p99.99( 99.98%)
                                            0.0003  0.0124  0.4822  0.7224  0.4955
    77. (0.00013) RY*( 3) H   8           s(  0.09%)p99.99( 99.91%)
                                            0.0067  0.0299 -0.8250  0.1843  0.5334
    78. (0.00004) RY*( 4) H   8           s(  1.55%)p63.40( 98.45%)
    79. (0.00300) RY*( 1) H   9           s( 99.56%)p 0.00(  0.44%)
                                            0.0060  0.9978 -0.0134  0.0580 -0.0297
    80. (0.00019) RY*( 2) H   9           s(  0.04%)p99.99( 99.96%)
                                            0.0036  0.0196  0.0371 -0.6952 -0.7176
    81. (0.00013) RY*( 3) H   9           s(  0.01%)p99.99( 99.99%)
                                            0.0009  0.0112  0.9990  0.0430  0.0103
    82. (0.00004) RY*( 4) H   9           s(  0.47%)p99.99( 99.53%)
    83. (0.00300) RY*( 1) H  10           s( 99.56%)p 0.00(  0.44%)
                                            0.0060  0.9978 -0.0134  0.0580  0.0297
    84. (0.00019) RY*( 2) H  10           s(  0.04%)p99.99( 99.96%)
                                            0.0036  0.0196  0.0371 -0.6952  0.7176
    85. (0.00013) RY*( 3) H  10           s(  0.01%)p99.99( 99.99%)
                                            0.0009  0.0112  0.9990  0.0430 -0.0103
    86. (0.00004) RY*( 4) H  10           s(  0.47%)p99.99( 99.53%)
    87. (0.00392) RY*( 1) H  11           s( 99.81%)p 0.00(  0.19%)
                                            0.0064  0.9990  0.0205 -0.0210 -0.0325
    88. (0.00018) RY*( 2) H  11           s(  0.00%)p 1.00(100.00%)
                                           -0.0021  0.0056  0.0974 -0.7141  0.6932
    89. (0.00013) RY*( 3) H  11           s(  0.05%)p99.99( 99.95%)
                                            0.0008  0.0215 -0.9950 -0.0628  0.0750
    90. (0.00005) RY*( 4) H  11           s(  0.22%)p99.99( 99.78%)
    91. (0.00392) RY*( 1) H  12           s( 99.81%)p 0.00(  0.19%)
                                            0.0064  0.9990  0.0205 -0.0210  0.0325
    92. (0.00018) RY*( 2) H  12           s(  0.00%)p 1.00(100.00%)
                                           -0.0021  0.0056  0.0974 -0.7141 -0.6932
    93. (0.00013) RY*( 3) H  12           s(  0.05%)p99.99( 99.95%)
                                            0.0008  0.0215 -0.9950 -0.0628 -0.0750
    94. (0.00005) RY*( 4) H  12           s(  0.22%)p99.99( 99.78%)
    95. (0.00293) RY*( 1) H  13           s( 99.63%)p 0.00(  0.37%)
                                            0.0079  0.9981 -0.0188  0.0568  0.0102
    96. (0.00024) RY*( 2) H  13           s(  0.16%)p99.99( 99.84%)
                                            0.0028  0.0401  0.4420 -0.6654  0.6002
    97. (0.00013) RY*( 3) H  13           s(  0.04%)p99.99( 99.96%)
                                           -0.0115  0.0175  0.8372  0.0680 -0.5423
    98. (0.00003) RY*( 4) H  13           s(  0.25%)p99.99( 99.75%)
    99. (0.00293) RY*( 1) H  14           s( 99.63%)p 0.00(  0.37%)
                                            0.0079  0.9981 -0.0188  0.0568 -0.0102
   100. (0.00024) RY*( 2) H  14           s(  0.16%)p99.99( 99.84%)
                                            0.0028  0.0401  0.4420 -0.6654 -0.6002
   101. (0.00013) RY*( 3) H  14           s(  0.04%)p99.99( 99.96%)
                                           -0.0115  0.0175  0.8372  0.0680  0.5423
   102. (0.00003) RY*( 4) H  14           s(  0.25%)p99.99( 99.75%)
   103. (0.00174) RY*( 1) H  15           s( 79.05%)p 0.27( 20.95%)
                                            0.0124  0.8890 -0.3281 -0.3191 -0.0000
   104. (0.00167) RY*( 2) H  15           s(  0.00%)p 1.00(100.00%)
                                            0.0000  0.0000  0.0000 -0.0000  1.0000
   105. (0.00093) RY*( 3) H  15           s( 17.43%)p 4.74( 82.57%)
                                            0.0082  0.4175  0.2958  0.8592  0.0000
   106. (0.00002) RY*( 4) H  15           s(  3.90%)p24.65( 96.10%)
   107. (0.00710) BD*( 1) C   1 - C   2  
                ( 50.52%)   0.7108* C   1 s( 30.06%)p 2.33( 69.90%)d 0.00(  0.04%)
                                            0.0004  0.5483  0.0053 -0.7029  0.0047
                                            0.4525  0.0135 -0.0000 -0.0000 -0.0157
                                            0.0000 -0.0000  0.0076 -0.0101
                ( 49.48%)  -0.7034* C   2 s( 28.10%)p 2.56( 71.86%)d 0.00(  0.04%)
                                            0.0002  0.5299  0.0155  0.7161  0.0119
                                           -0.4533  0.0109  0.0000 -0.0000 -0.0166
                                            0.0000 -0.0000  0.0068 -0.0103
   108. (0.00553) BD*( 1) C   1 - H   6  
                ( 39.22%)   0.6263* C   1 s( 23.46%)p 3.26( 76.50%)d 0.00(  0.04%)
                                           -0.0000 -0.4844 -0.0027 -0.7079 -0.0021
                                           -0.5135  0.0130  0.0000 -0.0000 -0.0174
                                            0.0000  0.0000 -0.0052  0.0097
                ( 60.78%)  -0.7796* H   6 s( 99.92%)p 0.00(  0.08%)
                                           -0.9996  0.0008  0.0233  0.0157 -0.0000
   109. (0.00899) BD*( 1) C   1 - H   7  
                ( 39.42%)   0.6279* C   1 s( 23.22%)p 3.30( 76.73%)d 0.00(  0.04%)
                                            0.0000  0.4819 -0.0035  0.0441  0.0155
                                           -0.5152 -0.0030 -0.7069  0.0037 -0.0004
                                           -0.0013  0.0170 -0.0064  0.0099
                ( 60.58%)  -0.7783* H   7 s( 99.92%)p 0.00(  0.08%)
                                            0.9996 -0.0020 -0.0027  0.0167  0.0223
   110. (0.00899) BD*( 1) C   1 - H   8  
                ( 39.42%)   0.6279* C   1 s( 23.22%)p 3.30( 76.73%)d 0.00(  0.04%)
                                            0.0000  0.4819 -0.0035  0.0441  0.0155
                                           -0.5152 -0.0030  0.7069 -0.0037 -0.0004
                                            0.0013 -0.0170 -0.0064  0.0099
                ( 60.58%)  -0.7783* H   8 s( 99.92%)p 0.00(  0.08%)
                                            0.9996 -0.0020 -0.0027  0.0167 -0.0223
   111. (0.01420) BD*( 1) C   2 - C   3  
                ( 50.02%)   0.7072* C   2 s( 28.40%)p 2.52( 71.56%)d 0.00(  0.04%)
                                            0.0003  0.5329  0.0023 -0.6973  0.0017
                                           -0.4790 -0.0013  0.0000  0.0000  0.0169
                                           -0.0000 -0.0000  0.0063 -0.0107
                ( 49.98%)  -0.7070* C   3 s( 28.57%)p 2.50( 71.38%)d 0.00(  0.04%)
                                            0.0003  0.5345  0.0062  0.6978  0.0022
                                            0.4764 -0.0002 -0.0000 -0.0000  0.0170
                                           -0.0000 -0.0000  0.0044 -0.0105
   112. (0.01772) BD*( 1) C   2 - H   9  
                ( 39.34%)   0.6272* C   2 s( 21.76%)p 3.59( 78.20%)d 0.00(  0.05%)
                                            0.0001 -0.4664  0.0082  0.0087 -0.0062
                                           -0.5312 -0.0064  0.7068 -0.0105  0.0005
                                           -0.0004  0.0175  0.0068 -0.0101
                ( 60.66%)  -0.7789* H   9 s( 99.92%)p 0.00(  0.08%)
                                           -0.9996  0.0043  0.0003  0.0178 -0.0221
   113. (0.01772) BD*( 1) C   2 - H  10  
                ( 39.34%)   0.6272* C   2 s( 21.76%)p 3.59( 78.20%)d 0.00(  0.05%)
                                            0.0001 -0.4664  0.0082  0.0087 -0.0062
                                           -0.5312 -0.0064 -0.7068  0.0105  0.0005
                                            0.0004 -0.0175  0.0068 -0.0101
                ( 60.66%)  -0.7789* H  10 s( 99.92%)p 0.00(  0.08%)
                                           -0.9996  0.0043  0.0003  0.0178  0.0221
   114. (0.01785) BD*( 1) C   3 - C   4  
                ( 49.36%)   0.7025* C   3 s( 27.68%)p 2.61( 72.27%)d 0.00(  0.05%)
                                           -0.0004 -0.5259 -0.0166  0.7157  0.0145
                                           -0.4584  0.0094  0.0000  0.0000  0.0172
                                           -0.0000  0.0000 -0.0076  0.0108
                ( 50.64%)  -0.7116* C   4 s( 30.60%)p 2.27( 69.36%)d 0.00(  0.05%)
                                           -0.0003 -0.5531 -0.0043 -0.6980  0.0155
                                            0.4541  0.0046 -0.0000 -0.0000  0.0178
                                           -0.0000 -0.0000 -0.0066  0.0100
   115. (0.01818) BD*( 1) C   3 - H  11  
                ( 38.94%)   0.6241* C   3 s( 21.88%)p 3.57( 78.07%)d 0.00(  0.04%)
                                           -0.0001  0.4677 -0.0088  0.0039 -0.0038
                                           -0.5301 -0.0067 -0.7068  0.0132  0.0005
                                            0.0006  0.0171 -0.0057  0.0103
                ( 61.06%)  -0.7814* H  11 s( 99.92%)p 0.00(  0.08%)
                                            0.9996 -0.0053  0.0012  0.0184  0.0219
   116. (0.01818) BD*( 1) C   3 - H  12  
                ( 38.94%)   0.6241* C   3 s( 21.88%)p 3.57( 78.07%)d 0.00(  0.04%)
                                           -0.0001  0.4677 -0.0088  0.0039 -0.0038
                                           -0.5301 -0.0067  0.7068 -0.0132  0.0005
                                           -0.0006 -0.0171 -0.0057  0.0103
                ( 61.06%)  -0.7814* H  12 s( 99.92%)p 0.00(  0.08%)
                                            0.9996 -0.0053  0.0012  0.0184 -0.0219
   117. (0.01213) BD*( 1) C   4 - O   5  
                ( 67.59%)   0.8221* C   4 s( 21.45%)p 3.65( 78.27%)d 0.01(  0.29%)
                                            0.0001  0.4608  0.0459 -0.7090 -0.0317
                                           -0.5277 -0.0247 -0.0000 -0.0000  0.0445
                                            0.0000  0.0000  0.0131 -0.0267
                ( 32.41%)  -0.5693* O   5 s( 32.55%)p 2.07( 67.38%)d 0.00(  0.07%)
                                           -0.0001  0.5705  0.0046  0.6142  0.0026
                                            0.5446 -0.0024  0.0000 -0.0000  0.0195
                                            0.0000  0.0000 -0.0078 -0.0157
   118. (0.03127) BD*( 1) C   4 - H  13  
                ( 40.84%)   0.6390* C   4 s( 24.04%)p 3.16( 75.91%)d 0.00(  0.05%)
                                            0.0000 -0.4901  0.0139  0.0592  0.0075
                                           -0.5058 -0.0003 -0.7068  0.0104  0.0026
                                            0.0001 -0.0188  0.0072 -0.0114
                ( 59.16%)  -0.7692* H  13 s( 99.92%)p 0.00(  0.08%)
                                           -0.9996  0.0067 -0.0002  0.0170  0.0232
   119. (0.03127) BD*( 1) C   4 - H  14  
                ( 40.84%)   0.6390* C   4 s( 24.04%)p 3.16( 75.91%)d 0.00(  0.05%)
                                            0.0000 -0.4901  0.0139  0.0592  0.0075
                                           -0.5058 -0.0003  0.7068 -0.0104  0.0026
                                           -0.0001  0.0188  0.0072 -0.0114
                ( 59.16%)  -0.7692* H  14 s( 99.92%)p 0.00(  0.08%)
                                           -0.9996  0.0067 -0.0002  0.0170 -0.0232
   120. (0.00552) BD*( 1) O   5 - H  15  
                ( 27.14%)   0.5210* O   5 s( 19.63%)p 4.09( 80.28%)d 0.00(  0.08%)
                                            0.0002  0.4426  0.0215 -0.7877 -0.0374
                                            0.4253 -0.0006  0.0000  0.0000 -0.0255
                                           -0.0000  0.0000 -0.0020 -0.0137
                ( 72.86%)  -0.8536* H  15 s( 99.62%)p 0.00(  0.38%)
                                            0.9981 -0.0031  0.0555 -0.0271 -0.0000


 NHO Directionality and "Bond Bending" (deviations from line of nuclear centers)

         [Thresholds for printing:  angular deviation  >  1.0 degree]
                                    hybrid p-character > 25.0%
                                    orbital occupancy  >  0.10e

                                Line of Centers        Hybrid 1              Hybrid 2
                                ---------------  -------------------   ------------------
                NBO               Theta   Phi    Theta   Phi    Dev    Theta   Phi    Dev
 ========================================================================================
     1. BD (   1) C   1 - C   2    90.0  147.5    90.0  146.3   1.2     90.0  328.7   1.2
     8. BD (   1) C   3 - C   4    90.0  147.9     --     --    --      90.0  326.1   1.8
    11. BD (   1) C   4 - O   5    90.0  219.3    90.0  216.7   2.6     90.0   41.3   2.0
    12. BD (   1) C   4 - H  13    36.7   91.5    36.2   97.5   3.6      --     --    --
    13. BD (   1) C   4 - H  14   143.3   91.5   143.8   97.5   3.6      --     --    --
    14. BD (   1) O   5 - H  15    90.0  147.8    90.0  152.8   4.9      --     --    --
    20. LP (   1) O   5             --     --     90.0  269.7   --       --     --    --
    21. LP (   2) O   5             --     --      0.0    0.0   --       --     --    --


 Second Order Perturbation Theory Analysis of Fock Matrix in NBO Basis

     Threshold for printing:   0.50 kcal/mol
                                                                              E(2)  E(j)-E(i) F(i,j)
         Donor NBO (i)                     Acceptor NBO (j)                 kcal/mol   a.u.    a.u. 
 ===================================================================================================

 within unit  1
   1. BD (   1) C   1 - C   2        / 42. RY*(   3) C   3                    0.94    1.46    0.033
   1. BD (   1) C   1 - C   2        /108. BD*(   1) C   1 - H   6            0.58    1.04    0.022
   1. BD (   1) C   1 - C   2        /111. BD*(   1) C   2 - C   3            1.20    1.00    0.031
   1. BD (   1) C   1 - C   2        /112. BD*(   1) C   2 - H   9            0.59    1.04    0.022
   1. BD (   1) C   1 - C   2        /113. BD*(   1) C   2 - H  10            0.59    1.04    0.022
   1. BD (   1) C   1 - C   2        /114. BD*(   1) C   3 - C   4            2.28    1.00    0.043
   2. BD (   1) C   1 - H   6        /111. BD*(   1) C   2 - C   3            3.35    0.89    0.049
   3. BD (   1) C   1 - H   7        /113. BD*(   1) C   2 - H  10            3.12    0.93    0.048
   4. BD (   1) C   1 - H   8        /112. BD*(   1) C   2 - H   9            3.12    0.93    0.048
   5. BD (   1) C   2 - C   3        / 22. RY*(   1) C   1                    1.19    1.40    0.037
   5. BD (   1) C   2 - C   3        / 50. RY*(   2) C   4                    1.22    1.23    0.035
   5. BD (   1) C   2 - C   3        /107. BD*(   1) C   1 - C   2            0.95    1.00    0.028
   5. BD (   1) C   2 - C   3        /108. BD*(   1) C   1 - H   6            1.73    1.04    0.038
   5. BD (   1) C   2 - C   3        /112. BD*(   1) C   2 - H   9            0.54    1.04    0.021
   5. BD (   1) C   2 - C   3        /113. BD*(   1) C   2 - H  10            0.54    1.04    0.021
   5. BD (   1) C   2 - C   3        /114. BD*(   1) C   3 - C   4            0.77    1.00    0.025
   5. BD (   1) C   2 - C   3        /115. BD*(   1) C   3 - H  11            0.60    1.04    0.022
   5. BD (   1) C   2 - C   3        /116. BD*(   1) C   3 - H  12            0.60    1.04    0.022
   5. BD (   1) C   2 - C   3        /117. BD*(   1) C   4 - O   5            2.30    0.90    0.041
   6. BD (   1) C   2 - H   9        / 23. RY*(   2) C   1                    0.50    1.47    0.024
   6. BD (   1) C   2 - H   9        /110. BD*(   1) C   1 - H   8            3.22    0.92    0.049
   6. BD (   1) C   2 - H   9        /116. BD*(   1) C   3 - H  12            3.31    0.93    0.049
   7. BD (   1) C   2 - H  10        / 23. RY*(   2) C   1                    0.50    1.47    0.024
   7. BD (   1) C   2 - H  10        /109. BD*(   1) C   1 - H   7            3.22    0.92    0.049
   7. BD (   1) C   2 - H  10        /115. BD*(   1) C   3 - H  11            3.31    0.93    0.049
   8. BD (   1) C   3 - C   4        / 31. RY*(   1) C   2                    1.41    1.43    0.040
   8. BD (   1) C   3 - C   4        / 59. RY*(   2) O   5                    0.91    1.99    0.038
   8. BD (   1) C   3 - C   4        /107. BD*(   1) C   1 - C   2            2.25    1.01    0.043
   8. BD (   1) C   3 - C   4        /111. BD*(   1) C   2 - C   3            1.09    1.01    0.030
   8. BD (   1) C   3 - C   4        /115. BD*(   1) C   3 - H  11            0.57    1.05    0.022
   8. BD (   1) C   3 - C   4        /116. BD*(   1) C   3 - H  12            0.57    1.05    0.022
   8. BD (   1) C   3 - C   4        /118. BD*(   1) C   4 - H  13            0.51    1.03    0.021
   8. BD (   1) C   3 - C   4        /119. BD*(   1) C   4 - H  14            0.51    1.03    0.021
   8. BD (   1) C   3 - C   4        /120. BD*(   1) O   5 - H  15            1.94    1.04    0.040
   9. BD (   1) C   3 - H  11        /113. BD*(   1) C   2 - H  10            3.23    0.92    0.049
   9. BD (   1) C   3 - H  11        /117. BD*(   1) C   4 - O   5            0.62    0.78    0.020
   9. BD (   1) C   3 - H  11        /118. BD*(   1) C   4 - H  13            3.22    0.90    0.048
  10. BD (   1) C   3 - H  12        /112. BD*(   1) C   2 - H   9            3.23    0.92    0.049
  10. BD (   1) C   3 - H  12        /117. BD*(   1) C   4 - O   5            0.62    0.78    0.020
  10. BD (   1) C   3 - H  12        /119. BD*(   1) C   4 - H  14            3.22    0.90    0.048
  11. BD (   1) C   4 - O   5        /103. RY*(   1) H  15                    0.78    1.53    0.031
  11. BD (   1) C   4 - O   5        /111. BD*(   1) C   2 - C   3            1.94    1.23    0.044
  12. BD (   1) C   4 - H  13        / 58. RY*(   1) O   5                    0.69    1.64    0.030
  12. BD (   1) C   4 - H  13        /115. BD*(   1) C   3 - H  11            3.26    0.95    0.050
  13. BD (   1) C   4 - H  14        / 58. RY*(   1) O   5                    0.69    1.64    0.030
  13. BD (   1) C   4 - H  14        /116. BD*(   1) C   3 - H  12            3.26    0.95    0.050
  14. BD (   1) O   5 - H  15        / 50. RY*(   2) C   4                    0.80    1.34    0.029
  14. BD (   1) O   5 - H  15        /114. BD*(   1) C   3 - C   4            2.94    1.10    0.051
  15. CR (   1) C   1                / 67. RY*(   1) H   6                    0.62   10.48    0.072
  15. CR (   1) C   1                / 71. RY*(   1) H   7                    0.63   10.48    0.072
  15. CR (   1) C   1                / 75. RY*(   1) H   8                    0.63   10.48    0.072
  16. CR (   1) C   2                / 24. RY*(   3) C   1                    1.26   10.61    0.103
  16. CR (   1) C   2                / 40. RY*(   1) C   3                    1.05   10.76    0.095
  16. CR (   1) C   2                / 79. RY*(   1) H   9                    0.59   10.45    0.070
  16. CR (   1) C   2                / 83. RY*(   1) H  10                    0.59   10.45    0.070
  17. CR (   1) C   3                / 35. RY*(   5) C   2                    0.72   10.96    0.079
  17. CR (   1) C   3                / 49. RY*(   1) C   4                    0.86   11.27    0.088
  17. CR (   1) C   3                / 87. RY*(   1) H  11                    0.63   10.44    0.072
  17. CR (   1) C   3                / 91. RY*(   1) H  12                    0.63   10.44    0.072
  18. CR (   1) C   4                / 40. RY*(   1) C   3                    0.73   10.82    0.079
  18. CR (   1) C   4                / 43. RY*(   4) C   3                    0.63   10.93    0.074
  18. CR (   1) C   4                / 95. RY*(   1) H  13                    0.53   10.49    0.067
  18. CR (   1) C   4                / 99. RY*(   1) H  14                    0.53   10.49    0.067
  18. CR (   1) C   4                /117. BD*(   1) C   4 - O   5            0.96   10.44    0.089
  19. CR (   1) O   5                / 50. RY*(   2) C   4                    1.58   19.59    0.157
  19. CR (   1) O   5                / 53. RY*(   5) C   4                    0.97   20.45    0.126
  20. LP (   1) O   5                / 49. RY*(   1) C   4                    0.88    1.78    0.036
  20. LP (   1) O   5                / 50. RY*(   2) C   4                    0.97    1.21    0.031
  20. LP (   1) O   5                /105. RY*(   3) H  15                    0.90    2.16    0.040
  20. LP (   1) O   5                /111. BD*(   1) C   2 - C   3            0.56    0.98    0.021
  20. LP (   1) O   5                /114. BD*(   1) C   3 - C   4            0.90    0.98    0.027
  20. LP (   1) O   5                /118. BD*(   1) C   4 - H  13            1.31    1.00    0.032
  20. LP (   1) O   5                /119. BD*(   1) C   4 - H  14            1.31    1.00    0.032
  21. LP (   2) O   5                / 51. RY*(   3) C   4                    0.93    1.52    0.034
  21. LP (   2) O   5                / 52. RY*(   4) C   4                    0.70    2.36    0.037
  21. LP (   2) O   5                /104. RY*(   2) H  15                    2.28    1.92    0.060
  21. LP (   2) O   5                /118. BD*(   1) C   4 - H  13            6.88    0.72    0.063
  21. LP (   2) O   5                /119. BD*(   1) C   4 - H  14            6.88    0.72    0.063


 Natural Bond Orbitals (Summary):

                                                            Principal Delocalizations
           NBO                        Occupancy    Energy   (geminal,vicinal,remote)
 ====================================================================================
 Molecular unit  1  (C4H10O)
     1. BD (   1) C   1 - C   2          1.98764    -0.58796  114(v),111(g),42(v),112(g)
                                                    113(g),108(g)
     2. BD (   1) C   1 - H   6          1.98876    -0.47843  111(v)
     3. BD (   1) C   1 - H   7          1.98902    -0.47760  113(v)
     4. BD (   1) C   1 - H   8          1.98902    -0.47760  112(v)
     5. BD (   1) C   2 - C   3          1.97914    -0.58473  117(v),108(v),50(v),22(v)
                                                    107(g),114(g),115(g),116(g)
                                                    112(g),113(g)
     6. BD (   1) C   2 - H   9          1.97768    -0.47010  116(v),110(v),23(v)
     7. BD (   1) C   2 - H  10          1.97768    -0.47010  115(v),109(v),23(v)
     8. BD (   1) C   3 - C   4          1.98206    -0.59628  107(v),120(v),31(v),111(g)
                                                    59(v),115(g),116(g),118(g)
                                                    119(g)
     9. BD (   1) C   3 - H  11          1.97567    -0.46585  113(v),118(v),117(v)
    10. BD (   1) C   3 - H  12          1.97567    -0.46585  112(v),119(v),117(v)
    11. BD (   1) C   4 - O   5          1.99457    -0.81397  111(v),103(v)
    12. BD (   1) C   4 - H  13          1.98689    -0.48889  115(v),58(v)
    13. BD (   1) C   4 - H  14          1.98689    -0.48889  116(v),58(v)
    14. BD (   1) O   5 - H  15          1.98856    -0.68658  114(v),50(v)
    15. CR (   1) C   1                  1.99926   -10.06076  71(v),75(v),67(v)
    16. CR (   1) C   2                  1.99914   -10.06117  24(v),40(v),79(v),83(v)
    17. CR (   1) C   3                  1.99912   -10.05253  49(v),35(v),87(v),91(v)
    18. CR (   1) C   4                  1.99912   -10.12009  117(g),40(v),43(v),95(v)
                                                    99(v)
    19. CR (   1) O   5                  1.99975   -18.94121  50(v),53(v)
    20. LP (   1) O   5                  1.98056    -0.56463  118(v),119(v),50(v),105(v)
                                                    114(v),49(v),111(r)
    21. LP (   2) O   5                  1.95870    -0.28469  118(v),119(v),104(v),51(v)
                                                    52(v)
    22. RY*(   1) C   1                  0.00309     0.81862   
    23. RY*(   2) C   1                  0.00150     0.99702   
    24. RY*(   3) C   1                  0.00039     0.54447   
    25. RY*(   4) C   1                  0.00013     1.10738   
    26. RY*(   5) C   1                  0.00002     2.30184   
    27. RY*(   6) C   1                  0.00000     1.90669   
    28. RY*(   7) C   1                  0.00000     2.21265   
    29. RY*(   8) C   1                  0.00000     1.77241   
    30. RY*(   9) C   1                  0.00000     2.30387   
    31. RY*(   1) C   2                  0.00318     0.83732   
    32. RY*(   2) C   2                  0.00285     1.01277   
    33. RY*(   3) C   2                  0.00103     1.01116   
    34. RY*(   4) C   2                  0.00034     2.03401   
    35. RY*(   5) C   2                  0.00029     0.90940   
    36. RY*(   6) C   2                  0.00012     1.72751   
    37. RY*(   7) C   2                  0.00009     2.10098   
    38. RY*(   8) C   2                  0.00000     2.20605   
    39. RY*(   9) C   2                  0.00001     2.18733   
    40. RY*(   1) C   3                  0.00405     0.70027   
    41. RY*(   2) C   3                  0.00296     1.01454   
    42. RY*(   3) C   3                  0.00293     0.86896   
    43. RY*(   4) C   3                  0.00080     0.81269   
    44. RY*(   5) C   3                  0.00034     2.04305   
    45. RY*(   6) C   3                  0.00012     2.12890   
    46. RY*(   7) C   3                  0.00008     2.14176   
    47. RY*(   8) C   3                  0.00003     2.21797   
    48. RY*(   9) C   3                  0.00001     2.19106   
    49. RY*(   1) C   4                  0.00319     1.21510   
    50. RY*(   2) C   4                  0.00284     0.64853   
    51. RY*(   3) C   4                  0.00201     1.23893   
    52. RY*(   4) C   4                  0.00142     2.07260   
    53. RY*(   5) C   4                  0.00057     1.51001   
    54. RY*(   6) C   4                  0.00026     1.20423   
    55. RY*(   7) C   4                  0.00013     1.76245   
    56. RY*(   8) C   4                  0.00000     1.82001   
    57. RY*(   9) C   4                  0.00001     2.20758   
    58. RY*(   1) O   5                  0.00155     1.15569   
    59. RY*(   2) O   5                  0.00150     1.39275   
    60. RY*(   3) O   5                  0.00007     1.70453   
    61. RY*(   4) O   5                  0.00004     1.37496   
    62. RY*(   5) O   5                  0.00001     3.07695   
    63. RY*(   6) O   5                  0.00000     2.76099   
    64. RY*(   7) O   5                  0.00000     2.72383   
    65. RY*(   8) O   5                  0.00000     2.58576   
    66. RY*(   9) O   5                  0.00001     2.91056   
    67. RY*(   1) H   6                  0.00142     0.42386   
    68. RY*(   2) H   6                  0.00020     1.78494   
    69. RY*(   3) H   6                  0.00013     1.78677   
    70. RY*(   4) H   6                  0.00003     2.25640   
    71. RY*(   1) H   7                  0.00180     0.41946   
    72. RY*(   2) H   7                  0.00021     1.79300   
    73. RY*(   3) H   7                  0.00013     1.78386   
    74. RY*(   4) H   7                  0.00004     2.26948   
    75. RY*(   1) H   8                  0.00180     0.41946   
    76. RY*(   2) H   8                  0.00021     1.79300   
    77. RY*(   3) H   8                  0.00013     1.78386   
    78. RY*(   4) H   8                  0.00004     2.26948   
    79. RY*(   1) H   9                  0.00300     0.39093   
    80. RY*(   2) H   9                  0.00019     1.81292   
    81. RY*(   3) H   9                  0.00013     1.80857   
    82. RY*(   4) H   9                  0.00004     2.33101   
    83. RY*(   1) H  10                  0.00300     0.39093   
    84. RY*(   2) H  10                  0.00019     1.81292   
    85. RY*(   3) H  10                  0.00013     1.80857   
    86. RY*(   4) H  10                  0.00004     2.33101   
    87. RY*(   1) H  11                  0.00392     0.38837   
    88. RY*(   2) H  11                  0.00018     1.82248   
    89. RY*(   3) H  11                  0.00013     1.85806   
    90. RY*(   4) H  11                  0.00005     2.35601   
    91. RY*(   1) H  12                  0.00392     0.38837   
    92. RY*(   2) H  12                  0.00018     1.82248   
    93. RY*(   3) H  12                  0.00013     1.85806   
    94. RY*(   4) H  12                  0.00005     2.35601   
    95. RY*(   1) H  13                  0.00293     0.37194   
    96. RY*(   2) H  13                  0.00024     1.77247   
    97. RY*(   3) H  13                  0.00013     1.89501   
    98. RY*(   4) H  13                  0.00003     2.25358   
    99. RY*(   1) H  14                  0.00293     0.37194   
   100. RY*(   2) H  14                  0.00024     1.77247   
   101. RY*(   3) H  14                  0.00013     1.89501   
   102. RY*(   4) H  14                  0.00003     2.25358   
   103. RY*(   1) H  15                  0.00174     0.71933   
   104. RY*(   2) H  15                  0.00167     1.63927   
   105. RY*(   3) H  15                  0.00093     1.59483   
   106. RY*(   4) H  15                  0.00002     2.30366   
   107. BD*(   1) C   1 - C   2          0.00710     0.41029   
   108. BD*(   1) C   1 - H   6          0.00553     0.45543   
   109. BD*(   1) C   1 - H   7          0.00899     0.44971   
   110. BD*(   1) C   1 - H   8          0.00899     0.44971   
   111. BD*(   1) C   2 - C   3          0.01420     0.41483   
   112. BD*(   1) C   2 - H   9          0.01772     0.45038   
   113. BD*(   1) C   2 - H  10          0.01772     0.45038   
   114. BD*(   1) C   3 - C   4          0.01785     0.41699   
   115. BD*(   1) C   3 - H  11          0.01818     0.45615   
   116. BD*(   1) C   3 - H  12          0.01818     0.45615   
   117. BD*(   1) C   4 - O   5          0.01213     0.31702   
   118. BD*(   1) C   4 - H  13          0.03127     0.43778   
   119. BD*(   1) C   4 - H  14          0.03127     0.43778   
   120. BD*(   1) O   5 - H  15          0.00552     0.43920   
       -------------------------------
              Total Lewis   41.71488  ( 99.3211%)
        Valence non-Lewis    0.21466  (  0.5111%)
        Rydberg non-Lewis    0.07045  (  0.1677%)
       -------------------------------
            Total unit  1   42.00000  (100.0000%)
           Charge unit  1    0.00000
 Unable to Open any file for archive entry.
 1\1\GINC-COMPUTE-0-14\SP\RB3LYP\def2SVP\C4H10O1\ZAHRT2\08-Jan-2021\0\\
 # b3lyp/def2svp geom=NewRedundant pop=NBO\\6\\0,1\C,0,-2.1949191731,-0
 .1311060406,-0.2775147438\C,0,-0.8368237569,-0.4086421385,0.3651429565
 \C,0,0.3171614071,0.3022120208,-0.3412009865\C,0,1.6719237733,0.031811
 2094,0.2913409046\O,0,2.656832935,0.7346101223,-0.438643709\H,0,-3.008
 3766665,-0.6542480847,0.2495701034\H,0,-2.2116433818,-0.4599098166,-1.
 3298346933\H,0,-2.4273178807,0.9466884052,-0.2666118813\H,0,-0.6475378
 941,-1.4975290513,0.3713900154\H,0,-0.8615816031,-0.1015666888,1.42657
 34028\H,0,0.3619081212,-0.0047151289,-1.4008842975\H,0,0.1475575497,1.
 3932486235,-0.3441881257\H,0,1.6499747645,0.3484579908,1.3557145805\H,
 0,1.866203639,-1.0617568568,0.2897582962\H,0,3.5166381653,0.5624454415
 ,-0.0364639791\\Version=ES64L-G16RevC.01\State=1-A\HF=-233.4944838\RMS
 D=3.498e-09\Dipole=0.155161,-0.3207792,0.4558528\Quadrupole=2.4228157,
 -1.3019089,-1.1209067,-1.134165,2.1070938,0.741212\PG=C01 [X(C4H10O1)]
 \\@
 The archive entry for this job was punched.


 HAPPINESS IS NOT HAVING WHAT YOU WANT --
 HAPPINESS IS WANTING WHAT YOU HAVE!

              -- FROM MRS. SEVERN'S DESK
 File lengths (MBytes):  RWF=     10 Int=      0 D2E=      0 Chk=      2 Scr=      1
 Normal termination of Gaussian 16
