# Supplementary material for: Machine-Learning-Guided Discovery of Electrochemical Reactions
Source: J Am Chem Soc. 2022 Dec 2;144(49):22599–610. doi: 10.1021/jacs.2c08997 (PMC9756344; doi:10.1021/jacs.2c08997)
Supplement: Supplementary file 3 — ja2c08997_si_003.zip [file ja2c08997_si_003.zip › Oxidation Site Selectivity/Nlogs_notimes/4.log]

 Entering Gaussian System, Link 0=g16
 Input=4.com
 Output=4.log
 Initial command:
  
 Copyright (c) 1988-2019, Gaussian, Inc.  All Rights Reserved.
  
 This is part of the Gaussian(R) 16 program.  It is based on
 the Gaussian(R) 09 system (copyright 2009, Gaussian, Inc.),
 the Gaussian(R) 03 system (copyright 2003, Gaussian, Inc.),
 the Gaussian(R) 98 system (copyright 1998, Gaussian, Inc.),
 the Gaussian(R) 94 system (copyright 1995, Gaussian, Inc.),
 the Gaussian 92(TM) system (copyright 1992, Gaussian, Inc.),
 the Gaussian 90(TM) system (copyright 1990, Gaussian, Inc.),
 the Gaussian 88(TM) system (copyright 1988, Gaussian, Inc.),
 the Gaussian 86(TM) system (copyright 1986, Carnegie Mellon
 University), and the Gaussian 82(TM) system (copyright 1983,
 Carnegie Mellon University). Gaussian is a federally registered
 trademark of Gaussian, Inc.
  
 This software contains proprietary and confidential information,
 including trade secrets, belonging to Gaussian, Inc.
  
 This software is provided under written license and may be
 used, copied, transmitted, or stored only in accord with that
 written license.
  
 The following legend is applicable only to US Government
 contracts under FAR:
  
                    RESTRICTED RIGHTS LEGEND
  
 Use, reproduction and disclosure by the US Government is
 subject to restrictions as set forth in subparagraphs (a)
 and (c) of the Commercial Computer Software - Restricted
 Rights clause in FAR 52.227-19.
  
 Gaussian, Inc.
 340 Quinnipiac St., Bldg. 40, Wallingford CT 06492
  
  
 ---------------------------------------------------------------
 Warning -- This program may not be used in any manner that
 competes with the business of Gaussian, Inc. or will provide
 assistance to any competitor of Gaussian, Inc.  The licensee
 of this program is prohibited from giving any competitor of
 Gaussian, Inc. access to this program.  By using this program,
 the user acknowledges that Gaussian, Inc. is engaged in the
 business of creating and licensing software in the field of
 computational chemistry and represents and warrants to the
 licensee that it is not a competitor of Gaussian, Inc. and that
 it will not use this program in any manner prohibited above.
 ---------------------------------------------------------------
  

 Cite this work as:
 Gaussian 16, Revision C.01,
 M. J. Frisch, G. W. Trucks, H. B. Schlegel, G. E. Scuseria, 
 M. A. Robb, J. R. Cheeseman, G. Scalmani, V. Barone, 
 G. A. Petersson, H. Nakatsuji, X. Li, M. Caricato, A. V. Marenich, 
 J. Bloino, B. G. Janesko, R. Gomperts, B. Mennucci, H. P. Hratchian, 
 J. V. Ortiz, A. F. Izmaylov, J. L. Sonnenberg, D. Williams-Young, 
 F. Ding, F. Lipparini, F. Egidi, J. Goings, B. Peng, A. Petrone, 
 T. Henderson, D. Ranasinghe, V. G. Zakrzewski, J. Gao, N. Rega, 
 G. Zheng, W. Liang, M. Hada, M. Ehara, K. Toyota, R. Fukuda, 
 J. Hasegawa, M. Ishida, T. Nakajima, Y. Honda, O. Kitao, H. Nakai, 
 T. Vreven, K. Throssell, J. A. Montgomery, Jr., J. E. Peralta, 
 F. Ogliaro, M. J. Bearpark, J. J. Heyd, E. N. Brothers, K. N. Kudin, 
 V. N. Staroverov, T. A. Keith, R. Kobayashi, J. Normand, 
 K. Raghavachari, A. P. Rendell, J. C. Burant, S. S. Iyengar, 
 J. Tomasi, M. Cossi, J. M. Millam, M. Klene, C. Adamo, R. Cammi, 
 J. W. Ochterski, R. L. Martin, K. Morokuma, O. Farkas, 
 J. B. Foresman, and D. J. Fox, Gaussian, Inc., Wallingford CT, 2019.
 
 ******************************************
 Gaussian 16:  ES64L-G16RevC.01  3-Jul-2019
                 8-Jan-2021 
 ******************************************
 %nprocshared=16
 Will use up to   16 processors via shared memory.
 %mem=7GB
 -----------------------------------------
 # b3lyp/def2svp geom=NewRedundant pop=NBO
 -----------------------------------------
 1/29=4000,38=1,172=1/1;
 2/12=2,17=6,18=5,40=1/2;
 3/5=43,7=101,11=2,25=1,30=1,74=-5/1,2,3;
 4//1;
 5/5=2,38=5/2;
 6/7=2,8=2,9=2,10=2,28=1,40=1/1,7;
 99/5=1,9=1/99;
 -
 4
 -
 Symbolic Z-matrix:
 Charge =  0 Multiplicity = 1
 C                     4.66299  -0.53562  -0.13354 
 C                     3.37639   0.17982  -0.54233 
 C                     2.11941  -0.42158   0.08862 
 C                     0.82654   0.28695  -0.3154 
 C                    -0.43002  -0.31321   0.31549 
 C                    -1.72043   0.39119  -0.10123 
 C                    -2.97583  -0.2105    0.53026 
 C                    -4.26585   0.44438   0.06244 
 O                    -4.3971    0.23815  -1.3316 
 H                     5.54949  -0.08037  -0.60299 
 H                     4.63854  -1.59847  -0.42703 
 H                     4.80875  -0.50064   0.95914 
 H                     3.44296   1.24836  -0.26823 
 H                     3.27394   0.15926  -1.64246 
 H                     2.05051  -1.49102  -0.18456 
 H                     2.21889  -0.40102   1.18995 
 H                     0.7257    0.26502  -1.41613 
 H                     0.89621   1.35653  -0.04351 
 H                    -0.49689  -1.38368   0.04707 
 H                    -0.33373  -0.28718   1.41709 
 H                    -1.65656   1.46283   0.16558 
 H                    -1.82836   0.35626  -1.19782 
 H                    -3.02959  -1.28783   0.2929 
 H                    -2.92238  -0.13371   1.63088 
 H                    -4.23776   1.52696   0.30813 
 H                    -5.1229    0.00906   0.61624 
 H                    -5.17291   0.72008  -1.64173 
 
                          Input orientation:                          
 ---------------------------------------------------------------------
 Center     Atomic      Atomic             Coordinates (Angstroms)
 Number     Number       Type             X           Y           Z
 ---------------------------------------------------------------------
      1          6           0        4.662988   -0.535625   -0.133544
      2          6           0        3.376393    0.179819   -0.542327
      3          6           0        2.119411   -0.421585    0.088621
      4          6           0        0.826545    0.286950   -0.315404
      5          6           0       -0.430019   -0.313212    0.315487
      6          6           0       -1.720428    0.391185   -0.101228
      7          6           0       -2.975826   -0.210498    0.530261
      8          6           0       -4.265854    0.444376    0.062439
      9          8           0       -4.397101    0.238155   -1.331597
     10          1           0        5.549489   -0.080369   -0.602989
     11          1           0        4.638540   -1.598470   -0.427032
     12          1           0        4.808745   -0.500636    0.959139
     13          1           0        3.442955    1.248356   -0.268230
     14          1           0        3.273938    0.159255   -1.642457
     15          1           0        2.050514   -1.491015   -0.184559
     16          1           0        2.218885   -0.401017    1.189950
     17          1           0        0.725696    0.265017   -1.416128
     18          1           0        0.896208    1.356533   -0.043512
     19          1           0       -0.496888   -1.383684    0.047066
     20          1           0       -0.333726   -0.287182    1.417086
     21          1           0       -1.656561    1.462828    0.165583
     22          1           0       -1.828362    0.356256   -1.197818
     23          1           0       -3.029590   -1.287829    0.292901
     24          1           0       -2.922379   -0.133706    1.630875
     25          1           0       -4.237759    1.526962    0.308134
     26          1           0       -5.122904    0.009057    0.616238
     27          1           0       -5.172910    0.720079   -1.641734
 ---------------------------------------------------------------------
                    Distance matrix (angstroms):
                    1          2          3          4          5
     1  C    0.000000
     2  C    1.527838   0.000000
     3  C    2.555806   1.529636   0.000000
     4  C    3.927849   2.562167   1.528647   0.000000
     5  C    5.117598   3.932899   2.561797   1.528781   0.000000
     6  C    6.450428   5.120237   3.929504   2.558086   1.528065
     7  C    7.674492   6.453951   5.118695   3.926910   2.556915
     8  C    8.984600   7.670703   6.443771   5.108823   3.918113
     9  O    9.171656   7.813678   6.702030   5.321795   4.330662
    10  H    1.101599   2.189457   3.515706   4.745928   6.054117
    11  H    1.102893   2.183717   2.827891   4.254242   5.281431
    12  H    1.102917   2.183815   2.827821   4.254723   5.281483
    13  H    2.165458   1.105138   2.160512   2.787854   4.216533
    14  H    2.165441   1.105082   2.160310   2.786954   4.216168
    15  H    2.782157   2.162786   1.105918   2.162494   2.791112
    16  H    2.782695   2.162863   1.106004   2.162869   2.790893
    17  H    4.217620   2.792309   2.162899   1.105552   2.160675
    18  H    4.216278   2.790124   2.162265   1.105796   2.162361
    19  H    5.232222   4.218322   2.787900   2.161916   1.105637
    20  H    5.237684   4.221656   2.792986   2.162725   1.106106
    21  H    6.634756   5.241935   4.220770   2.789239   2.163607
    22  H    6.638205   5.248836   4.224319   2.798569   2.166482
    23  H    7.741023   6.624819   5.225354   4.209483   2.776358
    24  H    7.798237   6.670505   5.280253   4.244924   2.823885
    25  H    9.147275   7.779035   6.652716   5.251057   4.229088
    26  H    9.829677   8.579598   7.274267   6.028360   4.713543
    27  H   10.029771   8.636617   7.581257   6.159562   5.233873
                    6          7          8          9         10
     6  C    0.000000
     7  C    1.528667   0.000000
     8  C    2.551237   1.520490   0.000000
     9  O    2.949882   2.384916   1.415306   0.000000
    10  H    7.302453   8.601290   9.851859   9.978325   0.000000
    11  H    6.670933   7.798810   9.148827   9.264677   1.779163
    12  H    6.674565   7.801773   9.167632   9.515297   1.779204
    13  H    5.236712   6.630731   7.757672   7.976073   2.512978
    14  H    5.231909   6.626988   7.735401   7.677741   2.513174
    15  H    4.215403   5.235913   6.610844   6.773290   3.795765
    16  H    4.220534   5.239896   6.636099   7.109009   3.796099
    17  H    2.780000   4.209015   5.209021   5.123564   4.904026
    18  H    2.789625   4.216330   5.243104   5.561389   4.902115
    19  H    2.160834   2.784776   4.188932   4.443280   6.219315
    20  H    2.165271   2.788015   4.222781   4.933787   6.223801
    21  H    1.106203   2.161820   2.802908   3.354390   7.409407
    22  H    1.102443   2.150381   2.745429   2.574929   7.414658
    23  H    2.165256   1.104479   2.140560   2.614901   8.709833
    24  H    2.172643   1.104584   2.144551   3.330064   8.761595
    25  H    2.791867   2.158838   1.110472   2.091682   9.960115
    26  H    3.498232   2.159987   1.109384   2.091253  10.742183
    27  H    3.794860   3.226564   1.950120   0.964529  10.802293
                   11         12         13         14         15
    11  H    0.000000
    12  H    1.776423   0.000000
    13  H    3.091773   2.535899   0.000000
    14  H    2.535546   3.091826   1.761592   0.000000
    15  H    2.601580   3.145908   3.074093   2.519053   0.000000
    16  H    3.146944   2.602032   2.518941   3.074015   1.762306
    17  H    4.445363   4.785333   3.109361   2.560459   2.521023
    18  H    4.783741   4.445485   2.558930   3.105431   3.075849
    19  H    5.161737   5.455401   4.748622   4.410701   2.560162
    20  H    5.462937   5.167233   4.411518   4.751353   3.114335
    21  H    7.025029   6.803316   5.122427   5.410927   4.752914
    22  H    6.799698   7.031211   5.426488   5.125425   4.414157
    23  H    7.708114   7.905887   6.974307   6.750862   5.106536
    24  H    7.971701   7.768922   6.784849   7.013906   5.465140
    25  H    9.439146   9.293772   7.707346   7.880420   6.992375
    26  H    9.947781   9.950630   8.700121   8.696622   7.372206
    27  H   10.154591  10.386920   8.740636   8.465445   7.693513
                   16         17         18         19         20
    16  H    0.000000
    17  H    3.076501   0.000000
    18  H    2.521881   1.761975   0.000000
    19  H    3.106001   2.520687   3.075339   0.000000
    20  H    2.565224   3.074801   2.519501   1.762355   0.000000
    21  H    4.420670   3.100275   2.563522   3.075958   2.525606
    22  H    4.759738   2.564994   3.123501   2.519911   3.079882
    23  H    5.397928   4.408434   4.745283   2.546410   3.087518
    24  H    5.167056   4.769870   4.427865   3.154981   2.601996
    25  H    6.795804   5.403838   5.148817   4.747013   4.445488
    26  H    7.375580   6.196947   6.203279   4.864536   4.864704
    27  H    7.994618   5.920433   6.308214   5.398430   5.812801
                   21         22         23         24         25
    21  H    0.000000
    22  H    1.764335   0.000000
    23  H    3.076936   2.523531   0.000000
    24  H    2.509640   3.072204   1.770217   0.000000
    25  H    2.585927   3.073050   3.063161   2.497536   0.000000
    26  H    3.785773   3.776950   2.483631   2.427382   1.783942
    27  H    4.022782   3.393439   3.516864   4.062488   2.308149
                   26         27
    26  H    0.000000
    27  H    2.367804   0.000000
 Stoichiometry    C8H18O
 Framework group  C1[X(C8H18O)]
 Deg. of freedom    75
 Full point group                 C1      NOp   1
 Largest Abelian subgroup         C1      NOp   1
 Largest concise Abelian subgroup C1      NOp   1
                         Standard orientation:                         
 ---------------------------------------------------------------------
 Center     Atomic      Atomic             Coordinates (Angstroms)
 Number     Number       Type             X           Y           Z
 ---------------------------------------------------------------------
      1          6           0       -4.996757    0.034734   -0.209495
      2          6           0       -3.658117   -0.567587    0.214227
      3          6           0       -2.455162    0.299493   -0.161086
      4          6           0       -1.110811   -0.295494    0.257808
      5          6           0        0.091811    0.571032   -0.116363
      6          6           0        1.433630   -0.034110    0.293890
      7          6           0        2.634977    0.833510   -0.081377
      8          6           0        3.973855    0.200704    0.263373
      9          8           0        4.112849   -0.995248   -0.480583
     10          1           0       -5.842649   -0.611433    0.074153
     11          1           0       -5.040077    0.181112   -1.301773
     12          1           0       -5.157105    1.019866    0.259789
     13          1           0       -3.656113   -0.735759    1.306492
     14          1           0       -3.539865   -1.566991   -0.242296
     15          1           0       -2.454912    0.468954   -1.253943
     16          1           0       -2.570459    1.300121    0.295744
     17          1           0       -0.994245   -1.294976   -0.200114
     18          1           0       -1.111794   -0.466231    1.350343
     19          1           0        0.089892    0.745192   -1.208194
     20          1           0       -0.019945    1.569906    0.345407
     21          1           0        1.438650   -0.210085    1.385994
     22          1           0        1.556314   -1.024421   -0.174740
     23          1           0        2.619025    1.038374   -1.166573
     24          1           0        2.569433    1.813415    0.424189
     25          1           0        4.015639    0.002513    1.355216
     26          1           0        4.790387    0.915438    0.032801
     27          1           0        4.924490   -1.436706   -0.203691
 ---------------------------------------------------------------------
 Rotational constants (GHZ):           6.6145788           0.3752479           0.3664220
 Standard basis: def2SVP (5D, 7F)
 There are   225 symmetry adapted cartesian basis functions of A   symmetry.
 There are   216 symmetry adapted basis functions of A   symmetry.
   216 basis functions,   351 primitive gaussians,   225 cartesian basis functions
    37 alpha electrons       37 beta electrons
       nuclear repulsion energy       449.7875763831 Hartrees.
 NAtoms=   27 NActive=   27 NUniq=   27 SFac= 1.00D+00 NAtFMM=   60 NAOKFM=F Big=F
 Integral buffers will be    131072 words long.
 Raffenetti 2 integral format.
 Two-electron integral symmetry is turned on.
 One-electron integrals computed using PRISM.
   1 Symmetry operations used in ECPInt.
 ECPInt:  NShTT=    5886 NPrTT=   19872 LenC2=    5423 LenP2D=   14224.
 LDataN:  DoStor=T MaxTD1= 4 Len=   56
 NBasis=   216 RedAO= T EigKep=  9.70D-04  NBF=   216
 NBsUse=   216 1.00D-06 EigRej= -1.00D+00 NBFU=   216
 ExpMin= 1.22D-01 ExpMax= 2.27D+03 ExpMxC= 3.41D+02 IAcc=3 IRadAn=         5 AccDes= 0.00D+00
 Harris functional with IExCor=  402 and IRadAn=       5 diagonalized for initial guess.
 HarFok:  IExCor=  402 AccDes= 0.00D+00 IRadAn=         5 IDoV= 1 UseB2=F ITyADJ=14
 ICtDFT=  3500011 ScaDFX=  1.000000  1.000000  1.000000  1.000000
 FoFCou: FMM=F IPFlag=           0 FMFlag=      100000 FMFlg1=           0
         NFxFlg=           0 DoJE=T BraDBF=F KetDBF=T FulRan=T
         wScrn=  0.000000 ICntrl=       500 IOpCl=  0 I1Cent=   200000004 NGrid=           0
         NMat0=    1 NMatS0=      1 NMatT0=    0 NMatD0=    1 NMtDS0=    0 NMtDT0=    0
 Petite list used in FoFCou.
 Requested convergence on RMS density matrix=1.00D-08 within 128 cycles.
 Requested convergence on MAX density matrix=1.00D-06.
 Requested convergence on             energy=1.00D-06.
 No special actions if energy rises.
 Integral accuracy reduced to 1.0D-05 until final iterations.
 Initial convergence to 1.0D-05 achieved.  Increase integral accuracy.
 SCF Done:  E(RB3LYP) =  -390.637127177     A.U. after   12 cycles
            NFock= 12  Conv=0.27D-08     -V/T= 2.0119

 **********************************************************************

            Population analysis using the SCF Density.

 **********************************************************************

 Orbital symmetries:
       Occupied  (A) (A) (A) (A) (A) (A) (A) (A) (A) (A) (A) (A)
                 (A) (A) (A) (A) (A) (A) (A) (A) (A) (A) (A) (A)
                 (A) (A) (A) (A) (A) (A) (A) (A) (A) (A) (A) (A)
                 (A)
       Virtual   (A) (A) (A) (A) (A) (A) (A) (A) (A) (A) (A) (A)
                 (A) (A) (A) (A) (A) (A) (A) (A) (A) (A) (A) (A)
                 (A) (A) (A) (A) (A) (A) (A) (A) (A) (A) (A) (A)
                 (A) (A) (A) (A) (A) (A) (A) (A) (A) (A) (A) (A)
                 (A) (A) (A) (A) (A) (A) (A) (A) (A) (A) (A) (A)
                 (A) (A) (A) (A) (A) (A) (A) (A) (A) (A) (A) (A)
                 (A) (A) (A) (A) (A) (A) (A) (A) (A) (A) (A) (A)
                 (A) (A) (A) (A) (A) (A) (A) (A) (A) (A) (A) (A)
                 (A) (A) (A) (A) (A) (A) (A) (A) (A) (A) (A) (A)
                 (A) (A) (A) (A) (A) (A) (A) (A) (A) (A) (A) (A)
                 (A) (A) (A) (A) (A) (A) (A) (A) (A) (A) (A) (A)
                 (A) (A) (A) (A) (A) (A) (A) (A) (A) (A) (A) (A)
                 (A) (A) (A) (A) (A) (A) (A) (A) (A) (A) (A) (A)
                 (A) (A) (A) (A) (A) (A) (A) (A) (A) (A) (A) (A)
                 (A) (A) (A) (A) (A) (A) (A) (A) (A) (A) (A)
 The electronic state is 1-A.
 Alpha  occ. eigenvalues --  -19.12464 -10.22768 -10.17733 -10.17676 -10.17451
 Alpha  occ. eigenvalues --  -10.17446 -10.17391 -10.17384 -10.17139  -1.00268
 Alpha  occ. eigenvalues --   -0.79923  -0.77524  -0.73694  -0.68679  -0.63072
 Alpha  occ. eigenvalues --   -0.58103  -0.56622  -0.56125  -0.51806  -0.47506
 Alpha  occ. eigenvalues --   -0.45692  -0.44381  -0.42418  -0.42245  -0.40696
 Alpha  occ. eigenvalues --   -0.39439  -0.37254  -0.36580  -0.35907  -0.33806
 Alpha  occ. eigenvalues --   -0.33314  -0.32928  -0.32137  -0.31740  -0.31454
 Alpha  occ. eigenvalues --   -0.30319  -0.26610
 Alpha virt. eigenvalues --    0.04900   0.05977   0.07364   0.08115   0.08298
 Alpha virt. eigenvalues --    0.09268   0.10515   0.11110   0.12093   0.13579
 Alpha virt. eigenvalues --    0.14485   0.15245   0.15914   0.16459   0.16937
 Alpha virt. eigenvalues --    0.17297   0.18811   0.19112   0.20225   0.21125
 Alpha virt. eigenvalues --    0.22565   0.23414   0.23911   0.27106   0.29422
 Alpha virt. eigenvalues --    0.29578   0.40169   0.41928   0.42306   0.42967
 Alpha virt. eigenvalues --    0.43629   0.44360   0.46015   0.47916   0.50495
 Alpha virt. eigenvalues --    0.51424   0.52397   0.52648   0.57978   0.59168
 Alpha virt. eigenvalues --    0.62161   0.63319   0.63973   0.64082   0.64337
 Alpha virt. eigenvalues --    0.64998   0.65161   0.65787   0.66254   0.66598
 Alpha virt. eigenvalues --    0.66997   0.67415   0.68030   0.68764   0.68881
 Alpha virt. eigenvalues --    0.69610   0.69727   0.70494   0.70647   0.71482
 Alpha virt. eigenvalues --    0.72441   0.72887   0.73496   0.73700   0.74403
 Alpha virt. eigenvalues --    0.81589   0.82036   0.91403   0.94015   0.99201
 Alpha virt. eigenvalues --    1.00649   1.01319   1.03199   1.03678   1.04480
 Alpha virt. eigenvalues --    1.04740   1.05314   1.08492   1.13411   1.19806
 Alpha virt. eigenvalues --    1.24377   1.29038   1.32222   1.34467   1.36560
 Alpha virt. eigenvalues --    1.36652   1.38000   1.39196   1.39647   1.39872
 Alpha virt. eigenvalues --    1.41727   1.47862   1.50054   1.52579   1.54262
 Alpha virt. eigenvalues --    1.62529   1.69675   1.70177   1.72181   1.74198
 Alpha virt. eigenvalues --    1.74771   1.75569   1.76548   1.77193   1.78250
 Alpha virt. eigenvalues --    1.79066   1.79233   1.80252   1.80606   1.81629
 Alpha virt. eigenvalues --    1.82254   1.82765   1.83171   1.83909   1.84594
 Alpha virt. eigenvalues --    1.85486   1.85750   1.87158   1.87420   1.88376
 Alpha virt. eigenvalues --    1.91002   1.92842   1.93179   1.94060   1.94677
 Alpha virt. eigenvalues --    1.96138   1.97806   2.01276   2.04288   2.04751
 Alpha virt. eigenvalues --    2.06428   2.11282   2.12130   2.13698   2.20630
 Alpha virt. eigenvalues --    2.23105   2.23836   2.29306   2.32928   2.36413
 Alpha virt. eigenvalues --    2.38957   2.40210   2.40821   2.42377   2.43996
 Alpha virt. eigenvalues --    2.45032   2.46991   2.48264   2.53251   2.53949
 Alpha virt. eigenvalues --    2.55990   2.56346   2.59156   2.59572   2.60768
 Alpha virt. eigenvalues --    2.64397   2.66781   2.72600   2.80962   2.82048
 Alpha virt. eigenvalues --    2.84412   2.85931   2.89278   2.90164   2.90871
 Alpha virt. eigenvalues --    2.94776   2.96082   2.97445   2.98520   3.01098
 Alpha virt. eigenvalues --    3.03999   3.07049   3.07236   3.10262   3.11284
 Alpha virt. eigenvalues --    3.12503   3.16929   3.34834   3.77288
          Condensed to atoms (all electrons):
               1          2          3          4          5          6
     1  C    4.511238   0.428592  -0.047362   0.007549  -0.000402   0.000006
     2  C    0.428592   4.589988   0.409872  -0.033011   0.006599  -0.000328
     3  C   -0.047362   0.409872   4.671956   0.376777  -0.032230   0.006755
     4  C    0.007549  -0.033011   0.376777   4.675066   0.378158  -0.033651
     5  C   -0.000402   0.006599  -0.032230   0.378158   4.664030   0.387402
     6  C    0.000006  -0.000328   0.006755  -0.033651   0.387402   4.702735
     7  C   -0.000000   0.000005  -0.000360   0.005742  -0.031590   0.366090
     8  C    0.000000  -0.000000   0.000006  -0.000360   0.006344  -0.032443
     9  O    0.000000  -0.000000   0.000000   0.000009  -0.000002  -0.001841
    10  H    0.369632  -0.009789   0.007359  -0.000477   0.000012  -0.000000
    11  H    0.383176  -0.020510  -0.008269   0.000422  -0.000003   0.000000
    12  H    0.382987  -0.020543  -0.008302   0.000424  -0.000002   0.000000
    13  H   -0.023539   0.362270  -0.021495  -0.007606   0.000362   0.000004
    14  H   -0.023464   0.362525  -0.021464  -0.007438   0.000365   0.000002
    15  H   -0.004649  -0.028008   0.361333  -0.020960  -0.007502   0.000392
    16  H   -0.004676  -0.028149   0.360634  -0.020818  -0.007592   0.000413
    17  H    0.000276  -0.007005  -0.022390   0.357024  -0.021539  -0.005860
    18  H    0.000285  -0.007144  -0.022525   0.357174  -0.021209  -0.007618
    19  H    0.000008   0.000311  -0.007337  -0.020741   0.357134  -0.020890
    20  H    0.000007   0.000298  -0.007375  -0.022572   0.355211  -0.022703
    21  H    0.000000   0.000001   0.000395  -0.007778  -0.023224   0.354806
    22  H    0.000000  -0.000002   0.000345  -0.006523  -0.020732   0.365346
    23  H    0.000000   0.000000   0.000000   0.000277  -0.007778  -0.030798
    24  H    0.000000   0.000000   0.000004   0.000252  -0.008167  -0.017469
    25  H   -0.000000   0.000000   0.000000  -0.000040   0.000655  -0.025332
    26  H   -0.000000   0.000000  -0.000000   0.000015  -0.000386   0.011281
    27  H    0.000000  -0.000000   0.000000  -0.000001   0.000009   0.000930
               7          8          9         10         11         12
     1  C   -0.000000   0.000000   0.000000   0.369632   0.383176   0.382987
     2  C    0.000005  -0.000000  -0.000000  -0.009789  -0.020510  -0.020543
     3  C   -0.000360   0.000006   0.000000   0.007359  -0.008269  -0.008302
     4  C    0.005742  -0.000360   0.000009  -0.000477   0.000422   0.000424
     5  C   -0.031590   0.006344  -0.000002   0.000012  -0.000003  -0.000002
     6  C    0.366090  -0.032443  -0.001841  -0.000000   0.000000   0.000000
     7  C    4.775149   0.372870  -0.080161   0.000000   0.000000   0.000000
     8  C    0.372870   4.431913   0.352046  -0.000000  -0.000000  -0.000000
     9  O   -0.080161   0.352046   7.765957   0.000000  -0.000000  -0.000000
    10  H    0.000000  -0.000000   0.000000   0.689459  -0.025251  -0.025305
    11  H    0.000000  -0.000000  -0.000000  -0.025251   0.686391  -0.026935
    12  H    0.000000  -0.000000  -0.000000  -0.025305  -0.026935   0.687182
    13  H    0.000000   0.000000  -0.000000  -0.006235   0.008905  -0.009428
    14  H    0.000000   0.000000   0.000000  -0.006217  -0.009428   0.008897
    15  H    0.000002   0.000000   0.000000  -0.000067   0.008124  -0.001810
    16  H    0.000003   0.000000  -0.000000  -0.000069  -0.001811   0.008145
    17  H    0.000510   0.000000  -0.000022   0.000009  -0.000053   0.000034
    18  H    0.000294   0.000009   0.000001   0.000009   0.000034  -0.000053
    19  H   -0.008122   0.000409  -0.000017   0.000000  -0.000007   0.000003
    20  H   -0.005768   0.000247  -0.000011   0.000000   0.000003  -0.000007
    21  H   -0.026740  -0.003605  -0.001165   0.000000  -0.000000   0.000000
    22  H   -0.034842  -0.006874   0.020903   0.000000   0.000000  -0.000000
    23  H    0.354715  -0.018432   0.004052  -0.000000  -0.000000   0.000000
    24  H    0.334274  -0.006172   0.004158  -0.000000  -0.000000  -0.000000
    25  H   -0.009952   0.356642  -0.031703   0.000000   0.000000  -0.000000
    26  H   -0.025129   0.363659  -0.031124   0.000000   0.000000   0.000000
    27  H    0.009311  -0.019353   0.311260  -0.000000   0.000000  -0.000000
              13         14         15         16         17         18
     1  C   -0.023539  -0.023464  -0.004649  -0.004676   0.000276   0.000285
     2  C    0.362270   0.362525  -0.028008  -0.028149  -0.007005  -0.007144
     3  C   -0.021495  -0.021464   0.361333   0.360634  -0.022390  -0.022525
     4  C   -0.007606  -0.007438  -0.020960  -0.020818   0.357024   0.357174
     5  C    0.000362   0.000365  -0.007502  -0.007592  -0.021539  -0.021209
     6  C    0.000004   0.000002   0.000392   0.000413  -0.005860  -0.007618
     7  C    0.000000   0.000000   0.000002   0.000003   0.000510   0.000294
     8  C    0.000000   0.000000   0.000000   0.000000   0.000000   0.000009
     9  O   -0.000000   0.000000   0.000000  -0.000000  -0.000022   0.000001
    10  H   -0.006235  -0.006217  -0.000067  -0.000069   0.000009   0.000009
    11  H    0.008905  -0.009428   0.008124  -0.001811  -0.000053   0.000034
    12  H   -0.009428   0.008897  -0.001810   0.008145   0.000034  -0.000053
    13  H    0.730807  -0.033891   0.010296  -0.011592  -0.002021   0.009047
    14  H   -0.033891   0.729495  -0.011555   0.010320   0.008900  -0.002042
    15  H    0.010296  -0.011555   0.735552  -0.035670  -0.011609   0.010250
    16  H   -0.011592   0.010320  -0.035670   0.737644   0.010177  -0.011615
    17  H   -0.002021   0.008900  -0.011609   0.010177   0.734783  -0.034846
    18  H    0.009047  -0.002042   0.010250  -0.011615  -0.034846   0.738339
    19  H    0.000032  -0.000048   0.008920  -0.002027  -0.011706   0.010191
    20  H   -0.000048   0.000029  -0.002037   0.008891   0.010502  -0.011858
    21  H   -0.000009   0.000004   0.000031  -0.000050  -0.002115   0.008940
    22  H    0.000003  -0.000007  -0.000049   0.000028   0.008018  -0.001944
    23  H   -0.000000   0.000000  -0.000008   0.000003  -0.000049   0.000033
    24  H    0.000000  -0.000000   0.000003  -0.000007   0.000023  -0.000048
    25  H   -0.000000  -0.000000  -0.000000   0.000000   0.000004  -0.000005
    26  H   -0.000000   0.000000   0.000000   0.000000  -0.000002   0.000000
    27  H    0.000000  -0.000000  -0.000000   0.000000   0.000001  -0.000000
              19         20         21         22         23         24
     1  C    0.000008   0.000007   0.000000   0.000000   0.000000   0.000000
     2  C    0.000311   0.000298   0.000001  -0.000002   0.000000   0.000000
     3  C   -0.007337  -0.007375   0.000395   0.000345   0.000000   0.000004
     4  C   -0.020741  -0.022572  -0.007778  -0.006523   0.000277   0.000252
     5  C    0.357134   0.355211  -0.023224  -0.020732  -0.007778  -0.008167
     6  C   -0.020890  -0.022703   0.354806   0.365346  -0.030798  -0.017469
     7  C   -0.008122  -0.005768  -0.026740  -0.034842   0.354715   0.334274
     8  C    0.000409   0.000247  -0.003605  -0.006874  -0.018432  -0.006172
     9  O   -0.000017  -0.000011  -0.001165   0.020903   0.004052   0.004158
    10  H    0.000000   0.000000   0.000000   0.000000  -0.000000  -0.000000
    11  H   -0.000007   0.000003  -0.000000   0.000000  -0.000000  -0.000000
    12  H    0.000003  -0.000007   0.000000  -0.000000   0.000000  -0.000000
    13  H    0.000032  -0.000048  -0.000009   0.000003  -0.000000   0.000000
    14  H   -0.000048   0.000029   0.000004  -0.000007   0.000000  -0.000000
    15  H    0.008920  -0.002037   0.000031  -0.000049  -0.000008   0.000003
    16  H   -0.002027   0.008891  -0.000050   0.000028   0.000003  -0.000007
    17  H   -0.011706   0.010502  -0.002115   0.008018  -0.000049   0.000023
    18  H    0.010191  -0.011858   0.008940  -0.001944   0.000033  -0.000048
    19  H    0.735277  -0.035687   0.010321  -0.011420   0.008748  -0.001950
    20  H   -0.035687   0.744972  -0.011578   0.009334  -0.001893   0.008171
    21  H    0.010321  -0.011578   0.745109  -0.032773   0.010239  -0.011487
    22  H   -0.011420   0.009334  -0.032773   0.704040  -0.009641   0.010583
    23  H    0.008748  -0.001893   0.010239  -0.009641   0.719000  -0.027103
    24  H   -0.001950   0.008171  -0.011487   0.010583  -0.027103   0.731607
    25  H    0.000014  -0.000044   0.009343  -0.000898   0.011785  -0.004479
    26  H    0.000017  -0.000020  -0.000300   0.001104  -0.012660  -0.002624
    27  H   -0.000001   0.000001  -0.000091  -0.001400  -0.000234  -0.000647
              25         26         27
     1  C   -0.000000  -0.000000   0.000000
     2  C    0.000000   0.000000  -0.000000
     3  C    0.000000  -0.000000   0.000000
     4  C   -0.000040   0.000015  -0.000001
     5  C    0.000655  -0.000386   0.000009
     6  C   -0.025332   0.011281   0.000930
     7  C   -0.009952  -0.025129   0.009311
     8  C    0.356642   0.363659  -0.019353
     9  O   -0.031703  -0.031124   0.311260
    10  H    0.000000   0.000000  -0.000000
    11  H    0.000000   0.000000   0.000000
    12  H   -0.000000   0.000000  -0.000000
    13  H   -0.000000  -0.000000   0.000000
    14  H   -0.000000   0.000000  -0.000000
    15  H   -0.000000   0.000000  -0.000000
    16  H    0.000000   0.000000   0.000000
    17  H    0.000004  -0.000002   0.000001
    18  H   -0.000005   0.000000  -0.000000
    19  H    0.000014   0.000017  -0.000001
    20  H   -0.000044  -0.000020   0.000001
    21  H    0.009343  -0.000300  -0.000091
    22  H   -0.000898   0.001104  -0.001400
    23  H    0.011785  -0.012660  -0.000234
    24  H   -0.004479  -0.002624  -0.000647
    25  H    0.777616  -0.054972  -0.007092
    26  H   -0.054972   0.769597  -0.003761
    27  H   -0.007092  -0.003761   0.549815
 Mulliken charges:
               1
     1  C    0.020334
     2  C   -0.005972
     3  C    0.003673
     4  C    0.023088
     5  C    0.026079
     6  C    0.002771
     7  C    0.003700
     8  C    0.203092
     9  O   -0.312341
    10  H    0.006931
    11  H    0.005211
    12  H    0.004714
    13  H   -0.005863
    14  H   -0.004982
    15  H   -0.010981
    16  H   -0.012180
    17  H   -0.011042
    18  H   -0.013700
    19  H   -0.011430
    20  H   -0.016066
    21  H   -0.018273
    22  H    0.007401
    23  H   -0.000256
    24  H   -0.008923
    25  H   -0.021542
    26  H   -0.014694
    27  H    0.161250
 Sum of Mulliken charges =  -0.00000
 Mulliken charges with hydrogens summed into heavy atoms:
               1
     1  C    0.037190
     2  C   -0.016817
     3  C   -0.019488
     4  C   -0.001654
     5  C   -0.001417
     6  C   -0.008101
     7  C   -0.005479
     8  C    0.166857
     9  O   -0.151091
 Electronic spatial extent (au):  <R**2>=           3059.2829
 Charge=             -0.0000 electrons
 Dipole moment (field-independent basis, Debye):
    X=              1.1628    Y=              0.2072    Z=              0.9441  Tot=              1.5120
 Quadrupole moment (field-independent basis, Debye-Ang):
   XX=            -51.1698   YY=            -59.9812   ZZ=            -60.7813
   XY=             -0.8457   XZ=              3.7016   YZ=             -0.4868
 Traceless Quadrupole moment (field-independent basis, Debye-Ang):
   XX=              6.1410   YY=             -2.6705   ZZ=             -3.4706
   XY=             -0.8457   XZ=              3.7016   YZ=             -0.4868
 Octapole moment (field-independent basis, Debye-Ang**2):
  XXX=            100.4351  YYY=             -7.5437  ZZZ=             -1.7976  XYY=             13.4993
  XXY=            -18.0719  XXZ=             15.0626  XZZ=              3.6744  YZZ=             -0.7565
  YYZ=              0.2709  XYZ=             -4.1309
 Hexadecapole moment (field-independent basis, Debye-Ang**3):
 XXXX=          -3321.4276 YYYY=           -229.1172 ZZZZ=           -145.1728 XXXY=           -124.8050
 XXXZ=             36.0775 YYYX=            -36.7622 YYYZ=              5.7532 ZZZX=             -4.8749
 ZZZY=              0.6940 XXYY=           -618.6128 XXZZ=           -658.6857 YYZZ=            -64.7107
 XXYZ=             -9.7607 YYXZ=             -1.3242 ZZXY=             -4.3190
 N-N= 4.497875763831D+02 E-N=-1.804586036828D+03  KE= 3.860318677065D+02
 ******************************Gaussian NBO Version 3.1******************************
             N A T U R A L   A T O M I C   O R B I T A L   A N D
          N A T U R A L   B O N D   O R B I T A L   A N A L Y S I S
 ******************************Gaussian NBO Version 3.1******************************
       /RESON  / : Allow strongly delocalized NBO set

 Analyzing the SCF density

 Job title: 4                                                               

 Storage needed:    142398 in NPA,    188015 in NBO ( 939520181 available)
 GSVD:  LWork=       26262 too small for GESVD, short by       13635 words or       13635 for optimal perf.


 NATURAL POPULATIONS:  Natural atomic orbital occupancies 
                                                          
   NAO  Atom  No  lang   Type(AO)    Occupancy      Energy
 ----------------------------------------------------------
     1    C    1  S      Cor( 1S)     1.99925     -10.05780
     2    C    1  S      Val( 2S)     1.08806      -0.22322
     3    C    1  S      Ryd( 3S)     0.00037       0.87436
     4    C    1  px     Val( 2p)     1.12175      -0.05944
     5    C    1  px     Ryd( 3p)     0.00201       0.56412
     6    C    1  py     Val( 2p)     1.19734      -0.06410
     7    C    1  py     Ryd( 3p)     0.00181       0.59871
     8    C    1  pz     Val( 2p)     1.20653      -0.06453
     9    C    1  pz     Ryd( 3p)     0.00123       0.59086
    10    C    1  dxy    Ryd( 3d)     0.00064       2.32227
    11    C    1  dxz    Ryd( 3d)     0.00030       2.13551
    12    C    1  dyz    Ryd( 3d)     0.00034       2.23882
    13    C    1  dx2y2  Ryd( 3d)     0.00053       2.25494
    14    C    1  dz2    Ryd( 3d)     0.00076       2.43425

    15    C    2  S      Cor( 1S)     1.99914     -10.05484
    16    C    2  S      Val( 2S)     1.01366      -0.19843
    17    C    2  S      Ryd( 3S)     0.00122       0.91490
    18    C    2  px     Val( 2p)     1.04234      -0.05850
    19    C    2  px     Ryd( 3p)     0.00241       0.64242
    20    C    2  py     Val( 2p)     1.15481      -0.05984
    21    C    2  py     Ryd( 3p)     0.00166       0.61163
    22    C    2  pz     Val( 2p)     1.19703      -0.06147
    23    C    2  pz     Ryd( 3p)     0.00244       0.70259
    24    C    2  dxy    Ryd( 3d)     0.00069       2.24172
    25    C    2  dxz    Ryd( 3d)     0.00044       2.10288
    26    C    2  dyz    Ryd( 3d)     0.00044       2.22075
    27    C    2  dx2y2  Ryd( 3d)     0.00079       2.26914
    28    C    2  dz2    Ryd( 3d)     0.00088       2.43065

    29    C    3  S      Cor( 1S)     1.99913     -10.04977
    30    C    3  S      Val( 2S)     1.00871      -0.19222
    31    C    3  S      Ryd( 3S)     0.00178       0.92093
    32    C    3  px     Val( 2p)     1.04469      -0.05555
    33    C    3  px     Ryd( 3p)     0.00324       0.71128
    34    C    3  py     Val( 2p)     1.15617      -0.06065
    35    C    3  py     Ryd( 3p)     0.00213       0.65982
    36    C    3  pz     Val( 2p)     1.19804      -0.06238
    37    C    3  pz     Ryd( 3p)     0.00266       0.74400
    38    C    3  dxy    Ryd( 3d)     0.00069       2.24769
    39    C    3  dxz    Ryd( 3d)     0.00045       2.11039
    40    C    3  dyz    Ryd( 3d)     0.00044       2.22221
    41    C    3  dx2y2  Ryd( 3d)     0.00076       2.28545
    42    C    3  dz2    Ryd( 3d)     0.00088       2.43555

    43    C    4  S      Cor( 1S)     1.99913     -10.04878
    44    C    4  S      Val( 2S)     1.00595      -0.19002
    45    C    4  S      Ryd( 3S)     0.00164       0.93982
    46    C    4  px     Val( 2p)     1.04308      -0.05349
    47    C    4  px     Ryd( 3p)     0.00323       0.72666
    48    C    4  py     Val( 2p)     1.15716      -0.05983
    49    C    4  py     Ryd( 3p)     0.00222       0.66591
    50    C    4  pz     Val( 2p)     1.19790      -0.06194
    51    C    4  pz     Ryd( 3p)     0.00278       0.75666
    52    C    4  dxy    Ryd( 3d)     0.00068       2.25645
    53    C    4  dxz    Ryd( 3d)     0.00044       2.11574
    54    C    4  dyz    Ryd( 3d)     0.00044       2.22481
    55    C    4  dx2y2  Ryd( 3d)     0.00076       2.28890
    56    C    4  dz2    Ryd( 3d)     0.00088       2.43772

    57    C    5  S      Cor( 1S)     1.99913     -10.04878
    58    C    5  S      Val( 2S)     1.00596      -0.18959
    59    C    5  S      Ryd( 3S)     0.00161       0.94188
    60    C    5  px     Val( 2p)     1.04408      -0.05351
    61    C    5  px     Ryd( 3p)     0.00321       0.72501
    62    C    5  py     Val( 2p)     1.15512      -0.05935
    63    C    5  py     Ryd( 3p)     0.00218       0.66772
    64    C    5  pz     Val( 2p)     1.19878      -0.06179
    65    C    5  pz     Ryd( 3p)     0.00276       0.75890
    66    C    5  dxy    Ryd( 3d)     0.00068       2.25959
    67    C    5  dxz    Ryd( 3d)     0.00044       2.11474
    68    C    5  dyz    Ryd( 3d)     0.00045       2.22806
    69    C    5  dx2y2  Ryd( 3d)     0.00077       2.28749
    70    C    5  dz2    Ryd( 3d)     0.00087       2.43830

    71    C    6  S      Cor( 1S)     1.99913     -10.04647
    72    C    6  S      Val( 2S)     1.00796      -0.18886
    73    C    6  S      Ryd( 3S)     0.00197       0.93114
    74    C    6  px     Val( 2p)     1.04026      -0.05275
    75    C    6  px     Ryd( 3p)     0.00434       0.71610
    76    C    6  py     Val( 2p)     1.16663      -0.05873
    77    C    6  py     Ryd( 3p)     0.00231       0.66328
    78    C    6  pz     Val( 2p)     1.19765      -0.05981
    79    C    6  pz     Ryd( 3p)     0.00288       0.75589
    80    C    6  dxy    Ryd( 3d)     0.00071       2.25959
    81    C    6  dxz    Ryd( 3d)     0.00043       2.11582
    82    C    6  dyz    Ryd( 3d)     0.00045       2.23510
    83    C    6  dx2y2  Ryd( 3d)     0.00071       2.28857
    84    C    6  dz2    Ryd( 3d)     0.00087       2.43548

    85    C    7  S      Cor( 1S)     1.99912     -10.05365
    86    C    7  S      Val( 2S)     1.01944      -0.20241
    87    C    7  S      Ryd( 3S)     0.00179       0.92688
    88    C    7  px     Val( 2p)     1.04743      -0.06564
    89    C    7  px     Ryd( 3p)     0.00240       0.64182
    90    C    7  py     Val( 2p)     1.15515      -0.06455
    91    C    7  py     Ryd( 3p)     0.00305       0.64316
    92    C    7  pz     Val( 2p)     1.20812      -0.06614
    93    C    7  pz     Ryd( 3p)     0.00304       0.72155
    94    C    7  dxy    Ryd( 3d)     0.00061       2.24537
    95    C    7  dxz    Ryd( 3d)     0.00040       2.09103
    96    C    7  dyz    Ryd( 3d)     0.00053       2.26032
    97    C    7  dx2y2  Ryd( 3d)     0.00078       2.26613
    98    C    7  dz2    Ryd( 3d)     0.00083       2.41735

    99    C    8  S      Cor( 1S)     1.99912     -10.12116
   100    C    8  S      Val( 2S)     0.99296      -0.20708
   101    C    8  S      Ryd( 3S)     0.00254       0.79291
   102    C    8  px     Val( 2p)     1.10859      -0.07165
   103    C    8  px     Ryd( 3p)     0.00255       0.58571
   104    C    8  py     Val( 2p)     0.85295      -0.05658
   105    C    8  py     Ryd( 3p)     0.00325       0.60430
   106    C    8  pz     Val( 2p)     1.06134      -0.06322
   107    C    8  pz     Ryd( 3p)     0.00233       0.61787
   108    C    8  dxy    Ryd( 3d)     0.00159       2.31693
   109    C    8  dxz    Ryd( 3d)     0.00062       2.07941
   110    C    8  dyz    Ryd( 3d)     0.00162       2.18689
   111    C    8  dx2y2  Ryd( 3d)     0.00140       2.13806
   112    C    8  dz2    Ryd( 3d)     0.00160       2.39618

   113    O    9  S      Cor( 1S)     1.99975     -18.94322
   114    O    9  S      Val( 2S)     1.67555      -0.84570
   115    O    9  S      Ryd( 3S)     0.00166       1.39540
   116    O    9  px     Val( 2p)     1.67589      -0.27275
   117    O    9  px     Ryd( 3p)     0.00208       1.20080
   118    O    9  py     Val( 2p)     1.56884      -0.27736
   119    O    9  py     Ryd( 3p)     0.00182       1.13581
   120    O    9  pz     Val( 2p)     1.82014      -0.28981
   121    O    9  pz     Ryd( 3p)     0.00121       1.08647
   122    O    9  dxy    Ryd( 3d)     0.00074       3.07263
   123    O    9  dxz    Ryd( 3d)     0.00091       2.92691
   124    O    9  dyz    Ryd( 3d)     0.00086       2.99261
   125    O    9  dx2y2  Ryd( 3d)     0.00070       3.02861
   126    O    9  dz2    Ryd( 3d)     0.00094       2.85727

   127    H   10  S      Val( 1S)     0.78283       0.07914
   128    H   10  S      Ryd( 2S)     0.00141       0.35606
   129    H   10  px     Ryd( 2p)     0.00046       2.12787
   130    H   10  py     Ryd( 2p)     0.00034       1.97029
   131    H   10  pz     Ryd( 2p)     0.00023       1.81951

   132    H   11  S      Val( 1S)     0.79029       0.07443
   133    H   11  S      Ryd( 2S)     0.00178       0.36958
   134    H   11  px     Ryd( 2p)     0.00015       1.76089
   135    H   11  py     Ryd( 2p)     0.00021       1.78804
   136    H   11  pz     Ryd( 2p)     0.00068       2.36845

   137    H   12  S      Val( 1S)     0.79057       0.07416
   138    H   12  S      Ryd( 2S)     0.00179       0.36937
   139    H   12  px     Ryd( 2p)     0.00016       1.77862
   140    H   12  py     Ryd( 2p)     0.00059       2.25998
   141    H   12  pz     Ryd( 2p)     0.00028       1.87823

   142    H   13  S      Val( 1S)     0.78842       0.08037
   143    H   13  S      Ryd( 2S)     0.00277       0.37880
   144    H   13  px     Ryd( 2p)     0.00013       1.83047
   145    H   13  py     Ryd( 2p)     0.00020       1.81264
   146    H   13  pz     Ryd( 2p)     0.00069       2.36867

   147    H   14  S      Val( 1S)     0.78789       0.08089
   148    H   14  S      Ryd( 2S)     0.00277       0.37918
   149    H   14  px     Ryd( 2p)     0.00014       1.83054
   150    H   14  py     Ryd( 2p)     0.00061       2.27188
   151    H   14  pz     Ryd( 2p)     0.00027       1.90989

   152    H   15  S      Val( 1S)     0.78866       0.07902
   153    H   15  S      Ryd( 2S)     0.00292       0.39280
   154    H   15  px     Ryd( 2p)     0.00013       1.86495
   155    H   15  py     Ryd( 2p)     0.00020       1.83846
   156    H   15  pz     Ryd( 2p)     0.00069       2.37399

   157    H   16  S      Val( 1S)     0.78934       0.07838
   158    H   16  S      Ryd( 2S)     0.00293       0.39198
   159    H   16  px     Ryd( 2p)     0.00013       1.87190
   160    H   16  py     Ryd( 2p)     0.00060       2.28007
   161    H   16  pz     Ryd( 2p)     0.00028       1.92403

   162    H   17  S      Val( 1S)     0.78696       0.08095
   163    H   17  S      Ryd( 2S)     0.00288       0.39698
   164    H   17  px     Ryd( 2p)     0.00014       1.88374
   165    H   17  py     Ryd( 2p)     0.00060       2.28285
   166    H   17  pz     Ryd( 2p)     0.00028       1.93024

   167    H   18  S      Val( 1S)     0.78898       0.07901
   168    H   18  S      Ryd( 2S)     0.00287       0.39498
   169    H   18  px     Ryd( 2p)     0.00013       1.87875
   170    H   18  py     Ryd( 2p)     0.00020       1.84155
   171    H   18  pz     Ryd( 2p)     0.00069       2.37518

   172    H   19  S      Val( 1S)     0.78736       0.08060
   173    H   19  S      Ryd( 2S)     0.00286       0.39696
   174    H   19  px     Ryd( 2p)     0.00013       1.87819
   175    H   19  py     Ryd( 2p)     0.00020       1.84419
   176    H   19  pz     Ryd( 2p)     0.00069       2.37628

   177    H   20  S      Val( 1S)     0.79071       0.07819
   178    H   20  S      Ryd( 2S)     0.00293       0.39335
   179    H   20  px     Ryd( 2p)     0.00014       1.88289
   180    H   20  py     Ryd( 2p)     0.00060       2.27975
   181    H   20  pz     Ryd( 2p)     0.00028       1.93018

   182    H   21  S      Val( 1S)     0.79183       0.07737
   183    H   21  S      Ryd( 2S)     0.00292       0.39455
   184    H   21  px     Ryd( 2p)     0.00013       1.87413
   185    H   21  py     Ryd( 2p)     0.00020       1.84080
   186    H   21  pz     Ryd( 2p)     0.00069       2.37365

   187    H   22  S      Val( 1S)     0.77097       0.09789
   188    H   22  S      Ryd( 2S)     0.00384       0.40601
   189    H   22  px     Ryd( 2p)     0.00017       1.88204
   190    H   22  py     Ryd( 2p)     0.00060       2.29350
   191    H   22  pz     Ryd( 2p)     0.00028       1.94765

   192    H   23  S      Val( 1S)     0.77984       0.08228
   193    H   23  S      Ryd( 2S)     0.00383       0.38358
   194    H   23  px     Ryd( 2p)     0.00014       1.82980
   195    H   23  py     Ryd( 2p)     0.00018       1.87171
   196    H   23  pz     Ryd( 2p)     0.00070       2.36744

   197    H   24  S      Val( 1S)     0.78212       0.07462
   198    H   24  S      Ryd( 2S)     0.00231       0.37559
   199    H   24  px     Ryd( 2p)     0.00014       1.84082
   200    H   24  py     Ryd( 2p)     0.00061       2.25350
   201    H   24  pz     Ryd( 2p)     0.00030       1.93610

   202    H   25  S      Val( 1S)     0.82810       0.05176
   203    H   25  S      Ryd( 2S)     0.00297       0.35657
   204    H   25  px     Ryd( 2p)     0.00022       1.79180
   205    H   25  py     Ryd( 2p)     0.00015       1.82396
   206    H   25  pz     Ryd( 2p)     0.00073       2.33895

   207    H   26  S      Val( 1S)     0.82144       0.05885
   208    H   26  S      Ryd( 2S)     0.00258       0.34519
   209    H   26  px     Ryd( 2p)     0.00049       2.09127
   210    H   26  py     Ryd( 2p)     0.00036       2.01152
   211    H   26  pz     Ryd( 2p)     0.00023       1.83510

   212    H   27  S      Val( 1S)     0.53993       0.10580
   213    H   27  S      Ryd( 2S)     0.00140       0.40549
   214    H   27  px     Ryd( 2p)     0.00193       2.22313
   215    H   27  py     Ryd( 2p)     0.00154       1.90547
   216    H   27  pz     Ryd( 2p)     0.00142       1.74942


 Summary of Natural Population Analysis:                  
                                                          
                                       Natural Population 
                Natural  -----------------------------------------------
    Atom  No    Charge         Core      Valence    Rydberg      Total
 -----------------------------------------------------------------------
      C    1   -0.62093      1.99925     4.61368    0.00800     6.62093
      C    2   -0.41796      1.99914     4.40784    0.01098     6.41796
      C    3   -0.41975      1.99913     4.40761    0.01301     6.41975
      C    4   -0.41630      1.99913     4.40410    0.01308     6.41630
      C    5   -0.41605      1.99913     4.40396    0.01297     6.41605
      C    6   -0.42630      1.99913     4.41250    0.01468     6.42630
      C    7   -0.44270      1.99912     4.43014    0.01344     6.44270
      C    8   -0.03247      1.99912     4.01584    0.01751     6.03247
      O    9   -0.75109      1.99975     6.74042    0.01092     8.75109
      H   10    0.21474      0.00000     0.78283    0.00243     0.78526
      H   11    0.20689      0.00000     0.79029    0.00282     0.79311
      H   12    0.20660      0.00000     0.79057    0.00282     0.79340
      H   13    0.20779      0.00000     0.78842    0.00379     0.79221
      H   14    0.20832      0.00000     0.78789    0.00379     0.79168
      H   15    0.20740      0.00000     0.78866    0.00394     0.79260
      H   16    0.20671      0.00000     0.78934    0.00395     0.79329
      H   17    0.20914      0.00000     0.78696    0.00390     0.79086
      H   18    0.20713      0.00000     0.78898    0.00389     0.79287
      H   19    0.20876      0.00000     0.78736    0.00388     0.79124
      H   20    0.20534      0.00000     0.79071    0.00395     0.79466
      H   21    0.20423      0.00000     0.79183    0.00394     0.79577
      H   22    0.22414      0.00000     0.77097    0.00489     0.77586
      H   23    0.21533      0.00000     0.77984    0.00484     0.78467
      H   24    0.21453      0.00000     0.78212    0.00336     0.78547
      H   25    0.16784      0.00000     0.82810    0.00406     0.83216
      H   26    0.17490      0.00000     0.82144    0.00366     0.82510
      H   27    0.45378      0.00000     0.53993    0.00629     0.54622
 =======================================================================
   * Total *   -0.00000     17.99289    55.82230    0.18481    74.00000

                                 Natural Population      
 --------------------------------------------------------
   Core                      17.99289 ( 99.9605% of  18)
   Valence                   55.82230 ( 99.6827% of  56)
   Natural Minimal Basis     73.81519 ( 99.7503% of  74)
   Natural Rydberg Basis      0.18481 (  0.2497% of  74)
 --------------------------------------------------------

    Atom  No          Natural Electron Configuration
 ----------------------------------------------------------------------------
      C    1      [core]2S( 1.09)2p( 3.53)3p( 0.01)
      C    2      [core]2S( 1.01)2p( 3.39)3p( 0.01)
      C    3      [core]2S( 1.01)2p( 3.40)3p( 0.01)
      C    4      [core]2S( 1.01)2p( 3.40)3p( 0.01)
      C    5      [core]2S( 1.01)2p( 3.40)3p( 0.01)
      C    6      [core]2S( 1.01)2p( 3.40)3p( 0.01)
      C    7      [core]2S( 1.02)2p( 3.41)3p( 0.01)
      C    8      [core]2S( 0.99)2p( 3.02)3p( 0.01)3d( 0.01)
      O    9      [core]2S( 1.68)2p( 5.06)3p( 0.01)
      H   10            1S( 0.78)
      H   11            1S( 0.79)
      H   12            1S( 0.79)
      H   13            1S( 0.79)
      H   14            1S( 0.79)
      H   15            1S( 0.79)
      H   16            1S( 0.79)
      H   17            1S( 0.79)
      H   18            1S( 0.79)
      H   19            1S( 0.79)
      H   20            1S( 0.79)
      H   21            1S( 0.79)
      H   22            1S( 0.77)
      H   23            1S( 0.78)
      H   24            1S( 0.78)
      H   25            1S( 0.83)
      H   26            1S( 0.82)
      H   27            1S( 0.54)


 NATURAL BOND ORBITAL ANALYSIS:

                       Occupancies       Lewis Structure    Low   High
           Occ.    -------------------  -----------------   occ   occ
  Cycle   Thresh.   Lewis   Non-Lewis     CR  BD  3C  LP    (L)   (NL)   Dev
 =============================================================================
   1(1)    1.90    73.44818   0.55182      9  26   0   2     0      0    0.03
 -----------------------------------------------------------------------------

 Structure accepted: No low occupancy Lewis orbitals

 --------------------------------------------------------
   Core                     17.99289 ( 99.960% of  18)
   Valence Lewis            55.45530 ( 99.027% of  56)
  ==================       ============================
   Total Lewis              73.44818 ( 99.254% of  74)
  -----------------------------------------------------
   Valence non-Lewis         0.41193 (  0.557% of  74)
   Rydberg non-Lewis         0.13988 (  0.189% of  74)
  ==================       ============================
   Total non-Lewis           0.55182 (  0.746% of  74)
 --------------------------------------------------------


       (Occupancy)   Bond orbital/ Coefficients/ Hybrids
 ---------------------------------------------------------------------------------
     1. (1.98806) BD ( 1) C   1 - C   2  
                ( 49.69%)   0.7049* C   1 s( 30.18%)p 2.31( 69.78%)d 0.00(  0.04%)
                                            0.0004  0.5494  0.0045  0.7297 -0.0045
                                           -0.3327 -0.0119  0.2334  0.0061 -0.0119
                                            0.0084 -0.0037  0.0108 -0.0078
                ( 50.31%)   0.7093* C   2 s( 28.01%)p 2.57( 71.95%)d 0.00(  0.04%)
                                            0.0002  0.5290  0.0157 -0.7443 -0.0121
                                            0.3324 -0.0108 -0.2342  0.0049 -0.0129
                                            0.0090 -0.0042  0.0106 -0.0079
     2. (1.98877) BD ( 1) C   1 - H  10  
                ( 60.78%)   0.7796* C   1 s( 23.45%)p 3.26( 76.51%)d 0.00(  0.04%)
                                           -0.0000 -0.4842 -0.0030  0.6707  0.0028
                                            0.5139 -0.0109 -0.2258  0.0061 -0.0163
                                            0.0073  0.0050 -0.0040  0.0078
                ( 39.22%)   0.6263* H  10 s( 99.92%)p 0.00(  0.08%)
                                           -0.9996  0.0008 -0.0220 -0.0160  0.0069
     3. (1.98902) BD ( 1) C   1 - H  11  
                ( 60.51%)   0.7779* C   1 s( 23.17%)p 3.31( 76.78%)d 0.00(  0.04%)
                                           -0.0000 -0.4814  0.0033  0.0325  0.0158
                                           -0.1144 -0.0028  0.8680 -0.0012 -0.0003
                                           -0.0010  0.0048  0.0006 -0.0202
                ( 39.49%)   0.6284* H  11 s( 99.92%)p 0.00(  0.08%)
                                           -0.9996  0.0020 -0.0023  0.0037 -0.0276
     4. (1.98903) BD ( 1) C   1 - H  12  
                ( 60.50%)   0.7778* C   1 s( 23.17%)p 3.31( 76.79%)d 0.00(  0.04%)
                                            0.0000  0.4813 -0.0033 -0.1256 -0.0153
                                            0.7819 -0.0003  0.3748 -0.0048 -0.0041
                                           -0.0025  0.0135 -0.0143 -0.0047
                ( 39.50%)   0.6285* H  12 s( 99.92%)p 0.00(  0.08%)
                                            0.9996 -0.0020  0.0053 -0.0248 -0.0116
     5. (1.98080) BD ( 1) C   2 - C   3  
                ( 49.84%)   0.7060* C   2 s( 28.56%)p 2.50( 71.40%)d 0.00(  0.04%)
                                            0.0003  0.5344  0.0035  0.6612 -0.0009
                                            0.4827  0.0008 -0.2094 -0.0005  0.0160
                                           -0.0070 -0.0053  0.0047 -0.0084
                ( 50.16%)   0.7082* C   3 s( 28.46%)p 2.51( 71.50%)d 0.00(  0.04%)
                                            0.0003  0.5334  0.0100 -0.6637  0.0002
                                           -0.4807  0.0021  0.2084 -0.0011  0.0161
                                           -0.0071 -0.0050  0.0050 -0.0083
     6. (1.97735) BD ( 1) C   2 - H  13  
                ( 60.63%)   0.7787* C   2 s( 21.72%)p 3.60( 78.24%)d 0.00(  0.05%)
                                           -0.0001  0.4659 -0.0085 -0.0031 -0.0047
                                           -0.1319 -0.0113  0.8745 -0.0069 -0.0003
                                           -0.0001 -0.0051 -0.0007  0.0208
                ( 39.37%)   0.6274* H  13 s( 99.92%)p 0.00(  0.08%)
                                            0.9996 -0.0041  0.0001  0.0053 -0.0278
     7. (1.97731) BD ( 1) C   2 - H  14  
                ( 60.66%)   0.7788* C   2 s( 21.73%)p 3.60( 78.23%)d 0.00(  0.05%)
                                            0.0001 -0.4660  0.0085 -0.0901  0.0061
                                            0.7989  0.0008  0.3683 -0.0126  0.0037
                                            0.0015 -0.0140  0.0150  0.0046
                ( 39.34%)   0.6272* H  14 s( 99.92%)p 0.00(  0.08%)
                                           -0.9996  0.0041  0.0028 -0.0261 -0.0108
     8. (1.98001) BD ( 1) C   3 - C   4  
                ( 50.01%)   0.7072* C   3 s( 28.58%)p 2.50( 71.38%)d 0.00(  0.04%)
                                            0.0003  0.5345  0.0091  0.7419 -0.0023
                                           -0.3305  0.0002  0.2325 -0.0003 -0.0126
                                            0.0088 -0.0040  0.0107 -0.0078
                ( 49.99%)   0.7070* C   4 s( 28.53%)p 2.50( 71.43%)d 0.00(  0.04%)
                                            0.0003  0.5340  0.0098 -0.7424  0.0018
                                            0.3305 -0.0007 -0.2322  0.0004 -0.0126
                                            0.0087 -0.0039  0.0108 -0.0079
     9. (1.97735) BD ( 1) C   3 - H  15  
                ( 60.65%)   0.7788* C   3 s( 21.50%)p 3.65( 78.46%)d 0.00(  0.05%)
                                            0.0001 -0.4636  0.0079 -0.0004  0.0015
                                           -0.1339 -0.0104  0.8755 -0.0039 -0.0000
                                            0.0001  0.0054  0.0007 -0.0207
                ( 39.35%)   0.6273* H  15 s( 99.92%)p 0.00(  0.08%)
                                           -0.9996  0.0045 -0.0002  0.0050 -0.0279
    10. (1.97743) BD ( 1) C   3 - H  16  
                ( 60.62%)   0.7786* C   3 s( 21.48%)p 3.65( 78.47%)d 0.00(  0.05%)
                                           -0.0001  0.4635 -0.0079 -0.0922 -0.0004
                                            0.8006  0.0026  0.3677 -0.0110 -0.0035
                                           -0.0017  0.0139 -0.0151 -0.0049
                ( 39.38%)   0.6276* H  16 s( 99.92%)p 0.00(  0.08%)
                                            0.9996 -0.0045  0.0031 -0.0259 -0.0110
    11. (1.97980) BD ( 1) C   4 - C   5  
                ( 50.01%)   0.7072* C   4 s( 28.53%)p 2.50( 71.42%)d 0.00(  0.04%)
                                            0.0003  0.5341  0.0093  0.6631 -0.0023
                                            0.4812 -0.0010 -0.2073  0.0005  0.0161
                                           -0.0070 -0.0051  0.0047 -0.0083
                ( 49.99%)   0.7070* C   5 s( 28.50%)p 2.51( 71.46%)d 0.00(  0.04%)
                                            0.0003  0.5338  0.0094 -0.6644  0.0020
                                           -0.4795  0.0011  0.2079 -0.0003  0.0161
                                           -0.0070 -0.0051  0.0049 -0.0083
    12. (1.97714) BD ( 1) C   4 - H  17  
                ( 60.72%)   0.7793* C   4 s( 21.50%)p 3.65( 78.45%)d 0.00(  0.05%)
                                            0.0001 -0.4636  0.0081 -0.0923 -0.0003
                                            0.8001  0.0027  0.3684 -0.0109  0.0035
                                            0.0016 -0.0138  0.0151  0.0048
                ( 39.28%)   0.6267* H  17 s( 99.92%)p 0.00(  0.08%)
                                           -0.9996  0.0045  0.0031 -0.0259 -0.0111
    13. (1.97726) BD ( 1) C   4 - H  18  
                ( 60.63%)   0.7786* C   4 s( 21.46%)p 3.66( 78.49%)d 0.00(  0.05%)
                                           -0.0001  0.4632 -0.0081 -0.0011  0.0012
                                           -0.1350 -0.0107  0.8756 -0.0036 -0.0001
                                           -0.0001 -0.0054 -0.0008  0.0207
                ( 39.37%)   0.6275* H  18 s( 99.92%)p 0.00(  0.08%)
                                            0.9996 -0.0045 -0.0001  0.0051 -0.0278
    14. (1.97953) BD ( 1) C   5 - C   6  
                ( 50.09%)   0.7078* C   5 s( 28.58%)p 2.50( 71.38%)d 0.00(  0.04%)
                                            0.0003  0.5345  0.0092  0.7417 -0.0025
                                           -0.3337  0.0005  0.2287 -0.0006 -0.0126
                                            0.0086 -0.0039  0.0106 -0.0079
                ( 49.91%)   0.7065* C   6 s( 28.59%)p 2.50( 71.37%)d 0.00(  0.04%)
                                            0.0003  0.5346  0.0096 -0.7409  0.0017
                                            0.3372 -0.0000 -0.2260  0.0002 -0.0131
                                            0.0083 -0.0042  0.0102 -0.0080
    15. (1.97707) BD ( 1) C   5 - H  19  
                ( 60.70%)   0.7791* C   5 s( 21.49%)p 3.65( 78.47%)d 0.00(  0.05%)
                                            0.0001 -0.4635  0.0079  0.0017  0.0010
                                           -0.1384 -0.0103  0.8749 -0.0035  0.0001
                                           -0.0001  0.0056  0.0008 -0.0207
                ( 39.30%)   0.6269* H  19 s( 99.92%)p 0.00(  0.08%)
                                           -0.9996  0.0045 -0.0000  0.0051 -0.0279
    16. (1.97781) BD ( 1) C   5 - H  20  
                ( 60.56%)   0.7782* C   5 s( 21.46%)p 3.66( 78.49%)d 0.00(  0.05%)
                                           -0.0001  0.4632 -0.0080 -0.0886 -0.0002
                                            0.7992  0.0030  0.3718 -0.0107 -0.0034
                                           -0.0016  0.0140 -0.0151 -0.0048
                ( 39.44%)   0.6280* H  20 s( 99.92%)p 0.00(  0.08%)
                                            0.9996 -0.0046  0.0030 -0.0258 -0.0111
    17. (1.98023) BD ( 1) C   6 - C   7  
                ( 49.85%)   0.7060* C   6 s( 27.97%)p 2.57( 71.99%)d 0.00(  0.04%)
                                            0.0003  0.5287  0.0098  0.6649 -0.0021
                                            0.4856 -0.0007 -0.2047  0.0010  0.0165
                                           -0.0069 -0.0051  0.0047 -0.0085
                ( 50.15%)   0.7082* C   7 s( 28.85%)p 2.47( 71.11%)d 0.00(  0.04%)
                                            0.0003  0.5371  0.0027 -0.6611  0.0004
                                           -0.4791  0.0028  0.2110  0.0018  0.0152
                                           -0.0072 -0.0055  0.0041 -0.0082
    18. (1.97737) BD ( 1) C   6 - H  21  
                ( 60.48%)   0.7777* C   6 s( 21.43%)p 3.66( 78.52%)d 0.00(  0.05%)
                                           -0.0002  0.4629 -0.0082  0.0034  0.0005
                                           -0.1393 -0.0111  0.8750 -0.0038 -0.0000
                                            0.0004 -0.0052 -0.0005  0.0207
                ( 39.52%)   0.6287* H  21 s( 99.92%)p 0.00(  0.08%)
                                            0.9996 -0.0044  0.0000  0.0055 -0.0277
    19. (1.97630) BD ( 1) C   6 - H  22  
                ( 61.51%)   0.7843* C   6 s( 22.04%)p 3.54( 77.92%)d 0.00(  0.04%)
                                            0.0001 -0.4694  0.0078 -0.0915 -0.0026
                                            0.7938  0.0027  0.3749 -0.0110  0.0036
                                            0.0018 -0.0139  0.0144  0.0044
                ( 38.49%)   0.6204* H  22 s( 99.92%)p 0.00(  0.08%)
                                           -0.9996  0.0054  0.0052 -0.0261 -0.0117
    20. (1.98191) BD ( 1) C   7 - C   8  
                ( 50.62%)   0.7115* C   7 s( 27.70%)p 2.61( 72.26%)d 0.00(  0.05%)
                                            0.0004  0.5260  0.0169  0.7469  0.0148
                                           -0.3541  0.0100  0.1975 -0.0035 -0.0143
                                            0.0075 -0.0037  0.0107 -0.0091
                ( 49.38%)   0.7027* C   8 s( 30.69%)p 2.26( 69.27%)d 0.00(  0.05%)
                                            0.0003  0.5539  0.0034 -0.7352  0.0156
                                            0.3352  0.0096 -0.1986 -0.0024 -0.0121
                                            0.0082 -0.0042  0.0126 -0.0084
    21. (1.97564) BD ( 1) C   7 - H  23  
                ( 61.08%)   0.7815* C   7 s( 21.79%)p 3.59( 78.17%)d 0.00(  0.04%)
                                            0.0001 -0.4667  0.0086  0.0195 -0.0029
                                           -0.1677 -0.0108  0.8678 -0.0079  0.0007
                                            0.0006  0.0061  0.0012 -0.0199
                ( 38.92%)   0.6239* H  23 s( 99.92%)p 0.00(  0.08%)
                                           -0.9996  0.0055 -0.0000  0.0056 -0.0280
    22. (1.97446) BD ( 1) C   7 - H  24  
                ( 60.79%)   0.7796* C   7 s( 21.68%)p 3.61( 78.27%)d 0.00(  0.05%)
                                           -0.0001  0.4656 -0.0072 -0.0621  0.0027
                                            0.7849  0.0016  0.4033 -0.0137 -0.0009
                                            0.0001  0.0154 -0.0143 -0.0029
                ( 39.21%)   0.6262* H  24 s( 99.92%)p 0.00(  0.08%)
                                            0.9996 -0.0026  0.0022 -0.0260 -0.0118
    23. (1.99468) BD ( 1) C   8 - O   9  
                ( 32.21%)   0.5675* C   8 s( 21.13%)p 3.72( 78.58%)d 0.01(  0.29%)
                                            0.0001  0.4579  0.0403  0.1213  0.0095
                                           -0.7542 -0.0381 -0.4473 -0.0248 -0.0110
                                           -0.0063  0.0400 -0.0334 -0.0067
                ( 67.79%)   0.8234* O   9 s( 32.48%)p 2.08( 67.46%)d 0.00(  0.07%)
                                           -0.0001  0.5699  0.0045 -0.0532 -0.0024
                                            0.6877  0.0015  0.4458 -0.0017  0.0031
                                            0.0062  0.0224 -0.0113  0.0020
    24. (1.98690) BD ( 1) C   8 - H  25  
                ( 59.19%)   0.7693* C   8 s( 24.03%)p 3.16( 75.91%)d 0.00(  0.05%)
                                           -0.0000  0.4900 -0.0153  0.0502  0.0122
                                           -0.1982  0.0065  0.8468 -0.0055 -0.0001
                                            0.0015 -0.0092  0.0012  0.0215
                ( 40.81%)   0.6388* H  25 s( 99.92%)p 0.00(  0.08%)
                                            0.9996 -0.0066 -0.0009  0.0040 -0.0286
    25. (1.98692) BD ( 1) C   8 - H  26  
                ( 59.46%)   0.7711* C   8 s( 24.27%)p 3.12( 75.68%)d 0.00(  0.05%)
                                           -0.0000  0.4925 -0.0087  0.6642 -0.0051
                                            0.5243 -0.0107 -0.2014  0.0088  0.0187
                                           -0.0054 -0.0074  0.0041 -0.0095
                ( 40.54%)   0.6367* H  26 s( 99.92%)p 0.00(  0.08%)
                                            0.9996 -0.0056 -0.0207 -0.0193  0.0059
    26. (1.98852) BD ( 1) O   9 - H  27  
                ( 72.94%)   0.8541* O   9 s( 19.75%)p 4.06( 80.17%)d 0.00(  0.08%)
                                           -0.0002 -0.4438 -0.0225 -0.7424 -0.0222
                                            0.4499  0.0296 -0.2160  0.0038  0.0104
                                           -0.0189  0.0063 -0.0172  0.0057
                ( 27.06%)   0.5202* H  27 s( 99.62%)p 0.00(  0.38%)
                                           -0.9981  0.0028  0.0504 -0.0333  0.0133
    27. (1.99925) CR ( 1) C   1           s(100.00%)p 0.00(  0.00%)
                                            1.0000 -0.0002 -0.0000 -0.0003  0.0000
                                            0.0001  0.0000 -0.0001 -0.0000  0.0000
                                           -0.0000  0.0000 -0.0000  0.0000
    28. (1.99914) CR ( 1) C   2           s(100.00%)p 0.00(  0.00%)
                                            1.0000 -0.0002 -0.0000 -0.0000  0.0000
                                           -0.0004  0.0000  0.0002 -0.0000 -0.0000
                                           -0.0000  0.0000 -0.0000  0.0000
    29. (1.99912) CR ( 1) C   3           s(100.00%)p 0.00(  0.00%)
                                            1.0000 -0.0002 -0.0000 -0.0000  0.0000
                                            0.0004  0.0000 -0.0002 -0.0000 -0.0000
                                           -0.0000  0.0000 -0.0000  0.0000
    30. (1.99913) CR ( 1) C   4           s(100.00%)p 0.00(  0.00%)
                                            1.0000 -0.0002 -0.0000  0.0000  0.0000
                                           -0.0004 -0.0000  0.0002  0.0000 -0.0000
                                           -0.0000  0.0000 -0.0000  0.0000
    31. (1.99913) CR ( 1) C   5           s(100.00%)p 0.00(  0.00%)
                                            1.0000 -0.0002 -0.0000 -0.0000 -0.0000
                                            0.0004  0.0000 -0.0002 -0.0000 -0.0000
                                           -0.0000  0.0000 -0.0000  0.0000
    32. (1.99913) CR ( 1) C   6           s(100.00%)p 0.00(  0.00%)
                                            1.0000 -0.0002 -0.0000  0.0000  0.0000
                                           -0.0004 -0.0000  0.0002  0.0000 -0.0000
                                           -0.0000  0.0000 -0.0000  0.0000
    33. (1.99912) CR ( 1) C   7           s(100.00%)p 0.00(  0.00%)
                                            1.0000 -0.0002 -0.0000 -0.0001 -0.0000
                                            0.0004 -0.0000 -0.0002  0.0000  0.0000
                                           -0.0000  0.0000 -0.0000  0.0000
    34. (1.99912) CR ( 1) C   8           s(100.00%)p 0.00(  0.00%)
                                            1.0000 -0.0002 -0.0000  0.0002 -0.0000
                                           -0.0000 -0.0000  0.0001  0.0000  0.0000
                                           -0.0000 -0.0000 -0.0000  0.0000
    35. (1.99975) CR ( 1) O   9           s(100.00%)p 0.00(  0.00%)
                                            1.0000 -0.0000 -0.0000 -0.0001 -0.0000
                                            0.0001  0.0000 -0.0000  0.0000  0.0000
                                           -0.0000  0.0000 -0.0000  0.0000
    36. (1.98012) LP ( 1) O   9           s( 47.70%)p 1.10( 52.26%)d 0.00(  0.04%)
                                            0.0000  0.6906 -0.0125 -0.4110  0.0065
                                           -0.2555  0.0005 -0.5370  0.0053 -0.0097
                                           -0.0125 -0.0061 -0.0042 -0.0069
    37. (1.95848) LP ( 2) O   9           s(  0.09%)p99.99( 99.86%)d 0.55(  0.05%)
                                           -0.0000  0.0303 -0.0016 -0.5244  0.0092
                                           -0.5079  0.0079  0.6822 -0.0111 -0.0113
                                            0.0017 -0.0030 -0.0041  0.0188
    38. (0.00315) RY*( 1) C   1           s(  5.94%)p14.49( 86.08%)d 1.34(  7.98%)
                                           -0.0000  0.0114  0.2435  0.0139  0.6388
                                            0.0128  0.6116 -0.0058 -0.2799  0.1684
                                           -0.0679  0.0575  0.1915 -0.0829
    39. (0.00146) RY*( 2) C   1           s(  0.00%)p 1.00( 75.14%)d 0.33( 24.86%)
                                            0.0000 -0.0000  0.0001  0.0009  0.0574
                                           -0.0064 -0.4088 -0.0119 -0.7621 -0.1916
                                           -0.3100  0.1660 -0.1106 -0.2756
    40. (0.00037) RY*( 3) C   1           s( 11.06%)p 8.01( 88.53%)d 0.04(  0.41%)
                                            0.0000  0.0120  0.3323 -0.0148  0.6288
                                            0.0085 -0.5958 -0.0056  0.3669 -0.0359
                                            0.0190 -0.0356 -0.0340 -0.0038
    41. (0.00013) RY*( 4) C   1           s( 67.29%)p 0.17( 11.20%)d 0.32( 21.51%)
                                            0.0000 -0.0061  0.8203 -0.0020 -0.2879
                                           -0.0037  0.1404  0.0018 -0.0968 -0.2540
                                            0.1079 -0.1639 -0.3235  0.0861
    42. (0.00001) RY*( 5) C   1           s(  5.74%)p 1.72(  9.88%)d14.71( 84.38%)
    43. (0.00001) RY*( 6) C   1           s(  1.21%)p 9.99( 12.05%)d71.90( 86.74%)
    44. (0.00000) RY*( 7) C   1           s(  2.35%)p 1.47(  3.46%)d40.00( 94.18%)
    45. (0.00001) RY*( 8) C   1           s(  6.19%)p 1.07(  6.65%)d14.08( 87.16%)
    46. (0.00000) RY*( 9) C   1           s(  0.25%)p28.48(  7.14%)d99.99( 92.61%)
    47. (0.00328) RY*( 1) C   2           s( 16.21%)p 4.69( 76.00%)d 0.48(  7.79%)
                                            0.0000  0.0020  0.4026  0.0056  0.7336
                                           -0.0087 -0.3882  0.0052  0.2666 -0.0602
                                            0.0594  0.0638  0.2434 -0.0859
    48. (0.00294) RY*( 2) C   2           s(  0.00%)p 1.00( 86.98%)d 0.15( 13.02%)
                                            0.0000  0.0000  0.0015  0.0016  0.0637
                                           -0.0111 -0.4409 -0.0207 -0.8190  0.0273
                                            0.0014 -0.1979  0.1495  0.2607
    49. (0.00106) RY*( 3) C   2           s( 13.20%)p 4.91( 64.80%)d 1.67( 22.01%)
                                            0.0000 -0.0146  0.3630  0.0079 -0.6172
                                           -0.0106 -0.4730  0.0062  0.2076  0.2913
                                           -0.1187  0.0796  0.3065 -0.1443
    50. (0.00034) RY*( 4) C   2           s(  0.00%)p 0.00(  0.01%)d 1.00( 99.99%)
                                            0.0000  0.0000  0.0036 -0.0000 -0.0004
                                            0.0002  0.0075  0.0006  0.0057 -0.4640
                                           -0.8737 -0.0887  0.1072 -0.0447
    51. (0.00032) RY*( 5) C   2           s( 47.05%)p 1.01( 47.37%)d 0.12(  5.58%)
                                            0.0000  0.0064  0.6859 -0.0001 -0.0032
                                           -0.0164  0.6062  0.0089 -0.3254  0.0960
                                           -0.0176  0.0080  0.1847 -0.1101
    52. (0.00013) RY*( 6) C   2           s( 18.61%)p 0.47(  8.73%)d 3.90( 72.66%)
                                           -0.0000 -0.0057  0.4314  0.0205 -0.2331
                                            0.0052 -0.1656 -0.0012  0.0713 -0.6122
                                            0.2737 -0.1463 -0.4583  0.2132
    53. (0.00008) RY*( 7) C   2           s(  4.58%)p 0.68(  3.14%)d20.15( 92.29%)
    54. (0.00000) RY*( 8) C   2           s(  0.22%)p22.32(  4.81%)d99.99( 94.98%)
    55. (0.00000) RY*( 9) C   2           s(  0.13%)p65.98(  8.37%)d99.99( 91.51%)
    56. (0.00341) RY*( 1) C   3           s(  2.81%)p33.05( 92.86%)d 1.54(  4.33%)
                                            0.0000 -0.0028  0.1676 -0.0065 -0.9605
                                            0.0024 -0.0031 -0.0020 -0.0779 -0.1618
                                            0.0946  0.0232  0.0855 -0.0179
    57. (0.00324) RY*( 2) C   3           s(  0.01%)p 1.00( 87.69%)d 0.14( 12.30%)
                                            0.0000 -0.0001  0.0094 -0.0013 -0.0666
                                            0.0096  0.4499  0.0174  0.8184  0.0359
                                            0.0193 -0.1900  0.1462  0.2527
    58. (0.00314) RY*( 3) C   3           s( 39.31%)p 1.31( 51.66%)d 0.23(  9.02%)
                                            0.0000 -0.0077  0.6269  0.0018  0.1432
                                            0.0102  0.6193 -0.0057 -0.3354  0.0934
                                           -0.0215  0.0739  0.2541 -0.1050
    59. (0.00037) RY*( 4) C   3           s( 51.25%)p 0.94( 48.09%)d 0.01(  0.66%)
                                            0.0000  0.0037  0.7159 -0.0018  0.1026
                                            0.0164 -0.6009 -0.0089  0.3300  0.0324
                                            0.0284 -0.0123  0.0511 -0.0443
    60. (0.00035) RY*( 5) C   3           s(  0.05%)p 0.97(  0.05%)d99.99( 99.90%)
                                            0.0000  0.0001  0.0224 -0.0001  0.0033
                                            0.0006 -0.0192 -0.0000  0.0102 -0.4598
                                           -0.8722 -0.1076  0.1221 -0.0186
    61. (0.00013) RY*( 6) C   3           s(  6.41%)p 0.49(  3.14%)d14.12( 90.45%)
                                           -0.0000 -0.0011  0.2531  0.0022 -0.0133
                                           -0.0115  0.1550  0.0063 -0.0838 -0.1494
                                           -0.0127 -0.2593 -0.8507  0.3020
    62. (0.00007) RY*( 7) C   3           s(  0.01%)p 1.00(  4.27%)d22.41( 95.72%)
    63. (0.00000) RY*( 8) C   3           s(  0.07%)p75.56(  5.50%)d99.99( 94.43%)
    64. (0.00000) RY*( 9) C   3           s(  0.06%)p99.99(  6.93%)d99.99( 93.01%)
    65. (0.00338) RY*( 1) C   4           s(  0.00%)p 1.00( 94.05%)d 0.06(  5.95%)
                                            0.0000 -0.0004  0.0064 -0.0072 -0.8753
                                            0.0034  0.1144  0.0085  0.4015  0.1363
                                           -0.0915  0.0866 -0.0973 -0.1247
    66. (0.00336) RY*( 2) C   4           s(  0.05%)p99.99( 89.99%)d99.99(  9.96%)
                                            0.0000 -0.0004  0.0223 -0.0025 -0.4244
                                           -0.0089 -0.4581 -0.0148 -0.7139  0.1175
                                           -0.0340 -0.1649  0.1118  0.2119
    67. (0.00310) RY*( 3) C   4           s( 37.58%)p 1.41( 53.07%)d 0.25(  9.35%)
                                            0.0000 -0.0078  0.6129  0.0014  0.0911
                                           -0.0093 -0.6242  0.0055  0.3643  0.0497
                                            0.0035  0.0806  0.2691 -0.1101
    68. (0.00036) RY*( 4) C   4           s( 55.53%)p 0.78( 43.46%)d 0.02(  1.01%)
                                            0.0000  0.0032  0.7452  0.0019 -0.0604
                                           -0.0173  0.5771  0.0096 -0.3122 -0.0076
                                           -0.0423 -0.0194  0.0681 -0.0572
    69. (0.00035) RY*( 5) C   4           s(  0.15%)p 0.76(  0.12%)d99.99( 99.73%)
                                            0.0000  0.0002  0.0390  0.0000 -0.0033
                                           -0.0008  0.0291  0.0006 -0.0173  0.4599
                                            0.8724  0.1042 -0.1158  0.0214
    70. (0.00012) RY*( 6) C   4           s(  6.50%)p 0.52(  3.39%)d13.86( 90.10%)
                                           -0.0000 -0.0012  0.2550 -0.0011  0.0185
                                            0.0118 -0.1611 -0.0063  0.0865 -0.1791
                                            0.0006 -0.2512 -0.8450  0.3030
    71. (0.00007) RY*( 7) C   4           s(  0.00%)p 1.00(  4.19%)d22.84( 95.81%)
    72. (0.00000) RY*( 8) C   4           s(  0.07%)p79.72(  5.30%)d99.99( 94.63%)
    73. (0.00000) RY*( 9) C   4           s(  0.10%)p68.02(  6.62%)d99.99( 93.29%)
    74. (0.00336) RY*( 1) C   5           s(  2.03%)p46.14( 93.57%)d 2.17(  4.40%)
                                            0.0000 -0.0019  0.1424 -0.0079 -0.9636
                                            0.0020  0.0723 -0.0004 -0.0426 -0.1565
                                            0.0926  0.0126  0.1037 -0.0048
    75. (0.00335) RY*( 2) C   5           s(  0.00%)p 1.00( 88.18%)d 0.13( 11.82%)
                                            0.0000 -0.0001  0.0037  0.0005 -0.0008
                                           -0.0090 -0.4404 -0.0170 -0.8291 -0.0414
                                           -0.0093  0.1926 -0.1345 -0.2473
    76. (0.00305) RY*( 3) C   5           s( 35.47%)p 1.56( 55.33%)d 0.26(  9.20%)
                                            0.0000 -0.0076  0.5955  0.0011  0.1622
                                            0.0092  0.6425 -0.0050 -0.3377  0.0974
                                           -0.0237  0.0719  0.2572 -0.1032
    77. (0.00036) RY*( 4) C   5           s( 54.58%)p 0.81( 44.16%)d 0.02(  1.25%)
                                            0.0000  0.0033  0.7388 -0.0014  0.0571
                                            0.0176 -0.5822 -0.0094  0.3147  0.0241
                                           -0.0014 -0.0088  0.0871 -0.0655
    78. (0.00035) RY*( 5) C   5           s(  0.00%)p 0.00(  0.00%)d 1.00(100.00%)
                                            0.0000  0.0000  0.0020  0.0000 -0.0013
                                            0.0001 -0.0012  0.0001 -0.0000  0.4606
                                            0.8756  0.0915 -0.1107  0.0238
    79. (0.00013) RY*( 6) C   5           s(  7.70%)p 0.36(  2.76%)d11.63( 89.54%)
                                           -0.0000 -0.0011  0.2775  0.0005 -0.0063
                                           -0.0115  0.1481  0.0057 -0.0738 -0.1991
                                            0.0155 -0.2464 -0.8438  0.2877
    80. (0.00007) RY*( 7) C   5           s(  0.00%)p 1.00(  4.20%)d22.79( 95.80%)
    81. (0.00000) RY*( 8) C   5           s(  0.07%)p76.38(  5.44%)d99.99( 94.49%)
    82. (0.00000) RY*( 9) C   5           s(  0.12%)p54.25(  6.55%)d99.99( 93.33%)
    83. (0.00471) RY*( 1) C   6           s( 10.38%)p 8.39( 87.02%)d 0.25(  2.60%)
                                            0.0000 -0.0039  0.3221  0.0057  0.9019
                                           -0.0027 -0.2366  0.0014  0.0269 -0.0945
                                            0.0713  0.0168  0.1081 -0.0059
    84. (0.00344) RY*( 2) C   6           s(  0.30%)p99.99( 88.94%)d35.60( 10.76%)
                                            0.0000 -0.0000  0.0550  0.0004 -0.1277
                                           -0.0098 -0.4795 -0.0168 -0.8018  0.0614
                                            0.0001 -0.1818  0.1458  0.2225
    85. (0.00323) RY*( 3) C   6           s( 31.82%)p 1.89( 60.26%)d 0.25(  7.92%)
                                            0.0000 -0.0068  0.5641 -0.0032 -0.3657
                                           -0.0082 -0.5459  0.0063  0.4132  0.1280
                                           -0.0446  0.0906  0.1927 -0.1244
    86. (0.00038) RY*( 4) C   6           s( 40.20%)p 0.96( 38.68%)d 0.53( 21.12%)
                                            0.0000  0.0029  0.6340  0.0024 -0.0835
                                           -0.0159  0.5512  0.0096 -0.2751 -0.2041
                                           -0.3725 -0.0380  0.1506 -0.0816
    87. (0.00033) RY*( 5) C   6           s( 10.39%)p 0.91(  9.50%)d 7.71( 80.11%)
                                            0.0000  0.0016  0.3224 -0.0001 -0.0454
                                           -0.0075  0.2769  0.0032 -0.1274  0.4285
                                            0.7759  0.0768 -0.0910  0.0358
    88. (0.00015) RY*( 6) C   6           s(  6.14%)p 0.19(  1.20%)d15.08( 92.66%)
                                           -0.0000 -0.0005  0.2479 -0.0080  0.0173
                                            0.0106 -0.0952 -0.0055  0.0489  0.0696
                                           -0.1940 -0.2019 -0.8667  0.3037
    89. (0.00008) RY*( 7) C   6           s(  0.71%)p 4.97(  3.50%)d99.99( 95.79%)
    90. (0.00001) RY*( 8) C   6           s(  0.01%)p 1.00(  4.98%)d19.09( 95.02%)
    91. (0.00001) RY*( 9) C   6           s(  0.02%)p99.99(  6.12%)d99.99( 93.86%)
    92. (0.00463) RY*( 1) C   7           s(  1.21%)p77.48( 93.65%)d 4.25(  5.14%)
                                           -0.0000  0.0038  0.1099 -0.0011  0.1892
                                           -0.0081 -0.6814 -0.0183 -0.6603 -0.0011
                                           -0.0047  0.1205 -0.1337 -0.1377
    93. (0.00326) RY*( 2) C   7           s( 26.06%)p 2.53( 65.83%)d 0.31(  8.11%)
                                            0.0000  0.0013  0.5105 -0.0040 -0.6900
                                            0.0058  0.2347 -0.0096 -0.3565 -0.0483
                                            0.0496  0.1017  0.2255 -0.1230
    94. (0.00120) RY*( 3) C   7           s(  3.10%)p28.67( 88.88%)d 2.59(  8.02%)
                                           -0.0000  0.0142  0.1755  0.0051 -0.4333
                                            0.0036 -0.6434  0.0064  0.5357 -0.1768
                                           -0.0243 -0.1329 -0.1009  0.1431
    95. (0.00089) RY*( 4) C   7           s( 52.54%)p 0.51( 26.72%)d 0.39( 20.75%)
                                            0.0000 -0.0068  0.7248 -0.0080  0.4670
                                            0.0177  0.0136 -0.0049  0.2203  0.0805
                                           -0.4027  0.0192  0.1877 -0.0565
    96. (0.00023) RY*( 5) C   7           s( 14.58%)p 0.26(  3.77%)d 5.60( 81.65%)
                                           -0.0000 -0.0030  0.3818 -0.0046  0.1050
                                           -0.0068  0.1354 -0.0027  0.0907  0.1579
                                            0.5858  0.1232 -0.6548  0.0670
    97. (0.00021) RY*( 6) C   7           s(  1.12%)p 9.02( 10.13%)d79.02( 88.75%)
                                           -0.0000 -0.0035  0.1059 -0.0118  0.0695
                                           -0.0063  0.1711  0.0121 -0.2586 -0.6121
                                           -0.1990 -0.3153 -0.2556  0.5554
    98. (0.00012) RY*( 7) C   7           s(  0.74%)p10.32(  7.63%)d99.99( 91.63%)
                                            0.0000 -0.0022  0.0860 -0.0228  0.2567
                                            0.0117 -0.0768 -0.0013  0.0619 -0.4681
                                            0.6412 -0.0984  0.5160 -0.1009
    99. (0.00003) RY*( 8) C   7           s(  0.64%)p 3.86(  2.46%)d99.99( 96.90%)
   100. (0.00001) RY*( 9) C   7           s(  0.00%)p 1.00(  1.12%)d88.41( 98.88%)
   101. (0.00383) RY*( 1) C   8           s( 21.01%)p 3.28( 68.91%)d 0.48( 10.08%)
                                           -0.0000  0.0018  0.4583 -0.0138 -0.6729
                                            0.0153 -0.4751  0.0290  0.0967 -0.1165
                                           -0.1906  0.0121  0.1861 -0.1270
   102. (0.00249) RY*( 2) C   8           s( 14.45%)p 3.34( 48.33%)d 2.58( 37.22%)
                                            0.0000 -0.0031  0.3802  0.0202 -0.0254
                                            0.0151  0.4396  0.0073 -0.5373 -0.4971
                                           -0.0687 -0.2449 -0.1338 -0.2061
   103. (0.00185) RY*( 3) C   8           s(  0.03%)p99.99( 69.54%)d99.99( 30.42%)
                                            0.0000  0.0148 -0.0109  0.0108 -0.0796
                                           -0.0221  0.5028 -0.0132  0.6599 -0.3778
                                           -0.3280  0.1446  0.1604  0.0851
   104. (0.00146) RY*( 4) C   8           s(  0.00%)p 1.00( 14.16%)d 6.06( 85.83%)
                                           -0.0000  0.0059  0.0005 -0.0071 -0.0628
                                           -0.0190  0.1108  0.0115  0.3534  0.2507
                                            0.1143 -0.2756 -0.3573 -0.7608
   105. (0.00090) RY*( 5) C   8           s(  6.99%)p 6.86( 47.90%)d 6.46( 45.12%)
                                           -0.0000 -0.0219  0.2634 -0.0021  0.5466
                                            0.0478 -0.4062  0.0334  0.1084 -0.2763
                                           -0.2949  0.3583 -0.3721 -0.1451
   106. (0.00020) RY*( 6) C   8           s(  0.83%)p30.59( 25.36%)d89.03( 73.81%)
                                           -0.0000  0.0010  0.0910 -0.0127 -0.3215
                                            0.0257  0.3313  0.0150 -0.1986  0.4035
                                           -0.1931  0.6161 -0.3950  0.0486
   107. (0.00008) RY*( 7) C   8           s( 38.74%)p 0.27( 10.29%)d 1.32( 50.97%)
   108. (0.00001) RY*( 8) C   8           s(  6.07%)p 0.57(  3.47%)d14.89( 90.46%)
   109. (0.00001) RY*( 9) C   8           s( 11.76%)p 1.07( 12.61%)d 6.43( 75.64%)
   110. (0.00167) RY*( 1) O   9           s( 31.70%)p 1.86( 59.05%)d 0.29(  9.25%)
                                            0.0000  0.0058  0.5630 -0.0049 -0.7667
                                           -0.0067  0.0097 -0.0005 -0.0497 -0.2721
                                           -0.0926 -0.0477  0.0523 -0.0698
   111. (0.00147) RY*( 2) O   9           s(  3.32%)p26.55( 88.12%)d 2.58(  8.56%)
                                            0.0000  0.0020  0.1822  0.0063  0.2017
                                            0.0027  0.5031 -0.0083 -0.7664  0.0126
                                            0.0417 -0.1132 -0.1121 -0.2415
   112. (0.00011) RY*( 3) O   9           s( 42.36%)p 1.09( 46.24%)d 0.27( 11.41%)
                                            0.0000 -0.0001  0.6508 -0.0049  0.3377
                                           -0.0031  0.3876 -0.0092  0.4449  0.2199
                                            0.0609  0.0605 -0.1115  0.2143
   113. (0.00004) RY*( 4) O   9           s( 19.48%)p 3.39( 65.95%)d 0.75( 14.57%)
   114. (0.00001) RY*( 5) O   9           s(  0.02%)p99.99( 13.15%)d99.99( 86.83%)
   115. (0.00000) RY*( 6) O   9           s(  0.02%)p65.68(  1.43%)d99.99( 98.54%)
   116. (0.00001) RY*( 7) O   9           s(  2.40%)p 3.87(  9.29%)d36.82( 88.31%)
   117. (0.00001) RY*( 8) O   9           s(  0.14%)p51.44(  6.98%)d99.99( 92.88%)
   118. (0.00000) RY*( 9) O   9           s(  0.56%)p18.08( 10.04%)d99.99( 89.41%)
   119. (0.00144) RY*( 1) H  10           s( 97.85%)p 0.02(  2.15%)
                                            0.0045  0.9892 -0.1427 -0.0329  0.0072
   120. (0.00021) RY*( 2) H  10           s(  0.00%)p 1.00(100.00%)
                                            0.0000  0.0002  0.0663 -0.4726 -0.8788
   121. (0.00013) RY*( 3) H  10           s(  0.07%)p99.99( 99.93%)
                                            0.0075  0.0257  0.3858 -0.7997  0.4592
   122. (0.00003) RY*( 4) H  10           s(  2.16%)p45.32( 97.84%)
   123. (0.00182) RY*( 1) H  11           s( 98.39%)p 0.02(  1.61%)
                                            0.0051  0.9919 -0.0568  0.0513 -0.1014
   124. (0.00021) RY*( 2) H  11           s(  0.02%)p99.99( 99.98%)
                                            0.0004  0.0137 -0.3993 -0.9109 -0.1033
   125. (0.00013) RY*( 3) H  11           s(  0.10%)p99.99( 99.90%)
                                            0.0067  0.0305  0.8686 -0.3395 -0.3597
   126. (0.00003) RY*( 4) H  11           s(  1.58%)p62.48( 98.42%)
   127. (0.00182) RY*( 1) H  12           s( 98.39%)p 0.02(  1.61%)
                                            0.0051  0.9919 -0.0648  0.1090  0.0065
   128. (0.00021) RY*( 2) H  12           s(  0.02%)p99.99( 99.98%)
                                            0.0004  0.0134 -0.4650 -0.4439  0.7659
   129. (0.00013) RY*( 3) H  12           s(  0.10%)p99.99( 99.90%)
                                            0.0067  0.0303  0.7982  0.1636  0.5789
   130. (0.00003) RY*( 4) H  12           s(  1.57%)p62.50( 98.43%)
   131. (0.00280) RY*( 1) H  13           s( 99.50%)p 0.00(  0.50%)
                                            0.0060  0.9975  0.0021 -0.0373  0.0598
   132. (0.00019) RY*( 2) H  13           s(  0.03%)p99.99( 99.97%)
                                            0.0036  0.0170 -0.1770  0.9354  0.3056
   133. (0.00013) RY*( 3) H  13           s(  0.00%)p 1.00(100.00%)
                                           -0.0004  0.0033  0.9836  0.1788  0.0222
   134. (0.00004) RY*( 4) H  13           s(  0.55%)p99.99( 99.45%)
   135. (0.00280) RY*( 1) H  14           s( 99.51%)p 0.00(  0.49%)
                                            0.0060  0.9975  0.0066 -0.0700 -0.0011
   136. (0.00019) RY*( 2) H  14           s(  0.03%)p99.99( 99.97%)
                                            0.0037  0.0173 -0.0800  0.2545 -0.9636
   137. (0.00013) RY*( 3) H  14           s(  0.00%)p 1.00(100.00%)
                                           -0.0004  0.0034  0.9889  0.1417 -0.0447
   138. (0.00004) RY*( 4) H  14           s(  0.54%)p99.99( 99.46%)
   139. (0.00295) RY*( 1) H  15           s( 99.53%)p 0.00(  0.47%)
                                            0.0063  0.9976 -0.0040  0.0403 -0.0554
   140. (0.00019) RY*( 2) H  15           s(  0.05%)p99.99( 99.95%)
                                            0.0035  0.0224  0.0666 -0.9529 -0.2951
   141. (0.00013) RY*( 3) H  15           s(  0.00%)p 1.00(100.00%)
                                           -0.0001  0.0018  0.9977  0.0670  0.0089
   142. (0.00004) RY*( 4) H  15           s(  0.50%)p99.99( 99.50%)
   143. (0.00296) RY*( 1) H  16           s( 99.53%)p 0.00(  0.47%)
                                            0.0063  0.9976 -0.0077  0.0679 -0.0030
   144. (0.00019) RY*( 2) H  16           s(  0.05%)p99.99( 99.95%)
                                            0.0035  0.0217 -0.0295 -0.2805  0.9591
   145. (0.00013) RY*( 3) H  16           s(  0.00%)p 1.00(100.00%)
                                           -0.0001  0.0016  0.9942  0.0908  0.0571
   146. (0.00004) RY*( 4) H  16           s(  0.50%)p99.99( 99.50%)
   147. (0.00291) RY*( 1) H  17           s( 99.54%)p 0.00(  0.46%)
                                            0.0062  0.9977  0.0064 -0.0671  0.0049
   148. (0.00019) RY*( 2) H  17           s(  0.05%)p99.99( 99.95%)
                                            0.0036  0.0231 -0.0136  0.2729 -0.9617
   149. (0.00013) RY*( 3) H  17           s(  0.00%)p 1.00(100.00%)
                                           -0.0000  0.0011  0.9934  0.1131  0.0181
   150. (0.00004) RY*( 4) H  17           s(  0.48%)p99.99( 99.52%)
   151. (0.00290) RY*( 1) H  18           s( 99.52%)p 0.00(  0.48%)
                                            0.0062  0.9976  0.0016 -0.0404  0.0562
   152. (0.00019) RY*( 2) H  18           s(  0.05%)p99.99( 99.95%)
                                            0.0035  0.0218 -0.1267  0.9461  0.2972
   153. (0.00013) RY*( 3) H  18           s(  0.00%)p 1.00(100.00%)
                                            0.0002  0.0020  0.9919  0.1249  0.0251
   154. (0.00004) RY*( 4) H  18           s(  0.51%)p99.99( 99.49%)
   155. (0.00289) RY*( 1) H  19           s( 99.52%)p 0.00(  0.48%)
                                            0.0062  0.9976 -0.0025  0.0423 -0.0551
   156. (0.00019) RY*( 2) H  19           s(  0.06%)p99.99( 99.94%)
                                            0.0036  0.0241  0.1168 -0.9475 -0.2965
   157. (0.00013) RY*( 3) H  19           s(  0.00%)p 1.00(100.00%)
                                            0.0000  0.0013 -0.9930 -0.1158 -0.0208
   158. (0.00004) RY*( 4) H  19           s(  0.50%)p99.99( 99.50%)
   159. (0.00296) RY*( 1) H  20           s( 99.56%)p 0.00(  0.44%)
                                            0.0063  0.9978 -0.0079  0.0657 -0.0017
   160. (0.00019) RY*( 2) H  20           s(  0.04%)p99.99( 99.96%)
                                            0.0034  0.0202 -0.0104 -0.2840  0.9586
   161. (0.00013) RY*( 3) H  20           s(  0.00%)p 1.00(100.00%)
                                            0.0004  0.0006  0.9928  0.1111  0.0436
   162. (0.00004) RY*( 4) H  20           s(  0.48%)p99.99( 99.52%)
   163. (0.00295) RY*( 1) H  21           s( 99.49%)p 0.01(  0.51%)
                                            0.0063  0.9974  0.0038 -0.0404  0.0587
   164. (0.00019) RY*( 2) H  21           s(  0.04%)p99.99( 99.96%)
                                            0.0037  0.0196 -0.0893  0.9427  0.3209
   165. (0.00013) RY*( 3) H  21           s(  0.00%)p 1.00(100.00%)
                                            0.0003  0.0004 -0.9957 -0.0919 -0.0070
   166. (0.00004) RY*( 4) H  21           s(  0.55%)p99.99( 99.45%)
   167. (0.00387) RY*( 1) H  22           s( 99.58%)p 0.00(  0.42%)
                                            0.0067  0.9979  0.0504 -0.0400  0.0047
   168. (0.00018) RY*( 2) H  22           s(  0.01%)p 1.00( 99.99%)
                                            0.0039  0.0059  0.2143  0.3082 -0.9269
   169. (0.00014) RY*( 3) H  22           s(  0.24%)p99.99( 99.76%)
                                           -0.0011  0.0486 -0.9699 -0.0360 -0.2359
   170. (0.00005) RY*( 4) H  22           s(  0.26%)p99.99( 99.74%)
   171. (0.00387) RY*( 1) H  23           s( 99.59%)p 0.00(  0.41%)
                                            0.0067  0.9979  0.0064  0.0555 -0.0308
   172. (0.00017) RY*( 2) H  23           s(  0.12%)p99.99( 99.88%)
                                            0.0062  0.0335  0.3373 -0.8566 -0.3890
   173. (0.00013) RY*( 3) H  23           s(  0.03%)p99.99( 99.97%)
                                            0.0027  0.0179 -0.9413 -0.2998 -0.1544
   174. (0.00004) RY*( 4) H  23           s(  0.34%)p99.99( 99.66%)
   175. (0.00234) RY*( 1) H  24           s( 99.26%)p 0.01(  0.74%)
                                            0.0049  0.9963  0.0164  0.0839  0.0106
   176. (0.00020) RY*( 2) H  24           s(  0.02%)p99.99( 99.98%)
                                            0.0024  0.0155  0.1239 -0.3266  0.9369
   177. (0.00014) RY*( 3) H  24           s(  0.04%)p99.99( 99.96%)
                                            0.0019  0.0204 -0.9919 -0.0618  0.1093
   178. (0.00004) RY*( 4) H  24           s(  0.76%)p99.99( 99.24%)
   179. (0.00301) RY*( 1) H  25           s( 99.66%)p 0.00(  0.34%)
                                            0.0079  0.9983  0.0339  0.0032  0.0470
   180. (0.00023) RY*( 2) H  25           s(  0.08%)p99.99( 99.92%)
                                            0.0031  0.0288 -0.9644 -0.2432  0.0995
   181. (0.00013) RY*( 3) H  25           s(  0.05%)p99.99( 99.95%)
                                           -0.0113  0.0182 -0.2607  0.9295 -0.2602
   182. (0.00003) RY*( 4) H  25           s(  0.29%)p99.99( 99.71%)
   183. (0.00262) RY*( 1) H  26           s( 99.53%)p 0.00(  0.47%)
                                            0.0069  0.9976  0.0574  0.0169  0.0331
   184. (0.00023) RY*( 2) H  26           s(  0.20%)p99.99( 99.80%)
                                            0.0038  0.0450 -0.3988  0.3538 -0.8449
   185. (0.00011) RY*( 3) H  26           s(  0.06%)p99.99( 99.94%)
                                           -0.0119  0.0210 -0.7722  0.3661  0.5188
   186. (0.00003) RY*( 4) H  26           s(  0.29%)p99.99( 99.71%)
   187. (0.00168) RY*( 1) H  27           s( 16.60%)p 5.02( 83.40%)
                                            0.0055  0.4074 -0.4573 -0.6388  0.4656
   188. (0.00161) RY*( 2) H  27           s( 55.96%)p 0.79( 44.04%)
                                            0.0106  0.7480  0.2396 -0.1347 -0.6041
   189. (0.00094) RY*( 3) H  27           s( 23.67%)p 3.22( 76.33%)
                                            0.0088  0.4865  0.3299  0.5236  0.6167
   190. (0.00002) RY*( 4) H  27           s(  4.15%)p23.09( 95.85%)
   191. (0.00722) BD*( 1) C   1 - C   2  
                ( 50.31%)   0.7093* C   1 s( 30.18%)p 2.31( 69.78%)d 0.00(  0.04%)
                                            0.0004  0.5494  0.0045  0.7297 -0.0045
                                           -0.3327 -0.0119  0.2334  0.0061 -0.0119
                                            0.0084 -0.0037  0.0108 -0.0078
                ( 49.69%)  -0.7049* C   2 s( 28.01%)p 2.57( 71.95%)d 0.00(  0.04%)
                                            0.0002  0.5290  0.0157 -0.7443 -0.0121
                                            0.3324 -0.0108 -0.2342  0.0049 -0.0129
                                            0.0090 -0.0042  0.0106 -0.0079
   192. (0.00555) BD*( 1) C   1 - H  10  
                ( 39.22%)   0.6263* C   1 s( 23.45%)p 3.26( 76.51%)d 0.00(  0.04%)
                                            0.0000  0.4842  0.0030 -0.6707 -0.0028
                                           -0.5139  0.0109  0.2258 -0.0061  0.0163
                                           -0.0073 -0.0050  0.0040 -0.0078
                ( 60.78%)  -0.7796* H  10 s( 99.92%)p 0.00(  0.08%)
                                            0.9996 -0.0008  0.0220  0.0160 -0.0069
   193. (0.00914) BD*( 1) C   1 - H  11  
                ( 39.49%)   0.6284* C   1 s( 23.17%)p 3.31( 76.78%)d 0.00(  0.04%)
                                            0.0000  0.4814 -0.0033 -0.0325 -0.0158
                                            0.1144  0.0028 -0.8680  0.0012  0.0003
                                            0.0010 -0.0048 -0.0006  0.0202
                ( 60.51%)  -0.7779* H  11 s( 99.92%)p 0.00(  0.08%)
                                            0.9996 -0.0020  0.0023 -0.0037  0.0276
   194. (0.00915) BD*( 1) C   1 - H  12  
                ( 39.50%)   0.6285* C   1 s( 23.17%)p 3.31( 76.79%)d 0.00(  0.04%)
                                           -0.0000 -0.4813  0.0033  0.1256  0.0153
                                           -0.7819  0.0003 -0.3748  0.0048  0.0041
                                            0.0025 -0.0135  0.0143  0.0047
                ( 60.50%)  -0.7778* H  12 s( 99.92%)p 0.00(  0.08%)
                                           -0.9996  0.0020 -0.0053  0.0248  0.0116
   195. (0.01481) BD*( 1) C   2 - C   3  
                ( 50.16%)   0.7082* C   2 s( 28.56%)p 2.50( 71.40%)d 0.00(  0.04%)
                                            0.0003  0.5344  0.0035  0.6612 -0.0009
                                            0.4827  0.0008 -0.2094 -0.0005  0.0160
                                           -0.0070 -0.0053  0.0047 -0.0084
                ( 49.84%)  -0.7060* C   3 s( 28.46%)p 2.51( 71.50%)d 0.00(  0.04%)
                                            0.0003  0.5334  0.0100 -0.6637  0.0002
                                           -0.4807  0.0021  0.2084 -0.0011  0.0161
                                           -0.0071 -0.0050  0.0050 -0.0083
   196. (0.01755) BD*( 1) C   2 - H  13  
                ( 39.37%)   0.6274* C   2 s( 21.72%)p 3.60( 78.24%)d 0.00(  0.05%)
                                            0.0001 -0.4659  0.0085  0.0031  0.0047
                                            0.1319  0.0113 -0.8745  0.0069  0.0003
                                            0.0001  0.0051  0.0007 -0.0208
                ( 60.63%)  -0.7787* H  13 s( 99.92%)p 0.00(  0.08%)
                                           -0.9996  0.0041 -0.0001 -0.0053  0.0278
   197. (0.01752) BD*( 1) C   2 - H  14  
                ( 39.34%)   0.6272* C   2 s( 21.73%)p 3.60( 78.23%)d 0.00(  0.05%)
                                           -0.0001  0.4660 -0.0085  0.0901 -0.0061
                                           -0.7989 -0.0008 -0.3683  0.0126 -0.0037
                                           -0.0015  0.0140 -0.0150 -0.0046
                ( 60.66%)  -0.7788* H  14 s( 99.92%)p 0.00(  0.08%)
                                            0.9996 -0.0041 -0.0028  0.0261  0.0108
   198. (0.01283) BD*( 1) C   3 - C   4  
                ( 49.99%)   0.7070* C   3 s( 28.58%)p 2.50( 71.38%)d 0.00(  0.04%)
                                           -0.0003 -0.5345 -0.0091 -0.7419  0.0023
                                            0.3305 -0.0002 -0.2325  0.0003  0.0126
                                           -0.0088  0.0040 -0.0107  0.0078
                ( 50.01%)  -0.7072* C   4 s( 28.53%)p 2.50( 71.43%)d 0.00(  0.04%)
                                           -0.0003 -0.5340 -0.0098  0.7424 -0.0018
                                           -0.3305  0.0007  0.2322 -0.0004  0.0126
                                           -0.0087  0.0039 -0.0108  0.0079
   199. (0.01839) BD*( 1) C   3 - H  15  
                ( 39.35%)   0.6273* C   3 s( 21.50%)p 3.65( 78.46%)d 0.00(  0.05%)
                                           -0.0001  0.4636 -0.0079  0.0004 -0.0015
                                            0.1339  0.0104 -0.8755  0.0039  0.0000
                                           -0.0001 -0.0054 -0.0007  0.0207
                ( 60.65%)  -0.7788* H  15 s( 99.92%)p 0.00(  0.08%)
                                            0.9996 -0.0045  0.0002 -0.0050  0.0279
   200. (0.01844) BD*( 1) C   3 - H  16  
                ( 39.38%)   0.6276* C   3 s( 21.48%)p 3.65( 78.47%)d 0.00(  0.05%)
                                            0.0001 -0.4635  0.0079  0.0922  0.0004
                                           -0.8006 -0.0026 -0.3677  0.0110  0.0035
                                            0.0017 -0.0139  0.0151  0.0049
                ( 60.62%)  -0.7786* H  16 s( 99.92%)p 0.00(  0.08%)
                                           -0.9996  0.0045 -0.0031  0.0259  0.0110
   201. (0.01260) BD*( 1) C   4 - C   5  
                ( 49.99%)   0.7070* C   4 s( 28.53%)p 2.50( 71.42%)d 0.00(  0.04%)
                                           -0.0003 -0.5341 -0.0093 -0.6631  0.0023
                                           -0.4812  0.0010  0.2073 -0.0005 -0.0161
                                            0.0070  0.0051 -0.0047  0.0083
                ( 50.01%)  -0.7072* C   5 s( 28.50%)p 2.51( 71.46%)d 0.00(  0.04%)
                                           -0.0003 -0.5338 -0.0094  0.6644 -0.0020
                                            0.4795 -0.0011 -0.2079  0.0003 -0.0161
                                            0.0070  0.0051 -0.0049  0.0083
   202. (0.01822) BD*( 1) C   4 - H  17  
                ( 39.28%)   0.6267* C   4 s( 21.50%)p 3.65( 78.45%)d 0.00(  0.05%)
                                           -0.0001  0.4636 -0.0081  0.0923  0.0003
                                           -0.8001 -0.0027 -0.3684  0.0109 -0.0035
                                           -0.0016  0.0138 -0.0151 -0.0048
                ( 60.72%)  -0.7793* H  17 s( 99.92%)p 0.00(  0.08%)
                                            0.9996 -0.0045 -0.0031  0.0259  0.0111
   203. (0.01834) BD*( 1) C   4 - H  18  
                ( 39.37%)   0.6275* C   4 s( 21.46%)p 3.66( 78.49%)d 0.00(  0.05%)
                                            0.0001 -0.4632  0.0081  0.0011 -0.0012
                                            0.1350  0.0107 -0.8756  0.0036  0.0001
                                            0.0001  0.0054  0.0008 -0.0207
                ( 60.63%)  -0.7786* H  18 s( 99.92%)p 0.00(  0.08%)
                                           -0.9996  0.0045  0.0001 -0.0051  0.0278
   204. (0.01254) BD*( 1) C   5 - C   6  
                ( 49.91%)   0.7065* C   5 s( 28.58%)p 2.50( 71.38%)d 0.00(  0.04%)
                                           -0.0003 -0.5345 -0.0092 -0.7417  0.0025
                                            0.3337 -0.0005 -0.2287  0.0006  0.0126
                                           -0.0086  0.0039 -0.0106  0.0079
                ( 50.09%)  -0.7078* C   6 s( 28.59%)p 2.50( 71.37%)d 0.00(  0.04%)
                                           -0.0003 -0.5346 -0.0096  0.7409 -0.0017
                                           -0.3372  0.0000  0.2260 -0.0002  0.0131
                                           -0.0083  0.0042 -0.0102  0.0080
   205. (0.01823) BD*( 1) C   5 - H  19  
                ( 39.30%)   0.6269* C   5 s( 21.49%)p 3.65( 78.47%)d 0.00(  0.05%)
                                           -0.0001  0.4635 -0.0079 -0.0017 -0.0010
                                            0.1384  0.0103 -0.8749  0.0035 -0.0001
                                            0.0001 -0.0056 -0.0008  0.0207
                ( 60.70%)  -0.7791* H  19 s( 99.92%)p 0.00(  0.08%)
                                            0.9996 -0.0045  0.0000 -0.0051  0.0279
   206. (0.01865) BD*( 1) C   5 - H  20  
                ( 39.44%)   0.6280* C   5 s( 21.46%)p 3.66( 78.49%)d 0.00(  0.05%)
                                            0.0001 -0.4632  0.0080  0.0886  0.0002
                                           -0.7992 -0.0030 -0.3718  0.0107  0.0034
                                            0.0016 -0.0140  0.0151  0.0048
                ( 60.56%)  -0.7782* H  20 s( 99.92%)p 0.00(  0.08%)
                                           -0.9996  0.0046 -0.0030  0.0258  0.0111
   207. (0.01578) BD*( 1) C   6 - C   7  
                ( 50.15%)   0.7082* C   6 s( 27.97%)p 2.57( 71.99%)d 0.00(  0.04%)
                                            0.0003  0.5287  0.0098  0.6649 -0.0021
                                            0.4856 -0.0007 -0.2047  0.0010  0.0165
                                           -0.0069 -0.0051  0.0047 -0.0085
                ( 49.85%)  -0.7060* C   7 s( 28.85%)p 2.47( 71.11%)d 0.00(  0.04%)
                                            0.0003  0.5371  0.0027 -0.6611  0.0004
                                           -0.4791  0.0028  0.2110  0.0018  0.0152
                                           -0.0072 -0.0055  0.0041 -0.0082
   208. (0.01819) BD*( 1) C   6 - H  21  
                ( 39.52%)   0.6287* C   6 s( 21.43%)p 3.66( 78.52%)d 0.00(  0.05%)
                                            0.0002 -0.4629  0.0082 -0.0034 -0.0005
                                            0.1393  0.0111 -0.8750  0.0038  0.0000
                                           -0.0004  0.0052  0.0005 -0.0207
                ( 60.48%)  -0.7777* H  21 s( 99.92%)p 0.00(  0.08%)
                                           -0.9996  0.0044 -0.0000 -0.0055  0.0277
   209. (0.01781) BD*( 1) C   6 - H  22  
                ( 38.49%)   0.6204* C   6 s( 22.04%)p 3.54( 77.92%)d 0.00(  0.04%)
                                           -0.0001  0.4694 -0.0078  0.0915  0.0026
                                           -0.7938 -0.0027 -0.3749  0.0110 -0.0036
                                           -0.0018  0.0139 -0.0144 -0.0044
                ( 61.51%)  -0.7843* H  22 s( 99.92%)p 0.00(  0.08%)
                                            0.9996 -0.0054 -0.0052  0.0261  0.0117
   210. (0.01828) BD*( 1) C   7 - C   8  
                ( 49.38%)   0.7027* C   7 s( 27.70%)p 2.61( 72.26%)d 0.00(  0.05%)
                                           -0.0004 -0.5260 -0.0169 -0.7469 -0.0148
                                            0.3541 -0.0100 -0.1975  0.0035  0.0143
                                           -0.0075  0.0037 -0.0107  0.0091
                ( 50.62%)  -0.7115* C   8 s( 30.69%)p 2.26( 69.27%)d 0.00(  0.05%)
                                           -0.0003 -0.5539 -0.0034  0.7352 -0.0156
                                           -0.3352 -0.0096  0.1986  0.0024  0.0121
                                           -0.0082  0.0042 -0.0126  0.0084
   211. (0.01883) BD*( 1) C   7 - H  23  
                ( 38.92%)   0.6239* C   7 s( 21.79%)p 3.59( 78.17%)d 0.00(  0.04%)
                                           -0.0001  0.4667 -0.0086 -0.0195  0.0029
                                            0.1677  0.0108 -0.8678  0.0079 -0.0007
                                           -0.0006 -0.0061 -0.0012  0.0199
                ( 61.08%)  -0.7815* H  23 s( 99.92%)p 0.00(  0.08%)
                                            0.9996 -0.0055  0.0000 -0.0056  0.0280
   212. (0.01396) BD*( 1) C   7 - H  24  
                ( 39.21%)   0.6262* C   7 s( 21.68%)p 3.61( 78.27%)d 0.00(  0.05%)
                                            0.0001 -0.4656  0.0072  0.0621 -0.0027
                                           -0.7849 -0.0016 -0.4033  0.0137  0.0009
                                           -0.0001 -0.0154  0.0143  0.0029
                ( 60.79%)  -0.7796* H  24 s( 99.92%)p 0.00(  0.08%)
                                           -0.9996  0.0026 -0.0022  0.0260  0.0118
   213. (0.01625) BD*( 1) C   8 - O   9  
                ( 67.79%)   0.8234* C   8 s( 21.13%)p 3.72( 78.58%)d 0.01(  0.29%)
                                            0.0001  0.4579  0.0403  0.1213  0.0095
                                           -0.7542 -0.0381 -0.4473 -0.0248 -0.0110
                                           -0.0063  0.0400 -0.0334 -0.0067
                ( 32.21%)  -0.5675* O   9 s( 32.48%)p 2.08( 67.46%)d 0.00(  0.07%)
                                           -0.0001  0.5699  0.0045 -0.0532 -0.0024
                                            0.6877  0.0015  0.4458 -0.0017  0.0031
                                            0.0062  0.0224 -0.0113  0.0020
   214. (0.03021) BD*( 1) C   8 - H  25  
                ( 40.81%)   0.6388* C   8 s( 24.03%)p 3.16( 75.91%)d 0.00(  0.05%)
                                            0.0000 -0.4900  0.0153 -0.0502 -0.0122
                                            0.1982 -0.0065 -0.8468  0.0055  0.0001
                                           -0.0015  0.0092 -0.0012 -0.0215
                ( 59.19%)  -0.7693* H  25 s( 99.92%)p 0.00(  0.08%)
                                           -0.9996  0.0066  0.0009 -0.0040  0.0286
   215. (0.02805) BD*( 1) C   8 - H  26  
                ( 40.54%)   0.6367* C   8 s( 24.27%)p 3.12( 75.68%)d 0.00(  0.05%)
                                            0.0000 -0.4925  0.0087 -0.6642  0.0051
                                           -0.5243  0.0107  0.2014 -0.0088 -0.0187
                                            0.0054  0.0074 -0.0041  0.0095
                ( 59.46%)  -0.7711* H  26 s( 99.92%)p 0.00(  0.08%)
                                           -0.9996  0.0056  0.0207  0.0193 -0.0059
   216. (0.00539) BD*( 1) O   9 - H  27  
                ( 27.06%)   0.5202* O   9 s( 19.75%)p 4.06( 80.17%)d 0.00(  0.08%)
                                            0.0002  0.4438  0.0225  0.7424  0.0222
                                           -0.4499 -0.0296  0.2160 -0.0038 -0.0104
                                            0.0189 -0.0063  0.0172 -0.0057
                ( 72.94%)  -0.8541* H  27 s( 99.62%)p 0.00(  0.38%)
                                            0.9981 -0.0028 -0.0504  0.0333 -0.0133


 NHO Directionality and "Bond Bending" (deviations from line of nuclear centers)

         [Thresholds for printing:  angular deviation  >  1.0 degree]
                                    hybrid p-character > 25.0%
                                    orbital occupancy  >  0.10e

                                Line of Centers        Hybrid 1              Hybrid 2
                                ---------------  -------------------   ------------------
                NBO               Theta   Phi    Theta   Phi    Dev    Theta   Phi    Dev
 ========================================================================================
     1. BD (   1) C   1 - C   2    73.9  335.8    73.4  334.6   1.2    105.6  157.0   1.3
    20. BD (   1) C   7 - C   8    76.9  334.7     --     --    --     104.1  154.4   1.1
    21. BD (   1) C   7 - H  23   169.3   94.5   168.2   95.3   1.1      --     --    --
    22. BD (   1) C   7 - H  24    62.8   93.8    63.7   94.3   1.1      --     --    --
    23. BD (   1) C   8 - O   9   121.7  276.6   120.5  279.4   2.7     57.3   94.6   2.0
    24. BD (   1) C   8 - H  25    10.5  281.9    13.5  288.0   3.2      --     --    --
    25. BD (   1) C   8 - H  26   102.0   41.2   103.0   37.9   3.3      --     --    --
    26. BD (   1) O   9 - H  27    73.3  331.5    76.8  327.9   4.9      --     --    --
    36. LP (   1) O   9             --     --    138.0  212.2   --       --     --    --
    37. LP (   2) O   9             --     --     46.9  224.1   --       --     --    --


 Second Order Perturbation Theory Analysis of Fock Matrix in NBO Basis

     Threshold for printing:   0.50 kcal/mol
                                                                              E(2)  E(j)-E(i) F(i,j)
         Donor NBO (i)                     Acceptor NBO (j)                 kcal/mol   a.u.    a.u. 
 ===================================================================================================

 within unit  1
   1. BD (   1) C   1 - C   2        / 56. RY*(   1) C   3                    0.69    1.39    0.028
   1. BD (   1) C   1 - C   2        / 58. RY*(   3) C   3                    0.55    1.52    0.026
   1. BD (   1) C   1 - C   2        /192. BD*(   1) C   1 - H  10            0.60    1.04    0.022
   1. BD (   1) C   1 - C   2        /195. BD*(   1) C   2 - C   3            1.13    1.00    0.030
   1. BD (   1) C   1 - C   2        /196. BD*(   1) C   2 - H  13            0.57    1.04    0.022
   1. BD (   1) C   1 - C   2        /197. BD*(   1) C   2 - H  14            0.57    1.04    0.022
   1. BD (   1) C   1 - C   2        /198. BD*(   1) C   3 - C   4            2.26    1.01    0.043
   2. BD (   1) C   1 - H  10        /195. BD*(   1) C   2 - C   3            3.36    0.89    0.049
   3. BD (   1) C   1 - H  11        /196. BD*(   1) C   2 - H  13            3.13    0.93    0.048
   4. BD (   1) C   1 - H  12        /197. BD*(   1) C   2 - H  14            3.13    0.93    0.048
   5. BD (   1) C   2 - C   3        / 38. RY*(   1) C   1                    1.19    1.40    0.037
   5. BD (   1) C   2 - C   3        / 67. RY*(   3) C   4                    0.76    1.51    0.030
   5. BD (   1) C   2 - C   3        /191. BD*(   1) C   1 - C   2            0.96    0.99    0.028
   5. BD (   1) C   2 - C   3        /192. BD*(   1) C   1 - H  10            1.71    1.04    0.038
   5. BD (   1) C   2 - C   3        /196. BD*(   1) C   2 - H  13            0.57    1.03    0.022
   5. BD (   1) C   2 - C   3        /197. BD*(   1) C   2 - H  14            0.57    1.03    0.022
   5. BD (   1) C   2 - C   3        /198. BD*(   1) C   3 - C   4            1.23    1.00    0.031
   5. BD (   1) C   2 - C   3        /199. BD*(   1) C   3 - H  15            0.59    1.03    0.022
   5. BD (   1) C   2 - C   3        /200. BD*(   1) C   3 - H  16            0.59    1.03    0.022
   5. BD (   1) C   2 - C   3        /201. BD*(   1) C   4 - C   5            2.10    1.00    0.041
   6. BD (   1) C   2 - H  13        /193. BD*(   1) C   1 - H  11            3.25    0.92    0.049
   6. BD (   1) C   2 - H  13        /199. BD*(   1) C   3 - H  15            3.31    0.92    0.049
   7. BD (   1) C   2 - H  14        /194. BD*(   1) C   1 - H  12            3.25    0.92    0.049
   7. BD (   1) C   2 - H  14        /200. BD*(   1) C   3 - H  16            3.32    0.91    0.049
   8. BD (   1) C   3 - C   4        / 47. RY*(   1) C   2                    1.11    1.45    0.036
   8. BD (   1) C   3 - C   4        / 74. RY*(   1) C   5                    0.71    1.40    0.028
   8. BD (   1) C   3 - C   4        / 76. RY*(   3) C   5                    0.51    1.50    0.025
   8. BD (   1) C   3 - C   4        /191. BD*(   1) C   1 - C   2            2.14    0.99    0.041
   8. BD (   1) C   3 - C   4        /195. BD*(   1) C   2 - C   3            1.15    1.00    0.030
   8. BD (   1) C   3 - C   4        /199. BD*(   1) C   3 - H  15            0.61    1.03    0.022
   8. BD (   1) C   3 - C   4        /200. BD*(   1) C   3 - H  16            0.61    1.03    0.022
   8. BD (   1) C   3 - C   4        /201. BD*(   1) C   4 - C   5            1.22    1.00    0.031
   8. BD (   1) C   3 - C   4        /202. BD*(   1) C   4 - H  17            0.61    1.03    0.022
   8. BD (   1) C   3 - C   4        /203. BD*(   1) C   4 - H  18            0.61    1.03    0.022
   8. BD (   1) C   3 - C   4        /204. BD*(   1) C   5 - C   6            2.07    1.00    0.041
   9. BD (   1) C   3 - H  15        / 65. RY*(   1) C   4                    0.69    1.34    0.027
   9. BD (   1) C   3 - H  15        /196. BD*(   1) C   2 - H  13            3.18    0.92    0.048
   9. BD (   1) C   3 - H  15        /203. BD*(   1) C   4 - H  18            3.24    0.91    0.049
  10. BD (   1) C   3 - H  16        / 66. RY*(   2) C   4                    0.77    1.45    0.030
  10. BD (   1) C   3 - H  16        /197. BD*(   1) C   2 - H  14            3.17    0.92    0.048
  10. BD (   1) C   3 - H  16        /202. BD*(   1) C   4 - H  17            3.23    0.92    0.049
  11. BD (   1) C   4 - C   5        / 58. RY*(   3) C   3                    0.95    1.51    0.034
  11. BD (   1) C   4 - C   5        / 85. RY*(   3) C   6                    1.13    1.48    0.037
  11. BD (   1) C   4 - C   5        /195. BD*(   1) C   2 - C   3            2.11    0.99    0.041
  11. BD (   1) C   4 - C   5        /198. BD*(   1) C   3 - C   4            1.21    1.00    0.031
  11. BD (   1) C   4 - C   5        /202. BD*(   1) C   4 - H  17            0.61    1.03    0.022
  11. BD (   1) C   4 - C   5        /203. BD*(   1) C   4 - H  18            0.61    1.03    0.022
  11. BD (   1) C   4 - C   5        /204. BD*(   1) C   5 - C   6            1.24    1.00    0.031
  11. BD (   1) C   4 - C   5        /205. BD*(   1) C   5 - H  19            0.61    1.03    0.022
  11. BD (   1) C   4 - C   5        /206. BD*(   1) C   5 - H  20            0.60    1.03    0.022
  11. BD (   1) C   4 - C   5        /207. BD*(   1) C   6 - C   7            2.13    1.00    0.041
  12. BD (   1) C   4 - H  17        /200. BD*(   1) C   3 - H  16            3.24    0.91    0.049
  12. BD (   1) C   4 - H  17        /206. BD*(   1) C   5 - H  20            3.24    0.91    0.049
  13. BD (   1) C   4 - H  18        / 75. RY*(   2) C   5                    0.55    1.51    0.026
  13. BD (   1) C   4 - H  18        /199. BD*(   1) C   3 - H  15            3.23    0.91    0.049
  13. BD (   1) C   4 - H  18        /205. BD*(   1) C   5 - H  19            3.21    0.91    0.048
  14. BD (   1) C   5 - C   6        / 67. RY*(   3) C   4                    0.80    1.51    0.031
  14. BD (   1) C   5 - C   6        / 93. RY*(   2) C   7                    1.00    1.47    0.034
  14. BD (   1) C   5 - C   6        /198. BD*(   1) C   3 - C   4            2.12    1.00    0.041
  14. BD (   1) C   5 - C   6        /201. BD*(   1) C   4 - C   5            1.22    1.00    0.031
  14. BD (   1) C   5 - C   6        /205. BD*(   1) C   5 - H  19            0.62    1.03    0.022
  14. BD (   1) C   5 - C   6        /206. BD*(   1) C   5 - H  20            0.61    1.03    0.022
  14. BD (   1) C   5 - C   6        /207. BD*(   1) C   6 - C   7            1.18    1.00    0.031
  14. BD (   1) C   5 - C   6        /208. BD*(   1) C   6 - H  21            0.62    1.03    0.022
  14. BD (   1) C   5 - C   6        /209. BD*(   1) C   6 - H  22            0.64    1.04    0.023
  14. BD (   1) C   5 - C   6        /210. BD*(   1) C   7 - C   8            2.23    0.99    0.042
  15. BD (   1) C   5 - H  19        / 66. RY*(   2) C   4                    0.76    1.45    0.030
  15. BD (   1) C   5 - H  19        /203. BD*(   1) C   4 - H  18            3.23    0.91    0.049
  15. BD (   1) C   5 - H  19        /208. BD*(   1) C   6 - H  21            3.26    0.91    0.049
  16. BD (   1) C   5 - H  20        / 65. RY*(   1) C   4                    0.68    1.33    0.027
  16. BD (   1) C   5 - H  20        / 84. RY*(   2) C   6                    0.65    1.48    0.028
  16. BD (   1) C   5 - H  20        /202. BD*(   1) C   4 - H  17            3.20    0.91    0.048
  16. BD (   1) C   5 - H  20        /209. BD*(   1) C   6 - H  22            3.12    0.93    0.048
  17. BD (   1) C   6 - C   7        / 76. RY*(   3) C   5                    1.00    1.50    0.035
  17. BD (   1) C   6 - C   7        /101. RY*(   1) C   8                    0.73    1.44    0.029
  17. BD (   1) C   6 - C   7        /201. BD*(   1) C   4 - C   5            2.12    1.00    0.041
  17. BD (   1) C   6 - C   7        /204. BD*(   1) C   5 - C   6            1.18    1.00    0.031
  17. BD (   1) C   6 - C   7        /208. BD*(   1) C   6 - H  21            0.56    1.03    0.022
  17. BD (   1) C   6 - C   7        /209. BD*(   1) C   6 - H  22            0.61    1.05    0.023
  17. BD (   1) C   6 - C   7        /210. BD*(   1) C   7 - C   8            0.95    0.99    0.027
  17. BD (   1) C   6 - C   7        /211. BD*(   1) C   7 - H  23            0.61    1.03    0.022
  17. BD (   1) C   6 - C   7        /212. BD*(   1) C   7 - H  24            0.66    1.03    0.023
  17. BD (   1) C   6 - C   7        /215. BD*(   1) C   8 - H  26            1.60    1.02    0.036
  18. BD (   1) C   6 - H  21        /205. BD*(   1) C   5 - H  19            3.21    0.91    0.048
  18. BD (   1) C   6 - H  21        /211. BD*(   1) C   7 - H  23            3.22    0.92    0.049
  19. BD (   1) C   6 - H  22        / 75. RY*(   2) C   5                    0.52    1.51    0.025
  19. BD (   1) C   6 - H  22        / 92. RY*(   1) C   7                    0.58    1.36    0.025
  19. BD (   1) C   6 - H  22        /206. BD*(   1) C   5 - H  20            3.27    0.91    0.049
  19. BD (   1) C   6 - H  22        /212. BD*(   1) C   7 - H  24            3.36    0.91    0.049
  20. BD (   1) C   7 - C   8        / 83. RY*(   1) C   6                    1.13    1.39    0.036
  20. BD (   1) C   7 - C   8        /110. RY*(   1) O   9                    0.81    1.97    0.036
  20. BD (   1) C   7 - C   8        /204. BD*(   1) C   5 - C   6            2.17    1.02    0.042
  20. BD (   1) C   7 - C   8        /207. BD*(   1) C   6 - C   7            1.21    1.02    0.031
  20. BD (   1) C   7 - C   8        /211. BD*(   1) C   7 - H  23            0.57    1.05    0.022
  20. BD (   1) C   7 - C   8        /212. BD*(   1) C   7 - H  24            0.59    1.05    0.022
  20. BD (   1) C   7 - C   8        /214. BD*(   1) C   8 - H  25            0.50    1.03    0.020
  20. BD (   1) C   7 - C   8        /215. BD*(   1) C   8 - H  26            0.60    1.04    0.022
  20. BD (   1) C   7 - C   8        /216. BD*(   1) O   9 - H  27            1.91    1.03    0.040
  21. BD (   1) C   7 - H  23        / 84. RY*(   2) C   6                    0.58    1.49    0.026
  21. BD (   1) C   7 - H  23        /208. BD*(   1) C   6 - H  21            3.23    0.92    0.049
  21. BD (   1) C   7 - H  23        /213. BD*(   1) C   8 - O   9            0.67    0.78    0.020
  21. BD (   1) C   7 - H  23        /214. BD*(   1) C   8 - H  25            3.22    0.90    0.048
  22. BD (   1) C   7 - H  24        /209. BD*(   1) C   6 - H  22            3.08    0.94    0.048
  22. BD (   1) C   7 - H  24        /213. BD*(   1) C   8 - O   9            4.39    0.78    0.052
  23. BD (   1) C   8 - O   9        /188. RY*(   2) H  27                    0.55    1.80    0.028
  23. BD (   1) C   8 - O   9        /212. BD*(   1) C   7 - H  24            1.57    1.26    0.040
  24. BD (   1) C   8 - H  25        / 92. RY*(   1) C   7                    0.53    1.39    0.024
  24. BD (   1) C   8 - H  25        /111. RY*(   2) O   9                    0.68    1.68    0.030
  24. BD (   1) C   8 - H  25        /211. BD*(   1) C   7 - H  23            3.28    0.94    0.050
  25. BD (   1) C   8 - H  26        /207. BD*(   1) C   6 - C   7            3.67    0.91    0.052
  26. BD (   1) O   9 - H  27        / 92. RY*(   1) C   7                    0.54    1.59    0.026
  26. BD (   1) O   9 - H  27        /103. RY*(   3) C   8                    0.92    1.69    0.035
  26. BD (   1) O   9 - H  27        /210. BD*(   1) C   7 - C   8            2.99    1.10    0.051
  27. CR (   1) C   1                /119. RY*(   1) H  10                    0.62   10.48    0.072
  27. CR (   1) C   1                /123. RY*(   1) H  11                    0.62   10.48    0.072
  27. CR (   1) C   1                /127. RY*(   1) H  12                    0.62   10.48    0.072
  28. CR (   1) C   2                / 40. RY*(   3) C   1                    1.24   10.60    0.103
  28. CR (   1) C   2                / 56. RY*(   1) C   3                    0.75   10.86    0.081
  28. CR (   1) C   2                / 59. RY*(   4) C   3                    0.53   10.80    0.068
  28. CR (   1) C   2                /131. RY*(   1) H  13                    0.59   10.46    0.070
  28. CR (   1) C   2                /135. RY*(   1) H  14                    0.59   10.46    0.070
  29. CR (   1) C   3                / 51. RY*(   5) C   2                    0.70   10.85    0.078
  29. CR (   1) C   3                / 65. RY*(   1) C   4                    0.53   10.92    0.068
  29. CR (   1) C   3                / 68. RY*(   4) C   4                    0.59   10.83    0.071
  29. CR (   1) C   3                /139. RY*(   1) H  15                    0.59   10.46    0.070
  29. CR (   1) C   3                /143. RY*(   1) H  16                    0.59   10.46    0.070
  30. CR (   1) C   4                / 56. RY*(   1) C   3                    0.65   10.86    0.075
  30. CR (   1) C   4                / 59. RY*(   4) C   3                    0.65   10.80    0.075
  30. CR (   1) C   4                / 74. RY*(   1) C   5                    0.64   10.87    0.075
  30. CR (   1) C   4                / 77. RY*(   4) C   5                    0.59   10.83    0.071
  30. CR (   1) C   4                /147. RY*(   1) H  17                    0.59   10.47    0.070
  30. CR (   1) C   4                /151. RY*(   1) H  18                    0.59   10.47    0.070
  31. CR (   1) C   5                / 65. RY*(   1) C   4                    0.54   10.92    0.069
  31. CR (   1) C   5                / 68. RY*(   4) C   4                    0.58   10.83    0.070
  31. CR (   1) C   5                / 83. RY*(   1) C   6                    0.59   10.84    0.072
  31. CR (   1) C   5                / 86. RY*(   4) C   6                    0.52   11.07    0.068
  31. CR (   1) C   5                /155. RY*(   1) H  19                    0.59   10.47    0.070
  31. CR (   1) C   5                /159. RY*(   1) H  20                    0.58   10.46    0.070
  32. CR (   1) C   6                / 74. RY*(   1) C   5                    0.70   10.87    0.078
  32. CR (   1) C   6                / 77. RY*(   4) C   5                    0.59   10.83    0.071
  32. CR (   1) C   6                / 94. RY*(   3) C   7                    0.89   10.76    0.087
  32. CR (   1) C   6                /163. RY*(   1) H  21                    0.58   10.46    0.070
  32. CR (   1) C   6                /167. RY*(   1) H  22                    0.66   10.47    0.074
  33. CR (   1) C   7                / 83. RY*(   1) C   6                    0.61   10.85    0.072
  33. CR (   1) C   7                /171. RY*(   1) H  23                    0.62   10.45    0.072
  33. CR (   1) C   7                /175. RY*(   1) H  24                    0.60   10.46    0.071
  34. CR (   1) C   8                / 95. RY*(   4) C   7                    0.80   11.22    0.084
  34. CR (   1) C   8                /179. RY*(   1) H  25                    0.54   10.49    0.067
  34. CR (   1) C   8                /183. RY*(   1) H  26                    0.52   10.48    0.066
  34. CR (   1) C   8                /213. BD*(   1) C   8 - O   9            0.98   10.43    0.091
  35. CR (   1) O   9                /101. RY*(   1) C   8                    0.52   19.81    0.091
  35. CR (   1) O   9                /103. RY*(   3) C   8                    1.22   19.94    0.139
  35. CR (   1) O   9                /105. RY*(   5) C   8                    0.89   20.26    0.120
  36. LP (   1) O   9                /101. RY*(   1) C   8                    0.70    1.43    0.028
  36. LP (   1) O   9                /102. RY*(   2) C   8                    0.61    1.80    0.030
  36. LP (   1) O   9                /189. RY*(   3) H  27                    0.91    2.08    0.039
  36. LP (   1) O   9                /210. BD*(   1) C   7 - C   8            0.80    0.98    0.025
  36. LP (   1) O   9                /212. BD*(   1) C   7 - H  24            0.54    1.02    0.021
  36. LP (   1) O   9                /214. BD*(   1) C   8 - H  25            1.74    1.00    0.037
  36. LP (   1) O   9                /215. BD*(   1) C   8 - H  26            0.81    1.01    0.026
  37. LP (   2) O   9                /103. RY*(   3) C   8                    0.53    1.29    0.024
  37. LP (   2) O   9                /104. RY*(   4) C   8                    0.91    2.33    0.041
  37. LP (   2) O   9                /187. RY*(   1) H  27                    1.96    1.74    0.053
  37. LP (   2) O   9                /188. RY*(   2) H  27                    0.78    1.28    0.028
  37. LP (   2) O   9                /214. BD*(   1) C   8 - H  25            5.77    0.72    0.058
  37. LP (   2) O   9                /215. BD*(   1) C   8 - H  26            7.53    0.73    0.066


 Natural Bond Orbitals (Summary):

                                                            Principal Delocalizations
           NBO                        Occupancy    Energy   (geminal,vicinal,remote)
 ====================================================================================
 Molecular unit  1  (C8H18O)
     1. BD (   1) C   1 - C   2          1.98806    -0.58388  198(v),195(g),56(v),192(g)
                                                    197(g),196(g),58(v)
     2. BD (   1) C   1 - H  10          1.98877    -0.47546  195(v)
     3. BD (   1) C   1 - H  11          1.98902    -0.47477  196(v)
     4. BD (   1) C   1 - H  12          1.98903    -0.47484  197(v)
     5. BD (   1) C   2 - C   3          1.98080    -0.57764  201(v),192(v),198(g),38(v)
                                                    191(g),67(v),199(g),200(g)
                                                    197(g),196(g)
     6. BD (   1) C   2 - H  13          1.97735    -0.46412  199(v),193(v)
     7. BD (   1) C   2 - H  14          1.97731    -0.46401  200(v),194(v)
     8. BD (   1) C   3 - C   4          1.98001    -0.57724  191(v),204(v),201(g),195(g)
                                                    47(v),74(v),199(g),202(g)
                                                    200(g),203(g),76(v)
     9. BD (   1) C   3 - H  15          1.97735    -0.46274  203(v),196(v),65(v)
    10. BD (   1) C   3 - H  16          1.97743    -0.46289  202(v),197(v),66(v)
    11. BD (   1) C   4 - C   5          1.97980    -0.57628  207(v),195(v),204(g),198(g)
                                                    85(v),58(v),202(g),203(g)
                                                    205(g),206(g)
    12. BD (   1) C   4 - H  17          1.97714    -0.46171  206(v),200(v)
    13. BD (   1) C   4 - H  18          1.97726    -0.46216  199(v),205(v),75(v)
    14. BD (   1) C   5 - C   6          1.97953    -0.57607  210(v),198(v),201(g),207(g)
                                                    93(v),67(v),209(g),205(g)
                                                    208(g),206(g)
    15. BD (   1) C   5 - H  19          1.97707    -0.46163  208(v),203(v),66(v)
    16. BD (   1) C   5 - H  20          1.97781    -0.46225  202(v),209(v),65(v),84(v)
    17. BD (   1) C   6 - C   7          1.98023    -0.57819  201(v),215(v),204(g),76(v)
                                                    210(g),101(v),212(g),209(g)
                                                    211(g),208(g)
    18. BD (   1) C   6 - H  21          1.97737    -0.46143  211(v),205(v)
    19. BD (   1) C   6 - H  22          1.97630    -0.45793  212(v),206(v),92(v),75(v)
    20. BD (   1) C   7 - C   8          1.98191    -0.59649  204(v),216(v),207(g),83(v)
                                                    110(v),215(g),212(g),211(g)
                                                    214(g)
    21. BD (   1) C   7 - H  23          1.97564    -0.46550  208(v),214(v),213(v),84(v)
    22. BD (   1) C   7 - H  24          1.97446    -0.46998  213(v),209(v)
    23. BD (   1) C   8 - O   9          1.99468    -0.81311  212(v),188(v)
    24. BD (   1) C   8 - H  25          1.98690    -0.49033  211(v),111(v),92(v)
    25. BD (   1) C   8 - H  26          1.98692    -0.48907  207(v)
    26. BD (   1) O   9 - H  27          1.98852    -0.68910  210(v),103(v),92(r)
    27. CR (   1) C   1                  1.99925   -10.05744  123(v),127(v),119(v)
    28. CR (   1) C   2                  1.99914   -10.05458  40(v),56(v),135(v),131(v)
                                                    59(v)
    29. CR (   1) C   3                  1.99912   -10.04949  51(v),139(v),143(v),68(v)
                                                    65(v)
    30. CR (   1) C   4                  1.99913   -10.04848  59(v),56(v),74(v),147(v)
                                                    151(v),77(v)
    31. CR (   1) C   5                  1.99913   -10.04848  83(v),155(v),159(v),68(v)
                                                    65(v),86(v)
    32. CR (   1) C   6                  1.99913   -10.04620  94(v),74(v),167(v),77(v)
                                                    163(v)
    33. CR (   1) C   7                  1.99912   -10.05333  171(v),83(v),175(v)
    34. CR (   1) C   8                  1.99912   -10.12096  213(g),95(v),179(v),183(v)
    35. CR (   1) O   9                  1.99975   -18.94335  103(v),105(v),101(v)
    36. LP (   1) O   9                  1.98012    -0.56621  214(v),189(v),215(v),210(v)
                                                    101(v),102(v),212(r)
    37. LP (   2) O   9                  1.95848    -0.28715  215(v),214(v),187(v),104(v)
                                                    188(v),103(v)
    38. RY*(   1) C   1                  0.00315     0.82004   
    39. RY*(   2) C   1                  0.00146     1.01483   
    40. RY*(   3) C   1                  0.00037     0.54828   
    41. RY*(   4) C   1                  0.00013     1.12472   
    42. RY*(   5) C   1                  0.00001     2.05681   
    43. RY*(   6) C   1                  0.00001     1.95903   
    44. RY*(   7) C   1                  0.00000     2.14733   
    45. RY*(   8) C   1                  0.00001     2.06976   
    46. RY*(   9) C   1                  0.00000     2.25841   
    47. RY*(   1) C   2                  0.00328     0.87149   
    48. RY*(   2) C   2                  0.00294     1.01222   
    49. RY*(   3) C   2                  0.00106     0.99740   
    50. RY*(   4) C   2                  0.00034     2.04417   
    51. RY*(   5) C   2                  0.00032     0.80032   
    52. RY*(   6) C   2                  0.00013     1.84477   
    53. RY*(   7) C   2                  0.00008     2.13567   
    54. RY*(   8) C   2                  0.00000     2.20350   
    55. RY*(   9) C   2                  0.00000     2.21054   
    56. RY*(   1) C   3                  0.00341     0.80769   
    57. RY*(   2) C   3                  0.00324     1.04259   
    58. RY*(   3) C   3                  0.00314     0.93202   
    59. RY*(   4) C   3                  0.00037     0.74677   
    60. RY*(   5) C   3                  0.00035     2.04966   
    61. RY*(   6) C   3                  0.00013     2.09443   
    62. RY*(   7) C   3                  0.00007     2.20767   
    63. RY*(   8) C   3                  0.00000     2.21837   
    64. RY*(   9) C   3                  0.00000     2.22285   
    65. RY*(   1) C   4                  0.00338     0.87239   
    66. RY*(   2) C   4                  0.00336     0.98935   
    67. RY*(   3) C   4                  0.00310     0.93248   
    68. RY*(   4) C   4                  0.00036     0.78156   
    69. RY*(   5) C   4                  0.00035     2.05316   
    70. RY*(   6) C   4                  0.00012     2.09893   
    71. RY*(   7) C   4                  0.00007     2.21625   
    72. RY*(   8) C   4                  0.00000     2.22419   
    73. RY*(   9) C   4                  0.00000     2.22918   
    74. RY*(   1) C   5                  0.00336     0.82260   
    75. RY*(   2) C   5                  0.00335     1.04896   
    76. RY*(   3) C   5                  0.00305     0.92656   
    77. RY*(   4) C   5                  0.00036     0.78616   
    78. RY*(   5) C   5                  0.00035     2.05838   
    79. RY*(   6) C   5                  0.00013     2.09162   
    80. RY*(   7) C   5                  0.00007     2.21763   
    81. RY*(   8) C   5                  0.00000     2.22150   
    82. RY*(   9) C   5                  0.00000     2.23324   
    83. RY*(   1) C   6                  0.00471     0.79172   
    84. RY*(   2) C   6                  0.00344     1.02137   
    85. RY*(   3) C   6                  0.00323     0.90768   
    86. RY*(   4) C   6                  0.00038     1.02320   
    87. RY*(   5) C   6                  0.00033     1.80710   
    88. RY*(   6) C   6                  0.00015     2.16047   
    89. RY*(   7) C   6                  0.00008     2.21174   
    90. RY*(   8) C   6                  0.00001     2.22723   
    91. RY*(   9) C   6                  0.00001     2.23515   
    92. RY*(   1) C   7                  0.00463     0.89737   
    93. RY*(   2) C   7                  0.00326     0.89747   
    94. RY*(   3) C   7                  0.00120     0.71213   
    95. RY*(   4) C   7                  0.00089     1.09682   
    96. RY*(   5) C   7                  0.00023     1.93462   
    97. RY*(   6) C   7                  0.00021     2.08421   
    98. RY*(   7) C   7                  0.00012     2.12904   
    99. RY*(   8) C   7                  0.00003     2.27757   
   100. RY*(   9) C   7                  0.00001     2.16753   
   101. RY*(   1) C   8                  0.00383     0.86246   
   102. RY*(   2) C   8                  0.00249     1.23792   
   103. RY*(   3) C   8                  0.00185     0.99823   
   104. RY*(   4) C   8                  0.00146     2.04717   
   105. RY*(   5) C   8                  0.00090     1.31930   
   106. RY*(   6) C   8                  0.00020     1.82201   
   107. RY*(   7) C   8                  0.00008     1.51657   
   108. RY*(   8) C   8                  0.00001     2.03614   
   109. RY*(   9) C   8                  0.00001     1.84910   
   110. RY*(   1) O   9                  0.00167     1.37067   
   111. RY*(   2) O   9                  0.00147     1.19092   
   112. RY*(   3) O   9                  0.00011     1.66185   
   113. RY*(   4) O   9                  0.00004     1.35694   
   114. RY*(   5) O   9                  0.00001     2.80775   
   115. RY*(   6) O   9                  0.00000     2.93232   
   116. RY*(   7) O   9                  0.00001     2.79213   
   117. RY*(   8) O   9                  0.00001     2.90525   
   118. RY*(   9) O   9                  0.00000     2.67547   
   119. RY*(   1) H  10                  0.00144     0.42724   
   120. RY*(   2) H  10                  0.00021     1.78812   
   121. RY*(   3) H  10                  0.00013     1.79599   
   122. RY*(   4) H  10                  0.00003     2.25500   
   123. RY*(   1) H  11                  0.00182     0.42313   
   124. RY*(   2) H  11                  0.00021     1.79746   
   125. RY*(   3) H  11                  0.00013     1.78681   
   126. RY*(   4) H  11                  0.00003     2.27193   
   127. RY*(   1) H  12                  0.00182     0.42294   
   128. RY*(   2) H  12                  0.00021     1.79731   
   129. RY*(   3) H  12                  0.00013     1.78642   
   130. RY*(   4) H  12                  0.00003     2.27189   
   131. RY*(   1) H  13                  0.00280     0.40183   
   132. RY*(   2) H  13                  0.00019     1.82831   
   133. RY*(   3) H  13                  0.00013     1.81839   
   134. RY*(   4) H  13                  0.00004     2.33350   
   135. RY*(   1) H  14                  0.00280     0.40205   
   136. RY*(   2) H  14                  0.00019     1.82837   
   137. RY*(   3) H  14                  0.00013     1.81847   
   138. RY*(   4) H  14                  0.00004     2.33402   
   139. RY*(   1) H  15                  0.00295     0.41410   
   140. RY*(   2) H  15                  0.00019     1.83895   
   141. RY*(   3) H  15                  0.00013     1.86641   
   142. RY*(   4) H  15                  0.00004     2.34211   
   143. RY*(   1) H  16                  0.00296     0.41328   
   144. RY*(   2) H  16                  0.00019     1.83865   
   145. RY*(   3) H  16                  0.00013     1.86591   
   146. RY*(   4) H  16                  0.00004     2.34149   
   147. RY*(   1) H  17                  0.00291     0.41755   
   148. RY*(   2) H  17                  0.00019     1.84453   
   149. RY*(   3) H  17                  0.00013     1.87806   
   150. RY*(   4) H  17                  0.00004     2.34503   
   151. RY*(   1) H  18                  0.00290     0.41666   
   152. RY*(   2) H  18                  0.00019     1.84375   
   153. RY*(   3) H  18                  0.00013     1.87868   
   154. RY*(   4) H  18                  0.00004     2.34276   
   155. RY*(   1) H  19                  0.00289     0.41848   
   156. RY*(   2) H  19                  0.00019     1.84448   
   157. RY*(   3) H  19                  0.00013     1.87854   
   158. RY*(   4) H  19                  0.00004     2.34548   
   159. RY*(   1) H  20                  0.00296     0.41371   
   160. RY*(   2) H  20                  0.00019     1.84242   
   161. RY*(   3) H  20                  0.00013     1.87829   
   162. RY*(   4) H  20                  0.00004     2.34309   
   163. RY*(   1) H  21                  0.00295     0.41759   
   164. RY*(   2) H  21                  0.00019     1.84454   
   165. RY*(   3) H  21                  0.00013     1.87536   
   166. RY*(   4) H  21                  0.00004     2.33705   
   167. RY*(   1) H  22                  0.00387     0.41969   
   168. RY*(   2) H  22                  0.00018     1.85756   
   169. RY*(   3) H  22                  0.00014     1.86869   
   170. RY*(   4) H  22                  0.00005     2.37395   
   171. RY*(   1) H  23                  0.00387     0.39789   
   172. RY*(   2) H  23                  0.00017     1.89866   
   173. RY*(   3) H  23                  0.00013     1.81590   
   174. RY*(   4) H  23                  0.00004     2.33087   
   175. RY*(   1) H  24                  0.00234     0.40742   
   176. RY*(   2) H  24                  0.00020     1.82789   
   177. RY*(   3) H  24                  0.00014     1.83451   
   178. RY*(   4) H  24                  0.00004     2.32813   
   179. RY*(   1) H  25                  0.00301     0.37150   
   180. RY*(   2) H  25                  0.00023     1.81521   
   181. RY*(   3) H  25                  0.00013     1.88067   
   182. RY*(   4) H  25                  0.00003     2.23437   
   183. RY*(   1) H  26                  0.00262     0.36225   
   184. RY*(   2) H  26                  0.00023     1.79034   
   185. RY*(   3) H  26                  0.00011     1.89569   
   186. RY*(   4) H  26                  0.00003     2.22552   
   187. RY*(   1) H  27                  0.00168     1.45379   
   188. RY*(   2) H  27                  0.00161     0.99004   
   189. RY*(   3) H  27                  0.00094     1.51401   
   190. RY*(   4) H  27                  0.00002     2.29792   
   191. BD*(   1) C   1 - C   2          0.00722     0.41489   
   192. BD*(   1) C   1 - H  10          0.00555     0.45773   
   193. BD*(   1) C   1 - H  11          0.00914     0.45136   
   194. BD*(   1) C   1 - H  12          0.00915     0.45115   
   195. BD*(   1) C   2 - C   3          0.01481     0.41852   
   196. BD*(   1) C   2 - H  13          0.01755     0.45499   
   197. BD*(   1) C   2 - H  14          0.01752     0.45541   
   198. BD*(   1) C   3 - C   4          0.01283     0.42425   
   199. BD*(   1) C   3 - H  15          0.01839     0.45104   
   200. BD*(   1) C   3 - H  16          0.01844     0.45053   
   201. BD*(   1) C   4 - C   5          0.01260     0.42420   
   202. BD*(   1) C   4 - H  17          0.01822     0.45243   
   203. BD*(   1) C   4 - H  18          0.01834     0.45082   
   204. BD*(   1) C   5 - C   6          0.01254     0.42622   
   205. BD*(   1) C   5 - H  19          0.01823     0.45205   
   206. BD*(   1) C   5 - H  20          0.01865     0.45030   
   207. BD*(   1) C   6 - C   7          0.01578     0.41933   
   208. BD*(   1) C   6 - H  21          0.01819     0.45002   
   209. BD*(   1) C   6 - H  22          0.01781     0.46858   
   210. BD*(   1) C   7 - C   8          0.01828     0.41556   
   211. BD*(   1) C   7 - H  23          0.01883     0.45438   
   212. BD*(   1) C   7 - H  24          0.01396     0.45071   
   213. BD*(   1) C   8 - O   9          0.01625     0.31180   
   214. BD*(   1) C   8 - H  25          0.03021     0.43667   
   215. BD*(   1) C   8 - H  26          0.02805     0.44437   
   216. BD*(   1) O   9 - H  27          0.00539     0.43832   
       -------------------------------
              Total Lewis   73.44818  ( 99.2543%)
        Valence non-Lewis    0.41193  (  0.5567%)
        Rydberg non-Lewis    0.13988  (  0.1890%)
       -------------------------------
            Total unit  1   74.00000  (100.0000%)
           Charge unit  1    0.00000
 Unable to Open any file for archive entry.
 1\1\GINC-COMPUTE-1-7\SP\RB3LYP\def2SVP\C8H18O1\ZAHRT2\08-Jan-2021\0\\#
  b3lyp/def2svp geom=NewRedundant pop=NBO\\4\\0,1\C,0,4.6629880652,-0.5
 356247938,-0.1335441364\C,0,3.3763934229,0.1798189555,-0.5423267536\C,
 0,2.1194109408,-0.421584986,0.0886205828\C,0,0.8265447368,0.286950061,
 -0.3154041566\C,0,-0.4300185805,-0.3132123252,0.3154874149\C,0,-1.7204
 278178,0.3911850918,-0.1012277003\C,0,-2.9758258241,-0.2104976537,0.53
 02605777\C,0,-4.2658542542,0.4443764508,0.0624388482\O,0,-4.39710075,0
 .2381547739,-1.3315973942\H,0,5.5494891611,-0.0803689152,-0.6029889045
 \H,0,4.6385400515,-1.5984702569,-0.4270319492\H,0,4.8087452027,-0.5006
 35567,0.9591387466\H,0,3.4429553889,1.2483556891,-0.268229616\H,0,3.27
 39383129,0.1592550817,-1.6424570546\H,0,2.050513889,-1.4910153111,-0.1
 845591401\H,0,2.218885233,-0.4010165852,1.1899496994\H,0,0.7256955172,
 0.2650169099,-1.416128268\H,0,0.8962076062,1.3565326812,-0.0435121268\
 H,0,-0.4968882644,-1.3836844348,0.0470660406\H,0,-0.333726423,-0.28718
 20488,1.4170864614\H,0,-1.6565610642,1.4628278315,0.1655829082\H,0,-1.
 8283624254,0.3562557231,-1.1978177416\H,0,-3.0295904681,-1.2878293787,
 0.2929013354\H,0,-2.9223788087,-0.1337055153,1.6308750552\H,0,-4.23775
 88375,1.5269621843,0.3081338458\H,0,-5.1229044844,0.0090569274,0.61623
 83671\H,0,-5.1729095259,0.7200794105,-1.6417343118\\Version=ES64L-G16R
 evC.01\State=1-A\HF=-390.6371272\RMSD=2.718e-09\Dipole=-0.4387709,0.34
 02628,0.2135075\Quadrupole=4.1719337,-1.8192425,-2.3526912,-3.2069835,
 -0.4262344,-0.4812489\PG=C01 [X(C8H18O1)]\\@
 The archive entry for this job was punched.


 A SUCCESSFUL PURSUIT OF SCIENCE MAKES A MAN THE
 BENEFACTOR OF ALL MANKIND OF EVERY AGE.
   --  JOSEPH PRIESTLEY, "EXPERIMENTS AND
 OBSERVATIONS ON DIFFERENT KINDS OF AIR", 1774
 File lengths (MBytes):  RWF=     32 Int=      0 D2E=      0 Chk=      4 Scr=      1
 Normal termination of Gaussian 16
