# Supplementary material for: Machine-Learning-Guided Discovery of Electrochemical Reactions
Source: J Am Chem Soc. 2022 Dec 2;144(49):22599–610. doi: 10.1021/jacs.2c08997 (PMC9756344; doi:10.1021/jacs.2c08997)
Supplement: Supplementary file 3 — ja2c08997_si_003.zip [file ja2c08997_si_003.zip › Oxidation Site Selectivity/Nlogs_notimes/5.log]

 Entering Gaussian System, Link 0=g16
 Input=5.com
 Output=5.log
 Initial command:
  
 Copyright (c) 1988-2019, Gaussian, Inc.  All Rights Reserved.
  
 This is part of the Gaussian(R) 16 program.  It is based on
 the Gaussian(R) 09 system (copyright 2009, Gaussian, Inc.),
 the Gaussian(R) 03 system (copyright 2003, Gaussian, Inc.),
 the Gaussian(R) 98 system (copyright 1998, Gaussian, Inc.),
 the Gaussian(R) 94 system (copyright 1995, Gaussian, Inc.),
 the Gaussian 92(TM) system (copyright 1992, Gaussian, Inc.),
 the Gaussian 90(TM) system (copyright 1990, Gaussian, Inc.),
 the Gaussian 88(TM) system (copyright 1988, Gaussian, Inc.),
 the Gaussian 86(TM) system (copyright 1986, Carnegie Mellon
 University), and the Gaussian 82(TM) system (copyright 1983,
 Carnegie Mellon University). Gaussian is a federally registered
 trademark of Gaussian, Inc.
  
 This software contains proprietary and confidential information,
 including trade secrets, belonging to Gaussian, Inc.
  
 This software is provided under written license and may be
 used, copied, transmitted, or stored only in accord with that
 written license.
  
 The following legend is applicable only to US Government
 contracts under FAR:
  
                    RESTRICTED RIGHTS LEGEND
  
 Use, reproduction and disclosure by the US Government is
 subject to restrictions as set forth in subparagraphs (a)
 and (c) of the Commercial Computer Software - Restricted
 Rights clause in FAR 52.227-19.
  
 Gaussian, Inc.
 340 Quinnipiac St., Bldg. 40, Wallingford CT 06492
  
  
 ---------------------------------------------------------------
 Warning -- This program may not be used in any manner that
 competes with the business of Gaussian, Inc. or will provide
 assistance to any competitor of Gaussian, Inc.  The licensee
 of this program is prohibited from giving any competitor of
 Gaussian, Inc. access to this program.  By using this program,
 the user acknowledges that Gaussian, Inc. is engaged in the
 business of creating and licensing software in the field of
 computational chemistry and represents and warrants to the
 licensee that it is not a competitor of Gaussian, Inc. and that
 it will not use this program in any manner prohibited above.
 ---------------------------------------------------------------
  

 Cite this work as:
 Gaussian 16, Revision C.01,
 M. J. Frisch, G. W. Trucks, H. B. Schlegel, G. E. Scuseria, 
 M. A. Robb, J. R. Cheeseman, G. Scalmani, V. Barone, 
 G. A. Petersson, H. Nakatsuji, X. Li, M. Caricato, A. V. Marenich, 
 J. Bloino, B. G. Janesko, R. Gomperts, B. Mennucci, H. P. Hratchian, 
 J. V. Ortiz, A. F. Izmaylov, J. L. Sonnenberg, D. Williams-Young, 
 F. Ding, F. Lipparini, F. Egidi, J. Goings, B. Peng, A. Petrone, 
 T. Henderson, D. Ranasinghe, V. G. Zakrzewski, J. Gao, N. Rega, 
 G. Zheng, W. Liang, M. Hada, M. Ehara, K. Toyota, R. Fukuda, 
 J. Hasegawa, M. Ishida, T. Nakajima, Y. Honda, O. Kitao, H. Nakai, 
 T. Vreven, K. Throssell, J. A. Montgomery, Jr., J. E. Peralta, 
 F. Ogliaro, M. J. Bearpark, J. J. Heyd, E. N. Brothers, K. N. Kudin, 
 V. N. Staroverov, T. A. Keith, R. Kobayashi, J. Normand, 
 K. Raghavachari, A. P. Rendell, J. C. Burant, S. S. Iyengar, 
 J. Tomasi, M. Cossi, J. M. Millam, M. Klene, C. Adamo, R. Cammi, 
 J. W. Ochterski, R. L. Martin, K. Morokuma, O. Farkas, 
 J. B. Foresman, and D. J. Fox, Gaussian, Inc., Wallingford CT, 2019.
 
 ******************************************
 Gaussian 16:  ES64L-G16RevC.01  3-Jul-2019
                 8-Jan-2021 
 ******************************************
 %nprocshared=16
 Will use up to   16 processors via shared memory.
 %mem=7GB
 -----------------------------------------
 # b3lyp/def2svp geom=NewRedundant pop=NBO
 -----------------------------------------
 1/29=4000,38=1,172=1/1;
 2/12=2,17=6,18=5,40=1/2;
 3/5=43,7=101,11=2,25=1,30=1,74=-5/1,2,3;
 4//1;
 5/5=2,38=5/2;
 6/7=2,8=2,9=2,10=2,28=1,40=1/1,7;
 99/5=1,9=1/99;
 -
 5
 -
 Symbolic Z-matrix:
 Charge =  0 Multiplicity = 1
 C                     3.57732  -0.04136  -0.48068 
 O                     2.59738   0.90606  -0.13191 
 C                     1.3075    0.49904  -0.00224 
 C                     0.37586   1.48876   0.3523 
 C                    -0.96802   1.16735   0.50574 
 C                    -1.42133  -0.14758   0.31577 
 C                    -2.88792  -0.48473   0.43276 
 O                    -3.52068   0.41616   1.31778 
 C                    -0.48562  -1.12695  -0.02493 
 C                     0.86923  -0.81927  -0.19109 
 H                     3.37332  -0.50237  -1.46448 
 H                     4.53291   0.49752  -0.53215 
 H                     3.66041  -0.84522   0.27353 
 H                     0.73764   2.50756   0.5041 
 H                    -1.68842   1.9351    0.79134 
 H                    -3.35039  -0.43519  -0.57635 
 H                    -2.99096  -1.53559   0.77266 
 H                    -4.4745    0.29535   1.242 
 H                    -0.81163  -2.16216  -0.16409 
 H                     1.56788  -1.61246  -0.45581 
 
                          Input orientation:                          
 ---------------------------------------------------------------------
 Center     Atomic      Atomic             Coordinates (Angstroms)
 Number     Number       Type             X           Y           Z
 ---------------------------------------------------------------------
      1          6           0        3.577322   -0.041363   -0.480683
      2          8           0        2.597384    0.906057   -0.131906
      3          6           0        1.307500    0.499039   -0.002243
      4          6           0        0.375858    1.488760    0.352297
      5          6           0       -0.968019    1.167350    0.505742
      6          6           0       -1.421328   -0.147582    0.315772
      7          6           0       -2.887917   -0.484735    0.432761
      8          8           0       -3.520679    0.416156    1.317780
      9          6           0       -0.485620   -1.126945   -0.024927
     10          6           0        0.869233   -0.819269   -0.191092
     11          1           0        3.373317   -0.502372   -1.464483
     12          1           0        4.532911    0.497516   -0.532151
     13          1           0        3.660410   -0.845224    0.273531
     14          1           0        0.737641    2.507558    0.504101
     15          1           0       -1.688418    1.935103    0.791345
     16          1           0       -3.350390   -0.435187   -0.576352
     17          1           0       -2.990956   -1.535593    0.772664
     18          1           0       -4.474503    0.295353    1.241998
     19          1           0       -0.811630   -2.162164   -0.164087
     20          1           0        1.567883   -1.612457   -0.455814
 ---------------------------------------------------------------------
                    Distance matrix (angstroms):
                    1          2          3          4          5
     1  C    0.000000
     2  O    1.406957   0.000000
     3  C    2.381813   1.358777   0.000000
     4  C    3.644792   2.347163   1.404708   0.000000
     5  C    4.805637   3.631387   2.425423   1.390272   0.000000
     6  C    5.062818   4.178591   2.822368   2.430808   1.403789
     7  C    6.544485   5.686975   4.331117   3.814890   2.533914
     8  O    7.336580   6.306527   5.006061   4.155194   2.782044
     9  C    4.230095   3.694517   2.420666   2.779633   2.403769
    10  C    2.832446   2.442695   1.402027   2.421918   2.794231
    11  H    1.105445   2.088422   2.721868   4.031136   5.051431
    12  H    1.098267   2.018258   3.268651   4.364161   5.637919
    13  H    1.105411   2.088393   2.723835   4.030132   5.052398
    14  H    3.940887   2.535341   2.148318   1.091733   2.169202
    15  H    5.766497   4.503268   3.415785   2.157132   1.090866
    16  H    6.939556   6.113303   4.785219   4.295216   3.068345
    17  H    6.851707   6.165180   4.818396   4.545202   3.386654
    18  H    8.240928   7.229948   5.917870   5.073637   3.687530
    19  H    4.884765   4.586544   3.405717   3.873762   3.399822
    20  H    2.550843   2.740018   2.175303   3.419286   3.883647
                    6          7          8          9         10
     6  C    0.000000
     7  C    1.509385   0.000000
     8  O    2.393552   1.412532   0.000000
     9  C    1.396702   2.528427   3.660000   0.000000
    10  C    2.440235   3.823256   4.803571   1.399251   0.000000
    11  H    5.126773   6.542393   7.490785   4.165790   2.827081
    12  H    6.048809   7.547487   8.263726   5.299227   3.908040
    13  H    5.129576   6.560175   7.365431   4.166295   2.829703
    14  H    3.427300   4.701444   4.813452   3.871157   3.401233
    15  H    2.152924   2.724517   2.437522   3.389566   3.885013
    16  H    2.144733   1.111146   2.083631   2.998250   4.254546
    17  H    2.144541   1.109259   2.094536   2.660799   4.042649
    18  H    3.221174   1.944390   0.964425   4.420318   5.643726
    19  H    2.158828   2.735136   4.022761   1.094224   2.151603
    20  H    3.417102   4.681397   5.757983   2.153662   1.089650
                   11         12         13         14         15
    11  H    0.000000
    12  H    1.792673   0.000000
    13  H    1.794621   1.792577   0.000000
    14  H    4.458900   4.417936   4.453862   0.000000
    15  H    6.054023   6.520984   6.050480   2.509178   0.000000
    16  H    6.782442   7.938408   7.074019   5.151614   3.201721
    17  H    6.824687   7.902193   6.705701   5.506509   3.707113
    18  H    8.339645   9.182700   8.271375   5.710060   3.264068
    19  H    4.686120   5.981094   4.682412   4.965181   4.297581
    20  H    2.347189   3.639946   2.345050   4.311063   4.974342
                   16         17         18         19         20
    16  H    0.000000
    17  H    1.777620   0.000000
    18  H    2.259141   2.402821   0.000000
    19  H    3.098018   2.453479   4.629590   0.000000
    20  H    5.058646   4.722085   6.559934   2.459545   0.000000
 Stoichiometry    C8H10O2
 Framework group  C1[X(C8H10O2)]
 Deg. of freedom    54
 Full point group                 C1      NOp   1
 Largest Abelian subgroup         C1      NOp   1
 Largest concise Abelian subgroup C1      NOp   1
                         Standard orientation:                         
 ---------------------------------------------------------------------
 Center     Atomic      Atomic             Coordinates (Angstroms)
 Number     Number       Type             X           Y           Z
 ---------------------------------------------------------------------
      1          6           0        3.693712    0.334901   -0.083585
      2          8           0        2.703124   -0.661682   -0.012253
      3          6           0        1.397008   -0.288158    0.016305
      4          6           0        0.454384   -1.327515    0.082647
      5          6           0       -0.905879   -1.042452    0.118448
      6          6           0       -1.366061    0.283325    0.084242
      7          6           0       -2.840586    0.592929    0.174603
      8          8           0       -3.592269   -0.485311   -0.342713
      9          6           0       -0.421632    1.309363    0.006292
     10          6           0        0.951251    1.040550   -0.022612
     11          1           0        3.659360    1.013435    0.788436
     12          1           0        4.662144   -0.183021   -0.092810
     13          1           0        3.603502    0.940650   -1.003838
     14          1           0        0.820437   -2.355855    0.102730
     15          1           0       -1.636813   -1.851185    0.159377
     16          1           0       -3.104272    0.782401    1.237249
     17          1           0       -3.045674    1.536443   -0.371452
     18          1           0       -4.519107   -0.344377   -0.116386
     19          1           0       -0.755560    2.350512   -0.036446
     20          1           0        1.655957    1.869292   -0.085168
 ---------------------------------------------------------------------
 Rotational constants (GHZ):           4.3872172           0.6686055           0.5883524
 Standard basis: def2SVP (5D, 7F)
 There are   200 symmetry adapted cartesian basis functions of A   symmetry.
 There are   190 symmetry adapted basis functions of A   symmetry.
   190 basis functions,   320 primitive gaussians,   200 cartesian basis functions
    37 alpha electrons       37 beta electrons
       nuclear repulsion energy       502.5607061541 Hartrees.
 NAtoms=   20 NActive=   20 NUniq=   20 SFac= 1.00D+00 NAtFMM=   60 NAOKFM=F Big=F
 Integral buffers will be    131072 words long.
 Raffenetti 2 integral format.
 Two-electron integral symmetry is turned on.
 One-electron integrals computed using PRISM.
   1 Symmetry operations used in ECPInt.
 ECPInt:  NShTT=    4095 NPrTT=   14695 LenC2=    3934 LenP2D=   10945.
 LDataN:  DoStor=T MaxTD1= 4 Len=   56
 NBasis=   190 RedAO= T EigKep=  2.63D-04  NBF=   190
 NBsUse=   190 1.00D-06 EigRej= -1.00D+00 NBFU=   190
 ExpMin= 1.22D-01 ExpMax= 2.27D+03 ExpMxC= 3.41D+02 IAcc=3 IRadAn=         5 AccDes= 0.00D+00
 Harris functional with IExCor=  402 and IRadAn=       5 diagonalized for initial guess.
 HarFok:  IExCor=  402 AccDes= 0.00D+00 IRadAn=         5 IDoV= 1 UseB2=F ITyADJ=14
 ICtDFT=  3500011 ScaDFX=  1.000000  1.000000  1.000000  1.000000
 FoFCou: FMM=F IPFlag=           0 FMFlag=      100000 FMFlg1=           0
         NFxFlg=           0 DoJE=T BraDBF=F KetDBF=T FulRan=T
         wScrn=  0.000000 ICntrl=       500 IOpCl=  0 I1Cent=   200000004 NGrid=           0
         NMat0=    1 NMatS0=      1 NMatT0=    0 NMatD0=    1 NMtDS0=    0 NMtDT0=    0
 Petite list used in FoFCou.
 Requested convergence on RMS density matrix=1.00D-08 within 128 cycles.
 Requested convergence on MAX density matrix=1.00D-06.
 Requested convergence on             energy=1.00D-06.
 No special actions if energy rises.
 Integral accuracy reduced to 1.0D-05 until final iterations.
 Initial convergence to 1.0D-05 achieved.  Increase integral accuracy.
 SCF Done:  E(RB3LYP) =  -460.960677502     A.U. after   14 cycles
            NFock= 14  Conv=0.32D-08     -V/T= 2.0102

 **********************************************************************

            Population analysis using the SCF Density.

 **********************************************************************

 Orbital symmetries:
       Occupied  (A) (A) (A) (A) (A) (A) (A) (A) (A) (A) (A) (A)
                 (A) (A) (A) (A) (A) (A) (A) (A) (A) (A) (A) (A)
                 (A) (A) (A) (A) (A) (A) (A) (A) (A) (A) (A) (A)
                 (A)
       Virtual   (A) (A) (A) (A) (A) (A) (A) (A) (A) (A) (A) (A)
                 (A) (A) (A) (A) (A) (A) (A) (A) (A) (A) (A) (A)
                 (A) (A) (A) (A) (A) (A) (A) (A) (A) (A) (A) (A)
                 (A) (A) (A) (A) (A) (A) (A) (A) (A) (A) (A) (A)
                 (A) (A) (A) (A) (A) (A) (A) (A) (A) (A) (A) (A)
                 (A) (A) (A) (A) (A) (A) (A) (A) (A) (A) (A) (A)
                 (A) (A) (A) (A) (A) (A) (A) (A) (A) (A) (A) (A)
                 (A) (A) (A) (A) (A) (A) (A) (A) (A) (A) (A) (A)
                 (A) (A) (A) (A) (A) (A) (A) (A) (A) (A) (A) (A)
                 (A) (A) (A) (A) (A) (A) (A) (A) (A) (A) (A) (A)
                 (A) (A) (A) (A) (A) (A) (A) (A) (A) (A) (A) (A)
                 (A) (A) (A) (A) (A) (A) (A) (A) (A) (A) (A) (A)
                 (A) (A) (A) (A) (A) (A) (A) (A) (A)
 The electronic state is 1-A.
 Alpha  occ. eigenvalues --  -19.15941 -19.13014 -10.24352 -10.24159 -10.23596
 Alpha  occ. eigenvalues --  -10.18713 -10.18406 -10.18200 -10.18048 -10.17840
 Alpha  occ. eigenvalues --   -1.05528  -1.00936  -0.84162  -0.75991  -0.73502
 Alpha  occ. eigenvalues --   -0.70452  -0.64763  -0.60442  -0.56900  -0.53245
 Alpha  occ. eigenvalues --   -0.51795  -0.47849  -0.46866  -0.46550  -0.44493
 Alpha  occ. eigenvalues --   -0.43940  -0.41853  -0.40686  -0.37878  -0.37324
 Alpha  occ. eigenvalues --   -0.35418  -0.33420  -0.32159  -0.31719  -0.27393
 Alpha  occ. eigenvalues --   -0.25072  -0.21457
 Alpha virt. eigenvalues --   -0.00509   0.00765   0.05137   0.06417   0.08275
 Alpha virt. eigenvalues --    0.09725   0.11337   0.12025   0.13050   0.13286
 Alpha virt. eigenvalues --    0.13641   0.15701   0.16677   0.17164   0.21362
 Alpha virt. eigenvalues --    0.24408   0.25650   0.29228   0.30460   0.31905
 Alpha virt. eigenvalues --    0.34490   0.36319   0.41547   0.41748   0.42743
 Alpha virt. eigenvalues --    0.44492   0.44596   0.46194   0.47463   0.48132
 Alpha virt. eigenvalues --    0.49223   0.50975   0.52902   0.53521   0.55170
 Alpha virt. eigenvalues --    0.59439   0.59854   0.60951   0.61843   0.62431
 Alpha virt. eigenvalues --    0.62682   0.63327   0.64562   0.65178   0.65659
 Alpha virt. eigenvalues --    0.66574   0.67279   0.67471   0.69645   0.70828
 Alpha virt. eigenvalues --    0.72752   0.73508   0.74592   0.75793   0.79418
 Alpha virt. eigenvalues --    0.83898   0.83911   0.86045   0.92564   0.98147
 Alpha virt. eigenvalues --    0.99922   1.01289   1.03526   1.06991   1.09379
 Alpha virt. eigenvalues --    1.12723   1.18828   1.21703   1.22684   1.23857
 Alpha virt. eigenvalues --    1.25381   1.26875   1.28093   1.29009   1.31960
 Alpha virt. eigenvalues --    1.32889   1.41733   1.45545   1.47859   1.49015
 Alpha virt. eigenvalues --    1.51000   1.53553   1.54944   1.60323   1.64008
 Alpha virt. eigenvalues --    1.67299   1.68385   1.69963   1.70363   1.72942
 Alpha virt. eigenvalues --    1.73786   1.75268   1.75579   1.77244   1.77757
 Alpha virt. eigenvalues --    1.78618   1.79353   1.81666   1.83887   1.86545
 Alpha virt. eigenvalues --    1.87540   1.88497   1.90836   1.93809   1.94708
 Alpha virt. eigenvalues --    1.98103   1.99002   2.03658   2.06821   2.08759
 Alpha virt. eigenvalues --    2.11781   2.13811   2.16802   2.17724   2.19246
 Alpha virt. eigenvalues --    2.21980   2.25801   2.26685   2.30825   2.32966
 Alpha virt. eigenvalues --    2.33248   2.34422   2.35423   2.38905   2.42803
 Alpha virt. eigenvalues --    2.47546   2.53188   2.61655   2.62868   2.63792
 Alpha virt. eigenvalues --    2.64846   2.66677   2.72594   2.73825   2.79044
 Alpha virt. eigenvalues --    2.83748   2.84547   2.87167   2.88832   2.89045
 Alpha virt. eigenvalues --    2.94555   2.95551   2.99955   3.07476   3.08674
 Alpha virt. eigenvalues --    3.10318   3.15633   3.23498   3.32973   3.40872
 Alpha virt. eigenvalues --    3.49492   3.69749   3.77085
          Condensed to atoms (all electrons):
               1          2          3          4          5          6
     1  C    4.365760   0.322097  -0.055186   0.007126  -0.000244   0.000053
     2  O    0.322097   7.834527   0.399533  -0.076567   0.003677   0.000053
     3  C   -0.055186   0.399533   5.108015   0.227753   0.144453  -0.182361
     4  C    0.007126  -0.076567   0.227753   5.205850   0.236680   0.111911
     5  C   -0.000244   0.003677   0.144453   0.236680   5.155939   0.194884
     6  C    0.000053   0.000053  -0.182361   0.111911   0.194884   5.542588
     7  C   -0.000001   0.000003   0.000062   0.013470  -0.083205   0.308998
     8  O   -0.000000  -0.000000  -0.000015   0.001028   0.005704  -0.084842
     9  C    0.000968   0.004935   0.141122  -0.136760   0.088989   0.242728
    10  C   -0.001951  -0.082910   0.144447   0.050252  -0.137370   0.101410
    11  H    0.388515  -0.030589  -0.007104  -0.000179   0.000046  -0.000080
    12  H    0.391387  -0.024926   0.005302  -0.000163   0.000008   0.000004
    13  H    0.389043  -0.030642  -0.007425  -0.000111   0.000009  -0.000062
    14  H   -0.000416   0.002466  -0.078985   0.436161  -0.082199   0.017137
    15  H    0.000009  -0.000075   0.016446  -0.078064   0.449654  -0.085086
    16  H   -0.000000  -0.000000   0.000075  -0.000197  -0.010591  -0.004839
    17  H    0.000000  -0.000000  -0.000032  -0.000159   0.013228  -0.047905
    18  H    0.000000   0.000000   0.000003  -0.000033   0.000428   0.010298
    19  H   -0.000047  -0.000092   0.015582  -0.001844   0.017214  -0.082011
    20  H    0.009104  -0.008486  -0.097600   0.014751  -0.002171   0.017967
               7          8          9         10         11         12
     1  C   -0.000001  -0.000000   0.000968  -0.001951   0.388515   0.391387
     2  O    0.000003  -0.000000   0.004935  -0.082910  -0.030589  -0.024926
     3  C    0.000062  -0.000015   0.141122   0.144447  -0.007104   0.005302
     4  C    0.013470   0.001028  -0.136760   0.050252  -0.000179  -0.000163
     5  C   -0.083205   0.005704   0.088989  -0.137370   0.000046   0.000008
     6  C    0.308998  -0.084842   0.242728   0.101410  -0.000080   0.000004
     7  C    4.524238   0.359646  -0.063837   0.009944  -0.000000  -0.000000
     8  O    0.359646   7.745152   0.002329  -0.000105  -0.000000   0.000000
     9  C   -0.063837   0.002329   5.124667   0.234930   0.000444  -0.000033
    10  C    0.009944  -0.000105   0.234930   5.345851   0.007632   0.000121
    11  H   -0.000000  -0.000000   0.000444   0.007632   0.700195  -0.026572
    12  H   -0.000000   0.000000  -0.000033   0.000121  -0.026572   0.651126
    13  H    0.000001   0.000000   0.000292   0.008013  -0.049788  -0.026505
    14  H   -0.000318  -0.000015  -0.003016   0.021877   0.000103  -0.000143
    15  H   -0.019881   0.021871   0.017429  -0.002311  -0.000000  -0.000000
    16  H    0.352192  -0.028895  -0.000437  -0.000751   0.000001  -0.000000
    17  H    0.370252  -0.030449  -0.004171   0.000843  -0.000000   0.000000
    18  H   -0.017536   0.308965  -0.000491   0.000020   0.000000  -0.000000
    19  H   -0.017923   0.000031   0.432616  -0.067278   0.000028  -0.000001
    20  H   -0.000309   0.000001  -0.067407   0.448084   0.000825  -0.000381
              13         14         15         16         17         18
     1  C    0.389043  -0.000416   0.000009  -0.000000   0.000000   0.000000
     2  O   -0.030642   0.002466  -0.000075  -0.000000  -0.000000   0.000000
     3  C   -0.007425  -0.078985   0.016446   0.000075  -0.000032   0.000003
     4  C   -0.000111   0.436161  -0.078064  -0.000197  -0.000159  -0.000033
     5  C    0.000009  -0.082199   0.449654  -0.010591   0.013228   0.000428
     6  C   -0.000062   0.017137  -0.085086  -0.004839  -0.047905   0.010298
     7  C    0.000001  -0.000318  -0.019881   0.352192   0.370252  -0.017536
     8  O    0.000000  -0.000015   0.021871  -0.028895  -0.030449   0.308965
     9  C    0.000292  -0.003016   0.017429  -0.000437  -0.004171  -0.000491
    10  C    0.008013   0.021877  -0.002311  -0.000751   0.000843   0.000020
    11  H   -0.049788   0.000103  -0.000000   0.000001  -0.000000   0.000000
    12  H   -0.026505  -0.000143  -0.000000  -0.000000   0.000000  -0.000000
    13  H    0.698854   0.000107  -0.000000  -0.000000   0.000000  -0.000000
    14  H    0.000107   0.726166  -0.013878   0.000009   0.000008  -0.000000
    15  H   -0.000000  -0.013878   0.711001   0.000895   0.001401  -0.001288
    16  H   -0.000000   0.000009   0.000895   0.747749  -0.049876  -0.007825
    17  H    0.000000   0.000008   0.001401  -0.049876   0.755074  -0.002917
    18  H   -0.000000  -0.000000  -0.001288  -0.007825  -0.002917   0.546788
    19  H    0.000033   0.000040  -0.000309   0.000782   0.008375  -0.000021
    20  H    0.000821  -0.000273   0.000021   0.000015  -0.000008  -0.000000
              19         20
     1  C   -0.000047   0.009104
     2  O   -0.000092  -0.008486
     3  C    0.015582  -0.097600
     4  C   -0.001844   0.014751
     5  C    0.017214  -0.002171
     6  C   -0.082011   0.017967
     7  C   -0.017923  -0.000309
     8  O    0.000031   0.000001
     9  C    0.432616  -0.067407
    10  C   -0.067278   0.448084
    11  H    0.000028   0.000825
    12  H   -0.000001  -0.000381
    13  H    0.000033   0.000821
    14  H    0.000040  -0.000273
    15  H   -0.000309   0.000021
    16  H    0.000782   0.000015
    17  H    0.008375  -0.000008
    18  H   -0.000021  -0.000000
    19  H    0.745762  -0.015345
    20  H   -0.015345   0.736005
 Mulliken charges:
               1
     1  C    0.183785
     2  O   -0.313003
     3  C    0.225916
     4  C   -0.010906
     5  C    0.004869
     6  C   -0.060846
     7  C    0.264204
     8  O   -0.300404
     9  C   -0.015298
    10  C   -0.080748
    11  H    0.016525
    12  H    0.030775
    13  H    0.017361
    14  H   -0.024829
    15  H   -0.017835
    16  H    0.001695
    17  H   -0.013665
    18  H    0.163610
    19  H   -0.035592
    20  H   -0.035614
 Sum of Mulliken charges =  -0.00000
 Mulliken charges with hydrogens summed into heavy atoms:
               1
     1  C    0.248445
     2  O   -0.313003
     3  C    0.225916
     4  C   -0.035735
     5  C   -0.012965
     6  C   -0.060846
     7  C    0.252233
     8  O   -0.136794
     9  C   -0.050890
    10  C   -0.116362
 Electronic spatial extent (au):  <R**2>=           1879.0166
 Charge=             -0.0000 electrons
 Dipole moment (field-independent basis, Debye):
    X=             -0.2849    Y=              2.0027    Z=              0.7206  Tot=              2.1474
 Quadrupole moment (field-independent basis, Debye-Ang):
   XX=            -42.5553   YY=            -57.2343   ZZ=            -62.4361
   XY=              0.6720   XZ=             -3.3136   YZ=             -0.6985
 Traceless Quadrupole moment (field-independent basis, Debye-Ang):
   XX=             11.5199   YY=             -3.1590   ZZ=             -8.3609
   XY=              0.6720   XZ=             -3.3136   YZ=             -0.6985
 Octapole moment (field-independent basis, Debye-Ang**2):
  XXX=            -35.4882  YYY=             -4.4232  ZZZ=             -1.3169  XYY=             -2.2070
  XXY=             17.3108  XXZ=              7.7655  XZZ=              0.1576  YZZ=             -0.9482
  YYZ=             -0.4862  XYZ=              1.4391
 Hexadecapole moment (field-independent basis, Debye-Ang**3):
 XXXX=          -1424.0685 YYYY=           -355.4249 ZZZZ=            -84.4245 XXXY=             15.8785
 XXXZ=            -30.1471 YYYX=              2.2827 YYYZ=             -1.4812 ZZZX=              1.8325
 ZZZY=              1.0670 XXYY=           -390.2809 XXZZ=           -343.9475 YYZZ=            -81.5604
 XXYZ=             -5.4952 YYXZ=              1.1754 ZZXY=             -0.0753
 N-N= 5.025607061541D+02 E-N=-2.078294948732D+03  KE= 4.563091021548D+02
 ******************************Gaussian NBO Version 3.1******************************
             N A T U R A L   A T O M I C   O R B I T A L   A N D
          N A T U R A L   B O N D   O R B I T A L   A N A L Y S I S
 ******************************Gaussian NBO Version 3.1******************************
       /RESON  / : Allow strongly delocalized NBO set

 Analyzing the SCF density

 Job title: 5                                                               

 Storage needed:    109710 in NPA,    145384 in NBO ( 939521896 available)
 GSVD:  LWork=       22660 too small for GESVD, short by        3500 words or        3500 for optimal perf.


 NATURAL POPULATIONS:  Natural atomic orbital occupancies 
                                                          
   NAO  Atom  No  lang   Type(AO)    Occupancy      Energy
 ----------------------------------------------------------
     1    C    1  S      Cor( 1S)     1.99925     -10.14461
     2    C    1  S      Val( 2S)     1.08061      -0.25085
     3    C    1  S      Ryd( 3S)     0.00167       0.77682
     4    C    1  px     Val( 2p)     0.96927      -0.08126
     5    C    1  px     Ryd( 3p)     0.00296       0.65805
     6    C    1  py     Val( 2p)     0.98220      -0.07462
     7    C    1  py     Ryd( 3p)     0.00340       0.53102
     8    C    1  pz     Val( 2p)     1.19999      -0.09159
     9    C    1  pz     Ryd( 3p)     0.00033       0.53737
    10    C    1  dxy    Ryd( 3d)     0.00185       2.31519
    11    C    1  dxz    Ryd( 3d)     0.00069       2.00959
    12    C    1  dyz    Ryd( 3d)     0.00133       2.40038
    13    C    1  dx2y2  Ryd( 3d)     0.00112       2.17375
    14    C    1  dz2    Ryd( 3d)     0.00090       2.29066

    15    O    2  S      Cor( 1S)     1.99963     -18.95947
    16    O    2  S      Val( 2S)     1.56962      -0.82930
    17    O    2  S      Ryd( 3S)     0.00059       1.58868
    18    O    2  px     Val( 2p)     1.40672      -0.30953
    19    O    2  px     Ryd( 3p)     0.00089       1.39281
    20    O    2  py     Val( 2p)     1.72196      -0.32545
    21    O    2  py     Ryd( 3p)     0.00219       1.28182
    22    O    2  pz     Val( 2p)     1.83613      -0.30554
    23    O    2  pz     Ryd( 3p)     0.00202       1.10065
    24    O    2  dxy    Ryd( 3d)     0.00127       3.12790
    25    O    2  dxz    Ryd( 3d)     0.00038       2.74824
    26    O    2  dyz    Ryd( 3d)     0.00095       2.67740
    27    O    2  dx2y2  Ryd( 3d)     0.00105       3.02603
    28    O    2  dz2    Ryd( 3d)     0.00064       2.91517

    29    C    3  S      Cor( 1S)     1.99862     -10.11935
    30    C    3  S      Val( 2S)     0.80484      -0.09526
    31    C    3  S      Ryd( 3S)     0.00190       0.61303
    32    C    3  px     Val( 2p)     0.77811      -0.01611
    33    C    3  px     Ryd( 3p)     0.00711       0.85114
    34    C    3  py     Val( 2p)     1.07653      -0.04655
    35    C    3  py     Ryd( 3p)     0.00667       0.87096
    36    C    3  pz     Val( 2p)     0.98859      -0.10747
    37    C    3  pz     Ryd( 3p)     0.00094       0.59132
    38    C    3  dxy    Ryd( 3d)     0.00171       2.46404
    39    C    3  dxz    Ryd( 3d)     0.00214       1.90824
    40    C    3  dyz    Ryd( 3d)     0.00080       1.91851
    41    C    3  dx2y2  Ryd( 3d)     0.00183       2.38954
    42    C    3  dz2    Ryd( 3d)     0.00070       2.18291

    43    C    4  S      Cor( 1S)     1.99890     -10.04662
    44    C    4  S      Val( 2S)     0.94137      -0.12462
    45    C    4  S      Ryd( 3S)     0.00145       0.57355
    46    C    4  px     Val( 2p)     1.08681      -0.03325
    47    C    4  px     Ryd( 3p)     0.00491       0.72108
    48    C    4  py     Val( 2p)     1.17532      -0.04957
    49    C    4  py     Ryd( 3p)     0.00574       0.97628
    50    C    4  pz     Val( 2p)     1.03529      -0.09527
    51    C    4  pz     Ryd( 3p)     0.00121       0.57108
    52    C    4  dxy    Ryd( 3d)     0.00082       2.47829
    53    C    4  dxz    Ryd( 3d)     0.00052       1.95418
    54    C    4  dyz    Ryd( 3d)     0.00041       1.92977
    55    C    4  dx2y2  Ryd( 3d)     0.00052       2.49735
    56    C    4  dz2    Ryd( 3d)     0.00041       2.23754

    57    C    5  S      Cor( 1S)     1.99890     -10.04607
    58    C    5  S      Val( 2S)     0.93320      -0.11517
    59    C    5  S      Ryd( 3S)     0.00139       0.58314
    60    C    5  px     Val( 2p)     1.12824      -0.03547
    61    C    5  px     Ryd( 3p)     0.00540       0.88765
    62    C    5  py     Val( 2p)     1.14421      -0.03605
    63    C    5  py     Ryd( 3p)     0.00513       0.86115
    64    C    5  pz     Val( 2p)     0.98009      -0.09044
    65    C    5  pz     Ryd( 3p)     0.00096       0.57647
    66    C    5  dxy    Ryd( 3d)     0.00072       2.54585
    67    C    5  dxz    Ryd( 3d)     0.00055       1.94606
    68    C    5  dyz    Ryd( 3d)     0.00047       1.94866
    69    C    5  dx2y2  Ryd( 3d)     0.00070       2.46499
    70    C    5  dz2    Ryd( 3d)     0.00040       2.23842

    71    C    6  S      Cor( 1S)     1.99884     -10.04823
    72    C    6  S      Val( 2S)     0.86777      -0.10091
    73    C    6  S      Ryd( 3S)     0.00197       0.55555
    74    C    6  px     Val( 2p)     1.07597      -0.05592
    75    C    6  px     Ryd( 3p)     0.00538       1.10409
    76    C    6  py     Val( 2p)     1.10062      -0.04328
    77    C    6  py     Ryd( 3p)     0.00420       0.88395
    78    C    6  pz     Val( 2p)     1.03333      -0.08878
    79    C    6  pz     Ryd( 3p)     0.00205       0.64123
    80    C    6  dxy    Ryd( 3d)     0.00080       2.47402
    81    C    6  dxz    Ryd( 3d)     0.00065       1.94245
    82    C    6  dyz    Ryd( 3d)     0.00058       1.94469
    83    C    6  dx2y2  Ryd( 3d)     0.00081       2.42652
    84    C    6  dz2    Ryd( 3d)     0.00042       2.20955

    85    C    7  S      Cor( 1S)     1.99907     -10.12749
    86    C    7  S      Val( 2S)     0.98567      -0.20397
    87    C    7  S      Ryd( 3S)     0.00307       0.77854
    88    C    7  px     Val( 2p)     0.96510      -0.06924
    89    C    7  px     Ryd( 3p)     0.00200       0.50863
    90    C    7  py     Val( 2p)     0.93890      -0.06226
    91    C    7  py     Ryd( 3p)     0.00479       0.58472
    92    C    7  pz     Val( 2p)     1.13088      -0.07386
    93    C    7  pz     Ryd( 3p)     0.00151       0.64493
    94    C    7  dxy    Ryd( 3d)     0.00146       2.23013
    95    C    7  dxz    Ryd( 3d)     0.00111       2.06375
    96    C    7  dyz    Ryd( 3d)     0.00126       2.25881
    97    C    7  dx2y2  Ryd( 3d)     0.00166       2.27611
    98    C    7  dz2    Ryd( 3d)     0.00128       2.31463

    99    O    8  S      Cor( 1S)     1.99975     -18.94925
   100    O    8  S      Val( 2S)     1.67448      -0.84991
   101    O    8  S      Ryd( 3S)     0.00138       1.39444
   102    O    8  px     Val( 2p)     1.46318      -0.26615
   103    O    8  px     Ryd( 3p)     0.00238       1.24513
   104    O    8  py     Val( 2p)     1.70664      -0.29545
   105    O    8  py     Ryd( 3p)     0.00098       1.10436
   106    O    8  pz     Val( 2p)     1.88786      -0.29286
   107    O    8  pz     Ryd( 3p)     0.00154       1.07699
   108    O    8  dxy    Ryd( 3d)     0.00083       3.01480
   109    O    8  dxz    Ryd( 3d)     0.00051       2.93258
   110    O    8  dyz    Ryd( 3d)     0.00099       2.86004
   111    O    8  dx2y2  Ryd( 3d)     0.00102       3.14724
   112    O    8  dz2    Ryd( 3d)     0.00085       2.90556

   113    C    9  S      Cor( 1S)     1.99890     -10.05263
   114    C    9  S      Val( 2S)     0.92707      -0.12030
   115    C    9  S      Ryd( 3S)     0.00139       0.58461
   116    C    9  px     Val( 2p)     1.08130      -0.03439
   117    C    9  px     Ryd( 3p)     0.00378       0.72851
   118    C    9  py     Val( 2p)     1.17748      -0.05041
   119    C    9  py     Ryd( 3p)     0.00613       0.99036
   120    C    9  pz     Val( 2p)     1.00208      -0.09809
   121    C    9  pz     Ryd( 3p)     0.00074       0.56980
   122    C    9  dxy    Ryd( 3d)     0.00070       2.46072
   123    C    9  dxz    Ryd( 3d)     0.00065       1.94787
   124    C    9  dyz    Ryd( 3d)     0.00035       1.93522
   125    C    9  dx2y2  Ryd( 3d)     0.00072       2.51833
   126    C    9  dz2    Ryd( 3d)     0.00041       2.23170

   127    C   10  S      Cor( 1S)     1.99891     -10.05251
   128    C   10  S      Val( 2S)     0.93800      -0.13074
   129    C   10  S      Ryd( 3S)     0.00162       0.56627
   130    C   10  px     Val( 2p)     1.13496      -0.05075
   131    C   10  px     Ryd( 3p)     0.00360       0.88234
   132    C   10  py     Val( 2p)     1.14456      -0.05299
   133    C   10  py     Ryd( 3p)     0.00456       0.88956
   134    C   10  pz     Val( 2p)     1.07880      -0.10561
   135    C   10  pz     Ryd( 3p)     0.00144       0.57527
   136    C   10  dxy    Ryd( 3d)     0.00068       2.52267
   137    C   10  dxz    Ryd( 3d)     0.00046       1.93084
   138    C   10  dyz    Ryd( 3d)     0.00047       1.94211
   139    C   10  dx2y2  Ryd( 3d)     0.00061       2.47107
   140    C   10  dz2    Ryd( 3d)     0.00041       2.23308

   141    H   11  S      Val( 1S)     0.81503       0.03826
   142    H   11  S      Ryd( 2S)     0.00264       0.35876
   143    H   11  px     Ryd( 2p)     0.00016       1.72816
   144    H   11  py     Ryd( 2p)     0.00036       1.96845
   145    H   11  pz     Ryd( 2p)     0.00059       2.11570

   146    H   12  S      Val( 1S)     0.79112       0.05874
   147    H   12  S      Ryd( 2S)     0.00075       0.31368
   148    H   12  px     Ryd( 2p)     0.00057       2.20991
   149    H   12  py     Ryd( 2p)     0.00026       1.83471
   150    H   12  pz     Ryd( 2p)     0.00022       1.72583

   151    H   13  S      Val( 1S)     0.81466       0.03864
   152    H   13  S      Ryd( 2S)     0.00263       0.35906
   153    H   13  px     Ryd( 2p)     0.00016       1.72884
   154    H   13  py     Ryd( 2p)     0.00032       1.92124
   155    H   13  pz     Ryd( 2p)     0.00063       2.16405

   156    H   14  S      Val( 1S)     0.76540       0.08997
   157    H   14  S      Ryd( 2S)     0.00229       0.33734
   158    H   14  px     Ryd( 2p)     0.00018       2.04603
   159    H   14  py     Ryd( 2p)     0.00071       2.34950
   160    H   14  pz     Ryd( 2p)     0.00017       1.67118

   161    H   15  S      Val( 1S)     0.75875       0.10274
   162    H   15  S      Ryd( 2S)     0.00282       0.35243
   163    H   15  px     Ryd( 2p)     0.00048       2.20018
   164    H   15  py     Ryd( 2p)     0.00047       2.22441
   165    H   15  pz     Ryd( 2p)     0.00017       1.68265

   166    H   16  S      Val( 1S)     0.81314       0.04911
   167    H   16  S      Ryd( 2S)     0.00262       0.34405
   168    H   16  px     Ryd( 2p)     0.00025       1.80752
   169    H   16  py     Ryd( 2p)     0.00018       1.86834
   170    H   16  pz     Ryd( 2p)     0.00073       2.29016

   171    H   17  S      Val( 1S)     0.81751       0.05262
   172    H   17  S      Ryd( 2S)     0.00249       0.35820
   173    H   17  px     Ryd( 2p)     0.00021       1.77369
   174    H   17  py     Ryd( 2p)     0.00050       2.21491
   175    H   17  pz     Ryd( 2p)     0.00040       1.92774

   176    H   18  S      Val( 1S)     0.53769       0.10263
   177    H   18  S      Ryd( 2S)     0.00143       0.40360
   178    H   18  px     Ryd( 2p)     0.00211       2.41383
   179    H   18  py     Ryd( 2p)     0.00124       1.75956
   180    H   18  pz     Ryd( 2p)     0.00153       1.70844

   181    H   19  S      Val( 1S)     0.78006       0.07594
   182    H   19  S      Ryd( 2S)     0.00198       0.33731
   183    H   19  px     Ryd( 2p)     0.00016       2.04893
   184    H   19  py     Ryd( 2p)     0.00073       2.34691
   185    H   19  pz     Ryd( 2p)     0.00020       1.66489

   186    H   20  S      Val( 1S)     0.77224       0.07564
   187    H   20  S      Ryd( 2S)     0.00154       0.36382
   188    H   20  px     Ryd( 2p)     0.00037       2.18034
   189    H   20  py     Ryd( 2p)     0.00049       2.22301
   190    H   20  pz     Ryd( 2p)     0.00022       1.66353

 WARNING:  1 low occupancy (<1.9990e) core orbital  found on  C    3
           1 low occupancy (<1.9990e) core orbital  found on  C    4
           1 low occupancy (<1.9990e) core orbital  found on  C    5
           1 low occupancy (<1.9990e) core orbital  found on  C    6
           1 low occupancy (<1.9990e) core orbital  found on  C    9
           1 low occupancy (<1.9990e) core orbital  found on  C   10


 Summary of Natural Population Analysis:                  
                                                          
                                       Natural Population 
                Natural  -----------------------------------------------
    Atom  No    Charge         Core      Valence    Rydberg      Total
 -----------------------------------------------------------------------
      C    1   -0.24559      1.99925     4.23207    0.01426     6.24559
      O    2   -0.54403      1.99963     6.53442    0.00998     8.54403
      C    3    0.32952      1.99862     3.64807    0.02379     5.67048
      C    4   -0.25367      1.99890     4.23878    0.01598     6.25367
      C    5   -0.20036      1.99890     4.18573    0.01573     6.20036
      C    6   -0.09341      1.99884     4.07770    0.01688     6.09341
      C    7   -0.03777      1.99907     4.02055    0.01815     6.03777
      O    8   -0.74237      1.99975     6.73216    0.01046     8.74237
      C    9   -0.20170      1.99890     4.18793    0.01487     6.20170
      C   10   -0.30908      1.99891     4.29632    0.01385     6.30908
      H   11    0.18122      0.00000     0.81503    0.00375     0.81878
      H   12    0.20709      0.00000     0.79112    0.00179     0.79291
      H   13    0.18160      0.00000     0.81466    0.00374     0.81840
      H   14    0.23125      0.00000     0.76540    0.00335     0.76875
      H   15    0.23732      0.00000     0.75875    0.00393     0.76268
      H   16    0.18309      0.00000     0.81314    0.00377     0.81691
      H   17    0.17890      0.00000     0.81751    0.00359     0.82110
      H   18    0.45599      0.00000     0.53769    0.00632     0.54401
      H   19    0.21687      0.00000     0.78006    0.00307     0.78313
      H   20    0.22514      0.00000     0.77224    0.00262     0.77486
 =======================================================================
   * Total *    0.00000     19.99076    53.81934    0.18990    74.00000

                                 Natural Population      
 --------------------------------------------------------
   Core                      19.99076 ( 99.9538% of  20)
   Valence                   53.81934 ( 99.6655% of  54)
   Natural Minimal Basis     73.81010 ( 99.7434% of  74)
   Natural Rydberg Basis      0.18990 (  0.2566% of  74)
 --------------------------------------------------------

    Atom  No          Natural Electron Configuration
 ----------------------------------------------------------------------------
      C    1      [core]2S( 1.08)2p( 3.15)3p( 0.01)3d( 0.01)
      O    2      [core]2S( 1.57)2p( 4.96)3p( 0.01)
      C    3      [core]2S( 0.80)2p( 2.84)3p( 0.01)3d( 0.01)
      C    4      [core]2S( 0.94)2p( 3.30)3p( 0.01)
      C    5      [core]2S( 0.93)2p( 3.25)3p( 0.01)
      C    6      [core]2S( 0.87)2p( 3.21)3p( 0.01)
      C    7      [core]2S( 0.99)2p( 3.03)3p( 0.01)3d( 0.01)
      O    8      [core]2S( 1.67)2p( 5.06)
      C    9      [core]2S( 0.93)2p( 3.26)3p( 0.01)
      C   10      [core]2S( 0.94)2p( 3.36)3p( 0.01)
      H   11            1S( 0.82)
      H   12            1S( 0.79)
      H   13            1S( 0.81)
      H   14            1S( 0.77)
      H   15            1S( 0.76)
      H   16            1S( 0.81)
      H   17            1S( 0.82)
      H   18            1S( 0.54)
      H   19            1S( 0.78)
      H   20            1S( 0.77)


 NATURAL BOND ORBITAL ANALYSIS:

                       Occupancies       Lewis Structure    Low   High
           Occ.    -------------------  -----------------   occ   occ
  Cycle   Thresh.   Lewis   Non-Lewis     CR  BD  3C  LP    (L)   (NL)   Dev
 =============================================================================
   1(1)    1.90    70.63142   3.36858     10  21   0   6     3      3    0.47
   2(2)    1.90    70.63142   3.36858     10  21   0   6     3      3    0.47
   3(1)    1.80    70.50251   3.49749     10  20   0   7     3      3    0.47
   4(2)    1.80    70.50251   3.49749     10  20   0   7     3      3    0.47
   5(1)    1.70    71.16797   2.83203     10  21   0   6     2      3    0.42
   6(2)    1.70    71.16797   2.83203     10  21   0   6     2      3    0.42
   7(1)    1.60    72.40383   1.59617     10  23   0   4     0      3    0.42
   8(2)    1.60    71.78862   2.21138     10  22   0   5     1      3    0.41
   9(3)    1.60    72.40383   1.59617     10  23   0   4     0      3    0.42
  10(4)    1.60    71.78862   2.21138     10  22   0   5     1      3    0.41
  11(5)    1.60    72.40383   1.59617     10  23   0   4     0      3    0.42
  12(6)    1.60    71.78862   2.21138     10  22   0   5     1      3    0.41
  13(7)    1.60    72.40383   1.59617     10  23   0   4     0      3    0.42
  14(8)    1.60    71.78862   2.21138     10  22   0   5     1      3    0.41
  15(9)    1.60    72.40383   1.59617     10  23   0   4     0      3    0.42
  16(1)    1.50    72.40383   1.59617     10  23   0   4     0      3    0.42
  17(2)    1.50    71.78862   2.21138     10  22   0   5     1      3    0.41
  18(3)    1.50    72.40383   1.59617     10  23   0   4     0      3    0.42
  19(4)    1.50    71.78862   2.21138     10  22   0   5     1      3    0.41
  20(5)    1.50    72.40383   1.59617     10  23   0   4     0      3    0.42
  21(6)    1.50    71.78862   2.21138     10  22   0   5     1      3    0.41
  22(7)    1.50    72.40383   1.59617     10  23   0   4     0      3    0.42
  23(8)    1.50    71.78862   2.21138     10  22   0   5     1      3    0.41
  24(9)    1.50    72.40383   1.59617     10  23   0   4     0      3    0.42
  25(1)    1.60    72.40383   1.59617     10  23   0   4     0      3    0.42
 -----------------------------------------------------------------------------

 Structure accepted: RESONANCE keyword permits strongly delocalized structure

 WARNING:  1 low occupancy (<1.9990e) core orbital  found on  C    3
           1 low occupancy (<1.9990e) core orbital  found on  C    4
           1 low occupancy (<1.9990e) core orbital  found on  C    5
           1 low occupancy (<1.9990e) core orbital  found on  C    6
           1 low occupancy (<1.9990e) core orbital  found on  C    9
           1 low occupancy (<1.9990e) core orbital  found on  C   10

 --------------------------------------------------------
   Core                     19.99077 ( 99.954% of  20)
   Valence Lewis            52.41306 ( 97.061% of  54)
  ==================       ============================
   Total Lewis              72.40383 ( 97.843% of  74)
  -----------------------------------------------------
   Valence non-Lewis         1.46331 (  1.977% of  74)
   Rydberg non-Lewis         0.13286 (  0.180% of  74)
  ==================       ============================
   Total non-Lewis           1.59617 (  2.157% of  74)
 --------------------------------------------------------


       (Occupancy)   Bond orbital/ Coefficients/ Hybrids
 ---------------------------------------------------------------------------------
     1. (1.99322) BD ( 1) C   1 - O   2  
                ( 31.31%)   0.5595* C   1 s( 21.99%)p 3.53( 77.70%)d 0.01(  0.31%)
                                            0.0001  0.4684  0.0237 -0.6442 -0.0082
                                           -0.5975 -0.0541  0.0443  0.0024  0.0472
                                           -0.0036 -0.0033  0.0036 -0.0281
                ( 68.69%)   0.8288* O   2 s( 30.07%)p 2.32( 69.87%)d 0.00(  0.06%)
                                            0.0001  0.5483  0.0047  0.5937  0.0189
                                            0.5865 -0.0112 -0.0425 -0.0002  0.0176
                                           -0.0010 -0.0019 -0.0122 -0.0131
     2. (1.99536) BD ( 1) C   1 - H  11  
                ( 59.76%)   0.7730* C   1 s( 26.15%)p 2.82( 73.80%)d 0.00(  0.05%)
                                            0.0001  0.5112 -0.0131 -0.0554  0.0219
                                            0.5098 -0.0003  0.6889 -0.0005 -0.0041
                                           -0.0012  0.0178 -0.0065  0.0103
                ( 40.24%)   0.6344* H  11 s( 99.92%)p 0.00(  0.08%)
                                            0.9996 -0.0055 -0.0007 -0.0172 -0.0234
     3. (1.99064) BD ( 1) C   1 - H  12  
                ( 60.49%)   0.7778* C   1 s( 25.73%)p 2.88( 74.22%)d 0.00(  0.05%)
                                           -0.0001  0.5070  0.0147  0.7540 -0.0166
                                           -0.4164  0.0038 -0.0066  0.0004 -0.0181
                                           -0.0000  0.0003  0.0091 -0.0088
                ( 39.51%)   0.6286* H  12 s( 99.91%)p 0.00(  0.09%)
                                            0.9996 -0.0010 -0.0259  0.0136  0.0003
     4. (1.99534) BD ( 1) C   1 - H  13  
                ( 59.77%)   0.7731* C   1 s( 26.16%)p 2.82( 73.79%)d 0.00(  0.05%)
                                            0.0001  0.5113 -0.0131 -0.0994  0.0219
                                            0.4525 -0.0004 -0.7231 -0.0008 -0.0049
                                            0.0032 -0.0164 -0.0050  0.0125
                ( 40.23%)   0.6342* H  13 s( 99.92%)p 0.00(  0.08%)
                                            0.9996 -0.0055  0.0008 -0.0153  0.0247
     5. (1.99098) BD ( 1) O   2 - C   3  
                ( 68.25%)   0.8261* O   2 s( 35.34%)p 1.83( 64.59%)d 0.00(  0.07%)
                                           -0.0000 -0.5945 -0.0014  0.7709  0.0089
                                           -0.2264  0.0026 -0.0164 -0.0004  0.0190
                                            0.0004 -0.0001 -0.0105  0.0135
                ( 31.75%)   0.5635* C   3 s( 24.41%)p 3.08( 75.31%)d 0.01(  0.27%)
                                            0.0001 -0.4939 -0.0131 -0.8424 -0.0260
                                            0.2031  0.0331  0.0201 -0.0005  0.0210
                                            0.0021 -0.0004 -0.0396  0.0270
     6. (1.97066) BD ( 1) C   3 - C   4  
                ( 50.54%)   0.7109* C   3 s( 36.88%)p 1.71( 63.08%)d 0.00(  0.04%)
                                           -0.0003  0.6073  0.0030 -0.5042  0.0425
                                           -0.6107 -0.0174  0.0392 -0.0008  0.0163
                                           -0.0011 -0.0014 -0.0040 -0.0110
                ( 49.46%)   0.7033* C   4 s( 34.65%)p 1.88( 65.30%)d 0.00(  0.05%)
                                            0.0002  0.5886  0.0110  0.5594  0.0316
                                            0.5810 -0.0129 -0.0364 -0.0006  0.0179
                                           -0.0012 -0.0013 -0.0020 -0.0125
     7. (1.97648) BD ( 1) C   3 - C  10  
                ( 49.92%)   0.7066* C   3 s( 38.37%)p 1.61( 61.59%)d 0.00(  0.04%)
                                           -0.0000  0.6194 -0.0083 -0.1795  0.0114
                                            0.7636  0.0020 -0.0205 -0.0004 -0.0079
                                            0.0001 -0.0010 -0.0146 -0.0111
                ( 50.08%)   0.7077* C  10 s( 34.76%)p 1.88( 65.19%)d 0.00(  0.05%)
                                           -0.0000  0.5896  0.0045  0.2939  0.0262
                                           -0.7511  0.0006  0.0255 -0.0010 -0.0115
                                            0.0002 -0.0011 -0.0132 -0.0125
     8. (1.66793) BD ( 2) C   3 - C  10  
                ( 46.43%)   0.6814* C   3 s(  0.00%)p 1.00( 99.95%)d 0.00(  0.05%)
                                           -0.0000 -0.0012 -0.0007  0.0331 -0.0003
                                            0.0355 -0.0005  0.9986 -0.0053  0.0001
                                           -0.0139  0.0164 -0.0012 -0.0004
                ( 53.57%)   0.7319* C  10 s(  0.00%)p 1.00( 99.96%)d 0.00(  0.04%)
                                           -0.0000 -0.0008 -0.0005  0.0322 -0.0003
                                            0.0459 -0.0006  0.9982 -0.0107 -0.0010
                                           -0.0036 -0.0200  0.0007  0.0016
     9. (1.97359) BD ( 1) C   4 - C   5  
                ( 50.07%)   0.7076* C   4 s( 36.71%)p 1.72( 63.25%)d 0.00(  0.04%)
                                           -0.0000  0.6058  0.0092 -0.7816 -0.0158
                                            0.1399 -0.0367  0.0178  0.0017 -0.0090
                                           -0.0008  0.0000  0.0140 -0.0119
                ( 49.93%)   0.7066* C   5 s( 35.93%)p 1.78( 64.02%)d 0.00(  0.05%)
                                            0.0001  0.5993  0.0130  0.7774 -0.0000
                                           -0.1835 -0.0408 -0.0237  0.0015 -0.0052
                                           -0.0011  0.0000  0.0170 -0.0119
    10. (1.70121) BD ( 2) C   4 - C   5  
                ( 52.01%)   0.7212* C   4 s(  0.00%)p 1.00( 99.95%)d 0.00(  0.05%)
                                            0.0000  0.0019 -0.0009  0.0299  0.0000
                                            0.0317 -0.0004  0.9987 -0.0117  0.0000
                                           -0.0149  0.0156 -0.0010  0.0000
                ( 47.99%)   0.6927* C   5 s(  0.00%)p 1.00( 99.95%)d 0.00(  0.05%)
                                           -0.0000  0.0041 -0.0031  0.0347  0.0015
                                            0.0312 -0.0007  0.9986 -0.0063  0.0008
                                            0.0217  0.0059  0.0005 -0.0016
    11. (1.97681) BD ( 1) C   4 - H  14  
                ( 61.68%)   0.7853* C   4 s( 28.56%)p 2.50( 71.41%)d 0.00(  0.03%)
                                            0.0003 -0.5341  0.0160 -0.2710  0.0062
                                            0.8002 -0.0039 -0.0163  0.0002  0.0097
                                           -0.0000  0.0006  0.0101  0.0100
                ( 38.32%)   0.6191* H  14 s( 99.91%)p 0.00(  0.09%)
                                           -0.9995  0.0023  0.0104 -0.0283  0.0004
    12. (1.96953) BD ( 1) C   5 - C   6  
                ( 49.19%)   0.7014* C   5 s( 35.45%)p 1.82( 64.51%)d 0.00(  0.04%)
                                            0.0001  0.5954  0.0031 -0.2825 -0.0233
                                            0.7513 -0.0070 -0.0160  0.0000 -0.0095
                                           -0.0001 -0.0008 -0.0141 -0.0124
                ( 50.81%)   0.7128* C   6 s( 34.27%)p 1.92( 65.69%)d 0.00(  0.04%)
                                           -0.0001  0.5854 -0.0003  0.2428 -0.0158
                                           -0.7726 -0.0111  0.0251  0.0013 -0.0101
                                            0.0004 -0.0016 -0.0119 -0.0116
    13. (1.97800) BD ( 1) C   5 - H  15  
                ( 62.10%)   0.7880* C   5 s( 28.52%)p 2.50( 71.45%)d 0.00(  0.03%)
                                            0.0003 -0.5339  0.0133  0.5595 -0.0069
                                            0.6325 -0.0013 -0.0370  0.0018 -0.0143
                                            0.0012  0.0011  0.0015  0.0099
                ( 37.90%)   0.6157* H  15 s( 99.90%)p 0.00(  0.10%)
                                           -0.9995  0.0036 -0.0218 -0.0220 -0.0003
    14. (1.97486) BD ( 1) C   6 - C   7  
                ( 51.09%)   0.7148* C   6 s( 30.91%)p 2.23( 69.05%)d 0.00(  0.04%)
                                            0.0001  0.5559  0.0014 -0.8129  0.0092
                                            0.1670 -0.0000  0.0423 -0.0011 -0.0061
                                           -0.0023  0.0003  0.0145 -0.0117
                ( 48.91%)   0.6993* C   7 s( 30.96%)p 2.23( 68.99%)d 0.00(  0.05%)
                                            0.0003  0.5565  0.0027  0.8056 -0.0107
                                           -0.1923  0.0024 -0.0619 -0.0014 -0.0097
                                           -0.0030  0.0003  0.0173 -0.0100
    15. (1.97112) BD ( 1) C   6 - C   9  
                ( 50.55%)   0.7110* C   6 s( 34.75%)p 1.88( 65.21%)d 0.00(  0.04%)
                                           -0.0001  0.5895  0.0028  0.5263 -0.0104
                                            0.6106  0.0179 -0.0430 -0.0020  0.0161
                                           -0.0013 -0.0006 -0.0014 -0.0117
                ( 49.45%)   0.7032* C   9 s( 36.42%)p 1.74( 63.54%)d 0.00(  0.04%)
                                            0.0001  0.6034  0.0020 -0.5556 -0.0189
                                           -0.5691  0.0163  0.0473 -0.0012  0.0166
                                           -0.0019 -0.0019 -0.0020 -0.0121
    16. (1.68076) BD ( 2) C   6 - C   9  
                ( 51.20%)   0.7155* C   6 s(  0.02%)p99.99( 99.95%)d 2.24(  0.04%)
                                           -0.0001 -0.0129  0.0005  0.0510 -0.0003
                                            0.0387 -0.0001  0.9977 -0.0031  0.0003
                                            0.0178  0.0072 -0.0004 -0.0013
                ( 48.80%)   0.6986* C   9 s(  0.00%)p 1.00( 99.95%)d 0.00(  0.04%)
                                            0.0000 -0.0045 -0.0012  0.0330  0.0022
                                            0.0458 -0.0012  0.9982 -0.0046 -0.0012
                                           -0.0060 -0.0197  0.0008  0.0022
    17. (1.99429) BD ( 1) C   7 - O   8  
                ( 32.57%)   0.5707* C   7 s( 21.44%)p 3.65( 78.28%)d 0.01(  0.28%)
                                            0.0000  0.4609  0.0436 -0.4994 -0.0261
                                           -0.6564 -0.0262 -0.3175 -0.0198  0.0385
                                            0.0177  0.0242 -0.0114 -0.0168
                ( 67.43%)   0.8212* O   8 s( 32.22%)p 2.10( 67.72%)d 0.00(  0.07%)
                                           -0.0001  0.5676  0.0051  0.4132  0.0032
                                            0.6420 -0.0002  0.3069 -0.0012  0.0102
                                            0.0048  0.0188 -0.0127 -0.0069
    18. (1.97713) BD ( 1) C   7 - H  16  
                ( 59.75%)   0.7730* C   7 s( 23.55%)p 3.24( 76.40%)d 0.00(  0.05%)
                                           -0.0000  0.4851 -0.0134 -0.2422 -0.0032
                                            0.1213  0.0056  0.8310 -0.0071 -0.0032
                                           -0.0082  0.0045  0.0015  0.0204
                ( 40.25%)   0.6344* H  16 s( 99.92%)p 0.00(  0.08%)
                                            0.9996 -0.0061  0.0055 -0.0054 -0.0281
    19. (1.98414) BD ( 1) C   7 - H  17  
                ( 59.65%)   0.7724* C   7 s( 24.16%)p 3.14( 75.79%)d 0.00(  0.05%)
                                           -0.0001  0.4914 -0.0109 -0.2029 -0.0098
                                            0.7166 -0.0101 -0.4505  0.0072 -0.0074
                                            0.0013 -0.0164 -0.0130 -0.0027
                ( 40.35%)   0.6352* H  17 s( 99.92%)p 0.00(  0.08%)
                                            0.9996 -0.0059  0.0051 -0.0238  0.0155
    20. (1.98857) BD ( 1) O   8 - H  18  
                ( 73.05%)   0.8547* O   8 s( 19.81%)p 4.04( 80.10%)d 0.00(  0.08%)
                                           -0.0002 -0.4446 -0.0215  0.8725  0.0344
                                           -0.0842  0.0138 -0.1772  0.0021  0.0161
                                            0.0152 -0.0056 -0.0153  0.0089
                ( 26.95%)   0.5191* H  18 s( 99.61%)p 0.00(  0.39%)
                                           -0.9980  0.0030 -0.0612  0.0034  0.0116
    21. (1.97149) BD ( 1) C   9 - C  10  
                ( 49.76%)   0.7054* C   9 s( 35.79%)p 1.79( 64.17%)d 0.00(  0.04%)
                                            0.0001  0.5981  0.0146  0.7882  0.0173
                                           -0.1362  0.0364 -0.0171 -0.0017 -0.0080
                                           -0.0004 -0.0001  0.0153 -0.0121
                ( 50.24%)   0.7088* C  10 s( 36.46%)p 1.74( 63.50%)d 0.00(  0.04%)
                                           -0.0001  0.6037  0.0134 -0.7774 -0.0021
                                            0.1704  0.0364  0.0177 -0.0019 -0.0037
                                           -0.0010 -0.0001  0.0156 -0.0120
    22. (1.97935) BD ( 1) C   9 - H  19  
                ( 61.03%)   0.7812* C   9 s( 27.70%)p 2.61( 72.26%)d 0.00(  0.03%)
                                           -0.0003  0.5262 -0.0139 -0.2598  0.0091
                                            0.8089 -0.0039 -0.0262 -0.0007 -0.0087
                                            0.0001 -0.0012 -0.0125 -0.0101
                ( 38.97%)   0.6243* H  19 s( 99.91%)p 0.00(  0.09%)
                                            0.9996 -0.0023  0.0089 -0.0285  0.0015
    23. (1.97620) BD ( 1) C  10 - H  20  
                ( 61.33%)   0.7831* C  10 s( 28.69%)p 2.48( 71.28%)d 0.00(  0.03%)
                                           -0.0003  0.5355 -0.0134  0.5542 -0.0112
                                            0.6351  0.0069 -0.0467  0.0001  0.0140
                                           -0.0012 -0.0014 -0.0012 -0.0102
                ( 38.67%)   0.6218* H  20 s( 99.91%)p 0.00(  0.09%)
                                            0.9996 -0.0012 -0.0185 -0.0232  0.0018
    24. (1.99925) CR ( 1) C   1           s(100.00%)p 0.00(  0.00%)
                                            1.0000 -0.0001  0.0000  0.0002 -0.0000
                                           -0.0000  0.0000 -0.0000 -0.0000 -0.0000
                                            0.0000  0.0000  0.0000  0.0000
    25. (1.99963) CR ( 1) O   2           s(100.00%)p 0.00(  0.00%)
                                            1.0000 -0.0002  0.0000 -0.0001 -0.0000
                                            0.0001 -0.0000 -0.0000  0.0000 -0.0000
                                            0.0000 -0.0000 -0.0000 -0.0000
    26. (1.99862) CR ( 1) C   3           s(100.00%)p 0.00(  0.00%)
                                            1.0000  0.0002  0.0000 -0.0001  0.0000
                                           -0.0002 -0.0000  0.0000 -0.0000  0.0000
                                           -0.0000 -0.0000  0.0000 -0.0000
    27. (1.99891) CR ( 1) C   4           s(100.00%)p 0.00(  0.00%)
                                            1.0000  0.0001 -0.0000 -0.0000 -0.0000
                                           -0.0003  0.0000 -0.0000  0.0000 -0.0000
                                            0.0000 -0.0000 -0.0000 -0.0000
    28. (1.99890) CR ( 1) C   5           s(100.00%)p 0.00(  0.00%)
                                            1.0000  0.0001 -0.0000 -0.0002  0.0000
                                           -0.0003  0.0000  0.0000 -0.0000  0.0000
                                            0.0000 -0.0000 -0.0000 -0.0000
    29. (1.99884) CR ( 1) C   6           s(100.00%)p 0.00(  0.00%)
                                            1.0000  0.0000  0.0000  0.0001 -0.0000
                                           -0.0001 -0.0000  0.0000 -0.0000  0.0000
                                            0.0000  0.0000 -0.0000 -0.0000
    30. (1.99907) CR ( 1) C   7           s(100.00%)p 0.00(  0.00%)
                                            1.0000 -0.0001 -0.0000 -0.0003  0.0000
                                            0.0002 -0.0000  0.0000  0.0000  0.0000
                                            0.0000 -0.0000 -0.0000  0.0000
    31. (1.99975) CR ( 1) O   8           s(100.00%)p 0.00(  0.00%)
                                            1.0000 -0.0000 -0.0000  0.0002  0.0000
                                            0.0000  0.0000 -0.0000  0.0000  0.0000
                                            0.0000  0.0000 -0.0000  0.0000
    32. (1.99890) CR ( 1) C   9           s(100.00%)p 0.00(  0.00%)
                                            1.0000  0.0001 -0.0000 -0.0001  0.0000
                                            0.0003 -0.0000 -0.0000  0.0000 -0.0000
                                            0.0000  0.0000 -0.0000 -0.0000
    33. (1.99891) CR ( 1) C  10           s(100.00%)p 0.00(  0.00%)
                                            1.0000  0.0002 -0.0000  0.0001 -0.0000
                                            0.0002  0.0000 -0.0000 -0.0000  0.0000
                                           -0.0000 -0.0000  0.0000 -0.0000
    34. (1.96010) LP ( 1) O   2           s( 34.57%)p 1.89( 65.39%)d 0.00(  0.04%)
                                            0.0002  0.5879 -0.0030  0.2257 -0.0026
                                           -0.7762  0.0069  0.0210 -0.0002  0.0101
                                           -0.0004  0.0008  0.0150  0.0081
    35. (1.83805) LP ( 2) O   2           s(  0.00%)p 1.00( 99.94%)d 0.00(  0.05%)
                                           -0.0000  0.0012 -0.0000  0.0332 -0.0001
                                            0.0376 -0.0001  0.9985 -0.0024  0.0004
                                           -0.0087  0.0217 -0.0011 -0.0009
    36. (1.98045) LP ( 1) O   8           s( 46.92%)p 1.13( 53.05%)d 0.00(  0.04%)
                                            0.0000  0.6848 -0.0125  0.2008 -0.0043
                                           -0.5000  0.0043 -0.4900  0.0048  0.0087
                                            0.0060 -0.0123  0.0093 -0.0035
    37. (1.95679) LP ( 2) O   8           s(  1.07%)p92.09( 98.87%)d 0.05(  0.05%)
                                           -0.0000  0.1036 -0.0020  0.1589 -0.0033
                                           -0.5743  0.0099  0.7959 -0.0131  0.0079
                                           -0.0049  0.0074  0.0091  0.0173
    38. (0.00290) RY*( 1) C   1           s( 25.05%)p 2.03( 50.97%)d 0.96( 23.98%)
                                            0.0000  0.0012  0.5005 -0.0054 -0.6995
                                            0.0496 -0.1308 -0.0018  0.0280 -0.0441
                                           -0.0157  0.0183  0.4851 -0.0441
    39. (0.00167) RY*( 2) C   1           s(  0.25%)p99.99( 98.63%)d 4.47(  1.12%)
                                            0.0000 -0.0266  0.0425  0.0436  0.2292
                                            0.0271 -0.9645 -0.0024  0.0298  0.0983
                                           -0.0059 -0.0037  0.0291 -0.0260
    40. (0.00147) RY*( 3) C   1           s(  0.00%)p 1.00(  2.95%)d32.88( 97.05%)
                                            0.0000  0.0000  0.0000 -0.0005 -0.0049
                                           -0.0007 -0.0061 -0.0154 -0.1709  0.0493
                                            0.6662  0.7188 -0.0079 -0.0868
    41. (0.00041) RY*( 4) C   1           s(  6.63%)p 2.54( 16.86%)d11.54( 76.51%)
                                            0.0000 -0.0008  0.2575  0.0124 -0.3998
                                            0.0204 -0.0891 -0.0012  0.0169  0.1716
                                            0.0177 -0.0423 -0.8554 -0.0436
    42. (0.00030) RY*( 5) C   1           s(  0.00%)p 1.00( 94.01%)d 0.06(  5.99%)
                                            0.0000 -0.0000  0.0021 -0.0002  0.0334
                                           -0.0003  0.0378 -0.0062  0.9682  0.0058
                                           -0.0164  0.2435 -0.0102 -0.0153
    43. (0.00004) RY*( 6) C   1           s( 33.45%)p 0.42( 13.92%)d 1.57( 52.63%)
    44. (0.00000) RY*( 7) C   1           s( 32.22%)p 0.61( 19.76%)d 1.49( 48.02%)
    45. (0.00000) RY*( 8) C   1           s(  0.01%)p99.99(  3.11%)d99.99( 96.88%)
    46. (0.00000) RY*( 9) C   1           s(  2.35%)p 0.12(  0.28%)d41.39( 97.37%)
    47. (0.00264) RY*( 1) O   2           s( 16.92%)p 4.38( 74.18%)d 0.53(  8.90%)
                                            0.0000 -0.0076  0.4112 -0.0065  0.1276
                                           -0.0110 -0.8511  0.0006  0.0312  0.1600
                                           -0.0175  0.0006  0.2445 -0.0579
    48. (0.00207) RY*( 2) O   2           s(  0.00%)p 1.00( 97.22%)d 0.03(  2.78%)
                                           -0.0000  0.0000  0.0005 -0.0000  0.0322
                                           -0.0000  0.0410 -0.0015  0.9846  0.0036
                                           -0.0364  0.1622 -0.0080 -0.0090
    49. (0.00035) RY*( 3) O   2           s(  0.51%)p99.99( 62.54%)d72.68( 36.95%)
                                            0.0000 -0.0055  0.0711  0.0039  0.7617
                                           -0.0017  0.2100 -0.0000 -0.0336 -0.3935
                                           -0.0060  0.0217  0.4453 -0.1262
    50. (0.00025) RY*( 4) O   2           s(  0.00%)p 1.00(  0.01%)d99.99( 99.98%)
                                           -0.0000 -0.0000  0.0056 -0.0001 -0.0001
                                           -0.0001  0.0031 -0.0022  0.0111 -0.0458
                                           -0.9562 -0.2786 -0.0204  0.0733
    51. (0.00012) RY*( 5) O   2           s( 81.49%)p 0.21( 16.83%)d 0.02(  1.67%)
                                            0.0000  0.0017  0.9027  0.0052 -0.1872
                                            0.0003  0.3649 -0.0001 -0.0094 -0.0986
                                            0.0131  0.0004 -0.0827  0.0038
    52. (0.00008) RY*( 6) O   2           s(  0.93%)p35.97( 33.41%)d70.68( 65.66%)
    53. (0.00000) RY*( 7) O   2           s(  0.00%)p 1.00(  2.81%)d34.53( 97.19%)
    54. (0.00001) RY*( 8) O   2           s(  0.04%)p99.99( 11.38%)d99.99( 88.58%)
    55. (0.00001) RY*( 9) O   2           s(  0.12%)p14.71(  1.81%)d99.99( 98.06%)
    56. (0.00709) RY*( 1) C   3           s(  0.84%)p99.99( 95.50%)d 4.37(  3.66%)
                                           -0.0000 -0.0471  0.0784 -0.0070  0.6568
                                            0.0305 -0.7229 -0.0011  0.0039  0.1807
                                           -0.0054 -0.0055 -0.0585  0.0216
    57. (0.00443) RY*( 2) C   3           s(  1.61%)p51.75( 83.17%)d 9.47( 15.22%)
                                           -0.0000 -0.0079  0.1265  0.0240  0.6140
                                            0.0064  0.6723 -0.0007 -0.0454  0.3866
                                           -0.0128 -0.0142 -0.0311  0.0377
    58. (0.00239) RY*( 3) C   3           s(  0.28%)p 5.79(  1.64%)d99.99( 98.08%)
                                            0.0000 -0.0001  0.0532 -0.0008 -0.0142
                                            0.0017 -0.0100  0.0181 -0.1255  0.0337
                                            0.9198 -0.3575  0.0687 -0.0329
    59. (0.00210) RY*( 4) C   3           s( 72.04%)p 0.06(  4.55%)d 0.32( 23.41%)
                                            0.0000 -0.0007  0.8487 -0.0237 -0.1980
                                            0.0160 -0.0715 -0.0002  0.0205  0.2062
                                           -0.0855  0.0181  0.4156 -0.1058
    60. (0.00088) RY*( 5) C   3           s(  0.00%)p 1.00( 62.96%)d 0.59( 37.04%)
                                            0.0000  0.0003  0.0068  0.0005 -0.0291
                                           -0.0003 -0.0298  0.0000 -0.7924 -0.0322
                                           -0.3083 -0.5210 -0.0050  0.0532
    61. (0.00077) RY*( 6) C   3           s(  0.02%)p99.99( 35.40%)d99.99( 64.58%)
                                           -0.0000  0.0003  0.0124  0.0001 -0.0229
                                           -0.0005 -0.0202 -0.0128 -0.5941  0.0366
                                            0.2161  0.7699 -0.0336 -0.0632
    62. (0.00062) RY*( 7) C   3           s( 23.21%)p 0.01(  0.30%)d 3.29( 76.48%)
                                           -0.0000  0.0037  0.4818  0.0188  0.0068
                                           -0.0128  0.0456  0.0002  0.0198 -0.3092
                                            0.0374 -0.0246 -0.8164 -0.0252
    63. (0.00021) RY*( 8) C   3           s(  1.06%)p15.62( 16.50%)d78.09( 82.45%)
                                           -0.0000 -0.0250  0.0997 -0.0342  0.3845
                                            0.0047  0.1238  0.0011 -0.0238 -0.8173
                                            0.0111  0.0386  0.3795 -0.1043
    64. (0.00002) RY*( 9) C   3           s(  1.28%)p 0.03(  0.04%)d76.92( 98.68%)
    65. (0.00570) RY*( 1) C   4           s(  0.12%)p99.99( 95.51%)d35.37(  4.36%)
                                           -0.0000  0.0250  0.0247 -0.0019 -0.5732
                                            0.0277  0.7910 -0.0007 -0.0106 -0.1326
                                            0.0078 -0.0028 -0.1587 -0.0278
    66. (0.00304) RY*( 2) C   4           s(  0.15%)p99.99( 97.79%)d13.83(  2.07%)
                                            0.0000  0.0103  0.0373 -0.0333  0.8098
                                           -0.0069  0.5655  0.0010 -0.0327 -0.1381
                                           -0.0068  0.0017  0.0229 -0.0316
    67. (0.00102) RY*( 3) C   4           s( 19.47%)p 4.01( 78.16%)d 0.12(  2.37%)
                                            0.0000 -0.0022  0.4412  0.0016 -0.0268
                                           -0.0105 -0.0297 -0.0078 -0.8831  0.0563
                                           -0.0230 -0.1375  0.0311 -0.0123
    68. (0.00096) RY*( 4) C   4           s( 77.24%)p 0.25( 19.02%)d 0.05(  3.74%)
                                            0.0000 -0.0043  0.8789  0.0048 -0.0072
                                           -0.0203  0.0044  0.0064  0.4355  0.1299
                                            0.0818  0.0826  0.0564 -0.0618
    69. (0.00059) RY*( 5) C   4           s(  0.55%)p 1.83(  1.00%)d99.99( 98.45%)
                                            0.0000 -0.0006  0.0739  0.0004 -0.0065
                                           -0.0019 -0.0036 -0.0089  0.0995 -0.0297
                                           -0.9548 -0.2606 -0.0186  0.0614
    70. (0.00014) RY*( 6) C   4           s(  1.75%)p 1.78(  3.11%)d54.39( 95.14%)
                                           -0.0000 -0.0023  0.1322  0.0217 -0.0482
                                            0.0108 -0.1679 -0.0010  0.0062 -0.9538
                                            0.0346  0.0497  0.1314  0.1440
    71. (0.00003) RY*( 7) C   4           s(  0.00%)p 1.00(  1.97%)d49.70( 98.03%)
    72. (0.00004) RY*( 8) C   4           s(  0.73%)p 3.35(  2.45%)d99.99( 96.81%)
    73. (0.00001) RY*( 9) C   4           s(  0.07%)p15.97(  1.07%)d99.99( 98.86%)
    74. (0.00609) RY*( 1) C   5           s(  1.42%)p65.67( 93.54%)d 3.53(  5.03%)
                                            0.0000 -0.0223  0.1173 -0.0175 -0.8311
                                           -0.0213 -0.4882  0.0032  0.0749 -0.2186
                                            0.0067  0.0030  0.0447  0.0227
    75. (0.00322) RY*( 2) C   5           s(  4.57%)p20.45( 93.42%)d 0.44(  2.01%)
                                           -0.0000  0.0174  0.2130  0.0221 -0.4750
                                           -0.0107  0.8397  0.0019  0.0544  0.0801
                                           -0.0126 -0.0034  0.1122 -0.0303
    76. (0.00099) RY*( 3) C   5           s( 16.05%)p 3.93( 63.05%)d 1.30( 20.90%)
                                            0.0000 -0.0011  0.4006 -0.0091  0.1566
                                           -0.0013 -0.0534  0.0097  0.7765 -0.0158
                                           -0.2596  0.3662 -0.0838 -0.0168
    77. (0.00080) RY*( 4) C   5           s( 73.06%)p 0.16( 12.00%)d 0.20( 14.94%)
                                            0.0000 -0.0048  0.8548 -0.0169  0.1725
                                           -0.0057 -0.0844 -0.0022 -0.2878 -0.1197
                                            0.2327 -0.2650 -0.0402 -0.0950
    78. (0.00070) RY*( 5) C   5           s(  2.08%)p13.40( 27.90%)d33.63( 70.02%)
                                            0.0000 -0.0019  0.1443 -0.0016 -0.0140
                                           -0.0015 -0.0104  0.0097 -0.5278 -0.0515
                                           -0.6946  0.4616 -0.0346 -0.0289
    79. (0.00013) RY*( 6) C   5           s(  0.50%)p 4.18(  2.11%)d99.99( 97.39%)
                                           -0.0000 -0.0030  0.0709 -0.0208  0.0844
                                            0.0164 -0.1149 -0.0010  0.0063  0.1769
                                            0.0091  0.0915  0.9665  0.0118
    80. (0.00007) RY*( 7) C   5           s(  1.74%)p 2.45(  4.25%)d54.17( 94.01%)
    81. (0.00002) RY*( 8) C   5           s(  0.18%)p16.68(  3.00%)d99.99( 96.82%)
    82. (0.00001) RY*( 9) C   5           s(  0.49%)p 1.66(  0.81%)d99.99( 98.69%)
    83. (0.00584) RY*( 1) C   6           s(  6.41%)p13.81( 88.45%)d 0.80(  5.14%)
                                            0.0000  0.0078  0.2530  0.0184  0.9179
                                           -0.0097  0.1750  0.0005  0.1044 -0.1544
                                           -0.0274  0.0099  0.1617 -0.0236
    84. (0.00408) RY*( 2) C   6           s(  6.54%)p13.74( 89.84%)d 0.55(  3.62%)
                                            0.0000  0.0034  0.2557  0.0097  0.1083
                                            0.0133 -0.9250 -0.0023 -0.1751  0.0706
                                            0.0379 -0.0121  0.1679 -0.0383
    85. (0.00251) RY*( 3) C   6           s( 24.41%)p 2.67( 65.14%)d 0.43( 10.45%)
                                           -0.0000 -0.0047  0.4941 -0.0044 -0.0920
                                           -0.0047  0.2622 -0.0066 -0.7577 -0.0874
                                            0.2775 -0.0901 -0.0855 -0.0662
    86. (0.00121) RY*( 4) C   6           s( 58.42%)p 0.62( 36.33%)d 0.09(  5.25%)
                                           -0.0000 -0.0040  0.7643 -0.0089 -0.2294
                                           -0.0001  0.0585  0.0013  0.5542  0.1416
                                            0.0102  0.0089 -0.1791 -0.0128
    87. (0.00066) RY*( 5) C   6           s(  0.00%)p 1.00(  0.14%)d99.99( 99.86%)
                                           -0.0000 -0.0001  0.0014  0.0006 -0.0087
                                            0.0017 -0.0049  0.0109  0.0350 -0.0422
                                           -0.2085 -0.9731  0.0246  0.0761
    88. (0.00031) RY*( 6) C   6           s(  1.81%)p 4.42(  7.98%)d49.95( 90.21%)
                                            0.0000 -0.0002  0.1344 -0.0026  0.0195
                                           -0.0101  0.0796  0.0136 -0.2698  0.3913
                                           -0.8443  0.1618  0.0021  0.1000
    89. (0.00018) RY*( 7) C   6           s(  0.37%)p 6.77(  2.50%)d99.99( 97.13%)
                                           -0.0000 -0.0007  0.0607  0.0037 -0.0723
                                            0.0205 -0.1388  0.0048 -0.0077 -0.8240
                                           -0.3657  0.1055 -0.3841 -0.0024
    90. (0.00016) RY*( 8) C   6           s(  1.92%)p 4.94(  9.46%)d46.24( 88.62%)
                                            0.0000 -0.0028  0.1384  0.0118 -0.2784
                                           -0.0045  0.1208  0.0017  0.0488 -0.3298
                                           -0.1188  0.0701  0.8689  0.0589
    91. (0.00003) RY*( 9) C   6           s(  0.18%)p 1.39(  0.25%)d99.99( 99.57%)
    92. (0.00450) RY*( 1) C   7           s( 10.02%)p 8.54( 85.59%)d 0.44(  4.39%)
                                            0.0000 -0.0139  0.3163  0.0143  0.0171
                                            0.0191 -0.9244  0.0214  0.0014 -0.1178
                                            0.1200 -0.0302  0.1211  0.0051
    93. (0.00328) RY*( 2) C   7           s( 31.11%)p 1.26( 39.05%)d 0.96( 29.83%)
                                            0.0000  0.0094  0.5577 -0.0045  0.5607
                                            0.0220  0.2462  0.0001 -0.1223  0.2226
                                            0.0522 -0.0909  0.4867 -0.0300
    94. (0.00172) RY*( 3) C   7           s(  0.36%)p68.65( 24.96%)d99.99( 74.68%)
                                            0.0000 -0.0051  0.0601  0.0047  0.0309
                                            0.0026 -0.0992  0.0083 -0.4885  0.1289
                                           -0.6070 -0.3684 -0.2642 -0.3953
    95. (0.00133) RY*( 4) C   7           s(  1.20%)p36.99( 44.36%)d45.40( 54.44%)
                                            0.0000  0.0012  0.1095 -0.0030 -0.1194
                                           -0.0053  0.0366  0.0233  0.6538  0.1922
                                            0.1580 -0.4725 -0.0662 -0.5048
    96. (0.00060) RY*( 5) C   7           s( 18.54%)p 2.16( 40.07%)d 2.23( 41.40%)
                                            0.0000 -0.0245  0.4298  0.0317 -0.5157
                                            0.0481  0.1053  0.0246 -0.3460  0.3960
                                            0.4111  0.1632 -0.2389 -0.0668
    97. (0.00034) RY*( 6) C   7           s( 11.94%)p 2.00( 23.85%)d 5.38( 64.20%)
                                           -0.0000  0.0093  0.3454  0.0145  0.4373
                                            0.0004  0.0380  0.0048  0.2136 -0.1414
                                           -0.0129  0.2091 -0.7542  0.0962
    98. (0.00005) RY*( 7) C   7           s( 23.54%)p 1.31( 30.92%)d 1.93( 45.54%)
    99. (0.00001) RY*( 8) C   7           s(  0.70%)p 4.70(  3.27%)d99.99( 96.03%)
   100. (0.00001) RY*( 9) C   7           s(  2.48%)p 3.42(  8.47%)d35.94( 89.05%)
   101. (0.00147) RY*( 1) O   8           s(  0.01%)p 1.00( 92.03%)d 0.09(  7.96%)
                                            0.0000  0.0002  0.0089 -0.0040 -0.0504
                                            0.0064  0.4259 -0.0093 -0.8580  0.0599
                                           -0.1144 -0.1615 -0.1032 -0.1618
   102. (0.00120) RY*( 2) O   8           s( 27.07%)p 2.23( 60.25%)d 0.47( 12.68%)
                                           -0.0000  0.0052  0.5203 -0.0008  0.6478
                                           -0.0056 -0.3718 -0.0004 -0.2110  0.0966
                                            0.0279 -0.1024  0.3067 -0.1104
   103. (0.00010) RY*( 3) O   8           s( 47.69%)p 0.97( 46.41%)d 0.12(  5.90%)
                                            0.0000 -0.0020  0.6906  0.0030 -0.0563
                                           -0.0043  0.6178 -0.0105  0.2813  0.1063
                                           -0.0568  0.1460 -0.0365  0.1476
   104. (0.00005) RY*( 4) O   8           s( 20.80%)p 3.32( 68.95%)d 0.49( 10.25%)
   105. (0.00001) RY*( 5) O   8           s(  0.01%)p99.99(  9.46%)d99.99( 90.53%)
   106. (0.00002) RY*( 6) O   8           s(  3.66%)p 1.96(  7.17%)d24.35( 89.17%)
   107. (0.00001) RY*( 7) O   8           s(  0.37%)p13.81(  5.10%)d99.99( 94.53%)
   108. (0.00000) RY*( 8) O   8           s(  0.11%)p43.62(  4.79%)d99.99( 95.10%)
   109. (0.00000) RY*( 9) O   8           s(  0.27%)p22.84(  6.09%)d99.99( 93.64%)
   110. (0.00586) RY*( 1) C   9           s(  0.65%)p99.99( 93.48%)d 9.07(  5.88%)
                                            0.0000 -0.0242  0.0768 -0.0112 -0.4249
                                            0.0273  0.8679  0.0012 -0.0040  0.1378
                                           -0.0045  0.0124  0.1976  0.0238
   111. (0.00266) RY*( 2) C   9           s(  1.83%)p52.27( 95.86%)d 1.26(  2.31%)
                                           -0.0000  0.0154  0.1345  0.0233 -0.8729
                                            0.0072 -0.4373  0.0010  0.0695 -0.1224
                                            0.0127  0.0136  0.0830 -0.0287
   112. (0.00092) RY*( 3) C   9           s( 88.64%)p 0.05(  4.65%)d 0.08(  6.71%)
                                            0.0000 -0.0044  0.9415 -0.0153  0.1557
                                            0.0121 -0.0176 -0.0019  0.1468  0.0620
                                           -0.2078 -0.1168  0.0150 -0.0791
   113. (0.00081) RY*( 4) C   9           s(  4.04%)p 0.31(  1.26%)d23.44( 94.70%)
                                            0.0000 -0.0008  0.2010 -0.0033  0.0489
                                            0.0027 -0.0010  0.0118  0.1005  0.0780
                                            0.9255  0.2732 -0.0057 -0.0979
   114. (0.00071) RY*( 5) C   9           s(  2.99%)p30.45( 90.99%)d 2.02(  6.02%)
                                            0.0000 -0.0015  0.1729 -0.0016 -0.0247
                                            0.0033 -0.0451  0.0005 -0.9525  0.0361
                                           -0.0104  0.2382  0.0224 -0.0399
   115. (0.00012) RY*( 6) C   9           s(  0.39%)p 6.62(  2.61%)d99.99( 97.00%)
                                           -0.0000 -0.0024  0.0627 -0.0238  0.1135
                                           -0.0091  0.1106  0.0006 -0.0173 -0.9118
                                            0.0578  0.0358  0.3600  0.0659
   116. (0.00006) RY*( 7) C   9           s(  0.87%)p 5.08(  4.44%)d99.99( 94.69%)
   117. (0.00001) RY*( 8) C   9           s(  0.00%)p 1.00(  5.89%)d15.98( 94.11%)
   118. (0.00001) RY*( 9) C   9           s(  0.67%)p 1.35(  0.91%)d99.99( 98.42%)
   119. (0.00444) RY*( 1) C  10           s(  0.98%)p95.98( 93.64%)d 5.52(  5.38%)
                                            0.0000  0.0239  0.0958 -0.0165 -0.5973
                                           -0.0117 -0.7584  0.0012  0.0636  0.2275
                                           -0.0118 -0.0104  0.0161 -0.0397
   120. (0.00226) RY*( 2) C  10           s(  0.01%)p99.99( 98.24%)d99.99(  1.74%)
                                            0.0000  0.0091  0.0072 -0.0150  0.7820
                                            0.0259 -0.6079 -0.0007  0.0228  0.0049
                                           -0.0041  0.0021  0.1314 -0.0117
   121. (0.00127) RY*( 3) C  10           s(  9.23%)p 8.95( 82.60%)d 0.89(  8.17%)
                                           -0.0000 -0.0017  0.3038  0.0051 -0.0102
                                            0.0040 -0.0442 -0.0103 -0.9076 -0.0407
                                            0.2747 -0.0636  0.0059 -0.0224
   122. (0.00122) RY*( 4) C  10           s( 87.30%)p 0.11(  9.29%)d 0.04(  3.41%)
                                           -0.0000 -0.0060  0.9343  0.0176  0.0372
                                            0.0123  0.0661  0.0025  0.2944 -0.1638
                                           -0.0730  0.0131 -0.0175 -0.0379
   123. (0.00060) RY*( 5) C  10           s(  0.02%)p99.99(  6.17%)d99.99( 93.82%)
                                           -0.0000 -0.0000  0.0140  0.0004 -0.0037
                                            0.0007 -0.0173  0.0087 -0.2475 -0.0068
                                           -0.6772  0.6905 -0.0496 -0.0150
   124. (0.00011) RY*( 6) C  10           s(  0.92%)p 3.40(  3.13%)d99.99( 95.95%)
                                           -0.0000 -0.0022  0.0959  0.0162 -0.0049
                                           -0.0193  0.1746  0.0004 -0.0110  0.4966
                                           -0.0418  0.0251  0.8316  0.1375
   125. (0.00008) RY*( 7) C  10           s(  1.54%)p 2.53(  3.92%)d61.20( 94.54%)
   126. (0.00003) RY*( 8) C  10           s(  0.00%)p 1.00(  2.38%)d40.99( 97.62%)
   127. (0.00001) RY*( 9) C  10           s(  0.07%)p 9.93(  0.71%)d99.99( 99.21%)
   128. (0.00269) RY*( 1) H  11           s( 98.99%)p 0.01(  1.01%)
                                            0.0067  0.9949  0.0332  0.0931 -0.0185
   129. (0.00022) RY*( 2) H  11           s(  0.20%)p99.99( 99.80%)
                                            0.0000  0.0444  0.6533 -0.6217  0.4297
   130. (0.00014) RY*( 3) H  11           s(  0.26%)p99.99( 99.74%)
                                            0.0151  0.0487 -0.6370 -0.1437  0.7556
   131. (0.00003) RY*( 4) H  11           s(  0.64%)p99.99( 99.36%)
   132. (0.00076) RY*( 1) H  12           s( 97.78%)p 0.02(  2.22%)
                                            0.0053  0.9888  0.1215 -0.0862  0.0009
   133. (0.00022) RY*( 2) H  12           s(  0.00%)p 1.00(100.00%)
                                            0.0000  0.0011 -0.0313 -0.0418 -0.9986
   134. (0.00010) RY*( 3) H  12           s(  1.37%)p72.07( 98.63%)
                                           -0.0196  0.1153 -0.2575  0.9586 -0.0319
   135. (0.00001) RY*( 4) H  12           s(  0.94%)p99.99( 99.06%)
   136. (0.00268) RY*( 1) H  13           s( 98.97%)p 0.01(  1.03%)
                                            0.0067  0.9948  0.0348  0.0948  0.0091
   137. (0.00022) RY*( 2) H  13           s(  0.20%)p99.99( 99.80%)
                                            0.0000  0.0446  0.6258 -0.6572 -0.4177
   138. (0.00014) RY*( 3) H  13           s(  0.27%)p99.99( 99.73%)
                                            0.0151  0.0493 -0.6821 -0.2005 -0.7013
   139. (0.00003) RY*( 4) H  13           s(  0.65%)p99.99( 99.35%)
   140. (0.00231) RY*( 1) H  14           s( 99.41%)p 0.01(  0.59%)
                                            0.0046  0.9970  0.0322 -0.0699  0.0006
   141. (0.00017) RY*( 2) H  14           s(  0.00%)p 1.00(100.00%)
                                            0.0000  0.0001  0.0303  0.0247  0.9992
   142. (0.00009) RY*( 3) H  14           s(  0.05%)p99.99( 99.95%)
   143. (0.00006) RY*( 4) H  14           s(  0.63%)p99.99( 99.37%)
   144. (0.00285) RY*( 1) H  15           s( 99.19%)p 0.01(  0.81%)
                                            0.0055  0.9959 -0.0897  0.0025 -0.0096
   145. (0.00017) RY*( 2) H  15           s(  0.07%)p99.99( 99.93%)
                                           -0.0026  0.0266  0.1879 -0.0765  0.9788
   146. (0.00010) RY*( 3) H  15           s(  0.48%)p99.99( 99.52%)
   147. (0.00007) RY*( 4) H  15           s(  0.36%)p99.99( 99.64%)
   148. (0.00267) RY*( 1) H  16           s( 99.13%)p 0.01(  0.87%)
                                            0.0075  0.9956 -0.0850  0.0259  0.0289
   149. (0.00026) RY*( 2) H  16           s(  0.44%)p99.99( 99.56%)
                                            0.0037  0.0661  0.7221 -0.5816  0.3687
   150. (0.00014) RY*( 3) H  16           s(  0.27%)p99.99( 99.73%)
                                           -0.0090  0.0509  0.6847  0.6516 -0.3224
   151. (0.00003) RY*( 4) H  16           s(  0.25%)p99.99( 99.75%)
   152. (0.00254) RY*( 1) H  17           s( 99.08%)p 0.01(  0.92%)
                                            0.0072  0.9954 -0.0509  0.0701  0.0410
   153. (0.00023) RY*( 2) H  17           s(  0.57%)p99.99( 99.43%)
                                            0.0040  0.0757  0.6817 -0.1654 -0.7086
   154. (0.00013) RY*( 3) H  17           s(  0.02%)p99.99( 99.98%)
                                            0.0128 -0.0046 -0.7264 -0.0643 -0.6842
   155. (0.00003) RY*( 4) H  17           s(  0.41%)p99.99( 99.59%)
   156. (0.00167) RY*( 1) H  18           s( 22.63%)p 3.42( 77.37%)
                                            0.0062  0.4757 -0.2204  0.2381 -0.8176
   157. (0.00163) RY*( 2) H  18           s( 53.34%)p 0.87( 46.66%)
                                            0.0101  0.7303 -0.1111 -0.6149  0.2758
   158. (0.00093) RY*( 3) H  18           s( 20.76%)p 3.82( 79.24%)
                                            0.0080  0.4555  0.0238  0.7510  0.4774
   159. (0.00002) RY*( 4) H  18           s(  3.66%)p26.34( 96.34%)
   160. (0.00199) RY*( 1) H  19           s( 99.31%)p 0.01(  0.69%)
                                            0.0047  0.9965 -0.0437  0.0697  0.0128
   161. (0.00020) RY*( 2) H  19           s(  0.02%)p99.99( 99.98%)
                                            0.0003  0.0153 -0.0217 -0.0490 -0.9984
   162. (0.00009) RY*( 3) H  19           s(  0.03%)p99.99( 99.97%)
   163. (0.00006) RY*( 4) H  19           s(  0.73%)p99.99( 99.27%)
   164. (0.00155) RY*( 1) H  20           s( 99.12%)p 0.01(  0.88%)
                                            0.0037  0.9956  0.0848  0.0395 -0.0028
   165. (0.00022) RY*( 2) H  20           s(  0.00%)p 1.00(100.00%)
                                            0.0002  0.0018 -0.0350 -0.0416 -0.9985
   166. (0.00008) RY*( 3) H  20           s(  0.41%)p99.99( 99.59%)
   167. (0.00006) RY*( 4) H  20           s(  0.55%)p99.99( 99.45%)
   168. (0.00843) BD*( 1) C   1 - O   2  
                ( 68.69%)   0.8288* C   1 s( 21.99%)p 3.53( 77.70%)d 0.01(  0.31%)
                                            0.0001  0.4684  0.0237 -0.6442 -0.0082
                                           -0.5975 -0.0541  0.0443  0.0024  0.0472
                                           -0.0036 -0.0033  0.0036 -0.0281
                ( 31.31%)  -0.5595* O   2 s( 30.07%)p 2.32( 69.87%)d 0.00(  0.06%)
                                            0.0001  0.5483  0.0047  0.5937  0.0189
                                            0.5865 -0.0112 -0.0425 -0.0002  0.0176
                                           -0.0010 -0.0019 -0.0122 -0.0131
   169. (0.02121) BD*( 1) C   1 - H  11  
                ( 40.24%)   0.6344* C   1 s( 26.15%)p 2.82( 73.80%)d 0.00(  0.05%)
                                           -0.0001 -0.5112  0.0131  0.0554 -0.0219
                                           -0.5098  0.0003 -0.6889  0.0005  0.0041
                                            0.0012 -0.0178  0.0065 -0.0103
                ( 59.76%)  -0.7730* H  11 s( 99.92%)p 0.00(  0.08%)
                                           -0.9996  0.0055  0.0007  0.0172  0.0234
   170. (0.00880) BD*( 1) C   1 - H  12  
                ( 39.51%)   0.6286* C   1 s( 25.73%)p 2.88( 74.22%)d 0.00(  0.05%)
                                            0.0001 -0.5070 -0.0147 -0.7540  0.0166
                                            0.4164 -0.0038  0.0066 -0.0004  0.0181
                                            0.0000 -0.0003 -0.0091  0.0088
                ( 60.49%)  -0.7778* H  12 s( 99.91%)p 0.00(  0.09%)
                                           -0.9996  0.0010  0.0259 -0.0136 -0.0003
   171. (0.02119) BD*( 1) C   1 - H  13  
                ( 40.23%)   0.6342* C   1 s( 26.16%)p 2.82( 73.79%)d 0.00(  0.05%)
                                           -0.0001 -0.5113  0.0131  0.0994 -0.0219
                                           -0.4525  0.0004  0.7231  0.0008  0.0049
                                           -0.0032  0.0164  0.0050 -0.0125
                ( 59.77%)  -0.7731* H  13 s( 99.92%)p 0.00(  0.08%)
                                           -0.9996  0.0055 -0.0008  0.0153 -0.0247
   172. (0.03193) BD*( 1) O   2 - C   3  
                ( 31.75%)   0.5635* O   2 s( 35.34%)p 1.83( 64.59%)d 0.00(  0.07%)
                                            0.0000  0.5945  0.0014 -0.7709 -0.0089
                                            0.2264 -0.0026  0.0164  0.0004 -0.0190
                                           -0.0004  0.0001  0.0105 -0.0135
                ( 68.25%)  -0.8261* C   3 s( 24.41%)p 3.08( 75.31%)d 0.01(  0.27%)
                                           -0.0001  0.4939  0.0131  0.8424  0.0260
                                           -0.2031 -0.0331 -0.0201  0.0005 -0.0210
                                           -0.0021  0.0004  0.0396 -0.0270
   173. (0.02545) BD*( 1) C   3 - C   4  
                ( 49.46%)   0.7033* C   3 s( 36.88%)p 1.71( 63.08%)d 0.00(  0.04%)
                                            0.0003 -0.6073 -0.0030  0.5042 -0.0425
                                            0.6107  0.0174 -0.0392  0.0008 -0.0163
                                            0.0011  0.0014  0.0040  0.0110
                ( 50.54%)  -0.7109* C   4 s( 34.65%)p 1.88( 65.30%)d 0.00(  0.05%)
                                           -0.0002 -0.5886 -0.0110 -0.5594 -0.0316
                                           -0.5810  0.0129  0.0364  0.0006 -0.0179
                                            0.0012  0.0013  0.0020  0.0125
   174. (0.03140) BD*( 1) C   3 - C  10  
                ( 50.08%)   0.7077* C   3 s( 38.37%)p 1.61( 61.59%)d 0.00(  0.04%)
                                           -0.0000  0.6194 -0.0083 -0.1795  0.0114
                                            0.7636  0.0020 -0.0205 -0.0004 -0.0079
                                            0.0001 -0.0010 -0.0146 -0.0111
                ( 49.92%)  -0.7066* C  10 s( 34.76%)p 1.88( 65.19%)d 0.00(  0.05%)
                                           -0.0000  0.5896  0.0045  0.2939  0.0262
                                           -0.7511  0.0006  0.0255 -0.0010 -0.0115
                                            0.0002 -0.0011 -0.0132 -0.0125
   175. (0.39928) BD*( 2) C   3 - C  10  
                ( 53.57%)   0.7319* C   3 s(  0.00%)p 1.00( 99.95%)d 0.00(  0.05%)
                                           -0.0000 -0.0012 -0.0007  0.0331 -0.0003
                                            0.0355 -0.0005  0.9986 -0.0053  0.0001
                                           -0.0139  0.0164 -0.0012 -0.0004
                ( 46.43%)  -0.6814* C  10 s(  0.00%)p 1.00( 99.96%)d 0.00(  0.04%)
                                           -0.0000 -0.0008 -0.0005  0.0322 -0.0003
                                            0.0459 -0.0006  0.9982 -0.0107 -0.0010
                                           -0.0036 -0.0200  0.0007  0.0016
   176. (0.01476) BD*( 1) C   4 - C   5  
                ( 49.93%)   0.7066* C   4 s( 36.71%)p 1.72( 63.25%)d 0.00(  0.04%)
                                            0.0000 -0.6058 -0.0092  0.7816  0.0158
                                           -0.1399  0.0367 -0.0178 -0.0017  0.0090
                                            0.0008 -0.0000 -0.0140  0.0119
                ( 50.07%)  -0.7076* C   5 s( 35.93%)p 1.78( 64.02%)d 0.00(  0.05%)
                                           -0.0001 -0.5993 -0.0130 -0.7774  0.0000
                                            0.1835  0.0408  0.0237 -0.0015  0.0052
                                            0.0011 -0.0000 -0.0170  0.0119
   177. (0.31434) BD*( 2) C   4 - C   5  
                ( 47.99%)   0.6927* C   4 s(  0.00%)p 1.00( 99.95%)d 0.00(  0.05%)
                                           -0.0000 -0.0019  0.0009 -0.0299 -0.0000
                                           -0.0317  0.0004 -0.9987  0.0117 -0.0000
                                            0.0149 -0.0156  0.0010 -0.0000
                ( 52.01%)  -0.7212* C   5 s(  0.00%)p 1.00( 99.95%)d 0.00(  0.05%)
                                            0.0000 -0.0041  0.0031 -0.0347 -0.0015
                                           -0.0312  0.0007 -0.9986  0.0063 -0.0008
                                           -0.0217 -0.0059 -0.0005  0.0016
   178. (0.01380) BD*( 1) C   4 - H  14  
                ( 38.32%)   0.6191* C   4 s( 28.56%)p 2.50( 71.41%)d 0.00(  0.03%)
                                           -0.0003  0.5341 -0.0160  0.2710 -0.0062
                                           -0.8002  0.0039  0.0163 -0.0002 -0.0097
                                            0.0000 -0.0006 -0.0101 -0.0100
                ( 61.68%)  -0.7853* H  14 s( 99.91%)p 0.00(  0.09%)
                                            0.9995 -0.0023 -0.0104  0.0283 -0.0004
   179. (0.02684) BD*( 1) C   5 - C   6  
                ( 50.81%)   0.7128* C   5 s( 35.45%)p 1.82( 64.51%)d 0.00(  0.04%)
                                            0.0001  0.5954  0.0031 -0.2825 -0.0233
                                            0.7513 -0.0070 -0.0160  0.0000 -0.0095
                                           -0.0001 -0.0008 -0.0141 -0.0124
                ( 49.19%)  -0.7014* C   6 s( 34.27%)p 1.92( 65.69%)d 0.00(  0.04%)
                                           -0.0001  0.5854 -0.0003  0.2428 -0.0158
                                           -0.7726 -0.0111  0.0251  0.0013 -0.0101
                                            0.0004 -0.0016 -0.0119 -0.0116
   180. (0.01575) BD*( 1) C   5 - H  15  
                ( 37.90%)   0.6157* C   5 s( 28.52%)p 2.50( 71.45%)d 0.00(  0.03%)
                                           -0.0003  0.5339 -0.0133 -0.5595  0.0069
                                           -0.6325  0.0013  0.0370 -0.0018  0.0143
                                           -0.0012 -0.0011 -0.0015 -0.0099
                ( 62.10%)  -0.7880* H  15 s( 99.90%)p 0.00(  0.10%)
                                            0.9995 -0.0036  0.0218  0.0220  0.0003
   181. (0.02984) BD*( 1) C   6 - C   7  
                ( 48.91%)   0.6993* C   6 s( 30.91%)p 2.23( 69.05%)d 0.00(  0.04%)
                                           -0.0001 -0.5559 -0.0014  0.8129 -0.0092
                                           -0.1670  0.0000 -0.0423  0.0011  0.0061
                                            0.0023 -0.0003 -0.0145  0.0117
                ( 51.09%)  -0.7148* C   7 s( 30.96%)p 2.23( 68.99%)d 0.00(  0.05%)
                                           -0.0003 -0.5565 -0.0027 -0.8056  0.0107
                                            0.1923 -0.0024  0.0619  0.0014  0.0097
                                            0.0030 -0.0003 -0.0173  0.0100
   182. (0.02424) BD*( 1) C   6 - C   9  
                ( 49.45%)   0.7032* C   6 s( 34.75%)p 1.88( 65.21%)d 0.00(  0.04%)
                                            0.0001 -0.5895 -0.0028 -0.5263  0.0104
                                           -0.6106 -0.0179  0.0430  0.0020 -0.0161
                                            0.0013  0.0006  0.0014  0.0117
                ( 50.55%)  -0.7110* C   9 s( 36.42%)p 1.74( 63.54%)d 0.00(  0.04%)
                                           -0.0001 -0.6034 -0.0020  0.5556  0.0189
                                            0.5691 -0.0163 -0.0473  0.0012 -0.0166
                                            0.0019  0.0019  0.0020  0.0121
   183. (0.35496) BD*( 2) C   6 - C   9  
                ( 48.80%)   0.6986* C   6 s(  0.02%)p99.99( 99.95%)d 2.24(  0.04%)
                                            0.0001  0.0129 -0.0005 -0.0510  0.0003
                                           -0.0387  0.0001 -0.9977  0.0031 -0.0003
                                           -0.0178 -0.0072  0.0004  0.0013
                ( 51.20%)  -0.7155* C   9 s(  0.00%)p 1.00( 99.95%)d 0.00(  0.04%)
                                           -0.0000  0.0045  0.0012 -0.0330 -0.0022
                                           -0.0458  0.0012 -0.9982  0.0046  0.0012
                                            0.0060  0.0197 -0.0008 -0.0022
   184. (0.01076) BD*( 1) C   7 - O   8  
                ( 67.43%)   0.8212* C   7 s( 21.44%)p 3.65( 78.28%)d 0.01(  0.28%)
                                            0.0000  0.4609  0.0436 -0.4994 -0.0261
                                           -0.6564 -0.0262 -0.3175 -0.0198  0.0385
                                            0.0177  0.0242 -0.0114 -0.0168
                ( 32.57%)  -0.5707* O   8 s( 32.22%)p 2.10( 67.72%)d 0.00(  0.07%)
                                           -0.0001  0.5676  0.0051  0.4132  0.0032
                                            0.6420 -0.0002  0.3069 -0.0012  0.0102
                                            0.0048  0.0188 -0.0127 -0.0069
   185. (0.03018) BD*( 1) C   7 - H  16  
                ( 40.25%)   0.6344* C   7 s( 23.55%)p 3.24( 76.40%)d 0.00(  0.05%)
                                            0.0000 -0.4851  0.0134  0.2422  0.0032
                                           -0.1213 -0.0056 -0.8310  0.0071  0.0032
                                            0.0082 -0.0045 -0.0015 -0.0204
                ( 59.75%)  -0.7730* H  16 s( 99.92%)p 0.00(  0.08%)
                                           -0.9996  0.0061 -0.0055  0.0054  0.0281
   186. (0.02959) BD*( 1) C   7 - H  17  
                ( 40.35%)   0.6352* C   7 s( 24.16%)p 3.14( 75.79%)d 0.00(  0.05%)
                                            0.0001 -0.4914  0.0109  0.2029  0.0098
                                           -0.7166  0.0101  0.4505 -0.0072  0.0074
                                           -0.0013  0.0164  0.0130  0.0027
                ( 59.65%)  -0.7724* H  17 s( 99.92%)p 0.00(  0.08%)
                                           -0.9996  0.0059 -0.0051  0.0238 -0.0155
   187. (0.00535) BD*( 1) O   8 - H  18  
                ( 26.95%)   0.5191* O   8 s( 19.81%)p 4.04( 80.10%)d 0.00(  0.08%)
                                            0.0002  0.4446  0.0215 -0.8725 -0.0344
                                            0.0842 -0.0138  0.1772 -0.0021 -0.0161
                                           -0.0152  0.0056  0.0153 -0.0089
                ( 73.05%)  -0.8547* H  18 s( 99.61%)p 0.00(  0.39%)
                                            0.9980 -0.0030  0.0612 -0.0034 -0.0116
   188. (0.01560) BD*( 1) C   9 - C  10  
                ( 50.24%)   0.7088* C   9 s( 35.79%)p 1.79( 64.17%)d 0.00(  0.04%)
                                            0.0001  0.5981  0.0146  0.7882  0.0173
                                           -0.1362  0.0364 -0.0171 -0.0017 -0.0080
                                           -0.0004 -0.0001  0.0153 -0.0121
                ( 49.76%)  -0.7054* C  10 s( 36.46%)p 1.74( 63.50%)d 0.00(  0.04%)
                                           -0.0001  0.6037  0.0134 -0.7774 -0.0021
                                            0.1704  0.0364  0.0177 -0.0019 -0.0037
                                           -0.0010 -0.0001  0.0156 -0.0120
   189. (0.01530) BD*( 1) C   9 - H  19  
                ( 38.97%)   0.6243* C   9 s( 27.70%)p 2.61( 72.26%)d 0.00(  0.03%)
                                            0.0003 -0.5262  0.0139  0.2598 -0.0091
                                           -0.8089  0.0039  0.0262  0.0007  0.0087
                                           -0.0001  0.0012  0.0125  0.0101
                ( 61.03%)  -0.7812* H  19 s( 99.91%)p 0.00(  0.09%)
                                           -0.9996  0.0023 -0.0089  0.0285 -0.0015
   190. (0.01433) BD*( 1) C  10 - H  20  
                ( 38.67%)   0.6218* C  10 s( 28.69%)p 2.48( 71.28%)d 0.00(  0.03%)
                                            0.0003 -0.5355  0.0134 -0.5542  0.0112
                                           -0.6351 -0.0069  0.0467 -0.0001 -0.0140
                                            0.0012  0.0014  0.0012  0.0102
                ( 61.33%)  -0.7831* H  20 s( 99.91%)p 0.00(  0.09%)
                                           -0.9996  0.0012  0.0185  0.0232 -0.0018


 NHO Directionality and "Bond Bending" (deviations from line of nuclear centers)

         [Thresholds for printing:  angular deviation  >  1.0 degree]
                                    hybrid p-character > 25.0%
                                    orbital occupancy  >  0.10e

                                Line of Centers        Hybrid 1              Hybrid 2
                                ---------------  -------------------   ------------------
                NBO               Theta   Phi    Theta   Phi    Dev    Theta   Phi    Dev
 ========================================================================================
     1. BD (   1) C   1 - O   2    87.1  225.2     --     --    --      92.9   43.2   2.0
     2. BD (   1) C   1 - H  11    37.9   92.9    36.6   93.8   1.5      --     --    --
     3. BD (   1) C   1 - H  12    90.5  331.9    90.4  330.8   1.1      --     --    --
     4. BD (   1) C   1 - H  13   146.4   98.5   147.6   99.7   1.5      --     --    --
     6. BD (   1) C   3 - C   4    87.3  227.8    87.2  233.7   5.9     92.6   43.9   3.9
     7. BD (   1) C   3 - C  10    91.6  108.5    91.5  102.4   6.2     88.3  293.1   4.6
     8. BD (   2) C   3 - C  10    91.6  108.5   177.2  226.8  89.7    176.8  234.8  89.7
     9. BD (   1) C   4 - C   5    88.5  168.2    88.6  172.6   4.5     91.6  343.9   4.3
    10. BD (   2) C   4 - C   5    88.5  168.2     2.5   46.3  89.9      2.7   40.1  89.8
    11. BD (   1) C   4 - H  14    88.9  289.6    88.9  288.4   1.2      --     --    --
    12. BD (   1) C   5 - C   6    91.4  109.1    91.1  112.3   3.2     88.1  286.2   3.0
    14. BD (   1) C   6 - C   7    86.6  168.1     --     --    --      94.4  346.6   1.9
    15. BD (   1) C   6 - C   9    93.2   47.4    93.2   50.6   3.2     86.7  223.9   3.5
    16. BD (   2) C   6 - C   9    93.2   47.4   176.3  217.3  90.4    176.7  231.8  89.9
    17. BD (   1) C   7 - O   8   111.5  235.1   111.4  232.4   2.5     68.2   57.0   1.8
    18. BD (   1) C   7 - H  16    17.0  144.3    18.5  152.6   3.0      --     --    --
    19. BD (   1) C   7 - H  17   119.5  102.3   121.0  106.8   4.2      --     --    --
    20. BD (   1) O   8 - H  18    76.4  171.4    79.1  175.6   4.9      --     --    --
    21. BD (   1) C   9 - C  10    91.2  348.9    91.3  352.9   4.0     88.9  165.1   3.8
    34. LP (   1) O   2             --     --     88.5  286.2   --       --     --    --
    35. LP (   2) O   2             --     --      2.9   48.5   --       --     --    --
    36. LP (   1) O   8             --     --    132.3  291.6   --       --     --    --
    37. LP (   2) O   8             --     --     36.8  285.4   --       --     --    --
   175. BD*(   2) C   3 - C  10    91.6  108.5   177.2  226.8  89.7    176.8  234.8  89.7
   177. BD*(   2) C   4 - C   5    88.5  168.2     2.5   46.3  89.9      2.7   40.1  89.8
   183. BD*(   2) C   6 - C   9    93.2   47.4   176.3  217.3  90.4    176.7  231.8  89.9


 Second Order Perturbation Theory Analysis of Fock Matrix in NBO Basis

     Threshold for printing:   0.50 kcal/mol
                                                                              E(2)  E(j)-E(i) F(i,j)
         Donor NBO (i)                     Acceptor NBO (j)                 kcal/mol   a.u.    a.u. 
 ===================================================================================================

 within unit  1
   1. BD (   1) C   1 - O   2        / 56. RY*(   1) C   3                    0.95    1.69    0.036
   1. BD (   1) C   1 - O   2        / 57. RY*(   2) C   3                    1.41    1.98    0.047
   1. BD (   1) C   1 - O   2        /173. BD*(   1) C   3 - C   4            2.91    1.40    0.057
   2. BD (   1) C   1 - H  11        / 48. RY*(   2) O   2                    0.54    1.64    0.027
   3. BD (   1) C   1 - H  12        / 47. RY*(   1) O   2                    0.60    1.80    0.029
   3. BD (   1) C   1 - H  12        /172. BD*(   1) O   2 - C   3            3.75    0.90    0.052
   4. BD (   1) C   1 - H  13        / 48. RY*(   2) O   2                    0.54    1.64    0.027
   5. BD (   1) O   2 - C   3        / 39. RY*(   2) C   1                    1.16    1.49    0.037
   5. BD (   1) O   2 - C   3        /170. BD*(   1) C   1 - H  12            0.73    1.34    0.028
   5. BD (   1) O   2 - C   3        /173. BD*(   1) C   3 - C   4            0.90    1.46    0.033
   5. BD (   1) O   2 - C   3        /174. BD*(   1) C   3 - C  10            1.05    1.46    0.035
   5. BD (   1) O   2 - C   3        /176. BD*(   1) C   4 - C   5            1.56    1.50    0.043
   5. BD (   1) O   2 - C   3        /188. BD*(   1) C   9 - C  10            1.21    1.48    0.038
   6. BD (   1) C   3 - C   4        / 47. RY*(   1) O   2                    0.78    1.96    0.035
   6. BD (   1) C   3 - C   4        / 75. RY*(   2) C   5                    1.88    1.42    0.047
   6. BD (   1) C   3 - C   4        /119. RY*(   1) C  10                    0.64    1.83    0.031
   6. BD (   1) C   3 - C   4        /120. RY*(   2) C  10                    0.60    1.45    0.027
   6. BD (   1) C   3 - C   4        /168. BD*(   1) C   1 - O   2            3.34    0.98    0.051
   6. BD (   1) C   3 - C   4        /172. BD*(   1) O   2 - C   3            0.85    1.06    0.027
   6. BD (   1) C   3 - C   4        /174. BD*(   1) C   3 - C  10            4.66    1.24    0.068
   6. BD (   1) C   3 - C   4        /176. BD*(   1) C   4 - C   5            3.20    1.28    0.057
   6. BD (   1) C   3 - C   4        /178. BD*(   1) C   4 - H  14            1.31    1.15    0.035
   6. BD (   1) C   3 - C   4        /180. BD*(   1) C   5 - H  15            2.47    1.16    0.048
   6. BD (   1) C   3 - C   4        /190. BD*(   1) C  10 - H  20            2.69    1.14    0.050
   7. BD (   1) C   3 - C  10        / 65. RY*(   1) C   4                    1.24    1.81    0.042
   7. BD (   1) C   3 - C  10        /110. RY*(   1) C   9                    0.70    1.84    0.032
   7. BD (   1) C   3 - C  10        /111. RY*(   2) C   9                    1.54    1.41    0.042
   7. BD (   1) C   3 - C  10        /172. BD*(   1) O   2 - C   3            0.57    1.07    0.022
   7. BD (   1) C   3 - C  10        /173. BD*(   1) C   3 - C   4            4.91    1.25    0.070
   7. BD (   1) C   3 - C  10        /178. BD*(   1) C   4 - H  14            2.14    1.16    0.045
   7. BD (   1) C   3 - C  10        /188. BD*(   1) C   9 - C  10            3.61    1.27    0.061
   7. BD (   1) C   3 - C  10        /189. BD*(   1) C   9 - H  19            2.35    1.15    0.046
   7. BD (   1) C   3 - C  10        /190. BD*(   1) C  10 - H  20            1.56    1.15    0.038
   8. BD (   2) C   3 - C  10        / 48. RY*(   2) O   2                    0.72    1.37    0.031
   8. BD (   2) C   3 - C  10        / 67. RY*(   3) C   4                    1.56    0.85    0.036
   8. BD (   2) C   3 - C  10        /113. RY*(   4) C   9                    0.59    2.13    0.035
   8. BD (   2) C   3 - C  10        /114. RY*(   5) C   9                    1.56    0.88    0.036
   8. BD (   2) C   3 - C  10        /177. BD*(   2) C   4 - C   5           16.67    0.30    0.064
   8. BD (   2) C   3 - C  10        /183. BD*(   2) C   6 - C   9           21.46    0.30    0.072
   9. BD (   1) C   4 - C   5        / 56. RY*(   1) C   3                    1.74    1.53    0.046
   9. BD (   1) C   4 - C   5        / 83. RY*(   1) C   6                    1.82    1.82    0.052
   9. BD (   1) C   4 - C   5        /172. BD*(   1) O   2 - C   3            3.76    1.05    0.056
   9. BD (   1) C   4 - C   5        /173. BD*(   1) C   3 - C   4            3.18    1.24    0.056
   9. BD (   1) C   4 - C   5        /178. BD*(   1) C   4 - H  14            1.72    1.15    0.040
   9. BD (   1) C   4 - C   5        /179. BD*(   1) C   5 - C   6            3.91    1.25    0.063
   9. BD (   1) C   4 - C   5        /180. BD*(   1) C   5 - H  15            1.51    1.16    0.037
   9. BD (   1) C   4 - C   5        /181. BD*(   1) C   6 - C   7            3.62    1.10    0.056
  10. BD (   2) C   4 - C   5        / 61. RY*(   6) C   3                    1.16    1.68    0.043
  10. BD (   2) C   4 - C   5        /175. BD*(   2) C   3 - C  10           22.24    0.28    0.072
  10. BD (   2) C   4 - C   5        /183. BD*(   2) C   6 - C   9           18.45    0.29    0.066
  11. BD (   1) C   4 - H  14        / 74. RY*(   1) C   5                    0.59    1.62    0.028
  11. BD (   1) C   4 - H  14        /172. BD*(   1) O   2 - C   3            1.16    0.88    0.029
  11. BD (   1) C   4 - H  14        /173. BD*(   1) C   3 - C   4            0.72    1.06    0.025
  11. BD (   1) C   4 - H  14        /174. BD*(   1) C   3 - C  10            4.49    1.06    0.062
  11. BD (   1) C   4 - H  14        /176. BD*(   1) C   4 - C   5            1.22    1.10    0.033
  11. BD (   1) C   4 - H  14        /179. BD*(   1) C   5 - C   6            3.92    1.08    0.058
  12. BD (   1) C   5 - C   6        / 66. RY*(   2) C   4                    1.98    1.37    0.047
  12. BD (   1) C   5 - C   6        / 92. RY*(   1) C   7                    0.78    1.28    0.028
  12. BD (   1) C   5 - C   6        /110. RY*(   1) C   9                    0.71    1.81    0.032
  12. BD (   1) C   5 - C   6        /176. BD*(   1) C   4 - C   5            3.40    1.26    0.059
  12. BD (   1) C   5 - C   6        /178. BD*(   1) C   4 - H  14            2.57    1.14    0.048
  12. BD (   1) C   5 - C   6        /180. BD*(   1) C   5 - H  15            1.48    1.15    0.037
  12. BD (   1) C   5 - C   6        /181. BD*(   1) C   6 - C   7            2.38    1.09    0.046
  12. BD (   1) C   5 - C   6        /182. BD*(   1) C   6 - C   9            4.49    1.25    0.067
  12. BD (   1) C   5 - C   6        /186. BD*(   1) C   7 - H  17            0.77    1.10    0.026
  12. BD (   1) C   5 - C   6        /189. BD*(   1) C   9 - H  19            2.84    1.13    0.051
  13. BD (   1) C   5 - H  15        / 65. RY*(   1) C   4                    0.62    1.61    0.028
  13. BD (   1) C   5 - H  15        / 83. RY*(   1) C   6                    0.64    1.64    0.029
  13. BD (   1) C   5 - H  15        /173. BD*(   1) C   3 - C   4            4.01    1.06    0.058
  13. BD (   1) C   5 - H  15        /176. BD*(   1) C   4 - C   5            1.07    1.09    0.031
  13. BD (   1) C   5 - H  15        /179. BD*(   1) C   5 - C   6            1.10    1.07    0.031
  13. BD (   1) C   5 - H  15        /182. BD*(   1) C   6 - C   9            4.32    1.08    0.061
  14. BD (   1) C   6 - C   7        / 74. RY*(   1) C   5                    1.30    1.74    0.043
  14. BD (   1) C   6 - C   7        /102. RY*(   2) O   8                    0.60    2.05    0.032
  14. BD (   1) C   6 - C   7        /110. RY*(   1) C   9                    1.24    1.76    0.042
  14. BD (   1) C   6 - C   7        /176. BD*(   1) C   4 - C   5            2.44    1.22    0.049
  14. BD (   1) C   6 - C   7        /179. BD*(   1) C   5 - C   6            2.79    1.20    0.052
  14. BD (   1) C   6 - C   7        /182. BD*(   1) C   6 - C   9            2.78    1.21    0.052
  14. BD (   1) C   6 - C   7        /185. BD*(   1) C   7 - H  16            0.54    1.04    0.021
  14. BD (   1) C   6 - C   7        /186. BD*(   1) C   7 - H  17            0.55    1.05    0.022
  14. BD (   1) C   6 - C   7        /187. BD*(   1) O   8 - H  18            1.79    1.05    0.039
  14. BD (   1) C   6 - C   7        /188. BD*(   1) C   9 - C  10            2.61    1.20    0.050
  15. BD (   1) C   6 - C   9        / 74. RY*(   1) C   5                    0.89    1.80    0.036
  15. BD (   1) C   6 - C   9        / 92. RY*(   1) C   7                    0.55    1.29    0.024
  15. BD (   1) C   6 - C   9        /119. RY*(   1) C  10                    1.06    1.82    0.039
  15. BD (   1) C   6 - C   9        /120. RY*(   2) C  10                    1.05    1.45    0.035
  15. BD (   1) C   6 - C   9        /179. BD*(   1) C   5 - C   6            4.45    1.25    0.067
  15. BD (   1) C   6 - C   9        /180. BD*(   1) C   5 - H  15            2.53    1.16    0.048
  15. BD (   1) C   6 - C   9        /181. BD*(   1) C   6 - C   7            2.36    1.10    0.045
  15. BD (   1) C   6 - C   9        /184. BD*(   1) C   7 - O   8            0.99    0.98    0.028
  15. BD (   1) C   6 - C   9        /188. BD*(   1) C   9 - C  10            3.60    1.26    0.060
  15. BD (   1) C   6 - C   9        /189. BD*(   1) C   9 - H  19            1.54    1.14    0.037
  15. BD (   1) C   6 - C   9        /190. BD*(   1) C  10 - H  20            2.35    1.14    0.046
  16. BD (   2) C   6 - C   9        / 76. RY*(   3) C   5                    1.78    1.11    0.043
  16. BD (   2) C   6 - C   9        /121. RY*(   3) C  10                    2.01    0.92    0.042
  16. BD (   2) C   6 - C   9        /175. BD*(   2) C   3 - C  10           18.21    0.28    0.065
  16. BD (   2) C   6 - C   9        /177. BD*(   2) C   4 - C   5           21.08    0.29    0.070
  16. BD (   2) C   6 - C   9        /184. BD*(   1) C   7 - O   8            1.51    0.55    0.028
  16. BD (   2) C   6 - C   9        /185. BD*(   1) C   7 - H  16            2.94    0.67    0.043
  16. BD (   2) C   6 - C   9        /186. BD*(   1) C   7 - H  17            0.61    0.67    0.020
  17. BD (   1) C   7 - O   8        / 84. RY*(   2) C   6                    0.65    1.76    0.030
  17. BD (   1) C   7 - O   8        /182. BD*(   1) C   6 - C   9            2.09    1.41    0.049
  18. BD (   1) C   7 - H  16        / 85. RY*(   3) C   6                    1.17    1.28    0.035
  18. BD (   1) C   7 - H  16        /101. RY*(   1) O   8                    0.55    1.65    0.027
  18. BD (   1) C   7 - H  16        /179. BD*(   1) C   5 - C   6            0.64    1.08    0.023
  18. BD (   1) C   7 - H  16        /181. BD*(   1) C   6 - C   7            0.61    0.93    0.021
  18. BD (   1) C   7 - H  16        /182. BD*(   1) C   6 - C   9            0.53    1.09    0.021
  18. BD (   1) C   7 - H  16        /183. BD*(   2) C   6 - C   9            4.25    0.55    0.047
  19. BD (   1) C   7 - H  17        /101. RY*(   1) O   8                    0.74    1.65    0.031
  19. BD (   1) C   7 - H  17        /179. BD*(   1) C   5 - C   6            3.80    1.08    0.057
  19. BD (   1) C   7 - H  17        /181. BD*(   1) C   6 - C   7            0.51    0.93    0.019
  19. BD (   1) C   7 - H  17        /183. BD*(   2) C   6 - C   9            1.08    0.55    0.024
  20. BD (   1) O   8 - H  18        /181. BD*(   1) C   6 - C   7            3.06    1.13    0.053
  21. BD (   1) C   9 - C  10        / 57. RY*(   2) C   3                    1.69    1.82    0.050
  21. BD (   1) C   9 - C  10        / 84. RY*(   2) C   6                    1.94    1.61    0.050
  21. BD (   1) C   9 - C  10        /172. BD*(   1) O   2 - C   3            5.06    1.05    0.065
  21. BD (   1) C   9 - C  10        /174. BD*(   1) C   3 - C  10            3.75    1.24    0.061
  21. BD (   1) C   9 - C  10        /181. BD*(   1) C   6 - C   7            3.65    1.10    0.057
  21. BD (   1) C   9 - C  10        /182. BD*(   1) C   6 - C   9            4.08    1.26    0.064
  21. BD (   1) C   9 - C  10        /189. BD*(   1) C   9 - H  19            1.33    1.14    0.035
  21. BD (   1) C   9 - C  10        /190. BD*(   1) C  10 - H  20            1.77    1.14    0.040
  22. BD (   1) C   9 - H  19        / 83. RY*(   1) C   6                    0.97    1.65    0.036
  22. BD (   1) C   9 - H  19        /119. RY*(   1) C  10                    0.61    1.65    0.028
  22. BD (   1) C   9 - H  19        /174. BD*(   1) C   3 - C  10            3.94    1.07    0.058
  22. BD (   1) C   9 - H  19        /179. BD*(   1) C   5 - C   6            4.27    1.08    0.061
  22. BD (   1) C   9 - H  19        /182. BD*(   1) C   6 - C   9            1.06    1.09    0.030
  22. BD (   1) C   9 - H  19        /188. BD*(   1) C   9 - C  10            0.90    1.09    0.028
  23. BD (   1) C  10 - H  20        / 56. RY*(   1) C   3                    0.87    1.37    0.031
  23. BD (   1) C  10 - H  20        /110. RY*(   1) C   9                    0.71    1.66    0.031
  23. BD (   1) C  10 - H  20        /172. BD*(   1) O   2 - C   3            0.60    0.89    0.021
  23. BD (   1) C  10 - H  20        /173. BD*(   1) C   3 - C   4            4.04    1.08    0.059
  23. BD (   1) C  10 - H  20        /174. BD*(   1) C   3 - C  10            0.93    1.07    0.028
  23. BD (   1) C  10 - H  20        /182. BD*(   1) C   6 - C   9            3.76    1.10    0.057
  23. BD (   1) C  10 - H  20        /188. BD*(   1) C   9 - C  10            1.18    1.09    0.032
  24. CR (   1) C   1                /128. RY*(   1) H  11                    0.60   10.52    0.071
  24. CR (   1) C   1                /132. RY*(   1) H  12                    0.70   10.54    0.077
  24. CR (   1) C   1                /136. RY*(   1) H  13                    0.60   10.53    0.071
  24. CR (   1) C   1                /168. BD*(   1) C   1 - O   2            0.75   10.45    0.079
  24. CR (   1) C   1                /172. BD*(   1) O   2 - C   3            1.46   10.53    0.111
  25. CR (   1) O   2                / 38. RY*(   1) C   1                    0.86   20.03    0.117
  25. CR (   1) O   2                / 39. RY*(   2) C   1                    0.78   19.56    0.111
  25. CR (   1) O   2                / 56. RY*(   1) C   3                    2.30   19.82    0.191
  25. CR (   1) O   2                / 63. RY*(   8) C   3                    0.82   21.10    0.118
  25. CR (   1) O   2                /174. BD*(   1) C   3 - C  10            0.66   19.53    0.102
  26. CR (   1) C   3                / 66. RY*(   2) C   4                    1.55   10.83    0.116
  26. CR (   1) C   3                /120. RY*(   2) C  10                    1.06   10.90    0.096
  26. CR (   1) C   3                /168. BD*(   1) C   1 - O   2            1.43   10.43    0.109
  26. CR (   1) C   3                /172. BD*(   1) O   2 - C   3            0.86   10.50    0.085
  26. CR (   1) C   3                /173. BD*(   1) C   3 - C   4            0.83   10.69    0.084
  26. CR (   1) C   3                /174. BD*(   1) C   3 - C  10            0.72   10.69    0.079
  26. CR (   1) C   3                /176. BD*(   1) C   4 - C   5            0.88   10.72    0.087
  26. CR (   1) C   3                /178. BD*(   1) C   4 - H  14            0.62   10.60    0.073
  26. CR (   1) C   3                /188. BD*(   1) C   9 - C  10            0.84   10.71    0.085
  26. CR (   1) C   3                /190. BD*(   1) C  10 - H  20            0.78   10.59    0.081
  27. CR (   1) C   4                / 57. RY*(   2) C   3                    1.07   11.20    0.098
  27. CR (   1) C   4                / 59. RY*(   4) C   3                    0.66   11.12    0.077
  27. CR (   1) C   4                / 75. RY*(   2) C   5                    0.66   10.80    0.075
  27. CR (   1) C   4                / 77. RY*(   4) C   5                    0.79   10.86    0.082
  27. CR (   1) C   4                /140. RY*(   1) H  14                    0.71   10.41    0.077
  27. CR (   1) C   4                /172. BD*(   1) O   2 - C   3            0.62   10.43    0.072
  27. CR (   1) C   4                /174. BD*(   1) C   3 - C  10            1.33   10.61    0.107
  27. CR (   1) C   4                /179. BD*(   1) C   5 - C   6            1.11   10.63    0.098
  27. CR (   1) C   4                /180. BD*(   1) C   5 - H  15            0.70   10.54    0.077
  28. CR (   1) C   5                / 65. RY*(   1) C   4                    0.51   11.17    0.068
  28. CR (   1) C   5                / 66. RY*(   2) C   4                    0.90   10.76    0.088
  28. CR (   1) C   5                / 84. RY*(   2) C   6                    2.01   10.99    0.133
  28. CR (   1) C   5                /144. RY*(   1) H  15                    0.74   10.42    0.079
  28. CR (   1) C   5                /173. BD*(   1) C   3 - C   4            1.03   10.62    0.094
  28. CR (   1) C   5                /178. BD*(   1) C   4 - H  14            0.74   10.52    0.079
  28. CR (   1) C   5                /181. BD*(   1) C   6 - C   7            1.08   10.48    0.095
  28. CR (   1) C   5                /182. BD*(   1) C   6 - C   9            1.09   10.64    0.097
  29. CR (   1) C   6                / 75. RY*(   2) C   5                    1.73   10.80    0.122
  29. CR (   1) C   6                / 93. RY*(   2) C   7                    0.78   11.21    0.083
  29. CR (   1) C   6                /111. RY*(   2) C   9                    1.60   10.78    0.117
  29. CR (   1) C   6                /176. BD*(   1) C   4 - C   5            0.92   10.65    0.089
  29. CR (   1) C   6                /180. BD*(   1) C   5 - H  15            0.64   10.54    0.074
  29. CR (   1) C   6                /182. BD*(   1) C   6 - C   9            0.51   10.64    0.066
  29. CR (   1) C   6                /188. BD*(   1) C   9 - C  10            0.98   10.64    0.091
  29. CR (   1) C   6                /189. BD*(   1) C   9 - H  19            0.71   10.52    0.077
  30. CR (   1) C   7                / 83. RY*(   1) C   6                    0.50   11.28    0.067
  30. CR (   1) C   7                /148. RY*(   1) H  16                    0.53   10.50    0.067
  30. CR (   1) C   7                /152. RY*(   1) H  17                    0.54   10.51    0.067
  30. CR (   1) C   7                /179. BD*(   1) C   5 - C   6            0.86   10.71    0.086
  30. CR (   1) C   7                /182. BD*(   1) C   6 - C   9            0.83   10.72    0.085
  30. CR (   1) C   7                /184. BD*(   1) C   7 - O   8            0.98   10.44    0.090
  31. CR (   1) O   8                / 92. RY*(   1) C   7                    1.35   19.57    0.145
  31. CR (   1) O   8                / 96. RY*(   5) C   7                    1.09   20.24    0.132
  32. CR (   1) C   9                / 83. RY*(   1) C   6                    1.24   11.21    0.105
  32. CR (   1) C   9                / 84. RY*(   2) C   6                    0.52   10.99    0.068
  32. CR (   1) C   9                /120. RY*(   2) C  10                    1.20   10.83    0.102
  32. CR (   1) C   9                /160. RY*(   1) H  19                    0.65   10.42    0.073
  32. CR (   1) C   9                /174. BD*(   1) C   3 - C  10            1.05   10.62    0.095
  32. CR (   1) C   9                /179. BD*(   1) C   5 - C   6            1.09   10.64    0.097
  32. CR (   1) C   9                /181. BD*(   1) C   6 - C   7            1.12   10.48    0.097
  32. CR (   1) C   9                /190. BD*(   1) C  10 - H  20            0.73   10.52    0.078
  33. CR (   1) C  10                / 56. RY*(   1) C   3                    1.68   10.91    0.121
  33. CR (   1) C  10                / 57. RY*(   2) C   3                    0.51   11.20    0.067
  33. CR (   1) C  10                /111. RY*(   2) C   9                    0.96   10.78    0.091
  33. CR (   1) C  10                /112. RY*(   3) C   9                    0.80   10.74    0.083
  33. CR (   1) C  10                /164. RY*(   1) H  20                    0.73   10.45    0.078
  33. CR (   1) C  10                /172. BD*(   1) O   2 - C   3            0.92   10.44    0.088
  33. CR (   1) C  10                /173. BD*(   1) C   3 - C   4            1.13   10.62    0.099
  33. CR (   1) C  10                /182. BD*(   1) C   6 - C   9            1.12   10.65    0.098
  33. CR (   1) C  10                /189. BD*(   1) C   9 - H  19            0.66   10.52    0.075
  34. LP (   1) O   2                / 38. RY*(   1) C   1                    1.82    1.57    0.048
  34. LP (   1) O   2                / 56. RY*(   1) C   3                    2.97    1.37    0.057
  34. LP (   1) O   2                / 57. RY*(   2) C   3                    0.74    1.66    0.032
  34. LP (   1) O   2                /169. BD*(   1) C   1 - H  11            1.43    0.93    0.033
  34. LP (   1) O   2                /170. BD*(   1) C   1 - H  12            2.37    0.96    0.043
  34. LP (   1) O   2                /171. BD*(   1) C   1 - H  13            1.39    0.93    0.032
  34. LP (   1) O   2                /173. BD*(   1) C   3 - C   4            0.68    1.08    0.024
  34. LP (   1) O   2                /174. BD*(   1) C   3 - C  10            7.50    1.07    0.080
  35. LP (   2) O   2                / 40. RY*(   3) C   1                    1.31    2.43    0.052
  35. LP (   2) O   2                / 58. RY*(   3) C   3                    2.22    2.20    0.065
  35. LP (   2) O   2                /169. BD*(   1) C   1 - H  11            6.04    0.73    0.061
  35. LP (   2) O   2                /171. BD*(   1) C   1 - H  13            6.08    0.73    0.062
  35. LP (   2) O   2                /175. BD*(   2) C   3 - C  10           31.01    0.34    0.098
  36. LP (   1) O   8                / 92. RY*(   1) C   7                    1.01    1.19    0.031
  36. LP (   1) O   8                /158. RY*(   3) H  18                    0.88    2.12    0.039
  36. LP (   1) O   8                /181. BD*(   1) C   6 - C   7            0.74    1.00    0.024
  36. LP (   1) O   8                /185. BD*(   1) C   7 - H  16            2.50    1.00    0.045
  37. LP (   2) O   8                / 94. RY*(   3) C   7                    1.15    1.98    0.043
  37. LP (   2) O   8                /156. RY*(   1) H  18                    1.85    1.67    0.050
  37. LP (   2) O   8                /157. RY*(   2) H  18                    0.94    1.32    0.032
  37. LP (   2) O   8                /185. BD*(   1) C   7 - H  16            4.13    0.73    0.049
  37. LP (   2) O   8                /186. BD*(   1) C   7 - H  17            8.60    0.73    0.071
 175. BD*(   2) C   3 - C  10        / 58. RY*(   3) C   3                    0.66    1.86    0.070
 175. BD*(   2) C   3 - C  10        / 60. RY*(   5) C   3                    1.21    1.04    0.071
 175. BD*(   2) C   3 - C  10        / 67. RY*(   3) C   4                    0.64    0.56    0.038
 175. BD*(   2) C   3 - C  10        /121. RY*(   3) C  10                    1.64    0.64    0.065
 175. BD*(   2) C   3 - C  10        /123. RY*(   5) C  10                    0.74    1.82    0.073
 175. BD*(   2) C   3 - C  10        /177. BD*(   2) C   4 - C   5          201.24    0.02    0.083
 175. BD*(   2) C   3 - C  10        /183. BD*(   2) C   6 - C   9          206.13    0.02    0.081
 177. BD*(   2) C   4 - C   5        / 67. RY*(   3) C   4                    2.06    0.54    0.075
 177. BD*(   2) C   4 - C   5        / 78. RY*(   5) C   5                    1.21    1.49    0.095
 183. BD*(   2) C   6 - C   9        / 76. RY*(   3) C   5                    0.60    0.82    0.047
 183. BD*(   2) C   6 - C   9        / 86. RY*(   4) C   6                    0.51    0.66    0.039
 183. BD*(   2) C   6 - C   9        /114. RY*(   5) C   9                    3.42    0.58    0.095
 183. BD*(   2) C   6 - C   9        /121. RY*(   3) C  10                    0.67    0.63    0.043
 183. BD*(   2) C   6 - C   9        /184. BD*(   1) C   7 - O   8            0.58    0.26    0.026
 183. BD*(   2) C   6 - C   9        /185. BD*(   1) C   7 - H  16            1.61    0.38    0.050
 183. BD*(   2) C   6 - C   9        /186. BD*(   1) C   7 - H  17            0.68    0.38    0.033


 Natural Bond Orbitals (Summary):

                                                            Principal Delocalizations
           NBO                        Occupancy    Energy   (geminal,vicinal,remote)
 ====================================================================================
 Molecular unit  1  (C8H10O2)
     1. BD (   1) C   1 - O   2          1.99322    -0.82702  173(v),57(v),56(v)
     2. BD (   1) C   1 - H  11          1.99536    -0.51773  48(v)
     3. BD (   1) C   1 - H  12          1.99064    -0.51488  172(v),47(v)
     4. BD (   1) C   1 - H  13          1.99534    -0.51763  48(v)
     5. BD (   1) O   2 - C   3          1.99098    -0.89292  176(v),188(v),39(v),174(g)
                                                    173(g),170(v)
     6. BD (   1) C   3 - C   4          1.97066    -0.67240  174(g),168(v),176(g),190(v)
                                                    180(v),75(v),178(g),172(g)
                                                    47(v),119(v),120(v)
     7. BD (   1) C   3 - C  10          1.97648    -0.68415  173(g),188(g),189(v),178(v)
                                                    190(g),111(v),65(v),110(v)
                                                    172(g)
     8. BD (   2) C   3 - C  10          1.66793    -0.25027  183(v),177(v),67(v),114(v)
                                                    48(v),113(v)
     9. BD (   1) C   4 - C   5          1.97359    -0.67039  179(g),172(v),181(v),173(g)
                                                    83(v),56(v),178(g),180(g)
    10. BD (   2) C   4 - C   5          1.70121    -0.23873  175(v),183(v),61(v)
    11. BD (   1) C   4 - H  14          1.97681    -0.49280  174(v),179(v),176(g),172(v)
                                                    173(g),74(v)
    12. BD (   1) C   5 - C   6          1.96953    -0.65960  182(g),176(g),189(v),178(v)
                                                    181(g),66(v),180(g),92(v)
                                                    186(v),110(v)
    13. BD (   1) C   5 - H  15          1.97800    -0.48808  182(v),173(v),179(g),176(g)
                                                    83(v),65(v)
    14. BD (   1) C   6 - C   7          1.97486    -0.61198  179(g),182(g),188(v),176(v)
                                                    187(v),74(v),110(v),102(v)
                                                    186(g),185(g)
    15. BD (   1) C   6 - C   9          1.97112    -0.66939  179(g),188(g),180(v),190(v)
                                                    181(g),189(g),119(v),120(v)
                                                    184(v),74(v),92(v)
    16. BD (   2) C   6 - C   9          1.68076    -0.23861  177(v),175(v),185(v),121(v)
                                                    76(v),184(v),186(v)
    17. BD (   1) C   7 - O   8          1.99429    -0.81974  182(v),84(v)
    18. BD (   1) C   7 - H  16          1.97713    -0.49325  183(v),85(v),179(v),181(g)
                                                    101(v),182(v)
    19. BD (   1) C   7 - H  17          1.98414    -0.49381  179(v),183(v),101(v),181(g)
    20. BD (   1) O   8 - H  18          1.98857    -0.69431  181(v)
    21. BD (   1) C   9 - C  10          1.97149    -0.66981  172(v),182(g),174(g),181(v)
                                                    84(v),190(g),57(v),189(g)
    22. BD (   1) C   9 - H  19          1.97935    -0.49880  179(v),174(v),182(g),83(v)
                                                    188(g),119(v)
    23. BD (   1) C  10 - H  20          1.97620    -0.50655  173(v),182(v),188(g),174(g)
                                                    56(v),110(v),172(v)
    24. CR (   1) C   1                  1.99925   -10.14448  172(v),168(g),132(v),136(v)
                                                    128(v)
    25. CR (   1) O   2                  1.99963   -18.96013  56(v),38(v),63(v),39(v)
                                                    174(v)
    26. CR (   1) C   3                  1.99862   -10.11965  66(v),168(v),120(v),176(v)
                                                    172(g),188(v),173(g),190(v)
                                                    174(g),178(v)
    27. CR (   1) C   4                  1.99891   -10.04672  174(v),179(v),57(v),77(v)
                                                    140(v),180(v),59(v),75(v)
                                                    172(v)
    28. CR (   1) C   5                  1.99890   -10.04621  84(v),182(v),181(v),173(v)
                                                    66(v),144(v),178(v),65(v)
    29. CR (   1) C   6                  1.99884   -10.04827  75(v),111(v),188(v),176(v)
                                                    93(v),189(v),180(v),182(g)
    30. CR (   1) C   7                  1.99907   -10.12734  184(g),179(v),182(v),152(v)
                                                    148(v),83(v)
    31. CR (   1) O   8                  1.99975   -18.94936  92(v),96(v)
    32. CR (   1) C   9                  1.99890   -10.05275  83(v),120(v),181(v),179(v)
                                                    174(v),190(v),160(v),84(v)
    33. CR (   1) C  10                  1.99891   -10.05281  56(v),173(v),182(v),111(v)
                                                    172(v),112(v),164(v),189(v)
                                                    57(v)
    34. LP (   1) O   2                  1.96010    -0.50686  174(v),56(v),170(v),38(v)
                                                    169(v),171(v),57(v),173(v)
    35. LP (   2) O   2                  1.83805    -0.30614  175(v),171(v),169(v),58(v)
                                                    40(v)
    36. LP (   1) O   8                  1.98045    -0.56578  185(v),92(v),158(v),181(v)
    37. LP (   2) O   8                  1.95679    -0.29813  186(v),185(v),156(v),94(v)
                                                    157(v)
    38. RY*(   1) C   1                  0.00290     1.06606   
    39. RY*(   2) C   1                  0.00167     0.60014   
    40. RY*(   3) C   1                  0.00147     2.11922   
    41. RY*(   4) C   1                  0.00041     1.85261   
    42. RY*(   5) C   1                  0.00030     0.63490   
    43. RY*(   6) C   1                  0.00004     1.49471   
    44. RY*(   7) C   1                  0.00000     1.46168   
    45. RY*(   8) C   1                  0.00000     2.18785   
    46. RY*(   9) C   1                  0.00000     2.24247   
    47. RY*(   1) O   2                  0.00264     1.28734   
    48. RY*(   2) O   2                  0.00207     1.12318   
    49. RY*(   3) O   2                  0.00035     2.27734   
    50. RY*(   4) O   2                  0.00025     2.74759   
    51. RY*(   5) O   2                  0.00012     1.68152   
    52. RY*(   6) O   2                  0.00008     2.43585   
    53. RY*(   7) O   2                  0.00000     2.65204   
    54. RY*(   8) O   2                  0.00001     2.77272   
    55. RY*(   9) O   2                  0.00001     2.87694   
    56. RY*(   1) C   3                  0.00709     0.86215   
    57. RY*(   2) C   3                  0.00443     1.14859   
    58. RY*(   3) C   3                  0.00239     1.89216   
    59. RY*(   4) C   3                  0.00210     1.07082   
    60. RY*(   5) C   3                  0.00088     1.07774   
    61. RY*(   6) C   3                  0.00077     1.43973   
    62. RY*(   7) C   3                  0.00062     1.96450   
    63. RY*(   8) C   3                  0.00021     2.13611   
    64. RY*(   9) C   3                  0.00002     2.18027   
    65. RY*(   1) C   4                  0.00570     1.12347   
    66. RY*(   2) C   4                  0.00304     0.71300   
    67. RY*(   3) C   4                  0.00102     0.59668   
    68. RY*(   4) C   4                  0.00096     0.63086   
    69. RY*(   5) C   4                  0.00059     1.93186   
    70. RY*(   6) C   4                  0.00014     2.35783   
    71. RY*(   7) C   4                  0.00003     1.91227   
    72. RY*(   8) C   4                  0.00004     2.41432   
    73. RY*(   9) C   4                  0.00001     2.24362   
    74. RY*(   1) C   5                  0.00609     1.13070   
    75. RY*(   2) C   5                  0.00322     0.75195   
    76. RY*(   3) C   5                  0.00099     0.86752   
    77. RY*(   4) C   5                  0.00080     0.81091   
    78. RY*(   5) C   5                  0.00070     1.54013   
    79. RY*(   6) C   5                  0.00013     2.39927   
    80. RY*(   7) C   5                  0.00007     2.36994   
    81. RY*(   8) C   5                  0.00002     1.93502   
    82. RY*(   9) C   5                  0.00001     2.23276   
    83. RY*(   1) C   6                  0.00584     1.15338   
    84. RY*(   2) C   6                  0.00408     0.94014   
    85. RY*(   3) C   6                  0.00251     0.78803   
    86. RY*(   4) C   6                  0.00121     0.71310   
    87. RY*(   5) C   6                  0.00066     1.93953   
    88. RY*(   6) C   6                  0.00031     1.90370   
    89. RY*(   7) C   6                  0.00018     2.31794   
    90. RY*(   8) C   6                  0.00016     2.20997   
    91. RY*(   9) C   6                  0.00003     2.20673   
    92. RY*(   1) C   7                  0.00450     0.62260   
    93. RY*(   2) C   7                  0.00328     1.16607   
    94. RY*(   3) C   7                  0.00172     1.67706   
    95. RY*(   4) C   7                  0.00133     1.63024   
    96. RY*(   5) C   7                  0.00060     1.28933   
    97. RY*(   6) C   7                  0.00034     1.65687   
    98. RY*(   7) C   7                  0.00005     1.35934   
    99. RY*(   8) C   7                  0.00001     2.17294   
   100. RY*(   9) C   7                  0.00001     2.05798   
   101. RY*(   1) O   8                  0.00147     1.16058   
   102. RY*(   2) O   8                  0.00120     1.43607   
   103. RY*(   3) O   8                  0.00010     1.50925   
   104. RY*(   4) O   8                  0.00005     1.27331   
   105. RY*(   5) O   8                  0.00001     2.89805   
   106. RY*(   6) O   8                  0.00002     2.96672   
   107. RY*(   7) O   8                  0.00001     2.83661   
   108. RY*(   8) O   8                  0.00000     2.78772   
   109. RY*(   9) O   8                  0.00000     2.80946   
   110. RY*(   1) C   9                  0.00586     1.15113   
   111. RY*(   2) C   9                  0.00266     0.72734   
   112. RY*(   3) C   9                  0.00092     0.69020   
   113. RY*(   4) C   9                  0.00081     1.88127   
   114. RY*(   5) C   9                  0.00071     0.63420   
   115. RY*(   6) C   9                  0.00012     2.37564   
   116. RY*(   7) C   9                  0.00006     2.38786   
   117. RY*(   8) C   9                  0.00001     1.88477   
   118. RY*(   9) C   9                  0.00001     2.22020   
   119. RY*(   1) C  10                  0.00444     1.15421   
   120. RY*(   2) C  10                  0.00226     0.77723   
   121. RY*(   3) C  10                  0.00127     0.67766   
   122. RY*(   4) C  10                  0.00122     0.62076   
   123. RY*(   5) C  10                  0.00060     1.85720   
   124. RY*(   6) C  10                  0.00011     2.37250   
   125. RY*(   7) C  10                  0.00008     2.40384   
   126. RY*(   8) C  10                  0.00003     1.90345   
   127. RY*(   9) C  10                  0.00001     2.23202   
   128. RY*(   1) H  11                  0.00269     0.38025   
   129. RY*(   2) H  11                  0.00022     1.77637   
   130. RY*(   3) H  11                  0.00014     1.86366   
   131. RY*(   4) H  11                  0.00003     2.14164   
   132. RY*(   1) H  12                  0.00076     0.39090   
   133. RY*(   2) H  12                  0.00022     1.72590   
   134. RY*(   3) H  12                  0.00010     1.96057   
   135. RY*(   4) H  12                  0.00001     1.99882   
   136. RY*(   1) H  13                  0.00268     0.38079   
   137. RY*(   2) H  13                  0.00022     1.77738   
   138. RY*(   3) H  13                  0.00014     1.86523   
   139. RY*(   4) H  13                  0.00003     2.14063   
   140. RY*(   1) H  14                  0.00231     0.36601   
   141. RY*(   2) H  14                  0.00017     1.67035   
   142. RY*(   3) H  14                  0.00009     2.01626   
   143. RY*(   4) H  14                  0.00006     2.34253   
   144. RY*(   1) H  15                  0.00285     0.37819   
   145. RY*(   2) H  15                  0.00017     1.69307   
   146. RY*(   3) H  15                  0.00010     1.99704   
   147. RY*(   4) H  15                  0.00007     2.38177   
   148. RY*(   1) H  16                  0.00267     0.36803   
   149. RY*(   2) H  16                  0.00026     1.77721   
   150. RY*(   3) H  16                  0.00014     1.89307   
   151. RY*(   4) H  16                  0.00003     2.26235   
   152. RY*(   1) H  17                  0.00254     0.38181   
   153. RY*(   2) H  17                  0.00023     1.79232   
   154. RY*(   3) H  17                  0.00013     1.85239   
   155. RY*(   4) H  17                  0.00003     2.23874   
   156. RY*(   1) H  18                  0.00167     1.37080   
   157. RY*(   2) H  18                  0.00163     1.02620   
   158. RY*(   3) H  18                  0.00093     1.55551   
   159. RY*(   4) H  18                  0.00002     2.30488   
   160. RY*(   1) H  19                  0.00199     0.36835   
   161. RY*(   2) H  19                  0.00020     1.66292   
   162. RY*(   3) H  19                  0.00009     2.01305   
   163. RY*(   4) H  19                  0.00006     2.34494   
   164. RY*(   1) H  20                  0.00155     0.40026   
   165. RY*(   2) H  20                  0.00022     1.66111   
   166. RY*(   3) H  20                  0.00008     2.03945   
   167. RY*(   4) H  20                  0.00006     2.32144   
   168. BD*(   1) C   1 - O   2          0.00843     0.30682   
   169. BD*(   1) C   1 - H  11          0.02121     0.42467   
   170. BD*(   1) C   1 - H  12          0.00880     0.44938   
   171. BD*(   1) C   1 - H  13          0.02119     0.42497   
   172. BD*(   1) O   2 - C   3          0.03193     0.38376   
   173. BD*(   1) C   3 - C   4          0.02545     0.57083   
   174. BD*(   1) C   3 - C  10          0.03140     0.56779   
   175. BD*(   2) C   3 - C  10          0.39928     0.03693  177(v),183(v),121(g),60(g)
                                                    123(g),58(g),67(v)
   176. BD*(   1) C   4 - C   5          0.01476     0.60428   
   177. BD*(   2) C   4 - C   5          0.31434     0.05236  183(v),175(v),67(g),78(g)
   178. BD*(   1) C   4 - H  14          0.01380     0.47876   
   179. BD*(   1) C   5 - C   6          0.02684     0.58436   
   180. BD*(   1) C   5 - H  15          0.01575     0.49016   
   181. BD*(   1) C   6 - C   7          0.02984     0.43222   
   182. BD*(   1) C   6 - C   9          0.02424     0.59368   
   183. BD*(   2) C   6 - C   9          0.35496     0.05201  177(v),175(v),114(g),185(v)
                                                    121(v),186(v),76(v),184(v)
                                                    86(g)
   184. BD*(   1) C   7 - O   8          0.01076     0.31032   
   185. BD*(   1) C   7 - H  16          0.03018     0.43079   
   186. BD*(   1) C   7 - H  17          0.02959     0.43591   
   187. BD*(   1) O   8 - H  18          0.00535     0.43500   
   188. BD*(   1) C   9 - C  10          0.01560     0.58746   
   189. BD*(   1) C   9 - H  19          0.01530     0.46692   
   190. BD*(   1) C  10 - H  20          0.01433     0.46962   
       -------------------------------
              Total Lewis   72.40383  ( 97.8430%)
        Valence non-Lewis    1.46331  (  1.9775%)
        Rydberg non-Lewis    0.13286  (  0.1795%)
       -------------------------------
            Total unit  1   74.00000  (100.0000%)
           Charge unit  1    0.00000
 Unable to Open any file for archive entry.
 1\1\GINC-COMPUTE-1-6\SP\RB3LYP\def2SVP\C8H10O2\ZAHRT2\08-Jan-2021\0\\#
  b3lyp/def2svp geom=NewRedundant pop=NBO\\5\\0,1\C,0,3.5773223793,-0.0
 413631455,-0.480683395\O,0,2.5973841032,0.9060566071,-0.1319058299\C,0
 ,1.3075004937,0.4990392309,-0.0022428911\C,0,0.3758579987,1.4887604013
 ,0.3522965069\C,0,-0.9680191857,1.1673495746,0.5057415284\C,0,-1.42132
 82268,-0.1475823162,0.3157717169\C,0,-2.8879174273,-0.4847346691,0.432
 761471\O,0,-3.520678776,0.4161556343,1.3177796062\C,0,-0.4856203046,-1
 .1269453924,-0.0249273744\C,0,0.8692330623,-0.8192688576,-0.1910919038
 \H,0,3.3733168057,-0.5023715038,-1.4644834328\H,0,4.5329109291,0.49751
 61716,-0.5321510886\H,0,3.6604100724,-0.8452236355,0.2735305618\H,0,0.
 7376410393,2.5075580585,0.5041014278\H,0,-1.6884177218,1.935102837,0.7
 913446316\H,0,-3.350389534,-0.435186998,-0.5763524818\H,0,-2.990956330
 9,-1.535593404,0.772663929\H,0,-4.4745026353,0.2953527869,1.2419981629
 \H,0,-0.8116297212,-2.1621642549,-0.1640868365\H,0,1.5678829799,-1.612
 4571253,-0.4558141949\\Version=ES64L-G16RevC.01\State=1-A\HF=-460.9606
 775\RMSD=3.233e-09\Dipole=-0.1688518,-0.7055179,-0.4330178\Quadrupole=
 8.9421669,-2.3854318,-6.5567351,-0.5279108,-0.6224038,0.5971235\PG=C01
  [X(C8H10O2)]\\@
 The archive entry for this job was punched.


 THE PROMISED LAND ALWAYS LIES ON THE OTHER SIDE OF A WILDERNESS.

                         -- HAVELOCK ELLIS
 File lengths (MBytes):  RWF=     23 Int=      0 D2E=      0 Chk=      3 Scr=      1
 Normal termination of Gaussian 16
