# Supplementary material for: Machine-Learning-Guided Discovery of Electrochemical Reactions
Source: J Am Chem Soc. 2022 Dec 2;144(49):22599–610. doi: 10.1021/jacs.2c08997 (PMC9756344; doi:10.1021/jacs.2c08997)
Supplement: Supplementary file 3 — ja2c08997_si_003.zip [file ja2c08997_si_003.zip › Oxidation Site Selectivity/Nlogs_notimes/7.log]

 Entering Gaussian System, Link 0=g16
 Input=7.com
 Output=7.log
 Initial command:
  
 Copyright (c) 1988-2019, Gaussian, Inc.  All Rights Reserved.
  
 This is part of the Gaussian(R) 16 program.  It is based on
 the Gaussian(R) 09 system (copyright 2009, Gaussian, Inc.),
 the Gaussian(R) 03 system (copyright 2003, Gaussian, Inc.),
 the Gaussian(R) 98 system (copyright 1998, Gaussian, Inc.),
 the Gaussian(R) 94 system (copyright 1995, Gaussian, Inc.),
 the Gaussian 92(TM) system (copyright 1992, Gaussian, Inc.),
 the Gaussian 90(TM) system (copyright 1990, Gaussian, Inc.),
 the Gaussian 88(TM) system (copyright 1988, Gaussian, Inc.),
 the Gaussian 86(TM) system (copyright 1986, Carnegie Mellon
 University), and the Gaussian 82(TM) system (copyright 1983,
 Carnegie Mellon University). Gaussian is a federally registered
 trademark of Gaussian, Inc.
  
 This software contains proprietary and confidential information,
 including trade secrets, belonging to Gaussian, Inc.
  
 This software is provided under written license and may be
 used, copied, transmitted, or stored only in accord with that
 written license.
  
 The following legend is applicable only to US Government
 contracts under FAR:
  
                    RESTRICTED RIGHTS LEGEND
  
 Use, reproduction and disclosure by the US Government is
 subject to restrictions as set forth in subparagraphs (a)
 and (c) of the Commercial Computer Software - Restricted
 Rights clause in FAR 52.227-19.
  
 Gaussian, Inc.
 340 Quinnipiac St., Bldg. 40, Wallingford CT 06492
  
  
 ---------------------------------------------------------------
 Warning -- This program may not be used in any manner that
 competes with the business of Gaussian, Inc. or will provide
 assistance to any competitor of Gaussian, Inc.  The licensee
 of this program is prohibited from giving any competitor of
 Gaussian, Inc. access to this program.  By using this program,
 the user acknowledges that Gaussian, Inc. is engaged in the
 business of creating and licensing software in the field of
 computational chemistry and represents and warrants to the
 licensee that it is not a competitor of Gaussian, Inc. and that
 it will not use this program in any manner prohibited above.
 ---------------------------------------------------------------
  

 Cite this work as:
 Gaussian 16, Revision C.01,
 M. J. Frisch, G. W. Trucks, H. B. Schlegel, G. E. Scuseria, 
 M. A. Robb, J. R. Cheeseman, G. Scalmani, V. Barone, 
 G. A. Petersson, H. Nakatsuji, X. Li, M. Caricato, A. V. Marenich, 
 J. Bloino, B. G. Janesko, R. Gomperts, B. Mennucci, H. P. Hratchian, 
 J. V. Ortiz, A. F. Izmaylov, J. L. Sonnenberg, D. Williams-Young, 
 F. Ding, F. Lipparini, F. Egidi, J. Goings, B. Peng, A. Petrone, 
 T. Henderson, D. Ranasinghe, V. G. Zakrzewski, J. Gao, N. Rega, 
 G. Zheng, W. Liang, M. Hada, M. Ehara, K. Toyota, R. Fukuda, 
 J. Hasegawa, M. Ishida, T. Nakajima, Y. Honda, O. Kitao, H. Nakai, 
 T. Vreven, K. Throssell, J. A. Montgomery, Jr., J. E. Peralta, 
 F. Ogliaro, M. J. Bearpark, J. J. Heyd, E. N. Brothers, K. N. Kudin, 
 V. N. Staroverov, T. A. Keith, R. Kobayashi, J. Normand, 
 K. Raghavachari, A. P. Rendell, J. C. Burant, S. S. Iyengar, 
 J. Tomasi, M. Cossi, J. M. Millam, M. Klene, C. Adamo, R. Cammi, 
 J. W. Ochterski, R. L. Martin, K. Morokuma, O. Farkas, 
 J. B. Foresman, and D. J. Fox, Gaussian, Inc., Wallingford CT, 2019.
 
 ******************************************
 Gaussian 16:  ES64L-G16RevC.01  3-Jul-2019
                 8-Jan-2021 
 ******************************************
 %nprocshared=16
 Will use up to   16 processors via shared memory.
 %mem=7GB
 -----------------------------------------
 # b3lyp/def2svp geom=NewRedundant pop=NBO
 -----------------------------------------
 1/29=4000,38=1,172=1/1;
 2/12=2,17=6,18=5,40=1/2;
 3/5=43,7=101,11=2,25=1,30=1,74=-5/1,2,3;
 4//1;
 5/5=2,38=5/2;
 6/7=2,8=2,9=2,10=2,28=1,40=1/1,7;
 99/5=1,9=1/99;
 -
 7
 -
 Symbolic Z-matrix:
 Charge =  0 Multiplicity = 1
 C                     2.33873  -0.26704  -0.8157 
 C                     1.57905   0.00065   0.48044 
 O                     2.02985   1.25416   0.96531 
 C                     0.07428  -0.02513   0.26439 
 C                    -0.64491  -1.22197   0.3822 
 C                    -2.01966  -1.25449   0.13741 
 C                    -2.69432  -0.08453  -0.22445 
 C                    -1.9854    1.11466  -0.33901 
 C                    -0.60964   1.14367  -0.09752 
 H                     2.08758   0.50144  -1.56276 
 H                     3.42287  -0.23363  -0.62899 
 H                     2.07427  -1.25262  -1.22595 
 H                     1.83209  -0.80417   1.2013 
 H                     1.5311    1.45886   1.76752 
 H                    -0.12171  -2.13797   0.67279 
 H                    -2.56809  -2.1947    0.23553 
 H                    -3.77053  -0.10717  -0.41214 
 H                    -2.50718   2.0334   -0.6189 
 H                    -0.0484    2.07659  -0.18147 
 
                          Input orientation:                          
 ---------------------------------------------------------------------
 Center     Atomic      Atomic             Coordinates (Angstroms)
 Number     Number       Type             X           Y           Z
 ---------------------------------------------------------------------
      1          6           0        2.338730   -0.267041   -0.815700
      2          6           0        1.579047    0.000654    0.480441
      3          8           0        2.029849    1.254162    0.965305
      4          6           0        0.074280   -0.025128    0.264391
      5          6           0       -0.644906   -1.221969    0.382205
      6          6           0       -2.019662   -1.254490    0.137412
      7          6           0       -2.694324   -0.084531   -0.224449
      8          6           0       -1.985403    1.114663   -0.339007
      9          6           0       -0.609635    1.143667   -0.097518
     10          1           0        2.087580    0.501438   -1.562760
     11          1           0        3.422873   -0.233625   -0.628994
     12          1           0        2.074275   -1.252624   -1.225954
     13          1           0        1.832094   -0.804172    1.201298
     14          1           0        1.531098    1.458859    1.767523
     15          1           0       -0.121705   -2.137971    0.672795
     16          1           0       -2.568085   -2.194703    0.235526
     17          1           0       -3.770526   -0.107172   -0.412137
     18          1           0       -2.507184    2.033398   -0.618905
     19          1           0       -0.048397    2.076586   -0.181471
 ---------------------------------------------------------------------
                    Distance matrix (angstroms):
                    1          2          3          4          5
     1  C    0.000000
     2  C    1.526028   0.000000
     3  O    2.362509   1.417603   0.000000
     4  C    2.520486   1.520416   2.439695   0.000000
     5  C    3.353946   2.539769   3.691280   1.401263   0.000000
     6  C    4.569361   3.826717   4.835006   2.431471   1.396759
     7  C    5.070949   4.331954   5.052269   2.812057   2.421138
     8  C    4.564479   3.823325   4.224090   2.430125   2.788715
     9  C    3.346452   2.535911   2.847574   1.401714   2.414045
    10  H    1.100788   2.164269   2.638378   2.769319   3.770876
    11  H    1.100610   2.164585   2.587628   3.471985   4.306527
    12  H    1.099826   2.174336   3.329800   2.779901   3.159282
    13  H    2.147899   1.109690   2.081235   2.138835   2.642158
    14  H    3.209991   1.945570   0.966544   2.565920   3.720342
    15  H    3.430705   2.739211   4.027570   2.160859   1.094186
    16  H    5.375667   4.698753   5.793811   3.419062   2.160172
    17  H    6.124658   5.424597   6.115139   3.904735   3.412221
    18  H    5.367833   4.694454   4.868428   3.417850   3.881715
    19  H    3.404881   2.719595   2.512087   2.151987   3.399121
                    6          7          8          9         10
     6  C    0.000000
     7  C    1.398183   0.000000
     8  C    2.416823   1.397769   0.000000
     9  C    2.791867   2.422913   1.397102   0.000000
    10  H    4.779467   5.000104   4.296837   3.135979   0.000000
    11  H    5.590236   6.132372   5.581346   4.294244   1.787524
    12  H    4.314984   5.010687   4.782437   3.770802   1.786154
    13  H    4.021277   4.799906   4.541779   3.382757   3.067556
    14  H    4.756829   4.919776   4.113602   2.856653   3.509574
    15  H    2.160883   3.411749   3.882878   3.405966   4.104281
    16  H    1.092884   2.163409   3.409034   3.884734   5.672585
    17  H    2.164224   1.092680   2.164461   3.413914   6.000979
    18  H    3.408797   2.162461   1.093010   2.159666   4.934534
    19  H    3.883766   3.416607   2.168434   1.091959   2.991897
                   11         12         13         14         15
    11  H    0.000000
    12  H    1.792606   0.000000
    13  H    2.491198   2.480183   0.000000
    14  H    3.490933   4.075302   2.352131   0.000000
    15  H    4.229092   3.035031   2.423978   4.106991   0.000000
    16  H    6.362767   4.957312   4.714644   5.700775   2.485799
    17  H    7.197778   6.011327   5.871825   5.942271   4.314524
    18  H    6.348628   5.670645   5.494932   4.725765   4.975874
    19  H    4.193694   4.084155   3.707704   2.583597   4.300888
                   16         17         18         19
    16  H    0.000000
    17  H    2.494617   0.000000
    18  H    4.314000   2.494158   0.000000
    19  H    4.976608   4.321602   2.497768   0.000000
 Stoichiometry    C8H10O
 Framework group  C1[X(C8H10O)]
 Deg. of freedom    51
 Full point group                 C1      NOp   1
 Largest Abelian subgroup         C1      NOp   1
 Largest concise Abelian subgroup C1      NOp   1
                         Standard orientation:                         
 ---------------------------------------------------------------------
 Center     Atomic      Atomic             Coordinates (Angstroms)
 Number     Number       Type             X           Y           Z
 ---------------------------------------------------------------------
      1          6           0       -2.295522   -0.679578    1.040282
      2          6           0       -1.662660   -0.286543   -0.291548
      3          8           0       -2.296733    0.911727   -0.705912
      4          6           0       -0.155331   -0.127866   -0.171349
      5          6           0        0.697418   -1.221316   -0.373148
      6          6           0        2.078774   -1.086406   -0.216337
      7          6           0        2.625534    0.149971    0.140513
      8          6           0        1.782440    1.247128    0.338496
      9          6           0        0.400738    1.108521    0.184930
     10          1           0       -2.092661    0.095821    1.794826
     11          1           0       -3.385413   -0.778420    0.923197
     12          1           0       -1.884145   -1.633779    1.400681
     13          1           0       -1.861149   -1.098873   -1.021024
     14          1           0       -1.881602    1.197275   -1.530737
     15          1           0        0.273823   -2.188509   -0.660112
     16          1           0        2.731916   -1.947346   -0.379374
     17          1           0        3.706291    0.258474    0.259428
     18          1           0        2.203580    2.217114    0.614973
     19          1           0       -0.265127    1.960962    0.334408
 ---------------------------------------------------------------------
 Rotational constants (GHZ):           3.4534456           1.1186899           0.9648608
 Standard basis: def2SVP (5D, 7F)
 There are   185 symmetry adapted cartesian basis functions of A   symmetry.
 There are   176 symmetry adapted basis functions of A   symmetry.
   176 basis functions,   295 primitive gaussians,   185 cartesian basis functions
    33 alpha electrons       33 beta electrons
       nuclear repulsion energy       424.1370634760 Hartrees.
 NAtoms=   19 NActive=   19 NUniq=   19 SFac= 1.00D+00 NAtFMM=   60 NAOKFM=F Big=F
 Integral buffers will be    131072 words long.
 Raffenetti 2 integral format.
 Two-electron integral symmetry is turned on.
 One-electron integrals computed using PRISM.
   1 Symmetry operations used in ECPInt.
 ECPInt:  NShTT=    3570 NPrTT=   12708 LenC2=    3534 LenP2D=   10039.
 LDataN:  DoStor=T MaxTD1= 4 Len=   56
 NBasis=   176 RedAO= T EigKep=  2.94D-04  NBF=   176
 NBsUse=   176 1.00D-06 EigRej= -1.00D+00 NBFU=   176
 ExpMin= 1.22D-01 ExpMax= 2.27D+03 ExpMxC= 3.41D+02 IAcc=3 IRadAn=         5 AccDes= 0.00D+00
 Harris functional with IExCor=  402 and IRadAn=       5 diagonalized for initial guess.
 HarFok:  IExCor=  402 AccDes= 0.00D+00 IRadAn=         5 IDoV= 1 UseB2=F ITyADJ=14
 ICtDFT=  3500011 ScaDFX=  1.000000  1.000000  1.000000  1.000000
 FoFCou: FMM=F IPFlag=           0 FMFlag=      100000 FMFlg1=           0
         NFxFlg=           0 DoJE=T BraDBF=F KetDBF=T FulRan=T
         wScrn=  0.000000 ICntrl=       500 IOpCl=  0 I1Cent=   200000004 NGrid=           0
         NMat0=    1 NMatS0=      1 NMatT0=    0 NMatD0=    1 NMtDS0=    0 NMtDT0=    0
 Petite list used in FoFCou.
 Requested convergence on RMS density matrix=1.00D-08 within 128 cycles.
 Requested convergence on MAX density matrix=1.00D-06.
 Requested convergence on             energy=1.00D-06.
 No special actions if energy rises.
 Integral accuracy reduced to 1.0D-05 until final iterations.
 Initial convergence to 1.0D-05 achieved.  Increase integral accuracy.
 SCF Done:  E(RB3LYP) =  -385.816385724     A.U. after   13 cycles
            NFock= 13  Conv=0.68D-08     -V/T= 2.0110

 **********************************************************************

            Population analysis using the SCF Density.

 **********************************************************************

 Orbital symmetries:
       Occupied  (A) (A) (A) (A) (A) (A) (A) (A) (A) (A) (A) (A)
                 (A) (A) (A) (A) (A) (A) (A) (A) (A) (A) (A) (A)
                 (A) (A) (A) (A) (A) (A) (A) (A) (A)
       Virtual   (A) (A) (A) (A) (A) (A) (A) (A) (A) (A) (A) (A)
                 (A) (A) (A) (A) (A) (A) (A) (A) (A) (A) (A) (A)
                 (A) (A) (A) (A) (A) (A) (A) (A) (A) (A) (A) (A)
                 (A) (A) (A) (A) (A) (A) (A) (A) (A) (A) (A) (A)
                 (A) (A) (A) (A) (A) (A) (A) (A) (A) (A) (A) (A)
                 (A) (A) (A) (A) (A) (A) (A) (A) (A) (A) (A) (A)
                 (A) (A) (A) (A) (A) (A) (A) (A) (A) (A) (A) (A)
                 (A) (A) (A) (A) (A) (A) (A) (A) (A) (A) (A) (A)
                 (A) (A) (A) (A) (A) (A) (A) (A) (A) (A) (A) (A)
                 (A) (A) (A) (A) (A) (A) (A) (A) (A) (A) (A) (A)
                 (A) (A) (A) (A) (A) (A) (A) (A) (A) (A) (A) (A)
                 (A) (A) (A) (A) (A) (A) (A) (A) (A) (A) (A)
 The electronic state is 1-A.
 Alpha  occ. eigenvalues --  -19.13064 -10.23988 -10.19321 -10.19282 -10.19232
 Alpha  occ. eigenvalues --  -10.19186 -10.19136 -10.18859 -10.17903  -1.01133
 Alpha  occ. eigenvalues --   -0.84981  -0.76975  -0.73867  -0.71818  -0.62333
 Alpha  occ. eigenvalues --   -0.60276  -0.57418  -0.52876  -0.50365  -0.46801
 Alpha  occ. eigenvalues --   -0.44608  -0.43662  -0.42164  -0.41485  -0.38589
 Alpha  occ. eigenvalues --   -0.37925  -0.36420  -0.35693  -0.34549  -0.32498
 Alpha  occ. eigenvalues --   -0.28050  -0.25758  -0.24818
 Alpha virt. eigenvalues --   -0.01302  -0.01122   0.05468   0.06755   0.08559
 Alpha virt. eigenvalues --    0.09696   0.11480   0.12038   0.12916   0.14668
 Alpha virt. eigenvalues --    0.14962   0.16277   0.16514   0.21697   0.22107
 Alpha virt. eigenvalues --    0.25360   0.28982   0.30151   0.30390   0.32328
 Alpha virt. eigenvalues --    0.35390   0.40419   0.41524   0.43391   0.43755
 Alpha virt. eigenvalues --    0.44402   0.46366   0.47670   0.48472   0.49221
 Alpha virt. eigenvalues --    0.50055   0.53887   0.54276   0.56659   0.57800
 Alpha virt. eigenvalues --    0.58610   0.60638   0.61649   0.63421   0.64084
 Alpha virt. eigenvalues --    0.64873   0.66122   0.66662   0.67229   0.68458
 Alpha virt. eigenvalues --    0.69182   0.69511   0.70992   0.72668   0.73469
 Alpha virt. eigenvalues --    0.73676   0.74052   0.76419   0.79135   0.83237
 Alpha virt. eigenvalues --    0.83879   0.90906   0.92698   0.95422   1.01985
 Alpha virt. eigenvalues --    1.05487   1.08477   1.12773   1.18181   1.20449
 Alpha virt. eigenvalues --    1.24342   1.24939   1.26347   1.28039   1.28829
 Alpha virt. eigenvalues --    1.29383   1.31048   1.39926   1.41705   1.46388
 Alpha virt. eigenvalues --    1.49819   1.52360   1.53845   1.61473   1.65563
 Alpha virt. eigenvalues --    1.67043   1.69426   1.71727   1.73358   1.73758
 Alpha virt. eigenvalues --    1.74566   1.75551   1.76124   1.77767   1.78725
 Alpha virt. eigenvalues --    1.80064   1.81216   1.83263   1.86089   1.87216
 Alpha virt. eigenvalues --    1.88225   1.91407   1.93722   1.94894   1.97789
 Alpha virt. eigenvalues --    1.98195   1.98478   2.03261   2.08875   2.11819
 Alpha virt. eigenvalues --    2.12883   2.13850   2.14880   2.16657   2.20876
 Alpha virt. eigenvalues --    2.23877   2.28583   2.29770   2.30726   2.33998
 Alpha virt. eigenvalues --    2.34524   2.37950   2.39355   2.45650   2.51299
 Alpha virt. eigenvalues --    2.56575   2.58857   2.60878   2.62337   2.64756
 Alpha virt. eigenvalues --    2.71773   2.72039   2.77144   2.84034   2.85024
 Alpha virt. eigenvalues --    2.86138   2.88672   2.91909   2.95198   2.98747
 Alpha virt. eigenvalues --    3.02104   3.09449   3.11958   3.15185   3.21454
 Alpha virt. eigenvalues --    3.39650   3.62218   3.77228
          Condensed to atoms (all electrons):
               1          2          3          4          5          6
     1  C    4.581252   0.407433  -0.062702  -0.048681  -0.001238  -0.000513
     2  C    0.407433   4.592805   0.335324   0.361829  -0.069322   0.010276
     3  O   -0.062702   0.335324   7.763221  -0.065171   0.004846  -0.000160
     4  C   -0.048681   0.361829  -0.065171   5.522999   0.228378   0.112071
     5  C   -0.001238  -0.069322   0.004846   0.228378   5.182467   0.261150
     6  C   -0.000513   0.010276  -0.000160   0.112071   0.261150   5.074914
     7  C    0.000086  -0.000609  -0.000008  -0.167734   0.104076   0.251324
     8  C   -0.000429   0.012174   0.001378   0.095140  -0.144446   0.102378
     9  C   -0.016947  -0.080830   0.003509   0.219967   0.057132  -0.140222
    10  H    0.369870  -0.010199   0.001631  -0.013789  -0.001467   0.000067
    11  H    0.359455  -0.006621   0.004003   0.009753  -0.000122   0.000029
    12  H    0.361870  -0.009245   0.004392  -0.000609   0.002561  -0.000244
    13  H   -0.027839   0.359644  -0.030357  -0.062727  -0.010176   0.000529
    14  H    0.011892  -0.038825   0.313823   0.009891   0.001442  -0.000138
    15  H   -0.000149  -0.015476   0.000094  -0.082911   0.439995  -0.072449
    16  H    0.000004  -0.000270   0.000001   0.016945  -0.074311   0.439323
    17  H    0.000001   0.000035   0.000000  -0.001508   0.015153  -0.073856
    18  H    0.000004  -0.000315  -0.000011   0.017063  -0.001786   0.015430
    19  H   -0.001516  -0.021645   0.024819  -0.090442   0.017246  -0.001923
               7          8          9         10         11         12
     1  C    0.000086  -0.000429  -0.016947   0.369870   0.359455   0.361870
     2  C   -0.000609   0.012174  -0.080830  -0.010199  -0.006621  -0.009245
     3  O   -0.000008   0.001378   0.003509   0.001631   0.004003   0.004392
     4  C   -0.167734   0.095140   0.219967  -0.013789   0.009753  -0.000609
     5  C    0.104076  -0.144446   0.057132  -0.001467  -0.000122   0.002561
     6  C    0.251324   0.102378  -0.140222   0.000067   0.000029  -0.000244
     7  C    5.131581   0.243165   0.106979  -0.000061   0.000000  -0.000031
     8  C    0.243165   5.108170   0.241401  -0.000227   0.000010   0.000060
     9  C    0.106979   0.241401   5.207598   0.008008  -0.000064  -0.000464
    10  H   -0.000061  -0.000227   0.008008   0.667416  -0.023173  -0.020191
    11  H    0.000000   0.000010  -0.000064  -0.023173   0.667818  -0.020086
    12  H   -0.000031   0.000060  -0.000464  -0.020191  -0.020086   0.680494
    13  H   -0.000050  -0.000180   0.015328   0.010561  -0.010552  -0.003926
    14  H   -0.000019  -0.000534  -0.000626  -0.000511  -0.000430  -0.000683
    15  H    0.014915  -0.001559   0.016337   0.000103  -0.000183   0.001200
    16  H   -0.078207   0.015516  -0.001958   0.000002  -0.000001   0.000004
    17  H    0.438482  -0.073964   0.014862  -0.000000   0.000000  -0.000001
    18  H   -0.078158   0.441868  -0.076852   0.000012  -0.000001   0.000001
    19  H    0.014833  -0.066838   0.439596   0.002549  -0.000278   0.000113
              13         14         15         16         17         18
     1  C   -0.027839   0.011892  -0.000149   0.000004   0.000001   0.000004
     2  C    0.359644  -0.038825  -0.015476  -0.000270   0.000035  -0.000315
     3  O   -0.030357   0.313823   0.000094   0.000001   0.000000  -0.000011
     4  C   -0.062727   0.009891  -0.082911   0.016945  -0.001508   0.017063
     5  C   -0.010176   0.001442   0.439995  -0.074311   0.015153  -0.001786
     6  C    0.000529  -0.000138  -0.072449   0.439323  -0.073856   0.015430
     7  C   -0.000050  -0.000019   0.014915  -0.078207   0.438482  -0.078158
     8  C   -0.000180  -0.000534  -0.001559   0.015516  -0.073964   0.441868
     9  C    0.015328  -0.000626   0.016337  -0.001958   0.014862  -0.076852
    10  H    0.010561  -0.000511   0.000103   0.000002  -0.000000   0.000012
    11  H   -0.010552  -0.000430  -0.000183  -0.000001   0.000000  -0.000001
    12  H   -0.003926  -0.000683   0.001200   0.000004  -0.000001   0.000001
    13  H    0.776879  -0.007953   0.009182   0.000009  -0.000001   0.000009
    14  H   -0.007953   0.551841   0.000034   0.000000  -0.000000   0.000021
    15  H    0.009182   0.000034   0.734710  -0.013749  -0.000317   0.000037
    16  H    0.000009   0.000000  -0.013749   0.728553  -0.013471  -0.000323
    17  H   -0.000001  -0.000000  -0.000317  -0.013471   0.724958  -0.013568
    18  H    0.000009   0.000021   0.000037  -0.000323  -0.013568   0.726695
    19  H    0.001676  -0.000545  -0.000211   0.000035  -0.000277  -0.013047
              19
     1  C   -0.001516
     2  C   -0.021645
     3  O    0.024819
     4  C   -0.090442
     5  C    0.017246
     6  C   -0.001923
     7  C    0.014833
     8  C   -0.066838
     9  C    0.439596
    10  H    0.002549
    11  H   -0.000278
    12  H    0.000113
    13  H    0.001676
    14  H   -0.000545
    15  H   -0.000211
    16  H    0.000035
    17  H   -0.000277
    18  H   -0.013047
    19  H    0.717362
 Mulliken charges:
               1
     1  C    0.068148
     2  C    0.173839
     3  O   -0.298632
     4  C   -0.060466
     5  C   -0.011578
     6  C    0.022014
     7  C    0.019437
     8  C    0.026918
     9  C   -0.012752
    10  H    0.009400
    11  H    0.020442
    12  H    0.004784
    13  H   -0.020057
    14  H    0.161319
    15  H   -0.029601
    16  H   -0.018101
    17  H   -0.016529
    18  H   -0.017081
    19  H   -0.021505
 Sum of Mulliken charges =  -0.00000
 Mulliken charges with hydrogens summed into heavy atoms:
               1
     1  C    0.102774
     2  C    0.153782
     3  O   -0.137312
     4  C   -0.060466
     5  C   -0.041179
     6  C    0.003913
     7  C    0.002908
     8  C    0.009838
     9  C   -0.034257
 Electronic spatial extent (au):  <R**2>=           1274.1373
 Charge=             -0.0000 electrons
 Dipole moment (field-independent basis, Debye):
    X=              0.8999    Y=             -0.5658    Z=             -0.7017  Tot=              1.2737
 Quadrupole moment (field-independent basis, Debye-Ang):
   XX=            -55.2976   YY=            -50.9914   ZZ=            -53.8956
   XY=              2.1665   XZ=              1.1531   YZ=              0.1375
 Traceless Quadrupole moment (field-independent basis, Debye-Ang):
   XX=             -1.9027   YY=              2.4035   ZZ=             -0.5008
   XY=              2.1665   XZ=              1.1531   YZ=              0.1375
 Octapole moment (field-independent basis, Debye-Ang**2):
  XXX=             13.7754  YYY=              4.7181  ZZZ=             -9.3490  XYY=              0.4195
  XXY=             -6.1876  XXZ=              1.3092  XZZ=            -13.1331  YZZ=              5.4280
  YYZ=             -3.3555  XYZ=              3.7999
 Hexadecapole moment (field-independent basis, Debye-Ang**3):
 XXXX=          -1158.5991 YYYY=           -351.7984 ZZZZ=           -161.9650 XXXY=             10.9836
 XXXZ=              5.8570 YYYX=             -9.9918 YYYZ=              0.5772 ZZZX=             19.0615
 ZZZY=            -11.6059 XXYY=           -251.2789 XXZZ=           -226.1621 YYZZ=            -86.1576
 XXYZ=              3.4223 YYXZ=              7.7257 ZZXY=             -9.9014
 N-N= 4.241370634760D+02 E-N=-1.743645945844D+03  KE= 3.816206574796D+02
 ******************************Gaussian NBO Version 3.1******************************
             N A T U R A L   A T O M I C   O R B I T A L   A N D
          N A T U R A L   B O N D   O R B I T A L   A N A L Y S I S
 ******************************Gaussian NBO Version 3.1******************************
       /RESON  / : Allow strongly delocalized NBO set

 Analyzing the SCF density

 Job title: 7                                                               

 Storage needed:     94206 in NPA,    124807 in NBO ( 939522101 available)
 GSVD:  LWork=       19126 too small for GESVD, short by        3899 words or        3899 for optimal perf.


 NATURAL POPULATIONS:  Natural atomic orbital occupancies 
                                                          
   NAO  Atom  No  lang   Type(AO)    Occupancy      Energy
 ----------------------------------------------------------
     1    C    1  S      Cor( 1S)     1.99920     -10.06144
     2    C    1  S      Val( 2S)     1.09704      -0.23312
     3    C    1  S      Ryd( 3S)     0.00088       0.87810
     4    C    1  px     Val( 2p)     1.19988      -0.07176
     5    C    1  px     Ryd( 3p)     0.00259       0.62950
     6    C    1  py     Val( 2p)     1.21380      -0.07186
     7    C    1  py     Ryd( 3p)     0.00218       0.60700
     8    C    1  pz     Val( 2p)     1.11032      -0.07091
     9    C    1  pz     Ryd( 3p)     0.00117       0.51646
    10    C    1  dxy    Ryd( 3d)     0.00029       2.21065
    11    C    1  dxz    Ryd( 3d)     0.00036       2.15977
    12    C    1  dyz    Ryd( 3d)     0.00064       2.37146
    13    C    1  dx2y2  Ryd( 3d)     0.00064       2.41754
    14    C    1  dz2    Ryd( 3d)     0.00059       2.24674

    15    C    2  S      Cor( 1S)     1.99890     -10.12499
    16    C    2  S      Val( 2S)     0.91045      -0.17975
    17    C    2  S      Ryd( 3S)     0.00246       0.81355
    18    C    2  px     Val( 2p)     0.98048      -0.06506
    19    C    2  px     Ryd( 3p)     0.00461       0.57712
    20    C    2  py     Val( 2p)     0.87218      -0.06438
    21    C    2  py     Ryd( 3p)     0.00667       0.78717
    22    C    2  pz     Val( 2p)     1.08316      -0.08701
    23    C    2  pz     Ryd( 3p)     0.00210       0.66196
    24    C    2  dxy    Ryd( 3d)     0.00147       2.18781
    25    C    2  dxz    Ryd( 3d)     0.00105       2.08140
    26    C    2  dyz    Ryd( 3d)     0.00170       2.34108
    27    C    2  dx2y2  Ryd( 3d)     0.00198       2.25111
    28    C    2  dz2    Ryd( 3d)     0.00119       2.17583

    29    O    3  S      Cor( 1S)     1.99975     -18.94076
    30    O    3  S      Val( 2S)     1.67072      -0.85194
    31    O    3  S      Ryd( 3S)     0.00136       1.37476
    32    O    3  px     Val( 2p)     1.82173      -0.29578
    33    O    3  px     Ryd( 3p)     0.00154       1.12941
    34    O    3  py     Val( 2p)     1.61710      -0.28801
    35    O    3  py     Ryd( 3p)     0.00149       1.11803
    36    O    3  pz     Val( 2p)     1.62837      -0.27520
    37    O    3  pz     Ryd( 3p)     0.00255       1.22258
    38    O    3  dxy    Ryd( 3d)     0.00097       2.94636
    39    O    3  dxz    Ryd( 3d)     0.00095       3.07412
    40    O    3  dyz    Ryd( 3d)     0.00059       2.97970
    41    O    3  dx2y2  Ryd( 3d)     0.00087       2.84776
    42    O    3  dz2    Ryd( 3d)     0.00078       3.02758

    43    C    4  S      Cor( 1S)     1.99880     -10.05647
    44    C    4  S      Val( 2S)     0.87110      -0.11071
    45    C    4  S      Ryd( 3S)     0.00267       0.62155
    46    C    4  px     Val( 2p)     1.08708      -0.06441
    47    C    4  px     Ryd( 3p)     0.00546       1.09492
    48    C    4  py     Val( 2p)     1.09893      -0.05925
    49    C    4  py     Ryd( 3p)     0.00398       0.89186
    50    C    4  pz     Val( 2p)     1.00261      -0.09703
    51    C    4  pz     Ryd( 3p)     0.00365       0.68409
    52    C    4  dxy    Ryd( 3d)     0.00075       2.43329
    53    C    4  dxz    Ryd( 3d)     0.00065       1.96798
    54    C    4  dyz    Ryd( 3d)     0.00059       2.01254
    55    C    4  dx2y2  Ryd( 3d)     0.00082       2.37832
    56    C    4  dz2    Ryd( 3d)     0.00044       2.14807

    57    C    5  S      Cor( 1S)     1.99886     -10.05713
    58    C    5  S      Val( 2S)     0.93141      -0.12974
    59    C    5  S      Ryd( 3S)     0.00156       0.57452
    60    C    5  px     Val( 2p)     1.09506      -0.04514
    61    C    5  px     Ryd( 3p)     0.00400       0.75997
    62    C    5  py     Val( 2p)     1.15948      -0.05808
    63    C    5  py     Ryd( 3p)     0.00562       0.92687
    64    C    5  pz     Val( 2p)     1.01975      -0.10257
    65    C    5  pz     Ryd( 3p)     0.00116       0.59674
    66    C    5  dxy    Ryd( 3d)     0.00072       2.44042
    67    C    5  dxz    Ryd( 3d)     0.00054       1.97709
    68    C    5  dyz    Ryd( 3d)     0.00040       2.01988
    69    C    5  dx2y2  Ryd( 3d)     0.00067       2.45587
    70    C    5  dz2    Ryd( 3d)     0.00038       2.16943

    71    C    6  S      Cor( 1S)     1.99893     -10.06171
    72    C    6  S      Val( 2S)     0.94257      -0.13785
    73    C    6  S      Ryd( 3S)     0.00119       0.56836
    74    C    6  px     Val( 2p)     1.11153      -0.04405
    75    C    6  px     Ryd( 3p)     0.00477       0.77323
    76    C    6  py     Val( 2p)     1.14232      -0.05517
    77    C    6  py     Ryd( 3p)     0.00534       0.87404
    78    C    6  pz     Val( 2p)     1.00267      -0.10006
    79    C    6  pz     Ryd( 3p)     0.00115       0.57101
    80    C    6  dxy    Ryd( 3d)     0.00076       2.47354
    81    C    6  dxz    Ryd( 3d)     0.00051       1.97582
    82    C    6  dyz    Ryd( 3d)     0.00043       2.00197
    83    C    6  dx2y2  Ryd( 3d)     0.00068       2.40226
    84    C    6  dz2    Ryd( 3d)     0.00041       2.17210

    85    C    7  S      Cor( 1S)     1.99893     -10.06048
    86    C    7  S      Val( 2S)     0.94551      -0.13890
    87    C    7  S      Ryd( 3S)     0.00125       0.56252
    88    C    7  px     Val( 2p)     1.18816      -0.05627
    89    C    7  px     Ryd( 3p)     0.00592       1.00969
    90    C    7  py     Val( 2p)     1.06832      -0.04256
    91    C    7  py     Ryd( 3p)     0.00385       0.63762
    92    C    7  pz     Val( 2p)     1.00920      -0.09965
    93    C    7  pz     Ryd( 3p)     0.00119       0.56783
    94    C    7  dxy    Ryd( 3d)     0.00068       2.39992
    95    C    7  dxz    Ryd( 3d)     0.00038       1.95431
    96    C    7  dyz    Ryd( 3d)     0.00053       2.01933
    97    C    7  dx2y2  Ryd( 3d)     0.00076       2.47773
    98    C    7  dz2    Ryd( 3d)     0.00041       2.16969

    99    C    8  S      Cor( 1S)     1.99893     -10.06072
   100    C    8  S      Val( 2S)     0.94261      -0.13654
   101    C    8  S      Ryd( 3S)     0.00122       0.57348
   102    C    8  px     Val( 2p)     1.08778      -0.03912
   103    C    8  px     Ryd( 3p)     0.00434       0.69767
   104    C    8  py     Val( 2p)     1.16160      -0.05659
   105    C    8  py     Ryd( 3p)     0.00570       0.93930
   106    C    8  pz     Val( 2p)     1.00582      -0.10001
   107    C    8  pz     Ryd( 3p)     0.00122       0.58774
   108    C    8  dxy    Ryd( 3d)     0.00073       2.44212
   109    C    8  dxz    Ryd( 3d)     0.00056       1.97621
   110    C    8  dyz    Ryd( 3d)     0.00041       2.00205
   111    C    8  dx2y2  Ryd( 3d)     0.00071       2.43965
   112    C    8  dz2    Ryd( 3d)     0.00038       2.17221

   113    C    9  S      Cor( 1S)     1.99887     -10.05354
   114    C    9  S      Val( 2S)     0.93404      -0.12715
   115    C    9  S      Ryd( 3S)     0.00171       0.57367
   116    C    9  px     Val( 2p)     1.12281      -0.04711
   117    C    9  px     Ryd( 3p)     0.00597       0.86603
   118    C    9  py     Val( 2p)     1.14962      -0.05207
   119    C    9  py     Ryd( 3p)     0.00517       0.86114
   120    C    9  pz     Val( 2p)     1.00402      -0.09944
   121    C    9  pz     Ryd( 3p)     0.00117       0.58162
   122    C    9  dxy    Ryd( 3d)     0.00075       2.48715
   123    C    9  dxz    Ryd( 3d)     0.00049       1.97707
   124    C    9  dyz    Ryd( 3d)     0.00041       2.01792
   125    C    9  dx2y2  Ryd( 3d)     0.00066       2.42663
   126    C    9  dz2    Ryd( 3d)     0.00041       2.18181

   127    H   10  S      Val( 1S)     0.77892       0.07600
   128    H   10  S      Ryd( 2S)     0.00230       0.38149
   129    H   10  px     Ryd( 2p)     0.00018       1.81489
   130    H   10  py     Ryd( 2p)     0.00045       2.08667
   131    H   10  pz     Ryd( 2p)     0.00039       2.08239

   132    H   11  S      Val( 1S)     0.77489       0.07875
   133    H   11  S      Ryd( 2S)     0.00216       0.35770
   134    H   11  px     Ryd( 2p)     0.00069       2.37505
   135    H   11  py     Ryd( 2p)     0.00020       1.82116
   136    H   11  pz     Ryd( 2p)     0.00014       1.76081

   137    H   12  S      Val( 1S)     0.78010       0.06986
   138    H   12  S      Ryd( 2S)     0.00111       0.37456
   139    H   12  px     Ryd( 2p)     0.00024       1.86906
   140    H   12  py     Ryd( 2p)     0.00058       2.23927
   141    H   12  pz     Ryd( 2p)     0.00023       1.81232

   142    H   13  S      Val( 1S)     0.80664       0.06333
   143    H   13  S      Ryd( 2S)     0.00313       0.36203
   144    H   13  px     Ryd( 2p)     0.00022       1.83866
   145    H   13  py     Ryd( 2p)     0.00036       2.14525
   146    H   13  pz     Ryd( 2p)     0.00045       2.04898

   147    H   14  S      Val( 1S)     0.53691       0.10278
   148    H   14  S      Ryd( 2S)     0.00185       0.43220
   149    H   14  px     Ryd( 2p)     0.00146       1.84007
   150    H   14  py     Ryd( 2p)     0.00139       1.81753
   151    H   14  pz     Ryd( 2p)     0.00194       2.25390

   152    H   15  S      Val( 1S)     0.77759       0.07253
   153    H   15  S      Ryd( 2S)     0.00198       0.33808
   154    H   15  px     Ryd( 2p)     0.00019       2.05724
   155    H   15  py     Ryd( 2p)     0.00066       2.27122
   156    H   15  pz     Ryd( 2p)     0.00023       1.70886

   157    H   16  S      Val( 1S)     0.77500       0.07836
   158    H   16  S      Ryd( 2S)     0.00164       0.32220
   159    H   16  px     Ryd( 2p)     0.00035       2.11450
   160    H   16  py     Ryd( 2p)     0.00054       2.20536
   161    H   16  pz     Ryd( 2p)     0.00019       1.68166

   162    H   17  S      Val( 1S)     0.77531       0.07961
   163    H   17  S      Ryd( 2S)     0.00161       0.32262
   164    H   17  px     Ryd( 2p)     0.00080       2.36811
   165    H   17  py     Ryd( 2p)     0.00010       1.95620
   166    H   17  pz     Ryd( 2p)     0.00019       1.67698

   167    H   18  S      Val( 1S)     0.77509       0.07985
   168    H   18  S      Ryd( 2S)     0.00165       0.32379
   169    H   18  px     Ryd( 2p)     0.00020       2.03282
   170    H   18  py     Ryd( 2p)     0.00066       2.27592
   171    H   18  pz     Ryd( 2p)     0.00022       1.69939

   172    H   19  S      Val( 1S)     0.76365       0.08845
   173    H   19  S      Ryd( 2S)     0.00375       0.34820
   174    H   19  px     Ryd( 2p)     0.00040       2.16203
   175    H   19  py     Ryd( 2p)     0.00052       2.21608
   176    H   19  pz     Ryd( 2p)     0.00018       1.69728

 WARNING:  1 low occupancy (<1.9990e) core orbital  found on  C    2
           1 low occupancy (<1.9990e) core orbital  found on  C    4
           1 low occupancy (<1.9990e) core orbital  found on  C    5
           1 low occupancy (<1.9990e) core orbital  found on  C    6
           1 low occupancy (<1.9990e) core orbital  found on  C    7
           1 low occupancy (<1.9990e) core orbital  found on  C    8
           1 low occupancy (<1.9990e) core orbital  found on  C    9


 Summary of Natural Population Analysis:                  
                                                          
                                       Natural Population 
                Natural  -----------------------------------------------
    Atom  No    Charge         Core      Valence    Rydberg      Total
 -----------------------------------------------------------------------
      C    1   -0.62958      1.99920     4.62104    0.00934     6.62958
      C    2    0.13159      1.99890     3.84626    0.02324     5.86841
      O    3   -0.74877      1.99975     6.73792    0.01110     8.74877
      C    4   -0.07754      1.99880     4.05973    0.01900     6.07754
      C    5   -0.21963      1.99886     4.20571    0.01506     6.21963
      C    6   -0.21327      1.99893     4.19909    0.01524     6.21327
      C    7   -0.22511      1.99893     4.21120    0.01498     6.22511
      C    8   -0.21200      1.99893     4.19780    0.01526     6.21200
      C    9   -0.22609      1.99887     4.21047    0.01674     6.22609
      H   10    0.21776      0.00000     0.77892    0.00332     0.78224
      H   11    0.22192      0.00000     0.77489    0.00319     0.77808
      H   12    0.21775      0.00000     0.78010    0.00215     0.78225
      H   13    0.18918      0.00000     0.80664    0.00417     0.81082
      H   14    0.45645      0.00000     0.53691    0.00665     0.54355
      H   15    0.21935      0.00000     0.77759    0.00306     0.78065
      H   16    0.22228      0.00000     0.77500    0.00273     0.77772
      H   17    0.22200      0.00000     0.77531    0.00269     0.77800
      H   18    0.22219      0.00000     0.77509    0.00273     0.77781
      H   19    0.23151      0.00000     0.76365    0.00485     0.76849
 =======================================================================
   * Total *   -0.00000     17.99118    47.83331    0.17550    66.00000

                                 Natural Population      
 --------------------------------------------------------
   Core                      17.99118 ( 99.9510% of  18)
   Valence                   47.83331 ( 99.6527% of  48)
   Natural Minimal Basis     65.82450 ( 99.7341% of  66)
   Natural Rydberg Basis      0.17550 (  0.2659% of  66)
 --------------------------------------------------------

    Atom  No          Natural Electron Configuration
 ----------------------------------------------------------------------------
      C    1      [core]2S( 1.10)2p( 3.52)3p( 0.01)
      C    2      [core]2S( 0.91)2p( 2.94)3p( 0.01)3d( 0.01)
      O    3      [core]2S( 1.67)2p( 5.07)3p( 0.01)
      C    4      [core]2S( 0.87)2p( 3.19)3p( 0.01)
      C    5      [core]2S( 0.93)2p( 3.27)3p( 0.01)
      C    6      [core]2S( 0.94)2p( 3.26)3p( 0.01)
      C    7      [core]2S( 0.95)2p( 3.27)3p( 0.01)
      C    8      [core]2S( 0.94)2p( 3.26)3p( 0.01)
      C    9      [core]2S( 0.93)2p( 3.28)3p( 0.01)
      H   10            1S( 0.78)
      H   11            1S( 0.77)
      H   12            1S( 0.78)
      H   13            1S( 0.81)
      H   14            1S( 0.54)
      H   15            1S( 0.78)
      H   16            1S( 0.77)
      H   17            1S( 0.78)
      H   18            1S( 0.78)
      H   19            1S( 0.76)


 NATURAL BOND ORBITAL ANALYSIS:

                       Occupancies       Lewis Structure    Low   High
           Occ.    -------------------  -----------------   occ   occ
  Cycle   Thresh.   Lewis   Non-Lewis     CR  BD  3C  LP    (L)   (NL)   Dev
 =============================================================================
   1(1)    1.90    62.53188   3.46812      9  19   0   5     3      3    0.44
   2(2)    1.90    62.53188   3.46812      9  19   0   5     3      3    0.44
   3(1)    1.80    62.53188   3.46812      9  19   0   5     3      3    0.44
   4(2)    1.80    62.53188   3.46812      9  19   0   5     3      3    0.44
   5(1)    1.70    62.53188   3.46812      9  19   0   5     3      3    0.44
   6(2)    1.70    62.53188   3.46812      9  19   0   5     3      3    0.44
   7(1)    1.60    64.50754   1.49246      9  22   0   2     0      3    0.43
   8(2)    1.60    63.86012   2.13988      9  21   0   3     1      3    0.43
   9(3)    1.60    64.50754   1.49246      9  22   0   2     0      3    0.43
  10(4)    1.60    63.86012   2.13988      9  21   0   3     1      3    0.43
  11(5)    1.60    64.50754   1.49246      9  22   0   2     0      3    0.43
  12(6)    1.60    63.86012   2.13988      9  21   0   3     1      3    0.43
  13(7)    1.60    64.50754   1.49246      9  22   0   2     0      3    0.43
  14(8)    1.60    63.86012   2.13988      9  21   0   3     1      3    0.43
  15(9)    1.60    64.50754   1.49246      9  22   0   2     0      3    0.43
  16(1)    1.50    64.50754   1.49246      9  22   0   2     0      3    0.43
  17(2)    1.50    63.86012   2.13988      9  21   0   3     1      3    0.43
  18(3)    1.50    64.50754   1.49246      9  22   0   2     0      3    0.43
  19(4)    1.50    63.86012   2.13988      9  21   0   3     1      3    0.43
  20(5)    1.50    64.50754   1.49246      9  22   0   2     0      3    0.43
  21(6)    1.50    63.86012   2.13988      9  21   0   3     1      3    0.43
  22(7)    1.50    64.50754   1.49246      9  22   0   2     0      3    0.43
  23(8)    1.50    63.86012   2.13988      9  21   0   3     1      3    0.43
  24(9)    1.50    64.50754   1.49246      9  22   0   2     0      3    0.43
  25(1)    1.60    64.50754   1.49246      9  22   0   2     0      3    0.43
 -----------------------------------------------------------------------------

 Structure accepted: RESONANCE keyword permits strongly delocalized structure

 WARNING:  1 low occupancy (<1.9990e) core orbital  found on  C    2
           1 low occupancy (<1.9990e) core orbital  found on  C    4
           1 low occupancy (<1.9990e) core orbital  found on  C    5
           1 low occupancy (<1.9990e) core orbital  found on  C    6
           1 low occupancy (<1.9990e) core orbital  found on  C    7
           1 low occupancy (<1.9990e) core orbital  found on  C    8
           1 low occupancy (<1.9990e) core orbital  found on  C    9

 --------------------------------------------------------
   Core                     17.99120 ( 99.951% of  18)
   Valence Lewis            46.51634 ( 96.909% of  48)
  ==================       ============================
   Total Lewis              64.50754 ( 97.739% of  66)
  -----------------------------------------------------
   Valence non-Lewis         1.36589 (  2.070% of  66)
   Rydberg non-Lewis         0.12657 (  0.192% of  66)
  ==================       ============================
   Total non-Lewis           1.49246 (  2.261% of  66)
 --------------------------------------------------------


       (Occupancy)   Bond orbital/ Coefficients/ Hybrids
 ---------------------------------------------------------------------------------
     1. (1.97220) BD ( 1) C   1 - C   2  
                ( 49.31%)   0.7022* C   1 s( 29.35%)p 2.41( 70.60%)d 0.00(  0.05%)
                                            0.0006  0.5417  0.0040  0.3501 -0.0126
                                            0.2089  0.0003 -0.7346 -0.0088  0.0039
                                           -0.0134 -0.0082  0.0019  0.0136
                ( 50.69%)   0.7119* C   2 s( 27.94%)p 2.58( 72.02%)d 0.00(  0.05%)
                                            0.0000  0.5285  0.0090 -0.3586 -0.0203
                                           -0.2112 -0.0004  0.7393 -0.0090  0.0037
                                           -0.0127 -0.0068  0.0027  0.0152
     2. (1.98699) BD ( 1) C   1 - H  10  
                ( 61.04%)   0.7813* C   1 s( 23.59%)p 3.24( 76.37%)d 0.00(  0.04%)
                                           -0.0000  0.4857 -0.0026  0.1556 -0.0116
                                            0.6102 -0.0083  0.6057  0.0098  0.0049
                                            0.0053  0.0166 -0.0083  0.0034
                ( 38.96%)   0.6242* H  10 s( 99.92%)p 0.00(  0.08%)
                                            0.9996 -0.0026 -0.0043 -0.0200 -0.0197
     3. (1.98502) BD ( 1) C   1 - H  11  
                ( 61.15%)   0.7820* C   1 s( 23.48%)p 3.26( 76.48%)d 0.00(  0.04%)
                                            0.0000 -0.4846 -0.0028  0.8666 -0.0043
                                            0.0850  0.0010  0.0803 -0.0128 -0.0032
                                           -0.0051 -0.0002 -0.0164  0.0099
                ( 38.85%)   0.6233* H  11 s( 99.92%)p 0.00(  0.08%)
                                           -0.9996  0.0018 -0.0281 -0.0017 -0.0025
     4. (1.98378) BD ( 1) C   1 - H  12  
                ( 60.78%)   0.7796* C   1 s( 23.54%)p 3.25( 76.42%)d 0.00(  0.04%)
                                            0.0000 -0.4852  0.0014 -0.3186  0.0102
                                            0.7591  0.0014 -0.2936 -0.0137  0.0124
                                           -0.0042  0.0088  0.0105  0.0079
                ( 39.22%)   0.6262* H  12 s( 99.92%)p 0.00(  0.08%)
                                           -0.9996  0.0001  0.0099 -0.0244  0.0109
     5. (1.99139) BD ( 1) C   2 - O   3  
                ( 32.25%)   0.5679* C   2 s( 19.90%)p 4.01( 79.82%)d 0.01(  0.28%)
                                            0.0001 -0.4450 -0.0316  0.3830  0.0303
                                           -0.7524 -0.0168  0.2898  0.0161  0.0325
                                           -0.0121  0.0252  0.0254  0.0181
                ( 67.75%)   0.8231* O   3 s( 33.43%)p 1.99( 66.50%)d 0.00(  0.07%)
                                            0.0001 -0.5782 -0.0005 -0.3679  0.0055
                                            0.6956  0.0012 -0.2141 -0.0024  0.0222
                                            0.0004  0.0037  0.0067  0.0113
     6. (1.97092) BD ( 1) C   2 - C   4  
                ( 48.52%)   0.6966* C   2 s( 29.36%)p 2.40( 70.58%)d 0.00(  0.05%)
                                            0.0004  0.5418 -0.0052  0.8297 -0.0042
                                            0.1216 -0.0059  0.0498 -0.0138  0.0057
                                            0.0027  0.0000  0.0200 -0.0101
                ( 51.48%)   0.7175* C   4 s( 31.21%)p 2.20( 68.75%)d 0.00(  0.04%)
                                            0.0001  0.5586 -0.0096 -0.8210  0.0229
                                           -0.0808  0.0040 -0.0796 -0.0111  0.0027
                                            0.0030  0.0013  0.0154 -0.0112
     7. (1.97379) BD ( 1) C   2 - H  13  
                ( 60.20%)   0.7759* C   2 s( 22.78%)p 3.39( 77.17%)d 0.00(  0.05%)
                                            0.0003 -0.4769  0.0183  0.1857  0.0119
                                            0.6090 -0.0200  0.6048 -0.0048 -0.0063
                                           -0.0027 -0.0189  0.0099 -0.0037
                ( 39.80%)   0.6309* H  13 s( 99.91%)p 0.00(  0.09%)
                                           -0.9995  0.0069 -0.0061 -0.0201 -0.0203
     8. (1.98835) BD ( 1) O   3 - H  14  
                ( 73.17%)   0.8554* O   3 s( 19.74%)p 4.06( 80.18%)d 0.00(  0.08%)
                                           -0.0002 -0.4439 -0.0186 -0.3367  0.0001
                                           -0.3101 -0.0268  0.7686  0.0280 -0.0030
                                            0.0231  0.0029 -0.0081 -0.0148
                ( 26.83%)   0.5180* H  14 s( 99.61%)p 0.00(  0.39%)
                                           -0.9980  0.0045  0.0233  0.0236 -0.0529
     9. (1.97031) BD ( 1) C   4 - C   5  
                ( 50.81%)   0.7128* C   4 s( 34.60%)p 1.89( 65.36%)d 0.00(  0.04%)
                                           -0.0001  0.5881  0.0083  0.4749 -0.0058
                                           -0.6429 -0.0184 -0.1199 -0.0073 -0.0157
                                           -0.0026  0.0039 -0.0038 -0.0110
                ( 49.19%)   0.7014* C   5 s( 35.97%)p 1.78( 63.99%)d 0.00(  0.04%)
                                            0.0001  0.5997  0.0019 -0.5051 -0.0182
                                            0.6095 -0.0124  0.1131 -0.0063 -0.0161
                                           -0.0029  0.0052 -0.0045 -0.0115
    10. (1.96924) BD ( 1) C   4 - C   9  
                ( 50.87%)   0.7132* C   4 s( 34.16%)p 1.93( 65.80%)d 0.00(  0.04%)
                                           -0.0001  0.5844  0.0065  0.3064 -0.0087
                                            0.7223  0.0162  0.2053  0.0030  0.0113
                                            0.0042  0.0082 -0.0096 -0.0093
                ( 49.13%)   0.7009* C   9 s( 35.48%)p 1.82( 64.47%)d 0.00(  0.04%)
                                            0.0001  0.5957  0.0022 -0.3362 -0.0194
                                           -0.6999  0.0073 -0.2033 -0.0010  0.0112
                                            0.0038  0.0089 -0.0113 -0.0101
    11. (1.65101) BD ( 2) C   4 - C   9  
                ( 49.93%)   0.7066* C   4 s(  0.00%)p 1.00( 99.96%)d 0.00(  0.04%)
                                           -0.0000 -0.0051  0.0023 -0.0737  0.0025
                                           -0.2397  0.0034  0.9678 -0.0035 -0.0041
                                            0.0148  0.0107  0.0013  0.0066
                ( 50.07%)   0.7076* C   9 s(  0.00%)p 1.00( 99.96%)d 0.00(  0.04%)
                                            0.0000  0.0030  0.0023 -0.0797  0.0013
                                           -0.2401  0.0011  0.9672 -0.0053  0.0009
                                            0.0033 -0.0180 -0.0052 -0.0083
    12. (1.97634) BD ( 1) C   5 - C   6  
                ( 50.32%)   0.7094* C   5 s( 35.95%)p 1.78( 64.01%)d 0.00(  0.04%)
                                            0.0000  0.5994  0.0147  0.7929  0.0143
                                            0.0511 -0.0373  0.0848 -0.0074  0.0045
                                            0.0045  0.0012  0.0165 -0.0110
                ( 49.68%)   0.7048* C   6 s( 35.82%)p 1.79( 64.14%)d 0.00(  0.04%)
                                            0.0000  0.5984  0.0080 -0.7875 -0.0049
                                           -0.1033 -0.0384 -0.0941 -0.0104  0.0019
                                            0.0038  0.0010  0.0172 -0.0114
    13. (1.67110) BD ( 2) C   5 - C   6  
                ( 50.43%)   0.7102* C   5 s(  0.00%)p 1.00( 99.96%)d 0.00(  0.04%)
                                            0.0000 -0.0026 -0.0013 -0.0853  0.0024
                                           -0.2472  0.0015  0.9650 -0.0063 -0.0049
                                            0.0151  0.0101  0.0015  0.0073
                ( 49.57%)   0.7040* C   6 s(  0.00%)p 1.00( 99.96%)d 0.00(  0.04%)
                                            0.0000  0.0005 -0.0001 -0.0828  0.0008
                                           -0.2456  0.0025  0.9656 -0.0096  0.0041
                                           -0.0187  0.0081  0.0036  0.0006
    14. (1.97976) BD ( 1) C   5 - H  15  
                ( 61.18%)   0.7822* C   5 s( 27.99%)p 2.57( 71.98%)d 0.00(  0.03%)
                                            0.0004 -0.5289  0.0136  0.3278 -0.0106
                                            0.7509 -0.0010  0.2200 -0.0007 -0.0104
                                           -0.0032 -0.0075  0.0094  0.0081
                ( 38.82%)   0.6231* H  15 s( 99.91%)p 0.00(  0.09%)
                                           -0.9995  0.0025 -0.0109 -0.0267 -0.0080
    15. (1.97726) BD ( 1) C   6 - C   7  
                ( 50.08%)   0.7077* C   6 s( 35.78%)p 1.79( 64.18%)d 0.00(  0.04%)
                                            0.0000  0.5981  0.0085  0.3387  0.0401
                                            0.6951 -0.0054  0.2055  0.0021  0.0109
                                            0.0034  0.0087 -0.0117 -0.0097
                ( 49.92%)   0.7066* C   7 s( 35.67%)p 1.80( 64.28%)d 0.00(  0.04%)
                                            0.0000  0.5972  0.0084 -0.2860  0.0307
                                           -0.7198 -0.0253 -0.2033 -0.0036  0.0129
                                            0.0041  0.0084 -0.0097 -0.0098
    16. (1.98034) BD ( 1) C   6 - H  16  
                ( 61.27%)   0.7827* C   6 s( 28.31%)p 2.53( 71.66%)d 0.00(  0.03%)
                                            0.0003 -0.5319  0.0137 -0.5063  0.0047
                                            0.6665 -0.0067  0.1263 -0.0015  0.0141
                                            0.0025 -0.0040  0.0039  0.0091
                ( 38.73%)   0.6223* H  16 s( 99.91%)p 0.00(  0.09%)
                                           -0.9995  0.0019  0.0182 -0.0237 -0.0045
    17. (1.97754) BD ( 1) C   7 - C   8  
                ( 49.97%)   0.7069* C   7 s( 35.74%)p 1.80( 64.21%)d 0.00(  0.04%)
                                            0.0000  0.5978  0.0082 -0.4592  0.0237
                                            0.6442  0.0308  0.1210  0.0097 -0.0168
                                           -0.0026  0.0042 -0.0029 -0.0112
                ( 50.03%)   0.7073* C   8 s( 35.76%)p 1.80( 64.20%)d 0.00(  0.04%)
                                            0.0000  0.5979  0.0091  0.5046  0.0378
                                           -0.6119  0.0131 -0.1064  0.0066 -0.0160
                                           -0.0027  0.0049 -0.0056 -0.0109
    18. (1.66411) BD ( 2) C   7 - C   8  
                ( 50.39%)   0.7099* C   7 s(  0.00%)p 1.00( 99.96%)d 0.00(  0.04%)
                                            0.0000 -0.0002  0.0003 -0.0828  0.0007
                                           -0.2404  0.0030  0.9668 -0.0119  0.0040
                                           -0.0188  0.0075  0.0035  0.0003
                ( 49.61%)   0.7043* C   8 s(  0.00%)p 1.00( 99.96%)d 0.00(  0.04%)
                                           -0.0000  0.0008  0.0010 -0.0871  0.0005
                                           -0.2392  0.0028  0.9668 -0.0109  0.0010
                                            0.0027 -0.0185 -0.0050 -0.0081
    19. (1.98042) BD ( 1) C   7 - H  17  
                ( 61.26%)   0.7827* C   7 s( 28.49%)p 2.51( 71.47%)d 0.00(  0.03%)
                                           -0.0003  0.5336 -0.0135  0.8361 -0.0076
                                            0.0839 -0.0007  0.0926 -0.0007  0.0028
                                            0.0033  0.0008  0.0144 -0.0093
                ( 38.74%)   0.6224* H  17 s( 99.91%)p 0.00(  0.09%)
                                            0.9995 -0.0019 -0.0298 -0.0030 -0.0033
    20. (1.97625) BD ( 1) C   8 - C   9  
                ( 49.73%)   0.7052* C   8 s( 35.88%)p 1.79( 64.08%)d 0.00(  0.04%)
                                            0.0000  0.5989  0.0074 -0.7931 -0.0140
                                           -0.0539  0.0364 -0.0853  0.0080  0.0047
                                            0.0045  0.0014  0.0165 -0.0113
                ( 50.27%)   0.7090* C   9 s( 35.87%)p 1.79( 64.08%)d 0.00(  0.04%)
                                            0.0000  0.5987  0.0157  0.7874  0.0053
                                            0.1056  0.0395  0.0893  0.0106  0.0019
                                            0.0034  0.0008  0.0173 -0.0112
    21. (1.98037) BD ( 1) C   8 - H  18  
                ( 61.27%)   0.7828* C   8 s( 28.27%)p 2.54( 71.69%)d 0.00(  0.03%)
                                           -0.0003  0.5316 -0.0138  0.3268 -0.0032
                                            0.7509 -0.0074  0.2148 -0.0020  0.0102
                                            0.0030  0.0071 -0.0095 -0.0081
                ( 38.73%)   0.6223* H  18 s( 99.91%)p 0.00(  0.09%)
                                            0.9995 -0.0020 -0.0116 -0.0267 -0.0077
    22. (1.97902) BD ( 1) C   9 - H  19  
                ( 61.90%)   0.7868* C   9 s( 28.56%)p 2.50( 71.41%)d 0.00(  0.03%)
                                           -0.0004  0.5342 -0.0144 -0.5088  0.0084
                                            0.6636  0.0003  0.1212  0.0018 -0.0142
                                           -0.0020  0.0034 -0.0033 -0.0093
                ( 38.10%)   0.6173* H  19 s( 99.91%)p 0.00(  0.09%)
                                            0.9995 -0.0044  0.0194 -0.0233 -0.0043
    23. (1.99920) CR ( 1) C   1           s(100.00%)p 0.00(  0.00%)
                                            1.0000 -0.0003 -0.0000 -0.0003  0.0000
                                           -0.0001 -0.0000  0.0005  0.0000 -0.0000
                                            0.0000  0.0000 -0.0000 -0.0000
    24. (1.99891) CR ( 1) C   2           s(100.00%)p 0.00(  0.00%)
                                            1.0000 -0.0001 -0.0000 -0.0004 -0.0000
                                           -0.0002  0.0000 -0.0002  0.0000 -0.0000
                                            0.0000  0.0000 -0.0000  0.0000
    25. (1.99975) CR ( 1) O   3           s(100.00%)p 0.00(  0.00%)
                                            1.0000 -0.0001 -0.0000  0.0000 -0.0000
                                           -0.0001 -0.0000  0.0002  0.0000 -0.0000
                                            0.0000  0.0000 -0.0000 -0.0000
    26. (1.99880) CR ( 1) C   4           s(100.00%)p 0.00(  0.00%)
                                            1.0000  0.0000  0.0000  0.0002 -0.0000
                                            0.0000  0.0000  0.0001  0.0000 -0.0000
                                            0.0000  0.0000 -0.0000 -0.0000
    27. (1.99887) CR ( 1) C   5           s(100.00%)p 0.00(  0.00%)
                                            1.0000  0.0001 -0.0000 -0.0001  0.0000
                                           -0.0003  0.0000 -0.0001  0.0000  0.0000
                                            0.0000  0.0000 -0.0000 -0.0000
    28. (1.99894) CR ( 1) C   6           s(100.00%)p 0.00(  0.00%)
                                            1.0000  0.0001 -0.0000  0.0002 -0.0000
                                           -0.0002  0.0000 -0.0001  0.0000 -0.0000
                                           -0.0000  0.0000 -0.0000 -0.0000
    29. (1.99894) CR ( 1) C   7           s(100.00%)p 0.00(  0.00%)
                                            1.0000  0.0001 -0.0000  0.0003 -0.0000
                                            0.0000 -0.0000  0.0000 -0.0000  0.0000
                                            0.0000 -0.0000  0.0000 -0.0000
    30. (1.99893) CR ( 1) C   8           s(100.00%)p 0.00(  0.00%)
                                            1.0000  0.0001 -0.0000  0.0001 -0.0000
                                            0.0002 -0.0000  0.0001 -0.0000  0.0000
                                            0.0000  0.0000 -0.0000 -0.0000
    31. (1.99887) CR ( 1) C   9           s(100.00%)p 0.00(  0.00%)
                                            1.0000  0.0001 -0.0000 -0.0002  0.0000
                                            0.0003 -0.0000  0.0001  0.0000 -0.0000
                                           -0.0000  0.0000 -0.0000 -0.0000
    32. (1.97957) LP ( 1) O   3           s( 46.77%)p 1.14( 53.20%)d 0.00(  0.03%)
                                            0.0001  0.6838 -0.0080 -0.5526  0.0055
                                            0.3685 -0.0025  0.3013 -0.0042  0.0105
                                            0.0089 -0.0097 -0.0063  0.0048
    33. (1.95127) LP ( 2) O   3           s(  0.06%)p99.99( 99.89%)d 0.86(  0.05%)
                                           -0.0000  0.0230 -0.0087  0.6670 -0.0119
                                            0.5321 -0.0065  0.5201 -0.0104  0.0020
                                            0.0019 -0.0115  0.0167 -0.0099
    34. (0.00284) RY*( 1) C   1           s(  1.90%)p49.19( 93.44%)d 2.45(  4.66%)
                                           -0.0000  0.0066  0.1377  0.0157  0.7981
                                            0.0008 -0.4911 -0.0043  0.2368  0.0150
                                           -0.0982  0.0950  0.1286 -0.1055
    35. (0.00239) RY*( 2) C   1           s( 18.19%)p 3.99( 72.51%)d 0.51(  9.30%)
                                           -0.0000  0.0093  0.4264  0.0093  0.3814
                                            0.0076  0.7607  0.0092 -0.0272  0.0866
                                           -0.0317 -0.1884  0.0604 -0.2130
    36. (0.00074) RY*( 3) C   1           s( 41.24%)p 1.21( 49.86%)d 0.22(  8.90%)
                                            0.0000  0.0054  0.6422 -0.0066 -0.0474
                                           -0.0078 -0.2527  0.0081 -0.6575 -0.1441
                                            0.1319  0.1719 -0.0413  0.1399
    37. (0.00022) RY*( 4) C   1           s( 27.87%)p 1.97( 54.79%)d 0.62( 17.34%)
                                           -0.0000 -0.0139  0.5277 -0.0011 -0.2528
                                            0.0062 -0.0561 -0.0157  0.6932 -0.1844
                                            0.2481  0.0623 -0.2622  0.0726
    38. (0.00008) RY*( 5) C   1           s(  1.27%)p 4.63(  5.87%)d73.26( 92.86%)
    39. (0.00005) RY*( 6) C   1           s(  2.60%)p 5.07( 13.16%)d32.46( 84.24%)
    40. (0.00001) RY*( 7) C   1           s(  2.40%)p 1.66(  3.97%)d39.08( 93.63%)
    41. (0.00000) RY*( 8) C   1           s(  2.85%)p 1.39(  3.95%)d32.69( 93.20%)
    42. (0.00001) RY*( 9) C   1           s(  1.73%)p 1.49(  2.58%)d55.28( 95.69%)
    43. (0.00751) RY*( 1) C   2           s(  0.17%)p99.99( 95.90%)d23.38(  3.93%)
                                           -0.0000 -0.0204  0.0356  0.0217 -0.4342
                                            0.0035  0.8429  0.0163  0.2434  0.1579
                                           -0.0045  0.0587 -0.0963  0.0409
    44. (0.00315) RY*( 2) C   2           s(  7.79%)p 9.45( 73.65%)d 2.38( 18.56%)
                                            0.0000 -0.0244  0.2781  0.0174 -0.7484
                                           -0.0241 -0.3936 -0.0125 -0.1433  0.1710
                                           -0.1799 -0.2823 -0.2102 -0.0073
    45. (0.00242) RY*( 3) C   2           s( 25.07%)p 0.82( 20.45%)d 2.17( 54.47%)
                                           -0.0000  0.0063  0.5007  0.0015  0.0680
                                           -0.0145 -0.0383 -0.0127  0.4451 -0.0465
                                            0.2999 -0.4155  0.4439  0.2879
    46. (0.00125) RY*( 4) C   2           s( 26.77%)p 1.76( 47.05%)d 0.98( 26.18%)
                                            0.0000 -0.0172  0.5171  0.0014  0.0595
                                           -0.0318  0.2776 -0.0043 -0.6236 -0.2005
                                           -0.1349  0.0102  0.3328 -0.3043
    47. (0.00104) RY*( 5) C   2           s(  1.85%)p15.68( 28.95%)d37.48( 69.20%)
                                           -0.0000  0.0013  0.1359  0.0136  0.3786
                                           -0.0102  0.1856 -0.0010 -0.3339  0.2967
                                            0.1025 -0.4546 -0.5327  0.3209
    48. (0.00094) RY*( 6) C   2           s(  7.20%)p 1.67( 12.02%)d11.22( 80.78%)
                                           -0.0000  0.0171  0.2678 -0.0110  0.2548
                                            0.0287 -0.0523 -0.0172  0.2264  0.5193
                                           -0.6891  0.2174  0.1036  0.0732
    49. (0.00047) RY*( 7) C   2           s( 27.35%)p 0.45( 12.40%)d 2.20( 60.25%)
                                           -0.0000  0.0031  0.5229  0.0206  0.1247
                                           -0.0235 -0.0716  0.0167  0.3195 -0.2693
                                            0.1346  0.3084 -0.5710 -0.3012
    50. (0.00030) RY*( 8) C   2           s(  1.20%)p 2.59(  3.11%)d79.57( 95.69%)
                                           -0.0000 -0.0044  0.1096  0.0147 -0.1023
                                            0.0075 -0.0031 -0.0072 -0.1426 -0.4435
                                           -0.1959  0.3403 -0.0639  0.7758
    51. (0.00006) RY*( 9) C   2           s(  2.62%)p 2.62(  6.87%)d34.51( 90.51%)
    52. (0.00172) RY*( 1) O   3           s( 14.36%)p 5.47( 78.51%)d 0.50(  7.13%)
                                           -0.0000  0.0048  0.3789  0.0095  0.3199
                                            0.0081  0.3433  0.0064  0.7514  0.0116
                                            0.0664 -0.1895  0.1228  0.1255
    53. (0.00146) RY*( 2) O   3           s( 12.98%)p 5.92( 76.87%)d 0.78( 10.14%)
                                           -0.0000  0.0026  0.3603 -0.0036 -0.8098
                                            0.0023 -0.2306 -0.0039  0.2444  0.1685
                                           -0.0585 -0.1496 -0.1848  0.1145
    54. (0.00027) RY*( 3) O   3           s( 61.81%)p 0.55( 33.74%)d 0.07(  4.45%)
                                            0.0000 -0.0010  0.7862 -0.0021  0.3240
                                            0.0013 -0.3832  0.0139 -0.2922 -0.0212
                                           -0.0458  0.1790 -0.0066 -0.0994
    55. (0.00005) RY*( 4) O   3           s(  7.31%)p 9.84( 72.00%)d 2.83( 20.69%)
    56. (0.00001) RY*( 5) O   3           s(  2.47%)p 4.94( 12.21%)d34.52( 85.32%)
    57. (0.00000) RY*( 6) O   3           s(  0.34%)p 4.08(  1.38%)d99.99( 98.29%)
    58. (0.00001) RY*( 7) O   3           s(  0.29%)p36.04( 10.48%)d99.99( 89.23%)
    59. (0.00001) RY*( 8) O   3           s(  0.24%)p44.99( 10.63%)d99.99( 89.14%)
    60. (0.00001) RY*( 9) O   3           s(  0.19%)p22.76(  4.43%)d99.99( 95.37%)
    61. (0.00589) RY*( 1) C   4           s( 13.61%)p 5.94( 80.82%)d 0.41(  5.56%)
                                            0.0000 -0.0057  0.3689  0.0208  0.8975
                                            0.0052 -0.0468 -0.0011  0.0118  0.0791
                                            0.0876 -0.0113  0.2012 -0.0330
    62. (0.00422) RY*( 2) C   4           s( 10.93%)p 7.88( 86.16%)d 0.27(  2.91%)
                                           -0.0000  0.0074  0.3305 -0.0179 -0.1551
                                            0.0035 -0.5031  0.0068  0.7643  0.0303
                                           -0.1616 -0.0408 -0.0185 -0.0040
    63. (0.00336) RY*( 3) C   4           s(  0.41%)p99.99( 95.33%)d10.26(  4.26%)
                                           -0.0000  0.0036  0.0643  0.0030  0.0075
                                           -0.0205  0.8388 -0.0036  0.4992 -0.0897
                                           -0.1380 -0.0656  0.1018 -0.0285
    64. (0.00155) RY*( 4) C   4           s( 72.94%)p 0.29( 20.88%)d 0.08(  6.18%)
                                           -0.0000 -0.0050  0.8540 -0.0191 -0.3017
                                           -0.0024  0.1592 -0.0082 -0.3033 -0.0451
                                            0.0771  0.1594 -0.1637  0.0401
    65. (0.00070) RY*( 5) C   4           s(  0.78%)p 0.58(  0.46%)d99.99( 98.76%)
                                           -0.0000 -0.0014  0.0885 -0.0028 -0.0149
                                           -0.0008  0.0052  0.0097 -0.0649  0.0049
                                            0.1318 -0.8640 -0.2628 -0.3931
    66. (0.00028) RY*( 6) C   4           s(  0.02%)p99.99(  1.90%)d99.99( 98.09%)
                                            0.0000 -0.0016  0.0122 -0.0033  0.0605
                                            0.0226 -0.1109  0.0034 -0.0501 -0.9771
                                           -0.1091 -0.0400  0.1093 -0.0265
    67. (0.00023) RY*( 7) C   4           s(  0.79%)p 9.14(  7.25%)d99.99( 91.95%)
                                            0.0000 -0.0013  0.0891  0.0043 -0.0652
                                            0.0030 -0.0374  0.0157 -0.2581  0.1624
                                           -0.8307 -0.1615  0.4017 -0.1252
    68. (0.00015) RY*( 8) C   4           s(  0.46%)p14.74(  6.73%)d99.99( 92.81%)
                                            0.0000  0.0032  0.0675  0.0090 -0.2568
                                            0.0036 -0.0352 -0.0040 -0.0016  0.0349
                                            0.4524 -0.2236  0.8101  0.1266
    69. (0.00003) RY*( 9) C   4           s(  0.08%)p 7.41(  0.59%)d99.99( 99.33%)
    70. (0.00598) RY*( 1) C   5           s(  0.39%)p99.99( 93.71%)d15.25(  5.90%)
                                            0.0000 -0.0229  0.0578 -0.0127 -0.5329
                                           -0.0237 -0.7786 -0.0061 -0.2148 -0.1667
                                           -0.0251 -0.0673  0.1613  0.0051
    71. (0.00260) RY*( 2) C   5           s(  5.36%)p17.23( 92.39%)d 0.42(  2.25%)
                                            0.0000  0.0176  0.2309  0.0200 -0.7971
                                           -0.0105  0.5201  0.0013  0.1318  0.1053
                                            0.0517 -0.0055  0.0881 -0.0314
    72. (0.00105) RY*( 3) C   5           s( 87.29%)p 0.13( 11.15%)d 0.02(  1.56%)
                                            0.0000 -0.0065  0.9343 -0.0192  0.2145
                                           -0.0098 -0.1225 -0.0020  0.2237 -0.0900
                                           -0.0388  0.0661  0.0059 -0.0394
    73. (0.00078) RY*( 4) C   5           s(  5.71%)p15.03( 85.85%)d 1.48(  8.44%)
                                            0.0000 -0.0017  0.2390 -0.0020  0.0746
                                           -0.0033  0.2308 -0.0055 -0.8942 -0.0452
                                            0.1058 -0.2348 -0.0414 -0.1196
    74. (0.00065) RY*( 5) C   5           s(  0.02%)p99.99(  3.87%)d99.99( 96.11%)
                                            0.0000 -0.0002  0.0124 -0.0004 -0.0054
                                           -0.0032  0.0538  0.0092 -0.1889  0.1998
                                           -0.8883  0.3131  0.1848 -0.0026
    75. (0.00012) RY*( 6) C   5           s(  0.40%)p 7.35(  2.92%)d99.99( 96.68%)
                                           -0.0000 -0.0031  0.0630 -0.0226  0.0987
                                            0.0124 -0.1333  0.0007 -0.0326  0.8196
                                            0.2523 -0.0798  0.4670  0.0830
    76. (0.00005) RY*( 7) C   5           s(  0.66%)p 6.17(  4.06%)d99.99( 95.28%)
    77. (0.00001) RY*( 8) C   5           s(  0.01%)p99.99(  4.41%)d99.99( 95.58%)
    78. (0.00001) RY*( 9) C   5           s(  0.25%)p 6.73(  1.71%)d99.99( 98.04%)
    79. (0.00544) RY*( 1) C   6           s(  0.08%)p99.99( 92.97%)d87.39(  6.95%)
                                           -0.0000  0.0280  0.0031 -0.0212 -0.5358
                                            0.0238  0.7854  0.0043  0.1573 -0.2443
                                           -0.0611  0.0113 -0.0683 -0.0357
    80. (0.00274) RY*( 2) C   6           s(  0.12%)p99.99( 98.42%)d12.45(  1.47%)
                                           -0.0000  0.0023  0.0342  0.0290 -0.8160
                                            0.0222 -0.5187  0.0080 -0.2187  0.0164
                                           -0.0046  0.0305 -0.1159  0.0019
    81. (0.00089) RY*( 3) C   6           s( 85.96%)p 0.06(  5.27%)d 0.10(  8.77%)
                                            0.0000 -0.0031  0.9271  0.0098  0.0198
                                           -0.0160  0.1088 -0.0022 -0.2004  0.1159
                                            0.2452  0.1021  0.0584 -0.0166
    82. (0.00079) RY*( 4) C   6           s(  8.84%)p 5.53( 48.92%)d 4.78( 42.24%)
                                            0.0000 -0.0012  0.2973  0.0037 -0.0684
                                           -0.0041 -0.1621 -0.0034  0.6769  0.2209
                                           -0.5461 -0.1725  0.0215 -0.2125
    83. (0.00062) RY*( 5) C   6           s(  0.00%)p 1.00( 39.87%)d 1.51( 60.12%)
                                           -0.0000  0.0001  0.0062  0.0007  0.0598
                                            0.0024  0.1622 -0.0107 -0.6072  0.1640
                                           -0.4617 -0.5053 -0.0960 -0.3108
    84. (0.00014) RY*( 6) C   6           s(  0.00%)p 1.00(  1.49%)d65.99( 98.51%)
                                           -0.0000 -0.0005  0.0012 -0.0216  0.0989
                                           -0.0148  0.0600 -0.0057  0.0288  0.2625
                                           -0.0197  0.2474 -0.9234  0.0450
    85. (0.00005) RY*( 7) C   6           s(  5.05%)p 0.96(  4.84%)d17.86( 90.11%)
    86. (0.00000) RY*( 8) C   6           s(  0.01%)p 1.00(  6.07%)d15.48( 93.93%)
    87. (0.00000) RY*( 9) C   6           s(  0.04%)p51.75(  2.22%)d99.99( 97.74%)
    88. (0.00520) RY*( 1) C   7           s(  0.19%)p99.99( 92.42%)d39.75(  7.39%)
                                           -0.0000  0.0272  0.0335 -0.0301 -0.9503
                                           -0.0029 -0.0945 -0.0037 -0.1061  0.0566
                                            0.0428 -0.0420  0.2558 -0.0412
    89. (0.00257) RY*( 2) C   7           s(  0.00%)p 1.00( 98.52%)d 0.02(  1.48%)
                                            0.0000 -0.0001  0.0023  0.0047 -0.1204
                                           -0.0368  0.9583 -0.0088  0.2256  0.1146
                                            0.0268  0.0132 -0.0271  0.0042
    90. (0.00094) RY*( 3) C   7           s( 94.91%)p 0.00(  0.19%)d 0.05(  4.90%)
                                            0.0000 -0.0039  0.9742  0.0202 -0.0169
                                            0.0025  0.0034  0.0015 -0.0341 -0.0474
                                           -0.0129  0.0972 -0.1820 -0.0631
    91. (0.00078) RY*( 4) C   7           s(  0.07%)p99.99( 88.54%)d99.99( 11.39%)
                                            0.0000 -0.0002  0.0267 -0.0001 -0.0788
                                           -0.0011 -0.2238  0.0047  0.9106  0.0482
                                           -0.2574  0.1961  0.0704  0.0435
    92. (0.00064) RY*( 5) C   7           s(  0.07%)p75.11(  5.37%)d99.99( 94.55%)
                                            0.0000 -0.0002  0.0267 -0.0004 -0.0209
                                           -0.0025 -0.0587  0.0111  0.2230  0.0660
                                            0.0810 -0.8522 -0.2411 -0.3877
    93. (0.00014) RY*( 6) C   7           s(  0.00%)p 1.00(  1.53%)d64.46( 98.47%)
                                            0.0000 -0.0001  0.0028  0.0033 -0.0141
                                           -0.0262  0.1158 -0.0063  0.0303 -0.9343
                                           -0.2134 -0.1328  0.2159 -0.0450
    94. (0.00005) RY*( 7) C   7           s(  4.79%)p 1.08(  5.17%)d18.80( 90.04%)
    95. (0.00000) RY*( 8) C   7           s(  0.00%)p 1.00(  5.90%)d15.96( 94.10%)
    96. (0.00000) RY*( 9) C   7           s(  0.05%)p44.88(  2.43%)d99.99( 97.52%)
    97. (0.00543) RY*( 1) C   8           s(  0.08%)p99.99( 92.87%)d84.13(  7.04%)
                                           -0.0000  0.0281 -0.0068 -0.0145 -0.3300
                                           -0.0276 -0.8716 -0.0082 -0.2432  0.1892
                                            0.0346  0.0711 -0.1677 -0.0170
    98. (0.00274) RY*( 2) C   8           s(  0.07%)p99.99( 98.45%)d20.03(  1.48%)
                                           -0.0000  0.0023  0.0271  0.0334 -0.9251
                                           -0.0160  0.3568 -0.0017 -0.0092 -0.0702
                                           -0.0166  0.0182 -0.0962 -0.0018
    99. (0.00091) RY*( 3) C   8           s( 90.45%)p 0.04(  3.88%)d 0.06(  5.66%)
                                            0.0000 -0.0028  0.9511  0.0050  0.0237
                                            0.0188 -0.0168  0.0016 -0.1939 -0.1751
                                            0.0949 -0.0098  0.1053 -0.0762
   100. (0.00072) RY*( 4) C   8           s(  4.21%)p19.65( 82.79%)d 3.08( 12.99%)
                                            0.0000 -0.0009  0.2053  0.0010 -0.0920
                                            0.0015 -0.2240  0.0096  0.8770  0.0513
                                           -0.3280 -0.0719  0.0358 -0.1153
   101. (0.00068) RY*( 5) C   8           s(  0.20%)p39.79(  7.86%)d99.99( 91.94%)
                                            0.0000 -0.0002  0.0444 -0.0003  0.0210
                                           -0.0012  0.0673  0.0082 -0.2712  0.1609
                                           -0.8175  0.4312  0.1903  0.0562
   102. (0.00014) RY*( 6) C   8           s(  0.01%)p99.99(  1.50%)d99.99( 98.49%)
                                            0.0000 -0.0000  0.0120  0.0248 -0.1131
                                           -0.0099  0.0385 -0.0005 -0.0011  0.6255
                                            0.2253 -0.1248  0.7255 -0.0310
   103. (0.00005) RY*( 7) C   8           s(  5.01%)p 0.96(  4.80%)d18.00( 90.19%)
   104. (0.00000) RY*( 8) C   8           s(  0.01%)p99.99(  4.88%)d99.99( 95.11%)
   105. (0.00000) RY*( 9) C   8           s(  0.03%)p86.99(  3.04%)d99.99( 96.93%)
   106. (0.00667) RY*( 1) C   9           s(  1.50%)p62.71( 94.02%)d 2.99(  4.48%)
                                            0.0000 -0.0169  0.1213 -0.0131 -0.8540
                                            0.0205  0.4492  0.0050  0.0919  0.1883
                                            0.0457 -0.0063  0.0824  0.0209
   107. (0.00353) RY*( 2) C   9           s(  5.13%)p17.99( 92.33%)d 0.50(  2.54%)
                                           -0.0000  0.0217  0.2255  0.0229 -0.4491
                                            0.0077 -0.8358  0.0040 -0.1496 -0.1350
                                           -0.0260 -0.0143  0.0726 -0.0322
   108. (0.00106) RY*( 3) C   9           s( 67.08%)p 0.46( 30.75%)d 0.03(  2.17%)
                                            0.0000 -0.0067  0.8190 -0.0203  0.1866
                                            0.0044  0.0129 -0.0022  0.5216  0.0694
                                            0.0125 -0.0535 -0.0754 -0.0904
   109. (0.00087) RY*( 4) C   9           s( 24.80%)p 2.75( 68.23%)d 0.28(  6.97%)
                                            0.0000 -0.0026  0.4980 -0.0101  0.1117
                                            0.0068  0.2045 -0.0001 -0.7924  0.0467
                                            0.0609  0.2394  0.0522  0.0614
   110. (0.00063) RY*( 5) C   9           s(  0.10%)p35.53(  3.43%)d99.99( 96.47%)
                                            0.0000  0.0000  0.0311  0.0004  0.0067
                                            0.0032  0.0364 -0.0095 -0.1812  0.2470
                                           -0.7615 -0.4519 -0.0636 -0.3401
   111. (0.00013) RY*( 6) C   9           s(  0.34%)p 6.05(  2.05%)d99.99( 97.61%)
                                           -0.0000 -0.0038  0.0581 -0.0206  0.0677
                                           -0.0150  0.1218 -0.0066  0.0188 -0.4053
                                           -0.0026 -0.2861  0.8524 -0.0580
   112. (0.00007) RY*( 7) C   9           s(  0.75%)p 5.46(  4.09%)d99.99( 95.16%)
   113. (0.00001) RY*( 8) C   9           s(  0.21%)p17.82(  3.69%)d99.99( 96.10%)
   114. (0.00001) RY*( 9) C   9           s(  0.18%)p 8.56(  1.50%)d99.99( 98.32%)
   115. (0.00233) RY*( 1) H  10           s( 98.81%)p 0.01(  1.19%)
                                            0.0051  0.9940 -0.0011  0.0223  0.1067
   116. (0.00019) RY*( 2) H  10           s(  0.04%)p99.99( 99.96%)
                                            0.0015  0.0203 -0.7770  0.5468 -0.3113
   117. (0.00013) RY*( 3) H  10           s(  0.09%)p99.99( 99.91%)
                                            0.0083  0.0284  0.6294  0.6667 -0.3981
   118. (0.00004) RY*( 4) H  10           s(  1.14%)p86.76( 98.86%)
   119. (0.00218) RY*( 1) H  11           s( 99.08%)p 0.01(  0.92%)
                                            0.0041  0.9954 -0.0824 -0.0273  0.0413
   120. (0.00020) RY*( 2) H  11           s(  0.01%)p 1.00( 99.99%)
                                            0.0014  0.0093 -0.1245  0.9770  0.1728
   121. (0.00013) RY*( 3) H  11           s(  0.09%)p99.99( 99.91%)
                                            0.0072  0.0296 -0.1782  0.1490 -0.9722
   122. (0.00004) RY*( 4) H  11           s(  0.90%)p99.99( 99.10%)
   123. (0.00115) RY*( 1) H  12           s( 96.73%)p 0.03(  3.27%)
                                            0.0052  0.9835  0.0521 -0.1402  0.1018
   124. (0.00020) RY*( 2) H  12           s(  0.03%)p99.99( 99.97%)
                                            0.0001  0.0176 -0.6717 -0.5135 -0.5337
   125. (0.00014) RY*( 3) H  12           s(  0.00%)p 1.00(100.00%)
                                            0.0050  0.0009  0.7047 -0.2209 -0.6742
   126. (0.00003) RY*( 4) H  12           s(  3.32%)p29.11( 96.68%)
   127. (0.00318) RY*( 1) H  13           s( 99.84%)p 0.00(  0.16%)
                                            0.0078  0.9992  0.0162 -0.0187 -0.0319
   128. (0.00020) RY*( 2) H  13           s(  0.05%)p99.99( 99.95%)
                                            0.0019  0.0231 -0.9407 -0.1215  0.3159
   129. (0.00009) RY*( 3) H  13           s(  0.06%)p99.99( 99.94%)
   130. (0.00003) RY*( 4) H  13           s(  0.14%)p99.99( 99.86%)
   131. (0.00206) RY*( 1) H  14           s( 76.25%)p 0.31( 23.75%)
                                            0.0113  0.8731 -0.3587 -0.0593 -0.3246
   132. (0.00153) RY*( 2) H  14           s( 15.30%)p 5.53( 84.70%)
                                            0.0094  0.3911  0.4991  0.6748  0.3775
   133. (0.00098) RY*( 3) H  14           s(  5.67%)p16.64( 94.33%)
                                            0.0045  0.2381  0.7204 -0.6504 -0.0366
   134. (0.00002) RY*( 4) H  14           s(  3.17%)p30.56( 96.83%)
   135. (0.00200) RY*( 1) H  15           s( 99.36%)p 0.01(  0.64%)
                                            0.0047  0.9968 -0.0503 -0.0615 -0.0077
   136. (0.00019) RY*( 2) H  15           s(  0.02%)p99.99( 99.98%)
                                            0.0002  0.0125  0.0986  0.2438 -0.9647
   137. (0.00009) RY*( 3) H  15           s(  0.05%)p99.99( 99.95%)
   138. (0.00006) RY*( 4) H  15           s(  0.66%)p99.99( 99.34%)
   139. (0.00166) RY*( 1) H  16           s( 99.20%)p 0.01(  0.80%)
                                            0.0046  0.9960  0.0563 -0.0682 -0.0133
   140. (0.00018) RY*( 2) H  16           s(  0.00%)p 1.00(100.00%)
                                           -0.0001  0.0012 -0.0846 -0.2416  0.9667
   141. (0.00009) RY*( 3) H  16           s(  0.00%)p 1.00(100.00%)
   142. (0.00006) RY*( 4) H  16           s(  0.89%)p99.99( 99.11%)
   143. (0.00162) RY*( 1) H  17           s( 99.22%)p 0.01(  0.78%)
                                            0.0045  0.9961  0.0877  0.0088  0.0079
   144. (0.00018) RY*( 2) H  17           s(  0.00%)p 1.00(100.00%)
                                           -0.0000  0.0020 -0.0856 -0.2353  0.9681
   145. (0.00008) RY*( 3) H  17           s(  0.00%)p 1.00(100.00%)
   146. (0.00006) RY*( 4) H  17           s(  0.87%)p99.99( 99.13%)
   147. (0.00166) RY*( 1) H  18           s( 99.18%)p 0.01(  0.82%)
                                            0.0047  0.9959  0.0414  0.0783  0.0192
   148. (0.00018) RY*( 2) H  18           s(  0.00%)p 1.00(100.00%)
                                            0.0002  0.0035 -0.0910 -0.2330  0.9682
   149. (0.00009) RY*( 3) H  18           s(  0.00%)p 1.00(100.00%)
   150. (0.00006) RY*( 4) H  18           s(  0.91%)p99.99( 99.09%)
   151. (0.00378) RY*( 1) H  19           s( 99.54%)p 0.00(  0.46%)
                                            0.0057  0.9977 -0.0630  0.0121 -0.0224
   152. (0.00017) RY*( 2) H  19           s(  0.05%)p99.99( 99.95%)
                                           -0.0003  0.0228 -0.0281 -0.2195  0.9749
   153. (0.00010) RY*( 3) H  19           s(  0.27%)p99.99( 99.73%)
   154. (0.00007) RY*( 4) H  19           s(  0.23%)p99.99( 99.77%)
   155. (0.02167) BD*( 1) C   1 - C   2  
                ( 50.69%)   0.7119* C   1 s( 29.35%)p 2.41( 70.60%)d 0.00(  0.05%)
                                            0.0006  0.5417  0.0040  0.3501 -0.0126
                                            0.2089  0.0003 -0.7346 -0.0088  0.0039
                                           -0.0134 -0.0082  0.0019  0.0136
                ( 49.31%)  -0.7022* C   2 s( 27.94%)p 2.58( 72.02%)d 0.00(  0.05%)
                                            0.0000  0.5285  0.0090 -0.3586 -0.0203
                                           -0.2112 -0.0004  0.7393 -0.0090  0.0037
                                           -0.0127 -0.0068  0.0027  0.0152
   156. (0.00897) BD*( 1) C   1 - H  10  
                ( 38.96%)   0.6242* C   1 s( 23.59%)p 3.24( 76.37%)d 0.00(  0.04%)
                                            0.0000 -0.4857  0.0026 -0.1556  0.0116
                                           -0.6102  0.0083 -0.6057 -0.0098 -0.0049
                                           -0.0053 -0.0166  0.0083 -0.0034
                ( 61.04%)  -0.7813* H  10 s( 99.92%)p 0.00(  0.08%)
                                           -0.9996  0.0026  0.0043  0.0200  0.0197
   157. (0.00696) BD*( 1) C   1 - H  11  
                ( 38.85%)   0.6233* C   1 s( 23.48%)p 3.26( 76.48%)d 0.00(  0.04%)
                                           -0.0000  0.4846  0.0028 -0.8666  0.0043
                                           -0.0850 -0.0010 -0.0803  0.0128  0.0032
                                            0.0051  0.0002  0.0164 -0.0099
                ( 61.15%)  -0.7820* H  11 s( 99.92%)p 0.00(  0.08%)
                                            0.9996 -0.0018  0.0281  0.0017  0.0025
   158. (0.00458) BD*( 1) C   1 - H  12  
                ( 39.22%)   0.6262* C   1 s( 23.54%)p 3.25( 76.42%)d 0.00(  0.04%)
                                           -0.0000  0.4852 -0.0014  0.3186 -0.0102
                                           -0.7591 -0.0014  0.2936  0.0137 -0.0124
                                            0.0042 -0.0088 -0.0105 -0.0079
                ( 60.78%)  -0.7796* H  12 s( 99.92%)p 0.00(  0.08%)
                                            0.9996 -0.0001 -0.0099  0.0244 -0.0109
   159. (0.02672) BD*( 1) C   2 - O   3  
                ( 67.75%)   0.8231* C   2 s( 19.90%)p 4.01( 79.82%)d 0.01(  0.28%)
                                            0.0001 -0.4450 -0.0316  0.3830  0.0303
                                           -0.7524 -0.0168  0.2898  0.0161  0.0325
                                           -0.0121  0.0252  0.0254  0.0181
                ( 32.25%)  -0.5679* O   3 s( 33.43%)p 1.99( 66.50%)d 0.00(  0.07%)
                                            0.0001 -0.5782 -0.0005 -0.3679  0.0055
                                            0.6956  0.0012 -0.2141 -0.0024  0.0222
                                            0.0004  0.0037  0.0067  0.0113
   160. (0.04408) BD*( 1) C   2 - C   4  
                ( 51.48%)   0.7175* C   2 s( 29.36%)p 2.40( 70.58%)d 0.00(  0.05%)
                                            0.0004  0.5418 -0.0052  0.8297 -0.0042
                                            0.1216 -0.0059  0.0498 -0.0138  0.0057
                                            0.0027  0.0000  0.0200 -0.0101
                ( 48.52%)  -0.6966* C   4 s( 31.21%)p 2.20( 68.75%)d 0.00(  0.04%)
                                            0.0001  0.5586 -0.0096 -0.8210  0.0229
                                           -0.0808  0.0040 -0.0796 -0.0111  0.0027
                                            0.0030  0.0013  0.0154 -0.0112
   161. (0.03619) BD*( 1) C   2 - H  13  
                ( 39.80%)   0.6309* C   2 s( 22.78%)p 3.39( 77.17%)d 0.00(  0.05%)
                                           -0.0003  0.4769 -0.0183 -0.1857 -0.0119
                                           -0.6090  0.0200 -0.6048  0.0048  0.0063
                                            0.0027  0.0189 -0.0099  0.0037
                ( 60.20%)  -0.7759* H  13 s( 99.91%)p 0.00(  0.09%)
                                            0.9995 -0.0069  0.0061  0.0201  0.0203
   162. (0.00749) BD*( 1) O   3 - H  14  
                ( 26.83%)   0.5180* O   3 s( 19.74%)p 4.06( 80.18%)d 0.00(  0.08%)
                                            0.0002  0.4439  0.0186  0.3367 -0.0001
                                            0.3101  0.0268 -0.7686 -0.0280  0.0030
                                           -0.0231 -0.0029  0.0081  0.0148
                ( 73.17%)  -0.8554* H  14 s( 99.61%)p 0.00(  0.39%)
                                            0.9980 -0.0045 -0.0233 -0.0236  0.0529
   163. (0.02563) BD*( 1) C   4 - C   5  
                ( 49.19%)   0.7014* C   4 s( 34.60%)p 1.89( 65.36%)d 0.00(  0.04%)
                                            0.0001 -0.5881 -0.0083 -0.4749  0.0058
                                            0.6429  0.0184  0.1199  0.0073  0.0157
                                            0.0026 -0.0039  0.0038  0.0110
                ( 50.81%)  -0.7128* C   5 s( 35.97%)p 1.78( 63.99%)d 0.00(  0.04%)
                                           -0.0001 -0.5997 -0.0019  0.5051  0.0182
                                           -0.6095  0.0124 -0.1131  0.0063  0.0161
                                            0.0029 -0.0052  0.0045  0.0115
   164. (0.02733) BD*( 1) C   4 - C   9  
                ( 49.13%)   0.7009* C   4 s( 34.16%)p 1.93( 65.80%)d 0.00(  0.04%)
                                            0.0001 -0.5844 -0.0065 -0.3064  0.0087
                                           -0.7223 -0.0162 -0.2053 -0.0030 -0.0113
                                           -0.0042 -0.0082  0.0096  0.0093
                ( 50.87%)  -0.7132* C   9 s( 35.48%)p 1.82( 64.47%)d 0.00(  0.04%)
                                           -0.0001 -0.5957 -0.0022  0.3362  0.0194
                                            0.6999 -0.0073  0.2033  0.0010 -0.0112
                                           -0.0038 -0.0089  0.0113  0.0101
   165. (0.34580) BD*( 2) C   4 - C   9  
                ( 50.07%)   0.7076* C   4 s(  0.00%)p 1.00( 99.96%)d 0.00(  0.04%)
                                           -0.0000 -0.0051  0.0023 -0.0737  0.0025
                                           -0.2397  0.0034  0.9678 -0.0035 -0.0041
                                            0.0148  0.0107  0.0013  0.0066
                ( 49.93%)  -0.7066* C   9 s(  0.00%)p 1.00( 99.96%)d 0.00(  0.04%)
                                            0.0000  0.0030  0.0023 -0.0797  0.0013
                                           -0.2401  0.0011  0.9672 -0.0053  0.0009
                                            0.0033 -0.0180 -0.0052 -0.0083
   166. (0.01700) BD*( 1) C   5 - C   6  
                ( 49.68%)   0.7048* C   5 s( 35.95%)p 1.78( 64.01%)d 0.00(  0.04%)
                                           -0.0000 -0.5994 -0.0147 -0.7929 -0.0143
                                           -0.0511  0.0373 -0.0848  0.0074 -0.0045
                                           -0.0045 -0.0012 -0.0165  0.0110
                ( 50.32%)  -0.7094* C   6 s( 35.82%)p 1.79( 64.14%)d 0.00(  0.04%)
                                           -0.0000 -0.5984 -0.0080  0.7875  0.0049
                                            0.1033  0.0384  0.0941  0.0104 -0.0019
                                           -0.0038 -0.0010 -0.0172  0.0114
   167. (0.33130) BD*( 2) C   5 - C   6  
                ( 49.57%)   0.7040* C   5 s(  0.00%)p 1.00( 99.96%)d 0.00(  0.04%)
                                           -0.0000  0.0026  0.0013  0.0853 -0.0024
                                            0.2472 -0.0015 -0.9650  0.0063  0.0049
                                           -0.0151 -0.0101 -0.0015 -0.0073
                ( 50.43%)  -0.7102* C   6 s(  0.00%)p 1.00( 99.96%)d 0.00(  0.04%)
                                           -0.0000 -0.0005  0.0001  0.0828 -0.0008
                                            0.2456 -0.0025 -0.9656  0.0096 -0.0041
                                            0.0187 -0.0081 -0.0036 -0.0006
   168. (0.01586) BD*( 1) C   5 - H  15  
                ( 38.82%)   0.6231* C   5 s( 27.99%)p 2.57( 71.98%)d 0.00(  0.03%)
                                           -0.0004  0.5289 -0.0136 -0.3278  0.0106
                                           -0.7509  0.0010 -0.2200  0.0007  0.0104
                                            0.0032  0.0075 -0.0094 -0.0081
                ( 61.18%)  -0.7822* H  15 s( 99.91%)p 0.00(  0.09%)
                                            0.9995 -0.0025  0.0109  0.0267  0.0080
   169. (0.01780) BD*( 1) C   6 - C   7  
                ( 49.92%)   0.7066* C   6 s( 35.78%)p 1.79( 64.18%)d 0.00(  0.04%)
                                           -0.0000 -0.5981 -0.0085 -0.3387 -0.0401
                                           -0.6951  0.0054 -0.2055 -0.0021 -0.0109
                                           -0.0034 -0.0087  0.0117  0.0097
                ( 50.08%)  -0.7077* C   7 s( 35.67%)p 1.80( 64.28%)d 0.00(  0.04%)
                                           -0.0000 -0.5972 -0.0084  0.2860 -0.0307
                                            0.7198  0.0253  0.2033  0.0036 -0.0129
                                           -0.0041 -0.0084  0.0097  0.0098
   170. (0.01425) BD*( 1) C   6 - H  16  
                ( 38.73%)   0.6223* C   6 s( 28.31%)p 2.53( 71.66%)d 0.00(  0.03%)
                                           -0.0003  0.5319 -0.0137  0.5063 -0.0047
                                           -0.6665  0.0067 -0.1263  0.0015 -0.0141
                                           -0.0025  0.0040 -0.0039 -0.0091
                ( 61.27%)  -0.7827* H  16 s( 99.91%)p 0.00(  0.09%)
                                            0.9995 -0.0019 -0.0182  0.0237  0.0045
   171. (0.01793) BD*( 1) C   7 - C   8  
                ( 50.03%)   0.7073* C   7 s( 35.74%)p 1.80( 64.21%)d 0.00(  0.04%)
                                            0.0000  0.5978  0.0082 -0.4592  0.0237
                                            0.6442  0.0308  0.1210  0.0097 -0.0168
                                           -0.0026  0.0042 -0.0029 -0.0112
                ( 49.97%)  -0.7069* C   8 s( 35.76%)p 1.80( 64.20%)d 0.00(  0.04%)
                                            0.0000  0.5979  0.0091  0.5046  0.0378
                                           -0.6119  0.0131 -0.1064  0.0066 -0.0160
                                           -0.0027  0.0049 -0.0056 -0.0109
   172. (0.33346) BD*( 2) C   7 - C   8  
                ( 49.61%)   0.7043* C   7 s(  0.00%)p 1.00( 99.96%)d 0.00(  0.04%)
                                           -0.0000  0.0002 -0.0003  0.0828 -0.0007
                                            0.2404 -0.0030 -0.9668  0.0119 -0.0040
                                            0.0188 -0.0075 -0.0035 -0.0003
                ( 50.39%)  -0.7099* C   8 s(  0.00%)p 1.00( 99.96%)d 0.00(  0.04%)
                                            0.0000 -0.0008 -0.0010  0.0871 -0.0005
                                            0.2392 -0.0028 -0.9668  0.0109 -0.0010
                                           -0.0027  0.0185  0.0050  0.0081
   173. (0.01435) BD*( 1) C   7 - H  17  
                ( 38.74%)   0.6224* C   7 s( 28.49%)p 2.51( 71.47%)d 0.00(  0.03%)
                                            0.0003 -0.5336  0.0135 -0.8361  0.0076
                                           -0.0839  0.0007 -0.0926  0.0007 -0.0028
                                           -0.0033 -0.0008 -0.0144  0.0093
                ( 61.26%)  -0.7827* H  17 s( 99.91%)p 0.00(  0.09%)
                                           -0.9995  0.0019  0.0298  0.0030  0.0033
   174. (0.01735) BD*( 1) C   8 - C   9  
                ( 50.27%)   0.7090* C   8 s( 35.88%)p 1.79( 64.08%)d 0.00(  0.04%)
                                            0.0000  0.5989  0.0074 -0.7931 -0.0140
                                           -0.0539  0.0364 -0.0853  0.0080  0.0047
                                            0.0045  0.0014  0.0165 -0.0113
                ( 49.73%)  -0.7052* C   9 s( 35.87%)p 1.79( 64.08%)d 0.00(  0.04%)
                                            0.0000  0.5987  0.0157  0.7874  0.0053
                                            0.1056  0.0395  0.0893  0.0106  0.0019
                                            0.0034  0.0008  0.0173 -0.0112
   175. (0.01446) BD*( 1) C   8 - H  18  
                ( 38.73%)   0.6223* C   8 s( 28.27%)p 2.54( 71.69%)d 0.00(  0.03%)
                                            0.0003 -0.5316  0.0138 -0.3268  0.0032
                                           -0.7509  0.0074 -0.2148  0.0020 -0.0102
                                           -0.0030 -0.0071  0.0095  0.0081
                ( 61.27%)  -0.7828* H  18 s( 99.91%)p 0.00(  0.09%)
                                           -0.9995  0.0020  0.0116  0.0267  0.0077
   176. (0.01670) BD*( 1) C   9 - H  19  
                ( 38.10%)   0.6173* C   9 s( 28.56%)p 2.50( 71.41%)d 0.00(  0.03%)
                                            0.0004 -0.5342  0.0144  0.5088 -0.0084
                                           -0.6636 -0.0003 -0.1212 -0.0018  0.0142
                                            0.0020 -0.0034  0.0033  0.0093
                ( 61.90%)  -0.7868* H  19 s( 99.91%)p 0.00(  0.09%)
                                           -0.9995  0.0044 -0.0194  0.0233  0.0043


 NHO Directionality and "Bond Bending" (deviations from line of nuclear centers)

         [Thresholds for printing:  angular deviation  >  1.0 degree]
                                    hybrid p-character > 25.0%
                                    orbital occupancy  >  0.10e

                                Line of Centers        Hybrid 1              Hybrid 2
                                ---------------  -------------------   ------------------
                NBO               Theta   Phi    Theta   Phi    Dev    Theta   Phi    Dev
 ========================================================================================
     1. BD (   1) C   1 - C   2   150.8   31.8   151.9   31.8   1.1     30.7  209.2   2.0
     2. BD (   1) C   1 - H  10    46.7   75.3    45.2   76.5   1.8      --     --    --
     3. BD (   1) C   1 - H  11    96.1  185.2    94.5  185.7   1.7      --     --    --
     4. BD (   1) C   1 - H  12    70.9  293.3    69.5  292.1   1.8      --     --    --
     5. BD (   1) C   2 - O   3   107.0  117.9   109.3  118.3   2.3     74.6  297.5   1.6
     6. BD (   1) C   2 - C   4    85.5    6.0    87.5    8.0   2.8     96.5  185.5   2.0
     7. BD (   1) C   2 - H  13   131.1  256.3   134.0  251.5   4.6      --     --    --
     8. BD (   1) O   3 - H  14   148.6   34.5   149.1   45.0   5.5      --     --    --
     9. BD (   1) C   4 - C   5    98.3  307.9    98.9  305.3   2.7     82.3  131.2   3.3
    10. BD (   1) C   4 - C   9    75.3   65.8    75.3   68.0   2.2    104.7  242.8   2.9
    11. BD (   2) C   4 - C   9    75.3   65.8   165.6   73.2  90.5     14.7  251.8  90.1
    12. BD (   1) C   5 - C   6    83.6    5.6    84.5    1.0   4.7     97.4  190.1   4.6
    13. BD (   2) C   5 - C   6    83.6    5.6   164.9   71.3  90.1     15.0  251.4  90.2
    15. BD (   1) C   6 - C   7    75.2   66.1    75.2   61.2   4.8    104.7  251.1   4.8
    17. BD (   1) C   7 - C   8    81.9  127.5    80.8  122.8   4.8     97.0  312.2   4.7
    18. BD (   2) C   7 - C   8    81.9  127.5    14.7  250.9  90.1     14.8  249.9  90.1
    20. BD (   1) C   8 - C   9    96.3  185.7    95.5  181.2   4.5     82.9   10.4   4.7
    22. BD (   1) C   9 - H  19    82.1  128.0    81.6  127.0   1.1      --     --    --
    32. LP (   1) O   3             --     --     65.7  146.2   --       --     --    --
    33. LP (   2) O   3             --     --     58.7   38.7   --       --     --    --
   165. BD*(   2) C   4 - C   9    75.3   65.8   165.6   73.2  90.5     14.7  251.8  90.1
   167. BD*(   2) C   5 - C   6    83.6    5.6   164.9   71.3  90.1     15.0  251.4  90.2
   172. BD*(   2) C   7 - C   8    81.9  127.5    14.7  250.9  90.1     14.8  249.9  90.1


 Second Order Perturbation Theory Analysis of Fock Matrix in NBO Basis

     Threshold for printing:   0.50 kcal/mol
                                                                              E(2)  E(j)-E(i) F(i,j)
         Donor NBO (i)                     Acceptor NBO (j)                 kcal/mol   a.u.    a.u. 
 ===================================================================================================

 within unit  1
   1. BD (   1) C   1 - C   2        / 53. RY*(   2) O   3                    0.61    1.95    0.031
   1. BD (   1) C   1 - C   2        / 62. RY*(   2) C   4                    1.69    1.36    0.043
   1. BD (   1) C   1 - C   2        /157. BD*(   1) C   1 - H  11            0.58    1.05    0.022
   1. BD (   1) C   1 - C   2        /160. BD*(   1) C   2 - C   4            1.75    1.02    0.038
   1. BD (   1) C   1 - C   2        /161. BD*(   1) C   2 - H  13            0.71    1.04    0.024
   1. BD (   1) C   1 - C   2        /162. BD*(   1) O   3 - H  14            2.14    1.03    0.042
   1. BD (   1) C   1 - C   2        /163. BD*(   1) C   4 - C   5            0.61    1.18    0.024
   1. BD (   1) C   1 - C   2        /164. BD*(   1) C   4 - C   9            0.59    1.17    0.024
   1. BD (   1) C   1 - C   2        /165. BD*(   2) C   4 - C   9            2.81    0.64    0.041
   2. BD (   1) C   1 - H  10        /159. BD*(   1) C   2 - O   3            0.57    0.79    0.019
   2. BD (   1) C   1 - H  10        /161. BD*(   1) C   2 - H  13            3.02    0.92    0.047
   3. BD (   1) C   1 - H  11        /159. BD*(   1) C   2 - O   3            0.73    0.79    0.022
   3. BD (   1) C   1 - H  11        /160. BD*(   1) C   2 - C   4            3.45    0.90    0.050
   4. BD (   1) C   1 - H  12        /159. BD*(   1) C   2 - O   3            4.11    0.79    0.051
   5. BD (   1) C   2 - O   3        /158. BD*(   1) C   1 - H  12            1.50    1.27    0.039
   5. BD (   1) C   2 - O   3        /163. BD*(   1) C   4 - C   5            1.62    1.40    0.043
   6. BD (   1) C   2 - C   4        / 34. RY*(   1) C   1                    0.92    1.34    0.032
   6. BD (   1) C   2 - C   4        / 70. RY*(   1) C   5                    1.45    1.76    0.045
   6. BD (   1) C   2 - C   4        /106. RY*(   1) C   9                    1.55    1.71    0.046
   6. BD (   1) C   2 - C   4        /155. BD*(   1) C   1 - C   2            1.52    1.01    0.035
   6. BD (   1) C   2 - C   4        /157. BD*(   1) C   1 - H  11            1.80    1.07    0.039
   6. BD (   1) C   2 - C   4        /161. BD*(   1) C   2 - H  13            0.55    1.05    0.022
   6. BD (   1) C   2 - C   4        /163. BD*(   1) C   4 - C   5            3.01    1.19    0.053
   6. BD (   1) C   2 - C   4        /164. BD*(   1) C   4 - C   9            3.02    1.19    0.053
   6. BD (   1) C   2 - C   4        /166. BD*(   1) C   5 - C   6            2.46    1.19    0.049
   6. BD (   1) C   2 - C   4        /174. BD*(   1) C   8 - C   9            2.60    1.19    0.050
   7. BD (   1) C   2 - H  13        / 35. RY*(   2) C   1                    0.54    1.31    0.024
   7. BD (   1) C   2 - H  13        /156. BD*(   1) C   1 - H  10            3.17    0.94    0.049
   7. BD (   1) C   2 - H  13        /164. BD*(   1) C   4 - C   9            3.71    1.06    0.056
   7. BD (   1) C   2 - H  13        /165. BD*(   2) C   4 - C   9            1.14    0.53    0.024
   8. BD (   1) O   3 - H  14        / 43. RY*(   1) C   2                    1.04    1.55    0.036
   8. BD (   1) O   3 - H  14        /155. BD*(   1) C   1 - C   2            3.13    1.09    0.052
   9. BD (   1) C   4 - C   5        / 43. RY*(   1) C   2                    0.93    1.53    0.034
   9. BD (   1) C   4 - C   5        / 79. RY*(   1) C   6                    1.06    1.84    0.040
   9. BD (   1) C   4 - C   5        / 80. RY*(   2) C   6                    1.26    1.34    0.037
   9. BD (   1) C   4 - C   5        /106. RY*(   1) C   9                    0.82    1.77    0.034
   9. BD (   1) C   4 - C   5        /159. BD*(   1) C   2 - O   3            1.16    0.98    0.030
   9. BD (   1) C   4 - C   5        /160. BD*(   1) C   2 - C   4            2.63    1.09    0.048
   9. BD (   1) C   4 - C   5        /164. BD*(   1) C   4 - C   9            4.49    1.25    0.067
   9. BD (   1) C   4 - C   5        /166. BD*(   1) C   5 - C   6            3.54    1.26    0.060
   9. BD (   1) C   4 - C   5        /168. BD*(   1) C   5 - H  15            1.46    1.14    0.037
   9. BD (   1) C   4 - C   5        /170. BD*(   1) C   6 - H  16            2.38    1.15    0.047
   9. BD (   1) C   4 - C   5        /176. BD*(   1) C   9 - H  19            2.51    1.15    0.048
  10. BD (   1) C   4 - C   9        / 43. RY*(   1) C   2                    1.49    1.53    0.043
  10. BD (   1) C   4 - C   9        / 70. RY*(   1) C   5                    0.67    1.82    0.031
  10. BD (   1) C   4 - C   9        / 97. RY*(   1) C   8                    1.06    1.84    0.040
  10. BD (   1) C   4 - C   9        / 98. RY*(   2) C   8                    1.26    1.34    0.037
  10. BD (   1) C   4 - C   9        /160. BD*(   1) C   2 - C   4            2.69    1.09    0.048
  10. BD (   1) C   4 - C   9        /161. BD*(   1) C   2 - H  13            0.69    1.11    0.025
  10. BD (   1) C   4 - C   9        /163. BD*(   1) C   4 - C   5            4.47    1.25    0.067
  10. BD (   1) C   4 - C   9        /168. BD*(   1) C   5 - H  15            2.63    1.13    0.049
  10. BD (   1) C   4 - C   9        /174. BD*(   1) C   8 - C   9            3.48    1.26    0.059
  10. BD (   1) C   4 - C   9        /175. BD*(   1) C   8 - H  18            2.41    1.14    0.047
  10. BD (   1) C   4 - C   9        /176. BD*(   1) C   9 - H  19            1.46    1.15    0.037
  11. BD (   2) C   4 - C   9        / 73. RY*(   4) C   5                    2.03    0.91    0.042
  11. BD (   2) C   4 - C   9        /100. RY*(   4) C   8                    2.10    0.97    0.044
  11. BD (   2) C   4 - C   9        /155. BD*(   1) C   1 - C   2            2.71    0.64    0.041
  11. BD (   2) C   4 - C   9        /159. BD*(   1) C   2 - O   3            1.37    0.55    0.027
  11. BD (   2) C   4 - C   9        /161. BD*(   1) C   2 - H  13            0.99    0.69    0.025
  11. BD (   2) C   4 - C   9        /167. BD*(   2) C   5 - C   6           20.08    0.28    0.068
  11. BD (   2) C   4 - C   9        /172. BD*(   2) C   7 - C   8           21.36    0.28    0.070
  12. BD (   1) C   5 - C   6        / 61. RY*(   1) C   4                    0.81    1.78    0.034
  12. BD (   1) C   5 - C   6        / 63. RY*(   3) C   4                    1.50    1.64    0.045
  12. BD (   1) C   5 - C   6        / 88. RY*(   1) C   7                    0.85    1.86    0.036
  12. BD (   1) C   5 - C   6        / 89. RY*(   2) C   7                    1.22    1.34    0.036
  12. BD (   1) C   5 - C   6        /160. BD*(   1) C   2 - C   4            3.67    1.10    0.057
  12. BD (   1) C   5 - C   6        /163. BD*(   1) C   4 - C   5            3.99    1.26    0.063
  12. BD (   1) C   5 - C   6        /168. BD*(   1) C   5 - H  15            1.48    1.14    0.037
  12. BD (   1) C   5 - C   6        /169. BD*(   1) C   6 - C   7            3.19    1.26    0.057
  12. BD (   1) C   5 - C   6        /170. BD*(   1) C   6 - H  16            1.38    1.15    0.036
  12. BD (   1) C   5 - C   6        /173. BD*(   1) C   7 - H  17            2.57    1.15    0.049
  13. BD (   2) C   5 - C   6        / 62. RY*(   2) C   4                    0.62    1.01    0.024
  13. BD (   2) C   5 - C   6        / 91. RY*(   4) C   7                    0.93    0.94    0.029
  13. BD (   2) C   5 - C   6        / 92. RY*(   5) C   7                    0.69    2.11    0.037
  13. BD (   2) C   5 - C   6        /165. BD*(   2) C   4 - C   9           21.32    0.29    0.071
  13. BD (   2) C   5 - C   6        /172. BD*(   2) C   7 - C   8           20.02    0.29    0.068
  14. BD (   1) C   5 - H  15        / 61. RY*(   1) C   4                    1.00    1.61    0.036
  14. BD (   1) C   5 - H  15        / 79. RY*(   1) C   6                    0.69    1.67    0.031
  14. BD (   1) C   5 - H  15        /163. BD*(   1) C   4 - C   5            1.10    1.08    0.031
  14. BD (   1) C   5 - H  15        /164. BD*(   1) C   4 - C   9            4.37    1.08    0.061
  14. BD (   1) C   5 - H  15        /166. BD*(   1) C   5 - C   6            0.90    1.09    0.028
  14. BD (   1) C   5 - H  15        /169. BD*(   1) C   6 - C   7            3.65    1.08    0.056
  15. BD (   1) C   6 - C   7        / 70. RY*(   1) C   5                    0.63    1.83    0.030
  15. BD (   1) C   6 - C   7        / 71. RY*(   2) C   5                    1.50    1.40    0.041
  15. BD (   1) C   6 - C   7        / 97. RY*(   1) C   8                    0.80    1.85    0.035
  15. BD (   1) C   6 - C   7        / 98. RY*(   2) C   8                    1.37    1.34    0.039
  15. BD (   1) C   6 - C   7        /166. BD*(   1) C   5 - C   6            3.26    1.26    0.057
  15. BD (   1) C   6 - C   7        /168. BD*(   1) C   5 - H  15            2.68    1.14    0.049
  15. BD (   1) C   6 - C   7        /170. BD*(   1) C   6 - H  16            1.39    1.15    0.036
  15. BD (   1) C   6 - C   7        /171. BD*(   1) C   7 - C   8            3.13    1.26    0.056
  15. BD (   1) C   6 - C   7        /173. BD*(   1) C   7 - H  17            1.39    1.15    0.036
  15. BD (   1) C   6 - C   7        /175. BD*(   1) C   8 - H  18            2.63    1.15    0.049
  16. BD (   1) C   6 - H  16        / 70. RY*(   1) C   5                    0.61    1.66    0.029
  16. BD (   1) C   6 - H  16        / 88. RY*(   1) C   7                    0.67    1.68    0.030
  16. BD (   1) C   6 - H  16        /163. BD*(   1) C   4 - C   5            3.92    1.08    0.058
  16. BD (   1) C   6 - H  16        /166. BD*(   1) C   5 - C   6            0.88    1.09    0.028
  16. BD (   1) C   6 - H  16        /169. BD*(   1) C   6 - C   7            0.83    1.08    0.027
  16. BD (   1) C   6 - H  16        /171. BD*(   1) C   7 - C   8            3.73    1.08    0.057
  17. BD (   1) C   7 - C   8        / 79. RY*(   1) C   6                    0.79    1.85    0.034
  17. BD (   1) C   7 - C   8        / 80. RY*(   2) C   6                    1.37    1.34    0.038
  17. BD (   1) C   7 - C   8        /107. RY*(   2) C   9                    1.90    1.45    0.047
  17. BD (   1) C   7 - C   8        /169. BD*(   1) C   6 - C   7            3.13    1.25    0.056
  17. BD (   1) C   7 - C   8        /170. BD*(   1) C   6 - H  16            2.64    1.15    0.049
  17. BD (   1) C   7 - C   8        /173. BD*(   1) C   7 - H  17            1.40    1.15    0.036
  17. BD (   1) C   7 - C   8        /174. BD*(   1) C   8 - C   9            3.27    1.26    0.057
  17. BD (   1) C   7 - C   8        /175. BD*(   1) C   8 - H  18            1.38    1.15    0.036
  17. BD (   1) C   7 - C   8        /176. BD*(   1) C   9 - H  19            2.62    1.15    0.049
  18. BD (   2) C   7 - C   8        / 83. RY*(   5) C   6                    1.43    1.63    0.047
  18. BD (   2) C   7 - C   8        /109. RY*(   4) C   9                    0.77    0.90    0.026
  18. BD (   2) C   7 - C   8        /110. RY*(   5) C   9                    0.64    2.15    0.036
  18. BD (   2) C   7 - C   8        /165. BD*(   2) C   4 - C   9           19.95    0.29    0.068
  18. BD (   2) C   7 - C   8        /167. BD*(   2) C   5 - C   6           21.08    0.28    0.069
  19. BD (   1) C   7 - H  17        / 79. RY*(   1) C   6                    0.70    1.67    0.031
  19. BD (   1) C   7 - H  17        / 97. RY*(   1) C   8                    0.70    1.68    0.031
  19. BD (   1) C   7 - H  17        /166. BD*(   1) C   5 - C   6            3.76    1.09    0.057
  19. BD (   1) C   7 - H  17        /169. BD*(   1) C   6 - C   7            0.85    1.08    0.027
  19. BD (   1) C   7 - H  17        /171. BD*(   1) C   7 - C   8            0.86    1.08    0.027
  19. BD (   1) C   7 - H  17        /174. BD*(   1) C   8 - C   9            3.76    1.09    0.057
  20. BD (   1) C   8 - C   9        / 61. RY*(   1) C   4                    1.52    1.78    0.047
  20. BD (   1) C   8 - C   9        / 63. RY*(   3) C   4                    0.73    1.64    0.031
  20. BD (   1) C   8 - C   9        / 88. RY*(   1) C   7                    0.84    1.85    0.035
  20. BD (   1) C   8 - C   9        / 89. RY*(   2) C   7                    1.23    1.34    0.036
  20. BD (   1) C   8 - C   9        /160. BD*(   1) C   2 - C   4            3.62    1.09    0.056
  20. BD (   1) C   8 - C   9        /164. BD*(   1) C   4 - C   9            3.97    1.25    0.063
  20. BD (   1) C   8 - C   9        /171. BD*(   1) C   7 - C   8            3.21    1.26    0.057
  20. BD (   1) C   8 - C   9        /173. BD*(   1) C   7 - H  17            2.58    1.15    0.049
  20. BD (   1) C   8 - C   9        /175. BD*(   1) C   8 - H  18            1.37    1.15    0.035
  20. BD (   1) C   8 - C   9        /176. BD*(   1) C   9 - H  19            1.56    1.15    0.038
  21. BD (   1) C   8 - H  18        / 88. RY*(   1) C   7                    0.67    1.68    0.030
  21. BD (   1) C   8 - H  18        /106. RY*(   1) C   9                    0.56    1.60    0.027
  21. BD (   1) C   8 - H  18        /164. BD*(   1) C   4 - C   9            3.94    1.08    0.058
  21. BD (   1) C   8 - H  18        /169. BD*(   1) C   6 - C   7            3.76    1.08    0.057
  21. BD (   1) C   8 - H  18        /171. BD*(   1) C   7 - C   8            0.82    1.08    0.027
  21. BD (   1) C   8 - H  18        /174. BD*(   1) C   8 - C   9            0.89    1.09    0.028
  22. BD (   1) C   9 - H  19        / 61. RY*(   1) C   4                    0.83    1.61    0.033
  22. BD (   1) C   9 - H  19        / 97. RY*(   1) C   8                    0.68    1.67    0.030
  22. BD (   1) C   9 - H  19        /163. BD*(   1) C   4 - C   5            4.50    1.08    0.062
  22. BD (   1) C   9 - H  19        /164. BD*(   1) C   4 - C   9            1.20    1.08    0.032
  22. BD (   1) C   9 - H  19        /171. BD*(   1) C   7 - C   8            3.66    1.08    0.056
  22. BD (   1) C   9 - H  19        /174. BD*(   1) C   8 - C   9            0.99    1.08    0.029
  23. CR (   1) C   1                /115. RY*(   1) H  10                    0.68   10.48    0.076
  23. CR (   1) C   1                /119. RY*(   1) H  11                    0.65   10.45    0.074
  23. CR (   1) C   1                /123. RY*(   1) H  12                    0.69   10.54    0.076
  24. CR (   1) C   2                / 36. RY*(   3) C   1                    0.70   10.94    0.078
  24. CR (   1) C   2                /127. RY*(   1) H  13                    0.52   10.49    0.066
  24. CR (   1) C   2                /159. BD*(   1) C   2 - O   3            0.92   10.43    0.088
  24. CR (   1) C   2                /163. BD*(   1) C   4 - C   5            0.79   10.70    0.083
  24. CR (   1) C   2                /164. BD*(   1) C   4 - C   9            0.83   10.70    0.085
  25. CR (   1) O   3                / 43. RY*(   1) C   2                    1.58   19.80    0.158
  25. CR (   1) O   3                / 46. RY*(   4) C   2                    0.98   20.00    0.125
  26. CR (   1) C   4                / 44. RY*(   2) C   2                    0.82   11.00    0.085
  26. CR (   1) C   4                / 71. RY*(   2) C   5                    1.72   10.78    0.122
  26. CR (   1) C   4                /107. RY*(   2) C   9                    1.73   10.83    0.122
  26. CR (   1) C   4                /166. BD*(   1) C   5 - C   6            0.92   10.64    0.088
  26. CR (   1) C   4                /168. BD*(   1) C   5 - H  15            0.68   10.52    0.076
  26. CR (   1) C   4                /174. BD*(   1) C   8 - C   9            0.92   10.64    0.089
  26. CR (   1) C   4                /176. BD*(   1) C   9 - H  19            0.65   10.53    0.074
  27. CR (   1) C   5                / 61. RY*(   1) C   4                    0.98   11.16    0.093
  27. CR (   1) C   5                / 63. RY*(   3) C   4                    1.07   11.02    0.097
  27. CR (   1) C   5                / 80. RY*(   2) C   6                    1.56   10.72    0.116
  27. CR (   1) C   5                /135. RY*(   1) H  15                    0.66   10.42    0.074
  27. CR (   1) C   5                /160. BD*(   1) C   2 - C   4            1.13   10.48    0.098
  27. CR (   1) C   5                /164. BD*(   1) C   4 - C   9            1.14   10.63    0.099
  27. CR (   1) C   5                /169. BD*(   1) C   6 - C   7            0.97   10.64    0.091
  27. CR (   1) C   5                /170. BD*(   1) C   6 - H  16            0.68   10.53    0.076
  28. CR (   1) C   6                / 71. RY*(   2) C   5                    0.71   10.79    0.078
  28. CR (   1) C   6                / 72. RY*(   3) C   5                    1.00   10.67    0.092
  28. CR (   1) C   6                / 89. RY*(   2) C   7                    1.47   10.72    0.112
  28. CR (   1) C   6                / 90. RY*(   3) C   7                    0.55   10.71    0.069
  28. CR (   1) C   6                /139. RY*(   1) H  16                    0.67   10.42    0.075
  28. CR (   1) C   6                /163. BD*(   1) C   4 - C   5            1.09   10.64    0.097
  28. CR (   1) C   6                /168. BD*(   1) C   5 - H  15            0.74   10.52    0.079
  28. CR (   1) C   6                /171. BD*(   1) C   7 - C   8            0.95   10.64    0.090
  28. CR (   1) C   6                /173. BD*(   1) C   7 - H  17            0.70   10.53    0.077
  29. CR (   1) C   7                / 80. RY*(   2) C   6                    1.38   10.72    0.108
  29. CR (   1) C   7                / 81. RY*(   3) C   6                    0.57   10.77    0.070
  29. CR (   1) C   7                / 98. RY*(   2) C   8                    1.39   10.73    0.109
  29. CR (   1) C   7                / 99. RY*(   3) C   8                    0.61   10.73    0.072
  29. CR (   1) C   7                /143. RY*(   1) H  17                    0.68   10.42    0.075
  29. CR (   1) C   7                /166. BD*(   1) C   5 - C   6            0.98   10.64    0.091
  29. CR (   1) C   7                /170. BD*(   1) C   6 - H  16            0.70   10.53    0.077
  29. CR (   1) C   7                /174. BD*(   1) C   8 - C   9            0.98   10.64    0.091
  29. CR (   1) C   7                /175. BD*(   1) C   8 - H  18            0.69   10.53    0.077
  30. CR (   1) C   8                / 89. RY*(   2) C   7                    1.48   10.72    0.112
  30. CR (   1) C   8                / 90. RY*(   3) C   7                    0.54   10.71    0.068
  30. CR (   1) C   8                /106. RY*(   1) C   9                    0.51   11.16    0.068
  30. CR (   1) C   8                /108. RY*(   3) C   9                    0.88   10.68    0.087
  30. CR (   1) C   8                /147. RY*(   1) H  18                    0.67   10.42    0.075
  30. CR (   1) C   8                /164. BD*(   1) C   4 - C   9            1.08   10.64    0.096
  30. CR (   1) C   8                /169. BD*(   1) C   6 - C   7            0.95   10.64    0.090
  30. CR (   1) C   8                /173. BD*(   1) C   7 - H  17            0.70   10.53    0.077
  30. CR (   1) C   8                /176. BD*(   1) C   9 - H  19            0.74   10.54    0.079
  31. CR (   1) C   9                / 63. RY*(   3) C   4                    1.64   11.02    0.120
  31. CR (   1) C   9                / 98. RY*(   2) C   8                    1.54   10.72    0.115
  31. CR (   1) C   9                /151. RY*(   1) H  19                    0.73   10.42    0.078
  31. CR (   1) C   9                /160. BD*(   1) C   2 - C   4            1.09   10.47    0.096
  31. CR (   1) C   9                /163. BD*(   1) C   4 - C   5            1.15   10.63    0.099
  31. CR (   1) C   9                /171. BD*(   1) C   7 - C   8            0.98   10.63    0.091
  31. CR (   1) C   9                /175. BD*(   1) C   8 - H  18            0.67   10.53    0.075
  32. LP (   1) O   3                / 43. RY*(   1) C   2                    1.99    1.43    0.048
  32. LP (   1) O   3                / 44. RY*(   2) C   2                    0.55    1.51    0.026
  32. LP (   1) O   3                /133. RY*(   3) H  14                    0.86    2.30    0.040
  32. LP (   1) O   3                /155. BD*(   1) C   1 - C   2            0.92    0.96    0.027
  32. LP (   1) O   3                /158. BD*(   1) C   1 - H  12            0.61    1.02    0.022
  32. LP (   1) O   3                /160. BD*(   1) C   2 - C   4            1.81    0.99    0.038
  32. LP (   1) O   3                /161. BD*(   1) C   2 - H  13            0.93    1.01    0.027
  33. LP (   2) O   3                / 45. RY*(   3) C   2                    0.82    1.79    0.035
  33. LP (   2) O   3                /131. RY*(   1) H  14                    1.02    1.04    0.029
  33. LP (   2) O   3                /132. RY*(   2) H  14                    1.67    1.80    0.049
  33. LP (   2) O   3                /160. BD*(   1) C   2 - C   4            5.62    0.71    0.056
  33. LP (   2) O   3                /161. BD*(   1) C   2 - H  13            7.49    0.73    0.066
 165. BD*(   2) C   4 - C   9        / 62. RY*(   2) C   4                    0.75    0.72    0.050
 165. BD*(   2) C   4 - C   9        / 73. RY*(   4) C   5                    0.70    0.62    0.045
 165. BD*(   2) C   4 - C   9        /100. RY*(   4) C   8                    0.66    0.68    0.045
 165. BD*(   2) C   4 - C   9        /108. RY*(   3) C   9                    0.93    0.58    0.050
 165. BD*(   2) C   4 - C   9        /109. RY*(   4) C   9                    2.59    0.61    0.086
 165. BD*(   2) C   4 - C   9        /155. BD*(   1) C   1 - C   2            1.55    0.35    0.049
 165. BD*(   2) C   4 - C   9        /159. BD*(   1) C   2 - O   3            0.99    0.26    0.033
 167. BD*(   2) C   5 - C   6        / 73. RY*(   4) C   5                    1.78    0.63    0.073
 167. BD*(   2) C   5 - C   6        / 74. RY*(   5) C   5                    0.59    1.85    0.072
 167. BD*(   2) C   5 - C   6        / 82. RY*(   4) C   6                    1.84    1.10    0.098
 172. BD*(   2) C   7 - C   8        / 91. RY*(   4) C   7                    3.15    0.66    0.099
 172. BD*(   2) C   7 - C   8        /100. RY*(   4) C   8                    1.46    0.68    0.069
 172. BD*(   2) C   7 - C   8        /101. RY*(   5) C   8                    0.71    1.79    0.078


 Natural Bond Orbitals (Summary):

                                                            Principal Delocalizations
           NBO                        Occupancy    Energy   (geminal,vicinal,remote)
 ====================================================================================
 Molecular unit  1  (C8H10O)
     1. BD (   1) C   1 - C   2          1.97220    -0.59782  165(v),162(v),160(g),62(v)
                                                    161(g),53(v),163(v),164(v)
                                                    157(g)
     2. BD (   1) C   1 - H  10          1.98699    -0.48067  161(v),159(v)
     3. BD (   1) C   1 - H  11          1.98502    -0.48024  160(v),159(v)
     4. BD (   1) C   1 - H  12          1.98378    -0.48560  159(v)
     5. BD (   1) C   2 - O   3          1.99139    -0.82435  163(v),158(v)
     6. BD (   1) C   2 - C   4          1.97092    -0.61068  164(g),163(g),174(v),166(v)
                                                    157(v),106(v),155(g),70(v)
                                                    34(v),161(g)
     7. BD (   1) C   2 - H  13          1.97379    -0.48675  164(v),156(v),165(v),35(v)
     8. BD (   1) O   3 - H  14          1.98835    -0.69269  155(v),43(v)
     9. BD (   1) C   4 - C   5          1.97031    -0.67496  164(g),166(g),160(g),176(v)
                                                    170(v),168(g),80(v),159(v)
                                                    79(v),43(v),106(v)
    10. BD (   1) C   4 - C   9          1.96924    -0.67177  163(g),174(g),160(g),168(v)
                                                    175(v),43(v),176(g),98(v)
                                                    97(v),161(v),70(v)
    11. BD (   2) C   4 - C   9          1.65101    -0.24502  172(v),167(v),155(v),100(v)
                                                    73(v),159(v),161(v)
    12. BD (   1) C   5 - C   6          1.97634    -0.67748  163(g),160(v),169(g),173(v)
                                                    63(v),168(g),170(g),89(v)
                                                    88(v),61(v)
    13. BD (   2) C   5 - C   6          1.67110    -0.24814  165(v),172(v),91(v),92(v)
                                                    62(v)
    14. BD (   1) C   5 - H  15          1.97976    -0.50501  164(v),169(v),163(g),61(v)
                                                    166(g),79(v)
    15. BD (   1) C   6 - C   7          1.97726    -0.67658  166(g),171(g),168(v),175(v)
                                                    71(v),170(g),173(g),98(v)
                                                    97(v),70(v)
    16. BD (   1) C   6 - H  16          1.98034    -0.50519  163(v),171(v),166(g),169(g)
                                                    88(v),70(v)
    17. BD (   1) C   7 - C   8          1.97754    -0.67647  174(g),169(g),170(v),176(v)
                                                    107(v),173(g),80(v),175(g)
                                                    79(v)
    18. BD (   2) C   7 - C   8          1.66411    -0.24664  167(v),165(v),83(v),109(v)
                                                    110(v)
    19. BD (   1) C   7 - H  17          1.98042    -0.50477  166(v),174(v),171(g),169(g)
                                                    97(v),79(v)
    20. BD (   1) C   8 - C   9          1.97625    -0.67576  164(g),160(v),171(g),173(v)
                                                    176(g),61(v),175(g),89(v)
                                                    88(v),63(v)
    21. BD (   1) C   8 - H  18          1.98037    -0.50370  164(v),169(v),174(g),171(g)
                                                    88(v),106(v)
    22. BD (   1) C   9 - H  19          1.97902    -0.49985  163(v),171(v),164(g),174(g)
                                                    61(v),97(v)
    23. CR (   1) C   1                  1.99920   -10.06100  123(v),115(v),119(v)
    24. CR (   1) C   2                  1.99891   -10.12492  159(g),164(v),163(v),36(v)
                                                    127(v)
    25. CR (   1) O   3                  1.99975   -18.94098  43(v),46(v)
    26. CR (   1) C   4                  1.99880   -10.05653  107(v),71(v),174(v),166(v)
                                                    44(v),168(v),176(v)
    27. CR (   1) C   5                  1.99887   -10.05733  80(v),164(v),160(v),63(v)
                                                    61(v),169(v),170(v),135(v)
    28. CR (   1) C   6                  1.99894   -10.06188  89(v),163(v),72(v),171(v)
                                                    168(v),71(v),173(v),139(v)
                                                    90(v)
    29. CR (   1) C   7                  1.99894   -10.06068  98(v),80(v),174(v),166(v)
                                                    170(v),175(v),143(v),99(v)
                                                    81(v)
    30. CR (   1) C   8                  1.99893   -10.06089  89(v),164(v),169(v),108(v)
                                                    176(v),173(v),147(v),90(v)
                                                    106(v)
    31. CR (   1) C   9                  1.99887   -10.05374  63(v),98(v),163(v),160(v)
                                                    171(v),151(v),175(v)
    32. LP (   1) O   3                  1.97957    -0.56837  43(v),160(v),161(v),155(v)
                                                    133(v),158(r),44(v)
    33. LP (   2) O   3                  1.95127    -0.29198  161(v),160(v),132(v),131(v)
                                                    45(v)
    34. RY*(   1) C   1                  0.00284     0.72875   
    35. RY*(   2) C   1                  0.00239     0.82287   
    36. RY*(   3) C   1                  0.00074     0.81393   
    37. RY*(   4) C   1                  0.00022     0.91462   
    38. RY*(   5) C   1                  0.00008     2.23099   
    39. RY*(   6) C   1                  0.00005     2.09333   
    40. RY*(   7) C   1                  0.00001     2.25352   
    41. RY*(   8) C   1                  0.00000     2.07653   
    42. RY*(   9) C   1                  0.00001     2.08795   
    43. RY*(   1) C   2                  0.00751     0.85717   
    44. RY*(   2) C   2                  0.00315     0.94550   
    45. RY*(   3) C   2                  0.00242     1.50204   
    46. RY*(   4) C   2                  0.00125     1.05812   
    47. RY*(   5) C   2                  0.00104     1.69142   
    48. RY*(   6) C   2                  0.00094     1.87825   
    49. RY*(   7) C   2                  0.00047     1.71747   
    50. RY*(   8) C   2                  0.00030     2.07013   
    51. RY*(   9) C   2                  0.00006     2.13265   
    52. RY*(   1) O   3                  0.00172     1.24369   
    53. RY*(   2) O   3                  0.00146     1.34833   
    54. RY*(   3) O   3                  0.00027     1.52239   
    55. RY*(   4) O   3                  0.00005     1.44130   
    56. RY*(   5) O   3                  0.00001     2.70188   
    57. RY*(   6) O   3                  0.00000     3.05102   
    58. RY*(   7) O   3                  0.00001     2.79308   
    59. RY*(   8) O   3                  0.00001     2.70040   
    60. RY*(   9) O   3                  0.00001     2.91514   
    61. RY*(   1) C   4                  0.00589     1.10593   
    62. RY*(   2) C   4                  0.00422     0.76470   
    63. RY*(   3) C   4                  0.00336     0.96453   
    64. RY*(   4) C   4                  0.00155     0.76336   
    65. RY*(   5) C   4                  0.00070     1.91505   
    66. RY*(   6) C   4                  0.00028     2.40421   
    67. RY*(   7) C   4                  0.00023     1.91457   
    68. RY*(   8) C   4                  0.00015     2.20406   
    69. RY*(   9) C   4                  0.00003     2.18742   
    70. RY*(   1) C   5                  0.00598     1.15281   
    71. RY*(   2) C   5                  0.00260     0.72430   
    72. RY*(   3) C   5                  0.00105     0.61136   
    73. RY*(   4) C   5                  0.00078     0.66713   
    74. RY*(   5) C   5                  0.00065     1.89253   
    75. RY*(   6) C   5                  0.00012     2.36809   
    76. RY*(   7) C   5                  0.00005     2.36775   
    77. RY*(   8) C   5                  0.00001     1.97906   
    78. RY*(   9) C   5                  0.00001     2.14360   
    79. RY*(   1) C   6                  0.00544     1.16933   
    80. RY*(   2) C   6                  0.00274     0.66163   
    81. RY*(   3) C   6                  0.00089     0.70745   
    82. RY*(   4) C   6                  0.00079     1.13338   
    83. RY*(   5) C   6                  0.00062     1.37937   
    84. RY*(   6) C   6                  0.00014     2.39390   
    85. RY*(   7) C   6                  0.00005     2.26961   
    86. RY*(   8) C   6                  0.00000     1.87160   
    87. RY*(   9) C   6                  0.00000     2.21027   
    88. RY*(   1) C   7                  0.00520     1.17884   
    89. RY*(   2) C   7                  0.00257     0.65926   
    90. RY*(   3) C   7                  0.00094     0.64918   
    91. RY*(   4) C   7                  0.00078     0.69582   
    92. RY*(   5) C   7                  0.00064     1.86256   
    93. RY*(   6) C   7                  0.00014     2.39460   
    94. RY*(   7) C   7                  0.00005     2.25905   
    95. RY*(   8) C   7                  0.00000     1.86180   
    96. RY*(   9) C   7                  0.00000     2.22182   
    97. RY*(   1) C   8                  0.00543     1.17167   
    98. RY*(   2) C   8                  0.00274     0.66524   
    99. RY*(   3) C   8                  0.00091     0.67227   
   100. RY*(   4) C   8                  0.00072     0.72234   
   101. RY*(   5) C   8                  0.00068     1.82800   
   102. RY*(   6) C   8                  0.00014     2.39393   
   103. RY*(   7) C   8                  0.00005     2.27446   
   104. RY*(   8) C   8                  0.00000     1.94697   
   105. RY*(   9) C   8                  0.00000     2.13998   
   106. RY*(   1) C   9                  0.00667     1.09664   
   107. RY*(   2) C   9                  0.00353     0.77352   
   108. RY*(   3) C   9                  0.00106     0.62181   
   109. RY*(   4) C   9                  0.00087     0.65649   
   110. RY*(   5) C   9                  0.00063     1.90076   
   111. RY*(   6) C   9                  0.00013     2.39534   
   112. RY*(   7) C   9                  0.00007     2.37296   
   113. RY*(   8) C   9                  0.00001     1.91645   
   114. RY*(   9) C   9                  0.00001     2.22455   
   115. RY*(   1) H  10                  0.00233     0.42168   
   116. RY*(   2) H  10                  0.00019     1.81058   
   117. RY*(   3) H  10                  0.00013     1.83902   
   118. RY*(   4) H  10                  0.00004     2.28615   
   119. RY*(   1) H  11                  0.00218     0.39248   
   120. RY*(   2) H  11                  0.00020     1.81785   
   121. RY*(   3) H  11                  0.00013     1.79397   
   122. RY*(   4) H  11                  0.00004     2.30257   
   123. RY*(   1) H  12                  0.00115     0.47720   
   124. RY*(   2) H  12                  0.00020     1.79452   
   125. RY*(   3) H  12                  0.00014     1.77539   
   126. RY*(   4) H  12                  0.00003     2.24095   
   127. RY*(   1) H  13                  0.00318     0.36977   
   128. RY*(   2) H  13                  0.00020     1.83515   
   129. RY*(   3) H  13                  0.00009     1.92535   
   130. RY*(   4) H  13                  0.00003     2.25493   
   131. RY*(   1) H  14                  0.00206     0.75295   
   132. RY*(   2) H  14                  0.00153     1.50450   
   133. RY*(   3) H  14                  0.00098     1.72928   
   134. RY*(   4) H  14                  0.00002     2.32883   
   135. RY*(   1) H  15                  0.00200     0.36698   
   136. RY*(   2) H  15                  0.00019     1.65903   
   137. RY*(   3) H  15                  0.00009     1.99638   
   138. RY*(   4) H  15                  0.00006     2.34415   
   139. RY*(   1) H  16                  0.00166     0.35866   
   140. RY*(   2) H  16                  0.00018     1.65076   
   141. RY*(   3) H  16                  0.00009     1.97350   
   142. RY*(   4) H  16                  0.00006     2.33195   
   143. RY*(   1) H  17                  0.00162     0.35851   
   144. RY*(   2) H  17                  0.00018     1.65145   
   145. RY*(   3) H  17                  0.00008     1.97073   
   146. RY*(   4) H  17                  0.00006     2.33437   
   147. RY*(   1) H  18                  0.00166     0.36087   
   148. RY*(   2) H  18                  0.00018     1.65300   
   149. RY*(   3) H  18                  0.00009     1.97652   
   150. RY*(   4) H  18                  0.00006     2.33268   
   151. RY*(   1) H  19                  0.00378     0.36406   
   152. RY*(   2) H  19                  0.00017     1.66979   
   153. RY*(   3) H  19                  0.00010     2.01227   
   154. RY*(   4) H  19                  0.00007     2.36771   
   155. BD*(   1) C   1 - C   2          0.02167     0.39497   
   156. BD*(   1) C   1 - H  10          0.00897     0.45092   
   157. BD*(   1) C   1 - H  11          0.00696     0.45571   
   158. BD*(   1) C   1 - H  12          0.00458     0.45059   
   159. BD*(   1) C   2 - O   3          0.02672     0.30709   
   160. BD*(   1) C   2 - C   4          0.04408     0.41805   
   161. BD*(   1) C   2 - H  13          0.03619     0.44190   
   162. BD*(   1) O   3 - H  14          0.00749     0.43102   
   163. BD*(   1) C   4 - C   5          0.02563     0.57795   
   164. BD*(   1) C   4 - C   9          0.02733     0.57581   
   165. BD*(   2) C   4 - C   9          0.34580     0.04229  172(v),167(v),109(g),155(v)
                                                    108(g),159(v),62(g),73(v)
                                                    100(v)
   166. BD*(   1) C   5 - C   6          0.01700     0.58118   
   167. BD*(   2) C   5 - C   6          0.33130     0.03794  172(v),165(v),82(g),73(g)
                                                    74(g)
   168. BD*(   1) C   5 - H  15          0.01586     0.46223   
   169. BD*(   1) C   6 - C   7          0.01780     0.57808   
   170. BD*(   1) C   6 - H  16          0.01425     0.47062   
   171. BD*(   1) C   7 - C   8          0.01793     0.57929   
   172. BD*(   2) C   7 - C   8          0.33346     0.03857  167(v),165(v),91(g),100(g)
                                                    101(g)
   173. BD*(   1) C   7 - H  17          0.01435     0.47236   
   174. BD*(   1) C   8 - C   9          0.01735     0.58404   
   175. BD*(   1) C   8 - H  18          0.01446     0.47187   
   176. BD*(   1) C   9 - H  19          0.01670     0.47656   
       -------------------------------
              Total Lewis   64.50754  ( 97.7387%)
        Valence non-Lewis    1.36589  (  2.0695%)
        Rydberg non-Lewis    0.12657  (  0.1918%)
       -------------------------------
            Total unit  1   66.00000  (100.0000%)
           Charge unit  1    0.00000
 Unable to Open any file for archive entry.
 1\1\GINC-COMPUTE-1-12\SP\RB3LYP\def2SVP\C8H10O1\ZAHRT2\08-Jan-2021\0\\
 # b3lyp/def2svp geom=NewRedundant pop=NBO\\7\\0,1\C,0,2.3387302634,-0.
 2670412106,-0.8157002961\C,0,1.5790470884,0.0006536658,0.4804407979\O,
 0,2.0298485486,1.2541623357,0.9653051218\C,0,0.0742804885,-0.025128208
 6,0.2643905702\C,0,-0.6449062898,-1.2219692315,0.3822049463\C,0,-2.019
 6623195,-1.2544898736,0.1374118692\C,0,-2.6943237969,-0.0845305566,-0.
 224448725\C,0,-1.9854027625,1.1146633142,-0.3390070117\C,0,-0.60963549
 88,1.143666853,-0.0975180002\H,0,2.0875804904,0.5014376637,-1.56275965
 08\H,0,3.4228732609,-0.2336253549,-0.6289938875\H,0,2.0742748271,-1.25
 26238138,-1.2259538808\H,0,1.8320943155,-0.8041722796,1.2012975016\H,0
 ,1.5310982405,1.4588587626,1.7675233781\H,0,-0.1217050272,-2.137971377
 ,0.6727947609\H,0,-2.5680850712,-2.1947029058,0.2355255705\H,0,-3.7705
 257341,-0.1071717846,-0.4121369397\H,0,-2.5071840132,2.0333977907,-0.6
 189047138\H,0,-0.0483970101,2.0765862107,-0.1814714109\\Version=ES64L-
 G16RevC.01\State=1-A\HF=-385.8163857\RMSD=6.778e-09\Dipole=-0.3398191,
 -0.2737216,0.2464215\Quadrupole=-1.0661514,1.338475,-0.2723235,-1.9826
 167,0.7551925,-0.0637052\PG=C01 [X(C8H10O1)]\\@
 The archive entry for this job was punched.


 Just remember, when you're over the hill, you begin to pick up speed.
 -- Charles Schulz
 File lengths (MBytes):  RWF=     20 Int=      0 D2E=      0 Chk=      3 Scr=      1
 Normal termination of Gaussian 16
