# Supplementary material for: Machine-Learning-Guided Discovery of Electrochemical Reactions
Source: J Am Chem Soc. 2022 Dec 2;144(49):22599–610. doi: 10.1021/jacs.2c08997 (PMC9756344; doi:10.1021/jacs.2c08997)
Supplement: Supplementary file 3 — ja2c08997_si_003.zip [file ja2c08997_si_003.zip › Oxidation Site Selectivity/Nlogs_notimes/9.log]

 Entering Gaussian System, Link 0=g16
 Input=9.com
 Output=9.log
 Initial command:
  
 Copyright (c) 1988-2019, Gaussian, Inc.  All Rights Reserved.
  
 This is part of the Gaussian(R) 16 program.  It is based on
 the Gaussian(R) 09 system (copyright 2009, Gaussian, Inc.),
 the Gaussian(R) 03 system (copyright 2003, Gaussian, Inc.),
 the Gaussian(R) 98 system (copyright 1998, Gaussian, Inc.),
 the Gaussian(R) 94 system (copyright 1995, Gaussian, Inc.),
 the Gaussian 92(TM) system (copyright 1992, Gaussian, Inc.),
 the Gaussian 90(TM) system (copyright 1990, Gaussian, Inc.),
 the Gaussian 88(TM) system (copyright 1988, Gaussian, Inc.),
 the Gaussian 86(TM) system (copyright 1986, Carnegie Mellon
 University), and the Gaussian 82(TM) system (copyright 1983,
 Carnegie Mellon University). Gaussian is a federally registered
 trademark of Gaussian, Inc.
  
 This software contains proprietary and confidential information,
 including trade secrets, belonging to Gaussian, Inc.
  
 This software is provided under written license and may be
 used, copied, transmitted, or stored only in accord with that
 written license.
  
 The following legend is applicable only to US Government
 contracts under FAR:
  
                    RESTRICTED RIGHTS LEGEND
  
 Use, reproduction and disclosure by the US Government is
 subject to restrictions as set forth in subparagraphs (a)
 and (c) of the Commercial Computer Software - Restricted
 Rights clause in FAR 52.227-19.
  
 Gaussian, Inc.
 340 Quinnipiac St., Bldg. 40, Wallingford CT 06492
  
  
 ---------------------------------------------------------------
 Warning -- This program may not be used in any manner that
 competes with the business of Gaussian, Inc. or will provide
 assistance to any competitor of Gaussian, Inc.  The licensee
 of this program is prohibited from giving any competitor of
 Gaussian, Inc. access to this program.  By using this program,
 the user acknowledges that Gaussian, Inc. is engaged in the
 business of creating and licensing software in the field of
 computational chemistry and represents and warrants to the
 licensee that it is not a competitor of Gaussian, Inc. and that
 it will not use this program in any manner prohibited above.
 ---------------------------------------------------------------
  

 Cite this work as:
 Gaussian 16, Revision C.01,
 M. J. Frisch, G. W. Trucks, H. B. Schlegel, G. E. Scuseria, 
 M. A. Robb, J. R. Cheeseman, G. Scalmani, V. Barone, 
 G. A. Petersson, H. Nakatsuji, X. Li, M. Caricato, A. V. Marenich, 
 J. Bloino, B. G. Janesko, R. Gomperts, B. Mennucci, H. P. Hratchian, 
 J. V. Ortiz, A. F. Izmaylov, J. L. Sonnenberg, D. Williams-Young, 
 F. Ding, F. Lipparini, F. Egidi, J. Goings, B. Peng, A. Petrone, 
 T. Henderson, D. Ranasinghe, V. G. Zakrzewski, J. Gao, N. Rega, 
 G. Zheng, W. Liang, M. Hada, M. Ehara, K. Toyota, R. Fukuda, 
 J. Hasegawa, M. Ishida, T. Nakajima, Y. Honda, O. Kitao, H. Nakai, 
 T. Vreven, K. Throssell, J. A. Montgomery, Jr., J. E. Peralta, 
 F. Ogliaro, M. J. Bearpark, J. J. Heyd, E. N. Brothers, K. N. Kudin, 
 V. N. Staroverov, T. A. Keith, R. Kobayashi, J. Normand, 
 K. Raghavachari, A. P. Rendell, J. C. Burant, S. S. Iyengar, 
 J. Tomasi, M. Cossi, J. M. Millam, M. Klene, C. Adamo, R. Cammi, 
 J. W. Ochterski, R. L. Martin, K. Morokuma, O. Farkas, 
 J. B. Foresman, and D. J. Fox, Gaussian, Inc., Wallingford CT, 2019.
 
 ******************************************
 Gaussian 16:  ES64L-G16RevC.01  3-Jul-2019
                 8-Jan-2021 
 ******************************************
 %nprocshared=16
 Will use up to   16 processors via shared memory.
 %mem=7GB
 -----------------------------------------
 # b3lyp/def2svp geom=NewRedundant pop=NBO
 -----------------------------------------
 1/29=4000,38=1,172=1/1;
 2/12=2,17=6,18=5,40=1/2;
 3/5=43,7=101,11=2,25=1,30=1,74=-5/1,2,3;
 4//1;
 5/5=2,38=5/2;
 6/7=2,8=2,9=2,10=2,28=1,40=1/1,7;
 99/5=1,9=1/99;
 -
 9
 -
 Symbolic Z-matrix:
 Charge =  0 Multiplicity = 1
 C                    -3.24021  -1.0986    0.6111 
 C                    -3.07202   0.00399  -0.402 
 C                    -4.28566   0.25485  -1.26011 
 C                    -1.94907   0.7267   -0.5601 
 C                    -0.65159   0.59035   0.18371 
 C                     0.45254  -0.06761  -0.67439 
 C                     1.79767  -0.14013   0.01001 
 C                     1.85207  -1.00255   1.24571 
 C                     2.84072   0.55766  -0.46976 
 C                     4.22734   0.64671   0.08846 
 O                     5.14535   0.61601  -0.99119 
 H                    -3.48862  -2.04971   0.10785 
 H                    -4.08302  -0.87911   1.29034 
 H                    -2.34528  -1.26696   1.22418 
 H                    -5.15993   0.5235   -0.6403 
 H                    -4.57004  -0.65473  -1.81898 
 H                    -4.11768   1.06448  -1.98534 
 H                    -1.9517    1.48947  -1.34957 
 H                    -0.2968    1.59089   0.48907 
 H                    -0.78985   0.01571   1.11154 
 H                     0.54862   0.48524  -1.62256 
 H                     0.11721  -1.08792  -0.93726 
 H                     2.87908  -1.23457   1.55935 
 H                     1.35309  -0.51047   2.09867 
 H                     1.32034  -1.95441   1.07769 
 H                     2.69725   1.16315  -1.37242 
 H                     4.32441   1.59638   0.66003 
 H                     4.41935  -0.1721    0.80886 
 H                     6.02644   0.79376  -0.64014 
 
                          Input orientation:                          
 ---------------------------------------------------------------------
 Center     Atomic      Atomic             Coordinates (Angstroms)
 Number     Number       Type             X           Y           Z
 ---------------------------------------------------------------------
      1          6           0       -3.240213   -1.098603    0.611099
      2          6           0       -3.072020    0.003994   -0.401999
      3          6           0       -4.285658    0.254847   -1.260106
      4          6           0       -1.949068    0.726703   -0.560105
      5          6           0       -0.651589    0.590350    0.183713
      6          6           0        0.452537   -0.067606   -0.674385
      7          6           0        1.797672   -0.140129    0.010006
      8          6           0        1.852069   -1.002549    1.245715
      9          6           0        2.840723    0.557661   -0.469762
     10          6           0        4.227344    0.646712    0.088456
     11          8           0        5.145353    0.616013   -0.991189
     12          1           0       -3.488620   -2.049705    0.107853
     13          1           0       -4.083025   -0.879111    1.290339
     14          1           0       -2.345283   -1.266963    1.224179
     15          1           0       -5.159934    0.523503   -0.640296
     16          1           0       -4.570044   -0.654731   -1.818980
     17          1           0       -4.117678    1.064478   -1.985342
     18          1           0       -1.951697    1.489469   -1.349567
     19          1           0       -0.296799    1.590889    0.489073
     20          1           0       -0.789852    0.015710    1.111543
     21          1           0        0.548621    0.485244   -1.622556
     22          1           0        0.117211   -1.087917   -0.937256
     23          1           0        2.879077   -1.234566    1.559351
     24          1           0        1.353092   -0.510474    2.098673
     25          1           0        1.320345   -1.954410    1.077688
     26          1           0        2.697250    1.163150   -1.372419
     27          1           0        4.324405    1.596380    0.660033
     28          1           0        4.419347   -0.172099    0.808863
     29          1           0        6.026435    0.793761   -0.640136
 ---------------------------------------------------------------------
                    Distance matrix (angstroms):
                    1          2          3          4          5
     1  C    0.000000
     2  C    1.506777   0.000000
     3  C    2.534993   1.507378   0.000000
     4  C    2.523988   1.344740   2.484411   0.000000
     5  C    3.120287   2.558390   3.924745   1.501769   0.000000
     6  C    4.043740   3.535792   4.785137   2.532133   1.545424
     7  C    5.163358   4.889215   6.227045   3.887736   2.561768
     8  C    5.132572   5.289115   6.747730   4.549719   3.151742
     9  C    6.394470   5.938996   7.176464   4.793625   3.553075
    10  C    7.686592   7.344001   8.628058   6.210886   4.880189
    11  O    8.707752   8.261170   9.441754   7.108368   5.914862
    12  H    1.104336   2.156661   2.795986   3.244200   3.876131
    13  H    1.104480   2.160095   2.798515   3.249084   3.893415
    14  H    1.097776   2.188135   3.500376   2.704692   2.720437
    15  H    2.807588   2.164731   1.104852   3.218288   4.583517
    16  H    2.805487   2.164677   1.104784   3.219105   4.573324
    17  H    3.491471   2.173707   1.099858   2.616918   4.116232
    18  H    3.493222   2.087976   2.641906   1.097756   2.202190
    19  H    3.988978   3.318749   4.555834   2.139529   1.104627
    20  H    2.737957   2.738474   4.231142   2.154925   1.100090
    21  H    4.674724   3.851026   4.853319   2.724987   2.171212
    22  H    3.697271   3.413205   4.614380   2.775716   2.159677
    23  H    6.193818   6.387213   7.842265   5.625803   4.205747
    24  H    4.863869   5.108782   6.607768   4.416330   2.982890
    25  H    4.663560   5.031669   6.463231   4.534291   3.341185
    26  H    6.656075   5.964045   7.042629   4.736941   3.736893
    27  H    8.030490   7.640073   8.922994   6.449926   5.098971
    28  H    7.717926   7.590638   8.957680   6.575609   5.165902
    29  H    9.540304   9.135772  10.344760   7.976187   6.731725
                    6          7          8          9         10
     6  C    0.000000
     7  C    1.510972   0.000000
     8  C    2.553349   1.507880   0.000000
     9  C    2.477148   1.343519   2.520824   0.000000
    10  C    3.916803   2.555109   3.114682   1.497416   0.000000
    11  O    4.752916   3.575068   4.297581   2.363601   1.417503
    12  H    4.480328   5.621472   5.560056   6.869686   8.173564
    13  H    5.008992   6.063657   5.936545   7.287012   8.534336
    14  H    3.587590   4.461844   4.205727   5.752682   6.939125
    15  H    5.643617   7.019372   7.419842   8.002547   9.416329
    16  H    5.184702   6.645134   7.124385   7.629531   9.095389
    17  H    4.887443   6.357976   7.095788   7.139551   8.608982
    18  H    2.942906   4.308340   5.235864   4.960808   6.399899
    19  H    2.160034   2.759119   3.451965   3.439618   4.638948
    20  H    2.177157   2.816549   2.834536   3.996913   5.159179
    21  H    1.101773   2.148599   3.484176   2.566693   4.060374
    22  H    1.105703   2.149315   2.789691   3.216208   4.577577
    23  H    3.498495   2.183506   1.098611   2.707553   2.742364
    24  H    2.949064   2.167334   1.103926   3.154491   3.693423
    25  H    2.717145   2.158565   1.103178   3.319134   4.024309
    26  H    2.653440   2.102112   3.501315   1.096354   2.177625
    27  H    4.420507   3.134068   3.634543   2.134639   1.112650
    28  H    4.236334   2.740872   2.733387   2.158585   1.107386
    29  H    5.640165   4.379187   4.920214   3.198990   1.946587
                   11         12         13         14         15
    11  O    0.000000
    12  H    9.102716   0.000000
    13  H    9.623082   1.766884   0.000000
    14  H    8.035116   1.779351   1.781727   0.000000
    15  H   10.311674   3.158230   2.618093   3.821557   0.000000
    16  H    9.833054   2.613066   3.155217   3.819058   1.767908
    17  H    9.327015   3.804644   3.809044   4.344885   1.785525
    18  H    7.159572   4.124555   4.137853   3.791701   3.424754
    19  H    5.723511   4.856643   4.591125   3.592212   5.105376
    20  H    6.325227   3.543541   3.417259   2.019233   4.735442
    21  H    4.641731   5.071449   5.639021   4.421404   5.792572
    22  H    5.309284   3.875476   4.758966   3.281423   5.525678
    23  H    3.881481   6.581708   6.976359   5.235202   8.517920
    24  H    5.019707   5.456627   5.508236   3.874919   7.140768
    25  H    5.051535   4.906711   5.513428   3.732408   7.147415
    26  H    2.537302   7.125913   7.565265   6.170487   7.917101
    27  H    2.088446   8.639572   8.786934   7.280229   9.632996
    28  H    2.094849   8.157988   8.545292   6.865234   9.713216
    29  H    0.964955   9.958969  10.427196   8.820880  11.189633
                   16         17         18         19         20
    16  H    0.000000
    17  H    1.785494   0.000000
    18  H    3.416677   2.297020   0.000000
    19  H    5.350751   4.582462   2.475797   0.000000
    20  H    4.829835   4.665302   3.094982   1.764019   0.000000
    21  H    5.247748   4.716087   2.708243   2.529064   3.080141
    22  H    4.789097   4.864728   3.330660   3.062976   2.497665
    23  H    8.199923   8.173435   6.262471   4.383479   3.901892
    24  H    7.102982   7.006352   5.178007   3.119083   2.417334
    25  H    6.691527   6.933104   5.334616   3.940910   2.887117
    26  H    7.504510   6.843147   4.660442   3.551400   4.432445
    27  H    9.503906   8.862827   6.590856   4.624369   5.371965
    28  H    9.378041   9.067387   6.928913   5.045041   5.221364
    29  H   10.759794  10.236499   8.039770   6.472544   7.080644
                   21         22         23         24         25
    21  H    0.000000
    22  H    1.769346   0.000000
    23  H    4.302709   3.725917   0.000000
    24  H    3.935247   3.328318   1.773079   0.000000
    25  H    3.720052   2.501667   1.783206   1.768737   0.000000
    26  H    2.266877   3.451560   3.791751   4.081207   4.197389
    27  H    4.549877   5.239968   3.303331   3.916276   4.669788
    28  H    4.618054   4.732444   2.016060   3.343655   3.585068
    29  H    5.573758   6.208697   4.342547   5.571556   5.714075
                   26         27         28         29
    26  H    0.000000
    27  H    2.639353   0.000000
    28  H    3.083262   1.777268   0.000000
    29  H    3.428726   2.287257   2.369645   0.000000
 Stoichiometry    C10H18O
 Framework group  C1[X(C10H18O)]
 Deg. of freedom    81
 Full point group                 C1      NOp   1
 Largest Abelian subgroup         C1      NOp   1
 Largest concise Abelian subgroup C1      NOp   1
                         Standard orientation:                         
 ---------------------------------------------------------------------
 Center     Atomic      Atomic             Coordinates (Angstroms)
 Number     Number       Type             X           Y           Z
 ---------------------------------------------------------------------
      1          6           0        3.588306    1.278671   -0.181901
      2          6           0        3.375270   -0.197611    0.031608
      3          6           0        4.592361   -1.048570   -0.226744
      4          6           0        2.211925   -0.749955    0.418740
      5          6           0        0.906745   -0.058050    0.689078
      6          6           0       -0.128419   -0.294325   -0.433839
      7          6           0       -1.483733    0.312275   -0.154204
      8          6           0       -1.514458    1.816702   -0.056948
      9          6           0       -2.557128   -0.477152    0.018051
     10          6           0       -3.961055   -0.069152    0.341749
     11          8           0       -4.845823   -0.874056   -0.418929
     12          1           0        3.912016    1.475229   -1.219270
     13          1           0        4.396393    1.654619    0.470427
     14          1           0        2.690265    1.880418    0.009239
     15          1           0        5.430197   -0.750361    0.428848
     16          1           0        4.950723   -0.922101   -1.264111
     17          1           0        4.391065   -2.117122   -0.061324
     18          1           0        2.185605   -1.842789    0.519182
     19          1           0        0.478974   -0.437795    1.634068
     20          1           0        1.057544    1.022375    0.830996
     21          1           0       -0.235169   -1.377859   -0.602547
     22          1           0        0.280099    0.131329   -1.368992
     23          1           0       -2.532047    2.227191   -0.111353
     24          1           0       -1.071891    2.164835    0.892573
     25          1           0       -0.917072    2.269641   -0.866256
     26          1           0       -2.429600   -1.562892   -0.064992
     27          1           0       -4.135536   -0.214540    1.430973
     28          1           0       -4.118104    1.008632    0.141698
     29          1           0       -5.745760   -0.693367   -0.121266
 ---------------------------------------------------------------------
 Rotational constants (GHZ):           3.0553311           0.3277361           0.3062699
 Standard basis: def2SVP (5D, 7F)
 There are   255 symmetry adapted cartesian basis functions of A   symmetry.
 There are   244 symmetry adapted basis functions of A   symmetry.
   244 basis functions,   401 primitive gaussians,   255 cartesian basis functions
    43 alpha electrons       43 beta electrons
       nuclear repulsion energy       587.2354149556 Hartrees.
 NAtoms=   29 NActive=   29 NUniq=   29 SFac= 1.00D+00 NAtFMM=   60 NAOKFM=F Big=F
 Integral buffers will be    131072 words long.
 Raffenetti 2 integral format.
 Two-electron integral symmetry is turned on.
 One-electron integrals computed using PRISM.
   1 Symmetry operations used in ECPInt.
 ECPInt:  NShTT=    7260 NPrTT=   24950 LenC2=    6701 LenP2D=   17402.
 LDataN:  DoStor=T MaxTD1= 4 Len=   56
 NBasis=   244 RedAO= T EigKep=  1.16D-03  NBF=   244
 NBsUse=   244 1.00D-06 EigRej= -1.00D+00 NBFU=   244
 ExpMin= 1.22D-01 ExpMax= 2.27D+03 ExpMxC= 3.41D+02 IAcc=3 IRadAn=         5 AccDes= 0.00D+00
 Harris functional with IExCor=  402 and IRadAn=       5 diagonalized for initial guess.
 HarFok:  IExCor=  402 AccDes= 0.00D+00 IRadAn=         5 IDoV= 1 UseB2=F ITyADJ=14
 ICtDFT=  3500011 ScaDFX=  1.000000  1.000000  1.000000  1.000000
 FoFCou: FMM=F IPFlag=           0 FMFlag=      100000 FMFlg1=           0
         NFxFlg=           0 DoJE=T BraDBF=F KetDBF=T FulRan=T
         wScrn=  0.000000 ICntrl=       500 IOpCl=  0 I1Cent=   200000004 NGrid=           0
         NMat0=    1 NMatS0=      1 NMatT0=    0 NMatD0=    1 NMtDS0=    0 NMtDT0=    0
 Petite list used in FoFCou.
 Requested convergence on RMS density matrix=1.00D-08 within 128 cycles.
 Requested convergence on MAX density matrix=1.00D-06.
 Requested convergence on             energy=1.00D-06.
 No special actions if energy rises.
 Integral accuracy reduced to 1.0D-05 until final iterations.
 Initial convergence to 1.0D-05 achieved.  Increase integral accuracy.
 SCF Done:  E(RB3LYP) =  -466.748395094     A.U. after   13 cycles
            NFock= 13  Conv=0.61D-08     -V/T= 2.0117

 **********************************************************************

            Population analysis using the SCF Density.

 **********************************************************************

 Orbital symmetries:
       Occupied  (A) (A) (A) (A) (A) (A) (A) (A) (A) (A) (A) (A)
                 (A) (A) (A) (A) (A) (A) (A) (A) (A) (A) (A) (A)
                 (A) (A) (A) (A) (A) (A) (A) (A) (A) (A) (A) (A)
                 (A) (A) (A) (A) (A) (A) (A)
       Virtual   (A) (A) (A) (A) (A) (A) (A) (A) (A) (A) (A) (A)
                 (A) (A) (A) (A) (A) (A) (A) (A) (A) (A) (A) (A)
                 (A) (A) (A) (A) (A) (A) (A) (A) (A) (A) (A) (A)
                 (A) (A) (A) (A) (A) (A) (A) (A) (A) (A) (A) (A)
                 (A) (A) (A) (A) (A) (A) (A) (A) (A) (A) (A) (A)
                 (A) (A) (A) (A) (A) (A) (A) (A) (A) (A) (A) (A)
                 (A) (A) (A) (A) (A) (A) (A) (A) (A) (A) (A) (A)
                 (A) (A) (A) (A) (A) (A) (A) (A) (A) (A) (A) (A)
                 (A) (A) (A) (A) (A) (A) (A) (A) (A) (A) (A) (A)
                 (A) (A) (A) (A) (A) (A) (A) (A) (A) (A) (A) (A)
                 (A) (A) (A) (A) (A) (A) (A) (A) (A) (A) (A) (A)
                 (A) (A) (A) (A) (A) (A) (A) (A) (A) (A) (A) (A)
                 (A) (A) (A) (A) (A) (A) (A) (A) (A) (A) (A) (A)
                 (A) (A) (A) (A) (A) (A) (A) (A) (A) (A) (A) (A)
                 (A) (A) (A) (A) (A) (A) (A) (A) (A) (A) (A) (A)
                 (A) (A) (A) (A) (A) (A) (A) (A) (A) (A) (A) (A)
                 (A) (A) (A) (A) (A) (A) (A) (A) (A)
 The electronic state is 1-A.
 Alpha  occ. eigenvalues --  -19.12157 -10.23021 -10.18694 -10.18646 -10.18449
 Alpha  occ. eigenvalues --  -10.18292 -10.18285 -10.18181 -10.18085 -10.17336
 Alpha  occ. eigenvalues --  -10.17207  -1.00006  -0.81565  -0.79712  -0.74653
 Alpha  occ. eigenvalues --   -0.70589  -0.68251  -0.67363  -0.63242  -0.58955
 Alpha  occ. eigenvalues --   -0.52479  -0.51262  -0.49509  -0.47005  -0.46724
 Alpha  occ. eigenvalues --   -0.44242  -0.43538  -0.42919  -0.41941  -0.40526
 Alpha  occ. eigenvalues --   -0.39748  -0.38197  -0.37379  -0.37119  -0.36759
 Alpha  occ. eigenvalues --   -0.36336  -0.34815  -0.33845  -0.32383  -0.31376
 Alpha  occ. eigenvalues --   -0.27091  -0.24148  -0.22915
 Alpha virt. eigenvalues --    0.01201   0.02444   0.05038   0.05943   0.07030
 Alpha virt. eigenvalues --    0.08187   0.09661   0.10229   0.11034   0.11456
 Alpha virt. eigenvalues --    0.12618   0.12922   0.13387   0.14024   0.14673
 Alpha virt. eigenvalues --    0.16006   0.16927   0.18415   0.19665   0.20564
 Alpha virt. eigenvalues --    0.21621   0.22254   0.23490   0.24049   0.24917
 Alpha virt. eigenvalues --    0.26632   0.30397   0.32363   0.37849   0.38643
 Alpha virt. eigenvalues --    0.39852   0.41948   0.42412   0.43626   0.43737
 Alpha virt. eigenvalues --    0.44961   0.45235   0.47445   0.48190   0.49680
 Alpha virt. eigenvalues --    0.50578   0.53788   0.54209   0.55174   0.56861
 Alpha virt. eigenvalues --    0.57592   0.58587   0.61494   0.61637   0.62241
 Alpha virt. eigenvalues --    0.63192   0.63493   0.63901   0.64168   0.64695
 Alpha virt. eigenvalues --    0.64932   0.65536   0.65849   0.65944   0.66780
 Alpha virt. eigenvalues --    0.67161   0.67477   0.68396   0.68707   0.69125
 Alpha virt. eigenvalues --    0.69553   0.69721   0.70571   0.71235   0.72255
 Alpha virt. eigenvalues --    0.72698   0.73213   0.74317   0.76392   0.78458
 Alpha virt. eigenvalues --    0.80824   0.82899   0.86570   0.90162   0.91952
 Alpha virt. eigenvalues --    0.93562   0.96085   0.99231   1.01760   1.03332
 Alpha virt. eigenvalues --    1.03931   1.10332   1.14119   1.15356   1.16279
 Alpha virt. eigenvalues --    1.18768   1.20035   1.21511   1.23548   1.25356
 Alpha virt. eigenvalues --    1.28481   1.36255   1.38454   1.39524   1.41596
 Alpha virt. eigenvalues --    1.45260   1.47544   1.50149   1.50496   1.51791
 Alpha virt. eigenvalues --    1.53453   1.53782   1.54190   1.54550   1.57915
 Alpha virt. eigenvalues --    1.58994   1.61177   1.66446   1.67804   1.68997
 Alpha virt. eigenvalues --    1.69803   1.70767   1.71766   1.74200   1.75519
 Alpha virt. eigenvalues --    1.77419   1.78300   1.78741   1.79814   1.80048
 Alpha virt. eigenvalues --    1.80442   1.80484   1.82069   1.83208   1.84114
 Alpha virt. eigenvalues --    1.84507   1.85313   1.87456   1.88381   1.90002
 Alpha virt. eigenvalues --    1.90480   1.91283   1.93056   1.93793   1.95926
 Alpha virt. eigenvalues --    1.97510   1.97958   1.99995   2.01338   2.02074
 Alpha virt. eigenvalues --    2.06446   2.08077   2.09925   2.13208   2.15453
 Alpha virt. eigenvalues --    2.17037   2.17720   2.20873   2.22694   2.25461
 Alpha virt. eigenvalues --    2.27508   2.28229   2.29323   2.32858   2.34116
 Alpha virt. eigenvalues --    2.35160   2.37476   2.39288   2.41808   2.43231
 Alpha virt. eigenvalues --    2.45045   2.46735   2.49249   2.51937   2.55217
 Alpha virt. eigenvalues --    2.57516   2.59279   2.62410   2.62448   2.64501
 Alpha virt. eigenvalues --    2.65603   2.70610   2.71423   2.76934   2.77673
 Alpha virt. eigenvalues --    2.79478   2.82395   2.86165   2.88866   2.89459
 Alpha virt. eigenvalues --    2.90897   2.92228   2.93077   2.93786   2.95958
 Alpha virt. eigenvalues --    2.97496   2.98191   3.00416   3.07577   3.10647
 Alpha virt. eigenvalues --    3.14500   3.19260   3.24010   3.24830   3.32982
 Alpha virt. eigenvalues --    3.77302
          Condensed to atoms (all electrons):
               1          2          3          4          5          6
     1  C    4.547886   0.410348  -0.086560  -0.059964  -0.022882  -0.000044
     2  C    0.410348   4.857126   0.408587   0.666183  -0.035801  -0.005294
     3  C   -0.086560   0.408587   4.553443  -0.046091   0.012278  -0.000209
     4  C   -0.059964   0.666183  -0.046091   4.862139   0.359534  -0.050237
     5  C   -0.022882  -0.035801   0.012278   0.359534   4.684653   0.415799
     6  C   -0.000044  -0.005294  -0.000209  -0.050237   0.415799   4.697391
     7  C   -0.000050   0.000278   0.000009   0.007039  -0.050759   0.364741
     8  C   -0.000044  -0.000066   0.000000   0.000028  -0.002600  -0.082077
     9  C   -0.000000  -0.000002  -0.000000  -0.000055  -0.005892  -0.043747
    10  C   -0.000000  -0.000000   0.000000   0.000009  -0.000330   0.010958
    11  O   -0.000000   0.000000   0.000000  -0.000000  -0.000001  -0.000128
    12  H    0.364233  -0.016644  -0.001382   0.002102   0.001395   0.000349
    13  H    0.366770  -0.019532  -0.001677   0.003257   0.000645  -0.000110
    14  H    0.366473   0.001389   0.009213  -0.022526   0.007381  -0.000651
    15  H    0.000493  -0.020287   0.368511   0.000226  -0.000554  -0.000032
    16  H   -0.000113  -0.020175   0.368574   0.000875  -0.000460   0.000104
    17  H    0.008887  -0.008688   0.370269  -0.015760   0.000290  -0.000008
    18  H    0.013660  -0.025286  -0.027010   0.386188  -0.067763  -0.003137
    19  H    0.000606   0.008801  -0.000495  -0.010486   0.328411  -0.029810
    20  H    0.006511  -0.026215  -0.000004  -0.000368   0.348574  -0.019963
    21  H    0.000126  -0.001869  -0.000003  -0.001899  -0.023451   0.348198
    22  H    0.000299   0.004802  -0.000308  -0.001156  -0.031338   0.335160
    23  H    0.000000  -0.000001   0.000000   0.000011   0.000098   0.009809
    24  H    0.000009   0.000020  -0.000000   0.000037   0.004479  -0.004851
    25  H   -0.000005   0.000021  -0.000000  -0.000098  -0.005282   0.001170
    26  H   -0.000000   0.000005  -0.000000  -0.000108  -0.000358  -0.025240
    27  H   -0.000000   0.000000  -0.000000  -0.000003   0.000173  -0.000907
    28  H    0.000000   0.000000  -0.000000   0.000001  -0.000081   0.000180
    29  H    0.000000  -0.000000   0.000000   0.000000   0.000000   0.000023
               7          8          9         10         11         12
     1  C   -0.000050  -0.000044  -0.000000  -0.000000  -0.000000   0.364233
     2  C    0.000278  -0.000066  -0.000002  -0.000000   0.000000  -0.016644
     3  C    0.000009   0.000000  -0.000000   0.000000   0.000000  -0.001382
     4  C    0.007039   0.000028  -0.000055   0.000009  -0.000000   0.002102
     5  C   -0.050759  -0.002600  -0.005892  -0.000330  -0.000001   0.001395
     6  C    0.364741  -0.082077  -0.043747   0.010958  -0.000128   0.000349
     7  C    4.904370   0.390780   0.615156  -0.008663   0.002423  -0.000016
     8  C    0.390780   4.576169  -0.058768  -0.023269   0.000175   0.000006
     9  C    0.615156  -0.058768   5.048149   0.310112  -0.065194   0.000000
    10  C   -0.008663  -0.023269   0.310112   4.484262   0.333663  -0.000000
    11  O    0.002423   0.000175  -0.065194   0.333663   7.784873   0.000000
    12  H   -0.000016   0.000006   0.000000  -0.000000   0.000000   0.681435
    13  H    0.000005   0.000000  -0.000000   0.000000   0.000000  -0.025567
    14  H    0.000126  -0.000115   0.000002   0.000000   0.000000  -0.020545
    15  H    0.000000  -0.000000  -0.000000  -0.000000  -0.000000  -0.002098
    16  H   -0.000002   0.000000   0.000000  -0.000000  -0.000000   0.005906
    17  H    0.000001  -0.000000   0.000000  -0.000000  -0.000000  -0.000114
    18  H   -0.000309   0.000038   0.000005   0.000001   0.000000  -0.000463
    19  H    0.006833  -0.003846   0.004230  -0.000419   0.000001  -0.000081
    20  H   -0.014174   0.011288  -0.000587   0.000090   0.000000  -0.000650
    21  H   -0.014462   0.011187  -0.016606   0.000592  -0.000034  -0.000005
    22  H   -0.007670  -0.009939   0.004164  -0.000683   0.000009  -0.000262
    23  H    0.001164   0.361423  -0.023813   0.005991  -0.000450  -0.000000
    24  H   -0.009890   0.367556  -0.001893   0.000932  -0.000013  -0.000002
    25  H   -0.016619   0.359015   0.005249   0.000834   0.000006   0.000004
    26  H   -0.017136   0.012591   0.367497  -0.063106   0.008821   0.000000
    27  H   -0.003770   0.001786  -0.003611   0.338422  -0.030560   0.000000
    28  H   -0.011181   0.003681  -0.032807   0.370884  -0.025833  -0.000000
    29  H   -0.000566  -0.000016   0.007974  -0.014217   0.306269  -0.000000
              13         14         15         16         17         18
     1  C    0.366770   0.366473   0.000493  -0.000113   0.008887   0.013660
     2  C   -0.019532   0.001389  -0.020287  -0.020175  -0.008688  -0.025286
     3  C   -0.001677   0.009213   0.368511   0.368574   0.370269  -0.027010
     4  C    0.003257  -0.022526   0.000226   0.000875  -0.015760   0.386188
     5  C    0.000645   0.007381  -0.000554  -0.000460   0.000290  -0.067763
     6  C   -0.000110  -0.000651  -0.000032   0.000104  -0.000008  -0.003137
     7  C    0.000005   0.000126   0.000000  -0.000002   0.000001  -0.000309
     8  C    0.000000  -0.000115  -0.000000   0.000000  -0.000000   0.000038
     9  C   -0.000000   0.000002  -0.000000   0.000000   0.000000   0.000005
    10  C    0.000000   0.000000  -0.000000  -0.000000  -0.000000   0.000001
    11  O    0.000000   0.000000  -0.000000  -0.000000  -0.000000   0.000000
    12  H   -0.025567  -0.020545  -0.002098   0.005906  -0.000114  -0.000463
    13  H    0.681132  -0.021403   0.006060  -0.002126  -0.000110  -0.000457
    14  H   -0.021403   0.680043  -0.000077  -0.000172  -0.000513  -0.000180
    15  H    0.006060  -0.000077   0.684953  -0.028235  -0.021896   0.000614
    16  H   -0.002126  -0.000172  -0.028235   0.684795  -0.022172   0.000691
    17  H   -0.000110  -0.000513  -0.021896  -0.022172   0.675227   0.009785
    18  H   -0.000457  -0.000180   0.000614   0.000691   0.009785   0.733445
    19  H    0.000092  -0.000349   0.000063  -0.000015  -0.000003  -0.009187
    20  H   -0.000195   0.001647   0.000020   0.000009   0.000019   0.009579
    21  H    0.000003  -0.000066   0.000004  -0.000006  -0.000004   0.006949
    22  H    0.000041   0.000235   0.000014  -0.000045   0.000007  -0.001229
    23  H    0.000000   0.000006   0.000000  -0.000000   0.000000   0.000001
    24  H    0.000002  -0.000131   0.000000  -0.000000   0.000000  -0.000011
    25  H   -0.000002   0.000186  -0.000000   0.000000  -0.000000  -0.000000
    26  H   -0.000000  -0.000000  -0.000000   0.000000   0.000000  -0.000010
    27  H   -0.000000  -0.000000  -0.000000   0.000000  -0.000000  -0.000000
    28  H    0.000000   0.000000   0.000000  -0.000000   0.000000  -0.000000
    29  H   -0.000000  -0.000000  -0.000000   0.000000  -0.000000  -0.000000
              19         20         21         22         23         24
     1  C    0.000606   0.006511   0.000126   0.000299   0.000000   0.000009
     2  C    0.008801  -0.026215  -0.001869   0.004802  -0.000001   0.000020
     3  C   -0.000495  -0.000004  -0.000003  -0.000308   0.000000  -0.000000
     4  C   -0.010486  -0.000368  -0.001899  -0.001156   0.000011   0.000037
     5  C    0.328411   0.348574  -0.023451  -0.031338   0.000098   0.004479
     6  C   -0.029810  -0.019963   0.348198   0.335160   0.009809  -0.004851
     7  C    0.006833  -0.014174  -0.014462  -0.007670   0.001164  -0.009890
     8  C   -0.003846   0.011288   0.011187  -0.009939   0.361423   0.367556
     9  C    0.004230  -0.000587  -0.016606   0.004164  -0.023813  -0.001893
    10  C   -0.000419   0.000090   0.000592  -0.000683   0.005991   0.000932
    11  O    0.000001   0.000000  -0.000034   0.000009  -0.000450  -0.000013
    12  H   -0.000081  -0.000650  -0.000005  -0.000262  -0.000000  -0.000002
    13  H    0.000092  -0.000195   0.000003   0.000041   0.000000   0.000002
    14  H   -0.000349   0.001647  -0.000066   0.000235   0.000006  -0.000131
    15  H    0.000063   0.000020   0.000004   0.000014   0.000000   0.000000
    16  H   -0.000015   0.000009  -0.000006  -0.000045  -0.000000  -0.000000
    17  H   -0.000003   0.000019  -0.000004   0.000007   0.000000   0.000000
    18  H   -0.009187   0.009579   0.006949  -0.001229   0.000001  -0.000011
    19  H    0.741827  -0.033061  -0.010696   0.012438  -0.000046   0.000250
    20  H   -0.033061   0.725020   0.010791  -0.012274  -0.000402   0.002193
    21  H   -0.010696   0.010791   0.727279  -0.030355  -0.000475  -0.000288
    22  H    0.012438  -0.012274  -0.030355   0.730718  -0.000089  -0.000547
    23  H   -0.000046  -0.000402  -0.000475  -0.000089   0.680510  -0.019695
    24  H    0.000250   0.002193  -0.000288  -0.000547  -0.019695   0.662966
    25  H    0.000549   0.001058  -0.000227   0.007724  -0.018843  -0.025955
    26  H    0.000569  -0.000031   0.008631   0.000943  -0.000072  -0.000446
    27  H   -0.000050  -0.000006   0.000003  -0.000017  -0.001959   0.000529
    28  H    0.000037  -0.000008  -0.000028   0.000086   0.007462  -0.001341
    29  H   -0.000001  -0.000000   0.000001  -0.000002   0.000029   0.000006
              25         26         27         28         29
     1  C   -0.000005  -0.000000  -0.000000   0.000000   0.000000
     2  C    0.000021   0.000005   0.000000   0.000000  -0.000000
     3  C   -0.000000  -0.000000  -0.000000  -0.000000   0.000000
     4  C   -0.000098  -0.000108  -0.000003   0.000001   0.000000
     5  C   -0.005282  -0.000358   0.000173  -0.000081   0.000000
     6  C    0.001170  -0.025240  -0.000907   0.000180   0.000023
     7  C   -0.016619  -0.017136  -0.003770  -0.011181  -0.000566
     8  C    0.359015   0.012591   0.001786   0.003681  -0.000016
     9  C    0.005249   0.367497  -0.003611  -0.032807   0.007974
    10  C    0.000834  -0.063106   0.338422   0.370884  -0.014217
    11  O    0.000006   0.008821  -0.030560  -0.025833   0.306269
    12  H    0.000004   0.000000   0.000000  -0.000000  -0.000000
    13  H   -0.000002  -0.000000  -0.000000   0.000000  -0.000000
    14  H    0.000186  -0.000000  -0.000000   0.000000  -0.000000
    15  H   -0.000000  -0.000000  -0.000000   0.000000  -0.000000
    16  H    0.000000   0.000000   0.000000  -0.000000   0.000000
    17  H   -0.000000   0.000000  -0.000000   0.000000  -0.000000
    18  H   -0.000000  -0.000010  -0.000000  -0.000000  -0.000000
    19  H    0.000549   0.000569  -0.000050   0.000037  -0.000001
    20  H    0.001058  -0.000031  -0.000006  -0.000008  -0.000000
    21  H   -0.000227   0.008631   0.000003  -0.000028   0.000001
    22  H    0.007724   0.000943  -0.000017   0.000086  -0.000002
    23  H   -0.018843  -0.000072  -0.001959   0.007462   0.000029
    24  H   -0.025955  -0.000446   0.000529  -0.001341   0.000006
    25  H    0.682701  -0.000343  -0.000135   0.000066  -0.000005
    26  H   -0.000343   0.715140  -0.004555   0.011244  -0.000421
    27  H   -0.000135  -0.004555   0.762495  -0.045731  -0.007459
    28  H    0.000066   0.011244  -0.045731   0.745583  -0.003977
    29  H   -0.000005  -0.000421  -0.007459  -0.003977   0.554194
 Mulliken charges:
               1
     1  C    0.083361
     2  C   -0.177700
     3  C    0.072854
     4  C   -0.078878
     5  C    0.083841
     6  C    0.082564
     7  C   -0.137657
     8  C    0.085014
     9  C   -0.109560
    10  C    0.253937
    11  O   -0.314027
    12  H    0.012400
    13  H    0.013174
    14  H    0.000029
    15  H    0.012220
    16  H    0.012566
    17  H    0.004783
    18  H   -0.025912
    19  H   -0.006162
    20  H   -0.008859
    21  H   -0.013290
    22  H   -0.000726
    23  H   -0.000657
    24  H    0.026085
    25  H    0.008932
    26  H   -0.013615
    27  H   -0.004644
    28  H   -0.018236
    29  H    0.158166
 Sum of Mulliken charges =  -0.00000
 Mulliken charges with hydrogens summed into heavy atoms:
               1
     1  C    0.108963
     2  C   -0.177700
     3  C    0.102423
     4  C   -0.104790
     5  C    0.068819
     6  C    0.068548
     7  C   -0.137657
     8  C    0.119374
     9  C   -0.123175
    10  C    0.231057
    11  O   -0.155862
 Electronic spatial extent (au):  <R**2>=           3602.1493
 Charge=              0.0000 electrons
 Dipole moment (field-independent basis, Debye):
    X=             -0.1021    Y=              1.3706    Z=              1.0260  Tot=              1.7151
 Quadrupole moment (field-independent basis, Debye-Ang):
   XX=            -60.1755   YY=            -70.0069   ZZ=            -72.6774
   XY=             -3.4867   XZ=             -6.6485   YZ=             -1.1705
 Traceless Quadrupole moment (field-independent basis, Debye-Ang):
   XX=              7.4444   YY=             -2.3870   ZZ=             -5.0575
   XY=             -3.4867   XZ=             -6.6485   YZ=             -1.1705
 Octapole moment (field-independent basis, Debye-Ang**2):
  XXX=            -90.7736  YYY=             -4.3926  ZZZ=             -2.1282  XYY=             -2.5169
  XXY=             16.5590  XXZ=             21.9896  XZZ=             -4.5936  YZZ=              0.9374
  YYZ=              0.8793  XYZ=              4.6213
 Hexadecapole moment (field-independent basis, Debye-Ang**3):
 XXXX=          -3410.5809 YYYY=           -501.9022 ZZZZ=           -174.1108 XXXY=             -6.3048
 XXXZ=           -116.1468 YYYX=              6.3750 YYYZ=              0.4735 ZZZX=             -4.4426
 ZZZY=              0.2554 XXYY=           -792.1835 XXZZ=           -738.6577 YYZZ=           -113.3203
 XXYZ=            -21.0217 YYXZ=              0.7645 ZZXY=              7.5384
 N-N= 5.872354149556D+02 E-N=-2.255786297774D+03  KE= 4.613380796122D+02
 ******************************Gaussian NBO Version 3.1******************************
             N A T U R A L   A T O M I C   O R B I T A L   A N D
          N A T U R A L   B O N D   O R B I T A L   A N A L Y S I S
 ******************************Gaussian NBO Version 3.1******************************
       /RESON  / : Allow strongly delocalized NBO set

 Analyzing the SCF density

 Job title: 9                                                               

 Storage needed:    181404 in NPA,    239731 in NBO ( 939519601 available)
 GSVD:  LWork=       34902 too small for GESVD, short by       13385 words or       13385 for optimal perf.


 NATURAL POPULATIONS:  Natural atomic orbital occupancies 
                                                          
   NAO  Atom  No  lang   Type(AO)    Occupancy      Energy
 ----------------------------------------------------------
     1    C    1  S      Cor( 1S)     1.99918     -10.06192
     2    C    1  S      Val( 2S)     1.08070      -0.22205
     3    C    1  S      Ryd( 3S)     0.00061       0.88840
     4    C    1  px     Val( 2p)     1.22584      -0.07473
     5    C    1  px     Ryd( 3p)     0.00305       0.63355
     6    C    1  py     Val( 2p)     1.11275      -0.06445
     7    C    1  py     Ryd( 3p)     0.00140       0.51834
     8    C    1  pz     Val( 2p)     1.21802      -0.07632
     9    C    1  pz     Ryd( 3p)     0.00086       0.58944
    10    C    1  dxy    Ryd( 3d)     0.00061       2.35810
    11    C    1  dxz    Ryd( 3d)     0.00047       2.31613
    12    C    1  dyz    Ryd( 3d)     0.00037       2.10819
    13    C    1  dx2y2  Ryd( 3d)     0.00050       2.27194
    14    C    1  dz2    Ryd( 3d)     0.00056       2.36503

    15    C    2  S      Cor( 1S)     1.99881     -10.05355
    16    C    2  S      Val( 2S)     0.87023      -0.11154
    17    C    2  S      Ryd( 3S)     0.00060       0.54691
    18    C    2  px     Val( 2p)     1.08543      -0.04318
    19    C    2  px     Ryd( 3p)     0.00310       0.80753
    20    C    2  py     Val( 2p)     1.05161      -0.04278
    21    C    2  py     Ryd( 3p)     0.00448       0.97039
    22    C    2  pz     Val( 2p)     0.99926      -0.08016
    23    C    2  pz     Ryd( 3p)     0.00229       0.64030
    24    C    2  dxy    Ryd( 3d)     0.00090       2.38857
    25    C    2  dxz    Ryd( 3d)     0.00085       2.05768
    26    C    2  dyz    Ryd( 3d)     0.00051       1.97848
    27    C    2  dx2y2  Ryd( 3d)     0.00089       2.37121
    28    C    2  dz2    Ryd( 3d)     0.00058       2.13234

    29    C    3  S      Cor( 1S)     1.99918     -10.06052
    30    C    3  S      Val( 2S)     1.08313      -0.22146
    31    C    3  S      Ryd( 3S)     0.00051       0.87343
    32    C    3  px     Val( 2p)     1.14154      -0.06623
    33    C    3  px     Ryd( 3p)     0.00172       0.52714
    34    C    3  py     Val( 2p)     1.18746      -0.06917
    35    C    3  py     Ryd( 3p)     0.00312       0.61046
    36    C    3  pz     Val( 2p)     1.21402      -0.07272
    37    C    3  pz     Ryd( 3p)     0.00091       0.57888
    38    C    3  dxy    Ryd( 3d)     0.00049       2.25467
    39    C    3  dxz    Ryd( 3d)     0.00066       2.31741
    40    C    3  dyz    Ryd( 3d)     0.00020       2.10521
    41    C    3  dx2y2  Ryd( 3d)     0.00062       2.36838
    42    C    3  dz2    Ryd( 3d)     0.00056       2.37274

    43    C    4  S      Cor( 1S)     1.99878     -10.03932
    44    C    4  S      Val( 2S)     0.93151      -0.11952
    45    C    4  S      Ryd( 3S)     0.00180       0.63868
    46    C    4  px     Val( 2p)     1.06542      -0.02712
    47    C    4  px     Ryd( 3p)     0.00316       0.72653
    48    C    4  py     Val( 2p)     1.16590      -0.03733
    49    C    4  py     Ryd( 3p)     0.00540       0.95708
    50    C    4  pz     Val( 2p)     1.03714      -0.08470
    51    C    4  pz     Ryd( 3p)     0.00347       0.60718
    52    C    4  dxy    Ryd( 3d)     0.00061       2.35270
    53    C    4  dxz    Ryd( 3d)     0.00078       2.09502
    54    C    4  dyz    Ryd( 3d)     0.00019       1.98182
    55    C    4  dx2y2  Ryd( 3d)     0.00085       2.51040
    56    C    4  dz2    Ryd( 3d)     0.00051       2.18072

    57    C    5  S      Cor( 1S)     1.99909     -10.05774
    58    C    5  S      Val( 2S)     1.00830      -0.19183
    59    C    5  S      Ryd( 3S)     0.00122       0.92657
    60    C    5  px     Val( 2p)     1.07694      -0.06372
    61    C    5  px     Ryd( 3p)     0.00329       0.69753
    62    C    5  py     Val( 2p)     1.19807      -0.06912
    63    C    5  py     Ryd( 3p)     0.00374       0.77869
    64    C    5  pz     Val( 2p)     1.14583      -0.06830
    65    C    5  pz     Ryd( 3p)     0.00199       0.64175
    66    C    5  dxy    Ryd( 3d)     0.00053       2.22247
    67    C    5  dxz    Ryd( 3d)     0.00082       2.28212
    68    C    5  dyz    Ryd( 3d)     0.00040       2.15967
    69    C    5  dx2y2  Ryd( 3d)     0.00077       2.35556
    70    C    5  dz2    Ryd( 3d)     0.00073       2.30165

    71    C    6  S      Cor( 1S)     1.99906     -10.05568
    72    C    6  S      Val( 2S)     1.00743      -0.19007
    73    C    6  S      Ryd( 3S)     0.00147       0.93124
    74    C    6  px     Val( 2p)     1.05804      -0.06023
    75    C    6  px     Ryd( 3p)     0.00284       0.67969
    76    C    6  py     Val( 2p)     1.20695      -0.07040
    77    C    6  py     Ryd( 3p)     0.00528       0.80173
    78    C    6  pz     Val( 2p)     1.13949      -0.06677
    79    C    6  pz     Ryd( 3p)     0.00164       0.62030
    80    C    6  dxy    Ryd( 3d)     0.00051       2.19632
    81    C    6  dxz    Ryd( 3d)     0.00078       2.26435
    82    C    6  dyz    Ryd( 3d)     0.00043       2.17709
    83    C    6  dx2y2  Ryd( 3d)     0.00079       2.39127
    84    C    6  dz2    Ryd( 3d)     0.00069       2.29261

    85    C    7  S      Cor( 1S)     1.99880     -10.05278
    86    C    7  S      Val( 2S)     0.86537      -0.10713
    87    C    7  S      Ryd( 3S)     0.00134       0.58559
    88    C    7  px     Val( 2p)     1.08316      -0.04168
    89    C    7  px     Ryd( 3p)     0.00394       0.86736
    90    C    7  py     Val( 2p)     1.06244      -0.04394
    91    C    7  py     Ryd( 3p)     0.00409       0.97493
    92    C    7  pz     Val( 2p)     0.98899      -0.08338
    93    C    7  pz     Ryd( 3p)     0.00364       0.66858
    94    C    7  dxy    Ryd( 3d)     0.00087       2.42887
    95    C    7  dxz    Ryd( 3d)     0.00082       2.00694
    96    C    7  dyz    Ryd( 3d)     0.00065       1.96258
    97    C    7  dx2y2  Ryd( 3d)     0.00091       2.39790
    98    C    7  dz2    Ryd( 3d)     0.00043       2.17992

    99    C    8  S      Cor( 1S)     1.99918     -10.06313
   100    C    8  S      Val( 2S)     1.07957      -0.22373
   101    C    8  S      Ryd( 3S)     0.00068       0.89917
   102    C    8  px     Val( 2p)     1.23218      -0.07801
   103    C    8  px     Ryd( 3p)     0.00320       0.66640
   104    C    8  py     Val( 2p)     1.10864      -0.06606
   105    C    8  py     Ryd( 3p)     0.00143       0.50328
   106    C    8  pz     Val( 2p)     1.22122      -0.07823
   107    C    8  pz     Ryd( 3p)     0.00077       0.59663
   108    C    8  dxy    Ryd( 3d)     0.00048       2.29019
   109    C    8  dxz    Ryd( 3d)     0.00046       2.31417
   110    C    8  dyz    Ryd( 3d)     0.00050       2.17479
   111    C    8  dx2y2  Ryd( 3d)     0.00061       2.32862
   112    C    8  dz2    Ryd( 3d)     0.00046       2.32036

   113    C    9  S      Cor( 1S)     1.99876     -10.03955
   114    C    9  S      Val( 2S)     0.94644      -0.12795
   115    C    9  S      Ryd( 3S)     0.00199       0.55418
   116    C    9  px     Val( 2p)     1.06463      -0.03383
   117    C    9  px     Ryd( 3p)     0.00413       0.76098
   118    C    9  py     Val( 2p)     1.18119      -0.03868
   119    C    9  py     Ryd( 3p)     0.00554       0.91526
   120    C    9  pz     Val( 2p)     1.02746      -0.08726
   121    C    9  pz     Ryd( 3p)     0.00251       0.58990
   122    C    9  dxy    Ryd( 3d)     0.00065       2.38705
   123    C    9  dxz    Ryd( 3d)     0.00071       2.03288
   124    C    9  dyz    Ryd( 3d)     0.00031       1.97360
   125    C    9  dx2y2  Ryd( 3d)     0.00074       2.52513
   126    C    9  dz2    Ryd( 3d)     0.00045       2.19935

   127    C   10  S      Cor( 1S)     1.99908     -10.12275
   128    C   10  S      Val( 2S)     0.99255      -0.20240
   129    C   10  S      Ryd( 3S)     0.00261       0.78151
   130    C   10  px     Val( 2p)     0.93588      -0.06612
   131    C   10  px     Ryd( 3p)     0.00200       0.53440
   132    C   10  py     Val( 2p)     1.04904      -0.06303
   133    C   10  py     Ryd( 3p)     0.00346       0.63488
   134    C   10  pz     Val( 2p)     1.06271      -0.06545
   135    C   10  pz     Ryd( 3p)     0.00176       0.60841
   136    C   10  dxy    Ryd( 3d)     0.00139       2.17513
   137    C   10  dxz    Ryd( 3d)     0.00145       2.10562
   138    C   10  dyz    Ryd( 3d)     0.00087       2.13377
   139    C   10  dx2y2  Ryd( 3d)     0.00158       2.33204
   140    C   10  dz2    Ryd( 3d)     0.00159       2.38932

   141    O   11  S      Cor( 1S)     1.99975     -18.94169
   142    O   11  S      Val( 2S)     1.67877      -0.84208
   143    O   11  S      Ryd( 3S)     0.00151       1.37842
   144    O   11  px     Val( 2p)     1.42909      -0.25605
   145    O   11  px     Ryd( 3p)     0.00258       1.22240
   146    O   11  py     Val( 2p)     1.81153      -0.28559
   147    O   11  py     Ryd( 3p)     0.00131       1.07267
   148    O   11  pz     Val( 2p)     1.81050      -0.28609
   149    O   11  pz     Ryd( 3p)     0.00123       1.09431
   150    O   11  dxy    Ryd( 3d)     0.00063       2.98098
   151    O   11  dxz    Ryd( 3d)     0.00080       3.05576
   152    O   11  dyz    Ryd( 3d)     0.00106       2.89131
   153    O   11  dx2y2  Ryd( 3d)     0.00076       3.09828
   154    O   11  dz2    Ryd( 3d)     0.00099       2.85626

   155    H   12  S      Val( 1S)     0.77521       0.06614
   156    H   12  S      Ryd( 2S)     0.00180       0.36411
   157    H   12  px     Ryd( 2p)     0.00025       1.85629
   158    H   12  py     Ryd( 2p)     0.00017       1.76075
   159    H   12  pz     Ryd( 2p)     0.00064       2.30075

   160    H   13  S      Val( 1S)     0.77622       0.06629
   161    H   13  S      Ryd( 2S)     0.00189       0.36305
   162    H   13  px     Ryd( 2p)     0.00045       2.10043
   163    H   13  py     Ryd( 2p)     0.00022       1.82085
   164    H   13  pz     Ryd( 2p)     0.00040       1.99485

   165    H   14  S      Val( 1S)     0.78086       0.07555
   166    H   14  S      Ryd( 2S)     0.00120       0.41742
   167    H   14  px     Ryd( 2p)     0.00051       2.18178
   168    H   14  py     Ryd( 2p)     0.00030       1.95105
   169    H   14  pz     Ryd( 2p)     0.00021       1.77675

   170    H   15  S      Val( 1S)     0.77946       0.06719
   171    H   15  S      Ryd( 2S)     0.00194       0.36507
   172    H   15  px     Ryd( 2p)     0.00047       2.11240
   173    H   15  py     Ryd( 2p)     0.00020       1.80245
   174    H   15  pz     Ryd( 2p)     0.00040       1.99670

   175    H   16  S      Val( 1S)     0.77933       0.06733
   176    H   16  S      Ryd( 2S)     0.00191       0.36539
   177    H   16  px     Ryd( 2p)     0.00024       1.83379
   178    H   16  py     Ryd( 2p)     0.00018       1.77519
   179    H   16  pz     Ryd( 2p)     0.00065       2.30135

   180    H   17  S      Val( 1S)     0.77877       0.07600
   181    H   17  S      Ryd( 2S)     0.00136       0.36986
   182    H   17  px     Ryd( 2p)     0.00015       1.76529
   183    H   17  py     Ryd( 2p)     0.00065       2.35567
   184    H   17  pz     Ryd( 2p)     0.00019       1.76943

   185    H   18  S      Val( 1S)     0.79284       0.08169
   186    H   18  S      Ryd( 2S)     0.00229       0.37293
   187    H   18  px     Ryd( 2p)     0.00010       1.98250
   188    H   18  py     Ryd( 2p)     0.00077       2.38653
   189    H   18  pz     Ryd( 2p)     0.00020       1.71396

   190    H   19  S      Val( 1S)     0.77091       0.07953
   191    H   19  S      Ryd( 2S)     0.00279       0.37627
   192    H   19  px     Ryd( 2p)     0.00022       1.91808
   193    H   19  py     Ryd( 2p)     0.00023       1.90400
   194    H   19  pz     Ryd( 2p)     0.00059       2.23417

   195    H   20  S      Val( 1S)     0.78507       0.07837
   196    H   20  S      Ryd( 2S)     0.00231       0.49738
   197    H   20  px     Ryd( 2p)     0.00019       1.87108
   198    H   20  py     Ryd( 2p)     0.00064       2.39268
   199    H   20  pz     Ryd( 2p)     0.00020       1.80323

   200    H   21  S      Val( 1S)     0.77532       0.08320
   201    H   21  S      Ryd( 2S)     0.00248       0.39751
   202    H   21  px     Ryd( 2p)     0.00014       1.85317
   203    H   21  py     Ryd( 2p)     0.00067       2.37946
   204    H   21  pz     Ryd( 2p)     0.00018       1.81442

   205    H   22  S      Val( 1S)     0.77547       0.07769
   206    H   22  S      Ryd( 2S)     0.00297       0.39507
   207    H   22  px     Ryd( 2p)     0.00022       1.92917
   208    H   22  py     Ryd( 2p)     0.00024       1.92870
   209    H   22  pz     Ryd( 2p)     0.00058       2.22694

   210    H   23  S      Val( 1S)     0.77820       0.07360
   211    H   23  S      Ryd( 2S)     0.00161       0.40499
   212    H   23  px     Ryd( 2p)     0.00061       2.29164
   213    H   23  py     Ryd( 2p)     0.00022       1.84037
   214    H   23  pz     Ryd( 2p)     0.00020       1.77071

   215    H   24  S      Val( 1S)     0.77237       0.06578
   216    H   24  S      Ryd( 2S)     0.00147       0.38777
   217    H   24  px     Ryd( 2p)     0.00030       1.90894
   218    H   24  py     Ryd( 2p)     0.00021       1.82051
   219    H   24  pz     Ryd( 2p)     0.00057       2.22104

   220    H   25  S      Val( 1S)     0.77650       0.06675
   221    H   25  S      Ryd( 2S)     0.00182       0.37518
   222    H   25  px     Ryd( 2p)     0.00032       1.96689
   223    H   25  py     Ryd( 2p)     0.00024       1.85953
   224    H   25  pz     Ryd( 2p)     0.00048       2.10751

   225    H   26  S      Val( 1S)     0.78239       0.08789
   226    H   26  S      Ryd( 2S)     0.00318       0.37214
   227    H   26  px     Ryd( 2p)     0.00012       2.00034
   228    H   26  py     Ryd( 2p)     0.00077       2.38875
   229    H   26  pz     Ryd( 2p)     0.00018       1.69936

   230    H   27  S      Val( 1S)     0.81543       0.05042
   231    H   27  S      Ryd( 2S)     0.00277       0.34640
   232    H   27  px     Ryd( 2p)     0.00023       1.77965
   233    H   27  py     Ryd( 2p)     0.00022       1.84368
   234    H   27  pz     Ryd( 2p)     0.00072       2.32732

   235    H   28  S      Val( 1S)     0.82364       0.05641
   236    H   28  S      Ryd( 2S)     0.00216       0.40254
   237    H   28  px     Ryd( 2p)     0.00021       1.75828
   238    H   28  py     Ryd( 2p)     0.00066       2.33960
   239    H   28  pz     Ryd( 2p)     0.00024       1.79694

   240    H   29  S      Val( 1S)     0.54362       0.10561
   241    H   29  S      Ryd( 2S)     0.00157       0.40854
   242    H   29  px     Ryd( 2p)     0.00205       2.39129
   243    H   29  py     Ryd( 2p)     0.00142       1.72261
   244    H   29  pz     Ryd( 2p)     0.00141       1.77101

 WARNING:  1 low occupancy (<1.9990e) core orbital  found on  C    2
           1 low occupancy (<1.9990e) core orbital  found on  C    4
           1 low occupancy (<1.9990e) core orbital  found on  C    7
           1 low occupancy (<1.9990e) core orbital  found on  C    9


 Summary of Natural Population Analysis:                  
                                                          
                                       Natural Population 
                Natural  -----------------------------------------------
    Atom  No    Charge         Core      Valence    Rydberg      Total
 -----------------------------------------------------------------------
      C    1   -0.64493      1.99918     4.63732    0.00844     6.64493
      C    2   -0.01952      1.99881     4.00652    0.01419     6.01952
      C    3   -0.63413      1.99918     4.62615    0.00880     6.63413
      C    4   -0.21552      1.99878     4.19997    0.01677     6.21552
      C    5   -0.44170      1.99909     4.42914    0.01347     6.44170
      C    6   -0.42540      1.99906     4.41191    0.01443     6.42540
      C    7   -0.01544      1.99880     3.99997    0.01668     6.01544
      C    8   -0.64939      1.99918     4.64161    0.00860     6.64939
      C    9   -0.23553      1.99876     4.21972    0.01704     6.23553
      C   10   -0.05598      1.99908     4.04018    0.01671     6.05598
      O   11   -0.74050      1.99975     6.72989    0.01086     8.74050
      H   12    0.22192      0.00000     0.77521    0.00287     0.77808
      H   13    0.22082      0.00000     0.77622    0.00295     0.77918
      H   14    0.21692      0.00000     0.78086    0.00222     0.78308
      H   15    0.21754      0.00000     0.77946    0.00301     0.78246
      H   16    0.21770      0.00000     0.77933    0.00297     0.78230
      H   17    0.21887      0.00000     0.77877    0.00235     0.78113
      H   18    0.20380      0.00000     0.79284    0.00336     0.79620
      H   19    0.22526      0.00000     0.77091    0.00383     0.77474
      H   20    0.21160      0.00000     0.78507    0.00334     0.78840
      H   21    0.22121      0.00000     0.77532    0.00347     0.77879
      H   22    0.22052      0.00000     0.77547    0.00400     0.77948
      H   23    0.21916      0.00000     0.77820    0.00264     0.78084
      H   24    0.22508      0.00000     0.77237    0.00255     0.77492
      H   25    0.22064      0.00000     0.77650    0.00286     0.77936
      H   26    0.21336      0.00000     0.78239    0.00426     0.78664
      H   27    0.18063      0.00000     0.81543    0.00394     0.81937
      H   28    0.17309      0.00000     0.82364    0.00327     0.82691
      H   29    0.44993      0.00000     0.54362    0.00645     0.55007
 =======================================================================
   * Total *   -0.00000     21.98966    63.80403    0.20631    86.00000

                                 Natural Population      
 --------------------------------------------------------
   Core                      21.98966 ( 99.9530% of  22)
   Valence                   63.80403 ( 99.6938% of  64)
   Natural Minimal Basis     85.79369 ( 99.7601% of  86)
   Natural Rydberg Basis      0.20631 (  0.2399% of  86)
 --------------------------------------------------------

    Atom  No          Natural Electron Configuration
 ----------------------------------------------------------------------------
      C    1      [core]2S( 1.08)2p( 3.56)3p( 0.01)
      C    2      [core]2S( 0.87)2p( 3.14)3p( 0.01)
      C    3      [core]2S( 1.08)2p( 3.54)3p( 0.01)
      C    4      [core]2S( 0.93)2p( 3.27)3p( 0.01)
      C    5      [core]2S( 1.01)2p( 3.42)3p( 0.01)
      C    6      [core]2S( 1.01)2p( 3.40)3p( 0.01)
      C    7      [core]2S( 0.87)2p( 3.13)3p( 0.01)
      C    8      [core]2S( 1.08)2p( 3.56)3p( 0.01)
      C    9      [core]2S( 0.95)2p( 3.27)3p( 0.01)
      C   10      [core]2S( 0.99)2p( 3.05)3p( 0.01)3d( 0.01)
      O   11      [core]2S( 1.68)2p( 5.05)3p( 0.01)
      H   12            1S( 0.78)
      H   13            1S( 0.78)
      H   14            1S( 0.78)
      H   15            1S( 0.78)
      H   16            1S( 0.78)
      H   17            1S( 0.78)
      H   18            1S( 0.79)
      H   19            1S( 0.77)
      H   20            1S( 0.79)
      H   21            1S( 0.78)
      H   22            1S( 0.78)
      H   23            1S( 0.78)
      H   24            1S( 0.77)
      H   25            1S( 0.78)
      H   26            1S( 0.78)
      H   27            1S( 0.82)
      H   28            1S( 0.82)
      H   29            1S( 0.54)


 NATURAL BOND ORBITAL ANALYSIS:

                       Occupancies       Lewis Structure    Low   High
           Occ.    -------------------  -----------------   occ   occ
  Cycle   Thresh.   Lewis   Non-Lewis     CR  BD  3C  LP    (L)   (NL)   Dev
 =============================================================================
   1(1)    1.90    85.19877   0.80123     11  30   0   2     0      0    0.03
 -----------------------------------------------------------------------------

 Structure accepted: No low occupancy Lewis orbitals

 WARNING:  1 low occupancy (<1.9990e) core orbital  found on  C    2
           1 low occupancy (<1.9990e) core orbital  found on  C    4
           1 low occupancy (<1.9990e) core orbital  found on  C    7
           1 low occupancy (<1.9990e) core orbital  found on  C    9

 --------------------------------------------------------
   Core                     21.98968 ( 99.953% of  22)
   Valence Lewis            63.20909 ( 98.764% of  64)
  ==================       ============================
   Total Lewis              85.19877 ( 99.068% of  86)
  -----------------------------------------------------
   Valence non-Lewis         0.64704 (  0.752% of  86)
   Rydberg non-Lewis         0.15419 (  0.179% of  86)
  ==================       ============================
   Total non-Lewis           0.80123 (  0.932% of  86)
 --------------------------------------------------------


       (Occupancy)   Bond orbital/ Coefficients/ Hybrids
 ---------------------------------------------------------------------------------
     1. (1.97819) BD ( 1) C   1 - C   2  
                ( 50.01%)   0.7072* C   1 s( 30.52%)p 2.28( 69.44%)d 0.00(  0.04%)
                                            0.0004  0.5524  0.0000 -0.1294 -0.0011
                                           -0.8140  0.0004  0.1228  0.0002  0.0047
                                           -0.0004 -0.0048 -0.0172 -0.0093
                ( 49.99%)   0.7070* C   2 s( 30.70%)p 2.26( 69.26%)d 0.00(  0.04%)
                                           -0.0001  0.5541 -0.0048  0.1007  0.0029
                                            0.8186 -0.0012 -0.1109 -0.0006  0.0045
                                           -0.0017 -0.0050 -0.0158 -0.0111
     2. (1.97771) BD ( 1) C   1 - H  12  
                ( 61.10%)   0.7816* C   1 s( 22.57%)p 3.43( 77.39%)d 0.00(  0.04%)
                                           -0.0000  0.4751 -0.0004  0.2519 -0.0041
                                            0.1573  0.0143 -0.8279  0.0007  0.0016
                                           -0.0103 -0.0040  0.0017  0.0167
                ( 38.90%)   0.6237* H  12 s( 99.92%)p 0.00(  0.08%)
                                            0.9996 -0.0023 -0.0074 -0.0063  0.0266
     3. (1.97863) BD ( 1) C   1 - H  13  
                ( 61.08%)   0.7815* C   1 s( 22.61%)p 3.42( 77.35%)d 0.00(  0.04%)
                                           -0.0000  0.4755 -0.0003  0.6388 -0.0048
                                            0.3002  0.0142  0.5244 -0.0012  0.0078
                                            0.0153  0.0058  0.0087  0.0006
                ( 38.92%)   0.6239* H  13 s( 99.92%)p 0.00(  0.08%)
                                            0.9996 -0.0025 -0.0197 -0.0109 -0.0171
     4. (1.98802) BD ( 1) C   1 - H  14  
                ( 60.90%)   0.7804* C   1 s( 24.26%)p 3.12( 75.70%)d 0.00(  0.04%)
                                            0.0000 -0.4925 -0.0022  0.7148 -0.0122
                                           -0.4711 -0.0115 -0.1546  0.0045  0.0157
                                            0.0045 -0.0034 -0.0067  0.0084
                ( 39.10%)   0.6253* H  14 s( 99.92%)p 0.00(  0.08%)
                                           -0.9996  0.0006 -0.0219  0.0160  0.0046
     5. (1.97697) BD ( 1) C   2 - C   3  
                ( 50.25%)   0.7089* C   2 s( 30.42%)p 2.29( 69.54%)d 0.00(  0.04%)
                                           -0.0001  0.5515 -0.0019  0.6705 -0.0049
                                           -0.4750  0.0017 -0.1420  0.0010 -0.0154
                                           -0.0056  0.0028  0.0054 -0.0109
                ( 49.75%)   0.7053* C   3 s( 30.77%)p 2.25( 69.18%)d 0.00(  0.04%)
                                            0.0005  0.5547  0.0009 -0.6737 -0.0011
                                            0.4662 -0.0016  0.1436  0.0005 -0.0169
                                           -0.0046  0.0036  0.0054 -0.0091
     6. (1.97693) BD ( 1) C   2 - C   4  
                ( 50.61%)   0.7114* C   2 s( 38.84%)p 1.57( 61.13%)d 0.00(  0.04%)
                                            0.0000  0.6232  0.0065 -0.6834 -0.0083
                                           -0.3075 -0.0122  0.2223  0.0053  0.0113
                                           -0.0086 -0.0039  0.0101 -0.0079
                ( 49.39%)   0.7028* C   4 s( 39.87%)p 1.51( 60.08%)d 0.00(  0.04%)
                                            0.0002  0.6312  0.0156  0.6614  0.0204
                                            0.3358 -0.0045 -0.2241 -0.0053  0.0130
                                           -0.0095 -0.0048  0.0097 -0.0083
     7. (1.93803) BD ( 2) C   2 - C   4  
                ( 48.88%)   0.6991* C   2 s(  0.00%)p 1.00( 99.92%)d 0.00(  0.08%)
                                            0.0000  0.0013  0.0014  0.2696 -0.0045
                                            0.0957 -0.0012  0.9577 -0.0119 -0.0053
                                           -0.0209 -0.0103 -0.0054  0.0132
                ( 51.12%)   0.7150* C   4 s(  0.01%)p99.99( 99.92%)d 6.19(  0.07%)
                                           -0.0000  0.0082  0.0068  0.2706 -0.0101
                                            0.0909 -0.0009  0.9578 -0.0175  0.0054
                                            0.0195  0.0102  0.0049 -0.0126
     8. (1.97918) BD ( 1) C   3 - H  15  
                ( 60.93%)   0.7806* C   3 s( 22.66%)p 3.41( 77.30%)d 0.00(  0.04%)
                                           -0.0000  0.4760 -0.0008  0.6646  0.0071
                                            0.2322 -0.0142  0.5264 -0.0021  0.0086
                                            0.0151  0.0067  0.0078  0.0006
                ( 39.07%)   0.6251* H  15 s( 99.92%)p 0.00(  0.08%)
                                            0.9996 -0.0026 -0.0216 -0.0059 -0.0172
     9. (1.97913) BD ( 1) C   3 - H  16  
                ( 60.93%)   0.7806* C   3 s( 22.66%)p 3.41( 77.30%)d 0.00(  0.04%)
                                           -0.0000  0.4760 -0.0008  0.2811  0.0079
                                            0.0950 -0.0139 -0.8275  0.0007  0.0020
                                           -0.0099 -0.0056  0.0013  0.0165
                ( 39.07%)   0.6250* H  16 s( 99.92%)p 0.00(  0.08%)
                                            0.9996 -0.0025 -0.0093 -0.0014  0.0267
    10. (1.98897) BD ( 1) C   3 - H  17  
                ( 60.98%)   0.7809* C   3 s( 23.87%)p 3.19( 76.09%)d 0.00(  0.04%)
                                            0.0001 -0.4886 -0.0020  0.1569 -0.0155
                                            0.8479 -0.0017 -0.1304  0.0046 -0.0063
                                            0.0005  0.0050  0.0159  0.0085
                ( 39.02%)   0.6246* H  17 s( 99.92%)p 0.00(  0.08%)
                                           -0.9996  0.0008 -0.0049 -0.0272  0.0041
    11. (1.97612) BD ( 1) C   4 - C   5  
                ( 49.27%)   0.7020* C   4 s( 33.70%)p 1.97( 66.26%)d 0.00(  0.04%)
                                            0.0001  0.5805  0.0009 -0.6981 -0.0043
                                            0.3877 -0.0184  0.1557  0.0165 -0.0139
                                           -0.0054  0.0021  0.0080 -0.0110
                ( 50.73%)   0.7122* C   5 s( 28.73%)p 2.48( 71.23%)d 0.00(  0.05%)
                                            0.0003  0.5359  0.0111  0.7377  0.0025
                                           -0.3811 -0.0082 -0.1498  0.0181 -0.0150
                                           -0.0064  0.0035  0.0101 -0.0094
    12. (1.97402) BD ( 1) C   4 - H  18  
                ( 60.36%)   0.7769* C   4 s( 26.39%)p 2.79( 73.57%)d 0.00(  0.04%)
                                            0.0005 -0.5135  0.0142  0.0278  0.0022
                                            0.8531 -0.0003 -0.0846 -0.0037 -0.0008
                                            0.0001  0.0024  0.0165  0.0099
                ( 39.64%)   0.6296* H  18 s( 99.92%)p 0.00(  0.08%)
                                           -0.9996  0.0034  0.0001 -0.0289  0.0028
    13. (1.96406) BD ( 1) C   5 - C   6  
                ( 50.10%)   0.7078* C   5 s( 27.19%)p 2.68( 72.77%)d 0.00(  0.04%)
                                            0.0003  0.5214  0.0020 -0.5704  0.0012
                                           -0.1272  0.0004 -0.6214 -0.0028  0.0036
                                            0.0165  0.0047  0.0064  0.0067
                ( 49.90%)   0.7064* C   6 s( 27.14%)p 2.68( 72.82%)d 0.00(  0.04%)
                                            0.0003  0.5209  0.0043  0.5666  0.0038
                                            0.1351 -0.0072  0.6235  0.0024  0.0042
                                            0.0165  0.0052  0.0065  0.0067
    14. (1.97125) BD ( 1) C   5 - H  19  
                ( 61.40%)   0.7836* C   5 s( 21.47%)p 3.66( 78.49%)d 0.00(  0.04%)
                                           -0.0001  0.4633 -0.0034 -0.3380  0.0108
                                           -0.3025  0.0131  0.7608  0.0044  0.0053
                                           -0.0112 -0.0115 -0.0003  0.0120
                ( 38.60%)   0.6213* H  19 s( 99.92%)p 0.00(  0.08%)
                                            0.9996 -0.0041  0.0106  0.0083 -0.0256
    15. (1.97709) BD ( 1) C   5 - H  20  
                ( 60.78%)   0.7796* C   5 s( 22.59%)p 3.42( 77.36%)d 0.00(  0.04%)
                                           -0.0002  0.4753 -0.0070  0.1229 -0.0041
                                            0.8639 -0.0054  0.1088  0.0188  0.0050
                                            0.0003  0.0037 -0.0168 -0.0098
                ( 39.22%)   0.6263* H  20 s( 99.92%)p 0.00(  0.08%)
                                            0.9996 -0.0027 -0.0034 -0.0266 -0.0059
    16. (1.96853) BD ( 1) C   6 - C   7  
                ( 49.83%)   0.7059* C   6 s( 29.14%)p 2.43( 70.81%)d 0.00(  0.05%)
                                            0.0004  0.5398  0.0059 -0.7527 -0.0035
                                            0.3403 -0.0035  0.1596 -0.0155 -0.0142
                                           -0.0068  0.0034  0.0113 -0.0092
                ( 50.17%)   0.7083* C   7 s( 31.03%)p 2.22( 68.93%)d 0.00(  0.04%)
                                            0.0000  0.5569 -0.0094  0.7450 -0.0170
                                           -0.3300 -0.0001 -0.1580 -0.0092 -0.0117
                                           -0.0052  0.0023  0.0105 -0.0112
    17. (1.97882) BD ( 1) C   6 - H  21  
                ( 61.22%)   0.7824* C   6 s( 22.36%)p 3.47( 77.59%)d 0.00(  0.04%)
                                            0.0002 -0.4729  0.0027  0.0810 -0.0050
                                            0.8668 -0.0086  0.1333  0.0157 -0.0033
                                           -0.0004 -0.0046  0.0174  0.0092
                ( 38.78%)   0.6228* H  21 s( 99.92%)p 0.00(  0.08%)
                                           -0.9996  0.0032 -0.0033 -0.0276 -0.0064
    18. (1.96993) BD ( 1) C   6 - H  22  
                ( 61.19%)   0.7822* C   6 s( 21.32%)p 3.69( 78.64%)d 0.00(  0.04%)
                                            0.0002 -0.4617  0.0042 -0.3240  0.0049
                                           -0.3373  0.0186  0.7531  0.0086 -0.0058
                                            0.0105  0.0131  0.0012 -0.0113
                ( 38.81%)   0.6230* H  22 s( 99.92%)p 0.00(  0.08%)
                                           -0.9996  0.0046  0.0104  0.0087 -0.0255
    19. (1.97802) BD ( 1) C   7 - C   8  
                ( 50.01%)   0.7072* C   7 s( 30.53%)p 2.27( 69.43%)d 0.00(  0.04%)
                                           -0.0002  0.5525 -0.0030 -0.0332 -0.0033
                                            0.8306  0.0027  0.0567 -0.0034 -0.0007
                                           -0.0008  0.0032 -0.0167 -0.0115
                ( 49.99%)   0.7070* C   8 s( 30.38%)p 2.29( 69.57%)d 0.00(  0.04%)
                                            0.0004  0.5512 -0.0016  0.0085 -0.0048
                                           -0.8325  0.0009 -0.0503 -0.0036 -0.0012
                                            0.0001  0.0019 -0.0181 -0.0099
    20. (1.97667) BD ( 1) C   7 - C   9  
                ( 50.72%)   0.7122* C   7 s( 38.37%)p 1.61( 61.59%)d 0.00(  0.04%)
                                            0.0000  0.6193  0.0123 -0.6442 -0.0126
                                           -0.4424 -0.0132  0.0697  0.0022  0.0156
                                           -0.0041 -0.0023  0.0058 -0.0098
                ( 49.28%)   0.7020* C   9 s( 40.46%)p 1.47( 59.49%)d 0.00(  0.04%)
                                            0.0002  0.6360  0.0095  0.5957  0.0129
                                            0.4723 -0.0016 -0.1298 -0.0047  0.0169
                                           -0.0042 -0.0024  0.0039 -0.0106
    21. (1.93351) BD ( 2) C   7 - C   9  
                ( 48.89%)   0.6992* C   7 s(  0.02%)p99.99( 99.90%)d 3.54(  0.08%)
                                            0.0000  0.0136 -0.0063  0.1671 -0.0067
                                           -0.0696  0.0004  0.9828 -0.0137 -0.0017
                                           -0.0217 -0.0161 -0.0047  0.0061
                ( 51.11%)   0.7149* C   9 s(  0.02%)p99.99( 99.91%)d 3.44(  0.07%)
                                           -0.0001  0.0137 -0.0031  0.2258 -0.0036
                                           -0.0358  0.0016  0.9729 -0.0162  0.0025
                                            0.0186  0.0170  0.0038 -0.0050
    22. (1.98644) BD ( 1) C   8 - H  23  
                ( 61.04%)   0.7813* C   8 s( 24.07%)p 3.15( 75.89%)d 0.00(  0.04%)
                                            0.0000 -0.4906 -0.0039  0.8090 -0.0109
                                           -0.3192 -0.0137  0.0471  0.0016  0.0120
                                           -0.0010  0.0001 -0.0129  0.0091
                ( 38.96%)   0.6242* H  23 s( 99.92%)p 0.00(  0.08%)
                                           -0.9996  0.0013 -0.0250  0.0115 -0.0026
    23. (1.97498) BD ( 1) C   8 - H  24  
                ( 61.19%)   0.7822* C   8 s( 22.65%)p 3.41( 77.31%)d 0.00(  0.04%)
                                           -0.0001  0.4759 -0.0015  0.3521 -0.0066
                                            0.2727  0.0150  0.7580  0.0010  0.0039
                                            0.0127  0.0078  0.0023  0.0124
                ( 38.81%)   0.6230* H  24 s( 99.92%)p 0.00(  0.08%)
                                            0.9996 -0.0019 -0.0104 -0.0096 -0.0240
    24. (1.98246) BD ( 1) C   8 - H  25  
                ( 61.10%)   0.7817* C   8 s( 22.85%)p 3.37( 77.11%)d 0.00(  0.04%)
                                           -0.0000  0.4781  0.0004  0.4698 -0.0093
                                            0.3604  0.0135 -0.6482  0.0013  0.0079
                                           -0.0143 -0.0092  0.0035  0.0063
                ( 38.90%)   0.6237* H  25 s( 99.92%)p 0.00(  0.08%)
                                            0.9996 -0.0023 -0.0139 -0.0128  0.0210
    25. (1.98010) BD ( 1) C   9 - C  10  
                ( 50.05%)   0.7075* C   9 s( 32.57%)p 2.07( 67.38%)d 0.00(  0.04%)
                                            0.0001  0.5706  0.0139 -0.7631 -0.0145
                                            0.2430 -0.0218  0.1781  0.0019 -0.0097
                                           -0.0077  0.0026  0.0132 -0.0107
                ( 49.95%)   0.7067* C  10 s( 30.62%)p 2.26( 69.33%)d 0.00(  0.05%)
                                            0.0002  0.5533  0.0064  0.7778 -0.0099
                                           -0.2263 -0.0090 -0.1922  0.0009 -0.0111
                                           -0.0088  0.0019  0.0150 -0.0087
    26. (1.97197) BD ( 1) C   9 - H  26  
                ( 60.86%)   0.7801* C   9 s( 26.95%)p 2.71( 73.02%)d 0.00(  0.03%)
                                            0.0005 -0.5188  0.0181 -0.1035  0.0061
                                            0.8459 -0.0029  0.0626  0.0001  0.0031
                                            0.0001 -0.0015  0.0150  0.0100
                ( 39.14%)   0.6256* H  26 s( 99.91%)p 0.00(  0.09%)
                                           -0.9996  0.0045  0.0029 -0.0290 -0.0033
    27. (1.99326) BD ( 1) C  10 - O  11  
                ( 32.69%)   0.5718* C  10 s( 21.30%)p 3.68( 78.42%)d 0.01(  0.28%)
                                            0.0001  0.4596  0.0421 -0.5814 -0.0260
                                           -0.4846 -0.0195 -0.4579 -0.0248  0.0333
                                            0.0305  0.0263  0.0055 -0.0055
                ( 67.31%)   0.8204* O  11 s( 31.83%)p 2.14( 68.10%)d 0.00(  0.07%)
                                           -0.0001  0.5642  0.0055  0.4910  0.0037
                                            0.4814 -0.0010  0.4562 -0.0017  0.0106
                                            0.0102  0.0212 -0.0045  0.0029
    28. (1.97655) BD ( 1) C  10 - H  27  
                ( 59.67%)   0.7725* C  10 s( 23.41%)p 3.27( 76.53%)d 0.00(  0.05%)
                                           -0.0000  0.4837 -0.0139 -0.1738 -0.0002
                                           -0.1352  0.0091  0.8466 -0.0063 -0.0017
                                           -0.0058 -0.0072 -0.0002  0.0208
                ( 40.33%)   0.6351* H  27 s( 99.92%)p 0.00(  0.08%)
                                            0.9996 -0.0065  0.0035  0.0035 -0.0286
    29. (1.98345) BD ( 1) C  10 - H  28  
                ( 59.36%)   0.7705* C  10 s( 24.79%)p 3.03( 75.16%)d 0.00(  0.05%)
                                           -0.0001  0.4977 -0.0137 -0.1572 -0.0098
                                            0.8325 -0.0098 -0.1836  0.0071 -0.0059
                                           -0.0018 -0.0072 -0.0175 -0.0096
                ( 40.64%)   0.6375* H  28 s( 99.92%)p 0.00(  0.08%)
                                            0.9996 -0.0050  0.0045 -0.0272  0.0059
    30. (1.98846) BD ( 1) O  11 - H  29  
                ( 72.77%)   0.8530* O  11 s( 19.64%)p 4.09( 80.27%)d 0.00(  0.09%)
                                           -0.0002 -0.4427 -0.0219  0.8540  0.0364
                                           -0.1308  0.0073 -0.2343  0.0041  0.0147
                                            0.0196 -0.0076 -0.0130  0.0049
                ( 27.23%)   0.5219* H  29 s( 99.62%)p 0.00(  0.38%)
                                           -0.9981  0.0033 -0.0597  0.0068  0.0143
    31. (1.99918) CR ( 1) C   1           s(100.00%)p 0.00(  0.00%)
                                            1.0000 -0.0002  0.0000  0.0001  0.0000
                                            0.0004  0.0000 -0.0001 -0.0000 -0.0000
                                            0.0000  0.0000  0.0000  0.0000
    32. (1.99881) CR ( 1) C   2           s(100.00%)p 0.00(  0.00%)
                                            1.0000  0.0001 -0.0000  0.0001  0.0000
                                            0.0001  0.0000 -0.0001  0.0000 -0.0000
                                           -0.0000 -0.0000 -0.0000 -0.0000
    33. (1.99918) CR ( 1) C   3           s(100.00%)p 0.00(  0.00%)
                                            1.0000 -0.0002 -0.0000  0.0004  0.0000
                                           -0.0003 -0.0000 -0.0001 -0.0000  0.0000
                                            0.0000 -0.0000 -0.0000  0.0000
    34. (1.99878) CR ( 1) C   4           s(100.00%)p 0.00(  0.00%)
                                            1.0000  0.0001 -0.0000 -0.0001 -0.0000
                                           -0.0005  0.0000  0.0001  0.0000 -0.0000
                                            0.0000 -0.0000 -0.0000 -0.0000
    35. (1.99909) CR ( 1) C   5           s(100.00%)p 0.00(  0.00%)
                                            1.0000 -0.0002 -0.0000 -0.0000 -0.0000
                                            0.0003  0.0000  0.0004 -0.0000  0.0000
                                           -0.0000 -0.0000 -0.0000  0.0000
    36. (1.99905) CR ( 1) C   6           s(100.00%)p 0.00(  0.00%)
                                            1.0000 -0.0002 -0.0000  0.0002 -0.0000
                                           -0.0003  0.0000 -0.0004  0.0000  0.0000
                                           -0.0000 -0.0000 -0.0000  0.0000
    37. (1.99880) CR ( 1) C   7           s(100.00%)p 0.00(  0.00%)
                                            1.0000  0.0001 -0.0000  0.0000  0.0000
                                            0.0002  0.0000 -0.0000 -0.0000 -0.0000
                                            0.0000  0.0000 -0.0000 -0.0000
    38. (1.99919) CR ( 1) C   8           s(100.00%)p 0.00(  0.00%)
                                            1.0000 -0.0002  0.0000  0.0000  0.0000
                                            0.0004  0.0000  0.0000  0.0000  0.0000
                                            0.0000 -0.0000  0.0000  0.0000
    39. (1.99877) CR ( 1) C   9           s(100.00%)p 0.00(  0.00%)
                                            1.0000  0.0001 -0.0000  0.0000 -0.0000
                                           -0.0005  0.0000  0.0001 -0.0000 -0.0000
                                            0.0000  0.0000 -0.0000 -0.0000
    40. (1.99908) CR ( 1) C  10           s(100.00%)p 0.00(  0.00%)
                                            1.0000 -0.0001 -0.0000 -0.0001  0.0000
                                            0.0002  0.0000  0.0000  0.0000 -0.0000
                                            0.0000 -0.0000 -0.0000  0.0000
    41. (1.99975) CR ( 1) O  11           s(100.00%)p 0.00(  0.00%)
                                            1.0000 -0.0000 -0.0000  0.0002  0.0000
                                            0.0000  0.0000  0.0000  0.0000  0.0000
                                            0.0000  0.0000 -0.0000  0.0000
    42. (1.98255) LP ( 1) O  11           s( 48.24%)p 1.07( 51.73%)d 0.00(  0.04%)
                                            0.0000  0.6944 -0.0127  0.1394 -0.0037
                                           -0.4141  0.0036 -0.5712  0.0058  0.0053
                                            0.0057 -0.0126  0.0082 -0.0084
    43. (1.95910) LP ( 2) O  11           s(  0.30%)p99.99( 99.64%)d 0.18(  0.05%)
                                           -0.0000  0.0552 -0.0004  0.0877 -0.0015
                                           -0.7608  0.0129  0.6401 -0.0107  0.0062
                                           -0.0026 -0.0032  0.0108  0.0190
    44. (0.00340) RY*( 1) C   1           s(  0.46%)p99.99( 93.21%)d13.79(  6.33%)
                                           -0.0000  0.0026  0.0677  0.0172  0.9054
                                           -0.0031 -0.2340 -0.0045 -0.2391 -0.2340
                                            0.0311  0.0579 -0.0587 -0.0287
    45. (0.00113) RY*( 2) C   1           s( 41.64%)p 1.29( 53.60%)d 0.11(  4.76%)
                                            0.0000  0.0125  0.6452  0.0033 -0.1005
                                            0.0082 -0.6135  0.0022  0.3865 -0.0516
                                           -0.1010 -0.1826  0.0266  0.0253
    46. (0.00102) RY*( 3) C   1           s(  6.16%)p10.11( 62.26%)d 5.13( 31.58%)
                                            0.0000  0.0045  0.2481 -0.0023 -0.2730
                                            0.0019 -0.3061 -0.0105 -0.6740  0.1665
                                            0.1669  0.4642  0.0261 -0.2100
    47. (0.00012) RY*( 4) C   1           s( 47.84%)p 0.99( 47.19%)d 0.10(  4.97%)
                                           -0.0000 -0.0138  0.6915  0.0008  0.1207
                                           -0.0119  0.6697  0.0012 -0.0929  0.0390
                                           -0.1112 -0.0034  0.1792 -0.0610
    48. (0.00003) RY*( 5) C   1           s(  0.14%)p99.99( 30.35%)d99.99( 69.51%)
    49. (0.00003) RY*( 6) C   1           s(  0.54%)p 5.93(  3.18%)d99.99( 96.28%)
    50. (0.00001) RY*( 7) C   1           s(  0.19%)p36.73(  6.88%)d99.99( 92.94%)
    51. (0.00000) RY*( 8) C   1           s(  0.93%)p 2.71(  2.51%)d99.99( 96.56%)
    52. (0.00000) RY*( 9) C   1           s(  2.15%)p 0.44(  0.95%)d45.01( 96.90%)
    53. (0.00523) RY*( 1) C   2           s(  0.40%)p99.99( 93.20%)d16.02(  6.40%)
                                           -0.0000  0.0032  0.0631 -0.0091 -0.4678
                                            0.0067  0.8432 -0.0005 -0.0461 -0.1643
                                           -0.0554  0.0521  0.1766  0.0038
    54. (0.00289) RY*( 2) C   2           s(  4.80%)p18.53( 88.99%)d 1.29(  6.20%)
                                           -0.0000 -0.0089  0.2190  0.0061 -0.6873
                                            0.0091 -0.3912  0.0037  0.5142 -0.1643
                                            0.1298  0.0925 -0.0341 -0.0921
    55. (0.00284) RY*( 3) C   2           s(  1.12%)p69.72( 78.39%)d18.22( 20.49%)
                                            0.0000 -0.0023  0.1060 -0.0050 -0.4185
                                           -0.0006 -0.2881 -0.0231 -0.7247 -0.1231
                                           -0.3250 -0.1616 -0.1335  0.2004
    56. (0.00048) RY*( 4) C   2           s( 28.28%)p 0.25(  6.93%)d 2.29( 64.78%)
                                           -0.0000 -0.0002  0.5318 -0.0080  0.1911
                                           -0.0103  0.1563  0.0054 -0.0906 -0.2874
                                            0.1770  0.0262 -0.6669 -0.2974
    57. (0.00035) RY*( 5) C   2           s(  0.89%)p 0.02(  0.02%)d99.99( 99.09%)
                                            0.0000 -0.0003  0.0946  0.0021  0.0056
                                            0.0004  0.0015 -0.0001 -0.0127 -0.1296
                                            0.3993 -0.8698  0.2334 -0.0599
    58. (0.00035) RY*( 6) C   2           s( 49.23%)p 0.00(  0.17%)d 1.03( 50.60%)
                                            0.0000 -0.0024  0.7016  0.0174  0.0109
                                            0.0044  0.0106 -0.0032 -0.0342  0.6431
                                           -0.1070  0.0103  0.2818 -0.0392
    59. (0.00018) RY*( 7) C   2           s( 10.68%)p 0.93(  9.91%)d 7.43( 79.41%)
                                           -0.0000  0.0011  0.3269 -0.0067  0.2747
                                            0.0166 -0.1400  0.0002 -0.0607 -0.6332
                                           -0.1023  0.2386  0.5707 -0.0021
    60. (0.00006) RY*( 8) C   2           s(  1.68%)p13.19( 22.17%)d45.31( 76.15%)
    61. (0.00001) RY*( 9) C   2           s(  2.95%)p 0.13(  0.37%)d32.81( 96.68%)
    62. (0.00391) RY*( 1) C   3           s(  0.23%)p99.99( 94.16%)d24.76(  5.61%)
                                           -0.0000  0.0031  0.0475  0.0092  0.4924
                                            0.0152  0.8084 -0.0040 -0.2127 -0.0639
                                            0.0586 -0.0055 -0.2193 -0.0219
    63. (0.00114) RY*( 2) C   3           s(  0.26%)p99.99( 65.28%)d99.99( 34.46%)
                                            0.0000  0.0009  0.0510  0.0038  0.1729
                                            0.0007  0.0978  0.0112  0.7831  0.0039
                                           -0.4861  0.1857 -0.1574  0.2214
    64. (0.00087) RY*( 3) C   3           s( 51.62%)p 0.91( 47.15%)d 0.02(  1.23%)
                                            0.0000  0.0126  0.7184  0.0090 -0.5880
                                           -0.0029  0.3466 -0.0033  0.0741  0.0464
                                           -0.0095 -0.0383  0.0350 -0.0860
    65. (0.00011) RY*( 4) C   3           s( 42.26%)p 1.19( 50.45%)d 0.17(  7.29%)
                                           -0.0000 -0.0140  0.6500 -0.0100  0.5758
                                            0.0087 -0.3977  0.0020 -0.1209  0.2488
                                           -0.0509 -0.0827  0.0047 -0.0392
    66. (0.00003) RY*( 5) C   3           s(  2.29%)p 1.07(  2.44%)d41.60( 95.27%)
    67. (0.00000) RY*( 6) C   3           s(  0.67%)p40.49( 27.11%)d99.99( 72.22%)
    68. (0.00001) RY*( 7) C   3           s(  0.20%)p15.48(  3.17%)d99.99( 96.63%)
    69. (0.00001) RY*( 8) C   3           s(  0.18%)p38.70(  7.14%)d99.99( 92.67%)
    70. (0.00000) RY*( 9) C   3           s(  2.32%)p 1.40(  3.23%)d40.76( 94.45%)
    71. (0.00609) RY*( 1) C   4           s(  5.92%)p14.98( 88.62%)d 0.92(  5.47%)
                                            0.0000 -0.0148  0.2428  0.0021  0.2141
                                           -0.0188 -0.9118 -0.0009 -0.0929 -0.0687
                                           -0.0377  0.0297  0.2180  0.0105
    72. (0.00439) RY*( 2) C   4           s(  5.82%)p15.08( 87.69%)d 1.12(  6.49%)
                                           -0.0000  0.0109  0.2409 -0.0113 -0.5955
                                           -0.0013 -0.0032 -0.0235 -0.7222  0.0691
                                            0.2187 -0.0528  0.0664 -0.0715
    73. (0.00156) RY*( 3) C   4           s(  0.01%)p 1.00( 90.19%)d 0.11(  9.80%)
                                            0.0000  0.0007  0.0084 -0.0199  0.7282
                                            0.0006  0.2027 -0.0004 -0.5746 -0.1871
                                            0.1569  0.0430 -0.1537 -0.1136
    74. (0.00081) RY*( 4) C   4           s( 86.48%)p 0.12( 10.49%)d 0.04(  3.03%)
                                            0.0000 -0.0029  0.9299 -0.0115  0.0982
                                           -0.0155  0.2535  0.0059  0.1750  0.0342
                                           -0.1652  0.0291 -0.0214  0.0227
    75. (0.00017) RY*( 5) C   4           s(  0.90%)p10.98(  9.87%)d99.34( 89.23%)
                                           -0.0000 -0.0020  0.0948  0.0191 -0.1648
                                            0.0032 -0.0524 -0.0155  0.2611 -0.6668
                                            0.4952  0.1775 -0.1824 -0.3711
    76. (0.00009) RY*( 6) C   4           s(  0.21%)p34.10(  7.05%)d99.99( 92.74%)
    77. (0.00004) RY*( 7) C   4           s(  0.53%)p 8.58(  4.54%)d99.99( 94.93%)
    78. (0.00002) RY*( 8) C   4           s(  0.08%)p17.35(  1.46%)d99.99( 98.45%)
    79. (0.00001) RY*( 9) C   4           s(  0.09%)p 2.82(  0.25%)d99.99( 99.66%)
    80. (0.00537) RY*( 1) C   5           s(  0.06%)p99.99( 95.84%)d64.96(  4.10%)
                                           -0.0000 -0.0048  0.0246 -0.0176 -0.6060
                                           -0.0149 -0.6716  0.0119  0.3735 -0.0275
                                            0.0774  0.0620 -0.0867 -0.1511
    81. (0.00285) RY*( 2) C   5           s( 19.17%)p 3.69( 70.78%)d 0.52( 10.04%)
                                            0.0000  0.0000  0.4379 -0.0023 -0.5760
                                            0.0058  0.6032  0.0028  0.1102 -0.0915
                                            0.0944 -0.1261  0.2186 -0.1395
    82. (0.00100) RY*( 3) C   5           s( 27.82%)p 1.72( 47.85%)d 0.87( 24.33%)
                                            0.0000 -0.0126  0.5273 -0.0082  0.5044
                                            0.0039 -0.1341  0.0075  0.4539  0.1840
                                            0.3558  0.0002  0.2148 -0.1915
    83. (0.00056) RY*( 4) C   5           s( 39.64%)p 1.38( 54.85%)d 0.14(  5.51%)
                                            0.0000  0.0113  0.6295 -0.0012 -0.0260
                                            0.0100 -0.3344  0.0074 -0.6602  0.0100
                                           -0.2240  0.0438  0.0205 -0.0497
    84. (0.00037) RY*( 5) C   5           s(  0.26%)p14.27(  3.78%)d99.99( 95.96%)
                                            0.0000  0.0023  0.0514  0.0063  0.0318
                                            0.0063 -0.1277  0.0054 -0.1427 -0.5274
                                            0.5439 -0.5066 -0.1291  0.3350
    85. (0.00017) RY*( 6) C   5           s( 10.10%)p 1.91( 19.33%)d 6.99( 70.57%)
                                           -0.0000 -0.0092  0.3176 -0.0131  0.1271
                                            0.0010  0.0616 -0.0148  0.4159 -0.3559
                                           -0.5657 -0.0281 -0.4124  0.2971
    86. (0.00013) RY*( 7) C   5           s(  2.90%)p 1.33(  3.85%)d32.21( 93.25%)
                                            0.0000  0.0022  0.1701  0.0173 -0.1330
                                           -0.0122  0.1353  0.0021 -0.0454  0.4733
                                            0.3629  0.2944 -0.5761  0.3977
    87. (0.00006) RY*( 8) C   5           s(  0.04%)p99.99(  3.80%)d99.99( 96.16%)
    88. (0.00001) RY*( 9) C   5           s(  0.03%)p 1.57(  0.05%)d99.99( 99.91%)
    89. (0.00629) RY*( 1) C   6           s(  0.05%)p99.99( 96.31%)d67.61(  3.64%)
                                            0.0000 -0.0040  0.0229 -0.0098 -0.4654
                                           -0.0215 -0.8322  0.0084  0.2308  0.0476
                                           -0.0458 -0.0873  0.1153  0.1054
    90. (0.00263) RY*( 2) C   6           s( 28.63%)p 2.01( 57.53%)d 0.48( 13.85%)
                                            0.0000 -0.0090  0.5350  0.0027  0.6269
                                           -0.0060 -0.3838 -0.0068 -0.1865 -0.1069
                                            0.1306 -0.1067  0.2337 -0.2097
    91. (0.00112) RY*( 3) C   6           s( 49.40%)p 0.85( 41.92%)d 0.18(  8.68%)
                                            0.0000 -0.0015  0.7029  0.0060 -0.5669
                                            0.0009  0.2729 -0.0083 -0.1523  0.0968
                                            0.2393  0.0311  0.0459 -0.1305
    92. (0.00085) RY*( 4) C   6           s( 12.43%)p 5.63( 69.95%)d 1.42( 17.62%)
                                           -0.0000  0.0161  0.3522 -0.0042  0.1195
                                           -0.0053  0.1900 -0.0045  0.8056 -0.2591
                                           -0.2209 -0.1552 -0.0838  0.1710
    93. (0.00035) RY*( 5) C   6           s(  1.46%)p 0.37(  0.54%)d67.17( 98.00%)
                                            0.0000  0.0010  0.1208  0.0083  0.0311
                                            0.0033 -0.0092  0.0048  0.0651  0.4475
                                           -0.6894  0.3804  0.0915 -0.3891
    94. (0.00014) RY*( 6) C   6           s(  4.08%)p 5.82( 23.74%)d17.68( 72.18%)
                                            0.0000 -0.0096  0.2018  0.0101 -0.0729
                                           -0.0020 -0.0553  0.0176 -0.4781 -0.3588
                                           -0.5785 -0.1475 -0.3119  0.3733
    95. (0.00009) RY*( 7) C   6           s(  3.74%)p 1.60(  5.99%)d24.17( 90.28%)
    96. (0.00002) RY*( 8) C   6           s(  0.05%)p57.11(  2.64%)d99.99( 97.31%)
    97. (0.00001) RY*( 9) C   6           s(  0.20%)p 7.63(  1.53%)d99.99( 98.27%)
    98. (0.00492) RY*( 1) C   7           s(  0.39%)p99.99( 92.68%)d17.78(  6.93%)
                                           -0.0000 -0.0081  0.0619 -0.0126 -0.6427
                                            0.0045  0.7137 -0.0054 -0.0646 -0.1034
                                           -0.1347 -0.0302  0.1980  0.0193
    99. (0.00450) RY*( 2) C   7           s(  2.00%)p44.08( 88.32%)d 4.83(  9.68%)
                                            0.0000  0.0124  0.1410  0.0112  0.2687
                                           -0.0038  0.3327  0.0204  0.8365  0.0484
                                            0.2449  0.1324  0.1205 -0.0492
   100. (0.00286) RY*( 3) C   7           s(  4.67%)p18.94( 88.42%)d 1.48(  6.91%)
                                           -0.0000 -0.0142  0.2156  0.0047 -0.6440
                                            0.0098 -0.5787  0.0061  0.3665 -0.2129
                                            0.0766  0.1264  0.0117 -0.0424
   101. (0.00095) RY*( 4) C   7           s( 81.01%)p 0.05(  3.98%)d 0.19( 15.00%)
                                            0.0000  0.0003  0.9001  0.0131  0.1363
                                            0.0028  0.0276 -0.0033 -0.1426 -0.0286
                                           -0.0045 -0.3724 -0.0506 -0.0891
   102. (0.00042) RY*( 5) C   7           s(  0.19%)p22.97(  4.29%)d99.99( 95.52%)
                                            0.0000 -0.0013  0.0432  0.0131 -0.0852
                                            0.0180 -0.1782 -0.0043  0.0585  0.7183
                                           -0.1875 -0.1476  0.5741  0.2297
   103. (0.00027) RY*( 6) C   7           s(  7.99%)p 0.13(  1.06%)d11.38( 90.95%)
                                           -0.0000 -0.0020  0.2826  0.0104 -0.0425
                                           -0.0075  0.0812  0.0015 -0.0457  0.3777
                                           -0.2824  0.6947 -0.4342  0.1257
   104. (0.00020) RY*( 7) C   7           s(  2.74%)p 3.22(  8.81%)d32.31( 88.45%)
                                            0.0000  0.0059  0.1653 -0.0096  0.2547
                                            0.0085 -0.0625  0.0065 -0.1382 -0.4828
                                           -0.2317  0.4589  0.5989  0.1687
   105. (0.00006) RY*( 8) C   7           s(  0.53%)p20.26( 10.72%)d99.99( 88.75%)
   106. (0.00002) RY*( 9) C   7           s(  0.54%)p 3.45(  1.86%)d99.99( 97.61%)
   107. (0.00321) RY*( 1) C   8           s(  0.27%)p99.99( 93.32%)d23.85(  6.41%)
                                           -0.0000  0.0042  0.0517  0.0194  0.9545
                                           -0.0020 -0.0026 -0.0011 -0.1475 -0.2485
                                           -0.0128  0.0343  0.0309 -0.0089
   108. (0.00127) RY*( 2) C   8           s( 46.50%)p 1.14( 53.01%)d 0.01(  0.49%)
                                           -0.0000  0.0147  0.6817  0.0025 -0.0272
                                            0.0073 -0.7274  0.0023  0.0135  0.0458
                                            0.0008  0.0281  0.0302 -0.0333
   109. (0.00106) RY*( 3) C   8           s(  0.07%)p99.99( 65.06%)d99.99( 34.87%)
                                           -0.0000  0.0016  0.0268  0.0011  0.1190
                                           -0.0039  0.0119  0.0094  0.7976 -0.0790
                                           -0.1405 -0.5634 -0.0010 -0.0728
   110. (0.00011) RY*( 4) C   8           s( 46.53%)p 0.96( 44.76%)d 0.19(  8.71%)
                                           -0.0000 -0.0137  0.6820  0.0012  0.0160
                                           -0.0134  0.6655 -0.0008  0.0649  0.1990
                                           -0.0207  0.1233  0.1751 -0.0351
   111. (0.00003) RY*( 5) C   8           s(  1.27%)p 0.74(  0.94%)d76.91( 97.79%)
   112. (0.00002) RY*( 6) C   8           s(  1.18%)p26.43( 31.16%)d57.40( 67.66%)
   113. (0.00000) RY*( 7) C   8           s(  0.00%)p 1.00(  3.51%)d27.46( 96.49%)
   114. (0.00001) RY*( 8) C   8           s(  2.57%)p 3.09(  7.93%)d34.82( 89.50%)
   115. (0.00000) RY*( 9) C   8           s(  1.65%)p 0.26(  0.43%)d59.30( 97.92%)
   116. (0.00614) RY*( 1) C   9           s(  3.11%)p29.41( 91.60%)d 1.70(  5.29%)
                                            0.0000 -0.0111  0.1761  0.0117  0.3488
                                           -0.0187 -0.8874 -0.0004 -0.0799 -0.0080
                                           -0.0753 -0.0115  0.2162  0.0155
   117. (0.00397) RY*( 2) C   9           s(  1.13%)p84.79( 96.12%)d 2.42(  2.75%)
                                            0.0000 -0.0077  0.1062  0.0128 -0.8005
                                            0.0007 -0.2536 -0.0164 -0.5056  0.0664
                                            0.1363 -0.0132  0.0296 -0.0584
   118. (0.00195) RY*( 3) C   9           s(  4.73%)p17.16( 81.17%)d 2.98( 14.09%)
                                            0.0000  0.0017  0.2175 -0.0148  0.4501
                                           -0.0037  0.2581 -0.0129 -0.7363 -0.2104
                                            0.2650  0.0320 -0.0183 -0.1584
   119. (0.00119) RY*( 4) C   9           s( 87.64%)p 0.12( 10.81%)d 0.02(  1.55%)
                                            0.0000 -0.0033  0.9361  0.0069 -0.0772
                                           -0.0197  0.1168  0.0028  0.2968  0.0629
                                            0.0808  0.0197 -0.0149 -0.0663
   120. (0.00014) RY*( 5) C   9           s(  0.55%)p16.92(  9.38%)d99.99( 90.06%)
                                            0.0000  0.0039  0.0744 -0.0192  0.1447
                                           -0.0083  0.0806  0.0060 -0.2568  0.8178
                                           -0.2077 -0.0622 -0.1326  0.4089
   121. (0.00012) RY*( 6) C   9           s(  2.26%)p 2.63(  5.93%)d40.70( 91.82%)
                                            0.0000 -0.0038  0.1501  0.0120 -0.0688
                                           -0.0047  0.1156  0.0135 -0.2021 -0.3312
                                           -0.8898 -0.1001  0.0552  0.0610
   122. (0.00003) RY*( 7) C   9           s(  0.06%)p78.89(  4.78%)d99.99( 95.16%)
   123. (0.00004) RY*( 8) C   9           s(  0.45%)p 0.58(  0.26%)d99.99( 99.29%)
   124. (0.00001) RY*( 9) C   9           s(  0.05%)p 2.41(  0.13%)d99.99( 99.81%)
   125. (0.00343) RY*( 1) C  10           s(  9.02%)p 8.85( 79.83%)d 1.24( 11.15%)
                                            0.0000 -0.0178  0.2998  0.0066 -0.0532
                                            0.0144 -0.8868  0.0293 -0.0893 -0.1719
                                            0.1908 -0.0956  0.1807 -0.0613
   126. (0.00296) RY*( 2) C  10           s( 23.82%)p 1.94( 46.28%)d 1.25( 29.90%)
                                            0.0000  0.0086  0.4880 -0.0004  0.5779
                                            0.0222  0.2399  0.0043 -0.2660  0.1579
                                           -0.0562 -0.2207  0.4429 -0.1612
   127. (0.00164) RY*( 3) C  10           s(  0.29%)p55.76( 15.90%)d99.99( 83.82%)
                                            0.0000 -0.0084  0.0527  0.0071 -0.1085
                                           -0.0032 -0.1604  0.0163 -0.3480  0.3405
                                           -0.4943  0.0019 -0.4212 -0.5482
   128. (0.00134) RY*( 4) C  10           s(  1.64%)p29.87( 49.01%)d30.08( 49.35%)
                                            0.0000  0.0008  0.1281 -0.0015 -0.1328
                                           -0.0048  0.0734  0.0207  0.6831  0.2043
                                            0.2694 -0.1263  0.0839 -0.5968
   129. (0.00082) RY*( 5) C  10           s( 10.75%)p 4.88( 52.39%)d 3.43( 36.86%)
                                            0.0000 -0.0221  0.3271  0.0366 -0.5575
                                            0.0383  0.2172  0.0302 -0.4028  0.3212
                                            0.4789  0.1708  0.0585  0.0587
   130. (0.00030) RY*( 6) C  10           s( 16.55%)p 1.28( 21.18%)d 3.76( 62.27%)
                                           -0.0000  0.0045  0.4067  0.0201  0.4228
                                            0.0063 -0.0447  0.0118  0.1747  0.0818
                                            0.2530  0.3581 -0.6295  0.1658
   131. (0.00009) RY*( 7) C  10           s( 17.22%)p 0.74( 12.77%)d 4.06( 70.00%)
   132. (0.00003) RY*( 8) C  10           s( 20.49%)p 1.05( 21.55%)d 2.83( 57.97%)
   133. (0.00001) RY*( 9) C  10           s(  0.11%)p14.73(  1.64%)d99.99( 98.25%)
   134. (0.00153) RY*( 1) O  11           s(  0.66%)p99.99( 91.91%)d11.31(  7.44%)
                                           -0.0000  0.0010  0.0811  0.0004  0.1545
                                           -0.0096 -0.7191  0.0074  0.6148 -0.0974
                                            0.1080 -0.0058  0.1598  0.1663
   135. (0.00138) RY*( 2) O  11           s( 27.19%)p 2.24( 61.01%)d 0.43( 11.80%)
                                            0.0000  0.0052  0.5214 -0.0032  0.5911
                                           -0.0027 -0.2087 -0.0047 -0.4660  0.0420
                                           -0.0188 -0.1165  0.2540 -0.1944
   136. (0.00018) RY*( 3) O  11           s( 63.25%)p 0.55( 34.65%)d 0.03(  2.09%)
                                            0.0000 -0.0054  0.7953  0.0179 -0.1968
                                           -0.0053  0.3925 -0.0120  0.3915 -0.0383
                                           -0.0733  0.0167 -0.0410  0.1102
   137. (0.00005) RY*( 4) O  11           s(  3.66%)p21.53( 78.84%)d 4.78( 17.50%)
   138. (0.00001) RY*( 5) O  11           s(  0.58%)p11.43(  6.59%)d99.99( 92.83%)
   139. (0.00001) RY*( 6) O  11           s(  1.17%)p 3.77(  4.42%)d80.69( 94.41%)
   140. (0.00001) RY*( 7) O  11           s(  1.07%)p 4.83(  5.16%)d87.79( 93.77%)
   141. (0.00001) RY*( 8) O  11           s(  2.31%)p 3.75(  8.64%)d38.62( 89.05%)
   142. (0.00000) RY*( 9) O  11           s(  0.10%)p93.58(  9.05%)d99.99( 90.85%)
   143. (0.00184) RY*( 1) H  12           s( 98.09%)p 0.02(  1.91%)
                                            0.0054  0.9904  0.0598  0.0966 -0.0790
   144. (0.00022) RY*( 2) H  12           s(  0.10%)p99.99( 99.90%)
                                            0.0016  0.0322 -0.9468 -0.0064 -0.3201
   145. (0.00015) RY*( 3) H  12           s(  0.23%)p99.99( 99.77%)
                                            0.0061  0.0475  0.1432 -0.9037 -0.4007
   146. (0.00003) RY*( 4) H  12           s(  1.66%)p59.18( 98.34%)
   147. (0.00193) RY*( 1) H  13           s( 98.18%)p 0.02(  1.82%)
                                            0.0055  0.9908  0.0830  0.1056  0.0138
   148. (0.00022) RY*( 2) H  13           s(  0.11%)p99.99( 99.89%)
                                            0.0018  0.0329 -0.6299  0.0861  0.7712
   149. (0.00014) RY*( 3) H  13           s(  0.23%)p99.99( 99.77%)
                                            0.0063  0.0475  0.4004 -0.8151  0.4160
   150. (0.00004) RY*( 4) H  13           s(  1.57%)p62.86( 98.43%)
   151. (0.00122) RY*( 1) H  14           s( 98.33%)p 0.02(  1.67%)
                                            0.0040  0.9916 -0.0781  0.1008  0.0197
   152. (0.00019) RY*( 2) H  14           s(  0.01%)p99.99( 99.99%)
                                           -0.0031  0.0116 -0.0184  0.0668 -0.9975
   153. (0.00016) RY*( 3) H  14           s(  0.01%)p99.99( 99.99%)
                                            0.0092 -0.0081 -0.8292 -0.5584 -0.0222
   154. (0.00004) RY*( 4) H  14           s(  1.71%)p57.41( 98.29%)
   155. (0.00198) RY*( 1) H  15           s( 98.36%)p 0.02(  1.64%)
                                            0.0054  0.9917  0.1261 -0.0165  0.0154
   156. (0.00022) RY*( 2) H  15           s(  0.07%)p99.99( 99.93%)
                                            0.0015  0.0266 -0.3728 -0.5517  0.7456
   157. (0.00014) RY*( 3) H  15           s(  0.21%)p99.99( 99.79%)
                                            0.0065  0.0450 -0.3016  0.8321  0.4633
   158. (0.00004) RY*( 4) H  15           s(  1.44%)p68.30( 98.56%)
   159. (0.00194) RY*( 1) H  16           s( 98.33%)p 0.02(  1.67%)
                                            0.0054  0.9916  0.1004 -0.0255 -0.0770
   160. (0.00022) RY*( 2) H  16           s(  0.07%)p99.99( 99.93%)
                                            0.0015  0.0261 -0.6755 -0.6610 -0.3256
   161. (0.00014) RY*( 3) H  16           s(  0.20%)p99.99( 99.80%)
                                            0.0064  0.0444 -0.5433  0.7457 -0.3830
   162. (0.00004) RY*( 4) H  16           s(  1.48%)p66.79( 98.52%)
   163. (0.00140) RY*( 1) H  17           s( 97.66%)p 0.02(  2.34%)
                                            0.0047  0.9882  0.0401 -0.1476  0.0038
   164. (0.00018) RY*( 2) H  17           s(  0.00%)p 1.00(100.00%)
                                            0.0000  0.0001 -0.2709 -0.0978 -0.9576
   165. (0.00013) RY*( 3) H  17           s(  0.07%)p99.99( 99.93%)
                                            0.0081  0.0250 -0.9561 -0.0850  0.2792
   166. (0.00003) RY*( 4) H  17           s(  2.35%)p41.58( 97.65%)
   167. (0.00231) RY*( 1) H  18           s( 99.31%)p 0.01(  0.69%)
                                            0.0057  0.9966 -0.0203 -0.0801 -0.0051
   168. (0.00020) RY*( 2) H  18           s(  0.03%)p99.99( 99.97%)
                                            0.0002  0.0168  0.2162  0.0923  0.9718
   169. (0.00010) RY*( 3) H  18           s(  0.19%)p99.99( 99.81%)
                                           -0.0094  0.0425  0.9203  0.3098 -0.2349
   170. (0.00006) RY*( 4) H  18           s(  0.55%)p99.99( 99.45%)
   171. (0.00282) RY*( 1) H  19           s( 99.46%)p 0.01(  0.54%)
                                            0.0059  0.9973 -0.0404  0.0117  0.0606
   172. (0.00018) RY*( 2) H  19           s(  0.04%)p99.99( 99.96%)
                                            0.0027  0.0202 -0.2065 -0.9345 -0.2893
   173. (0.00014) RY*( 3) H  19           s(  0.05%)p99.99( 99.95%)
                                            0.0007  0.0215  0.9053 -0.2942  0.3055
   174. (0.00004) RY*( 4) H  19           s(  0.54%)p99.99( 99.46%)
   175. (0.00232) RY*( 1) H  20           s( 99.77%)p 0.00(  0.23%)
                                            0.0040  0.9988  0.0076  0.0477  0.0039
   176. (0.00022) RY*( 2) H  20           s(  0.02%)p99.99( 99.98%)
                                           -0.0043  0.0134 -0.6681 -0.2315  0.7070
   177. (0.00014) RY*( 3) H  20           s(  0.00%)p 1.00(100.00%)
                                           -0.0015  0.0056  0.7415 -0.2860  0.6070
   178. (0.00006) RY*( 4) H  20           s(  0.29%)p99.99( 99.71%)
   179. (0.00250) RY*( 1) H  21           s( 99.46%)p 0.01(  0.54%)
                                            0.0052  0.9973  0.0072 -0.0653 -0.0325
   180. (0.00017) RY*( 2) H  21           s(  0.02%)p99.99( 99.98%)
                                            0.0036  0.0136 -0.5056 -0.2582  0.8231
   181. (0.00012) RY*( 3) H  21           s(  0.00%)p 1.00(100.00%)
                                           -0.0004  0.0058 -0.8603  0.2226 -0.4587
   182. (0.00004) RY*( 4) H  21           s(  0.59%)p99.99( 99.41%)
   183. (0.00300) RY*( 1) H  22           s( 99.55%)p 0.00(  0.45%)
                                            0.0064  0.9977  0.0348  0.0019 -0.0574
   184. (0.00019) RY*( 2) H  22           s(  0.00%)p 1.00(100.00%)
                                            0.0027  0.0064  0.3026  0.8963  0.3241
   185. (0.00013) RY*( 3) H  22           s(  0.03%)p99.99( 99.97%)
                                            0.0002  0.0169 -0.8920  0.3859 -0.2349
   186. (0.00004) RY*( 4) H  22           s(  0.50%)p99.99( 99.50%)
   187. (0.00163) RY*( 1) H  23           s( 98.65%)p 0.01(  1.35%)
                                            0.0044  0.9932 -0.1031  0.0494  0.0210
   188. (0.00019) RY*( 2) H  23           s(  0.11%)p99.99( 99.89%)
                                           -0.0008  0.0330  0.2384  0.2351 -0.9417
   189. (0.00016) RY*( 3) H  23           s(  0.06%)p99.99( 99.94%)
                                           -0.0085  0.0234  0.6289  0.7012  0.3351
   190. (0.00004) RY*( 4) H  23           s(  1.26%)p78.45( 98.74%)
   191. (0.00151) RY*( 1) H  24           s( 97.38%)p 0.03(  2.62%)
                                            0.0053  0.9868  0.0576  0.1375  0.0629
   192. (0.00023) RY*( 2) H  24           s(  0.09%)p99.99( 99.91%)
                                            0.0006  0.0305 -0.9028 -0.0361  0.4274
   193. (0.00016) RY*( 3) H  24           s(  0.42%)p99.99( 99.58%)
                                            0.0075  0.0645  0.2761 -0.8120  0.5101
   194. (0.00003) RY*( 4) H  24           s(  2.18%)p44.82( 97.82%)
   195. (0.00185) RY*( 1) H  25           s( 98.59%)p 0.01(  1.41%)
                                            0.0051  0.9929  0.0630  0.0929 -0.0387
   196. (0.00021) RY*( 2) H  25           s(  0.10%)p99.99( 99.90%)
                                            0.0018  0.0308 -0.7704 -0.0708 -0.6328
   197. (0.00013) RY*( 3) H  25           s(  0.07%)p99.99( 99.93%)
                                            0.0059  0.0264  0.4439 -0.7729 -0.4526
   198. (0.00004) RY*( 4) H  25           s(  1.32%)p74.68( 98.68%)
   199. (0.00320) RY*( 1) H  26           s( 99.65%)p 0.00(  0.35%)
                                            0.0060  0.9982  0.0035 -0.0547  0.0219
   200. (0.00018) RY*( 2) H  26           s(  0.05%)p99.99( 99.95%)
                                            0.0028  0.0213 -0.2703 -0.0132 -0.9625
   201. (0.00012) RY*( 3) H  26           s(  0.06%)p99.99( 99.94%)
                                           -0.0073  0.0229  0.8921  0.3722 -0.2551
   202. (0.00007) RY*( 4) H  26           s(  0.33%)p99.99( 99.67%)
   203. (0.00282) RY*( 1) H  27           s( 99.26%)p 0.01(  0.74%)
                                            0.0079  0.9963 -0.0650  0.0319  0.0465
   204. (0.00027) RY*( 2) H  27           s(  0.42%)p99.99( 99.58%)
                                            0.0027  0.0646  0.7003 -0.7064  0.0798
   205. (0.00015) RY*( 3) H  27           s(  0.11%)p99.99( 99.89%)
                                           -0.0092  0.0316  0.7084  0.6873 -0.1571
   206. (0.00003) RY*( 4) H  27           s(  0.30%)p99.99( 99.70%)
   207. (0.00220) RY*( 1) H  28           s( 99.09%)p 0.01(  0.91%)
                                            0.0064  0.9954 -0.0521  0.0560  0.0572
   208. (0.00025) RY*( 2) H  28           s(  0.47%)p99.99( 99.53%)
                                            0.0059  0.0682  0.6494  0.1494 -0.7424
   209. (0.00013) RY*( 3) H  28           s(  0.01%)p 1.00( 99.99%)
                                            0.0078 -0.0031 -0.7545  0.0218 -0.6558
   210. (0.00005) RY*( 4) H  28           s(  0.52%)p99.99( 99.48%)
   211. (0.00178) RY*( 1) H  29           s( 79.40%)p 0.26( 20.60%)
                                            0.0121  0.8910 -0.2467 -0.2773 -0.2611
   212. (0.00166) RY*( 2) H  29           s(  0.01%)p 1.00( 99.99%)
                                            0.0004  0.0094 -0.0839  0.7367 -0.6709
   213. (0.00095) RY*( 3) H  29           s( 17.42%)p 4.74( 82.58%)
                                            0.0078  0.4173  0.1203  0.6111  0.6617
   214. (0.00002) RY*( 4) H  29           s(  3.55%)p27.19( 96.45%)
   215. (0.02409) BD*( 1) C   1 - C   2  
                ( 49.99%)   0.7070* C   1 s( 30.52%)p 2.28( 69.44%)d 0.00(  0.04%)
                                           -0.0004 -0.5524 -0.0000  0.1294  0.0011
                                            0.8140 -0.0004 -0.1228 -0.0002 -0.0047
                                            0.0004  0.0048  0.0172  0.0093
                ( 50.01%)  -0.7072* C   2 s( 30.70%)p 2.26( 69.26%)d 0.00(  0.04%)
                                            0.0001 -0.5541  0.0048 -0.1007 -0.0029
                                           -0.8186  0.0012  0.1109  0.0006 -0.0045
                                            0.0017  0.0050  0.0158  0.0111
   216. (0.01055) BD*( 1) C   1 - H  12  
                ( 38.90%)   0.6237* C   1 s( 22.57%)p 3.43( 77.39%)d 0.00(  0.04%)
                                            0.0000 -0.4751  0.0004 -0.2519  0.0041
                                           -0.1573 -0.0143  0.8279 -0.0007 -0.0016
                                            0.0103  0.0040 -0.0017 -0.0167
                ( 61.10%)  -0.7816* H  12 s( 99.92%)p 0.00(  0.08%)
                                           -0.9996  0.0023  0.0074  0.0063 -0.0266
   217. (0.01109) BD*( 1) C   1 - H  13  
                ( 38.92%)   0.6239* C   1 s( 22.61%)p 3.42( 77.35%)d 0.00(  0.04%)
                                            0.0000 -0.4755  0.0003 -0.6388  0.0048
                                           -0.3002 -0.0142 -0.5244  0.0012 -0.0078
                                           -0.0153 -0.0058 -0.0087 -0.0006
                ( 61.08%)  -0.7815* H  13 s( 99.92%)p 0.00(  0.08%)
                                           -0.9996  0.0025  0.0197  0.0109  0.0171
   218. (0.00673) BD*( 1) C   1 - H  14  
                ( 39.10%)   0.6253* C   1 s( 24.26%)p 3.12( 75.70%)d 0.00(  0.04%)
                                           -0.0000  0.4925  0.0022 -0.7148  0.0122
                                            0.4711  0.0115  0.1546 -0.0045 -0.0157
                                           -0.0045  0.0034  0.0067 -0.0084
                ( 60.90%)  -0.7804* H  14 s( 99.92%)p 0.00(  0.08%)
                                            0.9996 -0.0006  0.0219 -0.0160 -0.0046
   219. (0.01938) BD*( 1) C   2 - C   3  
                ( 49.75%)   0.7053* C   2 s( 30.42%)p 2.29( 69.54%)d 0.00(  0.04%)
                                            0.0001 -0.5515  0.0019 -0.6705  0.0049
                                            0.4750 -0.0017  0.1420 -0.0010  0.0154
                                            0.0056 -0.0028 -0.0054  0.0109
                ( 50.25%)  -0.7089* C   3 s( 30.77%)p 2.25( 69.18%)d 0.00(  0.04%)
                                           -0.0005 -0.5547 -0.0009  0.6737  0.0011
                                           -0.4662  0.0016 -0.1436 -0.0005  0.0169
                                            0.0046 -0.0036 -0.0054  0.0091
   220. (0.02389) BD*( 1) C   2 - C   4  
                ( 49.39%)   0.7028* C   2 s( 38.84%)p 1.57( 61.13%)d 0.00(  0.04%)
                                           -0.0000 -0.6232 -0.0065  0.6834  0.0083
                                            0.3075  0.0122 -0.2223 -0.0053 -0.0113
                                            0.0086  0.0039 -0.0101  0.0079
                ( 50.61%)  -0.7114* C   4 s( 39.87%)p 1.51( 60.08%)d 0.00(  0.04%)
                                           -0.0002 -0.6312 -0.0156 -0.6614 -0.0204
                                           -0.3358  0.0045  0.2241  0.0053 -0.0130
                                            0.0095  0.0048 -0.0097  0.0083
   221. (0.08786) BD*( 2) C   2 - C   4  
                ( 51.12%)   0.7150* C   2 s(  0.00%)p 1.00( 99.92%)d 0.00(  0.08%)
                                            0.0000  0.0013  0.0014  0.2696 -0.0045
                                            0.0957 -0.0012  0.9577 -0.0119 -0.0053
                                           -0.0209 -0.0103 -0.0054  0.0132
                ( 48.88%)  -0.6991* C   4 s(  0.01%)p99.99( 99.92%)d 6.19(  0.07%)
                                           -0.0000  0.0082  0.0068  0.2706 -0.0101
                                            0.0909 -0.0009  0.9578 -0.0175  0.0054
                                            0.0195  0.0102  0.0049 -0.0126
   222. (0.01115) BD*( 1) C   3 - H  15  
                ( 39.07%)   0.6251* C   3 s( 22.66%)p 3.41( 77.30%)d 0.00(  0.04%)
                                            0.0000 -0.4760  0.0008 -0.6646 -0.0071
                                           -0.2322  0.0142 -0.5264  0.0021 -0.0086
                                           -0.0151 -0.0067 -0.0078 -0.0006
                ( 60.93%)  -0.7806* H  15 s( 99.92%)p 0.00(  0.08%)
                                           -0.9996  0.0026  0.0216  0.0059  0.0172
   223. (0.01111) BD*( 1) C   3 - H  16  
                ( 39.07%)   0.6250* C   3 s( 22.66%)p 3.41( 77.30%)d 0.00(  0.04%)
                                            0.0000 -0.4760  0.0008 -0.2811 -0.0079
                                           -0.0950  0.0139  0.8275 -0.0007 -0.0020
                                            0.0099  0.0056 -0.0013 -0.0165
                ( 60.93%)  -0.7806* H  16 s( 99.92%)p 0.00(  0.08%)
                                           -0.9996  0.0025  0.0093  0.0014 -0.0267
   224. (0.00549) BD*( 1) C   3 - H  17  
                ( 39.02%)   0.6246* C   3 s( 23.87%)p 3.19( 76.09%)d 0.00(  0.04%)
                                           -0.0001  0.4886  0.0020 -0.1569  0.0155
                                           -0.8479  0.0017  0.1304 -0.0046  0.0063
                                           -0.0005 -0.0050 -0.0159 -0.0085
                ( 60.98%)  -0.7809* H  17 s( 99.92%)p 0.00(  0.08%)
                                            0.9996 -0.0008  0.0049  0.0272 -0.0041
   225. (0.01752) BD*( 1) C   4 - C   5  
                ( 50.73%)   0.7122* C   4 s( 33.70%)p 1.97( 66.26%)d 0.00(  0.04%)
                                            0.0001  0.5805  0.0009 -0.6981 -0.0043
                                            0.3877 -0.0184  0.1557  0.0165 -0.0139
                                           -0.0054  0.0021  0.0080 -0.0110
                ( 49.27%)  -0.7020* C   5 s( 28.73%)p 2.48( 71.23%)d 0.00(  0.05%)
                                            0.0003  0.5359  0.0111  0.7377  0.0025
                                           -0.3811 -0.0082 -0.1498  0.0181 -0.0150
                                           -0.0064  0.0035  0.0101 -0.0094
   226. (0.01815) BD*( 1) C   4 - H  18  
                ( 39.64%)   0.6296* C   4 s( 26.39%)p 2.79( 73.57%)d 0.00(  0.04%)
                                           -0.0005  0.5135 -0.0142 -0.0278 -0.0022
                                           -0.8531  0.0003  0.0846  0.0037  0.0008
                                           -0.0001 -0.0024 -0.0165 -0.0099
                ( 60.36%)  -0.7769* H  18 s( 99.92%)p 0.00(  0.08%)
                                            0.9996 -0.0034 -0.0001  0.0289 -0.0028
   227. (0.02357) BD*( 1) C   5 - C   6  
                ( 49.90%)   0.7064* C   5 s( 27.19%)p 2.68( 72.77%)d 0.00(  0.04%)
                                           -0.0003 -0.5214 -0.0020  0.5704 -0.0012
                                            0.1272 -0.0004  0.6214  0.0028 -0.0036
                                           -0.0165 -0.0047 -0.0064 -0.0067
                ( 50.10%)  -0.7078* C   6 s( 27.14%)p 2.68( 72.82%)d 0.00(  0.04%)
                                           -0.0003 -0.5209 -0.0043 -0.5666 -0.0038
                                           -0.1351  0.0072 -0.6235 -0.0024 -0.0042
                                           -0.0165 -0.0052 -0.0065 -0.0067
   228. (0.01751) BD*( 1) C   5 - H  19  
                ( 38.60%)   0.6213* C   5 s( 21.47%)p 3.66( 78.49%)d 0.00(  0.04%)
                                            0.0001 -0.4633  0.0034  0.3380 -0.0108
                                            0.3025 -0.0131 -0.7608 -0.0044 -0.0053
                                            0.0112  0.0115  0.0003 -0.0120
                ( 61.40%)  -0.7836* H  19 s( 99.92%)p 0.00(  0.08%)
                                           -0.9996  0.0041 -0.0106 -0.0083  0.0256
   229. (0.01673) BD*( 1) C   5 - H  20  
                ( 39.22%)   0.6263* C   5 s( 22.59%)p 3.42( 77.36%)d 0.00(  0.04%)
                                            0.0002 -0.4753  0.0070 -0.1229  0.0041
                                           -0.8639  0.0054 -0.1088 -0.0188 -0.0050
                                           -0.0003 -0.0037  0.0168  0.0098
                ( 60.78%)  -0.7796* H  20 s( 99.92%)p 0.00(  0.08%)
                                           -0.9996  0.0027  0.0034  0.0266  0.0059
   230. (0.02516) BD*( 1) C   6 - C   7  
                ( 50.17%)   0.7083* C   6 s( 29.14%)p 2.43( 70.81%)d 0.00(  0.05%)
                                            0.0004  0.5398  0.0059 -0.7527 -0.0035
                                            0.3403 -0.0035  0.1596 -0.0155 -0.0142
                                           -0.0068  0.0034  0.0113 -0.0092
                ( 49.83%)  -0.7059* C   7 s( 31.03%)p 2.22( 68.93%)d 0.00(  0.04%)
                                            0.0000  0.5569 -0.0094  0.7450 -0.0170
                                           -0.3300 -0.0001 -0.1580 -0.0092 -0.0117
                                           -0.0052  0.0023  0.0105 -0.0112
   231. (0.01391) BD*( 1) C   6 - H  21  
                ( 38.78%)   0.6228* C   6 s( 22.36%)p 3.47( 77.59%)d 0.00(  0.04%)
                                           -0.0002  0.4729 -0.0027 -0.0810  0.0050
                                           -0.8668  0.0086 -0.1333 -0.0157  0.0033
                                            0.0004  0.0046 -0.0174 -0.0092
                ( 61.22%)  -0.7824* H  21 s( 99.92%)p 0.00(  0.08%)
                                            0.9996 -0.0032  0.0033  0.0276  0.0064
   232. (0.01885) BD*( 1) C   6 - H  22  
                ( 38.81%)   0.6230* C   6 s( 21.32%)p 3.69( 78.64%)d 0.00(  0.04%)
                                           -0.0002  0.4617 -0.0042  0.3240 -0.0049
                                            0.3373 -0.0186 -0.7531 -0.0086  0.0058
                                           -0.0105 -0.0131 -0.0012  0.0113
                ( 61.19%)  -0.7822* H  22 s( 99.92%)p 0.00(  0.08%)
                                            0.9996 -0.0046 -0.0104 -0.0087  0.0255
   233. (0.02465) BD*( 1) C   7 - C   8  
                ( 49.99%)   0.7070* C   7 s( 30.53%)p 2.27( 69.43%)d 0.00(  0.04%)
                                            0.0002 -0.5525  0.0030  0.0332  0.0033
                                           -0.8306 -0.0027 -0.0567  0.0034  0.0007
                                            0.0008 -0.0032  0.0167  0.0115
                ( 50.01%)  -0.7072* C   8 s( 30.38%)p 2.29( 69.57%)d 0.00(  0.04%)
                                           -0.0004 -0.5512  0.0016 -0.0085  0.0048
                                            0.8325 -0.0009  0.0503  0.0036  0.0012
                                           -0.0001 -0.0019  0.0181  0.0099
   234. (0.02269) BD*( 1) C   7 - C   9  
                ( 49.28%)   0.7020* C   7 s( 38.37%)p 1.61( 61.59%)d 0.00(  0.04%)
                                           -0.0000 -0.6193 -0.0123  0.6442  0.0126
                                            0.4424  0.0132 -0.0697 -0.0022 -0.0156
                                            0.0041  0.0023 -0.0058  0.0098
                ( 50.72%)  -0.7122* C   9 s( 40.46%)p 1.47( 59.49%)d 0.00(  0.04%)
                                           -0.0002 -0.6360 -0.0095 -0.5957 -0.0129
                                           -0.4723  0.0016  0.1298  0.0047 -0.0169
                                            0.0042  0.0024 -0.0039  0.0106
   235. (0.08142) BD*( 2) C   7 - C   9  
                ( 51.11%)   0.7149* C   7 s(  0.02%)p99.99( 99.90%)d 3.54(  0.08%)
                                            0.0000  0.0136 -0.0063  0.1671 -0.0067
                                           -0.0696  0.0004  0.9828 -0.0137 -0.0017
                                           -0.0217 -0.0161 -0.0047  0.0061
                ( 48.89%)  -0.6992* C   9 s(  0.02%)p99.99( 99.91%)d 3.44(  0.07%)
                                           -0.0001  0.0137 -0.0031  0.2258 -0.0036
                                           -0.0358  0.0016  0.9729 -0.0162  0.0025
                                            0.0186  0.0170  0.0038 -0.0050
   236. (0.00797) BD*( 1) C   8 - H  23  
                ( 38.96%)   0.6242* C   8 s( 24.07%)p 3.15( 75.89%)d 0.00(  0.04%)
                                           -0.0000  0.4906  0.0039 -0.8090  0.0109
                                            0.3192  0.0137 -0.0471 -0.0016 -0.0120
                                            0.0010 -0.0001  0.0129 -0.0091
                ( 61.04%)  -0.7813* H  23 s( 99.92%)p 0.00(  0.08%)
                                            0.9996 -0.0013  0.0250 -0.0115  0.0026
   237. (0.01058) BD*( 1) C   8 - H  24  
                ( 38.81%)   0.6230* C   8 s( 22.65%)p 3.41( 77.31%)d 0.00(  0.04%)
                                            0.0001 -0.4759  0.0015 -0.3521  0.0066
                                           -0.2727 -0.0150 -0.7580 -0.0010 -0.0039
                                           -0.0127 -0.0078 -0.0023 -0.0124
                ( 61.19%)  -0.7822* H  24 s( 99.92%)p 0.00(  0.08%)
                                           -0.9996  0.0019  0.0104  0.0096  0.0240
   238. (0.00986) BD*( 1) C   8 - H  25  
                ( 38.90%)   0.6237* C   8 s( 22.85%)p 3.37( 77.11%)d 0.00(  0.04%)
                                            0.0000 -0.4781 -0.0004 -0.4698  0.0093
                                           -0.3604 -0.0135  0.6482 -0.0013 -0.0079
                                            0.0143  0.0092 -0.0035 -0.0063
                ( 61.10%)  -0.7817* H  25 s( 99.92%)p 0.00(  0.08%)
                                           -0.9996  0.0023  0.0139  0.0128 -0.0210
   239. (0.02249) BD*( 1) C   9 - C  10  
                ( 49.95%)   0.7067* C   9 s( 32.57%)p 2.07( 67.38%)d 0.00(  0.04%)
                                           -0.0001 -0.5706 -0.0139  0.7631  0.0145
                                           -0.2430  0.0218 -0.1781 -0.0019  0.0097
                                            0.0077 -0.0026 -0.0132  0.0107
                ( 50.05%)  -0.7075* C  10 s( 30.62%)p 2.26( 69.33%)d 0.00(  0.05%)
                                           -0.0002 -0.5533 -0.0064 -0.7778  0.0099
                                            0.2263  0.0090  0.1922 -0.0009  0.0111
                                            0.0088 -0.0019 -0.0150  0.0087
   240. (0.01839) BD*( 1) C   9 - H  26  
                ( 39.14%)   0.6256* C   9 s( 26.95%)p 2.71( 73.02%)d 0.00(  0.03%)
                                           -0.0005  0.5188 -0.0181  0.1035 -0.0061
                                           -0.8459  0.0029 -0.0626 -0.0001 -0.0031
                                           -0.0001  0.0015 -0.0150 -0.0100
                ( 60.86%)  -0.7801* H  26 s( 99.91%)p 0.00(  0.09%)
                                            0.9996 -0.0045 -0.0029  0.0290  0.0033
   241. (0.01801) BD*( 1) C  10 - O  11  
                ( 67.31%)   0.8204* C  10 s( 21.30%)p 3.68( 78.42%)d 0.01(  0.28%)
                                            0.0001  0.4596  0.0421 -0.5814 -0.0260
                                           -0.4846 -0.0195 -0.4579 -0.0248  0.0333
                                            0.0305  0.0263  0.0055 -0.0055
                ( 32.69%)  -0.5718* O  11 s( 31.83%)p 2.14( 68.10%)d 0.00(  0.07%)
                                           -0.0001  0.5642  0.0055  0.4910  0.0037
                                            0.4814 -0.0010  0.4562 -0.0017  0.0106
                                            0.0102  0.0212 -0.0045  0.0029
   242. (0.03180) BD*( 1) C  10 - H  27  
                ( 40.33%)   0.6351* C  10 s( 23.41%)p 3.27( 76.53%)d 0.00(  0.05%)
                                            0.0000 -0.4837  0.0139  0.1738  0.0002
                                            0.1352 -0.0091 -0.8466  0.0063  0.0017
                                            0.0058  0.0072  0.0002 -0.0208
                ( 59.67%)  -0.7725* H  27 s( 99.92%)p 0.00(  0.08%)
                                           -0.9996  0.0065 -0.0035 -0.0035  0.0286
   243. (0.03076) BD*( 1) C  10 - H  28  
                ( 40.64%)   0.6375* C  10 s( 24.79%)p 3.03( 75.16%)d 0.00(  0.05%)
                                            0.0001 -0.4977  0.0137  0.1572  0.0098
                                           -0.8325  0.0098  0.1836 -0.0071  0.0059
                                            0.0018  0.0072  0.0175  0.0096
                ( 59.36%)  -0.7705* H  28 s( 99.92%)p 0.00(  0.08%)
                                           -0.9996  0.0050 -0.0045  0.0272 -0.0059
   244. (0.00569) BD*( 1) O  11 - H  29  
                ( 27.23%)   0.5219* O  11 s( 19.64%)p 4.09( 80.27%)d 0.00(  0.09%)
                                            0.0002  0.4427  0.0219 -0.8540 -0.0364
                                            0.1308 -0.0073  0.2343 -0.0041 -0.0147
                                           -0.0196  0.0076  0.0130 -0.0049
                ( 72.77%)  -0.8530* H  29 s( 99.62%)p 0.00(  0.38%)
                                            0.9981 -0.0033  0.0597 -0.0068 -0.0143


 NHO Directionality and "Bond Bending" (deviations from line of nuclear centers)

         [Thresholds for printing:  angular deviation  >  1.0 degree]
                                    hybrid p-character > 25.0%
                                    orbital occupancy  >  0.10e

                                Line of Centers        Hybrid 1              Hybrid 2
                                ---------------  -------------------   ------------------
                NBO               Theta   Phi    Theta   Phi    Dev    Theta   Phi    Dev
 ========================================================================================
     1. BD (   1) C   1 - C   2    81.9  261.8     --     --    --      97.7   82.8   1.1
     2. BD (   1) C   1 - H  12   159.9   31.3   160.0   34.7   1.2      --     --    --
     3. BD (   1) C   1 - H  13    53.8   24.9    53.5   26.4   1.2      --     --    --
     7. BD (   2) C   2 - C   4    73.3  205.4    16.6   19.6  89.8     16.3   19.1  90.5
     8. BD (   1) C   3 - H  15    53.6   19.6    53.4   18.0   1.3      --     --    --
     9. BD (   1) C   3 - H  16   159.9   19.4   160.0   15.7   1.3      --     --    --
    10. BD (   1) C   3 - H  17    81.3  259.3    81.7  260.5   1.2      --     --    --
    11. BD (   1) C   4 - C   5    79.6  152.1    77.8  152.3   1.9     98.9  332.3   1.4
    14. BD (   1) C   5 - H  19    31.2  221.6    29.7  221.5   1.5      --     --    --
    16. BD (   1) C   6 - C   7    79.3  155.9     --     --    --     101.8  335.6   1.2
    17. BD (   1) C   6 - H  21    98.8  264.4    99.8  264.9   1.2      --     --    --
    18. BD (   1) C   6 - H  22   147.8   46.2   149.4   45.0   1.7      --     --    --
    19. BD (   1) C   7 - C   8    86.3   91.2    86.3   92.5   1.3      --     --    --
    20. BD (   1) C   7 - C   9    82.6  216.3    84.9  214.7   2.7     99.9   37.7   2.9
    21. BD (   2) C   7 - C   9    82.6  216.3    10.2  336.7  87.9     13.2  351.2  88.0
    24. BD (   1) C   8 - H  25   137.2   37.2   137.5   39.1   1.3      --     --    --
    25. BD (   1) C   9 - C  10    77.5  163.8     --     --    --     103.4  343.0   1.2
    27. BD (   1) C  10 - O  11   122.5  222.3   121.5  219.7   2.4     56.6   44.2   1.8
    28. BD (   1) C  10 - H  27    11.8  219.8    14.3  215.9   2.7      --     --    --
    29. BD (   1) C  10 - H  28   100.4   98.3   101.9  101.5   3.4      --     --    --
    30. BD (   1) O  11 - H  29    72.0  168.6    75.6  172.1   4.9      --     --    --
    42. LP (   1) O  11             --     --    142.6  288.3   --       --     --    --
    43. LP (   2) O  11             --     --     50.1  276.6   --       --     --    --


 Second Order Perturbation Theory Analysis of Fock Matrix in NBO Basis

     Threshold for printing:   0.50 kcal/mol
                                                                              E(2)  E(j)-E(i) F(i,j)
         Donor NBO (i)                     Acceptor NBO (j)                 kcal/mol   a.u.    a.u. 
 ===================================================================================================

 within unit  1
   1. BD (   1) C   1 - C   2        / 62. RY*(   1) C   3                    1.09    1.34    0.034
   1. BD (   1) C   1 - C   2        / 71. RY*(   1) C   4                    1.23    1.65    0.040
   1. BD (   1) C   1 - C   2        /216. BD*(   1) C   1 - H  12            0.62    1.04    0.023
   1. BD (   1) C   1 - C   2        /217. BD*(   1) C   1 - H  13            0.63    1.04    0.023
   1. BD (   1) C   1 - C   2        /218. BD*(   1) C   1 - H  14            0.67    1.06    0.024
   1. BD (   1) C   1 - C   2        /219. BD*(   1) C   2 - C   3            0.96    1.04    0.028
   1. BD (   1) C   1 - C   2        /220. BD*(   1) C   2 - C   4            4.06    1.29    0.065
   1. BD (   1) C   1 - C   2        /224. BD*(   1) C   3 - H  17            1.48    1.06    0.036
   1. BD (   1) C   1 - C   2        /226. BD*(   1) C   4 - H  18            3.03    1.08    0.051
   2. BD (   1) C   1 - H  12        / 55. RY*(   3) C   2                    0.80    1.41    0.030
   2. BD (   1) C   1 - H  12        /220. BD*(   1) C   2 - C   4            2.22    1.17    0.045
   2. BD (   1) C   1 - H  12        /221. BD*(   2) C   2 - C   4            4.16    0.56    0.044
   3. BD (   1) C   1 - H  13        / 53. RY*(   1) C   2                    0.64    1.62    0.029
   3. BD (   1) C   1 - H  13        /220. BD*(   1) C   2 - C   4            2.20    1.17    0.045
   3. BD (   1) C   1 - H  13        /221. BD*(   2) C   2 - C   4            3.98    0.56    0.043
   4. BD (   1) C   1 - H  14        / 54. RY*(   2) C   2                    0.79    1.37    0.029
   4. BD (   1) C   1 - H  14        /215. BD*(   1) C   1 - C   2            0.62    0.93    0.021
   4. BD (   1) C   1 - H  14        /219. BD*(   1) C   2 - C   3            3.87    0.93    0.054
   4. BD (   1) C   1 - H  14        /229. BD*(   1) C   5 - H  20            0.52    0.95    0.020
   5. BD (   1) C   2 - C   3        / 44. RY*(   1) C   1                    1.08    1.36    0.034
   5. BD (   1) C   2 - C   3        / 71. RY*(   1) C   4                    1.74    1.65    0.048
   5. BD (   1) C   2 - C   3        /215. BD*(   1) C   1 - C   2            0.95    1.04    0.028
   5. BD (   1) C   2 - C   3        /218. BD*(   1) C   1 - H  14            1.68    1.06    0.038
   5. BD (   1) C   2 - C   3        /220. BD*(   1) C   2 - C   4            3.90    1.29    0.063
   5. BD (   1) C   2 - C   3        /222. BD*(   1) C   3 - H  15            0.59    1.04    0.022
   5. BD (   1) C   2 - C   3        /223. BD*(   1) C   3 - H  16            0.59    1.04    0.022
   5. BD (   1) C   2 - C   3        /224. BD*(   1) C   3 - H  17            0.63    1.05    0.023
   5. BD (   1) C   2 - C   3        /225. BD*(   1) C   4 - C   5            4.60    1.06    0.062
   6. BD (   1) C   2 - C   4        / 44. RY*(   1) C   1                    0.61    1.47    0.027
   6. BD (   1) C   2 - C   4        / 62. RY*(   1) C   3                    0.79    1.44    0.030
   6. BD (   1) C   2 - C   4        / 80. RY*(   1) C   5                    1.40    1.68    0.044
   6. BD (   1) C   2 - C   4        /215. BD*(   1) C   1 - C   2            3.39    1.14    0.056
   6. BD (   1) C   2 - C   4        /217. BD*(   1) C   1 - H  13            0.50    1.14    0.021
   6. BD (   1) C   2 - C   4        /219. BD*(   1) C   2 - C   3            3.24    1.14    0.054
   6. BD (   1) C   2 - C   4        /225. BD*(   1) C   4 - C   5            3.36    1.16    0.056
   6. BD (   1) C   2 - C   4        /226. BD*(   1) C   4 - H  18            1.73    1.18    0.040
   7. BD (   2) C   2 - C   4        / 46. RY*(   3) C   1                    0.58    1.39    0.026
   7. BD (   2) C   2 - C   4        / 63. RY*(   2) C   3                    0.64    1.43    0.027
   7. BD (   2) C   2 - C   4        /216. BD*(   1) C   1 - H  12            2.72    0.69    0.039
   7. BD (   2) C   2 - C   4        /217. BD*(   1) C   1 - H  13            2.69    0.69    0.039
   7. BD (   2) C   2 - C   4        /222. BD*(   1) C   3 - H  15            2.97    0.69    0.041
   7. BD (   2) C   2 - C   4        /223. BD*(   1) C   3 - H  16            3.00    0.69    0.041
   7. BD (   2) C   2 - C   4        /227. BD*(   1) C   5 - C   6            3.36    0.64    0.042
   7. BD (   2) C   2 - C   4        /228. BD*(   1) C   5 - H  19            2.03    0.70    0.034
   8. BD (   1) C   3 - H  15        / 55. RY*(   3) C   2                    0.71    1.41    0.028
   8. BD (   1) C   3 - H  15        /220. BD*(   1) C   2 - C   4            1.99    1.17    0.043
   8. BD (   1) C   3 - H  15        /221. BD*(   2) C   2 - C   4            3.86    0.56    0.042
   9. BD (   1) C   3 - H  16        / 53. RY*(   1) C   2                    0.59    1.62    0.028
   9. BD (   1) C   3 - H  16        /220. BD*(   1) C   2 - C   4            1.98    1.17    0.043
   9. BD (   1) C   3 - H  16        /221. BD*(   2) C   2 - C   4            3.89    0.56    0.042
  10. BD (   1) C   3 - H  17        / 54. RY*(   2) C   2                    0.61    1.36    0.026
  10. BD (   1) C   3 - H  17        /215. BD*(   1) C   1 - C   2            4.05    0.92    0.055
  11. BD (   1) C   4 - C   5        / 53. RY*(   1) C   2                    2.61    1.74    0.060
  11. BD (   1) C   4 - C   5        / 54. RY*(   2) C   2                    0.51    1.48    0.025
  11. BD (   1) C   4 - C   5        / 90. RY*(   2) C   6                    1.15    1.58    0.038
  11. BD (   1) C   4 - C   5        /219. BD*(   1) C   2 - C   3            4.06    1.04    0.058
  11. BD (   1) C   4 - C   5        /220. BD*(   1) C   2 - C   4            4.35    1.29    0.067
  11. BD (   1) C   4 - C   5        /226. BD*(   1) C   4 - H  18            0.52    1.07    0.021
  11. BD (   1) C   4 - C   5        /227. BD*(   1) C   5 - C   6            1.36    0.99    0.033
  11. BD (   1) C   4 - C   5        /228. BD*(   1) C   5 - H  19            0.78    1.05    0.026
  11. BD (   1) C   4 - C   5        /229. BD*(   1) C   5 - H  20            0.74    1.06    0.025
  11. BD (   1) C   4 - C   5        /230. BD*(   1) C   6 - C   7            2.17    1.05    0.043
  12. BD (   1) C   4 - H  18        / 53. RY*(   1) C   2                    0.89    1.61    0.034
  12. BD (   1) C   4 - H  18        / 54. RY*(   2) C   2                    0.90    1.36    0.031
  12. BD (   1) C   4 - H  18        / 80. RY*(   1) C   5                    0.61    1.46    0.027
  12. BD (   1) C   4 - H  18        /215. BD*(   1) C   1 - C   2            7.37    0.92    0.073
  12. BD (   1) C   4 - H  18        /220. BD*(   1) C   2 - C   4            1.74    1.17    0.040
  12. BD (   1) C   4 - H  18        /229. BD*(   1) C   5 - H  20            2.55    0.93    0.044
  13. BD (   1) C   5 - C   6        / 72. RY*(   2) C   4                    1.48    1.33    0.040
  13. BD (   1) C   5 - C   6        / 99. RY*(   2) C   7                    1.77    1.42    0.045
  13. BD (   1) C   5 - C   6        /220. BD*(   1) C   2 - C   4            1.17    1.26    0.034
  13. BD (   1) C   5 - C   6        /221. BD*(   2) C   2 - C   4            2.77    0.65    0.038
  13. BD (   1) C   5 - C   6        /225. BD*(   1) C   4 - C   5            1.33    1.03    0.033
  13. BD (   1) C   5 - C   6        /228. BD*(   1) C   5 - H  19            0.53    1.02    0.021
  13. BD (   1) C   5 - C   6        /229. BD*(   1) C   5 - H  20            0.65    1.03    0.023
  13. BD (   1) C   5 - C   6        /230. BD*(   1) C   6 - C   7            1.28    1.01    0.032
  13. BD (   1) C   5 - C   6        /231. BD*(   1) C   6 - H  21            0.54    1.03    0.021
  13. BD (   1) C   5 - C   6        /232. BD*(   1) C   6 - H  22            0.52    1.02    0.021
  13. BD (   1) C   5 - C   6        /234. BD*(   1) C   7 - C   9            1.45    1.26    0.038
  13. BD (   1) C   5 - C   6        /235. BD*(   2) C   7 - C   9            2.29    0.65    0.035
  14. BD (   1) C   5 - H  19        / 72. RY*(   2) C   4                    0.58    1.23    0.024
  14. BD (   1) C   5 - H  19        / 89. RY*(   1) C   6                    0.67    1.42    0.028
  14. BD (   1) C   5 - H  19        /220. BD*(   1) C   2 - C   4            2.73    1.16    0.050
  14. BD (   1) C   5 - H  19        /221. BD*(   2) C   2 - C   4            2.69    0.54    0.035
  14. BD (   1) C   5 - H  19        /225. BD*(   1) C   4 - C   5            0.54    0.92    0.020
  14. BD (   1) C   5 - H  19        /232. BD*(   1) C   6 - H  22            3.02    0.91    0.047
  15. BD (   1) C   5 - H  20        / 73. RY*(   3) C   4                    0.64    1.33    0.026
  15. BD (   1) C   5 - H  20        /225. BD*(   1) C   4 - C   5            0.55    0.93    0.020
  15. BD (   1) C   5 - H  20        /226. BD*(   1) C   4 - H  18            3.50    0.95    0.051
  15. BD (   1) C   5 - H  20        /231. BD*(   1) C   6 - H  21            2.80    0.93    0.046
  16. BD (   1) C   6 - C   7        / 81. RY*(   2) C   5                    0.93    1.49    0.033
  16. BD (   1) C   6 - C   7        /107. RY*(   1) C   8                    0.90    1.37    0.032
  16. BD (   1) C   6 - C   7        /116. RY*(   1) C   9                    2.19    1.66    0.054
  16. BD (   1) C   6 - C   7        /225. BD*(   1) C   4 - C   5            1.74    1.05    0.038
  16. BD (   1) C   6 - C   7        /227. BD*(   1) C   5 - C   6            1.25    0.98    0.031
  16. BD (   1) C   6 - C   7        /231. BD*(   1) C   6 - H  21            0.67    1.05    0.024
  16. BD (   1) C   6 - C   7        /232. BD*(   1) C   6 - H  22            0.72    1.04    0.024
  16. BD (   1) C   6 - C   7        /233. BD*(   1) C   7 - C   8            1.11    1.03    0.030
  16. BD (   1) C   6 - C   7        /234. BD*(   1) C   7 - C   9            4.11    1.28    0.065
  16. BD (   1) C   6 - C   7        /236. BD*(   1) C   8 - H  23            1.46    1.05    0.035
  16. BD (   1) C   6 - C   7        /239. BD*(   1) C   9 - C  10            4.66    1.04    0.062
  17. BD (   1) C   6 - H  21        /100. RY*(   3) C   7                    0.62    1.39    0.026
  17. BD (   1) C   6 - H  21        /229. BD*(   1) C   5 - H  20            3.03    0.93    0.047
  17. BD (   1) C   6 - H  21        /230. BD*(   1) C   6 - C   7            0.55    0.91    0.020
  17. BD (   1) C   6 - H  21        /233. BD*(   1) C   7 - C   8            4.31    0.90    0.056
  18. BD (   1) C   6 - H  22        / 80. RY*(   1) C   5                    0.78    1.44    0.030
  18. BD (   1) C   6 - H  22        / 98. RY*(   1) C   7                    0.67    1.59    0.029
  18. BD (   1) C   6 - H  22        /228. BD*(   1) C   5 - H  19            3.04    0.91    0.047
  18. BD (   1) C   6 - H  22        /234. BD*(   1) C   7 - C   9            1.90    1.15    0.042
  18. BD (   1) C   6 - H  22        /235. BD*(   2) C   7 - C   9            3.87    0.54    0.041
  19. BD (   1) C   7 - C   8        / 89. RY*(   1) C   6                    1.16    1.56    0.038
  19. BD (   1) C   7 - C   8        /116. RY*(   1) C   9                    1.10    1.67    0.038
  19. BD (   1) C   7 - C   8        /230. BD*(   1) C   6 - C   7            1.23    1.05    0.032
  19. BD (   1) C   7 - C   8        /231. BD*(   1) C   6 - H  21            1.37    1.06    0.034
  19. BD (   1) C   7 - C   8        /234. BD*(   1) C   7 - C   9            3.94    1.29    0.064
  19. BD (   1) C   7 - C   8        /236. BD*(   1) C   8 - H  23            0.71    1.06    0.025
  19. BD (   1) C   7 - C   8        /237. BD*(   1) C   8 - H  24            0.66    1.04    0.023
  19. BD (   1) C   7 - C   8        /238. BD*(   1) C   8 - H  25            0.62    1.05    0.023
  19. BD (   1) C   7 - C   8        /240. BD*(   1) C   9 - H  26            3.02    1.08    0.051
  20. BD (   1) C   7 - C   9        / 89. RY*(   1) C   6                    1.24    1.66    0.041
  20. BD (   1) C   7 - C   9        /107. RY*(   1) C   8                    0.55    1.49    0.026
  20. BD (   1) C   7 - C   9        /125. RY*(   1) C  10                    0.88    1.47    0.032
  20. BD (   1) C   7 - C   9        /227. BD*(   1) C   5 - C   6            0.69    1.10    0.024
  20. BD (   1) C   7 - C   9        /230. BD*(   1) C   6 - C   7            3.61    1.15    0.058
  20. BD (   1) C   7 - C   9        /233. BD*(   1) C   7 - C   8            3.39    1.14    0.056
  20. BD (   1) C   7 - C   9        /238. BD*(   1) C   8 - H  25            0.57    1.15    0.023
  20. BD (   1) C   7 - C   9        /239. BD*(   1) C   9 - C  10            2.75    1.16    0.050
  20. BD (   1) C   7 - C   9        /240. BD*(   1) C   9 - H  26            1.91    1.18    0.042
  21. BD (   2) C   7 - C   9        /109. RY*(   3) C   8                    0.67    1.44    0.028
  21. BD (   2) C   7 - C   9        /227. BD*(   1) C   5 - C   6            3.12    0.64    0.040
  21. BD (   2) C   7 - C   9        /232. BD*(   1) C   6 - H  22            2.94    0.70    0.041
  21. BD (   2) C   7 - C   9        /237. BD*(   1) C   8 - H  24            3.14    0.69    0.042
  21. BD (   2) C   7 - C   9        /238. BD*(   1) C   8 - H  25            1.87    0.69    0.033
  21. BD (   2) C   7 - C   9        /241. BD*(   1) C  10 - O  11            3.16    0.57    0.038
  21. BD (   2) C   7 - C   9        /242. BD*(   1) C  10 - H  27            3.19    0.69    0.042
  22. BD (   1) C   8 - H  23        /100. RY*(   3) C   7                    0.60    1.41    0.026
  22. BD (   1) C   8 - H  23        /230. BD*(   1) C   6 - C   7            3.75    0.93    0.053
  22. BD (   1) C   8 - H  23        /233. BD*(   1) C   7 - C   8            0.66    0.92    0.022
  22. BD (   1) C   8 - H  23        /243. BD*(   1) C  10 - H  28            0.54    0.93    0.020
  23. BD (   1) C   8 - H  24        / 98. RY*(   1) C   7                    0.72    1.60    0.030
  23. BD (   1) C   8 - H  24        /233. BD*(   1) C   7 - C   8            0.51    0.92    0.019
  23. BD (   1) C   8 - H  24        /234. BD*(   1) C   7 - C   9            1.42    1.17    0.036
  23. BD (   1) C   8 - H  24        /235. BD*(   2) C   7 - C   9            4.67    0.56    0.046
  24. BD (   1) C   8 - H  25        / 99. RY*(   2) C   7                    0.73    1.33    0.028
  24. BD (   1) C   8 - H  25        /233. BD*(   1) C   7 - C   8            0.52    0.92    0.020
  24. BD (   1) C   8 - H  25        /234. BD*(   1) C   7 - C   9            2.92    1.17    0.052
  24. BD (   1) C   8 - H  25        /235. BD*(   2) C   7 - C   9            2.88    0.56    0.036
  25. BD (   1) C   9 - C  10        / 98. RY*(   1) C   7                    2.26    1.73    0.056
  25. BD (   1) C   9 - C  10        /135. RY*(   2) O  11                    0.82    2.00    0.036
  25. BD (   1) C   9 - C  10        /230. BD*(   1) C   6 - C   7            3.96    1.06    0.058
  25. BD (   1) C   9 - C  10        /234. BD*(   1) C   7 - C   9            4.01    1.30    0.065
  25. BD (   1) C   9 - C  10        /242. BD*(   1) C  10 - H  27            0.59    1.05    0.022
  25. BD (   1) C   9 - C  10        /243. BD*(   1) C  10 - H  28            0.59    1.06    0.022
  25. BD (   1) C   9 - C  10        /244. BD*(   1) O  11 - H  29            1.82    1.05    0.039
  26. BD (   1) C   9 - H  26        / 98. RY*(   1) C   7                    0.94    1.60    0.035
  26. BD (   1) C   9 - H  26        /100. RY*(   3) C   7                    0.91    1.40    0.032
  26. BD (   1) C   9 - H  26        /233. BD*(   1) C   7 - C   8            7.36    0.91    0.073
  26. BD (   1) C   9 - H  26        /234. BD*(   1) C   7 - C   9            2.00    1.17    0.043
  26. BD (   1) C   9 - H  26        /241. BD*(   1) C  10 - O  11            1.02    0.79    0.025
  26. BD (   1) C   9 - H  26        /243. BD*(   1) C  10 - H  28            2.43    0.92    0.042
  27. BD (   1) C  10 - O  11        /211. RY*(   1) H  29                    0.79    1.52    0.031
  27. BD (   1) C  10 - O  11        /234. BD*(   1) C   7 - C   9            1.59    1.49    0.044
  27. BD (   1) C  10 - O  11        /235. BD*(   2) C   7 - C   9            1.00    0.88    0.027
  28. BD (   1) C  10 - H  27        /117. RY*(   2) C   9                    0.84    1.21    0.029
  28. BD (   1) C  10 - H  27        /118. RY*(   3) C   9                    0.57    1.32    0.025
  28. BD (   1) C  10 - H  27        /134. RY*(   1) O  11                    0.50    1.64    0.026
  28. BD (   1) C  10 - H  27        /234. BD*(   1) C   7 - C   9            1.45    1.18    0.037
  28. BD (   1) C  10 - H  27        /235. BD*(   2) C   7 - C   9            4.45    0.57    0.045
  28. BD (   1) C  10 - H  27        /239. BD*(   1) C   9 - C  10            0.54    0.94    0.020
  29. BD (   1) C  10 - H  28        /118. RY*(   3) C   9                    0.83    1.32    0.030
  29. BD (   1) C  10 - H  28        /134. RY*(   1) O  11                    0.77    1.65    0.032
  29. BD (   1) C  10 - H  28        /235. BD*(   2) C   7 - C   9            0.51    0.57    0.015
  29. BD (   1) C  10 - H  28        /236. BD*(   1) C   8 - H  23            0.54    0.95    0.020
  29. BD (   1) C  10 - H  28        /239. BD*(   1) C   9 - C  10            0.53    0.95    0.020
  29. BD (   1) C  10 - H  28        /240. BD*(   1) C   9 - H  26            3.46    0.97    0.052
  30. BD (   1) O  11 - H  29        /117. RY*(   2) C   9                    0.66    1.40    0.027
  30. BD (   1) O  11 - H  29        /239. BD*(   1) C   9 - C  10            2.88    1.14    0.051
  31. CR (   1) C   1                / 53. RY*(   1) C   2                    0.83   11.20    0.086
  31. CR (   1) C   1                /143. RY*(   1) H  12                    0.63   10.48    0.072
  31. CR (   1) C   1                /147. RY*(   1) H  13                    0.63   10.48    0.072
  31. CR (   1) C   1                /151. RY*(   1) H  14                    0.71   10.54    0.077
  31. CR (   1) C   1                /219. BD*(   1) C   2 - C   3            0.60   10.50    0.071
  31. CR (   1) C   1                /220. BD*(   1) C   2 - C   4            0.99   10.75    0.093
  32. CR (   1) C   2                / 45. RY*(   2) C   1                    1.01   10.79    0.093
  32. CR (   1) C   2                / 64. RY*(   3) C   3                    1.09   10.76    0.097
  32. CR (   1) C   2                / 73. RY*(   3) C   4                    1.50   10.91    0.114
  32. CR (   1) C   2                / 74. RY*(   4) C   4                    0.99   10.75    0.092
  32. CR (   1) C   2                /220. BD*(   1) C   2 - C   4            1.04   10.74    0.095
  32. CR (   1) C   2                /225. BD*(   1) C   4 - C   5            1.50   10.51    0.113
  32. CR (   1) C   2                /226. BD*(   1) C   4 - H  18            0.70   10.53    0.077
  33. CR (   1) C   3                / 53. RY*(   1) C   2                    0.84   11.20    0.087
  33. CR (   1) C   3                / 59. RY*(   7) C   2                    0.56   12.09    0.074
  33. CR (   1) C   3                /155. RY*(   1) H  15                    0.62   10.48    0.072
  33. CR (   1) C   3                /159. RY*(   1) H  16                    0.62   10.48    0.072
  33. CR (   1) C   3                /163. RY*(   1) H  17                    0.66   10.50    0.074
  33. CR (   1) C   3                /215. BD*(   1) C   1 - C   2            0.65   10.50    0.074
  33. CR (   1) C   3                /220. BD*(   1) C   2 - C   4            0.93   10.75    0.090
  34. CR (   1) C   4                / 54. RY*(   2) C   2                    2.84   10.92    0.157
  34. CR (   1) C   4                / 58. RY*(   6) C   2                    0.51   11.54    0.068
  34. CR (   1) C   4                / 82. RY*(   3) C   5                    0.59   11.14    0.073
  34. CR (   1) C   4                /167. RY*(   1) H  18                    0.62   10.44    0.072
  34. CR (   1) C   4                /215. BD*(   1) C   1 - C   2            1.60   10.48    0.116
  34. CR (   1) C   4                /219. BD*(   1) C   2 - C   3            1.25   10.48    0.103
  34. CR (   1) C   4                /220. BD*(   1) C   2 - C   4            0.98   10.73    0.092
  35. CR (   1) C   5                / 73. RY*(   3) C   4                    0.58   10.91    0.071
  35. CR (   1) C   5                / 92. RY*(   4) C   6                    0.65   10.98    0.075
  35. CR (   1) C   5                /171. RY*(   1) H  19                    0.60   10.46    0.071
  35. CR (   1) C   5                /175. RY*(   1) H  20                    0.67   10.57    0.075
  35. CR (   1) C   5                /220. BD*(   1) C   2 - C   4            0.95   10.75    0.091
  36. CR (   1) C   6                / 83. RY*(   4) C   5                    0.64   10.86    0.074
  36. CR (   1) C   6                / 98. RY*(   1) C   7                    0.78   11.17    0.083
  36. CR (   1) C   6                /179. RY*(   1) H  21                    0.60   10.48    0.071
  36. CR (   1) C   6                /183. RY*(   1) H  22                    0.61   10.47    0.071
  36. CR (   1) C   6                /233. BD*(   1) C   7 - C   8            0.67   10.49    0.075
  36. CR (   1) C   6                /234. BD*(   1) C   7 - C   9            0.85   10.74    0.086
  37. CR (   1) C   7                / 91. RY*(   3) C   6                    0.93   10.98    0.090
  37. CR (   1) C   7                /108. RY*(   2) C   8                    1.15   10.74    0.099
  37. CR (   1) C   7                /117. RY*(   2) C   9                    0.87   10.77    0.087
  37. CR (   1) C   7                /118. RY*(   3) C   9                    1.00   10.88    0.093
  37. CR (   1) C   7                /119. RY*(   4) C   9                    0.53   10.66    0.067
  37. CR (   1) C   7                /234. BD*(   1) C   7 - C   9            0.99   10.74    0.093
  37. CR (   1) C   7                /239. BD*(   1) C   9 - C  10            1.42   10.50    0.110
  37. CR (   1) C   7                /240. BD*(   1) C   9 - H  26            0.72   10.53    0.078
  38. CR (   1) C   8                / 98. RY*(   1) C   7                    0.77   11.18    0.083
  38. CR (   1) C   8                /187. RY*(   1) H  23                    0.72   10.52    0.078
  38. CR (   1) C   8                /191. RY*(   1) H  24                    0.65   10.52    0.074
  38. CR (   1) C   8                /195. RY*(   1) H  25                    0.63   10.48    0.072
  38. CR (   1) C   8                /230. BD*(   1) C   6 - C   7            0.63   10.51    0.073
  38. CR (   1) C   8                /234. BD*(   1) C   7 - C   9            0.97   10.75    0.092
  39. CR (   1) C   9                /100. RY*(   3) C   7                    2.77   10.96    0.156
  39. CR (   1) C   9                /126. RY*(   2) C  10                    0.83   11.17    0.086
  39. CR (   1) C   9                /199. RY*(   1) H  26                    0.67   10.43    0.075
  39. CR (   1) C   9                /230. BD*(   1) C   6 - C   7            1.28   10.48    0.104
  39. CR (   1) C   9                /233. BD*(   1) C   7 - C   8            1.63   10.47    0.117
  39. CR (   1) C   9                /234. BD*(   1) C   7 - C   9            1.05   10.73    0.095
  40. CR (   1) C  10                /117. RY*(   2) C   9                    0.58   10.84    0.071
  40. CR (   1) C  10                /119. RY*(   4) C   9                    0.51   10.73    0.066
  40. CR (   1) C  10                /203. RY*(   1) H  27                    0.54   10.49    0.067
  40. CR (   1) C  10                /207. RY*(   1) H  28                    0.63   10.55    0.073
  40. CR (   1) C  10                /234. BD*(   1) C   7 - C   9            1.01   10.81    0.094
  40. CR (   1) C  10                /241. BD*(   1) C  10 - O  11            0.96   10.43    0.090
  41. CR (   1) O  11                /125. RY*(   1) C  10                    1.05   19.70    0.128
  41. CR (   1) O  11                /129. RY*(   5) C  10                    1.22   20.16    0.140
  42. LP (   1) O  11                /125. RY*(   1) C  10                    1.04    1.33    0.033
  42. LP (   1) O  11                /213. RY*(   3) H  29                    0.90    2.16    0.040
  42. LP (   1) O  11                /239. BD*(   1) C   9 - C  10            0.81    1.02    0.026
  42. LP (   1) O  11                /242. BD*(   1) C  10 - H  27            1.87    1.00    0.039
  42. LP (   1) O  11                /243. BD*(   1) C  10 - H  28            0.68    1.01    0.023
  43. LP (   2) O  11                /127. RY*(   3) C  10                    1.19    2.16    0.046
  43. LP (   2) O  11                /212. RY*(   2) H  29                    2.25    1.93    0.059
  43. LP (   2) O  11                /242. BD*(   1) C  10 - H  27            5.29    0.72    0.055
  43. LP (   2) O  11                /243. BD*(   1) C  10 - H  28            7.70    0.73    0.067


 Natural Bond Orbitals (Summary):

                                                            Principal Delocalizations
           NBO                        Occupancy    Energy   (geminal,vicinal,remote)
 ====================================================================================
 Molecular unit  1  (C10H18O)
     1. BD (   1) C   1 - C   2          1.97819    -0.60433  220(g),226(v),224(v),71(v)
                                                    62(v),219(g),218(g),217(g)
                                                    216(g)
     2. BD (   1) C   1 - H  12          1.97771    -0.48041  221(v),220(v),55(v)
     3. BD (   1) C   1 - H  13          1.97863    -0.48048  221(v),220(v),53(v)
     4. BD (   1) C   1 - H  14          1.98802    -0.48816  219(v),54(v),215(g),229(r)
     5. BD (   1) C   2 - C   3          1.97697    -0.60050  225(v),220(g),71(v),218(v)
                                                    44(v),215(g),224(g),222(g)
                                                    223(g)
     6. BD (   1) C   2 - C   4          1.97693    -0.70441  215(g),225(g),219(g),226(g)
                                                    80(v),62(v),44(v),217(v)
     7. BD (   2) C   2 - C   4          1.93803    -0.25185  227(v),223(v),222(v),216(v)
                                                    217(v),228(v),63(v),46(v)
     8. BD (   1) C   3 - H  15          1.97918    -0.47887  221(v),220(v),55(v)
     9. BD (   1) C   3 - H  16          1.97913    -0.47889  221(v),220(v),53(v)
    10. BD (   1) C   3 - H  17          1.98897    -0.48246  215(v),54(v)
    11. BD (   1) C   4 - C   5          1.97612    -0.60056  220(g),219(v),53(v),230(v)
                                                    227(g),90(v),228(g),229(g)
                                                    226(g),54(v)
    12. BD (   1) C   4 - H  18          1.97402    -0.47773  215(v),229(v),220(g),54(v)
                                                    53(v),80(v)
    13. BD (   1) C   5 - C   6          1.96406    -0.56953  221(v),235(v),99(v),72(v)
                                                    234(v),225(g),230(g),220(v)
                                                    229(g),231(g),228(g),232(g)
    14. BD (   1) C   5 - H  19          1.97125    -0.46682  232(v),221(v),220(v),89(v)
                                                    72(v),225(g)
    15. BD (   1) C   5 - H  20          1.97709    -0.47687  226(v),231(v),73(v),225(g)
    16. BD (   1) C   6 - C   7          1.96853    -0.59330  239(v),234(g),116(v),225(v)
                                                    236(v),227(g),233(g),81(v)
                                                    107(v),232(g),231(g)
    17. BD (   1) C   6 - H  21          1.97882    -0.46964  233(v),229(v),100(v),230(g)
    18. BD (   1) C   6 - H  22          1.96993    -0.46599  235(v),228(v),234(v),80(v)
                                                    98(v)
    19. BD (   1) C   7 - C   8          1.97802    -0.60528  234(g),240(v),231(v),230(g)
                                                    89(v),116(v),236(g),237(g)
                                                    238(g)
    20. BD (   1) C   7 - C   9          1.97667    -0.70683  230(g),233(g),239(g),240(g)
                                                    89(v),125(v),227(v),238(v)
                                                    107(v)
    21. BD (   2) C   7 - C   9          1.93351    -0.25362  242(v),241(v),237(v),227(v)
                                                    232(v),238(v),109(v)
    22. BD (   1) C   8 - H  23          1.98644    -0.48908  230(v),233(g),100(v),243(r)
    23. BD (   1) C   8 - H  24          1.97498    -0.48322  235(v),234(v),98(v),233(g)
    24. BD (   1) C   8 - H  25          1.98246    -0.48294  235(v),234(v),99(v),233(g)
    25. BD (   1) C   9 - C  10          1.98010    -0.61437  234(g),230(v),98(v),244(v)
                                                    135(v),242(g),243(g)
    26. BD (   1) C   9 - H  26          1.97197    -0.47744  233(v),243(v),234(g),241(v)
                                                    98(v),100(v)
    27. BD (   1) C  10 - O  11          1.99326    -0.80637  234(v),235(v),211(v)
    28. BD (   1) C  10 - H  27          1.97655    -0.48846  235(v),234(v),117(v),118(v)
                                                    239(g),134(v)
    29. BD (   1) C  10 - H  28          1.98345    -0.49471  240(v),118(v),134(v),236(r)
                                                    239(g),235(v)
    30. BD (   1) O  11 - H  29          1.98846    -0.68527  239(v),117(r)
    31. CR (   1) C   1                  1.99918   -10.06167  220(v),53(v),151(v),143(v)
                                                    147(v),219(v)
    32. CR (   1) C   2                  1.99881   -10.05372  225(v),73(v),64(v),220(g)
                                                    45(v),74(v),226(v)
    33. CR (   1) C   3                  1.99918   -10.06023  220(v),53(v),163(v),215(v)
                                                    159(v),155(v),59(v)
    34. CR (   1) C   4                  1.99878   -10.03950  54(v),215(v),219(v),220(g)
                                                    167(v),82(v),58(v)
    35. CR (   1) C   5                  1.99909   -10.05747  220(v),175(v),92(v),171(v)
                                                    73(v)
    36. CR (   1) C   6                  1.99905   -10.05536  234(v),98(v),233(v),83(v)
                                                    183(v),179(v)
    37. CR (   1) C   7                  1.99880   -10.05289  239(v),108(v),118(v),234(g)
                                                    91(v),117(v),240(v),119(v)
    38. CR (   1) C   8                  1.99919   -10.06289  234(v),98(v),187(v),191(v)
                                                    230(v),195(v)
    39. CR (   1) C   9                  1.99877   -10.03970  100(v),233(v),230(v),234(g)
                                                    126(v),199(v)
    40. CR (   1) C  10                  1.99908   -10.12264  234(v),241(g),207(v),117(v)
                                                    203(v),119(v)
    41. CR (   1) O  11                  1.99975   -18.94179  129(v),125(v)
    42. LP (   1) O  11                  1.98255    -0.56488  242(v),125(v),213(v),239(v)
                                                    243(v)
    43. LP (   2) O  11                  1.95910    -0.28522  243(v),242(v),212(v),127(v)
    44. RY*(   1) C   1                  0.00340     0.76092   
    45. RY*(   2) C   1                  0.00113     0.73845   
    46. RY*(   3) C   1                  0.00102     1.14179   
    47. RY*(   4) C   1                  0.00012     0.77064   
    48. RY*(   5) C   1                  0.00003     1.69817   
    49. RY*(   6) C   1                  0.00003     2.26105   
    50. RY*(   7) C   1                  0.00001     2.24547   
    51. RY*(   8) C   1                  0.00000     2.20852   
    52. RY*(   9) C   1                  0.00000     2.21061   
    53. RY*(   1) C   2                  0.00523     1.13681   
    54. RY*(   2) C   2                  0.00289     0.87772   
    55. RY*(   3) C   2                  0.00284     0.92789   
    56. RY*(   4) C   2                  0.00048     1.66659   
    57. RY*(   5) C   2                  0.00035     1.90392   
    58. RY*(   6) C   2                  0.00035     1.50363   
    59. RY*(   7) C   2                  0.00018     2.02807   
    60. RY*(   8) C   2                  0.00006     1.65093   
    61. RY*(   9) C   2                  0.00001     2.18810   
    62. RY*(   1) C   3                  0.00391     0.73759   
    63. RY*(   2) C   3                  0.00114     1.17428   
    64. RY*(   3) C   3                  0.00087     0.70533   
    65. RY*(   4) C   3                  0.00011     0.77299   
    66. RY*(   5) C   3                  0.00003     2.25212   
    67. RY*(   6) C   3                  0.00000     1.81977   
    68. RY*(   7) C   3                  0.00001     2.08983   
    69. RY*(   8) C   3                  0.00001     2.22441   
    70. RY*(   9) C   3                  0.00000     2.21826   
    71. RY*(   1) C   4                  0.00609     1.04836   
    72. RY*(   2) C   4                  0.00439     0.76246   
    73. RY*(   3) C   4                  0.00156     0.85485   
    74. RY*(   4) C   4                  0.00081     0.69237   
    75. RY*(   5) C   4                  0.00017     2.10769   
    76. RY*(   6) C   4                  0.00009     1.99269   
    77. RY*(   7) C   4                  0.00004     2.36606   
    78. RY*(   8) C   4                  0.00002     2.23451   
    79. RY*(   9) C   4                  0.00001     1.97741   
    80. RY*(   1) C   5                  0.00537     0.97794   
    81. RY*(   2) C   5                  0.00285     0.89708   
    82. RY*(   3) C   5                  0.00100     1.10414   
    83. RY*(   4) C   5                  0.00056     0.80027   
    84. RY*(   5) C   5                  0.00037     2.03926   
    85. RY*(   6) C   5                  0.00017     1.75743   
    86. RY*(   7) C   5                  0.00013     2.19598   
    87. RY*(   8) C   5                  0.00006     2.37116   
    88. RY*(   9) C   5                  0.00001     2.20734   
    89. RY*(   1) C   6                  0.00629     0.95192   
    90. RY*(   2) C   6                  0.00263     0.98311   
    91. RY*(   3) C   6                  0.00112     0.92486   
    92. RY*(   4) C   6                  0.00085     0.92455   
    93. RY*(   5) C   6                  0.00035     2.10390   
    94. RY*(   6) C   6                  0.00014     1.79185   
    95. RY*(   7) C   6                  0.00009     2.12838   
    96. RY*(   8) C   6                  0.00002     2.33167   
    97. RY*(   9) C   6                  0.00001     2.19922   
    98. RY*(   1) C   7                  0.00492     1.11931   
    99. RY*(   2) C   7                  0.00450     0.84962   
   100. RY*(   3) C   7                  0.00286     0.92176   
   101. RY*(   4) C   7                  0.00095     0.79664   
   102. RY*(   5) C   7                  0.00042     2.28273   
   103. RY*(   6) C   7                  0.00027     1.92092   
   104. RY*(   7) C   7                  0.00020     2.12673   
   105. RY*(   8) C   7                  0.00006     1.87498   
   106. RY*(   9) C   7                  0.00002     2.17107   
   107. RY*(   1) C   8                  0.00321     0.78026   
   108. RY*(   2) C   8                  0.00127     0.68390   
   109. RY*(   3) C   8                  0.00106     1.18389   
   110. RY*(   4) C   8                  0.00011     0.82378   
   111. RY*(   5) C   8                  0.00003     2.29143   
   112. RY*(   6) C   8                  0.00002     1.65678   
   113. RY*(   7) C   8                  0.00000     2.24129   
   114. RY*(   8) C   8                  0.00001     2.12838   
   115. RY*(   9) C   8                  0.00000     2.29070   
   116. RY*(   1) C   9                  0.00614     1.06499   
   117. RY*(   2) C   9                  0.00397     0.71947   
   118. RY*(   3) C   9                  0.00195     0.82823   
   119. RY*(   4) C   9                  0.00119     0.60372   
   120. RY*(   5) C   9                  0.00014     2.09223   
   121. RY*(   6) C   9                  0.00012     1.95523   
   122. RY*(   7) C   9                  0.00003     2.40102   
   123. RY*(   8) C   9                  0.00004     2.27063   
   124. RY*(   9) C   9                  0.00001     1.98775   
   125. RY*(   1) C  10                  0.00343     0.76302   
   126. RY*(   2) C  10                  0.00296     1.12602   
   127. RY*(   3) C  10                  0.00164     1.87246   
   128. RY*(   4) C  10                  0.00134     1.46293   
   129. RY*(   5) C  10                  0.00082     1.21476   
   130. RY*(   6) C  10                  0.00030     1.66725   
   131. RY*(   7) C  10                  0.00009     1.80103   
   132. RY*(   8) C  10                  0.00003     1.57540   
   133. RY*(   9) C  10                  0.00001     2.18428   
   134. RY*(   1) O  11                  0.00153     1.15082   
   135. RY*(   2) O  11                  0.00138     1.38408   
   136. RY*(   3) O  11                  0.00018     1.50350   
   137. RY*(   4) O  11                  0.00005     1.39357   
   138. RY*(   5) O  11                  0.00001     2.87671   
   139. RY*(   6) O  11                  0.00001     2.96842   
   140. RY*(   7) O  11                  0.00001     2.78756   
   141. RY*(   8) O  11                  0.00001     2.87915   
   142. RY*(   9) O  11                  0.00000     2.70322   
   143. RY*(   1) H  12                  0.00184     0.42160   
   144. RY*(   2) H  12                  0.00022     1.80890   
   145. RY*(   3) H  12                  0.00015     1.78013   
   146. RY*(   4) H  12                  0.00003     2.26342   
   147. RY*(   1) H  13                  0.00193     0.41783   
   148. RY*(   2) H  13                  0.00022     1.80225   
   149. RY*(   3) H  13                  0.00014     1.78525   
   150. RY*(   4) H  13                  0.00004     2.26591   
   151. RY*(   1) H  14                  0.00122     0.47666   
   152. RY*(   2) H  14                  0.00019     1.76631   
   153. RY*(   3) H  14                  0.00016     1.83784   
   154. RY*(   4) H  14                  0.00004     2.23903   
   155. RY*(   1) H  15                  0.00198     0.41553   
   156. RY*(   2) H  15                  0.00022     1.80332   
   157. RY*(   3) H  15                  0.00014     1.78260   
   158. RY*(   4) H  15                  0.00004     2.26725   
   159. RY*(   1) H  16                  0.00194     0.41676   
   160. RY*(   2) H  16                  0.00022     1.80269   
   161. RY*(   3) H  16                  0.00014     1.78119   
   162. RY*(   4) H  16                  0.00004     2.26718   
   163. RY*(   1) H  17                  0.00140     0.44403   
   164. RY*(   2) H  17                  0.00018     1.75600   
   165. RY*(   3) H  17                  0.00013     1.80026   
   166. RY*(   4) H  17                  0.00003     2.25260   
   167. RY*(   1) H  18                  0.00231     0.40426   
   168. RY*(   2) H  18                  0.00020     1.69422   
   169. RY*(   3) H  18                  0.00010     2.03750   
   170. RY*(   4) H  18                  0.00006     2.31123   
   171. RY*(   1) H  19                  0.00282     0.39971   
   172. RY*(   2) H  19                  0.00018     1.85957   
   173. RY*(   3) H  19                  0.00014     1.83314   
   174. RY*(   4) H  19                  0.00004     2.33129   
   175. RY*(   1) H  20                  0.00232     0.51161   
   176. RY*(   2) H  20                  0.00022     1.87426   
   177. RY*(   3) H  20                  0.00014     1.81296   
   178. RY*(   4) H  20                  0.00006     2.35791   
   179. RY*(   1) H  21                  0.00250     0.42242   
   180. RY*(   2) H  21                  0.00017     1.83959   
   181. RY*(   3) H  21                  0.00012     1.83306   
   182. RY*(   4) H  21                  0.00004     2.34114   
   183. RY*(   1) H  22                  0.00300     0.41596   
   184. RY*(   2) H  22                  0.00019     1.86642   
   185. RY*(   3) H  22                  0.00013     1.85661   
   186. RY*(   4) H  22                  0.00004     2.33203   
   187. RY*(   1) H  23                  0.00163     0.45777   
   188. RY*(   2) H  23                  0.00019     1.76348   
   189. RY*(   3) H  23                  0.00016     1.81602   
   190. RY*(   4) H  23                  0.00004     2.26294   
   191. RY*(   1) H  24                  0.00151     0.45815   
   192. RY*(   2) H  24                  0.00023     1.82193   
   193. RY*(   3) H  24                  0.00016     1.79883   
   194. RY*(   4) H  24                  0.00003     2.25182   
   195. RY*(   1) H  25                  0.00185     0.42206   
   196. RY*(   2) H  25                  0.00021     1.80691   
   197. RY*(   3) H  25                  0.00013     1.79054   
   198. RY*(   4) H  25                  0.00004     2.28177   
   199. RY*(   1) H  26                  0.00320     0.38942   
   200. RY*(   2) H  26                  0.00018     1.69147   
   201. RY*(   3) H  26                  0.00012     2.02343   
   202. RY*(   4) H  26                  0.00007     2.34693   
   203. RY*(   1) H  27                  0.00282     0.36799   
   204. RY*(   2) H  27                  0.00027     1.77407   
   205. RY*(   3) H  27                  0.00015     1.87956   
   206. RY*(   4) H  27                  0.00003     2.26590   
   207. RY*(   1) H  28                  0.00220     0.42645   
   208. RY*(   2) H  28                  0.00025     1.78434   
   209. RY*(   3) H  28                  0.00013     1.78913   
   210. RY*(   4) H  28                  0.00005     2.28863   
   211. RY*(   1) H  29                  0.00178     0.71084   
   212. RY*(   2) H  29                  0.00166     1.64215   
   213. RY*(   3) H  29                  0.00095     1.59935   
   214. RY*(   4) H  29                  0.00002     2.31328   
   215. BD*(   1) C   1 - C   2          0.02409     0.43789   
   216. BD*(   1) C   1 - H  12          0.01055     0.43913   
   217. BD*(   1) C   1 - H  13          0.01109     0.43936   
   218. BD*(   1) C   1 - H  14          0.00673     0.45800   
   219. BD*(   1) C   2 - C   3          0.01938     0.43878   
   220. BD*(   1) C   2 - C   4          0.02389     0.68908   
   221. BD*(   2) C   2 - C   4          0.08786     0.07740   
   222. BD*(   1) C   3 - H  15          0.01115     0.44109   
   223. BD*(   1) C   3 - H  16          0.01111     0.44128   
   224. BD*(   1) C   3 - H  17          0.00549     0.45413   
   225. BD*(   1) C   4 - C   5          0.01752     0.45754   
   226. BD*(   1) C   4 - H  18          0.01815     0.47161   
   227. BD*(   1) C   5 - C   6          0.02357     0.39117   
   228. BD*(   1) C   5 - H  19          0.01751     0.44825   
   229. BD*(   1) C   5 - H  20          0.01673     0.45689   
   230. BD*(   1) C   6 - C   7          0.02516     0.44513   
   231. BD*(   1) C   6 - H  21          0.01391     0.45616   
   232. BD*(   1) C   6 - H  22          0.01885     0.44706   
   233. BD*(   1) C   7 - C   8          0.02465     0.43475   
   234. BD*(   1) C   7 - C   9          0.02269     0.68771   
   235. BD*(   2) C   7 - C   9          0.08142     0.07815   
   236. BD*(   1) C   8 - H  23          0.00797     0.45434   
   237. BD*(   1) C   8 - H  24          0.01058     0.43867   
   238. BD*(   1) C   8 - H  25          0.00986     0.44069   
   239. BD*(   1) C   9 - C  10          0.02249     0.45120   
   240. BD*(   1) C   9 - H  26          0.01839     0.47707   
   241. BD*(   1) C  10 - O  11          0.01801     0.31161   
   242. BD*(   1) C  10 - H  27          0.03180     0.43152   
   243. BD*(   1) C  10 - H  28          0.03076     0.44438   
   244. BD*(   1) O  11 - H  29          0.00569     0.43920   
       -------------------------------
              Total Lewis   85.19877  ( 99.0683%)
        Valence non-Lewis    0.64704  (  0.7524%)
        Rydberg non-Lewis    0.15419  (  0.1793%)
       -------------------------------
            Total unit  1   86.00000  (100.0000%)
           Charge unit  1    0.00000
 Unable to Open any file for archive entry.
 1\1\GINC-COMPUTE-0-10\SP\RB3LYP\def2SVP\C10H18O1\ZAHRT2\08-Jan-2021\0\
 \# b3lyp/def2svp geom=NewRedundant pop=NBO\\9\\0,1\C,0,-3.2402128515,-
 1.0986033533,0.6110990738\C,0,-3.0720202516,0.0039942552,-0.4019990451
 \C,0,-4.28565764,0.2548471086,-1.2601055389\C,0,-1.9490683684,0.726703
 1401,-0.5601047637\C,0,-0.651589488,0.5903499854,0.1837131703\C,0,0.45
 25374889,-0.0676063478,-0.6743850418\C,0,1.7976719182,-0.1401290688,0.
 010006203\C,0,1.8520685506,-1.0025491644,1.2457148506\C,0,2.8407229272
 ,0.5576610554,-0.4697615069\C,0,4.2273441897,0.6467119803,0.0884561918
 \O,0,5.1453526193,0.6160130537,-0.9911886681\H,0,-3.48862049,-2.049705
 136,0.1078529307\H,0,-4.0830247786,-0.8791107153,1.290338584\H,0,-2.34
 52833733,-1.266962795,1.2241793933\H,0,-5.1599339761,0.5235033655,-0.6
 4029634\H,0,-4.5700440344,-0.654730831,-1.8189796436\H,0,-4.1176782721
 ,1.0644778556,-1.9853418449\H,0,-1.9516971192,1.4894685976,-1.34956700
 91\H,0,-0.2967993593,1.5908893848,0.48907307\H,0,-0.7898519173,0.01570
 95007,1.1115434015\H,0,0.54862085,0.4852440645,-1.6225557797\H,0,0.117
 2112529,-1.0879169878,-0.9372556672\H,0,2.8790774155,-1.2345656905,1.5
 593509571\H,0,1.3530919249,-0.5104740423,2.0986727147\H,0,1.3203447745
 ,-1.9544098362,1.0776882875\H,0,2.6972499919,1.1631496152,-1.372418963
 5\H,0,4.3244052581,1.5963797379,0.6600330838\H,0,4.4193474548,-0.17209
 94792,0.8088633294\H,0,6.0264353033,0.7937607471,-0.6401362156\\Versio
 n=ES64L-G16RevC.01\State=1-A\HF=-466.7483951\RMSD=6.083e-09\Dipole=0.0
 235232,-0.0202965,0.6740477\Quadrupole=4.9252087,-1.8063661,-3.1188427
 ,2.73442,5.4050369,-0.7454709\PG=C01 [X(C10H18O1)]\\@
 The archive entry for this job was punched.


 THE MORE PROGRESS PHYSICAL SCIENCES MAKE, THE MORE THEY TEND TO ENTER
 THE DOMAIN OF MATHEMATICS, WHICH IS A KIND OF CENTRE TO WHICH THEY ALL
 CONVERGE.  WE MAY EVEN JUDGE THE DEGREE OF PERFECTION TO WHICH A 
 SCIENCE HAS ARRIVED BY THE FACILITY WITH WHICH IT MAY BE SUBMITTED
 TO CALCULATION.

                               -- ADOLPHE QUETELET, 1796-1874
 File lengths (MBytes):  RWF=     38 Int=      0 D2E=      0 Chk=      5 Scr=      1
 Normal termination of Gaussian 16
