# Supplementary material for: Machine-Learning-Guided Discovery of Electrochemical Reactions
Source: J Am Chem Soc. 2022 Dec 2;144(49):22599–610. doi: 10.1021/jacs.2c08997 (PMC9756344; doi:10.1021/jacs.2c08997)
Supplement: Supplementary file 3 — ja2c08997_si_003.zip [file ja2c08997_si_003.zip › Oxidation Site Selectivity/Ologs_notimes/6.log]

 Entering Gaussian System, Link 0=g16
 Input=6.com
 Output=6.log
 Initial command:
  
 Copyright (c) 1988-2019, Gaussian, Inc.  All Rights Reserved.
  
 This is part of the Gaussian(R) 16 program.  It is based on
 the Gaussian(R) 09 system (copyright 2009, Gaussian, Inc.),
 the Gaussian(R) 03 system (copyright 2003, Gaussian, Inc.),
 the Gaussian(R) 98 system (copyright 1998, Gaussian, Inc.),
 the Gaussian(R) 94 system (copyright 1995, Gaussian, Inc.),
 the Gaussian 92(TM) system (copyright 1992, Gaussian, Inc.),
 the Gaussian 90(TM) system (copyright 1990, Gaussian, Inc.),
 the Gaussian 88(TM) system (copyright 1988, Gaussian, Inc.),
 the Gaussian 86(TM) system (copyright 1986, Carnegie Mellon
 University), and the Gaussian 82(TM) system (copyright 1983,
 Carnegie Mellon University). Gaussian is a federally registered
 trademark of Gaussian, Inc.
  
 This software contains proprietary and confidential information,
 including trade secrets, belonging to Gaussian, Inc.
  
 This software is provided under written license and may be
 used, copied, transmitted, or stored only in accord with that
 written license.
  
 The following legend is applicable only to US Government
 contracts under FAR:
  
                    RESTRICTED RIGHTS LEGEND
  
 Use, reproduction and disclosure by the US Government is
 subject to restrictions as set forth in subparagraphs (a)
 and (c) of the Commercial Computer Software - Restricted
 Rights clause in FAR 52.227-19.
  
 Gaussian, Inc.
 340 Quinnipiac St., Bldg. 40, Wallingford CT 06492
  
  
 ---------------------------------------------------------------
 Warning -- This program may not be used in any manner that
 competes with the business of Gaussian, Inc. or will provide
 assistance to any competitor of Gaussian, Inc.  The licensee
 of this program is prohibited from giving any competitor of
 Gaussian, Inc. access to this program.  By using this program,
 the user acknowledges that Gaussian, Inc. is engaged in the
 business of creating and licensing software in the field of
 computational chemistry and represents and warrants to the
 licensee that it is not a competitor of Gaussian, Inc. and that
 it will not use this program in any manner prohibited above.
 ---------------------------------------------------------------
  

 Cite this work as:
 Gaussian 16, Revision C.01,
 M. J. Frisch, G. W. Trucks, H. B. Schlegel, G. E. Scuseria, 
 M. A. Robb, J. R. Cheeseman, G. Scalmani, V. Barone, 
 G. A. Petersson, H. Nakatsuji, X. Li, M. Caricato, A. V. Marenich, 
 J. Bloino, B. G. Janesko, R. Gomperts, B. Mennucci, H. P. Hratchian, 
 J. V. Ortiz, A. F. Izmaylov, J. L. Sonnenberg, D. Williams-Young, 
 F. Ding, F. Lipparini, F. Egidi, J. Goings, B. Peng, A. Petrone, 
 T. Henderson, D. Ranasinghe, V. G. Zakrzewski, J. Gao, N. Rega, 
 G. Zheng, W. Liang, M. Hada, M. Ehara, K. Toyota, R. Fukuda, 
 J. Hasegawa, M. Ishida, T. Nakajima, Y. Honda, O. Kitao, H. Nakai, 
 T. Vreven, K. Throssell, J. A. Montgomery, Jr., J. E. Peralta, 
 F. Ogliaro, M. J. Bearpark, J. J. Heyd, E. N. Brothers, K. N. Kudin, 
 V. N. Staroverov, T. A. Keith, R. Kobayashi, J. Normand, 
 K. Raghavachari, A. P. Rendell, J. C. Burant, S. S. Iyengar, 
 J. Tomasi, M. Cossi, J. M. Millam, M. Klene, C. Adamo, R. Cammi, 
 J. W. Ochterski, R. L. Martin, K. Morokuma, O. Farkas, 
 J. B. Foresman, and D. J. Fox, Gaussian, Inc., Wallingford CT, 2019.
 
 ******************************************
 Gaussian 16:  ES64L-G16RevC.01  3-Jul-2019
                 8-Jan-2021 
 ******************************************
 %nprocshared=16
 Will use up to   16 processors via shared memory.
 %mem=7GB
 -----------------------------------------
 # b3lyp/def2svp geom=NewRedundant pop=NBO
 -----------------------------------------
 1/29=4000,38=1,172=1/1;
 2/12=2,17=6,18=5,40=1/2;
 3/5=43,7=101,11=2,25=1,30=1,74=-5/1,2,3;
 4//1;
 5/5=2,38=5/2;
 6/7=2,8=2,9=2,10=2,28=1,40=1/1,7;
 99/5=1,9=1/99;
 -
 6
 -
 Symbolic Z-matrix:
 Charge =  1 Multiplicity = 2
 C                    -2.19492  -0.13111  -0.27751 
 C                    -0.83682  -0.40864   0.36514 
 C                     0.31716   0.30221  -0.3412 
 C                     1.67192   0.03181   0.29134 
 O                     2.65683   0.73461  -0.43864 
 H                    -3.00838  -0.65425   0.24957 
 H                    -2.21164  -0.45991  -1.32983 
 H                    -2.42732   0.94669  -0.26661 
 H                    -0.64754  -1.49753   0.37139 
 H                    -0.86158  -0.10157   1.42657 
 H                     0.36191  -0.00472  -1.40088 
 H                     0.14756   1.39325  -0.34419 
 H                     1.64997   0.34846   1.35571 
 H                     1.8662   -1.06176   0.28976 
 H                     3.51664   0.56245  -0.03646 
 
                          Input orientation:                          
 ---------------------------------------------------------------------
 Center     Atomic      Atomic             Coordinates (Angstroms)
 Number     Number       Type             X           Y           Z
 ---------------------------------------------------------------------
      1          6           0       -2.194919   -0.131106   -0.277515
      2          6           0       -0.836824   -0.408642    0.365143
      3          6           0        0.317161    0.302212   -0.341201
      4          6           0        1.671924    0.031811    0.291341
      5          8           0        2.656833    0.734610   -0.438644
      6          1           0       -3.008377   -0.654248    0.249570
      7          1           0       -2.211643   -0.459910   -1.329835
      8          1           0       -2.427318    0.946688   -0.266612
      9          1           0       -0.647538   -1.497529    0.371390
     10          1           0       -0.861582   -0.101567    1.426573
     11          1           0        0.361908   -0.004715   -1.400884
     12          1           0        0.147558    1.393249   -0.344188
     13          1           0        1.649975    0.348458    1.355715
     14          1           0        1.866204   -1.061757    0.289758
     15          1           0        3.516638    0.562445   -0.036464
 ---------------------------------------------------------------------
                    Distance matrix (angstroms):
                    1          2          3          4          5
     1  C    0.000000
     2  C    1.527893   0.000000
     3  C    2.549974   1.528371   0.000000
     4  C    3.911855   2.548188   1.519410   0.000000
     5  O    4.931017   3.762810   2.381287   1.413099   0.000000
     6  H    1.101458   2.188452   3.510417   4.730500   5.873429
     7  H    1.102619   2.183050   2.820121   4.236991   5.091479
     8  H    1.102619   2.183050   2.820121   4.236991   5.091479
     9  H    2.163927   1.105234   2.162753   2.779423   4.069087
    10  H    2.163927   1.105234   2.162753   2.779423   4.069087
    11  H    2.795586   2.172318   1.104145   2.140351   2.595995
    12  H    2.795586   2.172318   1.104145   2.140351   2.595995
    13  H    4.204834   2.781834   2.158252   1.110693   2.093466
    14  H    4.204834   2.781834   2.158252   1.110693   2.093466
    15  H    5.758559   4.478496   3.224475   1.947306   0.964704
                    6          7          8          9         10
     6  H    0.000000
     7  H    1.779627   0.000000
     8  H    1.779627   1.776366   0.000000
     9  H    2.509885   2.533228   3.090123   0.000000
    10  H    2.509885   3.090123   2.533228   1.762934   0.000000
    11  H    3.808505   2.614463   3.157772   2.527535   3.082341
    12  H    3.808505   3.157772   2.614463   3.082341   2.527535
    13  H    4.891749   4.772602   4.428785   3.107270   2.552540
    14  H    4.891749   4.428785   4.772602   2.552539   3.107270
    15  H    6.643642   5.960808   5.960807   4.663711   4.663711
                   11         12         13         14         15
    11  H    0.000000
    12  H    1.765462   0.000000
    13  H    3.063117   2.497702   0.000000
    14  H    2.497702   3.063117   1.780933   0.000000
    15  H    3.483624   3.483623   2.338458   2.338459   0.000000
 Stoichiometry    C4H10O(1+,2)
 Framework group  C1[X(C4H10O)]
 Deg. of freedom    39
 Full point group                 C1      NOp   1
 Largest Abelian subgroup         C1      NOp   1
 Largest concise Abelian subgroup C1      NOp   1
                         Standard orientation:                         
 ---------------------------------------------------------------------
 Center     Atomic      Atomic             Coordinates (Angstroms)
 Number     Number       Type             X           Y           Z
 ---------------------------------------------------------------------
      1          6           0        2.515396   -0.293626    0.000000
      2          6           0        1.226463    0.526807   -0.000000
      3          6           0       -0.034205   -0.337273    0.000000
      4          6           0       -1.321102    0.470503   -0.000000
      5          8           0       -2.413858   -0.425452   -0.000000
      6          1           0        3.407910    0.351842   -0.000000
      7          1           0        2.572613   -0.944491   -0.888183
      8          1           0        2.572613   -0.944491    0.888183
      9          1           0        1.213769    1.193438   -0.881467
     10          1           0        1.213769    1.193439    0.881467
     11          1           0       -0.041245   -1.000501   -0.882731
     12          1           0       -0.041245   -1.000501    0.882731
     13          1           0       -1.338066    1.134144    0.890467
     14          1           0       -1.338066    1.134144   -0.890467
     15          1           0       -3.230496    0.088121    0.000001
 ---------------------------------------------------------------------
 Rotational constants (GHZ):          18.7638592           1.9715287           1.8674714
 Standard basis: def2SVP (5D, 7F)
 There are   125 symmetry adapted cartesian basis functions of A   symmetry.
 There are   120 symmetry adapted basis functions of A   symmetry.
   120 basis functions,   195 primitive gaussians,   125 cartesian basis functions
    21 alpha electrons       20 beta electrons
       nuclear repulsion energy       184.6523706066 Hartrees.
 NAtoms=   15 NActive=   15 NUniq=   15 SFac= 1.00D+00 NAtFMM=   60 NAOKFM=F Big=F
 Integral buffers will be    131072 words long.
 Raffenetti 2 integral format.
 Two-electron integral symmetry is turned on.
 One-electron integrals computed using PRISM.
   1 Symmetry operations used in ECPInt.
 ECPInt:  NShTT=    1830 NPrTT=    6200 LenC2=    1818 LenP2D=    5253.
 LDataN:  DoStor=T MaxTD1= 4 Len=   56
 NBasis=   120 RedAO= T EigKep=  1.72D-03  NBF=   120
 NBsUse=   120 1.00D-06 EigRej= -1.00D+00 NBFU=   120
 ExpMin= 1.22D-01 ExpMax= 2.27D+03 ExpMxC= 3.41D+02 IAcc=3 IRadAn=         5 AccDes= 0.00D+00
 Harris functional with IExCor=  402 and IRadAn=       5 diagonalized for initial guess.
 HarFok:  IExCor=  402 AccDes= 0.00D+00 IRadAn=         5 IDoV= 1 UseB2=F ITyADJ=14
 ICtDFT=  3500011 ScaDFX=  1.000000  1.000000  1.000000  1.000000
 FoFCou: FMM=F IPFlag=           0 FMFlag=      100000 FMFlg1=           0
         NFxFlg=           0 DoJE=T BraDBF=F KetDBF=T FulRan=T
         wScrn=  0.000000 ICntrl=       500 IOpCl=  0 I1Cent=   200000004 NGrid=           0
         NMat0=    1 NMatS0=      1 NMatT0=    0 NMatD0=    1 NMtDS0=    0 NMtDT0=    0
 Petite list used in FoFCou.
 Initial guess <Sx>= 0.0000 <Sy>= 0.0000 <Sz>= 0.5000 <S**2>= 0.7500 S= 0.5000
 Requested convergence on RMS density matrix=1.00D-08 within 128 cycles.
 Requested convergence on MAX density matrix=1.00D-06.
 Requested convergence on             energy=1.00D-06.
 No special actions if energy rises.
 Integral accuracy reduced to 1.0D-05 until final iterations.
 EnCoef did     8 forward-backward iterations
 Problem detected with inexpensive integrals.
 Switching to full accuracy and repeating last cycle.
 SCF Done:  E(UB3LYP) =  -233.121411977     A.U. after   23 cycles
            NFock= 23  Conv=0.80D-08     -V/T= 2.0108
 <Sx>= 0.0000 <Sy>= 0.0000 <Sz>= 0.5000 <S**2>= 0.7533 S= 0.5017
 <L.S>= 0.000000000000E+00
 Annihilation of the first spin contaminant:
 S**2 before annihilation     0.7533,   after     0.7500

 **********************************************************************

            Population analysis using the SCF Density.

 **********************************************************************

 Orbital symmetries:
 Alpha Orbitals:
       Occupied  (A) (A) (A) (A) (A) (A) (A) (A) (A) (A) (A) (A)
                 (A) (A) (A) (A) (A) (A) (A) (A) (A)
       Virtual   (A) (A) (A) (A) (A) (A) (A) (A) (A) (A) (A) (A)
                 (A) (A) (A) (A) (A) (A) (A) (A) (A) (A) (A) (A)
                 (A) (A) (A) (A) (A) (A) (A) (A) (A) (A) (A) (A)
                 (A) (A) (A) (A) (A) (A) (A) (A) (A) (A) (A) (A)
                 (A) (A) (A) (A) (A) (A) (A) (A) (A) (A) (A) (A)
                 (A) (A) (A) (A) (A) (A) (A) (A) (A) (A) (A) (A)
                 (A) (A) (A) (A) (A) (A) (A) (A) (A) (A) (A) (A)
                 (A) (A) (A) (A) (A) (A) (A) (A) (A) (A) (A) (A)
                 (A) (A) (A)
 Beta  Orbitals:
       Occupied  (A) (A) (A) (A) (A) (A) (A) (A) (A) (A) (A) (A)
                 (A) (A) (A) (A) (A) (A) (A) (A)
       Virtual   (A) (A) (A) (A) (A) (A) (A) (A) (A) (A) (A) (A)
                 (A) (A) (A) (A) (A) (A) (A) (A) (A) (A) (A) (A)
                 (A) (A) (A) (A) (A) (A) (A) (A) (A) (A) (A) (A)
                 (A) (A) (A) (A) (A) (A) (A) (A) (A) (A) (A) (A)
                 (A) (A) (A) (A) (A) (A) (A) (A) (A) (A) (A) (A)
                 (A) (A) (A) (A) (A) (A) (A) (A) (A) (A) (A) (A)
                 (A) (A) (A) (A) (A) (A) (A) (A) (A) (A) (A) (A)
                 (A) (A) (A) (A) (A) (A) (A) (A) (A) (A) (A) (A)
                 (A) (A) (A) (A)
 The electronic state is 2-A.
 Alpha  occ. eigenvalues --  -19.49181 -10.48966 -10.37766 -10.37081 -10.34411
 Alpha  occ. eigenvalues --   -1.33975  -1.00180  -0.92736  -0.83413  -0.81111
 Alpha  occ. eigenvalues --   -0.75697  -0.74664  -0.68757  -0.64661  -0.60953
 Alpha  occ. eigenvalues --   -0.60315  -0.57704  -0.54868  -0.53091  -0.51461
 Alpha  occ. eigenvalues --   -0.50967
 Alpha virt. eigenvalues --   -0.17037  -0.12281  -0.09462  -0.07739  -0.06072
 Alpha virt. eigenvalues --   -0.05343  -0.03300  -0.01258  -0.00689   0.00219
 Alpha virt. eigenvalues --    0.01368   0.03165   0.05692   0.07884   0.21212
 Alpha virt. eigenvalues --    0.22615   0.24722   0.25003   0.26707   0.29290
 Alpha virt. eigenvalues --    0.33863   0.35163   0.38419   0.41971   0.42400
 Alpha virt. eigenvalues --    0.43024   0.45788   0.47737   0.47869   0.51213
 Alpha virt. eigenvalues --    0.51749   0.52595   0.53416   0.53798   0.54504
 Alpha virt. eigenvalues --    0.56062   0.60622   0.70570   0.77956   0.78146
 Alpha virt. eigenvalues --    0.81895   0.84780   0.90120   0.94250   1.01658
 Alpha virt. eigenvalues --    1.09687   1.13145   1.16877   1.17825   1.18963
 Alpha virt. eigenvalues --    1.19696   1.33647   1.38130   1.46455   1.47633
 Alpha virt. eigenvalues --    1.48420   1.55272   1.57069   1.57481   1.58268
 Alpha virt. eigenvalues --    1.60604   1.61636   1.63178   1.64878   1.66243
 Alpha virt. eigenvalues --    1.68421   1.69396   1.69583   1.72875   1.76857
 Alpha virt. eigenvalues --    1.80866   1.83343   1.89775   1.95868   2.02547
 Alpha virt. eigenvalues --    2.04747   2.13049   2.16516   2.21800   2.24436
 Alpha virt. eigenvalues --    2.25159   2.28092   2.36339   2.40386   2.40834
 Alpha virt. eigenvalues --    2.43812   2.55213   2.60907   2.62542   2.67925
 Alpha virt. eigenvalues --    2.68669   2.74424   2.76936   2.84232   2.85968
 Alpha virt. eigenvalues --    2.88260   2.89891   3.02705   3.46066
  Beta  occ. eigenvalues --  -19.47573 -10.48888 -10.37773 -10.37010 -10.34335
  Beta  occ. eigenvalues --   -1.30517  -0.99492  -0.91989  -0.82853  -0.79699
  Beta  occ. eigenvalues --   -0.75028  -0.70381  -0.67526  -0.62138  -0.60378
  Beta  occ. eigenvalues --   -0.57394  -0.54814  -0.52918  -0.51197  -0.49555
  Beta virt. eigenvalues --   -0.46770  -0.16541  -0.11903  -0.08870  -0.07516
  Beta virt. eigenvalues --   -0.05525  -0.05270  -0.02766  -0.00972  -0.00443
  Beta virt. eigenvalues --    0.00352   0.01708   0.03377   0.05816   0.08110
  Beta virt. eigenvalues --    0.21578   0.23748   0.24885   0.25624   0.26928
  Beta virt. eigenvalues --    0.29514   0.34271   0.36195   0.38876   0.42650
  Beta virt. eigenvalues --    0.43389   0.43411   0.46031   0.47980   0.48309
  Beta virt. eigenvalues --    0.51349   0.52095   0.52886   0.53687   0.54340
  Beta virt. eigenvalues --    0.54585   0.56325   0.62366   0.71590   0.78777
  Beta virt. eigenvalues --    0.81045   0.82180   0.85085   0.90562   0.95358
  Beta virt. eigenvalues --    1.02106   1.10184   1.14058   1.17353   1.18685
  Beta virt. eigenvalues --    1.19849   1.20505   1.34304   1.38623   1.48125
  Beta virt. eigenvalues --    1.48174   1.49063   1.55731   1.57642   1.58512
  Beta virt. eigenvalues --    1.58569   1.60952   1.62323   1.63703   1.65159
  Beta virt. eigenvalues --    1.66648   1.68988   1.69711   1.70347   1.73447
  Beta virt. eigenvalues --    1.77428   1.81198   1.83934   1.90294   1.96840
  Beta virt. eigenvalues --    2.03206   2.05510   2.13377   2.17135   2.22199
  Beta virt. eigenvalues --    2.24905   2.25808   2.28415   2.36648   2.41157
  Beta virt. eigenvalues --    2.41400   2.45082   2.57505   2.61155   2.65613
  Beta virt. eigenvalues --    2.68896   2.69825   2.74850   2.78545   2.84480
  Beta virt. eigenvalues --    2.87632   2.88933   2.90467   3.04921   3.47146
          Condensed to atoms (all electrons):
               1          2          3          4          5          6
     1  C    4.481376   0.431568  -0.038593   0.005818  -0.000078   0.387979
     2  C    0.431568   4.645977   0.351625  -0.022966   0.002972  -0.010105
     3  C   -0.038593   0.351625   4.831999   0.344773  -0.057673   0.006503
     4  C    0.005818  -0.022966   0.344773   4.613951   0.301980  -0.000368
     5  O   -0.000078   0.002972  -0.057673   0.301980   7.443821   0.000001
     6  H    0.387979  -0.010105   0.006503  -0.000368   0.000001   0.589762
     7  H    0.382578  -0.018046  -0.008618   0.000424   0.000002  -0.018163
     8  H    0.382578  -0.018046  -0.008618   0.000424   0.000002  -0.018163
     9  H   -0.014608   0.365551  -0.026359  -0.006440  -0.000096  -0.005616
    10  H   -0.014608   0.365551  -0.026359  -0.006440  -0.000096  -0.005616
    11  H   -0.003550  -0.014692   0.371719  -0.020345   0.002369  -0.000017
    12  H   -0.003550  -0.014692   0.371719  -0.020345   0.002369  -0.000017
    13  H   -0.000101   0.002314  -0.023429   0.355189  -0.012473   0.000005
    14  H   -0.000101   0.002314  -0.023429   0.355189  -0.012473   0.000005
    15  H    0.000011  -0.000395   0.006060  -0.008119   0.312480  -0.000000
               7          8          9         10         11         12
     1  C    0.382578   0.382578  -0.014608  -0.014608  -0.003550  -0.003550
     2  C   -0.018046  -0.018046   0.365551   0.365551  -0.014692  -0.014692
     3  C   -0.008618  -0.008618  -0.026359  -0.026359   0.371719   0.371719
     4  C    0.000424   0.000424  -0.006440  -0.006440  -0.020345  -0.020345
     5  O    0.000002   0.000002  -0.000096  -0.000096   0.002369   0.002369
     6  H   -0.018163  -0.018163  -0.005616  -0.005616  -0.000017  -0.000017
     7  H    0.597837  -0.015776  -0.006934   0.006507   0.007568  -0.002045
     8  H   -0.015776   0.597837   0.006507  -0.006934  -0.002045   0.007568
     9  H   -0.006934   0.006507   0.648754  -0.026539  -0.010776   0.008359
    10  H    0.006507  -0.006934  -0.026539   0.648754   0.008359  -0.010776
    11  H    0.007568  -0.002045  -0.010776   0.008359   0.621541  -0.025148
    12  H   -0.002045   0.007568   0.008359  -0.010776  -0.025148   0.621541
    13  H    0.000080  -0.000157  -0.003358   0.010737   0.007706  -0.009939
    14  H   -0.000157   0.000080   0.010737  -0.003358  -0.009939   0.007706
    15  H    0.000000   0.000000   0.000017   0.000017  -0.000138  -0.000138
              13         14         15
     1  C   -0.000101  -0.000101   0.000011
     2  C    0.002314   0.002314  -0.000395
     3  C   -0.023429  -0.023429   0.006060
     4  C    0.355189   0.355189  -0.008119
     5  O   -0.012473  -0.012473   0.312480
     6  H    0.000005   0.000005  -0.000000
     7  H    0.000080  -0.000157   0.000000
     8  H   -0.000157   0.000080   0.000000
     9  H   -0.003358   0.010737   0.000017
    10  H    0.010737  -0.003358   0.000017
    11  H    0.007706  -0.009939  -0.000138
    12  H   -0.009939   0.007706  -0.000138
    13  H    0.554260  -0.018411  -0.003358
    14  H   -0.018411   0.554260  -0.003358
    15  H   -0.003358  -0.003358   0.445665
          Atomic-Atomic Spin Densities.
               1          2          3          4          5          6
     1  C    0.027830  -0.008309   0.000657   0.000033  -0.000004   0.000862
     2  C   -0.008309   0.028239   0.003350  -0.001950   0.000049  -0.000127
     3  C    0.000657   0.003350  -0.014806   0.007425   0.000937  -0.000020
     4  C    0.000033  -0.001950   0.007425  -0.001758  -0.046101   0.000001
     5  O   -0.000004   0.000049   0.000937  -0.046101   0.645079  -0.000000
     6  H    0.000862  -0.000127  -0.000020   0.000001  -0.000000  -0.002545
     7  H    0.012074  -0.002398   0.000272   0.000028  -0.000004  -0.000169
     8  H    0.012074  -0.002398   0.000272   0.000028  -0.000004  -0.000169
     9  H   -0.001562   0.011115  -0.000866  -0.000406   0.000065   0.000019
    10  H   -0.001562   0.011115  -0.000866  -0.000406   0.000065   0.000019
    11  H   -0.000547   0.001143   0.001623  -0.001113   0.000512   0.000001
    12  H   -0.000547   0.001143   0.001624  -0.001114   0.000512   0.000001
    13  H    0.000072  -0.001342  -0.000141   0.028246  -0.008785   0.000000
    14  H    0.000072  -0.001342  -0.000141   0.028247  -0.008785   0.000000
    15  H   -0.000000   0.000016  -0.000113   0.000793   0.001583   0.000000
               7          8          9         10         11         12
     1  C    0.012074   0.012074  -0.001562  -0.001562  -0.000547  -0.000547
     2  C   -0.002398  -0.002398   0.011115   0.011115   0.001143   0.001143
     3  C    0.000272   0.000272  -0.000866  -0.000866   0.001623   0.001624
     4  C    0.000028   0.000028  -0.000406  -0.000406  -0.001113  -0.001114
     5  O   -0.000004  -0.000004   0.000065   0.000065   0.000512   0.000512
     6  H   -0.000169  -0.000169   0.000019   0.000019   0.000001   0.000001
     7  H    0.033659  -0.004306  -0.000950   0.000367  -0.001309   0.000554
     8  H   -0.004306   0.033660   0.000367  -0.000950   0.000554  -0.001309
     9  H   -0.000950   0.000367   0.021684  -0.001276   0.001465  -0.000649
    10  H    0.000367  -0.000950  -0.001276   0.021684  -0.000649   0.001465
    11  H   -0.001309   0.000554   0.001465  -0.000649   0.000078   0.000148
    12  H    0.000554  -0.001309  -0.000649   0.001465   0.000148   0.000078
    13  H   -0.000051   0.000108   0.001224  -0.003054   0.000334  -0.000874
    14  H    0.000108  -0.000051  -0.003054   0.001224  -0.000874   0.000334
    15  H   -0.000000  -0.000000   0.000000   0.000000   0.000006   0.000006
              13         14         15
     1  C    0.000072   0.000072  -0.000000
     2  C   -0.001342  -0.001342   0.000016
     3  C   -0.000141  -0.000141  -0.000113
     4  C    0.028246   0.028247   0.000793
     5  O   -0.008785  -0.008785   0.001583
     6  H    0.000000   0.000000   0.000000
     7  H   -0.000051   0.000108  -0.000000
     8  H    0.000108  -0.000051  -0.000000
     9  H    0.001224  -0.003054   0.000000
    10  H   -0.003054   0.001224   0.000000
    11  H    0.000334  -0.000874   0.000006
    12  H   -0.000874   0.000334   0.000006
    13  H    0.100317  -0.012075   0.000023
    14  H   -0.012075   0.100318   0.000023
    15  H    0.000023   0.000023  -0.016793
 Mulliken charges and spin densities:
               1          2
     1  C    0.003279   0.041144
     2  C   -0.068928   0.038306
     3  C   -0.071317  -0.000795
     4  C    0.107276   0.011953
     5  O    0.016893   0.585120
     6  H    0.073809  -0.002125
     7  H    0.074742   0.037874
     8  H    0.074742   0.037874
     9  H    0.060801   0.027177
    10  H    0.060801   0.027177
    11  H    0.067389   0.001374
    12  H    0.067389   0.001374
    13  H    0.140935   0.104003
    14  H    0.140935   0.104003
    15  H    0.251255  -0.014457
 Sum of Mulliken charges =   1.00000   1.00000
 Mulliken charges and spin densities with hydrogens summed into heavy atoms:
               1          2
     1  C    0.226572   0.114768
     2  C    0.052674   0.092659
     3  C    0.063461   0.001952
     4  C    0.389145   0.219959
     5  O    0.268148   0.570663
 Electronic spatial extent (au):  <R**2>=            642.3414
 Charge=              1.0000 electrons
 Dipole moment (field-independent basis, Debye):
    X=             -4.3085    Y=              1.9275    Z=              0.0000  Tot=              4.7200
 Quadrupole moment (field-independent basis, Debye-Ang):
   XX=             -4.0805   YY=            -28.5994   ZZ=            -28.4135
   XY=             -4.2649   XZ=             -0.0000   YZ=             -0.0000
 Traceless Quadrupole moment (field-independent basis, Debye-Ang):
   XX=             16.2840   YY=             -8.2349   ZZ=             -8.0490
   XY=             -4.2649   XZ=             -0.0000   YZ=             -0.0000
 Octapole moment (field-independent basis, Debye-Ang**2):
  XXX=            -58.0661  YYY=              1.0452  ZZZ=             -0.0000  XYY=             -3.8953
  XXY=              6.4139  XXZ=              0.0000  XZZ=             -5.1442  YZZ=              0.5584
  YYZ=             -0.0000  XYZ=              0.0000
 Hexadecapole moment (field-independent basis, Debye-Ang**3):
 XXXX=           -374.4920 YYYY=            -92.9257 ZZZZ=            -51.6004 XXXY=            -16.1647
 XXXZ=             -0.0001 YYYX=             -0.7401 YYYZ=             -0.0000 ZZZX=             -0.0000
 ZZZY=             -0.0000 XXYY=           -117.9231 XXZZ=           -109.1836 YYZZ=            -19.6656
 XXYZ=             -0.0000 YYXZ=              0.0000 ZZXY=             -2.6959
 N-N= 1.846523706066D+02 E-N=-9.019801676496D+02  KE= 2.306242597531D+02
                          Isotropic Fermi Contact Couplings
        Atom                 a.u.       MegaHertz       Gauss      10(-4) cm-1
     1  C(13)             -0.00285      -3.20889      -1.14501      -1.07037
     2  C(13)             -0.00139      -1.56176      -0.55727      -0.52095
     3  C(13)             -0.00455      -5.11202      -1.82409      -1.70518
     4  C(13)             -0.03274     -36.80508     -13.13297     -12.27685
     5  O(17)              0.21682    -131.43656     -46.89983     -43.84252
     6  H(1)              -0.00072      -3.21855      -1.14846      -1.07359
     7  H(1)               0.01757      78.52647      28.02020      26.19361
     8  H(1)               0.01757      78.52677      28.02030      26.19371
     9  H(1)               0.01452      64.89478      23.15607      21.64657
    10  H(1)               0.01452      64.89465      23.15602      21.64652
    11  H(1)               0.00049       2.20227       0.78583       0.73460
    12  H(1)               0.00049       2.20231       0.78584       0.73461
    13  H(1)               0.05035     225.07064      80.31080      75.07548
    14  H(1)               0.05035     225.07144      80.31109      75.07575
    15  H(1)              -0.00810     -36.18999     -12.91349     -12.07168
 --------------------------------------------------------
       Center         ----  Spin Dipole Couplings  ----
                      3XX-RR        3YY-RR        3ZZ-RR
 --------------------------------------------------------
     1   Atom       -0.041107     -0.047409      0.088516
     2   Atom       -0.035096     -0.044403      0.079499
     3   Atom        0.009671     -0.006042     -0.003629
     4   Atom       -0.072776     -0.085611      0.158387
     5   Atom       -1.160914     -1.194558      2.355472
     6   Atom        0.003206     -0.000868     -0.002338
     7   Atom       -0.005841      0.005405      0.000436
     8   Atom       -0.005841      0.005405      0.000436
     9   Atom       -0.002768      0.004124     -0.001356
    10   Atom       -0.002768      0.004124     -0.001356
    11   Atom        0.007155     -0.001631     -0.005524
    12   Atom        0.007155     -0.001631     -0.005524
    13   Atom       -0.014330      0.013200      0.001131
    14   Atom       -0.014330      0.013199      0.001131
    15   Atom        0.057797     -0.027385     -0.030412
 --------------------------------------------------------
                        XY            XZ            YZ
 --------------------------------------------------------
     1   Atom       -0.001517     -0.000001     -0.000000
     2   Atom       -0.001765     -0.000000     -0.000000
     3   Atom       -0.002182      0.000000     -0.000000
     4   Atom        0.022009      0.000001     -0.000000
     5   Atom        0.006974      0.000004     -0.000004
     6   Atom        0.005745      0.000000      0.000000
     7   Atom       -0.001735     -0.001362      0.012062
     8   Atom       -0.001735      0.001362     -0.012062
     9   Atom        0.001108     -0.001441     -0.011172
    10   Atom        0.001109      0.001441      0.011172
    11   Atom       -0.003469     -0.003414      0.002725
    12   Atom       -0.003469      0.003414     -0.002725
    13   Atom        0.003084      0.000215      0.028312
    14   Atom        0.003084     -0.000215     -0.028312
    15   Atom       -0.081614     -0.000000      0.000000
 --------------------------------------------------------


 ---------------------------------------------------------------------------------
              Anisotropic Spin Dipole Couplings in Principal Axis System
 ---------------------------------------------------------------------------------

       Atom             a.u.   MegaHertz   Gauss  10(-4) cm-1        Axes

              Baa    -0.0478    -6.408    -2.287    -2.138  0.2225  0.9749  0.0000
     1 C(13)  Bbb    -0.0408    -5.470    -1.952    -1.824  0.9749 -0.2225  0.0000
              Bcc     0.0885    11.878     4.238     3.962 -0.0000 -0.0000  1.0000
 
              Baa    -0.0447    -6.002    -2.142    -2.002  0.1803  0.9836  0.0000
     2 C(13)  Bbb    -0.0348    -4.666    -1.665    -1.556  0.9836 -0.1803  0.0000
              Bcc     0.0795    10.668     3.807     3.558 -0.0000 -0.0000  1.0000
 
              Baa    -0.0063    -0.851    -0.304    -0.284  0.1350  0.9908 -0.0000
     3 C(13)  Bbb    -0.0036    -0.487    -0.174    -0.162 -0.0000  0.0000  1.0000
              Bcc     0.0100     1.338     0.477     0.446  0.9908 -0.1350  0.0000
 
              Baa    -0.1021   -13.703    -4.890    -4.571 -0.6000  0.8000  0.0000
     4 C(13)  Bbb    -0.0563    -7.551    -2.694    -2.519  0.8000  0.6000 -0.0000
              Bcc     0.1584    21.254     7.584     7.090  0.0000 -0.0000  1.0000
 
              Baa    -1.1959    86.538    30.879    28.866 -0.1952  0.9808  0.0000
     5 O(17)  Bbb    -1.1595    83.902    29.938    27.987  0.9808  0.1952 -0.0000
              Bcc     2.3555  -170.440   -60.817   -56.853  0.0000 -0.0000  1.0000
 
              Baa    -0.0049    -2.629    -0.938    -0.877 -0.5770  0.8167 -0.0000
     6 H(1)   Bbb    -0.0023    -1.248    -0.445    -0.416 -0.0000  0.0000  1.0000
              Bcc     0.0073     3.876     1.383     1.293  0.8167  0.5770  0.0000
 
              Baa    -0.0094    -5.013    -1.789    -1.672 -0.0120 -0.6325  0.7744
     7 H(1)   Bbb    -0.0061    -3.238    -1.155    -1.080  0.9946  0.0722  0.0744
              Bcc     0.0155     8.251     2.944     2.752 -0.1029  0.7712  0.6283
 
              Baa    -0.0094    -5.013    -1.789    -1.672  0.0120  0.6325  0.7744
     8 H(1)   Bbb    -0.0061    -3.238    -1.155    -1.080  0.9946  0.0722 -0.0744
              Bcc     0.0155     8.251     2.944     2.752 -0.1029  0.7712 -0.6283
 
              Baa    -0.0101    -5.414    -1.932    -1.806  0.0619  0.6123  0.7882
     9 H(1)   Bbb    -0.0029    -1.567    -0.559    -0.523  0.9919 -0.1252  0.0193
              Bcc     0.0131     6.981     2.491     2.329  0.1105  0.7807 -0.6151
 
              Baa    -0.0101    -5.414    -1.932    -1.806 -0.0619 -0.6123  0.7882
    10 H(1)   Bbb    -0.0029    -1.567    -0.559    -0.523  0.9919 -0.1252 -0.0193
              Bcc     0.0131     6.981     2.491     2.329  0.1105  0.7807  0.6151
 
              Baa    -0.0071    -3.796    -1.355    -1.266  0.1285 -0.3750  0.9181
    11 H(1)   Bbb    -0.0024    -1.274    -0.454    -0.425  0.4175  0.8602  0.2929
              Bcc     0.0095     5.070     1.809     1.691  0.8995 -0.3457 -0.2671
 
              Baa    -0.0071    -3.796    -1.355    -1.266 -0.1285  0.3750  0.9181
    12 H(1)   Bbb    -0.0024    -1.274    -0.454    -0.425  0.4175  0.8602 -0.2929
              Bcc     0.0095     5.070     1.809     1.691  0.8995 -0.3457  0.2671
 
              Baa    -0.0222   -11.839    -4.224    -3.949  0.2231 -0.6208  0.7516
    13 H(1)   Bbb    -0.0141    -7.497    -2.675    -2.501  0.9735  0.1023 -0.2045
              Bcc     0.0362    19.336     6.900     6.450  0.0501  0.7773  0.6271
 
              Baa    -0.0222   -11.839    -4.224    -3.949 -0.2231  0.6208  0.7516
    14 H(1)   Bbb    -0.0141    -7.497    -2.675    -2.501  0.9735  0.1023  0.2045
              Bcc     0.0362    19.336     6.900     6.450  0.0501  0.7773 -0.6271
 
              Baa    -0.0769   -41.005   -14.632   -13.678  0.5183  0.8552  0.0000
    15 H(1)   Bbb    -0.0304   -16.226    -5.790    -5.413  0.0000 -0.0000  1.0000
              Bcc     0.1073    57.231    20.422    19.090  0.8552 -0.5183 -0.0000
 

 ---------------------------------------------------------------------------------

 ******************************Gaussian NBO Version 3.1******************************
             N A T U R A L   A T O M I C   O R B I T A L   A N D
          N A T U R A L   B O N D   O R B I T A L   A N A L Y S I S
 ******************************Gaussian NBO Version 3.1******************************
       /RESON  / : Allow strongly delocalized NBO set

 Analyzing the SCF density

 Job title: 6                                                               

 Storage needed:     44010 in NPA,     58199 in NBO ( 939522821 available)
 GSVD:  LWork=        7680 too small for GESVD, short by        5256 words or        5256 for optimal perf.


 NATURAL POPULATIONS:  Natural atomic orbital occupancies 
                                                          
   NAO  Atom  No  lang   Type(AO)    Occupancy
 --------------------------------------------
     1    C    1  S      Cor( 1S)     1.99922
     2    C    1  S      Val( 2S)     1.10503
     3    C    1  S      Ryd( 3S)     0.00041
     4    C    1  px     Val( 2p)     1.12145
     5    C    1  px     Ryd( 3p)     0.00259
     6    C    1  py     Val( 2p)     1.19233
     7    C    1  py     Ryd( 3p)     0.00229
     8    C    1  pz     Val( 2p)     1.17582
     9    C    1  pz     Ryd( 3p)     0.00152
    10    C    1  dxy    Ryd( 3d)     0.00069
    11    C    1  dxz    Ryd( 3d)     0.00015
    12    C    1  dyz    Ryd( 3d)     0.00081
    13    C    1  dx2y2  Ryd( 3d)     0.00037
    14    C    1  dz2    Ryd( 3d)     0.00048

    15    C    2  S      Cor( 1S)     1.99911
    16    C    2  S      Val( 2S)     1.02970
    17    C    2  S      Ryd( 3S)     0.00103
    18    C    2  px     Val( 2p)     1.04473
    19    C    2  px     Ryd( 3p)     0.00246
    20    C    2  py     Val( 2p)     1.15123
    21    C    2  py     Ryd( 3p)     0.00167
    22    C    2  pz     Val( 2p)     1.18647
    23    C    2  pz     Ryd( 3p)     0.00262
    24    C    2  dxy    Ryd( 3d)     0.00078
    25    C    2  dxz    Ryd( 3d)     0.00035
    26    C    2  dyz    Ryd( 3d)     0.00104
    27    C    2  dx2y2  Ryd( 3d)     0.00064
    28    C    2  dz2    Ryd( 3d)     0.00051

    29    C    3  S      Cor( 1S)     1.99911
    30    C    3  S      Val( 2S)     1.03294
    31    C    3  S      Ryd( 3S)     0.00205
    32    C    3  px     Val( 2p)     1.01873
    33    C    3  px     Ryd( 3p)     0.00402
    34    C    3  py     Val( 2p)     1.14706
    35    C    3  py     Ryd( 3p)     0.00187
    36    C    3  pz     Val( 2p)     1.25315
    37    C    3  pz     Ryd( 3p)     0.00334
    38    C    3  dxy    Ryd( 3d)     0.00085
    39    C    3  dxz    Ryd( 3d)     0.00029
    40    C    3  dyz    Ryd( 3d)     0.00096
    41    C    3  dx2y2  Ryd( 3d)     0.00042
    42    C    3  dz2    Ryd( 3d)     0.00057

    43    C    4  S      Cor( 1S)     1.99897
    44    C    4  S      Val( 2S)     1.04125
    45    C    4  S      Ryd( 3S)     0.00234
    46    C    4  px     Val( 2p)     0.84869
    47    C    4  px     Ryd( 3p)     0.00217
    48    C    4  py     Val( 2p)     1.01352
    49    C    4  py     Ryd( 3p)     0.00244
    50    C    4  pz     Val( 2p)     1.15032
    51    C    4  pz     Ryd( 3p)     0.00120
    52    C    4  dxy    Ryd( 3d)     0.00209
    53    C    4  dxz    Ryd( 3d)     0.00108
    54    C    4  dyz    Ryd( 3d)     0.00112
    55    C    4  dx2y2  Ryd( 3d)     0.00146
    56    C    4  dz2    Ryd( 3d)     0.00083

    57    O    5  S      Cor( 1S)     1.99975
    58    O    5  S      Val( 2S)     1.69984
    59    O    5  S      Ryd( 3S)     0.00105
    60    O    5  px     Val( 2p)     1.46023
    61    O    5  px     Ryd( 3p)     0.00198
    62    O    5  py     Val( 2p)     1.73119
    63    O    5  py     Ryd( 3p)     0.00106
    64    O    5  pz     Val( 2p)     1.40970
    65    O    5  pz     Ryd( 3p)     0.00126
    66    O    5  dxy    Ryd( 3d)     0.00172
    67    O    5  dxz    Ryd( 3d)     0.00008
    68    O    5  dyz    Ryd( 3d)     0.00102
    69    O    5  dx2y2  Ryd( 3d)     0.00105
    70    O    5  dz2    Ryd( 3d)     0.00095

    71    H    6  S      Val( 1S)     0.74765
    72    H    6  S      Ryd( 2S)     0.00103
    73    H    6  px     Ryd( 2p)     0.00055
    74    H    6  py     Ryd( 2p)     0.00030
    75    H    6  pz     Ryd( 2p)     0.00015

    76    H    7  S      Val( 1S)     0.73971
    77    H    7  S      Ryd( 2S)     0.00138
    78    H    7  px     Ryd( 2p)     0.00017
    79    H    7  py     Ryd( 2p)     0.00039
    80    H    7  pz     Ryd( 2p)     0.00054

    81    H    8  S      Val( 1S)     0.73971
    82    H    8  S      Ryd( 2S)     0.00138
    83    H    8  px     Ryd( 2p)     0.00017
    84    H    8  py     Ryd( 2p)     0.00039
    85    H    8  pz     Ryd( 2p)     0.00054

    86    H    9  S      Val( 1S)     0.74522
    87    H    9  S      Ryd( 2S)     0.00264
    88    H    9  px     Ryd( 2p)     0.00013
    89    H    9  py     Ryd( 2p)     0.00041
    90    H    9  pz     Ryd( 2p)     0.00055

    91    H   10  S      Val( 1S)     0.74522
    92    H   10  S      Ryd( 2S)     0.00264
    93    H   10  px     Ryd( 2p)     0.00013
    94    H   10  py     Ryd( 2p)     0.00041
    95    H   10  pz     Ryd( 2p)     0.00055

    96    H   11  S      Val( 1S)     0.74775
    97    H   11  S      Ryd( 2S)     0.00287
    98    H   11  px     Ryd( 2p)     0.00011
    99    H   11  py     Ryd( 2p)     0.00041
   100    H   11  pz     Ryd( 2p)     0.00051

   101    H   12  S      Val( 1S)     0.74775
   102    H   12  S      Ryd( 2S)     0.00287
   103    H   12  px     Ryd( 2p)     0.00011
   104    H   12  py     Ryd( 2p)     0.00041
   105    H   12  pz     Ryd( 2p)     0.00051

   106    H   13  S      Val( 1S)     0.69949
   107    H   13  S      Ryd( 2S)     0.00227
   108    H   13  px     Ryd( 2p)     0.00015
   109    H   13  py     Ryd( 2p)     0.00046
   110    H   13  pz     Ryd( 2p)     0.00069

   111    H   14  S      Val( 1S)     0.69949
   112    H   14  S      Ryd( 2S)     0.00227
   113    H   14  px     Ryd( 2p)     0.00015
   114    H   14  py     Ryd( 2p)     0.00046
   115    H   14  pz     Ryd( 2p)     0.00069

   116    H   15  S      Val( 1S)     0.48402
   117    H   15  S      Ryd( 2S)     0.00099
   118    H   15  px     Ryd( 2p)     0.00202
   119    H   15  py     Ryd( 2p)     0.00139
   120    H   15  pz     Ryd( 2p)     0.00100

 WARNING:  1 low occupancy (<1.9990e) core orbital  found on  C    4


 Summary of Natural Population Analysis:                  
                                                          
                                       Natural Population 
                Natural  -----------------------------------------------
    Atom  No    Charge         Core      Valence    Rydberg      Total
 -----------------------------------------------------------------------
      C    1   -0.60315      1.99922     4.59463    0.00930     6.60315
      C    2   -0.42232      1.99911     4.41212    0.01109     6.42232
      C    3   -0.46536      1.99911     4.45188    0.01438     6.46536
      C    4   -0.06749      1.99897     4.05379    0.01473     6.06749
      O    5   -0.31087      1.99975     6.30096    0.01016     8.31087
      H    6    0.25032      0.00000     0.74765    0.00203     0.74968
      H    7    0.25780      0.00000     0.73971    0.00249     0.74220
      H    8    0.25780      0.00000     0.73971    0.00249     0.74220
      H    9    0.25105      0.00000     0.74522    0.00373     0.74895
      H   10    0.25105      0.00000     0.74522    0.00373     0.74895
      H   11    0.24836      0.00000     0.74775    0.00390     0.75164
      H   12    0.24836      0.00000     0.74775    0.00390     0.75164
      H   13    0.29695      0.00000     0.69949    0.00356     0.70305
      H   14    0.29695      0.00000     0.69949    0.00356     0.70305
      H   15    0.51056      0.00000     0.48402    0.00541     0.48944
 =======================================================================
   * Total *    1.00000      9.99617    30.90938    0.09445    41.00000

                                 Natural Population      
 --------------------------------------------------------
   Core                       9.99617 ( 99.9617% of  10)
   Valence                   30.90938 ( 99.7077% of  31)
   Natural Minimal Basis     40.90555 ( 99.7696% of  41)
   Natural Rydberg Basis      0.09445 (  0.2304% of  41)
 --------------------------------------------------------

    Atom  No          Natural Electron Configuration
 ----------------------------------------------------------------------------
      C    1      [core]2S( 1.11)2p( 3.49)3p( 0.01)
      C    2      [core]2S( 1.03)2p( 3.38)3p( 0.01)
      C    3      [core]2S( 1.03)2p( 3.42)3p( 0.01)
      C    4      [core]2S( 1.04)2p( 3.01)3p( 0.01)3d( 0.01)
      O    5      [core]2S( 1.70)2p( 4.60)
      H    6            1S( 0.75)
      H    7            1S( 0.74)
      H    8            1S( 0.74)
      H    9            1S( 0.75)
      H   10            1S( 0.75)
      H   11            1S( 0.75)
      H   12            1S( 0.75)
      H   13            1S( 0.70)
      H   14            1S( 0.70)
      H   15            1S( 0.48)


 ***************************************************
 *******         Alpha spin orbitals         *******
 ***************************************************


 NATURAL POPULATIONS:  Natural atomic orbital occupancies 
                                                          
   NAO  Atom  No  lang   Type(AO)    Occupancy      Energy
 ----------------------------------------------------------
     1    C    1  S      Cor( 1S)     0.99961     -10.22860
     2    C    1  S      Val( 2S)     0.55229      -0.40073
     3    C    1  S      Ryd( 3S)     0.00020       0.71248
     4    C    1  px     Val( 2p)     0.56094      -0.22476
     5    C    1  px     Ryd( 3p)     0.00129       0.41910
     6    C    1  py     Val( 2p)     0.59435      -0.23086
     7    C    1  py     Ryd( 3p)     0.00115       0.42823
     8    C    1  pz     Val( 2p)     0.61877      -0.23975
     9    C    1  pz     Ryd( 3p)     0.00080       0.43795
    10    C    1  dxy    Ryd( 3d)     0.00034       2.20575
    11    C    1  dxz    Ryd( 3d)     0.00007       1.89673
    12    C    1  dyz    Ryd( 3d)     0.00046       2.29611
    13    C    1  dx2y2  Ryd( 3d)     0.00018       1.98423
    14    C    1  dz2    Ryd( 3d)     0.00025       2.14687

    15    C    2  S      Cor( 1S)     0.99955     -10.24986
    16    C    2  S      Val( 2S)     0.51478      -0.39795
    17    C    2  S      Ryd( 3S)     0.00050       0.72145
    18    C    2  px     Val( 2p)     0.52240      -0.25109
    19    C    2  px     Ryd( 3p)     0.00123       0.43646
    20    C    2  py     Val( 2p)     0.57416      -0.25216
    21    C    2  py     Ryd( 3p)     0.00085       0.40385
    22    C    2  pz     Val( 2p)     0.61908      -0.26023
    23    C    2  pz     Ryd( 3p)     0.00130       0.55008
    24    C    2  dxy    Ryd( 3d)     0.00039       2.09981
    25    C    2  dxz    Ryd( 3d)     0.00018       1.84529
    26    C    2  dyz    Ryd( 3d)     0.00056       2.30839
    27    C    2  dx2y2  Ryd( 3d)     0.00032       1.95311
    28    C    2  dz2    Ryd( 3d)     0.00026       2.07886

    29    C    3  S      Cor( 1S)     0.99955     -10.25719
    30    C    3  S      Val( 2S)     0.51615      -0.41076
    31    C    3  S      Ryd( 3S)     0.00102       0.68431
    32    C    3  px     Val( 2p)     0.50849      -0.26807
    33    C    3  px     Ryd( 3p)     0.00198       0.46631
    34    C    3  py     Val( 2p)     0.57302      -0.26741
    35    C    3  py     Ryd( 3p)     0.00092       0.40687
    36    C    3  pz     Val( 2p)     0.62759      -0.27192
    37    C    3  pz     Ryd( 3p)     0.00173       0.54237
    38    C    3  dxy    Ryd( 3d)     0.00042       2.08810
    39    C    3  dxz    Ryd( 3d)     0.00016       1.83708
    40    C    3  dyz    Ryd( 3d)     0.00048       2.29446
    41    C    3  dx2y2  Ryd( 3d)     0.00021       1.93743
    42    C    3  dz2    Ryd( 3d)     0.00028       2.07350

    43    C    4  S      Cor( 1S)     0.99948     -10.38479
    44    C    4  S      Val( 2S)     0.51763      -0.49297
    45    C    4  S      Ryd( 3S)     0.00110       0.55858
    46    C    4  px     Val( 2p)     0.42063      -0.32321
    47    C    4  px     Ryd( 3p)     0.00107       0.33108
    48    C    4  py     Val( 2p)     0.49978      -0.32593
    49    C    4  py     Ryd( 3p)     0.00121       0.32621
    50    C    4  pz     Val( 2p)     0.61780      -0.35272
    51    C    4  pz     Ryd( 3p)     0.00047       0.44318
    52    C    4  dxy    Ryd( 3d)     0.00101       2.02012
    53    C    4  dxz    Ryd( 3d)     0.00053       1.74105
    54    C    4  dyz    Ryd( 3d)     0.00083       2.17490
    55    C    4  dx2y2  Ryd( 3d)     0.00072       1.85249
    56    C    4  dz2    Ryd( 3d)     0.00043       1.98370

    57    O    5  S      Cor( 1S)     0.99988     -19.30552
    58    O    5  S      Val( 2S)     0.85565      -1.21464
    59    O    5  S      Ryd( 3S)     0.00051       1.30803
    60    O    5  px     Val( 2p)     0.73667      -0.59369
    61    O    5  px     Ryd( 3p)     0.00103       0.91883
    62    O    5  py     Val( 2p)     0.86787      -0.61966
    63    O    5  py     Ryd( 3p)     0.00046       0.78285
    64    O    5  pz     Val( 2p)     0.98744      -0.65967
    65    O    5  pz     Ryd( 3p)     0.00065       0.75038
    66    O    5  dxy    Ryd( 3d)     0.00087       3.02856
    67    O    5  dxz    Ryd( 3d)     0.00005       2.44445
    68    O    5  dyz    Ryd( 3d)     0.00060       2.40284
    69    O    5  dx2y2  Ryd( 3d)     0.00054       2.59150
    70    O    5  dz2    Ryd( 3d)     0.00041       2.62429

    71    H    6  S      Val( 1S)     0.37308      -0.05448
    72    H    6  S      Ryd( 2S)     0.00051       0.22299
    73    H    6  px     Ryd( 2p)     0.00027       2.02057
    74    H    6  py     Ryd( 2p)     0.00015       1.80924
    75    H    6  pz     Ryd( 2p)     0.00008       1.63809

    76    H    7  S      Val( 1S)     0.38409      -0.07909
    77    H    7  S      Ryd( 2S)     0.00070       0.22492
    78    H    7  px     Ryd( 2p)     0.00009       1.60054
    79    H    7  py     Ryd( 2p)     0.00022       1.81774
    80    H    7  pz     Ryd( 2p)     0.00028       1.99990

    81    H    8  S      Val( 1S)     0.38409      -0.07909
    82    H    8  S      Ryd( 2S)     0.00070       0.22492
    83    H    8  px     Ryd( 2p)     0.00009       1.60054
    84    H    8  py     Ryd( 2p)     0.00022       1.81774
    85    H    8  pz     Ryd( 2p)     0.00028       1.99990

    86    H    9  S      Val( 1S)     0.38315      -0.09575
    87    H    9  S      Ryd( 2S)     0.00128       0.21135
    88    H    9  px     Ryd( 2p)     0.00007       1.62676
    89    H    9  py     Ryd( 2p)     0.00022       1.82062
    90    H    9  pz     Ryd( 2p)     0.00028       1.98766

    91    H   10  S      Val( 1S)     0.38315      -0.09575
    92    H   10  S      Ryd( 2S)     0.00128       0.21135
    93    H   10  px     Ryd( 2p)     0.00007       1.62676
    94    H   10  py     Ryd( 2p)     0.00022       1.82062
    95    H   10  pz     Ryd( 2p)     0.00028       1.98766

    96    H   11  S      Val( 1S)     0.37435      -0.09161
    97    H   11  S      Ryd( 2S)     0.00137       0.20503
    98    H   11  px     Ryd( 2p)     0.00006       1.66610
    99    H   11  py     Ryd( 2p)     0.00021       1.82506
   100    H   11  pz     Ryd( 2p)     0.00025       1.99656

   101    H   12  S      Val( 1S)     0.37435      -0.09161
   102    H   12  S      Ryd( 2S)     0.00137       0.20503
   103    H   12  px     Ryd( 2p)     0.00006       1.66610
   104    H   12  py     Ryd( 2p)     0.00021       1.82506
   105    H   12  pz     Ryd( 2p)     0.00025       1.99656

   106    H   13  S      Val( 1S)     0.38861      -0.18236
   107    H   13  S      Ryd( 2S)     0.00113       0.14944
   108    H   13  px     Ryd( 2p)     0.00007       1.51125
   109    H   13  py     Ryd( 2p)     0.00029       1.73894
   110    H   13  pz     Ryd( 2p)     0.00037       1.89078

   111    H   14  S      Val( 1S)     0.38861      -0.18236
   112    H   14  S      Ryd( 2S)     0.00113       0.14944
   113    H   14  px     Ryd( 2p)     0.00007       1.51125
   114    H   14  py     Ryd( 2p)     0.00029       1.73894
   115    H   14  pz     Ryd( 2p)     0.00037       1.89078

   116    H   15  S      Val( 1S)     0.23535      -0.13444
   117    H   15  S      Ryd( 2S)     0.00047       0.18701
   118    H   15  px     Ryd( 2p)     0.00099       2.01725
   119    H   15  py     Ryd( 2p)     0.00067       1.68283
   120    H   15  pz     Ryd( 2p)     0.00066       1.36771


 Summary of Natural Population Analysis:                  
                                                          
                                       Natural Population 
                Natural  -----------------------------------------------
    Atom  No    Charge         Core      Valence    Rydberg      Total
 -----------------------------------------------------------------------
      C    1   -0.33069      0.99961     2.32634    0.00474     3.33069
      C    2   -0.23556      0.99955     2.23042    0.00559     3.23556
      C    3   -0.23202      0.99955     2.22525    0.00722     3.23202
      C    4   -0.06270      0.99948     2.05585    0.00737     3.06270
      O    5   -0.45263      0.99988     3.44764    0.00511     4.45263
      H    6    0.12590      0.00000     0.37308    0.00102     0.37410
      H    7    0.11463      0.00000     0.38409    0.00129     0.38537
      H    8    0.11463      0.00000     0.38409    0.00129     0.38537
      H    9    0.11500      0.00000     0.38315    0.00185     0.38500
      H   10    0.11500      0.00000     0.38315    0.00185     0.38500
      H   11    0.12376      0.00000     0.37435    0.00189     0.37624
      H   12    0.12376      0.00000     0.37435    0.00189     0.37624
      H   13    0.10954      0.00000     0.38861    0.00186     0.39046
      H   14    0.10954      0.00000     0.38861    0.00186     0.39046
      H   15    0.26184      0.00000     0.23535    0.00280     0.23816
 =======================================================================
   * Total *   -0.00000      4.99807    15.95432    0.04761    21.00000

                                 Natural Population      
 --------------------------------------------------------
   Core                       4.99807 ( 99.9614% of   5)
   Valence                   15.95432 ( 99.7145% of  16)
   Natural Minimal Basis     20.95239 ( 99.7733% of  21)
   Natural Rydberg Basis      0.04761 (  0.2267% of  21)
 --------------------------------------------------------

    Atom  No          Natural Electron Configuration
 ----------------------------------------------------------------------------
      C    1      [core]2S( 0.55)2p( 1.77)
      C    2      [core]2S( 0.51)2p( 1.72)
      C    3      [core]2S( 0.52)2p( 1.71)
      C    4      [core]2S( 0.52)2p( 1.54)
      O    5      [core]2S( 0.86)2p( 2.59)
      H    6            1S( 0.37)
      H    7            1S( 0.38)
      H    8            1S( 0.38)
      H    9            1S( 0.38)
      H   10            1S( 0.38)
      H   11            1S( 0.37)
      H   12            1S( 0.37)
      H   13            1S( 0.39)
      H   14            1S( 0.39)
      H   15            1S( 0.24)


 NATURAL BOND ORBITAL ANALYSIS, alpha spin orbitals:

                       Occupancies       Lewis Structure    Low   High
           Occ.    -------------------  -----------------   occ   occ
  Cycle   Thresh.   Lewis   Non-Lewis     CR  BD  3C  LP    (L)   (NL)   Dev
 =============================================================================
   1(1)    0.90    20.87070   0.12930      5  14   0   2     0      0    0.00
 -----------------------------------------------------------------------------

 Structure accepted: No low occupancy Lewis orbitals

 --------------------------------------------------------
   Core                      4.99807 ( 99.961% of   5)
   Valence Lewis            15.87263 ( 99.204% of  16)
  ==================       ============================
   Total Lewis              20.87070 ( 99.384% of  21)
  -----------------------------------------------------
   Valence non-Lewis         0.09799 (  0.467% of  21)
   Rydberg non-Lewis         0.03131 (  0.149% of  21)
  ==================       ============================
   Total non-Lewis           0.12930 (  0.616% of  21)
 --------------------------------------------------------


       (Occupancy)   Bond orbital/ Coefficients/ Hybrids
 ---------------------------------------------------------------------------------
     1. (0.99301) BD ( 1) C   1 - C   2  
                ( 48.04%)   0.6931* C   1 s( 29.05%)p 2.44( 70.90%)d 0.00(  0.04%)
                                            0.0004  0.5389  0.0091 -0.7097  0.0008
                                            0.4528  0.0170 -0.0000 -0.0000 -0.0159
                                           -0.0000 -0.0000  0.0093 -0.0098
                ( 51.96%)   0.7208* C   2 s( 28.61%)p 2.49( 71.35%)d 0.00(  0.04%)
                                            0.0002  0.5347  0.0120  0.7089  0.0065
                                           -0.4592  0.0142  0.0000 -0.0000 -0.0159
                                           -0.0000 -0.0000  0.0051 -0.0095
     2. (0.99326) BD ( 1) C   1 - H   6  
                ( 62.54%)   0.7908* C   1 s( 24.04%)p 3.16( 75.92%)d 0.00(  0.04%)
                                            0.0000  0.4903  0.0014  0.7014  0.0004
                                            0.5167 -0.0164 -0.0000  0.0000  0.0165
                                           -0.0000 -0.0000  0.0041 -0.0090
                ( 37.46%)   0.6120* H   6 s( 99.91%)p 0.00(  0.09%)
                                            0.9996 -0.0010 -0.0253 -0.0156 -0.0000
     3. (0.99449) BD ( 1) C   1 - H   7  
                ( 61.57%)   0.7847* C   1 s( 23.44%)p 3.26( 76.52%)d 0.00(  0.05%)
                                           -0.0000 -0.4841  0.0037 -0.0398 -0.0198
                                            0.5133  0.0040  0.7069 -0.0029 -0.0002
                                           -0.0001 -0.0177  0.0064 -0.0108
                ( 38.43%)   0.6199* H   7 s( 99.90%)p 0.00(  0.10%)
                                           -0.9995  0.0025  0.0052 -0.0193 -0.0236
     4. (0.99449) BD ( 1) C   1 - H   8  
                ( 61.57%)   0.7847* C   1 s( 23.44%)p 3.26( 76.52%)d 0.00(  0.05%)
                                           -0.0000 -0.4841  0.0037 -0.0398 -0.0198
                                            0.5133  0.0040 -0.7069  0.0029 -0.0002
                                            0.0001  0.0177  0.0064 -0.0108
                ( 38.43%)   0.6199* H   8 s( 99.90%)p 0.00(  0.10%)
                                           -0.9995  0.0025  0.0052 -0.0193  0.0236
     5. (0.98817) BD ( 1) C   2 - C   3  
                ( 48.81%)   0.6986* C   2 s( 27.37%)p 2.65( 72.58%)d 0.00(  0.05%)
                                            0.0003  0.5231  0.0060 -0.7046  0.0002
                                           -0.4789 -0.0077  0.0000  0.0000  0.0174
                                           -0.0000 -0.0000  0.0088 -0.0107
                ( 51.19%)   0.7155* C   3 s( 29.25%)p 2.42( 70.71%)d 0.00(  0.04%)
                                            0.0002  0.5409  0.0043  0.6881 -0.0006
                                            0.4833 -0.0037 -0.0000  0.0000  0.0166
                                            0.0000  0.0000  0.0006 -0.0104
     6. (0.98945) BD ( 1) C   2 - H   9  
                ( 61.76%)   0.7859* C   2 s( 22.01%)p 3.54( 77.94%)d 0.00(  0.05%)
                                           -0.0001  0.4691 -0.0075 -0.0114  0.0130
                                            0.5286  0.0084 -0.7068  0.0086 -0.0015
                                            0.0022 -0.0181 -0.0065  0.0109
                ( 38.24%)   0.6184* H   9 s( 99.90%)p 0.00(  0.10%)
                                            0.9995 -0.0062 -0.0033 -0.0205  0.0234
     7. (0.98945) BD ( 1) C   2 - H  10  
                ( 61.76%)   0.7859* C   2 s( 22.01%)p 3.54( 77.94%)d 0.00(  0.05%)
                                           -0.0001  0.4691 -0.0075 -0.0114  0.0130
                                            0.5286  0.0084  0.7068 -0.0086 -0.0015
                                           -0.0022  0.0181 -0.0065  0.0109
                ( 38.24%)   0.6184* H  10 s( 99.90%)p 0.00(  0.10%)
                                            0.9995 -0.0062 -0.0033 -0.0205 -0.0234
     8. (0.99258) BD ( 1) C   3 - C   4  
                ( 47.64%)   0.6902* C   3 s( 25.92%)p 2.86( 74.02%)d 0.00(  0.06%)
                                            0.0003  0.5087  0.0196 -0.7249 -0.0187
                                            0.4630 -0.0046 -0.0000  0.0000 -0.0189
                                           -0.0000  0.0000  0.0095 -0.0122
                ( 52.36%)   0.7236* C   4 s( 31.27%)p 2.20( 68.70%)d 0.00(  0.03%)
                                            0.0002  0.5592  0.0016  0.6897 -0.0211
                                           -0.4592 -0.0044  0.0000  0.0000 -0.0168
                                            0.0000 -0.0000  0.0036 -0.0066
     9. (0.98700) BD ( 1) C   3 - H  11  
                ( 62.53%)   0.7908* C   3 s( 22.43%)p 3.46( 77.53%)d 0.00(  0.04%)
                                            0.0001 -0.4735  0.0084  0.0034 -0.0035
                                            0.5249  0.0088  0.7068 -0.0150 -0.0018
                                           -0.0032 -0.0162  0.0041 -0.0108
                ( 37.47%)   0.6121* H  11 s( 99.91%)p 0.00(  0.09%)
                                           -0.9995  0.0045  0.0022 -0.0206 -0.0226
    10. (0.98700) BD ( 1) C   3 - H  12  
                ( 62.53%)   0.7908* C   3 s( 22.43%)p 3.46( 77.53%)d 0.00(  0.04%)
                                            0.0001 -0.4735  0.0084  0.0034 -0.0035
                                            0.5249  0.0088 -0.7068  0.0150 -0.0018
                                            0.0032  0.0162  0.0041 -0.0108
                ( 37.47%)   0.6121* H  12 s( 99.91%)p 0.00(  0.09%)
                                           -0.9995  0.0045  0.0022 -0.0206  0.0226
    11. (0.99804) BD ( 1) C   4 - O   5  
                ( 29.34%)   0.5417* C   4 s( 19.79%)p 4.04( 79.92%)d 0.01(  0.29%)
                                            0.0000  0.4423  0.0469 -0.7151 -0.0329
                                           -0.5347 -0.0285 -0.0000 -0.0000  0.0454
                                            0.0000  0.0000  0.0149 -0.0252
                ( 70.66%)   0.8406* O   5 s( 32.77%)p 2.05( 67.17%)d 0.00(  0.06%)
                                           -0.0000  0.5724 -0.0054  0.6164 -0.0028
                                            0.5401 -0.0073  0.0000 -0.0000  0.0204
                                            0.0000  0.0000 -0.0080 -0.0124
    12. (0.99443) BD ( 1) C   4 - H  13  
                ( 61.64%)   0.7851* C   4 s( 24.53%)p 3.07( 75.40%)d 0.00(  0.06%)
                                           -0.0000  0.4952 -0.0093 -0.0688 -0.0037
                                            0.4997  0.0046  0.7068 -0.0058 -0.0038
                                           -0.0036  0.0199 -0.0070  0.0131
                ( 38.36%)   0.6194* H  13 s( 99.88%)p 0.00(  0.12%)
                                            0.9994 -0.0063 -0.0019 -0.0227 -0.0270
    13. (0.99443) BD ( 1) C   4 - H  14  
                ( 61.64%)   0.7851* C   4 s( 24.53%)p 3.07( 75.40%)d 0.00(  0.06%)
                                           -0.0000  0.4952 -0.0093 -0.0688 -0.0037
                                            0.4997  0.0046 -0.7068  0.0058 -0.0038
                                            0.0036 -0.0199 -0.0070  0.0131
                ( 38.36%)   0.6194* H  14 s( 99.88%)p 0.00(  0.12%)
                                            0.9994 -0.0063 -0.0019 -0.0227  0.0270
    14. (0.99538) BD ( 1) O   5 - H  15  
                ( 76.45%)   0.8744* O   5 s( 19.76%)p 4.06( 80.15%)d 0.00(  0.09%)
                                           -0.0001 -0.4442  0.0181  0.7863  0.0326
                                           -0.4267  0.0093 -0.0000 -0.0000  0.0271
                                            0.0000 -0.0000  0.0006  0.0131
                ( 23.55%)   0.4853* H  15 s( 99.53%)p 0.00(  0.47%)
                                           -0.9976  0.0056 -0.0608  0.0315  0.0000
    15. (0.99961) CR ( 1) C   1           s(100.00%)p 0.00(  0.00%)
                                            1.0000 -0.0002 -0.0000  0.0003 -0.0000
                                           -0.0002 -0.0000  0.0000  0.0000  0.0000
                                            0.0000  0.0000 -0.0000  0.0000
    16. (0.99955) CR ( 1) C   2           s(100.00%)p 0.00(  0.00%)
                                            1.0000 -0.0002 -0.0000  0.0001  0.0000
                                            0.0004  0.0000 -0.0000 -0.0000 -0.0000
                                            0.0000  0.0000 -0.0000  0.0000
    17. (0.99955) CR ( 1) C   3           s(100.00%)p 0.00(  0.00%)
                                            1.0000 -0.0002 -0.0000  0.0001  0.0000
                                           -0.0003  0.0000  0.0000 -0.0000  0.0000
                                            0.0000 -0.0000 -0.0000  0.0000
    18. (0.99948) CR ( 1) C   4           s(100.00%)p 0.00(  0.00%)
                                            1.0000 -0.0001 -0.0000 -0.0001  0.0000
                                            0.0001  0.0000 -0.0000 -0.0000  0.0000
                                           -0.0000 -0.0000 -0.0000  0.0000
    19. (0.99988) CR ( 1) O   5           s(100.00%)p 0.00(  0.00%)
                                            1.0000 -0.0001  0.0000  0.0001  0.0000
                                            0.0000  0.0000 -0.0000 -0.0000  0.0000
                                            0.0000 -0.0000 -0.0000  0.0000
    20. (0.99344) LP ( 1) O   5           s( 47.47%)p 1.11( 52.48%)d 0.00(  0.05%)
                                            0.0001  0.6889  0.0103 -0.0043 -0.0042
                                           -0.7244  0.0037 -0.0000  0.0000  0.0009
                                            0.0000 -0.0000  0.0194  0.0129
    21. (0.98801) LP ( 2) O   5           s(  0.00%)p 1.00( 99.94%)d 0.00(  0.06%)
                                            0.0000  0.0000 -0.0000  0.0000 -0.0000
                                           -0.0000  0.0000  0.9997 -0.0034  0.0000
                                           -0.0026  0.0237  0.0000  0.0000
    22. (0.00166) RY*( 1) C   1           s(  4.44%)p20.09( 89.16%)d 1.44(  6.40%)
                                           -0.0000  0.0110  0.2104 -0.0160 -0.6739
                                           -0.0168 -0.6610 -0.0000 -0.0000  0.1410
                                            0.0000 -0.0000  0.2042 -0.0493
    23. (0.00096) RY*( 2) C   1           s(  0.00%)p 1.00( 82.92%)d 0.21( 17.08%)
                                           -0.0000 -0.0000 -0.0000 -0.0000 -0.0000
                                            0.0000  0.0000  0.0114  0.9106 -0.0000
                                           -0.2773  0.3064  0.0000 -0.0000
    24. (0.00022) RY*( 3) C   1           s( 10.65%)p 8.38( 89.30%)d 0.01(  0.06%)
                                            0.0000  0.0135  0.3261  0.0198 -0.6113
                                           -0.0171  0.7201  0.0000 -0.0000 -0.0003
                                           -0.0000  0.0000 -0.0234 -0.0018
    25. (0.00007) RY*( 4) C   1           s( 66.53%)p 0.14(  9.11%)d 0.37( 24.37%)
    26. (0.00001) RY*( 5) C   1           s(  4.73%)p 0.96(  4.55%)d19.18( 90.72%)
    27. (0.00000) RY*( 6) C   1           s(  0.00%)p 1.00(  8.49%)d10.78( 91.51%)
    28. (0.00000) RY*( 7) C   1           s(  0.00%)p 1.00(  8.65%)d10.56( 91.35%)
    29. (0.00000) RY*( 8) C   1           s( 13.68%)p 0.56(  7.72%)d 5.75( 78.61%)
    30. (0.00000) RY*( 9) C   1           s(  0.01%)p 1.00(  0.26%)d99.99( 99.73%)
    31. (0.00162) RY*( 1) C   2           s( 14.94%)p 5.26( 78.60%)d 0.43(  6.45%)
                                            0.0000  0.0040  0.3866 -0.0084 -0.7167
                                            0.0148  0.5216  0.0000  0.0000 -0.0959
                                           -0.0000 -0.0000  0.2288 -0.0544
    32. (0.00147) RY*( 2) C   2           s(  0.00%)p 1.00( 86.66%)d 0.15( 13.34%)
                                            0.0000 -0.0000 -0.0000  0.0000  0.0000
                                           -0.0000 -0.0000  0.0206  0.9307  0.0000
                                           -0.0159 -0.3649 -0.0000  0.0000
    33. (0.00045) RY*( 3) C   2           s( 13.47%)p 4.30( 58.00%)d 2.12( 28.53%)
                                            0.0000 -0.0160  0.3667 -0.0022  0.6167
                                            0.0054  0.4468  0.0000 -0.0000  0.3299
                                            0.0000  0.0000  0.4059 -0.1084
    34. (0.00020) RY*( 4) C   2           s( 15.70%)p 3.42( 53.64%)d 1.95( 30.66%)
                                            0.0000  0.0089  0.3961  0.0138 -0.1453
                                            0.0228 -0.7173  0.0000 -0.0000  0.1126
                                            0.0000 -0.0000  0.5222 -0.1459
    35. (0.00018) RY*( 5) C   2           s(  0.00%)p 1.00(  0.14%)d99.99( 99.86%)
                                            0.0000  0.0000 -0.0000 -0.0000  0.0000
                                           -0.0000  0.0000  0.0062 -0.0376 -0.0000
                                            0.9896 -0.1385 -0.0000  0.0000
    36. (0.00005) RY*( 6) C   2           s( 54.05%)p 0.05(  2.49%)d 0.80( 43.46%)
    37. (0.00005) RY*( 7) C   2           s(  0.87%)p 8.33(  7.29%)d99.99( 91.84%)
    38. (0.00000) RY*( 8) C   2           s(  0.00%)p 1.00( 13.26%)d 6.54( 86.74%)
    39. (0.00000) RY*( 9) C   2           s(  0.97%)p 0.10(  0.09%)d99.99( 98.94%)
    40. (0.00189) RY*( 1) C   3           s(  0.02%)p99.99( 97.64%)d97.84(  2.34%)
                                           -0.0000  0.0085  0.0129 -0.0089  0.9740
                                            0.0103  0.1660 -0.0000 -0.0000 -0.1472
                                            0.0000 -0.0000  0.0413 -0.0036
    41. (0.00173) RY*( 2) C   3           s(  0.00%)p 1.00( 89.65%)d 0.12( 10.35%)
                                            0.0000  0.0000 -0.0000 -0.0000  0.0000
                                            0.0000  0.0000  0.0275  0.9464 -0.0000
                                            0.0071  0.3216 -0.0000 -0.0000
    42. (0.00140) RY*( 3) C   3           s( 47.58%)p 0.94( 44.56%)d 0.17(  7.87%)
                                            0.0000 -0.0112  0.6897  0.0105  0.0838
                                           -0.0130 -0.6620  0.0000  0.0000 -0.0573
                                           -0.0000  0.0000  0.2678 -0.0603
    43. (0.00031) RY*( 4) C   3           s( 50.65%)p 0.90( 45.81%)d 0.07(  3.53%)
                                            0.0000  0.0049  0.7117  0.0042 -0.0962
                                           -0.0167  0.6697  0.0000  0.0000  0.1488
                                            0.0000  0.0000 -0.1060  0.0443
    44. (0.00016) RY*( 5) C   3           s(  0.00%)p 1.00(  0.54%)d99.99( 99.46%)
                                            0.0000 -0.0000 -0.0000 -0.0000  0.0000
                                            0.0000 -0.0000  0.0073 -0.0729  0.0000
                                            0.9786  0.1923  0.0000 -0.0000
    45. (0.00008) RY*( 6) C   3           s(  0.33%)p33.01( 10.95%)d99.99( 88.72%)
    46. (0.00003) RY*( 7) C   3           s(  1.34%)p 0.87(  1.16%)d73.03( 97.51%)
    47. (0.00000) RY*( 8) C   3           s(  0.00%)p 1.00(  9.87%)d 9.14( 90.13%)
    48. (0.00000) RY*( 9) C   3           s(  0.05%)p 0.93(  0.04%)d99.99( 99.91%)
    49. (0.00116) RY*( 1) C   4           s( 24.81%)p 1.47( 36.45%)d 1.56( 38.75%)
                                           -0.0000  0.0101  0.4980  0.0143  0.4742
                                            0.0130  0.3731  0.0000  0.0000  0.0896
                                            0.0000 -0.0000  0.6082 -0.0978
    50. (0.00107) RY*( 2) C   4           s( 12.13%)p 5.89( 71.49%)d 1.35( 16.38%)
                                            0.0000 -0.0205  0.3477  0.0278 -0.2365
                                            0.0431 -0.8101 -0.0000 -0.0000 -0.0631
                                           -0.0000  0.0000  0.3934 -0.0711
    51. (0.00086) RY*( 3) C   4           s(  0.00%)p 1.00( 45.10%)d 1.22( 54.90%)
                                            0.0000 -0.0000  0.0000  0.0000 -0.0000
                                            0.0000 -0.0000  0.0245  0.6711 -0.0000
                                           -0.2045 -0.7122  0.0000 -0.0000
    52. (0.00054) RY*( 4) C   4           s(  0.00%)p 1.00( 11.96%)d 7.36( 88.04%)
                                            0.0000 -0.0000  0.0000 -0.0000 -0.0000
                                            0.0000 -0.0000  0.0061  0.3458 -0.0000
                                            0.9365  0.0572  0.0000  0.0000
    53. (0.00036) RY*( 5) C   4           s(  0.61%)p 3.68(  2.25%)d99.99( 97.14%)
                                           -0.0000 -0.0123  0.0772  0.0477 -0.1349
                                            0.0323 -0.0317  0.0000 -0.0000  0.9347
                                            0.0000 -0.0000 -0.1241 -0.2871
    54. (0.00015) RY*( 6) C   4           s(  2.24%)p33.45( 74.85%)d10.24( 22.92%)
                                           -0.0000  0.0177  0.1485  0.0015  0.7682
                                           -0.0123 -0.3977 -0.0000  0.0000  0.0296
                                            0.0000 -0.0000 -0.4772  0.0236
    55. (0.00009) RY*( 7) C   4           s( 57.58%)p 0.26( 15.12%)d 0.47( 27.31%)
    56. (0.00000) RY*( 8) C   4           s(  0.00%)p 1.00( 43.02%)d 1.32( 56.98%)
    57. (0.00001) RY*( 9) C   4           s(  2.52%)p 0.13(  0.34%)d38.54( 97.14%)
    58. (0.00072) RY*( 1) O   5           s( 12.47%)p 5.56( 69.30%)d 1.46( 18.23%)
                                           -0.0000  0.0003  0.3531 -0.0007 -0.4643
                                            0.0029  0.6910  0.0000 -0.0000  0.1175
                                            0.0000  0.0000 -0.3973  0.1032
    59. (0.00072) RY*( 2) O   5           s(  0.00%)p 1.00( 88.12%)d 0.13( 11.88%)
                                            0.0000 -0.0000  0.0000  0.0000  0.0000
                                           -0.0000 -0.0000 -0.0021  0.9387  0.0000
                                            0.2381  0.2492 -0.0000  0.0000
    60. (0.00006) RY*( 3) O   5           s( 85.51%)p 0.11(  9.54%)d 0.06(  4.94%)
    61. (0.00003) RY*( 4) O   5           s(  0.03%)p99.99( 79.74%)d99.99( 20.23%)
    62. (0.00001) RY*( 5) O   5           s(  1.58%)p10.51( 16.64%)d51.62( 81.77%)
    63. (0.00000) RY*( 6) O   5           s(  0.00%)p 1.00(  6.05%)d15.54( 93.95%)
    64. (0.00000) RY*( 7) O   5           s(  0.00%)p 1.00(  5.89%)d15.98( 94.11%)
    65. (0.00000) RY*( 8) O   5           s(  0.31%)p67.23( 20.79%)d99.99( 78.90%)
    66. (0.00000) RY*( 9) O   5           s(  0.10%)p43.44(  4.19%)d99.99( 95.72%)
    67. (0.00052) RY*( 1) H   6           s( 98.07%)p 0.02(  1.93%)
                                            0.0050  0.9903  0.1294  0.0503  0.0000
    68. (0.00008) RY*( 2) H   6           s(  0.00%)p 1.00(100.00%)
    69. (0.00006) RY*( 3) H   6           s(  0.01%)p 1.00( 99.99%)
    70. (0.00002) RY*( 4) H   6           s(  2.01%)p48.78( 97.99%)
    71. (0.00071) RY*( 1) H   7           s( 98.17%)p 0.02(  1.83%)
                                            0.0064  0.9908  0.0373 -0.1136 -0.0635
    72. (0.00010) RY*( 2) H   7           s(  0.13%)p99.99( 99.87%)
                                           -0.0001  0.0366  0.4299  0.7448 -0.5090
    73. (0.00008) RY*( 3) H   7           s(  0.04%)p99.99( 99.96%)
    74. (0.00002) RY*( 4) H   7           s(  1.76%)p55.94( 98.24%)
    75. (0.00071) RY*( 1) H   8           s( 98.17%)p 0.02(  1.83%)
                                            0.0064  0.9908  0.0373 -0.1136  0.0635
    76. (0.00010) RY*( 2) H   8           s(  0.13%)p99.99( 99.87%)
                                           -0.0001  0.0366  0.4299  0.7448  0.5090
    77. (0.00008) RY*( 3) H   8           s(  0.04%)p99.99( 99.96%)
    78. (0.00002) RY*( 4) H   8           s(  1.76%)p55.94( 98.24%)
    79. (0.00130) RY*( 1) H   9           s( 99.34%)p 0.01(  0.66%)
                                            0.0079  0.9967 -0.0426  0.0655 -0.0219
    80. (0.00010) RY*( 2) H   9           s(  0.03%)p99.99( 99.97%)
    81. (0.00006) RY*( 3) H   9           s(  0.24%)p99.99( 99.76%)
    82. (0.00002) RY*( 4) H   9           s(  0.48%)p99.99( 99.52%)
    83. (0.00130) RY*( 1) H  10           s( 99.34%)p 0.01(  0.66%)
                                            0.0079  0.9967 -0.0426  0.0655  0.0219
    84. (0.00010) RY*( 2) H  10           s(  0.03%)p99.99( 99.97%)
    85. (0.00006) RY*( 3) H  10           s(  0.24%)p99.99( 99.76%)
    86. (0.00002) RY*( 4) H  10           s(  0.48%)p99.99( 99.52%)
    87. (0.00138) RY*( 1) H  11           s( 99.82%)p 0.00(  0.18%)
                                            0.0058  0.9991  0.0046 -0.0294 -0.0301
    88. (0.00008) RY*( 2) H  11           s(  0.00%)p 1.00(100.00%)
    89. (0.00005) RY*( 3) H  11           s(  0.00%)p 1.00(100.00%)
    90. (0.00002) RY*( 4) H  11           s(  0.27%)p99.99( 99.73%)
    91. (0.00138) RY*( 1) H  12           s( 99.82%)p 0.00(  0.18%)
                                            0.0058  0.9991  0.0046 -0.0294  0.0301
    92. (0.00008) RY*( 2) H  12           s(  0.00%)p 1.00(100.00%)
    93. (0.00005) RY*( 3) H  12           s(  0.00%)p 1.00(100.00%)
    94. (0.00002) RY*( 4) H  12           s(  0.27%)p99.99( 99.73%)
    95. (0.00116) RY*( 1) H  13           s( 98.24%)p 0.02(  1.76%)
                                            0.0073  0.9911 -0.1168  0.0628 -0.0052
    96. (0.00013) RY*( 2) H  13           s(  0.58%)p99.99( 99.42%)
                                            0.0007  0.0761  0.2146 -0.7491  0.6221
    97. (0.00006) RY*( 3) H  13           s(  1.19%)p83.24( 98.81%)
    98. (0.00002) RY*( 4) H  13           s(  0.12%)p99.99( 99.88%)
    99. (0.00116) RY*( 1) H  14           s( 98.24%)p 0.02(  1.76%)
                                            0.0073  0.9911 -0.1168  0.0628  0.0052
   100. (0.00013) RY*( 2) H  14           s(  0.58%)p99.99( 99.42%)
                                            0.0007  0.0761  0.2146 -0.7491 -0.6221
   101. (0.00006) RY*( 3) H  14           s(  1.19%)p83.24( 98.81%)
   102. (0.00002) RY*( 4) H  14           s(  0.12%)p99.99( 99.88%)
   103. (0.00066) RY*( 1) H  15           s(  0.00%)p 1.00(100.00%)
                                           -0.0000 -0.0000  0.0000 -0.0000  1.0000
   104. (0.00063) RY*( 2) H  15           s( 34.02%)p 1.94( 65.98%)
                                            0.0100  0.5832 -0.4582 -0.6707  0.0000
   105. (0.00041) RY*( 3) H  15           s( 63.88%)p 0.57( 36.12%)
                                            0.0119  0.7992  0.1765  0.5745  0.0000
   106. (0.00001) RY*( 4) H  15           s(  2.57%)p37.96( 97.43%)
   107. (0.00301) BD*( 1) C   1 - C   2  
                ( 51.96%)   0.7208* C   1 s( 29.05%)p 2.44( 70.90%)d 0.00(  0.04%)
                                            0.0004  0.5389  0.0091 -0.7097  0.0008
                                            0.4528  0.0170 -0.0000 -0.0000 -0.0159
                                           -0.0000 -0.0000  0.0093 -0.0098
                ( 48.04%)  -0.6931* C   2 s( 28.61%)p 2.49( 71.35%)d 0.00(  0.04%)
                                            0.0002  0.5347  0.0120  0.7089  0.0065
                                           -0.4592  0.0142  0.0000 -0.0000 -0.0159
                                           -0.0000 -0.0000  0.0051 -0.0095
   108. (0.00217) BD*( 1) C   1 - H   6  
                ( 37.46%)   0.6120* C   1 s( 24.04%)p 3.16( 75.92%)d 0.00(  0.04%)
                                           -0.0000 -0.4903 -0.0014 -0.7014 -0.0004
                                           -0.5167  0.0164  0.0000 -0.0000 -0.0165
                                            0.0000  0.0000 -0.0041  0.0090
                ( 62.54%)  -0.7908* H   6 s( 99.91%)p 0.00(  0.09%)
                                           -0.9996  0.0010  0.0253  0.0156  0.0000
   109. (0.00371) BD*( 1) C   1 - H   7  
                ( 38.43%)   0.6199* C   1 s( 23.44%)p 3.26( 76.52%)d 0.00(  0.05%)
                                            0.0000  0.4841 -0.0037  0.0398  0.0198
                                           -0.5133 -0.0040 -0.7069  0.0029  0.0002
                                            0.0001  0.0177 -0.0064  0.0108
                ( 61.57%)  -0.7847* H   7 s( 99.90%)p 0.00(  0.10%)
                                            0.9995 -0.0025 -0.0052  0.0193  0.0236
   110. (0.00371) BD*( 1) C   1 - H   8  
                ( 38.43%)   0.6199* C   1 s( 23.44%)p 3.26( 76.52%)d 0.00(  0.05%)
                                            0.0000  0.4841 -0.0037  0.0398  0.0198
                                           -0.5133 -0.0040  0.7069 -0.0029  0.0002
                                           -0.0001 -0.0177 -0.0064  0.0108
                ( 61.57%)  -0.7847* H   8 s( 99.90%)p 0.00(  0.10%)
                                            0.9995 -0.0025 -0.0052  0.0193 -0.0236
   111. (0.00723) BD*( 1) C   2 - C   3  
                ( 51.19%)   0.7155* C   2 s( 27.37%)p 2.65( 72.58%)d 0.00(  0.05%)
                                            0.0003  0.5231  0.0060 -0.7046  0.0002
                                           -0.4789 -0.0077  0.0000  0.0000  0.0174
                                           -0.0000 -0.0000  0.0088 -0.0107
                ( 48.81%)  -0.6986* C   3 s( 29.25%)p 2.42( 70.71%)d 0.00(  0.04%)
                                            0.0002  0.5409  0.0043  0.6881 -0.0006
                                            0.4833 -0.0037 -0.0000  0.0000  0.0166
                                            0.0000  0.0000  0.0006 -0.0104
   112. (0.00839) BD*( 1) C   2 - H   9  
                ( 38.24%)   0.6184* C   2 s( 22.01%)p 3.54( 77.94%)d 0.00(  0.05%)
                                            0.0001 -0.4691  0.0075  0.0114 -0.0130
                                           -0.5286 -0.0084  0.7068 -0.0086  0.0015
                                           -0.0022  0.0181  0.0065 -0.0109
                ( 61.76%)  -0.7859* H   9 s( 99.90%)p 0.00(  0.10%)
                                           -0.9995  0.0062  0.0033  0.0205 -0.0234
   113. (0.00839) BD*( 1) C   2 - H  10  
                ( 38.24%)   0.6184* C   2 s( 22.01%)p 3.54( 77.94%)d 0.00(  0.05%)
                                            0.0001 -0.4691  0.0075  0.0114 -0.0130
                                           -0.5286 -0.0084 -0.7068  0.0086  0.0015
                                            0.0022 -0.0181  0.0065 -0.0109
                ( 61.76%)  -0.7859* H  10 s( 99.90%)p 0.00(  0.10%)
                                           -0.9995  0.0062  0.0033  0.0205  0.0234
   114. (0.00820) BD*( 1) C   3 - C   4  
                ( 52.36%)   0.7236* C   3 s( 25.92%)p 2.86( 74.02%)d 0.00(  0.06%)
                                            0.0003  0.5087  0.0196 -0.7249 -0.0187
                                            0.4630 -0.0046 -0.0000  0.0000 -0.0189
                                           -0.0000  0.0000  0.0095 -0.0122
                ( 47.64%)  -0.6902* C   4 s( 31.27%)p 2.20( 68.70%)d 0.00(  0.03%)
                                            0.0002  0.5592  0.0016  0.6897 -0.0211
                                           -0.4592 -0.0044  0.0000  0.0000 -0.0168
                                            0.0000 -0.0000  0.0036 -0.0066
   115. (0.00786) BD*( 1) C   3 - H  11  
                ( 37.47%)   0.6121* C   3 s( 22.43%)p 3.46( 77.53%)d 0.00(  0.04%)
                                           -0.0001  0.4735 -0.0084 -0.0034  0.0035
                                           -0.5249 -0.0088 -0.7068  0.0150  0.0018
                                            0.0032  0.0162 -0.0041  0.0108
                ( 62.53%)  -0.7908* H  11 s( 99.91%)p 0.00(  0.09%)
                                            0.9995 -0.0045 -0.0022  0.0206  0.0226
   116. (0.00786) BD*( 1) C   3 - H  12  
                ( 37.47%)   0.6121* C   3 s( 22.43%)p 3.46( 77.53%)d 0.00(  0.04%)
                                           -0.0001  0.4735 -0.0084 -0.0034  0.0035
                                           -0.5249 -0.0088  0.7068 -0.0150  0.0018
                                           -0.0032 -0.0162 -0.0041  0.0108
                ( 62.53%)  -0.7908* H  12 s( 99.91%)p 0.00(  0.09%)
                                            0.9995 -0.0045 -0.0022  0.0206 -0.0226
   117. (0.01003) BD*( 1) C   4 - O   5  
                ( 70.66%)   0.8406* C   4 s( 19.79%)p 4.04( 79.92%)d 0.01(  0.29%)
                                            0.0000  0.4423  0.0469 -0.7151 -0.0329
                                           -0.5347 -0.0285 -0.0000 -0.0000  0.0454
                                            0.0000  0.0000  0.0149 -0.0252
                ( 29.34%)  -0.5417* O   5 s( 32.77%)p 2.05( 67.17%)d 0.00(  0.06%)
                                           -0.0000  0.5724 -0.0054  0.6164 -0.0028
                                            0.5401 -0.0073  0.0000 -0.0000  0.0204
                                            0.0000  0.0000 -0.0080 -0.0124
   118. (0.01238) BD*( 1) C   4 - H  13  
                ( 38.36%)   0.6194* C   4 s( 24.53%)p 3.07( 75.40%)d 0.00(  0.06%)
                                            0.0000 -0.4952  0.0093  0.0688  0.0037
                                           -0.4997 -0.0046 -0.7068  0.0058  0.0038
                                            0.0036 -0.0199  0.0070 -0.0131
                ( 61.64%)  -0.7851* H  13 s( 99.88%)p 0.00(  0.12%)
                                           -0.9994  0.0063  0.0019  0.0227  0.0270
   119. (0.01238) BD*( 1) C   4 - H  14  
                ( 38.36%)   0.6194* C   4 s( 24.53%)p 3.07( 75.40%)d 0.00(  0.06%)
                                            0.0000 -0.4952  0.0093  0.0688  0.0037
                                           -0.4997 -0.0046  0.7068 -0.0058  0.0038
                                           -0.0036  0.0199  0.0070 -0.0131
                ( 61.64%)  -0.7851* H  14 s( 99.88%)p 0.00(  0.12%)
                                           -0.9994  0.0063  0.0019  0.0227 -0.0270
   120. (0.00267) BD*( 1) O   5 - H  15  
                ( 23.55%)   0.4853* O   5 s( 19.76%)p 4.06( 80.15%)d 0.00(  0.09%)
                                            0.0001  0.4442 -0.0181 -0.7863 -0.0326
                                            0.4267 -0.0093  0.0000  0.0000 -0.0271
                                           -0.0000  0.0000 -0.0006 -0.0131
                ( 76.45%)  -0.8744* H  15 s( 99.53%)p 0.00(  0.47%)
                                            0.9976 -0.0056  0.0608 -0.0315 -0.0000


 NHO Directionality and "Bond Bending" (deviations from line of nuclear centers)

         [Thresholds for printing:  angular deviation  >  1.0 degree]
                                    hybrid p-character > 25.0%
                                    orbital occupancy  >  0.10e

                                Line of Centers        Hybrid 1              Hybrid 2
                                ---------------  -------------------   ------------------
                NBO               Theta   Phi    Theta   Phi    Dev    Theta   Phi    Dev
 ========================================================================================
     1. BD (   1) C   1 - C   2    90.0  147.5    90.0  146.5   1.1      --     --    --
     8. BD (   1) C   3 - C   4    90.0  147.9     --     --    --      90.0  325.3   2.6
    11. BD (   1) C   4 - O   5    90.0  219.3    90.0  217.0   2.4     90.0   41.0   1.6
    12. BD (   1) C   4 - H  13    36.7   91.5    36.0   98.2   4.0      --     --    --
    13. BD (   1) C   4 - H  14   143.3   91.5   144.0   98.2   4.0      --     --    --
    14. BD (   1) O   5 - H  15    90.0  147.8    90.0  153.0   5.2      --     --    --
    20. LP (   1) O   5             --     --     90.0  269.3   --       --     --    --
    21. LP (   2) O   5             --     --      0.0    0.0   --       --     --    --


 Second Order Perturbation Theory Analysis of Fock Matrix in NBO Basis

     Threshold for printing:   0.25 kcal/mol
                                                                              E(2)  E(j)-E(i) F(i,j)
         Donor NBO (i)                     Acceptor NBO (j)                 kcal/mol   a.u.    a.u. 
 ===================================================================================================

 within unit  1
   1. BD (   1) C   1 - C   2        / 42. RY*(   3) C   3                    0.48    1.48    0.034
   1. BD (   1) C   1 - C   2        /111. BD*(   1) C   2 - C   3            0.61    0.98    0.031
   1. BD (   1) C   1 - C   2        /112. BD*(   1) C   2 - H   9            0.32    1.04    0.023
   1. BD (   1) C   1 - C   2        /113. BD*(   1) C   2 - H  10            0.32    1.04    0.023
   1. BD (   1) C   1 - C   2        /114. BD*(   1) C   3 - C   4            1.38    0.95    0.046
   2. BD (   1) C   1 - H   6        /111. BD*(   1) C   2 - C   3            1.88    0.85    0.051
   3. BD (   1) C   1 - H   7        /113. BD*(   1) C   2 - H  10            1.56    0.92    0.048
   4. BD (   1) C   1 - H   8        /112. BD*(   1) C   2 - H   9            1.56    0.92    0.048
   5. BD (   1) C   2 - C   3        / 22. RY*(   1) C   1                    0.63    1.41    0.038
   5. BD (   1) C   2 - C   3        / 49. RY*(   1) C   4                    0.43    1.85    0.036
   5. BD (   1) C   2 - C   3        /107. BD*(   1) C   1 - C   2            0.42    1.02    0.026
   5. BD (   1) C   2 - C   3        /108. BD*(   1) C   1 - H   6            0.73    1.09    0.036
   5. BD (   1) C   2 - C   3        /114. BD*(   1) C   3 - C   4            0.28    0.96    0.021
   5. BD (   1) C   2 - C   3        /115. BD*(   1) C   3 - H  11            0.37    1.05    0.025
   5. BD (   1) C   2 - C   3        /116. BD*(   1) C   3 - H  12            0.37    1.05    0.025
   5. BD (   1) C   2 - C   3        /117. BD*(   1) C   4 - O   5            1.50    0.79    0.044
   6. BD (   1) C   2 - H   9        / 23. RY*(   2) C   1                    0.32    1.38    0.027
   6. BD (   1) C   2 - H   9        /110. BD*(   1) C   1 - H   8            1.43    0.95    0.047
   6. BD (   1) C   2 - H   9        /116. BD*(   1) C   3 - H  12            1.63    0.93    0.049
   7. BD (   1) C   2 - H  10        / 23. RY*(   2) C   1                    0.32    1.38    0.027
   7. BD (   1) C   2 - H  10        /109. BD*(   1) C   1 - H   7            1.43    0.95    0.047
   7. BD (   1) C   2 - H  10        /115. BD*(   1) C   3 - H  11            1.63    0.93    0.049
   8. BD (   1) C   3 - C   4        / 31. RY*(   1) C   2                    0.71    1.45    0.041
   8. BD (   1) C   3 - C   4        / 58. RY*(   1) O   5                    0.43    2.05    0.038
   8. BD (   1) C   3 - C   4        /107. BD*(   1) C   1 - C   2            0.96    1.06    0.040
   8. BD (   1) C   3 - C   4        /111. BD*(   1) C   2 - C   3            0.44    1.05    0.027
   8. BD (   1) C   3 - C   4        /118. BD*(   1) C   4 - H  13            0.28    1.02    0.022
   8. BD (   1) C   3 - C   4        /119. BD*(   1) C   4 - H  14            0.28    1.02    0.022
   8. BD (   1) C   3 - C   4        /120. BD*(   1) O   5 - H  15            0.79    1.00    0.036
   9. BD (   1) C   3 - H  11        / 32. RY*(   2) C   2                    0.26    1.50    0.025
   9. BD (   1) C   3 - H  11        /113. BD*(   1) C   2 - H  10            1.51    0.94    0.048
   9. BD (   1) C   3 - H  11        /117. BD*(   1) C   4 - O   5            0.38    0.68    0.020
   9. BD (   1) C   3 - H  11        /118. BD*(   1) C   4 - H  13            1.69    0.85    0.048
  10. BD (   1) C   3 - H  12        / 32. RY*(   2) C   2                    0.26    1.50    0.025
  10. BD (   1) C   3 - H  12        /112. BD*(   1) C   2 - H   9            1.51    0.94    0.048
  10. BD (   1) C   3 - H  12        /117. BD*(   1) C   4 - O   5            0.38    0.68    0.020
  10. BD (   1) C   3 - H  12        /119. BD*(   1) C   4 - H  14            1.69    0.85    0.048
  11. BD (   1) C   4 - O   5        /111. BD*(   1) C   2 - C   3            0.79    1.35    0.042
  12. BD (   1) C   4 - H  13        / 41. RY*(   2) C   3                    0.37    1.53    0.030
  12. BD (   1) C   4 - H  13        / 59. RY*(   2) O   5                    0.33    1.65    0.030
  12. BD (   1) C   4 - H  13        /114. BD*(   1) C   3 - C   4            0.26    0.94    0.020
  12. BD (   1) C   4 - H  13        /115. BD*(   1) C   3 - H  11            1.37    1.03    0.048
  12. BD (   1) C   4 - H  13        /117. BD*(   1) C   4 - O   5            0.32    0.77    0.020
  13. BD (   1) C   4 - H  14        / 41. RY*(   2) C   3                    0.37    1.53    0.030
  13. BD (   1) C   4 - H  14        / 59. RY*(   2) O   5                    0.33    1.65    0.030
  13. BD (   1) C   4 - H  14        /114. BD*(   1) C   3 - C   4            0.26    0.94    0.020
  13. BD (   1) C   4 - H  14        /116. BD*(   1) C   3 - H  12            1.37    1.03    0.048
  13. BD (   1) C   4 - H  14        /117. BD*(   1) C   4 - O   5            0.32    0.77    0.020
  14. BD (   1) O   5 - H  15        / 40. RY*(   1) C   3                    0.39    1.52    0.031
  14. BD (   1) O   5 - H  15        / 53. RY*(   5) C   4                    0.33    2.96    0.040
  14. BD (   1) O   5 - H  15        /114. BD*(   1) C   3 - C   4            1.23    1.20    0.049
  15. CR (   1) C   1                / 31. RY*(   1) C   2                    0.25   10.85    0.066
  15. CR (   1) C   1                / 67. RY*(   1) H   6                    0.37   10.52    0.079
  15. CR (   1) C   1                / 71. RY*(   1) H   7                    0.40   10.51    0.082
  15. CR (   1) C   1                / 75. RY*(   1) H   8                    0.40   10.51    0.082
  16. CR (   1) C   2                / 24. RY*(   3) C   1                    0.66   10.63    0.105
  16. CR (   1) C   2                / 40. RY*(   1) C   3                    0.46   10.76    0.089
  16. CR (   1) C   2                / 79. RY*(   1) H   9                    0.37   10.48    0.079
  16. CR (   1) C   2                / 83. RY*(   1) H  10                    0.37   10.48    0.079
  17. CR (   1) C   3                / 34. RY*(   4) C   2                    0.39   11.19    0.084
  17. CR (   1) C   3                / 54. RY*(   6) C   4                    0.40   10.92    0.083
  17. CR (   1) C   3                / 87. RY*(   1) H  11                    0.37   10.47    0.078
  17. CR (   1) C   3                / 91. RY*(   1) H  12                    0.37   10.47    0.078
  18. CR (   1) C   4                / 40. RY*(   1) C   3                    0.39   10.89    0.082
  18. CR (   1) C   4                / 43. RY*(   4) C   3                    0.29   10.95    0.071
  18. CR (   1) C   4                / 95. RY*(   1) H  13                    0.47   10.56    0.089
  18. CR (   1) C   4                / 99. RY*(   1) H  14                    0.47   10.56    0.089
  18. CR (   1) C   4                /114. BD*(   1) C   3 - C   4            0.30   10.57    0.072
  18. CR (   1) C   4                /117. BD*(   1) C   4 - O   5            0.77   10.40    0.113
  19. CR (   1) O   5                / 50. RY*(   2) C   4                    0.79   19.90    0.158
  20. LP (   1) O   5                / 50. RY*(   2) C   4                    1.04    1.50    0.050
  20. LP (   1) O   5                /104. RY*(   2) H  15                    0.34    1.93    0.032
  20. LP (   1) O   5                /105. RY*(   3) H  15                    0.28    1.63    0.027
  20. LP (   1) O   5                /111. BD*(   1) C   2 - C   3            0.26    1.12    0.022
  20. LP (   1) O   5                /114. BD*(   1) C   3 - C   4            0.34    1.09    0.024
  20. LP (   1) O   5                /118. BD*(   1) C   4 - H  13            0.58    1.09    0.032
  20. LP (   1) O   5                /119. BD*(   1) C   4 - H  14            0.58    1.09    0.032
  21. LP (   2) O   5                / 51. RY*(   3) C   4                    0.40    2.09    0.037
  21. LP (   2) O   5                / 52. RY*(   4) C   4                    0.37    2.23    0.037
  21. LP (   2) O   5                /103. RY*(   1) H  15                    0.93    2.03    0.055
  21. LP (   2) O   5                /118. BD*(   1) C   4 - H  13            2.54    0.85    0.059
  21. LP (   2) O   5                /119. BD*(   1) C   4 - H  14            2.54    0.85    0.059


 Natural Bond Orbitals (Summary):

                                                            Principal Delocalizations
           NBO                        Occupancy    Energy   (geminal,vicinal,remote)
 ====================================================================================
 Molecular unit  1  (C4H10O)
     1. BD (   1) C   1 - C   2          0.99301    -0.76160  114(v),111(g),42(v),112(g)
                                                    113(g)
     2. BD (   1) C   1 - H   6          0.99326    -0.63285  111(v)
     3. BD (   1) C   1 - H   7          0.99449    -0.64504  113(v)
     4. BD (   1) C   1 - H   8          0.99449    -0.64504  112(v)
     5. BD (   1) C   2 - C   3          0.98817    -0.77945  117(v),108(v),22(v),49(v)
                                                    107(g),115(g),116(g),114(g)
     6. BD (   1) C   2 - H   9          0.98945    -0.65737  116(v),110(v),23(v)
     7. BD (   1) C   2 - H  10          0.98945    -0.65737  115(v),109(v),23(v)
     8. BD (   1) C   3 - C   4          0.99258    -0.82904  107(v),120(v),31(v),111(g)
                                                    58(v),118(g),119(g)
     9. BD (   1) C   3 - H  11          0.98700    -0.66215  118(v),113(v),117(v),32(v)
    10. BD (   1) C   3 - H  12          0.98700    -0.66215  119(v),112(v),117(v),32(v)
    11. BD (   1) C   4 - O   5          0.99804    -1.13512  111(v)
    12. BD (   1) C   4 - H  13          0.99443    -0.75964  115(v),41(v),59(v),117(g)
                                                    114(g)
    13. BD (   1) C   4 - H  14          0.99443    -0.75964  116(v),41(v),59(v),117(g)
                                                    114(g)
    14. BD (   1) O   5 - H  15          0.99538    -1.01059  114(v),40(r),53(v)
    15. CR (   1) C   1                  0.99961   -10.22828  71(v),75(v),67(v),31(v)
    16. CR (   1) C   2                  0.99955   -10.24961  24(v),40(v),79(v),83(v)
    17. CR (   1) C   3                  0.99955   -10.25694  54(v),34(v),87(v),91(v)
    18. CR (   1) C   4                  0.99948   -10.38466  117(g),95(v),99(v),40(v)
                                                    114(g),43(v)
    19. CR (   1) O   5                  0.99988   -19.30575  50(v)
    20. LP (   1) O   5                  0.99344    -0.90266  50(v),118(v),119(v),114(v)
                                                    104(v),105(v),111(r)
    21. LP (   2) O   5                  0.98801    -0.66062  118(v),119(v),103(v),51(v)
                                                    52(v)
    22. RY*(   1) C   1                  0.00166     0.62606   
    23. RY*(   2) C   1                  0.00096     0.72644   
    24. RY*(   3) C   1                  0.00022     0.38330   
    25. RY*(   4) C   1                  0.00007     1.01072   
    26. RY*(   5) C   1                  0.00001     2.03296   
    27. RY*(   6) C   1                  0.00000     1.80124   
    28. RY*(   7) C   1                  0.00000     2.09846   
    29. RY*(   8) C   1                  0.00000     1.70126   
    30. RY*(   9) C   1                  0.00000     2.13023   
    31. RY*(   1) C   2                  0.00162     0.62329   
    32. RY*(   2) C   2                  0.00147     0.83366   
    33. RY*(   3) C   2                  0.00045     0.94236   
    34. RY*(   4) C   2                  0.00020     0.92995   
    35. RY*(   5) C   2                  0.00018     1.85265   
    36. RY*(   6) C   2                  0.00005     1.24658   
    37. RY*(   7) C   2                  0.00005     1.93052   
    38. RY*(   8) C   2                  0.00000     2.01245   
    39. RY*(   9) C   2                  0.00000     2.00986   
    40. RY*(   1) C   3                  0.00189     0.50951   
    41. RY*(   2) C   3                  0.00173     0.76941   
    42. RY*(   3) C   3                  0.00140     0.72120   
    43. RY*(   4) C   3                  0.00031     0.56385   
    44. RY*(   5) C   3                  0.00016     1.84779   
    45. RY*(   6) C   3                  0.00008     1.86701   
    46. RY*(   7) C   3                  0.00003     2.00873   
    47. RY*(   8) C   3                  0.00000     2.05237   
    48. RY*(   9) C   3                  0.00000     1.97236   
    49. RY*(   1) C   4                  0.00116     1.07319   
    50. RY*(   2) C   4                  0.00107     0.59330   
    51. RY*(   3) C   4                  0.00086     1.43271   
    52. RY*(   4) C   4                  0.00054     1.57093   
    53. RY*(   5) C   4                  0.00036     1.95435   
    54. RY*(   6) C   4                  0.00015     0.66798   
    55. RY*(   7) C   4                  0.00009     0.84007   
    56. RY*(   8) C   4                  0.00000     1.35021   
    57. RY*(   9) C   4                  0.00001     1.92291   
    58. RY*(   1) O   5                  0.00072     1.21604   
    59. RY*(   2) O   5                  0.00072     0.89286   
    60. RY*(   3) O   5                  0.00006     1.41911   
    61. RY*(   4) O   5                  0.00003     1.13409   
    62. RY*(   5) O   5                  0.00001     2.68143   
    63. RY*(   6) O   5                  0.00000     2.36975   
    64. RY*(   7) O   5                  0.00000     2.33601   
    65. RY*(   8) O   5                  0.00000     2.23055   
    66. RY*(   9) O   5                  0.00000     2.57034   
    67. RY*(   1) H   6                  0.00052     0.28899   
    68. RY*(   2) H   6                  0.00008     1.63809   
    69. RY*(   3) H   6                  0.00006     1.64115   
    70. RY*(   4) H   6                  0.00002     2.11481   
    71. RY*(   1) H   7                  0.00071     0.28164   
    72. RY*(   2) H   7                  0.00010     1.62529   
    73. RY*(   3) H   7                  0.00008     1.61517   
    74. RY*(   4) H   7                  0.00002     2.11242   
    75. RY*(   1) H   8                  0.00071     0.28164   
    76. RY*(   2) H   8                  0.00010     1.62529   
    77. RY*(   3) H   8                  0.00008     1.61517   
    78. RY*(   4) H   8                  0.00002     2.11242   
    79. RY*(   1) H   9                  0.00130     0.23236   
    80. RY*(   2) H   9                  0.00010     1.61234   
    81. RY*(   3) H   9                  0.00006     1.63787   
    82. RY*(   4) H   9                  0.00002     2.15374   
    83. RY*(   1) H  10                  0.00130     0.23236   
    84. RY*(   2) H  10                  0.00010     1.61234   
    85. RY*(   3) H  10                  0.00006     1.63787   
    86. RY*(   4) H  10                  0.00002     2.15374   
    87. RY*(   1) H  11                  0.00138     0.21552   
    88. RY*(   2) H  11                  0.00008     1.65474   
    89. RY*(   3) H  11                  0.00005     1.66178   
    90. RY*(   4) H  11                  0.00002     2.15143   
    91. RY*(   1) H  12                  0.00138     0.21552   
    92. RY*(   2) H  12                  0.00008     1.65474   
    93. RY*(   3) H  12                  0.00005     1.66178   
    94. RY*(   4) H  12                  0.00002     2.15143   
    95. RY*(   1) H  13                  0.00116     0.17736   
    96. RY*(   2) H  13                  0.00013     1.51768   
    97. RY*(   3) H  13                  0.00006     1.61951   
    98. RY*(   4) H  13                  0.00002     1.96500   
    99. RY*(   1) H  14                  0.00116     0.17736   
   100. RY*(   2) H  14                  0.00013     1.51768   
   101. RY*(   3) H  14                  0.00006     1.61951   
   102. RY*(   4) H  14                  0.00002     1.96500   
   103. RY*(   1) H  15                  0.00066     1.36771   
   104. RY*(   2) H  15                  0.00063     1.03132   
   105. RY*(   3) H  15                  0.00041     0.72306   
   106. RY*(   4) H  15                  0.00001     2.10128   
   107. BD*(   1) C   1 - C   2          0.00301     0.23595   
   108. BD*(   1) C   1 - H   6          0.00217     0.31420   
   109. BD*(   1) C   1 - H   7          0.00371     0.29415   
   110. BD*(   1) C   1 - H   8          0.00371     0.29415   
   111. BD*(   1) C   2 - C   3          0.00723     0.21941   
   112. BD*(   1) C   2 - H   9          0.00839     0.27488   
   113. BD*(   1) C   2 - H  10          0.00839     0.27488   
   114. BD*(   1) C   3 - C   4          0.00820     0.18464   
   115. BD*(   1) C   3 - H  11          0.00786     0.27378   
   116. BD*(   1) C   3 - H  12          0.00786     0.27378   
   117. BD*(   1) C   4 - O   5          0.01003     0.01454   
   118. BD*(   1) C   4 - H  13          0.01238     0.19027   
   119. BD*(   1) C   4 - H  14          0.01238     0.19027   
   120. BD*(   1) O   5 - H  15          0.00267     0.17508   
       -------------------------------
              Total Lewis   20.87070  ( 99.3843%)
        Valence non-Lewis    0.09799  (  0.4666%)
        Rydberg non-Lewis    0.03131  (  0.1491%)
       -------------------------------
            Total unit  1   21.00000  (100.0000%)
           Charge unit  1    0.00000


 ***************************************************
 *******         Beta  spin orbitals         *******
 ***************************************************


 NATURAL POPULATIONS:  Natural atomic orbital occupancies 
                                                          
   NAO  Atom  No  lang   Type(AO)    Occupancy      Energy
 ----------------------------------------------------------
     1    C    1  S      Cor( 1S)     0.99961     -10.22792
     2    C    1  S      Val( 2S)     0.55274      -0.39691
     3    C    1  S      Ryd( 3S)     0.00021       0.71436
     4    C    1  px     Val( 2p)     0.56051      -0.22348
     5    C    1  px     Ryd( 3p)     0.00130       0.41987
     6    C    1  py     Val( 2p)     0.59799      -0.23049
     7    C    1  py     Ryd( 3p)     0.00114       0.42916
     8    C    1  pz     Val( 2p)     0.55705      -0.22654
     9    C    1  pz     Ryd( 3p)     0.00072       0.44135
    10    C    1  dxy    Ryd( 3d)     0.00034       2.20595
    11    C    1  dxz    Ryd( 3d)     0.00007       1.90122
    12    C    1  dyz    Ryd( 3d)     0.00035       2.30052
    13    C    1  dx2y2  Ryd( 3d)     0.00019       1.98435
    14    C    1  dz2    Ryd( 3d)     0.00023       2.15282

    15    C    2  S      Cor( 1S)     0.99956     -10.24922
    16    C    2  S      Val( 2S)     0.51491      -0.39447
    17    C    2  S      Ryd( 3S)     0.00052       0.72315
    18    C    2  px     Val( 2p)     0.52233      -0.25008
    19    C    2  px     Ryd( 3p)     0.00123       0.43720
    20    C    2  py     Val( 2p)     0.57707      -0.25173
    21    C    2  py     Ryd( 3p)     0.00082       0.40472
    22    C    2  pz     Val( 2p)     0.56739      -0.24827
    23    C    2  pz     Ryd( 3p)     0.00132       0.55339
    24    C    2  dxy    Ryd( 3d)     0.00039       2.10000
    25    C    2  dxz    Ryd( 3d)     0.00017       1.84923
    26    C    2  dyz    Ryd( 3d)     0.00048       2.31243
    27    C    2  dx2y2  Ryd( 3d)     0.00032       1.95320
    28    C    2  dz2    Ryd( 3d)     0.00025       2.08434

    29    C    3  S      Cor( 1S)     0.99955     -10.25725
    30    C    3  S      Val( 2S)     0.51679      -0.41095
    31    C    3  S      Ryd( 3S)     0.00103       0.68444
    32    C    3  px     Val( 2p)     0.51023      -0.26851
    33    C    3  px     Ryd( 3p)     0.00203       0.46652
    34    C    3  py     Val( 2p)     0.57405      -0.26774
    35    C    3  py     Ryd( 3p)     0.00095       0.40695
    36    C    3  pz     Val( 2p)     0.62556      -0.27152
    37    C    3  pz     Ryd( 3p)     0.00162       0.54331
    38    C    3  dxy    Ryd( 3d)     0.00043       2.08803
    39    C    3  dxz    Ryd( 3d)     0.00013       1.83726
    40    C    3  dyz    Ryd( 3d)     0.00048       2.29441
    41    C    3  dx2y2  Ryd( 3d)     0.00021       1.93711
    42    C    3  dz2    Ryd( 3d)     0.00029       2.07354

    43    C    4  S      Cor( 1S)     0.99949     -10.38406
    44    C    4  S      Val( 2S)     0.52362      -0.48896
    45    C    4  S      Ryd( 3S)     0.00124       0.56393
    46    C    4  px     Val( 2p)     0.42806      -0.32372
    47    C    4  px     Ryd( 3p)     0.00109       0.33263
    48    C    4  py     Val( 2p)     0.51374      -0.32762
    49    C    4  py     Ryd( 3p)     0.00123       0.32904
    50    C    4  pz     Val( 2p)     0.53253      -0.33216
    51    C    4  pz     Ryd( 3p)     0.00074       0.45160
    52    C    4  dxy    Ryd( 3d)     0.00109       2.01892
    53    C    4  dxz    Ryd( 3d)     0.00055       1.74654
    54    C    4  dyz    Ryd( 3d)     0.00029       2.18163
    55    C    4  dx2y2  Ryd( 3d)     0.00074       1.85073
    56    C    4  dz2    Ryd( 3d)     0.00039       1.99265

    57    O    5  S      Cor( 1S)     0.99987     -19.29096
    58    O    5  S      Val( 2S)     0.84418      -1.15973
    59    O    5  S      Ryd( 3S)     0.00055       1.32324
    60    O    5  px     Val( 2p)     0.72356      -0.57166
    61    O    5  px     Ryd( 3p)     0.00095       0.92705
    62    O    5  py     Val( 2p)     0.86332      -0.60093
    63    O    5  py     Ryd( 3p)     0.00059       0.79208
    64    O    5  pz     Val( 2p)     0.42226      -0.50961
    65    O    5  pz     Ryd( 3p)     0.00061       0.80071
    66    O    5  dxy    Ryd( 3d)     0.00085       3.03788
    67    O    5  dxz    Ryd( 3d)     0.00003       2.49375
    68    O    5  dyz    Ryd( 3d)     0.00042       2.45088
    69    O    5  dx2y2  Ryd( 3d)     0.00052       2.60081
    70    O    5  dz2    Ryd( 3d)     0.00054       2.68566

    71    H    6  S      Val( 1S)     0.37457      -0.05494
    72    H    6  S      Ryd( 2S)     0.00051       0.22295
    73    H    6  px     Ryd( 2p)     0.00028       2.02047
    74    H    6  py     Ryd( 2p)     0.00015       1.80909
    75    H    6  pz     Ryd( 2p)     0.00007       1.63829

    76    H    7  S      Val( 1S)     0.35562      -0.06588
    77    H    7  S      Ryd( 2S)     0.00068       0.22711
    78    H    7  px     Ryd( 2p)     0.00008       1.60724
    79    H    7  py     Ryd( 2p)     0.00017       1.82500
    80    H    7  pz     Ryd( 2p)     0.00027       2.00633

    81    H    8  S      Val( 1S)     0.35562      -0.06588
    82    H    8  S      Ryd( 2S)     0.00068       0.22711
    83    H    8  px     Ryd( 2p)     0.00008       1.60724
    84    H    8  py     Ryd( 2p)     0.00017       1.82500
    85    H    8  pz     Ryd( 2p)     0.00027       2.00633

    86    H    9  S      Val( 1S)     0.36208      -0.08545
    87    H    9  S      Ryd( 2S)     0.00136       0.21301
    88    H    9  px     Ryd( 2p)     0.00006       1.63189
    89    H    9  py     Ryd( 2p)     0.00018       1.82641
    90    H    9  pz     Ryd( 2p)     0.00027       1.99267

    91    H   10  S      Val( 1S)     0.36208      -0.08545
    92    H   10  S      Ryd( 2S)     0.00136       0.21301
    93    H   10  px     Ryd( 2p)     0.00006       1.63189
    94    H   10  py     Ryd( 2p)     0.00018       1.82641
    95    H   10  pz     Ryd( 2p)     0.00027       1.99267

    96    H   11  S      Val( 1S)     0.37340      -0.09126
    97    H   11  S      Ryd( 2S)     0.00149       0.20515
    98    H   11  px     Ryd( 2p)     0.00006       1.66640
    99    H   11  py     Ryd( 2p)     0.00020       1.82526
   100    H   11  pz     Ryd( 2p)     0.00025       1.99672

   101    H   12  S      Val( 1S)     0.37340      -0.09126
   102    H   12  S      Ryd( 2S)     0.00149       0.20515
   103    H   12  px     Ryd( 2p)     0.00006       1.66640
   104    H   12  py     Ryd( 2p)     0.00020       1.82526
   105    H   12  pz     Ryd( 2p)     0.00025       1.99672

   106    H   13  S      Val( 1S)     0.31088      -0.14508
   107    H   13  S      Ryd( 2S)     0.00113       0.15543
   108    H   13  px     Ryd( 2p)     0.00008       1.52955
   109    H   13  py     Ryd( 2p)     0.00017       1.75837
   110    H   13  pz     Ryd( 2p)     0.00033       1.90899

   111    H   14  S      Val( 1S)     0.31088      -0.14508
   112    H   14  S      Ryd( 2S)     0.00113       0.15543
   113    H   14  px     Ryd( 2p)     0.00008       1.52955
   114    H   14  py     Ryd( 2p)     0.00017       1.75837
   115    H   14  pz     Ryd( 2p)     0.00033       1.90899

   116    H   15  S      Val( 1S)     0.24867      -0.13872
   117    H   15  S      Ryd( 2S)     0.00052       0.18699
   118    H   15  px     Ryd( 2p)     0.00103       2.01672
   119    H   15  py     Ryd( 2p)     0.00072       1.68118
   120    H   15  pz     Ryd( 2p)     0.00034       1.37035


 Summary of Natural Population Analysis:                  
                                                          
                                       Natural Population 
                Natural  -----------------------------------------------
    Atom  No    Charge         Core      Valence    Rydberg      Total
 -----------------------------------------------------------------------
      C    1   -0.27246      0.99961     2.26829    0.00456     3.27246
      C    2   -0.18676      0.99956     2.18170    0.00550     3.18676
      C    3   -0.23335      0.99955     2.22663    0.00716     3.23335
      C    4   -0.00479      0.99949     1.99794    0.00736     3.00479
      O    5    0.14176      0.99987     2.85331    0.00505     3.85824
      H    6    0.12442      0.00000     0.37457    0.00101     0.37558
      H    7    0.14317      0.00000     0.35562    0.00121     0.35683
      H    8    0.14317      0.00000     0.35562    0.00121     0.35683
      H    9    0.13604      0.00000     0.36208    0.00188     0.36396
      H   10    0.13604      0.00000     0.36208    0.00188     0.36396
      H   11    0.12459      0.00000     0.37340    0.00201     0.37541
      H   12    0.12459      0.00000     0.37340    0.00201     0.37541
      H   13    0.18741      0.00000     0.31088    0.00170     0.31259
      H   14    0.18741      0.00000     0.31088    0.00170     0.31259
      H   15    0.24872      0.00000     0.24867    0.00261     0.25128
 =======================================================================
   * Total *    1.00000      4.99810    14.95506    0.04684    20.00000

                                 Natural Population      
 --------------------------------------------------------
   Core                       4.99810 ( 99.9619% of   5)
   Valence                   14.95506 ( 99.7004% of  15)
   Natural Minimal Basis     19.95316 ( 99.7658% of  20)
   Natural Rydberg Basis      0.04684 (  0.2342% of  20)
 --------------------------------------------------------

    Atom  No          Natural Electron Configuration
 ----------------------------------------------------------------------------
      C    1      [core]2S( 0.55)2p( 1.72)
      C    2      [core]2S( 0.51)2p( 1.67)
      C    3      [core]2S( 0.52)2p( 1.71)
      C    4      [core]2S( 0.52)2p( 1.47)
      O    5      [core]2S( 0.84)2p( 2.01)
      H    6            1S( 0.37)
      H    7            1S( 0.36)
      H    8            1S( 0.36)
      H    9            1S( 0.36)
      H   10            1S( 0.36)
      H   11            1S( 0.37)
      H   12            1S( 0.37)
      H   13            1S( 0.31)
      H   14            1S( 0.31)
      H   15            1S( 0.25)


 NATURAL BOND ORBITAL ANALYSIS, beta spin orbitals:

                       Occupancies       Lewis Structure    Low   High
           Occ.    -------------------  -----------------   occ   occ
  Cycle   Thresh.   Lewis   Non-Lewis     CR  BD  3C  LP    (L)   (NL)   Dev
 =============================================================================
   1(1)    0.90    19.45310   0.54690      5  14   0   1     2      0    0.04
   2(2)    0.90    19.45310   0.54690      5  14   0   1     2      0    0.04
   3(1)    0.80    19.45310   0.54690      5  14   0   1     0      0    0.04
 -----------------------------------------------------------------------------

 Structure accepted: No low occupancy Lewis orbitals

 --------------------------------------------------------
   Core                      4.99809 ( 99.962% of   5)
   Valence Lewis            14.45501 ( 96.367% of  15)
  ==================       ============================
   Total Lewis              19.45310 ( 97.266% of  20)
  -----------------------------------------------------
   Valence non-Lewis         0.51619 (  2.581% of  20)
   Rydberg non-Lewis         0.03070 (  0.154% of  20)
  ==================       ============================
   Total non-Lewis           0.54690 (  2.734% of  20)
 --------------------------------------------------------


       (Occupancy)   Bond orbital/ Coefficients/ Hybrids
 ---------------------------------------------------------------------------------
     1. (0.99294) BD ( 1) C   1 - C   2  
                ( 48.05%)   0.6932* C   1 s( 29.31%)p 2.41( 70.64%)d 0.00(  0.05%)
                                            0.0004  0.5413  0.0089 -0.7092  0.0008
                                            0.4507  0.0170 -0.0000  0.0000 -0.0161
                                           -0.0000  0.0000  0.0092 -0.0105
                ( 51.95%)   0.7208* C   2 s( 28.96%)p 2.45( 71.00%)d 0.00(  0.04%)
                                            0.0002  0.5380  0.0118  0.7089  0.0066
                                           -0.4552  0.0141  0.0000 -0.0000 -0.0161
                                           -0.0000  0.0000  0.0051 -0.0101
     2. (0.99324) BD ( 1) C   1 - H   6  
                ( 62.39%)   0.7899* C   1 s( 24.30%)p 3.11( 75.66%)d 0.00(  0.04%)
                                           -0.0000  0.4929  0.0015  0.7020  0.0005
                                            0.5134 -0.0164 -0.0000 -0.0000  0.0165
                                            0.0000 -0.0000  0.0039 -0.0096
                ( 37.61%)   0.6133* H   6 s( 99.91%)p 0.00(  0.09%)
                                            0.9996 -0.0004 -0.0254 -0.0157  0.0000
     3. (0.93770) BD ( 1) C   1 - H   7  
                ( 62.28%)   0.7892* C   1 s( 23.18%)p 3.31( 76.78%)d 0.00(  0.04%)
                                            0.0000 -0.4815  0.0050 -0.0393 -0.0197
                                            0.5159  0.0019  0.7069 -0.0049 -0.0002
                                           -0.0015 -0.0160  0.0066 -0.0095
                ( 37.72%)   0.6141* H   7 s( 99.91%)p 0.00(  0.09%)
                                           -0.9995  0.0017  0.0056 -0.0162 -0.0252
     4. (0.93770) BD ( 1) C   1 - H   8  
                ( 62.28%)   0.7892* C   1 s( 23.18%)p 3.31( 76.78%)d 0.00(  0.04%)
                                            0.0000 -0.4815  0.0050 -0.0393 -0.0197
                                            0.5159  0.0019 -0.7069  0.0049 -0.0002
                                            0.0015  0.0160  0.0066 -0.0095
                ( 37.72%)   0.6141* H   8 s( 99.91%)p 0.00(  0.09%)
                                           -0.9995  0.0017  0.0056 -0.0162  0.0252
     5. (0.98843) BD ( 1) C   2 - C   3  
                ( 48.71%)   0.6980* C   2 s( 27.56%)p 2.63( 72.39%)d 0.00(  0.05%)
                                            0.0003  0.5249  0.0061 -0.7045  0.0001
                                           -0.4770 -0.0080 -0.0000 -0.0000  0.0175
                                            0.0000 -0.0000  0.0086 -0.0115
                ( 51.29%)   0.7161* C   3 s( 29.28%)p 2.41( 70.69%)d 0.00(  0.04%)
                                            0.0002  0.5410  0.0042  0.6884 -0.0006
                                            0.4827 -0.0037 -0.0000 -0.0000  0.0167
                                           -0.0000 -0.0000  0.0007 -0.0106
     6. (0.94422) BD ( 1) C   2 - H   9  
                ( 62.18%)   0.7885* C   2 s( 21.74%)p 3.60( 78.22%)d 0.00(  0.04%)
                                           -0.0001  0.4662 -0.0085 -0.0127  0.0131
                                            0.5311  0.0065 -0.7068  0.0117 -0.0014
                                            0.0007 -0.0170 -0.0067  0.0097
                ( 37.82%)   0.6150* H   9 s( 99.91%)p 0.00(  0.09%)
                                            0.9995 -0.0034 -0.0031 -0.0179  0.0247
     7. (0.94422) BD ( 1) C   2 - H  10  
                ( 62.18%)   0.7885* C   2 s( 21.74%)p 3.60( 78.22%)d 0.00(  0.04%)
                                           -0.0001  0.4662 -0.0085 -0.0127  0.0131
                                            0.5311  0.0065  0.7068 -0.0117 -0.0014
                                           -0.0007  0.0170 -0.0067  0.0097
                ( 37.82%)   0.6150* H  10 s( 99.91%)p 0.00(  0.09%)
                                            0.9995 -0.0034 -0.0031 -0.0179 -0.0247
     8. (0.99223) BD ( 1) C   3 - C   4  
                ( 47.86%)   0.6918* C   3 s( 25.98%)p 2.85( 73.96%)d 0.00(  0.06%)
                                            0.0003  0.5094  0.0196 -0.7246 -0.0188
                                            0.4627 -0.0045 -0.0000 -0.0000 -0.0190
                                            0.0000 -0.0000  0.0096 -0.0122
                ( 52.14%)   0.7221* C   4 s( 31.96%)p 2.13( 68.00%)d 0.00(  0.04%)
                                            0.0002  0.5653  0.0014  0.6914 -0.0206
                                           -0.4489 -0.0054 -0.0000 -0.0000 -0.0169
                                           -0.0000 -0.0000  0.0026 -0.0080
     9. (0.98458) BD ( 1) C   3 - H  11  
                ( 62.57%)   0.7910* C   3 s( 22.39%)p 3.47( 77.57%)d 0.00(  0.04%)
                                            0.0001 -0.4731  0.0084  0.0034 -0.0035
                                            0.5253  0.0088  0.7068 -0.0149 -0.0017
                                           -0.0038 -0.0161  0.0042 -0.0108
                ( 37.43%)   0.6118* H  11 s( 99.91%)p 0.00(  0.09%)
                                           -0.9995  0.0052  0.0022 -0.0203 -0.0227
    10. (0.98458) BD ( 1) C   3 - H  12  
                ( 62.57%)   0.7910* C   3 s( 22.39%)p 3.47( 77.57%)d 0.00(  0.04%)
                                            0.0001 -0.4731  0.0084  0.0034 -0.0035
                                            0.5253  0.0088 -0.7068  0.0149 -0.0017
                                            0.0038  0.0161  0.0042 -0.0108
                ( 37.43%)   0.6118* H  12 s( 99.91%)p 0.00(  0.09%)
                                           -0.9995  0.0052  0.0022 -0.0203  0.0227
    11. (0.99787) BD ( 1) C   4 - O   5  
                ( 30.84%)   0.5554* C   4 s( 19.63%)p 4.08( 80.06%)d 0.02(  0.31%)
                                            0.0000  0.4407  0.0456 -0.7117 -0.0336
                                           -0.5405 -0.0271 -0.0000 -0.0000  0.0470
                                            0.0000  0.0000  0.0154 -0.0261
                ( 69.16%)   0.8316* O   5 s( 33.27%)p 2.00( 66.64%)d 0.00(  0.09%)
                                           -0.0000  0.5768 -0.0041  0.6171 -0.0046
                                            0.5344 -0.0082 -0.0000 -0.0000  0.0208
                                            0.0000  0.0000 -0.0078 -0.0193
    12. (0.88446) BD ( 1) C   4 - H  13  
                ( 65.53%)   0.8095* C   4 s( 24.27%)p 3.12( 75.69%)d 0.00(  0.04%)
                                           -0.0002  0.4924 -0.0127 -0.0772 -0.0022
                                            0.5012  0.0005  0.7067 -0.0167 -0.0037
                                           -0.0135  0.0097 -0.0068  0.0103
                ( 34.47%)   0.5871* H  13 s( 99.88%)p 0.00(  0.12%)
                                            0.9994 -0.0061 -0.0049 -0.0166 -0.0299
    13. (0.88446) BD ( 1) C   4 - H  14  
                ( 65.53%)   0.8095* C   4 s( 24.27%)p 3.12( 75.69%)d 0.00(  0.04%)
                                           -0.0002  0.4924 -0.0127 -0.0772 -0.0022
                                            0.5012  0.0005 -0.7067  0.0167 -0.0037
                                            0.0135 -0.0097 -0.0068  0.0103
                ( 34.47%)   0.5871* H  14 s( 99.88%)p 0.00(  0.12%)
                                            0.9994 -0.0061 -0.0049 -0.0166  0.0299
    14. (0.99535) BD ( 1) O   5 - H  15  
                ( 75.11%)   0.8667* O   5 s( 20.38%)p 3.90( 79.52%)d 0.01(  0.11%)
                                           -0.0001 -0.4510  0.0181  0.7857  0.0313
                                           -0.4204  0.0093 -0.0000 -0.0000  0.0268
                                            0.0000 -0.0000  0.0006  0.0184
                ( 24.89%)   0.4989* H  15 s( 99.53%)p 0.00(  0.47%)
                                           -0.9977  0.0016 -0.0607  0.0316  0.0000
    15. (0.99961) CR ( 1) C   1           s(100.00%)p 0.00(  0.00%)
                                            1.0000 -0.0002 -0.0000  0.0003  0.0000
                                           -0.0002 -0.0000 -0.0000  0.0000  0.0000
                                            0.0000  0.0000 -0.0000  0.0000
    16. (0.99956) CR ( 1) C   2           s(100.00%)p 0.00(  0.00%)
                                            1.0000 -0.0001 -0.0000  0.0001  0.0000
                                            0.0004  0.0000 -0.0000  0.0000 -0.0000
                                           -0.0000 -0.0000 -0.0000  0.0000
    17. (0.99955) CR ( 1) C   3           s(100.00%)p 0.00(  0.00%)
                                            1.0000 -0.0002 -0.0000  0.0001  0.0000
                                           -0.0003  0.0000 -0.0000  0.0000  0.0000
                                           -0.0000  0.0000 -0.0000  0.0000
    18. (0.99949) CR ( 1) C   4           s(100.00%)p 0.00(  0.00%)
                                            1.0000  0.0001 -0.0000 -0.0001  0.0000
                                            0.0003  0.0000 -0.0000  0.0000  0.0000
                                            0.0000 -0.0000 -0.0000  0.0000
    19. (0.99987) CR ( 1) O   5           s(100.00%)p 0.00(  0.00%)
                                            1.0000 -0.0001  0.0000  0.0001  0.0000
                                           -0.0000  0.0000 -0.0000 -0.0000  0.0000
                                            0.0000 -0.0000 -0.0000  0.0000
    20. (0.99302) LP ( 1) O   5           s( 46.33%)p 1.16( 53.63%)d 0.00(  0.04%)
                                            0.0000  0.6806  0.0125 -0.0015 -0.0037
                                           -0.7322  0.0113 -0.0000  0.0000  0.0010
                                           -0.0000 -0.0000  0.0189  0.0037
    21. (0.42287) LP*( 2) O   5           s(  0.00%)p 1.00( 99.90%)d 0.00(  0.10%)
                                            0.0000  0.0000 -0.0000  0.0000  0.0000
                                           -0.0000 -0.0000  0.9993 -0.0222  0.0000
                                            0.0051  0.0304  0.0000  0.0000
    22. (0.00168) RY*( 1) C   1           s(  4.64%)p19.15( 88.92%)d 1.39(  6.43%)
                                           -0.0000  0.0125  0.2151 -0.0158 -0.6738
                                           -0.0183 -0.6593 -0.0000 -0.0000  0.1420
                                            0.0000 -0.0000  0.2048 -0.0474
    23. (0.00087) RY*( 2) C   1           s(  0.00%)p 1.00( 82.40%)d 0.21( 17.60%)
                                            0.0000  0.0000  0.0000  0.0000 -0.0000
                                           -0.0000 -0.0000  0.0127  0.9077  0.0000
                                           -0.2820  0.3106  0.0000 -0.0000
    24. (0.00023) RY*( 3) C   1           s( 10.36%)p 8.64( 89.58%)d 0.01(  0.05%)
                                            0.0000  0.0123  0.3217  0.0197 -0.6102
                                           -0.0160  0.7231 -0.0000 -0.0000  0.0041
                                            0.0000 -0.0000 -0.0222 -0.0048
    25. (0.00007) RY*( 4) C   1           s( 65.77%)p 0.13(  8.68%)d 0.39( 25.55%)
    26. (0.00001) RY*( 5) C   1           s(  4.87%)p 0.98(  4.76%)d18.57( 90.37%)
    27. (0.00000) RY*( 6) C   1           s(  0.00%)p 1.00(  8.80%)d10.36( 91.20%)
    28. (0.00000) RY*( 7) C   1           s(  0.00%)p 1.00(  8.85%)d10.30( 91.15%)
    29. (0.00000) RY*( 8) C   1           s( 14.39%)p 0.55(  7.89%)d 5.40( 77.72%)
    30. (0.00000) RY*( 9) C   1           s(  0.00%)p 1.00(  0.25%)d99.99( 99.75%)
    31. (0.00162) RY*( 1) C   2           s( 14.71%)p 5.34( 78.60%)d 0.45(  6.69%)
                                            0.0000  0.0053  0.3835 -0.0085 -0.7130
                                            0.0161  0.5267 -0.0000  0.0000 -0.0967
                                           -0.0000  0.0000  0.2341 -0.0521
    32. (0.00143) RY*( 2) C   2           s(  0.00%)p 1.00( 86.64%)d 0.15( 13.36%)
                                            0.0000  0.0000 -0.0000 -0.0000  0.0000
                                           -0.0000  0.0000  0.0242  0.9305  0.0000
                                           -0.0243 -0.3647  0.0000  0.0000
    33. (0.00046) RY*( 3) C   2           s( 14.70%)p 3.88( 56.99%)d 1.93( 28.31%)
                                            0.0000 -0.0149  0.3832 -0.0021  0.6195
                                            0.0065  0.4314  0.0000 -0.0000  0.3323
                                            0.0000  0.0000  0.4020 -0.1051
    34. (0.00020) RY*( 4) C   2           s( 15.95%)p 3.44( 54.93%)d 1.83( 29.12%)
                                            0.0000  0.0079  0.3993  0.0141 -0.1578
                                            0.0219 -0.7237  0.0000  0.0000  0.1141
                                           -0.0000  0.0000  0.5069 -0.1456
    35. (0.00017) RY*( 5) C   2           s(  0.00%)p 1.00(  0.19%)d99.99( 99.81%)
                                            0.0000  0.0000 -0.0000  0.0000 -0.0000
                                            0.0000 -0.0000  0.0045 -0.0428  0.0000
                                            0.9837 -0.1746  0.0000 -0.0000
    36. (0.00005) RY*( 6) C   2           s( 52.84%)p 0.04(  2.11%)d 0.85( 45.05%)
    37. (0.00005) RY*( 7) C   2           s(  1.02%)p 7.24(  7.37%)d89.98( 91.61%)
    38. (0.00000) RY*( 8) C   2           s(  0.00%)p 1.00( 13.23%)d 6.56( 86.77%)
    39. (0.00000) RY*( 9) C   2           s(  0.78%)p 0.14(  0.11%)d99.99( 99.11%)
    40. (0.00195) RY*( 1) C   3           s(  0.01%)p99.99( 97.89%)d99.99(  2.09%)
                                           -0.0000  0.0090 -0.0081 -0.0093  0.9707
                                            0.0108  0.1912  0.0000  0.0000 -0.1421
                                            0.0000  0.0000  0.0267 -0.0001
    41. (0.00161) RY*( 2) C   3           s(  0.00%)p 1.00( 88.97%)d 0.12( 11.03%)
                                           -0.0000  0.0000 -0.0000 -0.0000 -0.0000
                                            0.0000 -0.0000  0.0275  0.9428  0.0000
                                            0.0117  0.3320 -0.0000 -0.0000
    42. (0.00139) RY*( 3) C   3           s( 46.92%)p 0.95( 44.59%)d 0.18(  8.49%)
                                            0.0000 -0.0108  0.6849  0.0102  0.1183
                                           -0.0127 -0.6570 -0.0000  0.0000 -0.0652
                                            0.0000 -0.0000  0.2770 -0.0625
    43. (0.00034) RY*( 4) C   3           s( 50.64%)p 0.91( 46.02%)d 0.07(  3.34%)
                                            0.0000  0.0047  0.7116  0.0042 -0.1004
                                           -0.0170  0.6707  0.0000  0.0000  0.1592
                                           -0.0000 -0.0000 -0.0800  0.0403
    44. (0.00013) RY*( 5) C   3           s(  0.00%)p 1.00(  1.83%)d53.53( 98.17%)
                                           -0.0000  0.0000  0.0000  0.0000 -0.0000
                                           -0.0000  0.0000  0.0100 -0.1350 -0.0000
                                            0.9269  0.3500 -0.0000 -0.0000
    45. (0.00008) RY*( 6) C   3           s(  0.45%)p23.40( 10.54%)d99.99( 89.01%)
    46. (0.00004) RY*( 7) C   3           s(  1.89%)p 0.57(  1.07%)d51.41( 97.04%)
    47. (0.00001) RY*( 8) C   3           s(  0.00%)p 1.00(  9.26%)d 9.80( 90.74%)
    48. (0.00000) RY*( 9) C   3           s(  0.05%)p 0.78(  0.04%)d99.99( 99.90%)
    49. (0.00122) RY*( 1) C   4           s( 34.30%)p 0.50( 17.11%)d 1.42( 48.59%)
                                           -0.0000  0.0060  0.5856  0.0200  0.4011
                                            0.0252  0.0962  0.0000  0.0000  0.0331
                                            0.0000 -0.0000  0.6900 -0.0933
    50. (0.00113) RY*( 2) C   4           s(  3.88%)p23.56( 91.30%)d 1.25(  4.83%)
                                           -0.0000 -0.0237  0.1954  0.0180 -0.3433
                                            0.0317 -0.8909 -0.0000 -0.0000 -0.1481
                                           -0.0000 -0.0000  0.1619 -0.0120
    51. (0.00083) RY*( 3) C   4           s(  0.00%)p 1.00( 57.65%)d 0.73( 42.35%)
                                           -0.0000 -0.0000 -0.0000  0.0000 -0.0000
                                           -0.0000 -0.0000  0.0328  0.7586 -0.0000
                                            0.6054 -0.2386 -0.0000  0.0000
    52. (0.00036) RY*( 4) C   4           s(  1.74%)p 2.77(  4.84%)d53.55( 93.42%)
                                           -0.0000 -0.0164  0.1311  0.0507 -0.2042
                                            0.0380 -0.0516 -0.0000 -0.0000  0.9192
                                            0.0000  0.0000 -0.0714 -0.2900
    53. (0.00023) RY*( 5) C   4           s(  0.00%)p 1.00(  1.44%)d68.21( 98.56%)
                                            0.0000  0.0000 -0.0000 -0.0000  0.0000
                                           -0.0000 -0.0000 -0.0053 -0.1201 -0.0000
                                            0.4908  0.8629 -0.0000  0.0000
    54. (0.00014) RY*( 6) C   4           s(  0.80%)p94.41( 75.38%)d29.83( 23.82%)
                                            0.0000  0.0160  0.0879  0.0015  0.7778
                                           -0.0153 -0.3855  0.0000  0.0000  0.1046
                                           -0.0000 -0.0000 -0.4767  0.0071
    55. (0.00009) RY*( 7) C   4           s( 57.11%)p 0.20( 11.61%)d 0.55( 31.28%)
    56. (0.00000) RY*( 8) C   4           s(  0.00%)p 1.00( 40.96%)d 1.44( 59.04%)
    57. (0.00000) RY*( 9) C   4           s(  2.05%)p 0.13(  0.26%)d47.54( 97.68%)
    58. (0.00073) RY*( 1) O   5           s( 12.55%)p 5.52( 69.21%)d 1.45( 18.25%)
                                           -0.0000 -0.0025  0.3542 -0.0018 -0.4584
                                            0.0072  0.6942  0.0000  0.0000  0.1214
                                            0.0000  0.0000 -0.3977  0.0979
    59. (0.00044) RY*( 2) O   5           s(  0.00%)p 1.00( 90.16%)d 0.11(  9.84%)
                                            0.0000  0.0000 -0.0000  0.0000  0.0000
                                           -0.0000 -0.0000  0.0132  0.9495 -0.0000
                                            0.2208  0.2227  0.0000 -0.0000
    60. (0.00006) RY*( 3) O   5           s( 85.42%)p 0.11(  9.27%)d 0.06(  5.31%)
    61. (0.00001) RY*( 4) O   5           s(  0.01%)p99.99( 78.81%)d99.99( 21.17%)
    62. (0.00001) RY*( 5) O   5           s(  1.51%)p 0.49(  0.74%)d64.78( 97.75%)
    63. (0.00000) RY*( 6) O   5           s(  0.00%)p 1.00(  4.62%)d20.64( 95.38%)
    64. (0.00000) RY*( 7) O   5           s(  0.00%)p 1.00(  5.31%)d17.83( 94.69%)
    65. (0.00001) RY*( 8) O   5           s(  0.46%)p89.86( 41.39%)d99.99( 58.15%)
    66. (0.00000) RY*( 9) O   5           s(  0.08%)p10.30(  0.78%)d99.99( 99.14%)
    67. (0.00052) RY*( 1) H   6           s( 97.94%)p 0.02(  2.06%)
                                            0.0045  0.9896  0.1358  0.0467  0.0000
    68. (0.00007) RY*( 2) H   6           s(  0.00%)p 1.00(100.00%)
    69. (0.00006) RY*( 3) H   6           s(  0.01%)p 1.00( 99.99%)
    70. (0.00002) RY*( 4) H   6           s(  2.15%)p45.62( 97.85%)
    71. (0.00069) RY*( 1) H   7           s( 98.18%)p 0.02(  1.82%)
                                            0.0053  0.9908  0.0325 -0.1146 -0.0637
    72. (0.00010) RY*( 2) H   7           s(  0.15%)p99.99( 99.85%)
    73. (0.00008) RY*( 3) H   7           s(  0.01%)p99.99( 99.99%)
    74. (0.00002) RY*( 4) H   7           s(  1.75%)p56.08( 98.25%)
    75. (0.00069) RY*( 1) H   8           s( 98.18%)p 0.02(  1.82%)
                                            0.0053  0.9908  0.0325 -0.1146  0.0637
    76. (0.00010) RY*( 2) H   8           s(  0.15%)p99.99( 99.85%)
    77. (0.00008) RY*( 3) H   8           s(  0.01%)p99.99( 99.99%)
    78. (0.00002) RY*( 4) H   8           s(  1.75%)p56.08( 98.25%)
    79. (0.00138) RY*( 1) H   9           s( 99.45%)p 0.01(  0.55%)
                                            0.0048  0.9972 -0.0482  0.0504 -0.0261
    80. (0.00009) RY*( 2) H   9           s(  0.00%)p 1.00(100.00%)
    81. (0.00005) RY*( 3) H   9           s(  0.25%)p99.99( 99.75%)
    82. (0.00002) RY*( 4) H   9           s(  0.40%)p99.99( 99.60%)
    83. (0.00138) RY*( 1) H  10           s( 99.45%)p 0.01(  0.55%)
                                            0.0048  0.9972 -0.0482  0.0504  0.0261
    84. (0.00009) RY*( 2) H  10           s(  0.00%)p 1.00(100.00%)
    85. (0.00005) RY*( 3) H  10           s(  0.25%)p99.99( 99.75%)
    86. (0.00002) RY*( 4) H  10           s(  0.40%)p99.99( 99.60%)
    87. (0.00150) RY*( 1) H  11           s( 99.87%)p 0.00(  0.13%)
                                            0.0063  0.9993  0.0001 -0.0265 -0.0241
    88. (0.00008) RY*( 2) H  11           s(  0.00%)p 1.00(100.00%)
    89. (0.00005) RY*( 3) H  11           s(  0.00%)p 1.00(100.00%)
    90. (0.00002) RY*( 4) H  11           s(  0.22%)p99.99( 99.78%)
    91. (0.00150) RY*( 1) H  12           s( 99.87%)p 0.00(  0.13%)
                                            0.0063  0.9993  0.0001 -0.0265  0.0241
    92. (0.00008) RY*( 2) H  12           s(  0.00%)p 1.00(100.00%)
    93. (0.00005) RY*( 3) H  12           s(  0.00%)p 1.00(100.00%)
    94. (0.00002) RY*( 4) H  12           s(  0.22%)p99.99( 99.78%)
    95. (0.00116) RY*( 1) H  13           s( 98.76%)p 0.01(  1.24%)
                                            0.0063  0.9937 -0.0935  0.0594 -0.0128
    96. (0.00012) RY*( 2) H  13           s(  0.21%)p99.99( 99.79%)
                                            0.0098  0.0453 -0.0586 -0.6966  0.7136
    97. (0.00006) RY*( 3) H  13           s(  1.04%)p95.25( 98.96%)
    98. (0.00002) RY*( 4) H  13           s(  0.11%)p99.99( 99.89%)
    99. (0.00116) RY*( 1) H  14           s( 98.76%)p 0.01(  1.24%)
                                            0.0063  0.9937 -0.0935  0.0594  0.0128
   100. (0.00012) RY*( 2) H  14           s(  0.21%)p99.99( 99.79%)
                                            0.0098  0.0453 -0.0586 -0.6966 -0.7136
   101. (0.00006) RY*( 3) H  14           s(  1.04%)p95.25( 98.96%)
   102. (0.00002) RY*( 4) H  14           s(  0.11%)p99.99( 99.89%)
   103. (0.00068) RY*( 1) H  15           s( 41.62%)p 1.40( 58.38%)
                                            0.0076  0.6451 -0.4354 -0.6279  0.0000
   104. (0.00043) RY*( 2) H  15           s( 55.04%)p 0.82( 44.96%)
                                            0.0121  0.7418  0.1602  0.6511  0.0000
   105. (0.00034) RY*( 3) H  15           s(  0.00%)p 1.00(100.00%)
                                           -0.0000 -0.0000  0.0000 -0.0000  1.0000
   106. (0.00001) RY*( 4) H  15           s(  3.81%)p25.23( 96.19%)
   107. (0.00295) BD*( 1) C   1 - C   2  
                ( 51.95%)   0.7208* C   1 s( 29.31%)p 2.41( 70.64%)d 0.00(  0.05%)
                                            0.0004  0.5413  0.0089 -0.7092  0.0008
                                            0.4507  0.0170 -0.0000  0.0000 -0.0161
                                           -0.0000  0.0000  0.0092 -0.0105
                ( 48.05%)  -0.6932* C   2 s( 28.96%)p 2.45( 71.00%)d 0.00(  0.04%)
                                            0.0002  0.5380  0.0118  0.7089  0.0066
                                           -0.4552  0.0141  0.0000 -0.0000 -0.0161
                                           -0.0000  0.0000  0.0051 -0.0101
   108. (0.00219) BD*( 1) C   1 - H   6  
                ( 37.61%)   0.6133* C   1 s( 24.30%)p 3.11( 75.66%)d 0.00(  0.04%)
                                            0.0000 -0.4929 -0.0015 -0.7020 -0.0005
                                           -0.5134  0.0164  0.0000  0.0000 -0.0165
                                           -0.0000  0.0000 -0.0039  0.0096
                ( 62.39%)  -0.7899* H   6 s( 99.91%)p 0.00(  0.09%)
                                           -0.9996  0.0004  0.0254  0.0157 -0.0000
   109. (0.00364) BD*( 1) C   1 - H   7  
                ( 37.72%)   0.6141* C   1 s( 23.18%)p 3.31( 76.78%)d 0.00(  0.04%)
                                           -0.0000  0.4815 -0.0050  0.0393  0.0197
                                           -0.5159 -0.0019 -0.7069  0.0049  0.0002
                                            0.0015  0.0160 -0.0066  0.0095
                ( 62.28%)  -0.7892* H   7 s( 99.91%)p 0.00(  0.09%)
                                            0.9995 -0.0017 -0.0056  0.0162  0.0252
   110. (0.00364) BD*( 1) C   1 - H   8  
                ( 37.72%)   0.6141* C   1 s( 23.18%)p 3.31( 76.78%)d 0.00(  0.04%)
                                           -0.0000  0.4815 -0.0050  0.0393  0.0197
                                           -0.5159 -0.0019  0.7069 -0.0049  0.0002
                                           -0.0015 -0.0160 -0.0066  0.0095
                ( 62.28%)  -0.7892* H   8 s( 99.91%)p 0.00(  0.09%)
                                            0.9995 -0.0017 -0.0056  0.0162 -0.0252
   111. (0.00736) BD*( 1) C   2 - C   3  
                ( 51.29%)   0.7161* C   2 s( 27.56%)p 2.63( 72.39%)d 0.00(  0.05%)
                                            0.0003  0.5249  0.0061 -0.7045  0.0001
                                           -0.4770 -0.0080 -0.0000 -0.0000  0.0175
                                            0.0000 -0.0000  0.0086 -0.0115
                ( 48.71%)  -0.6980* C   3 s( 29.28%)p 2.41( 70.69%)d 0.00(  0.04%)
                                            0.0002  0.5410  0.0042  0.6884 -0.0006
                                            0.4827 -0.0037 -0.0000 -0.0000  0.0167
                                           -0.0000 -0.0000  0.0007 -0.0106
   112. (0.00854) BD*( 1) C   2 - H   9  
                ( 37.82%)   0.6150* C   2 s( 21.74%)p 3.60( 78.22%)d 0.00(  0.04%)
                                            0.0001 -0.4662  0.0085  0.0127 -0.0131
                                           -0.5311 -0.0065  0.7068 -0.0117  0.0014
                                           -0.0007  0.0170  0.0067 -0.0097
                ( 62.18%)  -0.7885* H   9 s( 99.91%)p 0.00(  0.09%)
                                           -0.9995  0.0034  0.0031  0.0179 -0.0247
   113. (0.00854) BD*( 1) C   2 - H  10  
                ( 37.82%)   0.6150* C   2 s( 21.74%)p 3.60( 78.22%)d 0.00(  0.04%)
                                            0.0001 -0.4662  0.0085  0.0127 -0.0131
                                           -0.5311 -0.0065 -0.7068  0.0117  0.0014
                                            0.0007 -0.0170  0.0067 -0.0097
                ( 62.18%)  -0.7885* H  10 s( 99.91%)p 0.00(  0.09%)
                                           -0.9995  0.0034  0.0031  0.0179  0.0247
   114. (0.00829) BD*( 1) C   3 - C   4  
                ( 52.14%)   0.7221* C   3 s( 25.98%)p 2.85( 73.96%)d 0.00(  0.06%)
                                            0.0003  0.5094  0.0196 -0.7246 -0.0188
                                            0.4627 -0.0045 -0.0000 -0.0000 -0.0190
                                            0.0000 -0.0000  0.0096 -0.0122
                ( 47.86%)  -0.6918* C   4 s( 31.96%)p 2.13( 68.00%)d 0.00(  0.04%)
                                            0.0002  0.5653  0.0014  0.6914 -0.0206
                                           -0.4489 -0.0054 -0.0000 -0.0000 -0.0169
                                           -0.0000 -0.0000  0.0026 -0.0080
   115. (0.00841) BD*( 1) C   3 - H  11  
                ( 37.43%)   0.6118* C   3 s( 22.39%)p 3.47( 77.57%)d 0.00(  0.04%)
                                           -0.0001  0.4731 -0.0084 -0.0034  0.0035
                                           -0.5253 -0.0088 -0.7068  0.0149  0.0017
                                            0.0038  0.0161 -0.0042  0.0108
                ( 62.57%)  -0.7910* H  11 s( 99.91%)p 0.00(  0.09%)
                                            0.9995 -0.0052 -0.0022  0.0203  0.0227
   116. (0.00841) BD*( 1) C   3 - H  12  
                ( 37.43%)   0.6118* C   3 s( 22.39%)p 3.47( 77.57%)d 0.00(  0.04%)
                                           -0.0001  0.4731 -0.0084 -0.0034  0.0035
                                           -0.5253 -0.0088  0.7068 -0.0149  0.0017
                                           -0.0038 -0.0161 -0.0042  0.0108
                ( 62.57%)  -0.7910* H  12 s( 99.91%)p 0.00(  0.09%)
                                            0.9995 -0.0052 -0.0022  0.0203 -0.0227
   117. (0.00920) BD*( 1) C   4 - O   5  
                ( 69.16%)   0.8316* C   4 s( 19.63%)p 4.08( 80.06%)d 0.02(  0.31%)
                                            0.0000  0.4407  0.0456 -0.7117 -0.0336
                                           -0.5405 -0.0271 -0.0000 -0.0000  0.0470
                                            0.0000  0.0000  0.0154 -0.0261
                ( 30.84%)  -0.5554* O   5 s( 33.27%)p 2.00( 66.64%)d 0.00(  0.09%)
                                           -0.0000  0.5768 -0.0041  0.6171 -0.0046
                                            0.5344 -0.0082 -0.0000 -0.0000  0.0208
                                            0.0000  0.0000 -0.0078 -0.0193
   118. (0.00971) BD*( 1) C   4 - H  13  
                ( 34.47%)   0.5871* C   4 s( 24.27%)p 3.12( 75.69%)d 0.00(  0.04%)
                                            0.0002 -0.4924  0.0127  0.0772  0.0022
                                           -0.5012 -0.0005 -0.7067  0.0167  0.0037
                                            0.0135 -0.0097  0.0068 -0.0103
                ( 65.53%)  -0.8095* H  13 s( 99.88%)p 0.00(  0.12%)
                                           -0.9994  0.0061  0.0049  0.0166  0.0299
   119. (0.00971) BD*( 1) C   4 - H  14  
                ( 34.47%)   0.5871* C   4 s( 24.27%)p 3.12( 75.69%)d 0.00(  0.04%)
                                            0.0002 -0.4924  0.0127  0.0772  0.0022
                                           -0.5012 -0.0005  0.7067 -0.0167  0.0037
                                           -0.0135  0.0097  0.0068 -0.0103
                ( 65.53%)  -0.8095* H  14 s( 99.88%)p 0.00(  0.12%)
                                           -0.9994  0.0061  0.0049  0.0166 -0.0299
   120. (0.00274) BD*( 1) O   5 - H  15  
                ( 24.89%)   0.4989* O   5 s( 20.38%)p 3.90( 79.52%)d 0.01(  0.11%)
                                            0.0001  0.4510 -0.0181 -0.7857 -0.0313
                                            0.4204 -0.0093  0.0000  0.0000 -0.0268
                                           -0.0000  0.0000 -0.0006 -0.0184
                ( 75.11%)  -0.8667* H  15 s( 99.53%)p 0.00(  0.47%)
                                            0.9977 -0.0016  0.0607 -0.0316 -0.0000


 NHO Directionality and "Bond Bending" (deviations from line of nuclear centers)

         [Thresholds for printing:  angular deviation  >  1.0 degree]
                                    hybrid p-character > 25.0%
                                    orbital occupancy  >  0.10e

                                Line of Centers        Hybrid 1              Hybrid 2
                                ---------------  -------------------   ------------------
                NBO               Theta   Phi    Theta   Phi    Dev    Theta   Phi    Dev
 ========================================================================================
     8. BD (   1) C   3 - C   4    90.0  147.9     --     --    --      90.0  325.9   2.0
    11. BD (   1) C   4 - O   5    90.0  219.3    90.0  217.3   2.1     90.0   40.7   1.3
    12. BD (   1) C   4 - H  13    36.7   91.5    36.4   99.0   4.5      --     --    --
    13. BD (   1) C   4 - H  14   143.3   91.5   143.6   99.0   4.5      --     --    --
    14. BD (   1) O   5 - H  15    90.0  147.8    90.0  153.3   5.5      --     --    --
    20. LP (   1) O   5             --     --     90.0  269.6   --       --     --    --
    21. LP*(   2) O   5             --     --      0.0    0.0   --       --     --    --


 Second Order Perturbation Theory Analysis of Fock Matrix in NBO Basis

     Threshold for printing:   0.25 kcal/mol
                                                                              E(2)  E(j)-E(i) F(i,j)
         Donor NBO (i)                     Acceptor NBO (j)                 kcal/mol   a.u.    a.u. 
 ===================================================================================================

 within unit  1
   1. BD (   1) C   1 - C   2        / 42. RY*(   3) C   3                    0.49    1.49    0.034
   1. BD (   1) C   1 - C   2        /111. BD*(   1) C   2 - C   3            0.61    0.98    0.031
   1. BD (   1) C   1 - C   2        /112. BD*(   1) C   2 - H   9            0.39    1.04    0.025
   1. BD (   1) C   1 - C   2        /113. BD*(   1) C   2 - H  10            0.39    1.04    0.025
   1. BD (   1) C   1 - C   2        /114. BD*(   1) C   3 - C   4            1.37    0.95    0.045
   2. BD (   1) C   1 - H   6        /111. BD*(   1) C   2 - C   3            1.87    0.85    0.050
   3. BD (   1) C   1 - H   7        /113. BD*(   1) C   2 - H  10            1.57    0.91    0.049
   4. BD (   1) C   1 - H   8        /112. BD*(   1) C   2 - H   9            1.57    0.91    0.049
   5. BD (   1) C   2 - C   3        / 22. RY*(   1) C   1                    0.63    1.41    0.038
   5. BD (   1) C   2 - C   3        / 49. RY*(   1) C   4                    0.27    2.00    0.029
   5. BD (   1) C   2 - C   3        / 50. RY*(   2) C   4                    0.31    1.20    0.024
   5. BD (   1) C   2 - C   3        /107. BD*(   1) C   1 - C   2            0.42    1.02    0.026
   5. BD (   1) C   2 - C   3        /108. BD*(   1) C   1 - H   6            0.73    1.09    0.036
   5. BD (   1) C   2 - C   3        /114. BD*(   1) C   3 - C   4            0.29    0.97    0.021
   5. BD (   1) C   2 - C   3        /115. BD*(   1) C   3 - H  11            0.38    1.05    0.025
   5. BD (   1) C   2 - C   3        /116. BD*(   1) C   3 - H  12            0.38    1.05    0.025
   5. BD (   1) C   2 - C   3        /117. BD*(   1) C   4 - O   5            1.43    0.81    0.043
   6. BD (   1) C   2 - H   9        / 23. RY*(   2) C   1                    0.31    1.38    0.027
   6. BD (   1) C   2 - H   9        /110. BD*(   1) C   1 - H   8            1.42    0.95    0.047
   6. BD (   1) C   2 - H   9        /116. BD*(   1) C   3 - H  12            1.60    0.92    0.050
   7. BD (   1) C   2 - H  10        / 23. RY*(   2) C   1                    0.31    1.38    0.027
   7. BD (   1) C   2 - H  10        /109. BD*(   1) C   1 - H   7            1.42    0.95    0.047
   7. BD (   1) C   2 - H  10        /115. BD*(   1) C   3 - H  11            1.60    0.92    0.050
   8. BD (   1) C   3 - C   4        / 31. RY*(   1) C   2                    0.71    1.46    0.041
   8. BD (   1) C   3 - C   4        / 58. RY*(   1) O   5                    0.42    2.05    0.037
   8. BD (   1) C   3 - C   4        /107. BD*(   1) C   1 - C   2            0.96    1.07    0.041
   8. BD (   1) C   3 - C   4        /111. BD*(   1) C   2 - C   3            0.43    1.05    0.027
   8. BD (   1) C   3 - C   4        /118. BD*(   1) C   4 - H  13            0.54    1.04    0.030
   8. BD (   1) C   3 - C   4        /119. BD*(   1) C   4 - H  14            0.54    1.04    0.030
   8. BD (   1) C   3 - C   4        /120. BD*(   1) O   5 - H  15            0.81    1.01    0.036
   9. BD (   1) C   3 - H  11        / 32. RY*(   2) C   2                    0.27    1.50    0.025
   9. BD (   1) C   3 - H  11        / 51. RY*(   3) C   4                    0.26    1.70    0.027
   9. BD (   1) C   3 - H  11        /113. BD*(   1) C   2 - H  10            1.50    0.94    0.048
   9. BD (   1) C   3 - H  11        /117. BD*(   1) C   4 - O   5            0.38    0.69    0.020
   9. BD (   1) C   3 - H  11        /118. BD*(   1) C   4 - H  13            1.57    0.87    0.047
  10. BD (   1) C   3 - H  12        / 32. RY*(   2) C   2                    0.27    1.50    0.025
  10. BD (   1) C   3 - H  12        / 51. RY*(   3) C   4                    0.26    1.70    0.027
  10. BD (   1) C   3 - H  12        /112. BD*(   1) C   2 - H   9            1.50    0.94    0.048
  10. BD (   1) C   3 - H  12        /117. BD*(   1) C   4 - O   5            0.38    0.69    0.020
  10. BD (   1) C   3 - H  12        /119. BD*(   1) C   4 - H  14            1.57    0.87    0.047
  11. BD (   1) C   4 - O   5        /111. BD*(   1) C   2 - C   3            0.84    1.34    0.042
  12. BD (   1) C   4 - H  13        / 21. LP*(   2) O   5                    8.47    0.22    0.065
  12. BD (   1) C   4 - H  13        / 41. RY*(   2) C   3                    0.30    1.51    0.029
  12. BD (   1) C   4 - H  13        / 59. RY*(   2) O   5                    0.37    1.64    0.033
  12. BD (   1) C   4 - H  13        /115. BD*(   1) C   3 - H  11            1.32    1.00    0.049
  13. BD (   1) C   4 - H  14        / 21. LP*(   2) O   5                    8.47    0.22    0.065
  13. BD (   1) C   4 - H  14        / 41. RY*(   2) C   3                    0.30    1.51    0.029
  13. BD (   1) C   4 - H  14        / 59. RY*(   2) O   5                    0.37    1.64    0.033
  13. BD (   1) C   4 - H  14        /116. BD*(   1) C   3 - H  12            1.32    1.00    0.049
  14. BD (   1) O   5 - H  15        / 40. RY*(   1) C   3                    0.38    1.50    0.030
  14. BD (   1) O   5 - H  15        / 52. RY*(   4) C   4                    0.31    2.88    0.038
  14. BD (   1) O   5 - H  15        /114. BD*(   1) C   3 - C   4            1.25    1.18    0.049
  15. CR (   1) C   1                / 31. RY*(   1) C   2                    0.25   10.85    0.066
  15. CR (   1) C   1                / 67. RY*(   1) H   6                    0.37   10.52    0.079
  15. CR (   1) C   1                / 71. RY*(   1) H   7                    0.40   10.51    0.081
  15. CR (   1) C   1                / 75. RY*(   1) H   8                    0.40   10.51    0.081
  16. CR (   1) C   2                / 24. RY*(   3) C   1                    0.65   10.63    0.105
  16. CR (   1) C   2                / 40. RY*(   1) C   3                    0.46   10.75    0.089
  16. CR (   1) C   2                / 79. RY*(   1) H   9                    0.36   10.48    0.078
  16. CR (   1) C   2                / 83. RY*(   1) H  10                    0.36   10.48    0.078
  17. CR (   1) C   3                / 34. RY*(   4) C   2                    0.41   11.16    0.085
  17. CR (   1) C   3                / 54. RY*(   6) C   4                    0.36   10.94    0.080
  17. CR (   1) C   3                / 87. RY*(   1) H  11                    0.37   10.47    0.078
  17. CR (   1) C   3                / 91. RY*(   1) H  12                    0.37   10.47    0.078
  18. CR (   1) C   4                / 40. RY*(   1) C   3                    0.38   10.89    0.082
  18. CR (   1) C   4                / 43. RY*(   4) C   3                    0.30   10.95    0.072
  18. CR (   1) C   4                / 95. RY*(   1) H  13                    0.47   10.56    0.089
  18. CR (   1) C   4                / 99. RY*(   1) H  14                    0.47   10.56    0.089
  18. CR (   1) C   4                /114. BD*(   1) C   3 - C   4            0.27   10.57    0.068
  18. CR (   1) C   4                /117. BD*(   1) C   4 - O   5            0.66   10.41    0.105
  19. CR (   1) O   5                / 50. RY*(   2) C   4                    0.82   19.71    0.161
  19. CR (   1) O   5                / 52. RY*(   4) C   4                    0.30   21.18    0.100
  20. LP (   1) O   5                / 50. RY*(   2) C   4                    0.91    1.29    0.043
  20. LP (   1) O   5                /103. RY*(   1) H  15                    0.30    1.80    0.029
  20. LP (   1) O   5                /104. RY*(   2) H  15                    0.34    1.72    0.031
  20. LP (   1) O   5                /111. BD*(   1) C   2 - C   3            0.27    1.09    0.022
  20. LP (   1) O   5                /114. BD*(   1) C   3 - C   4            0.38    1.05    0.025
  20. LP (   1) O   5                /118. BD*(   1) C   4 - H  13            0.56    1.07    0.031
  20. LP (   1) O   5                /119. BD*(   1) C   4 - H  14            0.56    1.07    0.031
  21. LP*(   2) O   5                /105. RY*(   3) H  15                    0.48    1.88    0.058
  21. LP*(   2) O   5                /118. BD*(   1) C   4 - H  13            1.46    0.72    0.062
  21. LP*(   2) O   5                /119. BD*(   1) C   4 - H  14            1.46    0.72    0.062


 Natural Bond Orbitals (Summary):

                                                            Principal Delocalizations
           NBO                        Occupancy    Energy   (geminal,vicinal,remote)
 ====================================================================================
 Molecular unit  1  (C4H10O)
     1. BD (   1) C   1 - C   2          0.99294    -0.76194  114(v),111(g),42(v),112(g)
                                                    113(g)
     2. BD (   1) C   1 - H   6          0.99324    -0.63258  111(v)
     3. BD (   1) C   1 - H   7          0.93770    -0.63117  113(v)
     4. BD (   1) C   1 - H   8          0.93770    -0.63117  112(v)
     5. BD (   1) C   2 - C   3          0.98843    -0.77909  117(v),108(v),22(v),107(g)
                                                    115(g),116(g),50(v),114(g)
                                                    49(v)
     6. BD (   1) C   2 - H   9          0.94422    -0.64581  116(v),110(v),23(v)
     7. BD (   1) C   2 - H  10          0.94422    -0.64581  115(v),109(v),23(v)
     8. BD (   1) C   3 - C   4          0.99223    -0.82919  107(v),120(v),31(v),118(g)
                                                    119(g),111(g),58(v)
     9. BD (   1) C   3 - H  11          0.98458    -0.66163  118(v),113(v),117(v),32(v)
                                                    51(v)
    10. BD (   1) C   3 - H  12          0.98458    -0.66163  119(v),112(v),117(v),32(v)
                                                    51(v)
    11. BD (   1) C   4 - O   5          0.99787    -1.11942  111(v)
    12. BD (   1) C   4 - H  13          0.88446    -0.72918  21(v),115(v),59(v),41(v)
    13. BD (   1) C   4 - H  14          0.88446    -0.72918  21(v),116(v),59(v),41(v)
    14. BD (   1) O   5 - H  15          0.99535    -0.99662  114(v),40(r),52(v)
    15. CR (   1) C   1                  0.99961   -10.22765  71(v),75(v),67(v),31(v)
    16. CR (   1) C   2                  0.99956   -10.24902  24(v),40(v),79(v),83(v)
    17. CR (   1) C   3                  0.99955   -10.25700  34(v),87(v),91(v),54(v)
    18. CR (   1) C   4                  0.99949   -10.38425  117(g),95(v),99(v),40(v)
                                                    43(v),114(g)
    19. CR (   1) O   5                  0.99987   -19.29115  50(v),52(v)
    20. LP (   1) O   5                  0.99302    -0.86497  50(v),118(v),119(v),114(v)
                                                    104(v),103(v),111(r)
    21. LP*(   2) O   5                  0.42287    -0.51166  118(v),119(v),105(v)
    22. RY*(   1) C   1                  0.00168     0.62791   
    23. RY*(   2) C   1                  0.00087     0.73807   
    24. RY*(   3) C   1                  0.00023     0.38313   
    25. RY*(   4) C   1                  0.00007     1.03027   
    26. RY*(   5) C   1                  0.00001     2.02709   
    27. RY*(   6) C   1                  0.00000     1.80169   
    28. RY*(   7) C   1                  0.00000     2.09944   
    29. RY*(   8) C   1                  0.00000     1.69041   
    30. RY*(   9) C   1                  0.00000     2.13572   
    31. RY*(   1) C   2                  0.00162     0.62698   
    32. RY*(   2) C   2                  0.00143     0.83605   
    33. RY*(   3) C   2                  0.00046     0.94430   
    34. RY*(   4) C   2                  0.00020     0.90576   
    35. RY*(   5) C   2                  0.00017     1.86148   
    36. RY*(   6) C   2                  0.00005     1.27143   
    37. RY*(   7) C   2                  0.00005     1.92751   
    38. RY*(   8) C   2                  0.00000     2.01297   
    39. RY*(   9) C   2                  0.00000     2.01567   
    40. RY*(   1) C   3                  0.00195     0.50329   
    41. RY*(   2) C   3                  0.00161     0.78343   
    42. RY*(   3) C   3                  0.00139     0.73165   
    43. RY*(   4) C   3                  0.00034     0.56156   
    44. RY*(   5) C   3                  0.00013     1.86706   
    45. RY*(   6) C   3                  0.00008     1.87304   
    46. RY*(   7) C   3                  0.00004     1.99856   
    47. RY*(   8) C   3                  0.00001     2.02020   
    48. RY*(   9) C   3                  0.00000     1.97456   
    49. RY*(   1) C   4                  0.00122     1.22112   
    50. RY*(   2) C   4                  0.00113     0.42194   
    51. RY*(   3) C   4                  0.00083     1.03554   
    52. RY*(   4) C   4                  0.00036     1.88804   
    53. RY*(   5) C   4                  0.00023     2.05027   
    54. RY*(   6) C   4                  0.00014     0.68529   
    55. RY*(   7) C   4                  0.00009     0.91001   
    56. RY*(   8) C   4                  0.00000     1.29236   
    57. RY*(   9) C   4                  0.00000     1.94139   
    58. RY*(   1) O   5                  0.00073     1.22484   
    59. RY*(   2) O   5                  0.00044     0.91515   
    60. RY*(   3) O   5                  0.00006     1.44351   
    61. RY*(   4) O   5                  0.00001     1.16963   
    62. RY*(   5) O   5                  0.00001     2.96472   
    63. RY*(   6) O   5                  0.00000     2.43913   
    64. RY*(   7) O   5                  0.00000     2.39312   
    65. RY*(   8) O   5                  0.00001     1.90004   
    66. RY*(   9) O   5                  0.00000     2.66131   
    67. RY*(   1) H   6                  0.00052     0.29221   
    68. RY*(   2) H   6                  0.00007     1.63829   
    69. RY*(   3) H   6                  0.00006     1.64835   
    70. RY*(   4) H   6                  0.00002     2.10432   
    71. RY*(   1) H   7                  0.00069     0.28484   
    72. RY*(   2) H   7                  0.00010     1.62891   
    73. RY*(   3) H   7                  0.00008     1.62973   
    74. RY*(   4) H   7                  0.00002     2.11400   
    75. RY*(   1) H   8                  0.00069     0.28484   
    76. RY*(   2) H   8                  0.00010     1.62891   
    77. RY*(   3) H   8                  0.00008     1.62973   
    78. RY*(   4) H   8                  0.00002     2.11400   
    79. RY*(   1) H   9                  0.00138     0.23236   
    80. RY*(   2) H   9                  0.00009     1.61809   
    81. RY*(   3) H   9                  0.00005     1.64307   
    82. RY*(   4) H   9                  0.00002     2.16165   
    83. RY*(   1) H  10                  0.00138     0.23236   
    84. RY*(   2) H  10                  0.00009     1.61809   
    85. RY*(   3) H  10                  0.00005     1.64307   
    86. RY*(   4) H  10                  0.00002     2.16165   
    87. RY*(   1) H  11                  0.00150     0.21298   
    88. RY*(   2) H  11                  0.00008     1.65474   
    89. RY*(   3) H  11                  0.00005     1.66160   
    90. RY*(   4) H  11                  0.00002     2.15465   
    91. RY*(   1) H  12                  0.00150     0.21298   
    92. RY*(   2) H  12                  0.00008     1.65474   
    93. RY*(   3) H  12                  0.00005     1.66160   
    94. RY*(   4) H  12                  0.00002     2.15465   
    95. RY*(   1) H  13                  0.00116     0.17529   
    96. RY*(   2) H  13                  0.00012     1.56586   
    97. RY*(   3) H  13                  0.00006     1.56070   
    98. RY*(   4) H  13                  0.00002     2.03986   
    99. RY*(   1) H  14                  0.00116     0.17529   
   100. RY*(   2) H  14                  0.00012     1.56586   
   101. RY*(   3) H  14                  0.00006     1.56070   
   102. RY*(   4) H  14                  0.00002     2.03986   
   103. RY*(   1) H  15                  0.00068     0.93174   
   104. RY*(   2) H  15                  0.00043     0.85974   
   105. RY*(   3) H  15                  0.00034     1.37035   
   106. RY*(   4) H  15                  0.00001     2.06366   
   107. BD*(   1) C   1 - C   2          0.00295     0.23804   
   108. BD*(   1) C   1 - H   6          0.00219     0.31504   
   109. BD*(   1) C   1 - H   7          0.00364     0.30061   
   110. BD*(   1) C   1 - H   8          0.00364     0.30061   
   111. BD*(   1) C   2 - C   3          0.00736     0.22051   
   112. BD*(   1) C   2 - H   9          0.00854     0.27936   
   113. BD*(   1) C   2 - H  10          0.00854     0.27936   
   114. BD*(   1) C   3 - C   4          0.00829     0.18639   
   115. BD*(   1) C   3 - H  11          0.00841     0.27411   
   116. BD*(   1) C   3 - H  12          0.00841     0.27411   
   117. BD*(   1) C   4 - O   5          0.00920     0.02655   
   118. BD*(   1) C   4 - H  13          0.00971     0.20637   
   119. BD*(   1) C   4 - H  14          0.00971     0.20637   
   120. BD*(   1) O   5 - H  15          0.00274     0.18289   
       -------------------------------
              Total Lewis   19.45310  ( 97.2655%)
        Valence non-Lewis    0.51619  (  2.5810%)
        Rydberg non-Lewis    0.03070  (  0.1535%)
       -------------------------------
            Total unit  1   20.00000  (100.0000%)
           Charge unit  1    1.00000
 Unable to Open any file for archive entry.
 1\1\GINC-COMPUTE-1-13\SP\UB3LYP\def2SVP\C4H10O1(1+,2)\ZAHRT2\08-Jan-20
 21\0\\# b3lyp/def2svp geom=NewRedundant pop=NBO\\6\\1,2\C,0,-2.1949191
 731,-0.1311060406,-0.2775147438\C,0,-0.8368237569,-0.4086421385,0.3651
 429565\C,0,0.3171614071,0.3022120208,-0.3412009865\C,0,1.6719237733,0.
 0318112094,0.2913409046\O,0,2.656832935,0.7346101223,-0.438643709\H,0,
 -3.0083766665,-0.6542480847,0.2495701034\H,0,-2.2116433818,-0.45990981
 66,-1.3298346933\H,0,-2.4273178807,0.9466884052,-0.2666118813\H,0,-0.6
 475378941,-1.4975290513,0.3713900154\H,0,-0.8615816031,-0.1015666888,1
 .4265734028\H,0,0.3619081212,-0.0047151289,-1.4008842975\H,0,0.1475575
 497,1.3932486235,-0.3441881257\H,0,1.6499747645,0.3484579908,1.3557145
 805\H,0,1.866203639,-1.0617568568,0.2897582962\H,0,3.5166381653,0.5624
 454415,-0.0364639791\\Version=ES64L-G16RevC.01\State=2-A\HF=-233.12141
 2\S2=0.753325\S2-1=0.\S2A=0.750008\RMSD=8.043e-09\Dipole=1.7525091,-0.
 1760155,0.5883581\Quadrupole=12.2953712,-6.1674976,-6.1278736,1.071420
 8,2.2905779,0.4597862\PG=C01 [X(C4H10O1)]\\@
 The archive entry for this job was punched.


 SEE YOU NOW,
 YOUR BAIT OF FALSEHOOD TAKES THIS CARP OF TRUTH.
 AND THUS DO WE OF WISDOM AND OF REACH...
 BY INDIRECTIONS FIND DIRECTIONS OUT.    -- HAMLET, II, 1
 File lengths (MBytes):  RWF=     20 Int=      0 D2E=      0 Chk=      2 Scr=      1
 Normal termination of Gaussian 16
