# Supplementary material for: Machine-Learning-Guided Discovery of Electrochemical Reactions
Source: J Am Chem Soc. 2022 Dec 2;144(49):22599–610. doi: 10.1021/jacs.2c08997 (PMC9756344; doi:10.1021/jacs.2c08997)
Supplement: Supplementary file 3 — ja2c08997_si_003.zip [file ja2c08997_si_003.zip › Oxidation Site Selectivity/Ologs_notimes/1.log]

 Entering Gaussian System, Link 0=g16
 Input=1.com
 Output=1.log
 Initial command:
  
 Copyright (c) 1988-2019, Gaussian, Inc.  All Rights Reserved.
  
 This is part of the Gaussian(R) 16 program.  It is based on
 the Gaussian(R) 09 system (copyright 2009, Gaussian, Inc.),
 the Gaussian(R) 03 system (copyright 2003, Gaussian, Inc.),
 the Gaussian(R) 98 system (copyright 1998, Gaussian, Inc.),
 the Gaussian(R) 94 system (copyright 1995, Gaussian, Inc.),
 the Gaussian 92(TM) system (copyright 1992, Gaussian, Inc.),
 the Gaussian 90(TM) system (copyright 1990, Gaussian, Inc.),
 the Gaussian 88(TM) system (copyright 1988, Gaussian, Inc.),
 the Gaussian 86(TM) system (copyright 1986, Carnegie Mellon
 University), and the Gaussian 82(TM) system (copyright 1983,
 Carnegie Mellon University). Gaussian is a federally registered
 trademark of Gaussian, Inc.
  
 This software contains proprietary and confidential information,
 including trade secrets, belonging to Gaussian, Inc.
  
 This software is provided under written license and may be
 used, copied, transmitted, or stored only in accord with that
 written license.
  
 The following legend is applicable only to US Government
 contracts under FAR:
  
                    RESTRICTED RIGHTS LEGEND
  
 Use, reproduction and disclosure by the US Government is
 subject to restrictions as set forth in subparagraphs (a)
 and (c) of the Commercial Computer Software - Restricted
 Rights clause in FAR 52.227-19.
  
 Gaussian, Inc.
 340 Quinnipiac St., Bldg. 40, Wallingford CT 06492
  
  
 ---------------------------------------------------------------
 Warning -- This program may not be used in any manner that
 competes with the business of Gaussian, Inc. or will provide
 assistance to any competitor of Gaussian, Inc.  The licensee
 of this program is prohibited from giving any competitor of
 Gaussian, Inc. access to this program.  By using this program,
 the user acknowledges that Gaussian, Inc. is engaged in the
 business of creating and licensing software in the field of
 computational chemistry and represents and warrants to the
 licensee that it is not a competitor of Gaussian, Inc. and that
 it will not use this program in any manner prohibited above.
 ---------------------------------------------------------------
  

 Cite this work as:
 Gaussian 16, Revision C.01,
 M. J. Frisch, G. W. Trucks, H. B. Schlegel, G. E. Scuseria, 
 M. A. Robb, J. R. Cheeseman, G. Scalmani, V. Barone, 
 G. A. Petersson, H. Nakatsuji, X. Li, M. Caricato, A. V. Marenich, 
 J. Bloino, B. G. Janesko, R. Gomperts, B. Mennucci, H. P. Hratchian, 
 J. V. Ortiz, A. F. Izmaylov, J. L. Sonnenberg, D. Williams-Young, 
 F. Ding, F. Lipparini, F. Egidi, J. Goings, B. Peng, A. Petrone, 
 T. Henderson, D. Ranasinghe, V. G. Zakrzewski, J. Gao, N. Rega, 
 G. Zheng, W. Liang, M. Hada, M. Ehara, K. Toyota, R. Fukuda, 
 J. Hasegawa, M. Ishida, T. Nakajima, Y. Honda, O. Kitao, H. Nakai, 
 T. Vreven, K. Throssell, J. A. Montgomery, Jr., J. E. Peralta, 
 F. Ogliaro, M. J. Bearpark, J. J. Heyd, E. N. Brothers, K. N. Kudin, 
 V. N. Staroverov, T. A. Keith, R. Kobayashi, J. Normand, 
 K. Raghavachari, A. P. Rendell, J. C. Burant, S. S. Iyengar, 
 J. Tomasi, M. Cossi, J. M. Millam, M. Klene, C. Adamo, R. Cammi, 
 J. W. Ochterski, R. L. Martin, K. Morokuma, O. Farkas, 
 J. B. Foresman, and D. J. Fox, Gaussian, Inc., Wallingford CT, 2019.
 
 ******************************************
 Gaussian 16:  ES64L-G16RevC.01  3-Jul-2019
                 8-Jan-2021 
 ******************************************
 %nprocshared=16
 Will use up to   16 processors via shared memory.
 %mem=7GB
 -----------------------------------------
 # b3lyp/def2svp geom=NewRedundant pop=NBO
 -----------------------------------------
 1/29=4000,38=1,172=1/1;
 2/12=2,17=6,18=5,40=1/2;
 3/5=43,7=101,11=2,25=1,30=1,74=-5/1,2,3;
 4//1;
 5/5=2,38=5/2;
 6/7=2,8=2,9=2,10=2,28=1,40=1/1,7;
 99/5=1,9=1/99;
 -
 1
 -
 Symbolic Z-matrix:
 Charge =  1 Multiplicity = 2
 O                    -1.77506  -1.89746  -0.28044 
 C                    -0.85264  -0.95335   0.23323 
 C                    -1.34479   0.43451  -0.16556 
 C                    -0.38317   1.53158   0.30139 
 C                     1.04081   1.28558  -0.21034 
 C                     1.54014  -0.10884   0.18435 
 C                     0.56867  -1.19794  -0.28337 
 H                    -1.46088  -2.78077  -0.04833 
 H                    -0.82868  -1.0023    1.34432 
 H                    -1.43829   0.4538   -1.26585 
 H                    -2.3568    0.58881   0.24149 
 H                    -0.37031   1.5609    1.40646 
 H                    -0.7465    2.51805  -0.02968 
 H                     1.04989   1.37425  -1.31201 
 H                     1.72581   2.06016   0.17226 
 H                     2.54531  -0.29237  -0.22906 
 H                     1.64272  -0.15914   1.28395 
 H                     0.91772  -2.19403   0.04396 
 H                     0.52603  -1.22144  -1.38677 
 
                          Input orientation:                          
 ---------------------------------------------------------------------
 Center     Atomic      Atomic             Coordinates (Angstroms)
 Number     Number       Type             X           Y           Z
 ---------------------------------------------------------------------
      1          8           0       -1.775062   -1.897463   -0.280440
      2          6           0       -0.852642   -0.953353    0.233234
      3          6           0       -1.344787    0.434509   -0.165564
      4          6           0       -0.383167    1.531583    0.301395
      5          6           0        1.040808    1.285579   -0.210336
      6          6           0        1.540143   -0.108841    0.184351
      7          6           0        0.568666   -1.197938   -0.283373
      8          1           0       -1.460880   -2.780775   -0.048331
      9          1           0       -0.828675   -1.002300    1.344318
     10          1           0       -1.438293    0.453798   -1.265855
     11          1           0       -2.356799    0.588810    0.241487
     12          1           0       -0.370309    1.560903    1.406456
     13          1           0       -0.746498    2.518053   -0.029676
     14          1           0        1.049894    1.374247   -1.312015
     15          1           0        1.725812    2.060164    0.172263
     16          1           0        2.545315   -0.292367   -0.229059
     17          1           0        1.642725   -0.159135    1.283951
     18          1           0        0.917718   -2.194031    0.043959
     19          1           0        0.526030   -1.221442   -1.386765
 ---------------------------------------------------------------------
                    Distance matrix (angstroms):
                    1          2          3          4          5
     1  O    0.000000
     2  C    1.416356   0.000000
     3  C    2.374116   1.525585   0.000000
     4  C    3.746233   2.529814   1.531775   0.000000
     5  C    4.250388   2.965591   2.533257   1.533001   0.000000
     6  C    3.795495   2.537914   2.956432   2.530575   1.532815
     7  C    2.445895   1.531934   2.517949   2.949276   2.529054
     8  H    0.965829   1.946459   3.219514   4.458722   4.777021
     9  H    2.082500   1.112420   2.147216   2.776100   3.338609
    10  H    2.571553   2.137833   1.104425   2.175128   2.819915
    11  H    2.606219   2.154257   1.101665   2.188066   3.497623
    12  H    4.096248   2.816129   2.165552   1.105525   2.163579
    13  H    4.540662   3.482966   2.171997   1.102153   2.178553
    14  H    4.443941   3.380112   2.816373   2.163680   1.105278
    15  H    5.303194   3.966538   3.490767   2.178042   1.102539
    16  H    4.609189   3.492381   3.957938   3.490585   2.180323
    17  H    4.141301   2.821638   3.373238   2.815703   2.163885
    18  H    2.728415   2.170087   3.474486   3.954589   3.491061
    19  H    2.641209   2.144063   2.780911   3.354947   2.816760
                    6          7          8          9         10
     6  C    0.000000
     7  C    1.532536   0.000000
     8  H    4.024862   2.584507   0.000000
     9  H    2.784797   2.154116   2.345661   0.000000
    10  H    3.360170   2.778738   3.456203   3.050386   0.000000
    11  H    3.959310   3.467894   3.498680   2.466380   1.770299
    12  H    2.816277   3.368739   4.707007   2.604605   3.083426
    13  H    3.489285   3.950014   5.346800   3.779881   2.503571
    14  H    2.163100   2.811729   5.016482   4.029032   2.653381
    15  H    2.176970   3.487380   5.799858   4.156657   3.828858
    16  H    1.102252   2.174891   4.719580   3.789898   4.183401
    17  H    1.105519   2.165461   4.275551   2.611970   4.045969
    18  H    2.180629   1.105072   2.451635   2.482145   3.778544
    19  H    2.175939   1.104465   2.858451   3.056479   2.584495
                   11         12         13         14         15
    11  H    0.000000
    12  H    2.499652   0.000000
    13  H    2.527564   1.766389   0.000000
    14  H    3.825681   3.072768   2.485903   0.000000
    15  H    4.340205   2.483187   2.522451   1.769301   0.000000
    16  H    5.002860   3.822353   4.332926   2.487303   2.523301
    17  H    4.200279   2.650631   3.821170   3.072743   2.483554
    18  H    4.301822   4.197016   4.997877   3.819521   4.332165
    19  H    3.773449   4.043137   4.176703   2.649079   3.826092
                   16         17         18         19
    16  H    0.000000
    17  H    1.766811   0.000000
    18  H    2.517923   2.490786   0.000000
    19  H    2.506187   3.083541   1.773787   0.000000
 Stoichiometry    C6H12O(1+,2)
 Framework group  C1[X(C6H12O)]
 Deg. of freedom    51
 Full point group                 C1      NOp   1
 Largest Abelian subgroup         C1      NOp   1
 Largest concise Abelian subgroup C1      NOp   1
                         Standard orientation:                         
 ---------------------------------------------------------------------
 Center     Atomic      Atomic             Coordinates (Angstroms)
 Number     Number       Type             X           Y           Z
 ---------------------------------------------------------------------
      1          8           0        2.380717   -0.097974   -0.128650
      2          6           0        1.039077   -0.017780    0.318155
      3          6           0        0.315186   -1.267603   -0.173101
      4          6           0       -1.166108   -1.253424    0.216644
      5          6           0       -1.865424    0.017301   -0.279651
      6          6           0       -1.140917    1.277011    0.207937
      7          6           0        0.340650    1.250197   -0.183097
      8          1           0        2.841982    0.699131    0.162354
      9          1           0        1.002068   -0.015031    1.429956
     10          1           0        0.418963   -1.305101   -1.272000
     11          1           0        0.825581   -2.159375    0.224274
     12          1           0       -1.255506   -1.309095    1.317142
     13          1           0       -1.669423   -2.150128   -0.180011
     14          1           0       -1.880515    0.014031   -1.384821
     15          1           0       -2.917986    0.029717    0.048300
     16          1           0       -1.624235    2.182540   -0.193786
     17          1           0       -1.226779    1.341365    1.308236
     18          1           0        0.860692    2.142282    0.210507
     19          1           0        0.444638    1.279247   -1.282272
 ---------------------------------------------------------------------
 Rotational constants (GHZ):           4.2839433           2.2298183           1.6084300
 Standard basis: def2SVP (5D, 7F)
 There are   165 symmetry adapted cartesian basis functions of A   symmetry.
 There are   158 symmetry adapted basis functions of A   symmetry.
   158 basis functions,   259 primitive gaussians,   165 cartesian basis functions
    28 alpha electrons       27 beta electrons
       nuclear repulsion energy       329.7494904291 Hartrees.
 NAtoms=   19 NActive=   19 NUniq=   19 SFac= 1.00D+00 NAtFMM=   60 NAOKFM=F Big=F
 Integral buffers will be    131072 words long.
 Raffenetti 2 integral format.
 Two-electron integral symmetry is turned on.
 One-electron integrals computed using PRISM.
   1 Symmetry operations used in ECPInt.
 ECPInt:  NShTT=    3081 NPrTT=   10567 LenC2=    3076 LenP2D=    8942.
 LDataN:  DoStor=T MaxTD1= 4 Len=   56
 NBasis=   158 RedAO= T EigKep=  1.46D-03  NBF=   158
 NBsUse=   158 1.00D-06 EigRej= -1.00D+00 NBFU=   158
 ExpMin= 1.22D-01 ExpMax= 2.27D+03 ExpMxC= 3.41D+02 IAcc=3 IRadAn=         5 AccDes= 0.00D+00
 Harris functional with IExCor=  402 and IRadAn=       5 diagonalized for initial guess.
 HarFok:  IExCor=  402 AccDes= 0.00D+00 IRadAn=         5 IDoV= 1 UseB2=F ITyADJ=14
 ICtDFT=  3500011 ScaDFX=  1.000000  1.000000  1.000000  1.000000
 FoFCou: FMM=F IPFlag=           0 FMFlag=      100000 FMFlg1=           0
         NFxFlg=           0 DoJE=T BraDBF=F KetDBF=T FulRan=T
         wScrn=  0.000000 ICntrl=       500 IOpCl=  0 I1Cent=   200000004 NGrid=           0
         NMat0=    1 NMatS0=      1 NMatT0=    0 NMatD0=    1 NMtDS0=    0 NMtDT0=    0
 Petite list used in FoFCou.
 Initial guess <Sx>= 0.0000 <Sy>= 0.0000 <Sz>= 0.5000 <S**2>= 0.7500 S= 0.5000
 Requested convergence on RMS density matrix=1.00D-08 within 128 cycles.
 Requested convergence on MAX density matrix=1.00D-06.
 Requested convergence on             energy=1.00D-06.
 No special actions if energy rises.
 Integral accuracy reduced to 1.0D-05 until final iterations.
 Initial convergence to 1.0D-05 achieved.  Increase integral accuracy.
 SCF Done:  E(UB3LYP) =  -310.516255706     A.U. after   23 cycles
            NFock= 23  Conv=0.95D-08     -V/T= 2.0110
 <Sx>= 0.0000 <Sy>= 0.0000 <Sz>= 0.5000 <S**2>= 0.7529 S= 0.5014
 <L.S>= 0.000000000000E+00
 Annihilation of the first spin contaminant:
 S**2 before annihilation     0.7529,   after     0.7500

 **********************************************************************

            Population analysis using the SCF Density.

 **********************************************************************

 Orbital symmetries:
 Alpha Orbitals:
       Occupied  (A) (A) (A) (A) (A) (A) (A) (A) (A) (A) (A) (A)
                 (A) (A) (A) (A) (A) (A) (A) (A) (A) (A) (A) (A)
                 (A) (A) (A) (A)
       Virtual   (A) (A) (A) (A) (A) (A) (A) (A) (A) (A) (A) (A)
                 (A) (A) (A) (A) (A) (A) (A) (A) (A) (A) (A) (A)
                 (A) (A) (A) (A) (A) (A) (A) (A) (A) (A) (A) (A)
                 (A) (A) (A) (A) (A) (A) (A) (A) (A) (A) (A) (A)
                 (A) (A) (A) (A) (A) (A) (A) (A) (A) (A) (A) (A)
                 (A) (A) (A) (A) (A) (A) (A) (A) (A) (A) (A) (A)
                 (A) (A) (A) (A) (A) (A) (A) (A) (A) (A) (A) (A)
                 (A) (A) (A) (A) (A) (A) (A) (A) (A) (A) (A) (A)
                 (A) (A) (A) (A) (A) (A) (A) (A) (A) (A) (A) (A)
                 (A) (A) (A) (A) (A) (A) (A) (A) (A) (A) (A) (A)
                 (A) (A) (A) (A) (A) (A) (A) (A) (A) (A)
 Beta  Orbitals:
       Occupied  (A) (A) (A) (A) (A) (A) (A) (A) (A) (A) (A) (A)
                 (A) (A) (A) (A) (A) (A) (A) (A) (A) (A) (A) (A)
                 (A) (A) (A)
       Virtual   (A) (A) (A) (A) (A) (A) (A) (A) (A) (A) (A) (A)
                 (A) (A) (A) (A) (A) (A) (A) (A) (A) (A) (A) (A)
                 (A) (A) (A) (A) (A) (A) (A) (A) (A) (A) (A) (A)
                 (A) (A) (A) (A) (A) (A) (A) (A) (A) (A) (A) (A)
                 (A) (A) (A) (A) (A) (A) (A) (A) (A) (A) (A) (A)
                 (A) (A) (A) (A) (A) (A) (A) (A) (A) (A) (A) (A)
                 (A) (A) (A) (A) (A) (A) (A) (A) (A) (A) (A) (A)
                 (A) (A) (A) (A) (A) (A) (A) (A) (A) (A) (A) (A)
                 (A) (A) (A) (A) (A) (A) (A) (A) (A) (A) (A) (A)
                 (A) (A) (A) (A) (A) (A) (A) (A) (A) (A) (A) (A)
                 (A) (A) (A) (A) (A) (A) (A) (A) (A) (A) (A)
 The electronic state is 2-A.
 Alpha  occ. eigenvalues --  -19.43567 -10.47580 -10.41123 -10.37951 -10.37517
 Alpha  occ. eigenvalues --  -10.36236 -10.35903  -1.29383  -1.03215  -0.93869
 Alpha  occ. eigenvalues --   -0.93516  -0.82501  -0.80526  -0.76497  -0.73881
 Alpha  occ. eigenvalues --   -0.68661  -0.67206  -0.63955  -0.62804  -0.60711
 Alpha  occ. eigenvalues --   -0.58815  -0.58134  -0.56640  -0.54349  -0.53316
 Alpha  occ. eigenvalues --   -0.50999  -0.50133  -0.49871
 Alpha virt. eigenvalues --   -0.14604  -0.11400  -0.10006  -0.07063  -0.05574
 Alpha virt. eigenvalues --   -0.04595  -0.03553  -0.02771  -0.02271  -0.01548
 Alpha virt. eigenvalues --   -0.01406  -0.00970  -0.00377   0.03386   0.04003
 Alpha virt. eigenvalues --    0.05356   0.05460   0.08935   0.09480   0.22755
 Alpha virt. eigenvalues --    0.23435   0.25158   0.27446   0.27672   0.28270
 Alpha virt. eigenvalues --    0.29690   0.36646   0.37058   0.40920   0.41615
 Alpha virt. eigenvalues --    0.42396   0.43771   0.44554   0.45613   0.46765
 Alpha virt. eigenvalues --    0.47170   0.48472   0.49276   0.49776   0.51127
 Alpha virt. eigenvalues --    0.51942   0.52364   0.53143   0.53475   0.53995
 Alpha virt. eigenvalues --    0.54539   0.55091   0.60578   0.68195   0.69621
 Alpha virt. eigenvalues --    0.76951   0.79831   0.83369   0.87745   0.90000
 Alpha virt. eigenvalues --    0.91532   0.97536   1.02692   1.03987   1.08124
 Alpha virt. eigenvalues --    1.10549   1.11039   1.16292   1.18043   1.21331
 Alpha virt. eigenvalues --    1.24029   1.33550   1.38731   1.42046   1.47359
 Alpha virt. eigenvalues --    1.49687   1.52260   1.54770   1.55477   1.56398
 Alpha virt. eigenvalues --    1.57344   1.59036   1.59738   1.61424   1.64824
 Alpha virt. eigenvalues --    1.65296   1.66451   1.67491   1.68655   1.69052
 Alpha virt. eigenvalues --    1.69329   1.71823   1.72261   1.75105   1.76296
 Alpha virt. eigenvalues --    1.78320   1.81904   1.83399   1.84973   1.86130
 Alpha virt. eigenvalues --    1.90252   1.96403   1.98722   1.99769   2.05718
 Alpha virt. eigenvalues --    2.06848   2.08884   2.13712   2.23771   2.24136
 Alpha virt. eigenvalues --    2.26425   2.27689   2.30153   2.32923   2.35336
 Alpha virt. eigenvalues --    2.39934   2.42281   2.46563   2.51236   2.58069
 Alpha virt. eigenvalues --    2.62556   2.64708   2.68272   2.72281   2.72981
 Alpha virt. eigenvalues --    2.74002   2.76802   2.78577   2.84559   2.86662
 Alpha virt. eigenvalues --    2.88184   2.90344   2.97000   3.11725   3.50744
  Beta  occ. eigenvalues --  -19.42380 -10.47408 -10.40811 -10.37866 -10.37490
  Beta  occ. eigenvalues --  -10.36160 -10.35821  -1.26893  -1.02342  -0.93349
  Beta  occ. eigenvalues --   -0.92625  -0.81784  -0.79640  -0.75403  -0.73291
  Beta  occ. eigenvalues --   -0.67635  -0.64821  -0.63348  -0.62247  -0.59337
  Beta  occ. eigenvalues --   -0.57234  -0.57082  -0.55213  -0.53126  -0.50915
  Beta  occ. eigenvalues --   -0.49826  -0.49477
  Beta virt. eigenvalues --   -0.43707  -0.14245  -0.11075  -0.09742  -0.06929
  Beta virt. eigenvalues --   -0.05333  -0.04355  -0.03272  -0.02505  -0.02056
  Beta virt. eigenvalues --   -0.01263  -0.01070  -0.00774   0.00000   0.03723
  Beta virt. eigenvalues --    0.04440   0.05597   0.05991   0.09215   0.09833
  Beta virt. eigenvalues --    0.23067   0.23821   0.25678   0.27776   0.27903
  Beta virt. eigenvalues --    0.28776   0.30210   0.37313   0.37368   0.41360
  Beta virt. eigenvalues --    0.42129   0.42945   0.44248   0.44857   0.46182
  Beta virt. eigenvalues --    0.47251   0.47577   0.48689   0.49625   0.49904
  Beta virt. eigenvalues --    0.51346   0.52337   0.52652   0.53383   0.53682
  Beta virt. eigenvalues --    0.54378   0.54699   0.55276   0.61003   0.68479
  Beta virt. eigenvalues --    0.69912   0.77697   0.81108   0.85040   0.88262
  Beta virt. eigenvalues --    0.90428   0.91874   0.98197   1.03090   1.04308
  Beta virt. eigenvalues --    1.08583   1.10972   1.11514   1.16653   1.18451
  Beta virt. eigenvalues --    1.21734   1.24770   1.34011   1.39214   1.42694
  Beta virt. eigenvalues --    1.47807   1.50206   1.52919   1.55073   1.55966
  Beta virt. eigenvalues --    1.56767   1.57735   1.59394   1.60257   1.61711
  Beta virt. eigenvalues --    1.65172   1.65524   1.66835   1.68060   1.69039
  Beta virt. eigenvalues --    1.69507   1.69669   1.72070   1.72531   1.75449
  Beta virt. eigenvalues --    1.76610   1.78848   1.82231   1.83854   1.85433
  Beta virt. eigenvalues --    1.86686   1.90827   1.97073   1.99597   2.00284
  Beta virt. eigenvalues --    2.06073   2.07326   2.09318   2.14341   2.24327
  Beta virt. eigenvalues --    2.24511   2.26695   2.27951   2.30760   2.33385
  Beta virt. eigenvalues --    2.35802   2.40343   2.42644   2.46975   2.51951
  Beta virt. eigenvalues --    2.58734   2.64273   2.65656   2.68693   2.73100
  Beta virt. eigenvalues --    2.73617   2.75691   2.77551   2.79574   2.85101
  Beta virt. eigenvalues --    2.87049   2.88893   2.91088   2.97517   3.13493
  Beta virt. eigenvalues --    3.51575
          Condensed to atoms (all electrons):
               1          2          3          4          5          6
     1  O    7.536155   0.293641  -0.060512   0.003928   0.000135   0.003813
     2  C    0.293641   4.828359   0.333804  -0.032936  -0.023488  -0.036131
     3  C   -0.060512   0.333804   4.817419   0.382426  -0.045127  -0.018629
     4  C    0.003928  -0.032936   0.382426   4.618252   0.416212  -0.048525
     5  C    0.000135  -0.023488  -0.045127   0.416212   4.585221   0.435575
     6  C    0.003813  -0.036131  -0.018629  -0.048525   0.435575   4.643540
     7  C   -0.020107   0.324246  -0.057547  -0.022883  -0.051961   0.371742
     8  H    0.315205  -0.017123   0.008315  -0.000476   0.000059   0.000246
     9  H   -0.019474   0.363002  -0.038822   0.004646  -0.003933  -0.004530
    10  H    0.001173  -0.013152   0.357164  -0.013260  -0.001979  -0.006043
    11  H    0.000024  -0.006979   0.346765  -0.002887   0.005485   0.001246
    12  H   -0.000014  -0.008392  -0.019664   0.371998  -0.023651  -0.004185
    13  H   -0.000096   0.006355  -0.008542   0.361949  -0.005383   0.006548
    14  H   -0.000004  -0.007454  -0.002544  -0.024884   0.375396  -0.024260
    15  H    0.000002   0.001425   0.006451  -0.006204   0.363940  -0.014640
    16  H   -0.000034   0.006244   0.000621   0.006052  -0.005228   0.353787
    17  H   -0.000027  -0.007416  -0.006761  -0.002814  -0.021926   0.370790
    18  H   -0.002532  -0.019235   0.010185   0.000161   0.006470  -0.003137
    19  H   -0.000780  -0.006259  -0.015850  -0.002436  -0.003514  -0.016429
               7          8          9         10         11         12
     1  O   -0.020107   0.315205  -0.019474   0.001173   0.000024  -0.000014
     2  C    0.324246  -0.017123   0.363002  -0.013152  -0.006979  -0.008392
     3  C   -0.057547   0.008315  -0.038822   0.357164   0.346765  -0.019664
     4  C   -0.022883  -0.000476   0.004646  -0.013260  -0.002887   0.371998
     5  C   -0.051961   0.000059  -0.003933  -0.001979   0.005485  -0.023651
     6  C    0.371742   0.000246  -0.004530  -0.006043   0.001246  -0.004185
     7  C    4.785825  -0.001331  -0.025213  -0.008677   0.006319  -0.006778
     8  H   -0.001331   0.465145  -0.005145  -0.000329  -0.000210   0.000004
     9  H   -0.025213  -0.005145   0.609321   0.007555  -0.003820   0.006172
    10  H   -0.008677  -0.000329   0.007555   0.621540  -0.015854   0.007224
    11  H    0.006319  -0.000210  -0.003820  -0.015854   0.580768  -0.006708
    12  H   -0.006778   0.000004   0.006172   0.007224  -0.006708   0.658675
    13  H    0.001145   0.000016  -0.000582  -0.008966  -0.002767  -0.021527
    14  H   -0.004397   0.000002   0.000449   0.005176  -0.000100   0.007923
    15  H    0.008005  -0.000003  -0.000103  -0.000115  -0.000185  -0.007776
    16  H   -0.007266  -0.000015   0.000197   0.000077  -0.000005  -0.000073
    17  H   -0.018722  -0.000007   0.006422   0.000418   0.000019   0.005513
    18  H    0.358713   0.006003  -0.010652  -0.000308  -0.000316   0.000015
    19  H    0.363781  -0.001528   0.007828   0.006285   0.000170   0.000397
              13         14         15         16         17         18
     1  O   -0.000096  -0.000004   0.000002  -0.000034  -0.000027  -0.002532
     2  C    0.006355  -0.007454   0.001425   0.006244  -0.007416  -0.019235
     3  C   -0.008542  -0.002544   0.006451   0.000621  -0.006761   0.010185
     4  C    0.361949  -0.024884  -0.006204   0.006052  -0.002814   0.000161
     5  C   -0.005383   0.375396   0.363940  -0.005228  -0.021926   0.006470
     6  C    0.006548  -0.024260  -0.014640   0.353787   0.370790  -0.003137
     7  C    0.001145  -0.004397   0.008005  -0.007266  -0.018722   0.358713
     8  H    0.000016   0.000002  -0.000003  -0.000015  -0.000007   0.006003
     9  H   -0.000582   0.000449  -0.000103   0.000197   0.006422  -0.010652
    10  H   -0.008966   0.005176  -0.000115   0.000077   0.000418  -0.000308
    11  H   -0.002767  -0.000100  -0.000185  -0.000005   0.000019  -0.000316
    12  H   -0.021527   0.007923  -0.007776  -0.000073   0.005513   0.000015
    13  H    0.608210  -0.007427  -0.004655  -0.000218  -0.000164   0.000030
    14  H   -0.007427   0.655339  -0.021724  -0.007728   0.007707   0.000011
    15  H   -0.004655  -0.021724   0.614774  -0.001803  -0.007465  -0.000296
    16  H   -0.000218  -0.007728  -0.001803   0.579084  -0.020787  -0.003721
    17  H   -0.000164   0.007707  -0.007465  -0.020787   0.644797  -0.007518
    18  H    0.000030   0.000011  -0.000296  -0.003721  -0.007518   0.622824
    19  H   -0.000167   0.005130  -0.000110  -0.004827   0.007054  -0.027881
              19
     1  O   -0.000780
     2  C   -0.006259
     3  C   -0.015850
     4  C   -0.002436
     5  C   -0.003514
     6  C   -0.016429
     7  C    0.363781
     8  H   -0.001528
     9  H    0.007828
    10  H    0.006285
    11  H    0.000170
    12  H    0.000397
    13  H   -0.000167
    14  H    0.005130
    15  H   -0.000110
    16  H   -0.004827
    17  H    0.007054
    18  H   -0.027881
    19  H    0.612311
          Atomic-Atomic Spin Densities.
               1          2          3          4          5          6
     1  O    0.487888  -0.044564   0.002650  -0.000216  -0.000122   0.000606
     2  C   -0.044564   0.039250   0.004044  -0.001190   0.000632  -0.006549
     3  C    0.002650   0.004044  -0.007871  -0.000909  -0.002306   0.004495
     4  C   -0.000216  -0.001190  -0.000909   0.031423   0.015327  -0.009518
     5  C   -0.000122   0.000632  -0.002306   0.015327   0.033879  -0.003855
     6  C    0.000606  -0.006549   0.004495  -0.009518  -0.003855   0.037439
     7  C   -0.013881   0.066127  -0.006978   0.007390   0.003592  -0.005265
     8  H    0.001720  -0.000044  -0.000144   0.000009  -0.000003   0.000055
     9  H   -0.005132   0.013607   0.000379  -0.002383  -0.000933   0.005598
    10  H    0.001503   0.000140   0.004206  -0.001092  -0.001780   0.001479
    11  H    0.002481  -0.006978   0.009684  -0.000992   0.001067  -0.000955
    12  H   -0.000002   0.000197   0.000416  -0.000391  -0.000293   0.000522
    13  H    0.000007   0.000343   0.000658   0.001838  -0.002530   0.000699
    14  H   -0.000004   0.000107  -0.000250   0.000498   0.000813  -0.000046
    15  H    0.000002   0.000051   0.000171  -0.002409   0.002609   0.001492
    16  H   -0.000067   0.000312  -0.000264   0.001204  -0.003620   0.005435
    17  H    0.000013   0.000007   0.000064  -0.000454   0.000154   0.002560
    18  H    0.001250   0.000017  -0.000039  -0.000157  -0.000068   0.002945
    19  H    0.003481  -0.004276   0.001142  -0.000851  -0.000440   0.005119
               7          8          9         10         11         12
     1  O   -0.013881   0.001720  -0.005132   0.001503   0.002481  -0.000002
     2  C    0.066127  -0.000044   0.013607   0.000140  -0.006978   0.000197
     3  C   -0.006978  -0.000144   0.000379   0.004206   0.009684   0.000416
     4  C    0.007390   0.000009  -0.002383  -0.001092  -0.000992  -0.000391
     5  C    0.003592  -0.000003  -0.000933  -0.001780   0.001067  -0.000293
     6  C   -0.005265   0.000055   0.005598   0.001479  -0.000955   0.000522
     7  C    0.121476  -0.000669  -0.014754  -0.003432   0.002777  -0.000158
     8  H   -0.000669  -0.012055   0.000571   0.000058  -0.000078   0.000001
     9  H   -0.014754   0.000571   0.082278   0.001088  -0.005171   0.000396
    10  H   -0.003432   0.000058   0.001088   0.014797  -0.006869   0.000084
    11  H    0.002777  -0.000078  -0.005171  -0.006869   0.063022  -0.000494
    12  H   -0.000158   0.000001   0.000396   0.000084  -0.000494  -0.002148
    13  H   -0.000547   0.000000   0.000249   0.001226  -0.002069   0.000604
    14  H    0.000099  -0.000000  -0.000017  -0.000142   0.000031  -0.000031
    15  H   -0.000687   0.000000   0.000107   0.000110  -0.000065   0.000201
    16  H    0.000659  -0.000006  -0.000517  -0.000137   0.000041  -0.000066
    17  H   -0.000642   0.000002   0.000265   0.000009  -0.000019   0.000013
    18  H   -0.004116   0.000061   0.001436   0.000106  -0.000059   0.000009
    19  H   -0.005635   0.000190   0.001010   0.001120  -0.000334   0.000020
              13         14         15         16         17         18
     1  O    0.000007  -0.000004   0.000002  -0.000067   0.000013   0.001250
     2  C    0.000343   0.000107   0.000051   0.000312   0.000007   0.000017
     3  C    0.000658  -0.000250   0.000171  -0.000264   0.000064  -0.000039
     4  C    0.001838   0.000498  -0.002409   0.001204  -0.000454  -0.000157
     5  C   -0.002530   0.000813   0.002609  -0.003620   0.000154  -0.000068
     6  C    0.000699  -0.000046   0.001492   0.005435   0.002560   0.002945
     7  C   -0.000547   0.000099  -0.000687   0.000659  -0.000642  -0.004116
     8  H    0.000000  -0.000000   0.000000  -0.000006   0.000002   0.000061
     9  H    0.000249  -0.000017   0.000107  -0.000517   0.000265   0.001436
    10  H    0.001226  -0.000142   0.000110  -0.000137   0.000009   0.000106
    11  H   -0.002069   0.000031  -0.000065   0.000041  -0.000019  -0.000059
    12  H    0.000604  -0.000031   0.000201  -0.000066   0.000013   0.000009
    13  H    0.013218  -0.000163   0.000638  -0.000066   0.000019   0.000005
    14  H   -0.000163  -0.001833  -0.000195   0.000191  -0.000058  -0.000013
    15  H    0.000638  -0.000195   0.008702  -0.001596   0.000243   0.000021
    16  H   -0.000066   0.000191  -0.001596   0.068719  -0.001489  -0.001316
    17  H    0.000019  -0.000058   0.000243  -0.001489  -0.002716   0.000185
    18  H    0.000005  -0.000013   0.000021  -0.001316   0.000185  -0.001693
    19  H    0.000072  -0.000164   0.000126  -0.002738   0.000021   0.002465
              19
     1  O    0.003481
     2  C   -0.004276
     3  C    0.001142
     4  C   -0.000851
     5  C   -0.000440
     6  C    0.005119
     7  C   -0.005635
     8  H    0.000190
     9  H    0.001010
    10  H    0.001120
    11  H   -0.000334
    12  H    0.000020
    13  H    0.000072
    14  H   -0.000164
    15  H    0.000126
    16  H   -0.002738
    17  H    0.000021
    18  H    0.002465
    19  H    0.004256
 Mulliken charges and spin densities:
               1          2
     1  O   -0.050497   0.437615
     2  C    0.021489   0.061234
     3  C    0.010850   0.009147
     4  C   -0.008319   0.037128
     5  C   -0.002303   0.042122
     6  C   -0.010776   0.042256
     7  C    0.005105   0.145356
     8  H    0.231170  -0.010331
     9  H    0.106681   0.078075
    10  H    0.062069   0.012472
    11  H    0.099034   0.055020
    12  H    0.040845  -0.001121
    13  H    0.076241   0.014202
    14  H    0.043390  -0.001177
    15  H    0.070482   0.009523
    16  H    0.105643   0.064679
    17  H    0.050887  -0.001825
    18  H    0.071184   0.001041
    19  H    0.076824   0.004584
 Sum of Mulliken charges =   1.00000   1.00000
 Mulliken charges and spin densities with hydrogens summed into heavy atoms:
               1          2
     1  O    0.180673   0.427284
     2  C    0.128170   0.139309
     3  C    0.171952   0.076639
     4  C    0.108768   0.050209
     5  C    0.111570   0.050468
     6  C    0.145754   0.105110
     7  C    0.153113   0.150981
 Electronic spatial extent (au):  <R**2>=            783.4733
 Charge=              1.0000 electrons
 Dipole moment (field-independent basis, Debye):
    X=              1.8129    Y=              1.7170    Z=              0.9682  Tot=              2.6781
 Quadrupole moment (field-independent basis, Debye-Ang):
   XX=            -26.6983   YY=            -33.1827   ZZ=            -39.6075
   XY=              3.2701   XZ=              2.4639   YZ=             -0.0908
 Traceless Quadrupole moment (field-independent basis, Debye-Ang):
   XX=              6.4646   YY=             -0.0199   ZZ=             -6.4447
   XY=              3.2701   XZ=              2.4639   YZ=             -0.0908
 Octapole moment (field-independent basis, Debye-Ang**2):
  XXX=             29.1320  YYY=              2.0111  ZZZ=              0.6357  XYY=              3.0757
  XXY=             13.6735  XXZ=              5.5650  XZZ=              4.3130  YZZ=              0.3514
  YYZ=             -0.5824  XYZ=              0.1713
 Hexadecapole moment (field-independent basis, Debye-Ang**3):
 XXXX=           -429.5399 YYYY=           -295.7400 ZZZZ=            -87.7661 XXXY=             34.8855
 XXXZ=             13.0238 YYYX=             -2.3280 YYYZ=             -0.7542 ZZZX=              0.6739
 ZZZY=             -0.1457 XXYY=           -124.4018 XXZZ=           -105.7774 YYZZ=            -70.1887
 XXYZ=              1.3596 YYXZ=              3.0409 ZZXY=              0.2524
 N-N= 3.297494904291D+02 E-N=-1.368707084710D+03  KE= 3.071256651638D+02
                          Isotropic Fermi Contact Couplings
        Atom                 a.u.       MegaHertz       Gauss      10(-4) cm-1
     1  O(17)              0.16012     -97.06412     -34.63489     -32.37711
     2  C(13)             -0.01803     -20.27221      -7.23363      -6.76208
     3  C(13)             -0.00918     -10.32329      -3.68361      -3.44348
     4  C(13)              0.00568       6.38303       2.27762       2.12915
     5  C(13)              0.00067       0.75775       0.27038       0.25276
     6  C(13)             -0.00175      -1.96931      -0.70270      -0.65689
     7  C(13)              0.03344      37.59012      13.41309      12.53871
     8  H(1)              -0.00555     -24.81413      -8.85430      -8.27710
     9  H(1)               0.03553     158.82270      56.67189      52.97755
    10  H(1)               0.00485      21.70063       7.74332       7.23855
    11  H(1)               0.02290     102.37457      36.52979      34.14848
    12  H(1)              -0.00057      -2.52752      -0.90188      -0.84309
    13  H(1)               0.00649      29.00432      10.34946       9.67480
    14  H(1)              -0.00030      -1.36038      -0.48542      -0.45377
    15  H(1)               0.00452      20.20323       7.20901       6.73907
    16  H(1)               0.02940     131.41408      46.89181      43.83502
    17  H(1)              -0.00068      -3.04442      -1.08632      -1.01551
    18  H(1)               0.00014       0.64163       0.22895       0.21402
    19  H(1)               0.00026       1.17992       0.42102       0.39358
 --------------------------------------------------------
       Center         ----  Spin Dipole Couplings  ----
                      3XX-RR        3YY-RR        3ZZ-RR
 --------------------------------------------------------
     1   Atom       -0.555117     -0.084193      0.639310
     2   Atom       -0.073702      0.076760     -0.003058
     3   Atom       -0.008592      0.025967     -0.017375
     4   Atom       -0.021288      0.060871     -0.039583
     5   Atom       -0.016911      0.060374     -0.043464
     6   Atom        0.003560      0.051825     -0.055386
     7   Atom        0.010469      0.105925     -0.116394
     8   Atom       -0.015113      0.038398     -0.023285
     9   Atom       -0.012259     -0.015142      0.027401
    10   Atom       -0.001536     -0.001732      0.003268
    11   Atom       -0.002223      0.010721     -0.008498
    12   Atom       -0.001370     -0.001923      0.003293
    13   Atom        0.003269      0.001590     -0.004859
    14   Atom       -0.001999     -0.003029      0.005028
    15   Atom        0.009899     -0.003378     -0.006521
    16   Atom       -0.004098      0.006930     -0.002833
    17   Atom       -0.001968     -0.004005      0.005972
    18   Atom       -0.001892      0.013870     -0.011977
    19   Atom       -0.008081     -0.008350      0.016432
 --------------------------------------------------------
                        XY            XZ            YZ
 --------------------------------------------------------
     1   Atom       -0.493781      0.694096     -1.111616
     2   Atom       -0.076605      0.050674     -0.160764
     3   Atom       -0.019205      0.015293     -0.023719
     4   Atom       -0.035272     -0.000907      0.000692
     5   Atom       -0.045874     -0.004452      0.013543
     6   Atom       -0.074173     -0.002134      0.003754
     7   Atom       -0.190552      0.060627     -0.078167
     8   Atom        0.049539      0.032443      0.022384
     9   Atom       -0.001509     -0.006624      0.011816
    10   Atom        0.003109      0.001143      0.006873
    11   Atom       -0.001600      0.002310     -0.005088
    12   Atom        0.001551     -0.001365     -0.003909
    13   Atom        0.007246      0.003652      0.002999
    14   Atom       -0.000459      0.004258     -0.001319
    15   Atom        0.004559     -0.002938     -0.001268
    16   Atom       -0.009426      0.005198     -0.011842
    17   Atom       -0.004570     -0.003152      0.000631
    18   Atom        0.005430      0.007352      0.007468
    19   Atom       -0.008113     -0.000821     -0.005271
 --------------------------------------------------------


 ---------------------------------------------------------------------------------
              Anisotropic Spin Dipole Couplings in Principal Axis System
 ---------------------------------------------------------------------------------

       Atom             a.u.   MegaHertz   Gauss  10(-4) cm-1        Axes

              Baa    -0.8938    64.678    23.079    21.574 -0.2764  0.7143  0.6430
     1 O(17)  Bbb    -0.8661    62.671    22.363    20.905  0.8969  0.4321 -0.0945
              Bcc     1.7600  -127.349   -45.441   -42.479  0.3453 -0.5506  0.7600
 
              Baa    -0.1305   -17.508    -6.247    -5.840  0.2241  0.6477  0.7282
     2 C(13)  Bbb    -0.0996   -13.370    -4.771    -4.460  0.9308  0.0791 -0.3568
              Bcc     0.2301    30.878    11.018    10.300 -0.2887  0.7578 -0.5852
 
              Baa    -0.0307    -4.117    -1.469    -1.373 -0.4107  0.2302  0.8822
     3 C(13)  Bbb    -0.0160    -2.151    -0.768    -0.718  0.8206  0.5151  0.2476
              Bcc     0.0467     6.269     2.237     2.091 -0.3974  0.8257 -0.4004
 
              Baa    -0.0397    -5.322    -1.899    -1.775  0.1100  0.0317  0.9934
     4 C(13)  Bbb    -0.0343    -4.600    -1.642    -1.535  0.9313  0.3460 -0.1141
              Bcc     0.0739     9.923     3.541     3.310 -0.3474  0.9377  0.0085
 
              Baa    -0.0454    -6.096    -2.175    -2.034 -0.1593 -0.1930  0.9682
     5 C(13)  Bbb    -0.0379    -5.081    -1.813    -1.695  0.8945  0.3868  0.2243
              Bcc     0.0833    11.177     3.988     3.728 -0.4178  0.9018  0.1110
 
              Baa    -0.0555    -7.453    -2.660    -2.486 -0.0582 -0.0750  0.9955
     6 C(13)  Bbb    -0.0503    -6.745    -2.407    -2.250  0.8072  0.5831  0.0912
              Bcc     0.1058    14.198     5.066     4.736 -0.5874  0.8089  0.0266
 
              Baa    -0.1411   -18.941    -6.759    -6.318 -0.0708  0.2509  0.9654
     7 C(13)  Bbb    -0.1382   -18.547    -6.618    -6.187  0.7993  0.5933 -0.0956
              Bcc     0.2794    37.488    13.377    12.505 -0.5967  0.7649 -0.2425
 
              Baa    -0.0564   -30.113   -10.745   -10.045  0.7728 -0.2679 -0.5754
     8 H(1)   Bbb    -0.0241   -12.878    -4.595    -4.296  0.3638 -0.5558  0.7475
              Bcc     0.0806    42.991    15.340    14.340  0.5200  0.7870  0.3320
 
              Baa    -0.0182    -9.717    -3.467    -3.241 -0.0401  0.9658 -0.2560
     9 H(1)   Bbb    -0.0133    -7.098    -2.533    -2.368  0.9874  0.0776  0.1381
              Bcc     0.0315    16.815     6.000     5.609 -0.1533  0.2473  0.9567
 
              Baa    -0.0072    -3.858    -1.377    -1.287 -0.3405  0.8033 -0.4887
    10 H(1)   Bbb    -0.0016    -0.844    -0.301    -0.281  0.9037  0.1361 -0.4059
              Bcc     0.0088     4.702     1.678     1.568  0.2595  0.5799  0.7723
 
              Baa    -0.0102    -5.445    -1.943    -1.816 -0.2320  0.2130  0.9491
    11 H(1)   Bbb    -0.0021    -1.115    -0.398    -0.372  0.9618  0.1960  0.1911
              Bcc     0.0123     6.560     2.341     2.188 -0.1454  0.9572 -0.2504
 
              Baa    -0.0042    -2.255    -0.805    -0.752 -0.2810  0.8715  0.4020
    12 H(1)   Bbb    -0.0017    -0.895    -0.319    -0.298  0.9241  0.1327  0.3583
              Bcc     0.0059     3.149     1.124     1.050 -0.2589 -0.4722  0.8426
 
              Baa    -0.0063    -3.349    -1.195    -1.117 -0.2947 -0.0912  0.9512
    13 H(1)   Bbb    -0.0048    -2.584    -0.922    -0.862 -0.6303  0.7668 -0.1217
              Bcc     0.0111     5.933     2.117     1.979  0.7183  0.6354  0.2834
 
              Baa    -0.0040    -2.151    -0.768    -0.718  0.8812 -0.1742 -0.4395
    14 H(1)   Bbb    -0.0032    -1.703    -0.608    -0.568  0.2153  0.9755  0.0450
              Bcc     0.0072     3.854     1.375     1.286  0.4209 -0.1342  0.8971
 
              Baa    -0.0071    -3.799    -1.356    -1.267  0.1185  0.1861  0.9754
    15 H(1)   Bbb    -0.0047    -2.531    -0.903    -0.844 -0.3198  0.9371 -0.1399
              Bcc     0.0119     6.330     2.259     2.112  0.9400  0.2954 -0.1706
 
              Baa    -0.0111    -5.918    -2.112    -1.974  0.3359  0.6336  0.6969
    16 H(1)   Bbb    -0.0086    -4.591    -1.638    -1.531  0.8473  0.1198 -0.5174
              Bcc     0.0197    10.509     3.750     3.506 -0.4113  0.7643 -0.4966
 
              Baa    -0.0078    -4.182    -1.492    -1.395  0.6476  0.7535  0.1134
    17 H(1)   Bbb     0.0003     0.171     0.061     0.057  0.6506 -0.6242  0.4326
              Bcc     0.0075     4.010     1.431     1.338 -0.3967  0.2064  0.8944
 
              Baa    -0.0165    -8.790    -3.136    -2.932 -0.3996 -0.1510  0.9042
    18 H(1)   Bbb    -0.0020    -1.084    -0.387    -0.362  0.8492 -0.4323  0.3031
              Bcc     0.0185     9.874     3.523     3.294  0.3451  0.8890  0.3010
 
              Baa    -0.0169    -9.019    -3.218    -3.008  0.6776  0.7236  0.1311
    19 H(1)   Bbb    -0.0006    -0.337    -0.120    -0.113  0.7345 -0.6575 -0.1678
              Bcc     0.0175     9.356     3.338     3.121  0.0352 -0.2100  0.9771
 

 ---------------------------------------------------------------------------------

 ******************************Gaussian NBO Version 3.1******************************
             N A T U R A L   A T O M I C   O R B I T A L   A N D
          N A T U R A L   B O N D   O R B I T A L   A N A L Y S I S
 ******************************Gaussian NBO Version 3.1******************************
       /RESON  / : Allow strongly delocalized NBO set

 Analyzing the SCF density

 Job title: 1                                                               

 Storage needed:     76152 in NPA,    100705 in NBO ( 939522101 available)
 GSVD:  LWork=       14314 too small for GESVD, short by        6347 words or        6347 for optimal perf.


 NATURAL POPULATIONS:  Natural atomic orbital occupancies 
                                                          
   NAO  Atom  No  lang   Type(AO)    Occupancy
 --------------------------------------------
     1    O    1  S      Cor( 1S)     1.99973
     2    O    1  S      Val( 2S)     1.68506
     3    O    1  S      Ryd( 3S)     0.00121
     4    O    1  px     Val( 2p)     1.47152
     5    O    1  px     Ryd( 3p)     0.00175
     6    O    1  py     Val( 2p)     1.59945
     7    O    1  py     Ryd( 3p)     0.00157
     8    O    1  pz     Val( 2p)     1.65204
     9    O    1  pz     Ryd( 3p)     0.00154
    10    O    1  dxy    Ryd( 3d)     0.00099
    11    O    1  dxz    Ryd( 3d)     0.00070
    12    O    1  dyz    Ryd( 3d)     0.00102
    13    O    1  dx2y2  Ryd( 3d)     0.00099
    14    O    1  dz2    Ryd( 3d)     0.00081

    15    C    2  S      Cor( 1S)     1.99881
    16    C    2  S      Val( 2S)     0.94991
    17    C    2  S      Ryd( 3S)     0.00265
    18    C    2  px     Val( 2p)     0.73361
    19    C    2  px     Ryd( 3p)     0.00526
    20    C    2  py     Val( 2p)     1.03437
    21    C    2  py     Ryd( 3p)     0.00259
    22    C    2  pz     Val( 2p)     1.13584
    23    C    2  pz     Ryd( 3p)     0.00206
    24    C    2  dxy    Ryd( 3d)     0.00147
    25    C    2  dxz    Ryd( 3d)     0.00149
    26    C    2  dyz    Ryd( 3d)     0.00080
    27    C    2  dx2y2  Ryd( 3d)     0.00222
    28    C    2  dz2    Ryd( 3d)     0.00149

    29    C    3  S      Cor( 1S)     1.99904
    30    C    3  S      Val( 2S)     1.02924
    31    C    3  S      Ryd( 3S)     0.00157
    32    C    3  px     Val( 2p)     1.08568
    33    C    3  px     Ryd( 3p)     0.00423
    34    C    3  py     Val( 2p)     1.10402
    35    C    3  py     Ryd( 3p)     0.00409
    36    C    3  pz     Val( 2p)     1.21793
    37    C    3  pz     Ryd( 3p)     0.00328
    38    C    3  dxy    Ryd( 3d)     0.00077
    39    C    3  dxz    Ryd( 3d)     0.00055
    40    C    3  dyz    Ryd( 3d)     0.00038
    41    C    3  dx2y2  Ryd( 3d)     0.00049
    42    C    3  dz2    Ryd( 3d)     0.00085

    43    C    4  S      Cor( 1S)     1.99910
    44    C    4  S      Val( 2S)     1.02290
    45    C    4  S      Ryd( 3S)     0.00084
    46    C    4  px     Val( 2p)     1.04779
    47    C    4  px     Ryd( 3p)     0.00269
    48    C    4  py     Val( 2p)     1.12534
    49    C    4  py     Ryd( 3p)     0.00441
    50    C    4  pz     Val( 2p)     1.21674
    51    C    4  pz     Ryd( 3p)     0.00312
    52    C    4  dxy    Ryd( 3d)     0.00065
    53    C    4  dxz    Ryd( 3d)     0.00041
    54    C    4  dyz    Ryd( 3d)     0.00042
    55    C    4  dx2y2  Ryd( 3d)     0.00075
    56    C    4  dz2    Ryd( 3d)     0.00096

    57    C    5  S      Cor( 1S)     1.99910
    58    C    5  S      Val( 2S)     1.02419
    59    C    5  S      Ryd( 3S)     0.00091
    60    C    5  px     Val( 2p)     1.18797
    61    C    5  px     Ryd( 3p)     0.00505
    62    C    5  py     Val( 2p)     0.98933
    63    C    5  py     Ryd( 3p)     0.00214
    64    C    5  pz     Val( 2p)     1.20894
    65    C    5  pz     Ryd( 3p)     0.00275
    66    C    5  dxy    Ryd( 3d)     0.00062
    67    C    5  dxz    Ryd( 3d)     0.00036
    68    C    5  dyz    Ryd( 3d)     0.00049
    69    C    5  dx2y2  Ryd( 3d)     0.00076
    70    C    5  dz2    Ryd( 3d)     0.00097

    71    C    6  S      Cor( 1S)     1.99907
    72    C    6  S      Val( 2S)     1.02881
    73    C    6  S      Ryd( 3S)     0.00091
    74    C    6  px     Val( 2p)     1.01983
    75    C    6  px     Ryd( 3p)     0.00241
    76    C    6  py     Val( 2p)     1.12827
    77    C    6  py     Ryd( 3p)     0.00381
    78    C    6  pz     Val( 2p)     1.22351
    79    C    6  pz     Ryd( 3p)     0.00303
    80    C    6  dxy    Ryd( 3d)     0.00057
    81    C    6  dxz    Ryd( 3d)     0.00041
    82    C    6  dyz    Ryd( 3d)     0.00047
    83    C    6  dx2y2  Ryd( 3d)     0.00076
    84    C    6  dz2    Ryd( 3d)     0.00097

    85    C    7  S      Cor( 1S)     1.99903
    86    C    7  S      Val( 2S)     1.04355
    87    C    7  S      Ryd( 3S)     0.00124
    88    C    7  px     Val( 2p)     1.07797
    89    C    7  px     Ryd( 3p)     0.00361
    90    C    7  py     Val( 2p)     1.06002
    91    C    7  py     Ryd( 3p)     0.00394
    92    C    7  pz     Val( 2p)     1.22753
    93    C    7  pz     Ryd( 3p)     0.00301
    94    C    7  dxy    Ryd( 3d)     0.00086
    95    C    7  dxz    Ryd( 3d)     0.00059
    96    C    7  dyz    Ryd( 3d)     0.00046
    97    C    7  dx2y2  Ryd( 3d)     0.00052
    98    C    7  dz2    Ryd( 3d)     0.00091

    99    H    8  S      Val( 1S)     0.49521
   100    H    8  S      Ryd( 2S)     0.00127
   101    H    8  px     Ryd( 2p)     0.00155
   102    H    8  py     Ryd( 2p)     0.00196
   103    H    8  pz     Ryd( 2p)     0.00123

   104    H    9  S      Val( 1S)     0.70956
   105    H    9  S      Ryd( 2S)     0.00343
   106    H    9  px     Ryd( 2p)     0.00007
   107    H    9  py     Ryd( 2p)     0.00020
   108    H    9  pz     Ryd( 2p)     0.00087

   109    H   10  S      Val( 1S)     0.74048
   110    H   10  S      Ryd( 2S)     0.00271
   111    H   10  px     Ryd( 2p)     0.00012
   112    H   10  py     Ryd( 2p)     0.00016
   113    H   10  pz     Ryd( 2p)     0.00075

   114    H   11  S      Val( 1S)     0.69752
   115    H   11  S      Ryd( 2S)     0.00167
   116    H   11  px     Ryd( 2p)     0.00025
   117    H   11  py     Ryd( 2p)     0.00060
   118    H   11  pz     Ryd( 2p)     0.00023

   119    H   12  S      Val( 1S)     0.76385
   120    H   12  S      Ryd( 2S)     0.00252
   121    H   12  px     Ryd( 2p)     0.00016
   122    H   12  py     Ryd( 2p)     0.00016
   123    H   12  pz     Ryd( 2p)     0.00072

   124    H   13  S      Val( 1S)     0.72046
   125    H   13  S      Ryd( 2S)     0.00173
   126    H   13  px     Ryd( 2p)     0.00027
   127    H   13  py     Ryd( 2p)     0.00054
   128    H   13  pz     Ryd( 2p)     0.00022

   129    H   14  S      Val( 1S)     0.76149
   130    H   14  S      Ryd( 2S)     0.00253
   131    H   14  px     Ryd( 2p)     0.00017
   132    H   14  py     Ryd( 2p)     0.00012
   133    H   14  pz     Ryd( 2p)     0.00074

   134    H   15  S      Val( 1S)     0.72668
   135    H   15  S      Ryd( 2S)     0.00170
   136    H   15  px     Ryd( 2p)     0.00072
   137    H   15  py     Ryd( 2p)     0.00011
   138    H   15  pz     Ryd( 2p)     0.00019

   139    H   16  S      Val( 1S)     0.68801
   140    H   16  S      Ryd( 2S)     0.00158
   141    H   16  px     Ryd( 2p)     0.00029
   142    H   16  py     Ryd( 2p)     0.00056
   143    H   16  pz     Ryd( 2p)     0.00024

   144    H   17  S      Val( 1S)     0.75776
   145    H   17  S      Ryd( 2S)     0.00254
   146    H   17  px     Ryd( 2p)     0.00015
   147    H   17  py     Ryd( 2p)     0.00014
   148    H   17  pz     Ryd( 2p)     0.00073

   149    H   18  S      Val( 1S)     0.73416
   150    H   18  S      Ryd( 2S)     0.00237
   151    H   18  px     Ryd( 2p)     0.00021
   152    H   18  py     Ryd( 2p)     0.00062
   153    H   18  pz     Ryd( 2p)     0.00022

   154    H   19  S      Val( 1S)     0.73257
   155    H   19  S      Ryd( 2S)     0.00312
   156    H   19  px     Ryd( 2p)     0.00010
   157    H   19  py     Ryd( 2p)     0.00016
   158    H   19  pz     Ryd( 2p)     0.00077

 WARNING:  1 low occupancy (<1.9990e) core orbital  found on  C    2


 Summary of Natural Population Analysis:                  
                                                          
                                       Natural Population 
                Natural  -----------------------------------------------
    Atom  No    Charge         Core      Valence    Rydberg      Total
 -----------------------------------------------------------------------
      O    1   -0.41836      1.99973     6.40807    0.01056     8.41836
      C    2    0.12744      1.99881     3.85373    0.02003     5.87256
      C    3   -0.45212      1.99904     4.43688    0.01621     6.45212
      C    4   -0.42612      1.99910     4.41277    0.01425     6.42612
      C    5   -0.42359      1.99910     4.41043    0.01405     6.42359
      C    6   -0.41282      1.99907     4.40042    0.01333     6.41282
      C    7   -0.42323      1.99903     4.40907    0.01513     6.42323
      H    8    0.49878      0.00000     0.49521    0.00601     0.50122
      H    9    0.28587      0.00000     0.70956    0.00457     0.71413
      H   10    0.25579      0.00000     0.74048    0.00373     0.74421
      H   11    0.29974      0.00000     0.69752    0.00275     0.70026
      H   12    0.23258      0.00000     0.76385    0.00356     0.76742
      H   13    0.27679      0.00000     0.72046    0.00276     0.72321
      H   14    0.23495      0.00000     0.76149    0.00356     0.76505
      H   15    0.27059      0.00000     0.72668    0.00272     0.72941
      H   16    0.30932      0.00000     0.68801    0.00267     0.69068
      H   17    0.23868      0.00000     0.75776    0.00356     0.76132
      H   18    0.26242      0.00000     0.73416    0.00342     0.73758
      H   19    0.26329      0.00000     0.73257    0.00414     0.73671
 =======================================================================
   * Total *    1.00000     13.99387    40.85909    0.14703    55.00000

                                 Natural Population      
 --------------------------------------------------------
   Core                      13.99387 ( 99.9562% of  14)
   Valence                   40.85909 ( 99.6563% of  41)
   Natural Minimal Basis     54.85297 ( 99.7327% of  55)
   Natural Rydberg Basis      0.14703 (  0.2673% of  55)
 --------------------------------------------------------

    Atom  No          Natural Electron Configuration
 ----------------------------------------------------------------------------
      O    1      [core]2S( 1.69)2p( 4.72)
      C    2      [core]2S( 0.95)2p( 2.90)3p( 0.01)3d( 0.01)
      C    3      [core]2S( 1.03)2p( 3.41)3p( 0.01)
      C    4      [core]2S( 1.02)2p( 3.39)3p( 0.01)
      C    5      [core]2S( 1.02)2p( 3.39)3p( 0.01)
      C    6      [core]2S( 1.03)2p( 3.37)3p( 0.01)
      C    7      [core]2S( 1.04)2p( 3.37)3p( 0.01)
      H    8            1S( 0.50)
      H    9            1S( 0.71)
      H   10            1S( 0.74)
      H   11            1S( 0.70)
      H   12            1S( 0.76)
      H   13            1S( 0.72)
      H   14            1S( 0.76)
      H   15            1S( 0.73)
      H   16            1S( 0.69)
      H   17            1S( 0.76)
      H   18            1S( 0.73)
      H   19            1S( 0.73)


 ***************************************************
 *******         Alpha spin orbitals         *******
 ***************************************************


 NATURAL POPULATIONS:  Natural atomic orbital occupancies 
                                                          
   NAO  Atom  No  lang   Type(AO)    Occupancy      Energy
 ----------------------------------------------------------
     1    O    1  S      Cor( 1S)     0.99987     -19.23989
     2    O    1  S      Val( 2S)     0.84687      -1.15793
     3    O    1  S      Ryd( 3S)     0.00061       1.18239
     4    O    1  px     Val( 2p)     0.76464      -0.56410
     5    O    1  px     Ryd( 3p)     0.00092       0.88744
     6    O    1  py     Val( 2p)     0.86661      -0.57183
     7    O    1  py     Ryd( 3p)     0.00087       0.94983
     8    O    1  pz     Val( 2p)     0.95027      -0.58861
     9    O    1  pz     Ryd( 3p)     0.00080       0.84554
    10    O    1  dxy    Ryd( 3d)     0.00046       2.77064
    11    O    1  dxz    Ryd( 3d)     0.00035       2.61457
    12    O    1  dyz    Ryd( 3d)     0.00053       2.63104
    13    O    1  dx2y2  Ryd( 3d)     0.00050       2.81292
    14    O    1  dz2    Ryd( 3d)     0.00043       2.60677

    15    C    2  S      Cor( 1S)     0.99940     -10.36216
    16    C    2  S      Val( 2S)     0.47285      -0.43649
    17    C    2  S      Ryd( 3S)     0.00126       0.68925
    18    C    2  px     Val( 2p)     0.36477      -0.29980
    19    C    2  px     Ryd( 3p)     0.00257       0.47668
    20    C    2  py     Val( 2p)     0.54090      -0.32208
    21    C    2  py     Ryd( 3p)     0.00135       0.39747
    22    C    2  pz     Val( 2p)     0.58523      -0.32627
    23    C    2  pz     Ryd( 3p)     0.00097       0.55128
    24    C    2  dxy    Ryd( 3d)     0.00084       1.94330
    25    C    2  dxz    Ryd( 3d)     0.00078       1.84732
    26    C    2  dyz    Ryd( 3d)     0.00044       1.84486
    27    C    2  dx2y2  Ryd( 3d)     0.00111       1.97032
    28    C    2  dz2    Ryd( 3d)     0.00088       2.19702

    29    C    3  S      Cor( 1S)     0.99952     -10.25080
    30    C    3  S      Val( 2S)     0.51381      -0.40533
    31    C    3  S      Ryd( 3S)     0.00081       0.77432
    32    C    3  px     Val( 2p)     0.54537      -0.26338
    33    C    3  px     Ryd( 3p)     0.00218       0.44940
    34    C    3  py     Val( 2p)     0.56165      -0.26869
    35    C    3  py     Ryd( 3p)     0.00228       0.50286
    36    C    3  pz     Val( 2p)     0.61138      -0.26994
    37    C    3  pz     Ryd( 3p)     0.00178       0.53850
    38    C    3  dxy    Ryd( 3d)     0.00043       2.07718
    39    C    3  dxz    Ryd( 3d)     0.00027       1.93628
    40    C    3  dyz    Ryd( 3d)     0.00021       1.97681
    41    C    3  dx2y2  Ryd( 3d)     0.00026       2.03813
    42    C    3  dz2    Ryd( 3d)     0.00044       2.24971

    43    C    4  S      Cor( 1S)     0.99955     -10.23994
    44    C    4  S      Val( 2S)     0.51163      -0.38372
    45    C    4  S      Ryd( 3S)     0.00042       0.80541
    46    C    4  px     Val( 2p)     0.52538      -0.24115
    47    C    4  px     Ryd( 3p)     0.00138       0.44417
    48    C    4  py     Val( 2p)     0.58068      -0.25006
    49    C    4  py     Ryd( 3p)     0.00223       0.50965
    50    C    4  pz     Val( 2p)     0.60841      -0.24857
    51    C    4  pz     Ryd( 3p)     0.00157       0.54038
    52    C    4  dxy    Ryd( 3d)     0.00035       2.07197
    53    C    4  dxz    Ryd( 3d)     0.00021       1.94069
    54    C    4  dyz    Ryd( 3d)     0.00023       1.99714
    55    C    4  dx2y2  Ryd( 3d)     0.00038       2.06228
    56    C    4  dz2    Ryd( 3d)     0.00048       2.26528

    57    C    5  S      Cor( 1S)     0.99955     -10.23645
    58    C    5  S      Val( 2S)     0.51217      -0.38220
    59    C    5  S      Ryd( 3S)     0.00046       0.80353
    60    C    5  px     Val( 2p)     0.59800      -0.24692
    61    C    5  px     Ryd( 3p)     0.00259       0.56579
    62    C    5  py     Val( 2p)     0.51168      -0.24033
    63    C    5  py     Ryd( 3p)     0.00112       0.41499
    64    C    5  pz     Val( 2p)     0.60494      -0.24507
    65    C    5  pz     Ryd( 3p)     0.00139       0.52213
    66    C    5  dxy    Ryd( 3d)     0.00034       2.01708
    67    C    5  dxz    Ryd( 3d)     0.00018       1.98173
    68    C    5  dyz    Ryd( 3d)     0.00026       1.93380
    69    C    5  dx2y2  Ryd( 3d)     0.00039       2.12594
    70    C    5  dz2    Ryd( 3d)     0.00049       2.28570

    71    C    6  S      Cor( 1S)     0.99953     -10.25668
    72    C    6  S      Val( 2S)     0.51377      -0.40425
    73    C    6  S      Ryd( 3S)     0.00048       0.78778
    74    C    6  px     Val( 2p)     0.51807      -0.25853
    75    C    6  px     Ryd( 3p)     0.00130       0.42557
    76    C    6  py     Val( 2p)     0.58572      -0.26797
    77    C    6  py     Ryd( 3p)     0.00219       0.49880
    78    C    6  pz     Val( 2p)     0.61123      -0.26453
    79    C    6  pz     Ryd( 3p)     0.00164       0.52599
    80    C    6  dxy    Ryd( 3d)     0.00034       2.05128
    81    C    6  dxz    Ryd( 3d)     0.00021       1.92157
    82    C    6  dyz    Ryd( 3d)     0.00024       1.98535
    83    C    6  dx2y2  Ryd( 3d)     0.00041       2.04766
    84    C    6  dz2    Ryd( 3d)     0.00049       2.24822

    85    C    7  S      Cor( 1S)     0.99952     -10.28683
    86    C    7  S      Val( 2S)     0.52333      -0.44079
    87    C    7  S      Ryd( 3S)     0.00060       0.76448
    88    C    7  px     Val( 2p)     0.55854      -0.30016
    89    C    7  px     Ryd( 3p)     0.00209       0.40840
    90    C    7  py     Val( 2p)     0.57204      -0.30186
    91    C    7  py     Ryd( 3p)     0.00200       0.48781
    92    C    7  pz     Val( 2p)     0.61980      -0.29819
    93    C    7  pz     Ryd( 3p)     0.00152       0.52371
    94    C    7  dxy    Ryd( 3d)     0.00052       2.03936
    95    C    7  dxz    Ryd( 3d)     0.00032       1.90112
    96    C    7  dyz    Ryd( 3d)     0.00025       1.94268
    97    C    7  dx2y2  Ryd( 3d)     0.00029       2.00466
    98    C    7  dz2    Ryd( 3d)     0.00048       2.22171

    99    H    8  S      Val( 1S)     0.24294      -0.10852
   100    H    8  S      Ryd( 2S)     0.00063       0.22334
   101    H    8  px     Ryd( 2p)     0.00079       1.71766
   102    H    8  py     Ryd( 2p)     0.00097       1.97839
   103    H    8  pz     Ryd( 2p)     0.00069       1.53159

   104    H    9  S      Val( 1S)     0.38432      -0.14586
   105    H    9  S      Ryd( 2S)     0.00177       0.17358
   106    H    9  px     Ryd( 2p)     0.00003       1.70498
   107    H    9  py     Ryd( 2p)     0.00010       1.58524
   108    H    9  pz     Ryd( 2p)     0.00048       2.12724

   109    H   10  S      Val( 1S)     0.37494      -0.09197
   110    H   10  S      Ryd( 2S)     0.00144       0.21997
   111    H   10  px     Ryd( 2p)     0.00006       1.68618
   112    H   10  py     Ryd( 2p)     0.00009       1.67462
   113    H   10  pz     Ryd( 2p)     0.00038       2.19844

   114    H   11  S      Val( 1S)     0.36931      -0.08600
   115    H   11  S      Ryd( 2S)     0.00110       0.19406
   116    H   11  px     Ryd( 2p)     0.00013       1.77754
   117    H   11  py     Ryd( 2p)     0.00032       2.00693
   118    H   11  pz     Ryd( 2p)     0.00012       1.73214

   119    H   12  S      Val( 1S)     0.38126      -0.08117
   120    H   12  S      Ryd( 2S)     0.00126       0.22702
   121    H   12  px     Ryd( 2p)     0.00008       1.64089
   122    H   12  py     Ryd( 2p)     0.00008       1.69283
   123    H   12  pz     Ryd( 2p)     0.00036       2.20844

   124    H   13  S      Val( 1S)     0.36556      -0.05897
   125    H   13  S      Ryd( 2S)     0.00088       0.20981
   126    H   13  px     Ryd( 2p)     0.00014       1.76892
   127    H   13  py     Ryd( 2p)     0.00027       2.02953
   128    H   13  pz     Ryd( 2p)     0.00011       1.75375

   129    H   14  S      Val( 1S)     0.38026      -0.07634
   130    H   14  S      Ryd( 2S)     0.00126       0.22978
   131    H   14  px     Ryd( 2p)     0.00008       1.72033
   132    H   14  py     Ryd( 2p)     0.00006       1.61735
   133    H   14  pz     Ryd( 2p)     0.00037       2.21605

   134    H   15  S      Val( 1S)     0.36696      -0.05758
   135    H   15  S      Ryd( 2S)     0.00087       0.21252
   136    H   15  px     Ryd( 2p)     0.00036       2.17468
   137    H   15  py     Ryd( 2p)     0.00006       1.64739
   138    H   15  pz     Ryd( 2p)     0.00010       1.73425

   139    H   16  S      Val( 1S)     0.36813      -0.08597
   140    H   16  S      Ryd( 2S)     0.00095       0.19227
   141    H   16  px     Ryd( 2p)     0.00015       1.73080
   142    H   16  py     Ryd( 2p)     0.00030       2.00867
   143    H   16  pz     Ryd( 2p)     0.00014       1.72829

   144    H   17  S      Val( 1S)     0.37819      -0.09060
   145    H   17  S      Ryd( 2S)     0.00129       0.21803
   146    H   17  px     Ryd( 2p)     0.00008       1.62605
   147    H   17  py     Ryd( 2p)     0.00007       1.68453
   148    H   17  pz     Ryd( 2p)     0.00036       2.19654

   149    H   18  S      Val( 1S)     0.36732      -0.10501
   150    H   18  S      Ryd( 2S)     0.00121       0.18302
   151    H   18  px     Ryd( 2p)     0.00011       1.75325
   152    H   18  py     Ryd( 2p)     0.00030       1.98447
   153    H   18  pz     Ryd( 2p)     0.00011       1.71703

   154    H   19  S      Val( 1S)     0.36737      -0.10300
   155    H   19  S      Ryd( 2S)     0.00161       0.20078
   156    H   19  px     Ryd( 2p)     0.00005       1.64734
   157    H   19  py     Ryd( 2p)     0.00008       1.65721
   158    H   19  pz     Ryd( 2p)     0.00038       2.17859


 Summary of Natural Population Analysis:                  
                                                          
                                       Natural Population 
                Natural  -----------------------------------------------
    Atom  No    Charge         Core      Valence    Rydberg      Total
 -----------------------------------------------------------------------
      O    1   -0.43373      0.99987     3.42839    0.00547     4.43373
      C    2    0.02667      0.99940     1.96374    0.01020     2.97333
      C    3   -0.24036      0.99952     2.23220    0.00864     3.24036
      C    4   -0.23291      0.99955     2.22610    0.00726     3.23291
      C    5   -0.23356      0.99955     2.22679    0.00722     3.23356
      C    6   -0.23563      0.99953     2.22879    0.00730     3.23563
      C    7   -0.28129      0.99952     2.27370    0.00807     3.28129
      H    8    0.25398      0.00000     0.24294    0.00308     0.24602
      H    9    0.11329      0.00000     0.38432    0.00239     0.38671
      H   10    0.12309      0.00000     0.37494    0.00196     0.37691
      H   11    0.12903      0.00000     0.36931    0.00167     0.37097
      H   12    0.11697      0.00000     0.38126    0.00178     0.38303
      H   13    0.13304      0.00000     0.36556    0.00141     0.36696
      H   14    0.11796      0.00000     0.38026    0.00178     0.38204
      H   15    0.13166      0.00000     0.36696    0.00138     0.36834
      H   16    0.13033      0.00000     0.36813    0.00154     0.36967
      H   17    0.12000      0.00000     0.37819    0.00181     0.38000
      H   18    0.13095      0.00000     0.36732    0.00173     0.36905
      H   19    0.13051      0.00000     0.36737    0.00212     0.36949
 =======================================================================
   * Total *    0.00000      6.99694    20.92626    0.07680    28.00000

                                 Natural Population      
 --------------------------------------------------------
   Core                       6.99694 ( 99.9563% of   7)
   Valence                   20.92626 ( 99.6489% of  21)
   Natural Minimal Basis     27.92320 ( 99.7257% of  28)
   Natural Rydberg Basis      0.07680 (  0.2743% of  28)
 --------------------------------------------------------

    Atom  No          Natural Electron Configuration
 ----------------------------------------------------------------------------
      O    1      [core]2S( 0.85)2p( 2.58)
      C    2      [core]2S( 0.47)2p( 1.49)
      C    3      [core]2S( 0.51)2p( 1.72)3p( 0.01)
      C    4      [core]2S( 0.51)2p( 1.71)3p( 0.01)
      C    5      [core]2S( 0.51)2p( 1.71)3p( 0.01)
      C    6      [core]2S( 0.51)2p( 1.72)3p( 0.01)
      C    7      [core]2S( 0.52)2p( 1.75)3p( 0.01)
      H    8            1S( 0.24)
      H    9            1S( 0.38)
      H   10            1S( 0.37)
      H   11            1S( 0.37)
      H   12            1S( 0.38)
      H   13            1S( 0.37)
      H   14            1S( 0.38)
      H   15            1S( 0.37)
      H   16            1S( 0.37)
      H   17            1S( 0.38)
      H   18            1S( 0.37)
      H   19            1S( 0.37)


 NATURAL BOND ORBITAL ANALYSIS, alpha spin orbitals:

                       Occupancies       Lewis Structure    Low   High
           Occ.    -------------------  -----------------   occ   occ
  Cycle   Thresh.   Lewis   Non-Lewis     CR  BD  3C  LP    (L)   (NL)   Dev
 =============================================================================
   1(1)    0.90    27.77898   0.22102      7  19   0   2     0      0    0.01
 -----------------------------------------------------------------------------

 Structure accepted: No low occupancy Lewis orbitals

 --------------------------------------------------------
   Core                      6.99694 ( 99.956% of   7)
   Valence Lewis            20.78204 ( 98.962% of  21)
  ==================       ============================
   Total Lewis              27.77898 ( 99.211% of  28)
  -----------------------------------------------------
   Valence non-Lewis         0.16964 (  0.606% of  28)
   Rydberg non-Lewis         0.05138 (  0.184% of  28)
  ==================       ============================
   Total non-Lewis           0.22102 (  0.789% of  28)
 --------------------------------------------------------


       (Occupancy)   Bond orbital/ Coefficients/ Hybrids
 ---------------------------------------------------------------------------------
     1. (0.99694) BD ( 1) O   1 - C   2  
                ( 69.71%)   0.8349* O   1 s( 34.00%)p 1.94( 65.94%)d 0.00(  0.06%)
                                            0.0001 -0.5831 -0.0026  0.7608 -0.0051
                                           -0.0559  0.0050 -0.2781  0.0020  0.0115
                                            0.0152 -0.0051 -0.0136  0.0061
                ( 30.29%)   0.5504* C   2 s( 19.00%)p 4.25( 80.68%)d 0.02(  0.32%)
                                            0.0000 -0.4340 -0.0411 -0.8579 -0.0304
                                            0.0228  0.0127  0.2632  0.0017  0.0001
                                            0.0280  0.0010 -0.0444  0.0199
     2. (0.99482) BD ( 1) O   1 - H   8  
                ( 75.73%)   0.8702* O   1 s( 19.74%)p 4.06( 80.17%)d 0.00(  0.08%)
                                            0.0002  0.4440 -0.0158  0.4810  0.0312
                                            0.7145  0.0125  0.2425 -0.0026  0.0107
                                            0.0073  0.0162 -0.0196 -0.0061
                ( 24.27%)   0.4926* H   8 s( 99.50%)p 0.01(  0.50%)
                                            0.9975 -0.0059 -0.0413 -0.0547 -0.0182
     3. (0.98783) BD ( 1) C   2 - C   3  
                ( 52.25%)   0.7228* C   2 s( 29.06%)p 2.44( 70.90%)d 0.00(  0.04%)
                                            0.0000  0.5391 -0.0006 -0.3773  0.0314
                                           -0.6986 -0.0058 -0.2784  0.0040  0.0119
                                            0.0068  0.0095 -0.0087 -0.0054
                ( 47.75%)   0.6910* C   3 s( 26.32%)p 2.80( 73.63%)d 0.00(  0.06%)
                                            0.0004  0.5129  0.0070  0.4091  0.0304
                                            0.6989 -0.0063  0.2817  0.0081  0.0154
                                            0.0063  0.0109 -0.0093 -0.0083
     4. (0.99118) BD ( 1) C   2 - C   7  
                ( 50.40%)   0.7099* C   2 s( 28.93%)p 2.45( 70.99%)d 0.00(  0.09%)
                                            0.0002  0.5378 -0.0007 -0.3410  0.0174
                                            0.7143  0.0150 -0.2878  0.0006 -0.0161
                                            0.0077 -0.0156 -0.0146 -0.0092
                ( 49.60%)   0.7043* C   7 s( 26.87%)p 2.72( 73.04%)d 0.00(  0.09%)
                                            0.0003  0.5183  0.0071  0.3988  0.0336
                                           -0.6996 -0.0004  0.2841  0.0098 -0.0205
                                            0.0080 -0.0138 -0.0112 -0.0110
     5. (0.98952) BD ( 1) C   2 - H   9  
                ( 62.25%)   0.7890* C   2 s( 22.96%)p 3.35( 76.99%)d 0.00(  0.06%)
                                           -0.0002  0.4790 -0.0125  0.0275  0.0148
                                            0.0059 -0.0049  0.8768 -0.0036  0.0004
                                            0.0004  0.0012 -0.0013  0.0240
                ( 37.75%)   0.6144* H   9 s( 99.89%)p 0.00(  0.11%)
                                            0.9994 -0.0076  0.0007 -0.0007 -0.0338
     6. (0.98823) BD ( 1) C   3 - C   4  
                ( 51.30%)   0.7162* C   3 s( 28.48%)p 2.51( 71.48%)d 0.00(  0.04%)
                                            0.0001  0.5337  0.0011 -0.8167 -0.0002
                                           -0.0009 -0.0323  0.2163 -0.0004 -0.0041
                                           -0.0100  0.0019  0.0147 -0.0076
                ( 48.70%)   0.6979* C   4 s( 26.88%)p 2.72( 73.07%)d 0.00(  0.05%)
                                            0.0002  0.5184  0.0010  0.8266  0.0054
                                           -0.0121 -0.0340 -0.2147 -0.0047  0.0027
                                           -0.0096 -0.0007  0.0176 -0.0095
     7. (0.98781) BD ( 1) C   3 - H  10  
                ( 62.54%)   0.7908* C   3 s( 22.05%)p 3.53( 77.91%)d 0.00(  0.04%)
                                            0.0002 -0.4695  0.0085 -0.0751 -0.0060
                                            0.0346  0.0276  0.8783 -0.0062 -0.0003
                                            0.0042  0.0027 -0.0004 -0.0201
                ( 37.46%)   0.6121* H  10 s( 99.90%)p 0.00(  0.10%)
                                           -0.9995  0.0034  0.0037 -0.0062 -0.0302
     8. (0.98857) BD ( 1) C   3 - H  11  
                ( 62.97%)   0.7935* C   3 s( 23.04%)p 3.34( 76.92%)d 0.00(  0.04%)
                                            0.0001 -0.4799 -0.0058 -0.3986  0.0083
                                            0.7131 -0.0003 -0.3183  0.0208  0.0140
                                           -0.0079  0.0115  0.0056  0.0052
                ( 37.03%)   0.6085* H  11 s( 99.90%)p 0.00(  0.10%)
                                           -0.9995 -0.0019  0.0139 -0.0276  0.0088
     9. (0.99104) BD ( 1) C   4 - C   5  
                ( 50.17%)   0.7083* C   4 s( 27.73%)p 2.60( 72.21%)d 0.00(  0.05%)
                                            0.0002  0.5266  0.0015 -0.3919 -0.0315
                                            0.7005 -0.0107 -0.2770 -0.0045 -0.0129
                                            0.0048 -0.0117 -0.0121 -0.0082
                ( 49.83%)   0.7059* C   5 s( 27.54%)p 2.63( 72.40%)d 0.00(  0.05%)
                                            0.0002  0.5248  0.0020  0.3824 -0.0256
                                           -0.7074 -0.0219  0.2761  0.0021 -0.0165
                                            0.0075 -0.0104 -0.0068 -0.0081
    10. (0.98889) BD ( 1) C   4 - H  12  
                ( 61.93%)   0.7869* C   4 s( 21.89%)p 3.57( 78.07%)d 0.00(  0.04%)
                                           -0.0001  0.4678 -0.0088 -0.0662 -0.0159
                                           -0.0417 -0.0234  0.8796 -0.0046  0.0001
                                           -0.0007  0.0011 -0.0002  0.0209
                ( 38.07%)   0.6170* H  12 s( 99.91%)p 0.00(  0.09%)
                                            0.9995 -0.0044  0.0060  0.0058 -0.0291
    11. (0.98806) BD ( 1) C   4 - H  13  
                ( 63.31%)   0.7957* C   4 s( 23.38%)p 3.28( 76.58%)d 0.00(  0.04%)
                                            0.0001 -0.4834 -0.0074  0.3962 -0.0009
                                            0.7113 -0.0064  0.3201 -0.0188 -0.0116
                                           -0.0057 -0.0112  0.0081  0.0048
                ( 36.69%)   0.6057* H  13 s( 99.90%)p 0.00(  0.10%)
                                           -0.9995  0.0024 -0.0158 -0.0250 -0.0090
    12. (0.99113) BD ( 1) C   5 - C   6  
                ( 48.98%)   0.6999* C   5 s( 27.00%)p 2.70( 72.95%)d 0.00(  0.05%)
                                            0.0002  0.5196  0.0024  0.3969 -0.0246
                                            0.7055  0.0223  0.2704  0.0030  0.0159
                                            0.0073  0.0100 -0.0062 -0.0081
                ( 51.02%)   0.7143* C   6 s( 28.08%)p 2.56( 71.88%)d 0.00(  0.04%)
                                            0.0002  0.5299 -0.0013 -0.4056 -0.0278
                                           -0.6920  0.0154 -0.2726 -0.0021  0.0114
                                            0.0047  0.0109 -0.0105 -0.0075
    13. (0.98883) BD ( 1) C   5 - H  14  
                ( 62.03%)   0.7876* C   5 s( 21.95%)p 3.55( 78.01%)d 0.00(  0.04%)
                                            0.0001 -0.4684  0.0087  0.0101  0.0279
                                            0.0017  0.0009  0.8827 -0.0029  0.0002
                                            0.0031 -0.0001 -0.0001 -0.0206
                ( 37.97%)   0.6162* H  14 s( 99.91%)p 0.00(  0.09%)
                                           -0.9995  0.0046 -0.0057 -0.0003 -0.0298
    14. (0.98801) BD ( 1) C   5 - H  15  
                ( 63.17%)   0.7948* C   5 s( 23.39%)p 3.27( 76.58%)d 0.00(  0.04%)
                                            0.0001 -0.4835 -0.0065  0.8335 -0.0070
                                           -0.0115  0.0016 -0.2657  0.0186  0.0010
                                            0.0112 -0.0004 -0.0148  0.0061
                ( 36.83%)   0.6069* H  15 s( 99.91%)p 0.00(  0.09%)
                                           -0.9995  0.0026 -0.0301 -0.0008  0.0066
    15. (0.98848) BD ( 1) C   6 - C   7  
                ( 47.83%)   0.6916* C   6 s( 26.47%)p 2.78( 73.47%)d 0.00(  0.06%)
                                            0.0003  0.5145  0.0053  0.8289  0.0094
                                           -0.0069  0.0325 -0.2156 -0.0056 -0.0030
                                           -0.0101  0.0004  0.0186 -0.0099
                ( 52.17%)   0.7223* C   7 s( 28.77%)p 2.47( 71.20%)d 0.00(  0.04%)
                                            0.0001  0.5363  0.0013 -0.8145  0.0000
                                            0.0211  0.0304  0.2173  0.0009  0.0029
                                           -0.0101 -0.0026  0.0142 -0.0077
    16. (0.98908) BD ( 1) C   6 - H  16  
                ( 63.09%)   0.7943* C   6 s( 23.40%)p 3.27( 76.56%)d 0.00(  0.05%)
                                           -0.0001  0.4837  0.0080 -0.3780 -0.0007
                                            0.7192 -0.0057 -0.3240  0.0181 -0.0125
                                            0.0052 -0.0120 -0.0099 -0.0055
                ( 36.91%)   0.6075* H  16 s( 99.89%)p 0.00(  0.11%)
                                            0.9995  0.0001  0.0154 -0.0264  0.0110
    17. (0.98917) BD ( 1) C   6 - H  17  
                ( 62.26%)   0.7890* C   6 s( 21.93%)p 3.56( 78.02%)d 0.00(  0.04%)
                                           -0.0001  0.4683 -0.0092 -0.0619 -0.0158
                                            0.0493  0.0207  0.8793 -0.0069 -0.0009
                                            0.0000  0.0007 -0.0002  0.0208
                ( 37.74%)   0.6144* H  17 s( 99.91%)p 0.00(  0.09%)
                                            0.9995 -0.0046  0.0062 -0.0049 -0.0295
    18. (0.98891) BD ( 1) C   7 - H  18  
                ( 63.24%)   0.7953* C   7 s( 22.37%)p 3.47( 77.59%)d 0.00(  0.04%)
                                           -0.0001  0.4730  0.0044  0.4133 -0.0122
                                            0.7118  0.0021  0.3128 -0.0184  0.0133
                                            0.0086  0.0105 -0.0039 -0.0052
                ( 36.76%)   0.6063* H  18 s( 99.91%)p 0.00(  0.09%)
                                            0.9995 -0.0037 -0.0124 -0.0268 -0.0086
    19. (0.98831) BD ( 1) C   7 - H  19  
                ( 63.35%)   0.7959* C   7 s( 21.90%)p 3.56( 78.06%)d 0.00(  0.04%)
                                            0.0002 -0.4679  0.0067 -0.0751 -0.0055
                                           -0.0322 -0.0248  0.8794 -0.0011  0.0012
                                            0.0049 -0.0036 -0.0005 -0.0195
                ( 36.65%)   0.6054* H  19 s( 99.90%)p 0.00(  0.10%)
                                           -0.9995  0.0048  0.0033  0.0044 -0.0307
    20. (0.99987) CR ( 1) O   1           s(100.00%)p 0.00(  0.00%)
                                            1.0000 -0.0001  0.0000 -0.0002 -0.0000
                                           -0.0001 -0.0000 -0.0000  0.0000 -0.0000
                                           -0.0000 -0.0000  0.0000  0.0000
    21. (0.99940) CR ( 1) C   2           s(100.00%)p 0.00(  0.00%)
                                            1.0000 -0.0000 -0.0000  0.0001 -0.0000
                                           -0.0001 -0.0000  0.0003 -0.0000  0.0000
                                           -0.0000  0.0000  0.0000  0.0000
    22. (0.99952) CR ( 1) C   3           s(100.00%)p 0.00(  0.00%)
                                            1.0000 -0.0001 -0.0000  0.0000 -0.0000
                                           -0.0003  0.0000 -0.0002 -0.0000 -0.0000
                                           -0.0000 -0.0000  0.0000  0.0000
    23. (0.99955) CR ( 1) C   4           s(100.00%)p 0.00(  0.00%)
                                            1.0000 -0.0001 -0.0000 -0.0002  0.0000
                                           -0.0002  0.0000  0.0002  0.0000  0.0000
                                            0.0000  0.0000 -0.0000  0.0000
    24. (0.99955) CR ( 1) C   5           s(100.00%)p 0.00(  0.00%)
                                            1.0000 -0.0001 -0.0000 -0.0003  0.0000
                                            0.0000 -0.0000 -0.0002 -0.0000  0.0000
                                           -0.0000  0.0000  0.0000  0.0000
    25. (0.99953) CR ( 1) C   6           s(100.00%)p 0.00(  0.00%)
                                            1.0000 -0.0001 -0.0000 -0.0002  0.0000
                                            0.0002 -0.0000  0.0002  0.0000 -0.0000
                                            0.0000 -0.0000 -0.0000  0.0000
    26. (0.99952) CR ( 1) C   7           s(100.00%)p 0.00(  0.00%)
                                            1.0000 -0.0001 -0.0000  0.0000 -0.0000
                                            0.0003  0.0000 -0.0002 -0.0000  0.0000
                                           -0.0000  0.0000  0.0000  0.0000
    27. (0.99170) LP ( 1) O   1           s( 46.25%)p 1.16( 53.70%)d 0.00(  0.05%)
                                            0.0001  0.6800  0.0042  0.3377  0.0008
                                           -0.5150  0.0050 -0.3971  0.0036  0.0109
                                            0.0095 -0.0153  0.0057  0.0006
    28. (0.98552) LP ( 2) O   1           s(  0.00%)p 1.00( 99.94%)d 0.00(  0.05%)
                                           -0.0000 -0.0002  0.0057 -0.2726  0.0027
                                            0.4687 -0.0029 -0.8398  0.0062 -0.0089
                                            0.0036 -0.0089 -0.0058 -0.0186
    29. (0.00105) RY*( 1) O   1           s(  5.80%)p15.17( 87.95%)d 1.08(  6.25%)
                                           -0.0000 -0.0026  0.2408  0.0030  0.3436
                                           -0.0015 -0.3282  0.0037  0.8085  0.0630
                                           -0.1841 -0.0045 -0.0435  0.1509
    30. (0.00085) RY*( 2) O   1           s( 20.85%)p 3.24( 67.64%)d 0.55( 11.51%)
                                           -0.0000 -0.0018  0.4566  0.0007  0.0302
                                           -0.0007  0.8035  0.0023  0.1725 -0.3198
                                           -0.0655  0.0492 -0.0336  0.0711
    31. (0.00020) RY*( 3) O   1           s( 64.81%)p 0.43( 27.96%)d 0.11(  7.23%)
                                           -0.0000 -0.0017  0.8050  0.0066  0.2007
                                            0.0046 -0.2920  0.0067 -0.3924  0.1514
                                            0.1216 -0.0071  0.0850 -0.1652
    32. (0.00003) RY*( 4) O   1           s(  6.23%)p12.49( 77.78%)d 2.57( 15.99%)
    33. (0.00000) RY*( 5) O   1           s(  0.10%)p99.99( 13.45%)d99.99( 86.46%)
    34. (0.00001) RY*( 6) O   1           s(  0.36%)p38.19( 13.72%)d99.99( 85.92%)
    35. (0.00000) RY*( 7) O   1           s(  0.03%)p 7.38(  0.26%)d99.99( 99.71%)
    36. (0.00001) RY*( 8) O   1           s(  1.28%)p 4.78(  6.10%)d72.59( 92.62%)
    37. (0.00000) RY*( 9) O   1           s(  0.56%)p 9.66(  5.39%)d99.99( 94.05%)
    38. (0.00237) RY*( 1) C   2           s(  0.30%)p99.99( 93.83%)d19.76(  5.87%)
                                            0.0000  0.0320  0.0441  0.0069 -0.6975
                                           -0.0145  0.4565  0.0035  0.4930 -0.1562
                                           -0.0089  0.0716  0.0832 -0.1490
    39. (0.00157) RY*( 2) C   2           s( 35.83%)p 1.11( 39.59%)d 0.69( 24.58%)
                                           -0.0000 -0.0093  0.5985 -0.0395 -0.0399
                                            0.0114 -0.5377  0.0244  0.3207  0.2029
                                            0.0742 -0.1082  0.2133 -0.3768
    40. (0.00076) RY*( 3) C   2           s(  6.18%)p 6.44( 39.79%)d 8.75( 54.03%)
                                            0.0000 -0.0216  0.2476  0.0014  0.4338
                                           -0.0005  0.2222  0.0128  0.4002 -0.0893
                                           -0.4817  0.0775 -0.5341 -0.0953
    41. (0.00073) RY*( 4) C   2           s(  1.78%)p 5.15(  9.19%)d49.91( 89.03%)
                                            0.0000 -0.0151  0.1327  0.0000  0.2699
                                           -0.0113  0.1011  0.0157 -0.0920 -0.7321
                                            0.4381  0.1730  0.0709 -0.3569
    42. (0.00050) RY*( 5) C   2           s(  5.13%)p 6.39( 32.78%)d12.11( 62.09%)
                                            0.0000 -0.0044  0.2264  0.0167  0.1298
                                           -0.0001  0.5290  0.0114 -0.1751  0.5438
                                            0.4681 -0.1021 -0.1838 -0.2488
    43. (0.00044) RY*( 6) C   2           s( 12.73%)p 1.74( 22.15%)d 5.11( 65.12%)
                                           -0.0000 -0.0173  0.3564 -0.0511  0.2112
                                            0.0039  0.3797  0.0108 -0.1731  0.0220
                                           -0.3690  0.1370  0.6879  0.1504
    44. (0.00021) RY*( 7) C   2           s(  5.94%)p 1.08(  6.42%)d14.77( 87.65%)
                                           -0.0000  0.0106  0.2434  0.0043 -0.1709
                                            0.0175 -0.1319 -0.0081 -0.1311  0.1278
                                            0.1016  0.8762 -0.2018  0.2035
    45. (0.00018) RY*( 8) C   2           s( 30.72%)p 0.89( 27.28%)d 1.37( 42.00%)
                                            0.0000  0.0106  0.5542 -0.0010 -0.3250
                                           -0.0170  0.0131 -0.0022 -0.4083 -0.2764
                                           -0.0625 -0.3747 -0.3160  0.3152
    46. (0.00009) RY*( 9) C   2           s(  1.45%)p20.29( 29.42%)d47.68( 69.13%)
    47. (0.00295) RY*( 1) C   3           s(  8.63%)p10.00( 86.32%)d 0.58(  5.04%)
                                           -0.0000  0.0216  0.2930 -0.0149 -0.3190
                                            0.0266  0.6035 -0.0227 -0.6291 -0.1271
                                            0.0522 -0.0730 -0.0613 -0.1499
    48. (0.00175) RY*( 2) C   3           s(  5.35%)p17.07( 91.39%)d 0.61(  3.26%)
                                            0.0000 -0.0124  0.2311 -0.0108  0.9070
                                           -0.0197  0.0687 -0.0085 -0.2930  0.1109
                                           -0.0263 -0.0717  0.0897 -0.0802
    49. (0.00055) RY*( 3) C   3           s(  7.65%)p 8.68( 66.41%)d 3.39( 25.94%)
                                            0.0000 -0.0212  0.2758  0.0106 -0.2137
                                            0.0036 -0.6674 -0.0026 -0.4158  0.3568
                                            0.2884  0.0272  0.0867 -0.2016
    50. (0.00048) RY*( 4) C   3           s( 74.47%)p 0.28( 20.55%)d 0.07(  4.98%)
                                            0.0000  0.0023  0.8630  0.0004 -0.0787
                                           -0.0074  0.0646 -0.0021  0.4417  0.0079
                                           -0.0250  0.0302  0.1298  0.1769
    51. (0.00014) RY*( 5) C   3           s(  0.48%)p 7.18(  3.44%)d99.99( 96.08%)
                                           -0.0000 -0.0026  0.0692  0.0060 -0.0999
                                            0.0018 -0.1133  0.0072 -0.1073  0.3326
                                           -0.7933 -0.3593 -0.2930  0.0769
    52. (0.00009) RY*( 6) C   3           s(  0.44%)p46.92( 20.83%)d99.99( 78.73%)
    53. (0.00004) RY*( 7) C   3           s(  0.55%)p 7.68(  4.21%)d99.99( 95.25%)
    54. (0.00001) RY*( 8) C   3           s(  2.32%)p 2.96(  6.85%)d39.19( 90.83%)
    55. (0.00001) RY*( 9) C   3           s(  0.22%)p 0.29(  0.06%)d99.99( 99.72%)
    56. (0.00254) RY*( 1) C   4           s(  6.25%)p14.12( 88.30%)d 0.87(  5.44%)
                                           -0.0000  0.0231  0.2490  0.0179  0.2952
                                            0.0272  0.6052  0.0215  0.6543  0.1130
                                            0.0438  0.0796 -0.0762 -0.1661
    57. (0.00087) RY*( 2) C   4           s(  5.12%)p13.76( 70.42%)d 4.78( 24.47%)
                                            0.0000 -0.0213  0.2252 -0.0138  0.0247
                                           -0.0025 -0.6578  0.0037  0.5202 -0.3595
                                            0.1583  0.0587  0.1845 -0.2299
    58. (0.00066) RY*( 3) C   4           s(  2.20%)p39.64( 87.07%)d 4.89( 10.74%)
                                            0.0000 -0.0107  0.1478  0.0184 -0.8892
                                           -0.0148  0.2562  0.0015  0.1174 -0.1666
                                           -0.1516  0.1572  0.1424 -0.1078
    59. (0.00017) RY*( 4) C   4           s( 74.19%)p 0.18( 13.68%)d 0.16( 12.13%)
                                           -0.0000  0.0056  0.8613 -0.0044  0.1233
                                           -0.0020  0.0781  0.0028 -0.3398 -0.1388
                                            0.0229 -0.1355  0.1911  0.2160
    60. (0.00014) RY*( 5) C   4           s(  1.02%)p 5.46(  5.58%)d91.46( 93.40%)
                                           -0.0000  0.0013  0.1010 -0.0089  0.2018
                                            0.0048 -0.0867  0.0028 -0.0861 -0.2061
                                           -0.7631  0.4597 -0.2811 -0.1370
    61. (0.00007) RY*( 6) C   4           s(  0.75%)p 3.12(  2.35%)d99.99( 96.90%)
    62. (0.00003) RY*( 7) C   4           s(  0.21%)p99.99( 20.84%)d99.99( 78.96%)
    63. (0.00001) RY*( 8) C   4           s( 10.09%)p 1.11( 11.15%)d 7.81( 78.76%)
    64. (0.00001) RY*( 9) C   4           s(  0.31%)p 2.21(  0.68%)d99.99( 99.02%)
    65. (0.00251) RY*( 1) C   5           s(  7.59%)p11.44( 86.81%)d 0.74(  5.60%)
                                           -0.0000  0.0222  0.2746  0.0327  0.7185
                                           -0.0004 -0.0024 -0.0198 -0.5920 -0.0065
                                           -0.0656  0.0004  0.1435 -0.1762
    66. (0.00085) RY*( 2) C   5           s(  5.59%)p12.02( 67.15%)d 4.88( 27.26%)
                                            0.0000 -0.0226  0.2353 -0.0092 -0.5434
                                           -0.0063  0.2429 -0.0048 -0.5631  0.0084
                                           -0.1376 -0.0476 -0.4275 -0.2619
    67. (0.00068) RY*( 3) C   5           s(  0.43%)p99.99( 91.84%)d18.19(  7.74%)
                                            0.0000 -0.0069  0.0649 -0.0006 -0.1392
                                            0.0254 -0.9381 -0.0010 -0.1353  0.0271
                                           -0.0369  0.2397 -0.1098 -0.0759
    68. (0.00020) RY*( 4) C   5           s( 75.64%)p 0.17( 13.10%)d 0.15( 11.26%)
                                            0.0000  0.0035  0.8697 -0.0059  0.0652
                                           -0.0010 -0.0093 -0.0027  0.3558  0.0840
                                            0.0569 -0.0656 -0.2225  0.2202
    69. (0.00014) RY*( 5) C   5           s(  0.66%)p 7.39(  4.89%)d99.99( 94.44%)
                                            0.0000  0.0006  0.0814 -0.0007  0.0168
                                           -0.0097  0.2109 -0.0015  0.0640 -0.4203
                                            0.0020  0.8752 -0.0291 -0.0296
    70. (0.00006) RY*( 6) C   5           s(  0.43%)p 4.63(  2.00%)d99.99( 97.57%)
    71. (0.00003) RY*( 7) C   5           s(  0.48%)p47.04( 22.37%)d99.99( 77.16%)
    72. (0.00001) RY*( 8) C   5           s(  0.02%)p38.64(  0.82%)d99.99( 99.15%)
    73. (0.00000) RY*( 9) C   5           s(  9.28%)p 1.19( 11.09%)d 8.58( 79.63%)
    74. (0.00264) RY*( 1) C   6           s(  7.29%)p11.96( 87.25%)d 0.75(  5.46%)
                                           -0.0000  0.0218  0.2692  0.0146  0.2856
                                           -0.0272 -0.5880  0.0219  0.6661 -0.1042
                                            0.0470 -0.0832 -0.0824 -0.1667
    75. (0.00095) RY*( 2) C   6           s(  3.24%)p23.27( 75.35%)d 6.61( 21.41%)
                                            0.0000 -0.0195  0.1789 -0.0169  0.1947
                                            0.0039  0.7022  0.0066  0.4713  0.3291
                                            0.1757 -0.0406  0.1816 -0.2007
    76. (0.00064) RY*( 3) C   6           s(  2.57%)p31.96( 82.11%)d 5.96( 15.32%)
                                            0.0000 -0.0119  0.1598  0.0159 -0.8722
                                            0.0113 -0.1160  0.0012  0.2157  0.2197
                                           -0.1305 -0.1707  0.1902 -0.1503
    77. (0.00020) RY*( 4) C   6           s( 72.01%)p 0.25( 17.79%)d 0.14( 10.19%)
                                            0.0000  0.0046  0.8486 -0.0142  0.1645
                                           -0.0018 -0.0568  0.0047 -0.3839  0.1467
                                           -0.1713 -0.0350  0.2014  0.0965
    78. (0.00015) RY*( 5) C   6           s(  1.69%)p 2.38(  4.02%)d55.87( 94.29%)
                                           -0.0000  0.0001  0.1299  0.0078 -0.1743
                                            0.0051 -0.0937 -0.0057  0.0303 -0.1456
                                            0.7213  0.4893  0.3067  0.2606
    79. (0.00007) RY*( 6) C   6           s(  3.82%)p 0.74(  2.82%)d24.47( 93.36%)
    80. (0.00003) RY*( 7) C   6           s(  0.15%)p99.99( 16.73%)d99.99( 83.12%)
    81. (0.00001) RY*( 8) C   6           s(  9.14%)p 1.47( 13.41%)d 8.47( 77.45%)
    82. (0.00001) RY*( 9) C   6           s(  0.21%)p 2.79(  0.58%)d99.99( 99.22%)
    83. (0.00276) RY*( 1) C   7           s(  5.40%)p16.32( 88.14%)d 1.20(  6.46%)
                                           -0.0000  0.0202  0.2315 -0.0136 -0.4208
                                           -0.0270 -0.5728 -0.0167 -0.6124  0.1448
                                            0.0492  0.0768 -0.0769 -0.1714
    84. (0.00127) RY*( 2) C   7           s(  4.33%)p20.96( 90.76%)d 1.13(  4.91%)
                                            0.0000 -0.0089  0.2079 -0.0138  0.8735
                                            0.0247 -0.2017 -0.0095 -0.3210 -0.1352
                                           -0.0240  0.0990  0.0360 -0.1382
    85. (0.00058) RY*( 3) C   7           s( 30.34%)p 1.46( 44.27%)d 0.84( 25.39%)
                                            0.0000 -0.0188  0.5505  0.0082 -0.1709
                                           -0.0023  0.5853 -0.0029 -0.2662 -0.3757
                                            0.2705 -0.0241  0.1267 -0.1515
    86. (0.00032) RY*( 4) C   7           s( 54.17%)p 0.69( 37.39%)d 0.16(  8.44%)
                                            0.0000  0.0094  0.7359 -0.0035 -0.0145
                                            0.0094 -0.3235 -0.0035  0.5186  0.0786
                                           -0.1073 -0.0273  0.1054  0.2343
    87. (0.00018) RY*( 5) C   7           s(  0.58%)p 6.21(  3.59%)d99.99( 95.84%)
                                           -0.0000 -0.0025  0.0760  0.0071 -0.1064
                                           -0.0036  0.1352  0.0088 -0.0783 -0.2885
                                           -0.7816  0.3991 -0.3208  0.0447
    88. (0.00010) RY*( 6) C   7           s(  1.41%)p16.75( 23.65%)d53.08( 74.94%)
    89. (0.00006) RY*( 7) C   7           s(  1.84%)p 1.63(  3.01%)d51.66( 95.15%)
    90. (0.00001) RY*( 8) C   7           s(  0.02%)p93.40(  1.64%)d99.99( 98.34%)
    91. (0.00001) RY*( 9) C   7           s(  2.01%)p 3.82(  7.67%)d45.01( 90.33%)
    92. (0.00074) RY*( 1) H   8           s( 58.07%)p 0.72( 41.93%)
                                            0.0151  0.7619  0.3249  0.1275 -0.5454
    93. (0.00069) RY*( 2) H   8           s( 13.67%)p 6.32( 86.33%)
                                            0.0071  0.3696  0.4421 -0.4669  0.6707
    94. (0.00045) RY*( 3) H   8           s( 25.62%)p 2.90( 74.38%)
                                            0.0061  0.5061 -0.6388  0.3993  0.4200
    95. (0.00001) RY*( 4) H   8           s(  3.15%)p30.77( 96.85%)
    96. (0.00181) RY*( 1) H   9           s( 99.62%)p 0.00(  0.38%)
                                            0.0080  0.9981  0.0369  0.0478  0.0119
    97. (0.00010) RY*( 2) H   9           s(  0.19%)p99.99( 99.81%)
    98. (0.00004) RY*( 3) H   9           s(  0.20%)p99.99( 99.80%)
    99. (0.00002) RY*( 4) H   9           s(  0.10%)p99.99( 99.90%)
   100. (0.00145) RY*( 1) H  10           s( 99.77%)p 0.00(  0.23%)
                                            0.0048  0.9988 -0.0011  0.0041 -0.0476
   101. (0.00008) RY*( 2) H  10           s(  0.03%)p99.99( 99.97%)
   102. (0.00006) RY*( 3) H  10           s(  0.01%)p 1.00( 99.99%)
   103. (0.00002) RY*( 4) H  10           s(  0.28%)p99.99( 99.72%)
   104. (0.00110) RY*( 1) H  11           s( 99.74%)p 0.00(  0.26%)
                                           -0.0003  0.9987  0.0123 -0.0465  0.0167
   105. (0.00009) RY*( 2) H  11           s(  0.01%)p 1.00( 99.99%)
   106. (0.00006) RY*( 3) H  11           s(  0.01%)p 1.00( 99.99%)
   107. (0.00002) RY*( 4) H  11           s(  0.35%)p99.99( 99.65%)
   108. (0.00127) RY*( 1) H  12           s( 99.62%)p 0.00(  0.38%)
                                            0.0060  0.9981  0.0206  0.0007  0.0583
   109. (0.00007) RY*( 2) H  12           s(  0.10%)p99.99( 99.90%)
   110. (0.00008) RY*( 3) H  12           s(  0.04%)p99.99( 99.96%)
   111. (0.00002) RY*( 4) H  12           s(  0.34%)p99.99( 99.66%)
   112. (0.00089) RY*( 1) H  13           s( 99.74%)p 0.00(  0.26%)
                                            0.0039  0.9987 -0.0118 -0.0485 -0.0077
   113. (0.00008) RY*( 2) H  13           s(  0.00%)p 1.00(100.00%)
   114. (0.00006) RY*( 3) H  13           s(  0.01%)p99.99( 99.99%)
   115. (0.00002) RY*( 4) H  13           s(  0.33%)p99.99( 99.67%)
   116. (0.00127) RY*( 1) H  14           s( 99.70%)p 0.00(  0.30%)
                                            0.0061  0.9985  0.0048  0.0085 -0.0535
   117. (0.00008) RY*( 2) H  14           s(  0.05%)p99.99( 99.95%)
   118. (0.00006) RY*( 3) H  14           s(  0.00%)p 1.00(100.00%)
   119. (0.00002) RY*( 4) H  14           s(  0.34%)p99.99( 99.66%)
   120. (0.00087) RY*( 1) H  15           s( 99.70%)p 0.00(  0.30%)
                                            0.0042  0.9985 -0.0542  0.0071  0.0052
   121. (0.00008) RY*( 2) H  15           s(  0.00%)p 1.00(100.00%)
   122. (0.00006) RY*( 3) H  15           s(  0.00%)p 1.00(100.00%)
   123. (0.00002) RY*( 4) H  15           s(  0.39%)p99.99( 99.61%)
   124. (0.00096) RY*( 1) H  16           s( 99.66%)p 0.00(  0.34%)
                                            0.0015  0.9983  0.0005  0.0584 -0.0039
   125. (0.00010) RY*( 2) H  16           s(  0.00%)p 1.00(100.00%)
   126. (0.00006) RY*( 3) H  16           s(  0.09%)p99.99( 99.91%)
   127. (0.00002) RY*( 4) H  16           s(  0.35%)p99.99( 99.65%)
   128. (0.00131) RY*( 1) H  17           s( 99.66%)p 0.00(  0.34%)
                                            0.0061  0.9983  0.0226  0.0051  0.0535
   129. (0.00007) RY*( 2) H  17           s(  0.11%)p99.99( 99.89%)
   130. (0.00007) RY*( 3) H  17           s(  0.01%)p99.99( 99.99%)
   131. (0.00002) RY*( 4) H  17           s(  0.31%)p99.99( 99.69%)
   132. (0.00121) RY*( 1) H  18           s( 99.87%)p 0.00(  0.13%)
                                            0.0049  0.9993  0.0176  0.0304  0.0089
   133. (0.00008) RY*( 2) H  18           s(  0.00%)p 1.00(100.00%)
   134. (0.00006) RY*( 3) H  18           s(  0.00%)p 1.00(100.00%)
   135. (0.00002) RY*( 4) H  18           s(  0.22%)p99.99( 99.78%)
   136. (0.00163) RY*( 1) H  19           s( 99.93%)p 0.00(  0.07%)
                                            0.0057  0.9996 -0.0010  0.0001 -0.0270
   137. (0.00008) RY*( 2) H  19           s(  0.01%)p99.99( 99.99%)
   138. (0.00005) RY*( 3) H  19           s(  0.00%)p 1.00(100.00%)
   139. (0.00002) RY*( 4) H  19           s(  0.16%)p99.99( 99.84%)
   140. (0.01744) BD*( 1) O   1 - C   2  
                ( 30.29%)   0.5504* O   1 s( 34.00%)p 1.94( 65.94%)d 0.00(  0.06%)
                                           -0.0001  0.5831  0.0026 -0.7608  0.0051
                                            0.0559 -0.0050  0.2781 -0.0020 -0.0115
                                           -0.0152  0.0051  0.0136 -0.0061
                ( 69.71%)  -0.8349* C   2 s( 19.00%)p 4.25( 80.68%)d 0.02(  0.32%)
                                           -0.0000  0.4340  0.0411  0.8579  0.0304
                                           -0.0228 -0.0127 -0.2632 -0.0017 -0.0001
                                           -0.0280 -0.0010  0.0444 -0.0199
   141. (0.00358) BD*( 1) O   1 - H   8  
                ( 24.27%)   0.4926* O   1 s( 19.74%)p 4.06( 80.17%)d 0.00(  0.08%)
                                           -0.0002 -0.4440  0.0158 -0.4810 -0.0312
                                           -0.7145 -0.0125 -0.2425  0.0026 -0.0107
                                           -0.0073 -0.0162  0.0196  0.0061
                ( 75.73%)  -0.8702* H   8 s( 99.50%)p 0.01(  0.50%)
                                           -0.9975  0.0059  0.0413  0.0547  0.0182
   142. (0.01371) BD*( 1) C   2 - C   3  
                ( 47.75%)   0.6910* C   2 s( 29.06%)p 2.44( 70.90%)d 0.00(  0.04%)
                                           -0.0000 -0.5391  0.0006  0.3773 -0.0314
                                            0.6986  0.0058  0.2784 -0.0040 -0.0119
                                           -0.0068 -0.0095  0.0087  0.0054
                ( 52.25%)  -0.7228* C   3 s( 26.32%)p 2.80( 73.63%)d 0.00(  0.06%)
                                           -0.0004 -0.5129 -0.0070 -0.4091 -0.0304
                                           -0.6989  0.0063 -0.2817 -0.0081 -0.0154
                                           -0.0063 -0.0109  0.0093  0.0083
   143. (0.01628) BD*( 1) C   2 - C   7  
                ( 49.60%)   0.7043* C   2 s( 28.93%)p 2.45( 70.99%)d 0.00(  0.09%)
                                           -0.0002 -0.5378  0.0007  0.3410 -0.0174
                                           -0.7143 -0.0150  0.2878 -0.0006  0.0161
                                           -0.0077  0.0156  0.0146  0.0092
                ( 50.40%)  -0.7099* C   7 s( 26.87%)p 2.72( 73.04%)d 0.00(  0.09%)
                                           -0.0003 -0.5183 -0.0071 -0.3988 -0.0336
                                            0.6996  0.0004 -0.2841 -0.0098  0.0205
                                           -0.0080  0.0138  0.0112  0.0110
   144. (0.01792) BD*( 1) C   2 - H   9  
                ( 37.75%)   0.6144* C   2 s( 22.96%)p 3.35( 76.99%)d 0.00(  0.06%)
                                            0.0002 -0.4790  0.0125 -0.0275 -0.0148
                                           -0.0059  0.0049 -0.8768  0.0036 -0.0004
                                           -0.0004 -0.0012  0.0013 -0.0240
                ( 62.25%)  -0.7890* H   9 s( 99.89%)p 0.00(  0.11%)
                                           -0.9994  0.0076 -0.0007  0.0007  0.0338
   145. (0.00699) BD*( 1) C   3 - C   4  
                ( 48.70%)   0.6979* C   3 s( 28.48%)p 2.51( 71.48%)d 0.00(  0.04%)
                                           -0.0001 -0.5337 -0.0011  0.8167  0.0002
                                            0.0009  0.0323 -0.2163  0.0004  0.0041
                                            0.0100 -0.0019 -0.0147  0.0076
                ( 51.30%)  -0.7162* C   4 s( 26.88%)p 2.72( 73.07%)d 0.00(  0.05%)
                                           -0.0002 -0.5184 -0.0010 -0.8266 -0.0054
                                            0.0121  0.0340  0.2147  0.0047 -0.0027
                                            0.0096  0.0007 -0.0176  0.0095
   146. (0.00841) BD*( 1) C   3 - H  10  
                ( 37.46%)   0.6121* C   3 s( 22.05%)p 3.53( 77.91%)d 0.00(  0.04%)
                                           -0.0002  0.4695 -0.0085  0.0751  0.0060
                                           -0.0346 -0.0276 -0.8783  0.0062  0.0003
                                           -0.0042 -0.0027  0.0004  0.0201
                ( 62.54%)  -0.7908* H  10 s( 99.90%)p 0.00(  0.10%)
                                            0.9995 -0.0034 -0.0037  0.0062  0.0302
   147. (0.00578) BD*( 1) C   3 - H  11  
                ( 37.03%)   0.6085* C   3 s( 23.04%)p 3.34( 76.92%)d 0.00(  0.04%)
                                           -0.0001  0.4799  0.0058  0.3986 -0.0083
                                           -0.7131  0.0003  0.3183 -0.0208 -0.0140
                                            0.0079 -0.0115 -0.0056 -0.0052
                ( 62.97%)  -0.7935* H  11 s( 99.90%)p 0.00(  0.10%)
                                            0.9995  0.0019 -0.0139  0.0276 -0.0088
   148. (0.00734) BD*( 1) C   4 - C   5  
                ( 49.83%)   0.7059* C   4 s( 27.73%)p 2.60( 72.21%)d 0.00(  0.05%)
                                           -0.0002 -0.5266 -0.0015  0.3919  0.0315
                                           -0.7005  0.0107  0.2770  0.0045  0.0129
                                           -0.0048  0.0117  0.0121  0.0082
                ( 50.17%)  -0.7083* C   5 s( 27.54%)p 2.63( 72.40%)d 0.00(  0.05%)
                                           -0.0002 -0.5248 -0.0020 -0.3824  0.0256
                                            0.7074  0.0219 -0.2761 -0.0021  0.0165
                                           -0.0075  0.0104  0.0068  0.0081
   149. (0.00828) BD*( 1) C   4 - H  12  
                ( 38.07%)   0.6170* C   4 s( 21.89%)p 3.57( 78.07%)d 0.00(  0.04%)
                                            0.0001 -0.4678  0.0088  0.0662  0.0159
                                            0.0417  0.0234 -0.8796  0.0046 -0.0001
                                            0.0007 -0.0011  0.0002 -0.0209
                ( 61.93%)  -0.7869* H  12 s( 99.91%)p 0.00(  0.09%)
                                           -0.9995  0.0044 -0.0060 -0.0058  0.0291
   150. (0.00540) BD*( 1) C   4 - H  13  
                ( 36.69%)   0.6057* C   4 s( 23.38%)p 3.28( 76.58%)d 0.00(  0.04%)
                                           -0.0001  0.4834  0.0074 -0.3962  0.0009
                                           -0.7113  0.0064 -0.3201  0.0188  0.0116
                                            0.0057  0.0112 -0.0081 -0.0048
                ( 63.31%)  -0.7957* H  13 s( 99.90%)p 0.00(  0.10%)
                                            0.9995 -0.0024  0.0158  0.0250  0.0090
   151. (0.00770) BD*( 1) C   5 - C   6  
                ( 51.02%)   0.7143* C   5 s( 27.00%)p 2.70( 72.95%)d 0.00(  0.05%)
                                            0.0002  0.5196  0.0024  0.3969 -0.0246
                                            0.7055  0.0223  0.2704  0.0030  0.0159
                                            0.0073  0.0100 -0.0062 -0.0081
                ( 48.98%)  -0.6999* C   6 s( 28.08%)p 2.56( 71.88%)d 0.00(  0.04%)
                                            0.0002  0.5299 -0.0013 -0.4056 -0.0278
                                           -0.6920  0.0154 -0.2726 -0.0021  0.0114
                                            0.0047  0.0109 -0.0105 -0.0075
   152. (0.00824) BD*( 1) C   5 - H  14  
                ( 37.97%)   0.6162* C   5 s( 21.95%)p 3.55( 78.01%)d 0.00(  0.04%)
                                           -0.0001  0.4684 -0.0087 -0.0101 -0.0279
                                           -0.0017 -0.0009 -0.8827  0.0029 -0.0002
                                           -0.0031  0.0001  0.0001  0.0206
                ( 62.03%)  -0.7876* H  14 s( 99.91%)p 0.00(  0.09%)
                                            0.9995 -0.0046  0.0057  0.0003  0.0298
   153. (0.00545) BD*( 1) C   5 - H  15  
                ( 36.83%)   0.6069* C   5 s( 23.39%)p 3.27( 76.58%)d 0.00(  0.04%)
                                           -0.0001  0.4835  0.0065 -0.8335  0.0070
                                            0.0115 -0.0016  0.2657 -0.0186 -0.0010
                                           -0.0112  0.0004  0.0148 -0.0061
                ( 63.17%)  -0.7948* H  15 s( 99.91%)p 0.00(  0.09%)
                                            0.9995 -0.0026  0.0301  0.0008 -0.0066
   154. (0.00798) BD*( 1) C   6 - C   7  
                ( 52.17%)   0.7223* C   6 s( 26.47%)p 2.78( 73.47%)d 0.00(  0.06%)
                                            0.0003  0.5145  0.0053  0.8289  0.0094
                                           -0.0069  0.0325 -0.2156 -0.0056 -0.0030
                                           -0.0101  0.0004  0.0186 -0.0099
                ( 47.83%)  -0.6916* C   7 s( 28.77%)p 2.47( 71.20%)d 0.00(  0.04%)
                                            0.0001  0.5363  0.0013 -0.8145  0.0000
                                            0.0211  0.0304  0.2173  0.0009  0.0029
                                           -0.0101 -0.0026  0.0142 -0.0077
   155. (0.00550) BD*( 1) C   6 - H  16  
                ( 36.91%)   0.6075* C   6 s( 23.40%)p 3.27( 76.56%)d 0.00(  0.05%)
                                            0.0001 -0.4837 -0.0080  0.3780  0.0007
                                           -0.7192  0.0057  0.3240 -0.0181  0.0125
                                           -0.0052  0.0120  0.0099  0.0055
                ( 63.09%)  -0.7943* H  16 s( 99.89%)p 0.00(  0.11%)
                                           -0.9995 -0.0001 -0.0154  0.0264 -0.0110
   156. (0.00832) BD*( 1) C   6 - H  17  
                ( 37.74%)   0.6144* C   6 s( 21.93%)p 3.56( 78.02%)d 0.00(  0.04%)
                                            0.0001 -0.4683  0.0092  0.0619  0.0158
                                           -0.0493 -0.0207 -0.8793  0.0069  0.0009
                                           -0.0000 -0.0007  0.0002 -0.0208
                ( 62.26%)  -0.7890* H  17 s( 99.91%)p 0.00(  0.09%)
                                           -0.9995  0.0046 -0.0062  0.0049  0.0295
   157. (0.00662) BD*( 1) C   7 - H  18  
                ( 36.76%)   0.6063* C   7 s( 22.37%)p 3.47( 77.59%)d 0.00(  0.04%)
                                            0.0001 -0.4730 -0.0044 -0.4133  0.0122
                                           -0.7118 -0.0021 -0.3128  0.0184 -0.0133
                                           -0.0086 -0.0105  0.0039  0.0052
                ( 63.24%)  -0.7953* H  18 s( 99.91%)p 0.00(  0.09%)
                                           -0.9995  0.0037  0.0124  0.0268  0.0086
   158. (0.00870) BD*( 1) C   7 - H  19  
                ( 36.65%)   0.6054* C   7 s( 21.90%)p 3.56( 78.06%)d 0.00(  0.04%)
                                           -0.0002  0.4679 -0.0067  0.0751  0.0055
                                            0.0322  0.0248 -0.8794  0.0011 -0.0012
                                           -0.0049  0.0036  0.0005  0.0195
                ( 63.35%)  -0.7959* H  19 s( 99.90%)p 0.00(  0.10%)
                                            0.9995 -0.0048 -0.0033 -0.0044  0.0307


 NHO Directionality and "Bond Bending" (deviations from line of nuclear centers)

         [Thresholds for printing:  angular deviation  >  1.0 degree]
                                    hybrid p-character > 25.0%
                                    orbital occupancy  >  0.10e

                                Line of Centers        Hybrid 1              Hybrid 2
                                ---------------  -------------------   ------------------
                NBO               Theta   Phi    Theta   Phi    Dev    Theta   Phi    Dev
 ========================================================================================
     1. BD (   1) O   1 - C   2    71.6  176.6    70.0  176.1   1.7    106.6  357.7   2.1
     2. BD (   1) O   1 - H   8    72.5   59.9    74.9   54.8   5.5      --     --    --
     3. BD (   1) C   2 - C   3   108.8  239.9   109.3  243.8   3.7     70.5   57.6   2.3
     4. BD (   1) C   2 - C   7   109.1  118.8   109.8  113.9   4.7     70.3  301.7   2.8
     5. BD (   1) C   2 - H   9     1.9  175.8     2.8    1.3   4.7      --     --    --
     6. BD (   1) C   3 - C   4    75.3  179.5    75.2  182.3   2.8    104.8  356.8   2.5
     7. BD (   1) C   3 - H  10   174.3  340.1   173.3  322.5   2.1      --     --    --
     8. BD (   1) C   3 - H  11    68.9  299.8    69.9  298.7   1.4      --     --    --
     9. BD (   1) C   4 - C   5   108.9  118.8   109.2  121.5   2.6     71.1  296.1   2.6
    10. BD (   1) C   4 - H  12     5.5  211.9     6.8  218.4   1.5      --     --    --
    12. BD (   1) C   5 - C   6    71.5   60.1    71.5   62.9   2.7    108.9  237.4   2.6
    13. BD (   1) C   5 - H  14   179.2  192.2   177.5  183.9   1.7      --     --    --
    15. BD (   1) C   6 - C   7   104.8  359.0   104.8    1.7   2.7     75.0  176.4   2.5
    17. BD (   1) C   6 - H  17     5.6  143.1     6.8  137.9   1.4      --     --    --
    18. BD (   1) C   7 - H  18    69.1   59.8    70.2   60.7   1.4      --     --    --
    19. BD (   1) C   7 - H  19   174.4   15.6   173.6   35.3   2.2      --     --    --
    27. LP (   1) O   1             --     --    122.7  303.6   --       --     --    --
    28. LP (   2) O   1             --     --    147.1  120.1   --       --     --    --


 Second Order Perturbation Theory Analysis of Fock Matrix in NBO Basis

     Threshold for printing:   0.25 kcal/mol
                                                                              E(2)  E(j)-E(i) F(i,j)
         Donor NBO (i)                     Acceptor NBO (j)                 kcal/mol   a.u.    a.u. 
 ===================================================================================================

 within unit  1
   1. BD (   1) O   1 - C   2        /145. BD*(   1) C   3 - C   4            0.75    1.32    0.040
   1. BD (   1) O   1 - C   2        /154. BD*(   1) C   6 - C   7            0.63    1.30    0.036
   2. BD (   1) O   1 - H   8        / 38. RY*(   1) C   2                    0.44    1.60    0.033
   2. BD (   1) O   1 - H   8        / 48. RY*(   2) C   3                    0.37    1.47    0.029
   2. BD (   1) O   1 - H   8        /142. BD*(   1) C   2 - C   3            1.40    1.15    0.051
   3. BD (   1) C   2 - C   3        / 30. RY*(   2) O   1                    0.51    1.97    0.040
   3. BD (   1) C   2 - C   3        / 56. RY*(   1) C   4                    0.65    1.63    0.041
   3. BD (   1) C   2 - C   3        / 83. RY*(   1) C   7                    0.70    1.64    0.043
   3. BD (   1) C   2 - C   3        /141. BD*(   1) O   1 - H   8            0.90    1.02    0.038
   3. BD (   1) C   2 - C   3        /143. BD*(   1) C   2 - C   7            0.74    0.97    0.034
   3. BD (   1) C   2 - C   3        /144. BD*(   1) C   2 - H   9            0.33    1.03    0.023
   3. BD (   1) C   2 - C   3        /145. BD*(   1) C   3 - C   4            0.49    1.03    0.029
   3. BD (   1) C   2 - C   3        /150. BD*(   1) C   4 - H  13            0.78    1.12    0.037
   3. BD (   1) C   2 - C   3        /157. BD*(   1) C   7 - H  18            1.01    1.07    0.042
   4. BD (   1) C   2 - C   7        / 29. RY*(   1) O   1                    0.43    1.76    0.035
   4. BD (   1) C   2 - C   7        / 47. RY*(   1) C   3                    0.83    1.67    0.047
   4. BD (   1) C   2 - C   7        / 74. RY*(   1) C   6                    0.72    1.66    0.044
   4. BD (   1) C   2 - C   7        /142. BD*(   1) C   2 - C   3            0.84    1.03    0.037
   4. BD (   1) C   2 - C   7        /147. BD*(   1) C   3 - H  11            0.86    1.13    0.039
   4. BD (   1) C   2 - C   7        /154. BD*(   1) C   6 - C   7            0.58    1.04    0.031
   4. BD (   1) C   2 - C   7        /155. BD*(   1) C   6 - H  16            0.73    1.13    0.036
   5. BD (   1) C   2 - H   9        / 29. RY*(   1) O   1                    0.31    1.63    0.029
   5. BD (   1) C   2 - H   9        / 84. RY*(   2) C   7                    0.28    1.21    0.023
   5. BD (   1) C   2 - H   9        /146. BD*(   1) C   3 - H  10            1.41    0.99    0.047
   5. BD (   1) C   2 - H   9        /158. BD*(   1) C   7 - H  19            1.44    0.98    0.047
   6. BD (   1) C   3 - C   4        / 38. RY*(   1) C   2                    0.42    1.40    0.031
   6. BD (   1) C   3 - C   4        / 65. RY*(   1) C   5                    0.52    1.61    0.037
   6. BD (   1) C   3 - C   4        /140. BD*(   1) O   1 - C   2            1.59    0.82    0.046
   6. BD (   1) C   3 - C   4        /142. BD*(   1) C   2 - C   3            0.37    0.96    0.024
   6. BD (   1) C   3 - C   4        /146. BD*(   1) C   3 - H  10            0.31    1.04    0.023
   6. BD (   1) C   3 - C   4        /147. BD*(   1) C   3 - H  11            0.39    1.05    0.025
   6. BD (   1) C   3 - C   4        /148. BD*(   1) C   4 - C   5            0.40    0.99    0.025
   6. BD (   1) C   3 - C   4        /150. BD*(   1) C   4 - H  13            0.28    1.08    0.022
   6. BD (   1) C   3 - C   4        /153. BD*(   1) C   5 - H  15            0.91    1.08    0.040
   7. BD (   1) C   3 - H  10        /140. BD*(   1) O   1 - C   2            0.40    0.71    0.021
   7. BD (   1) C   3 - H  10        /144. BD*(   1) C   2 - H   9            1.72    0.88    0.049
   7. BD (   1) C   3 - H  10        /149. BD*(   1) C   4 - H  12            1.46    0.95    0.047
   8. BD (   1) C   3 - H  11        / 40. RY*(   3) C   2                    0.29    1.81    0.029
   8. BD (   1) C   3 - H  11        / 57. RY*(   2) C   4                    0.31    1.51    0.027
   8. BD (   1) C   3 - H  11        /140. BD*(   1) O   1 - C   2            0.31    0.72    0.019
   8. BD (   1) C   3 - H  11        /143. BD*(   1) C   2 - C   7            1.85    0.83    0.049
   8. BD (   1) C   3 - H  11        /145. BD*(   1) C   3 - C   4            0.26    0.89    0.019
   8. BD (   1) C   3 - H  11        /148. BD*(   1) C   4 - C   5            1.56    0.90    0.047
   9. BD (   1) C   4 - C   5        / 47. RY*(   1) C   3                    0.58    1.59    0.038
   9. BD (   1) C   4 - C   5        / 74. RY*(   1) C   6                    0.52    1.58    0.036
   9. BD (   1) C   4 - C   5        /145. BD*(   1) C   3 - C   4            0.41    0.98    0.026
   9. BD (   1) C   4 - C   5        /147. BD*(   1) C   3 - H  11            1.01    1.04    0.041
   9. BD (   1) C   4 - C   5        /150. BD*(   1) C   4 - H  13            0.37    1.07    0.025
   9. BD (   1) C   4 - C   5        /151. BD*(   1) C   5 - C   6            0.42    0.98    0.026
   9. BD (   1) C   4 - C   5        /153. BD*(   1) C   5 - H  15            0.35    1.07    0.025
   9. BD (   1) C   4 - C   5        /155. BD*(   1) C   6 - H  16            0.98    1.04    0.040
  10. BD (   1) C   4 - H  12        / 67. RY*(   3) C   5                    0.27    1.18    0.023
  10. BD (   1) C   4 - H  12        /146. BD*(   1) C   3 - H  10            1.66    0.91    0.049
  10. BD (   1) C   4 - H  12        /152. BD*(   1) C   5 - H  14            1.56    0.93    0.048
  11. BD (   1) C   4 - H  13        / 66. RY*(   2) C   5                    0.29    1.53    0.027
  11. BD (   1) C   4 - H  13        /142. BD*(   1) C   2 - C   3            1.95    0.83    0.051
  11. BD (   1) C   4 - H  13        /151. BD*(   1) C   5 - C   6            1.74    0.86    0.049
  12. BD (   1) C   5 - C   6        / 56. RY*(   1) C   4                    0.51    1.59    0.036
  12. BD (   1) C   5 - C   6        / 83. RY*(   1) C   7                    0.48    1.59    0.035
  12. BD (   1) C   5 - C   6        /148. BD*(   1) C   4 - C   5            0.41    0.99    0.025
  12. BD (   1) C   5 - C   6        /150. BD*(   1) C   4 - H  13            0.94    1.07    0.040
  12. BD (   1) C   5 - C   6        /153. BD*(   1) C   5 - H  15            0.30    1.08    0.023
  12. BD (   1) C   5 - C   6        /154. BD*(   1) C   6 - C   7            0.39    0.96    0.025
  12. BD (   1) C   5 - C   6        /155. BD*(   1) C   6 - H  16            0.37    1.05    0.025
  12. BD (   1) C   5 - C   6        /156. BD*(   1) C   6 - H  17            0.27    1.04    0.021
  12. BD (   1) C   5 - C   6        /157. BD*(   1) C   7 - H  18            1.04    1.02    0.041
  13. BD (   1) C   5 - H  14        /149. BD*(   1) C   4 - H  12            1.59    0.92    0.048
  13. BD (   1) C   5 - H  14        /156. BD*(   1) C   6 - H  17            1.60    0.91    0.048
  14. BD (   1) C   5 - H  15        / 57. RY*(   2) C   4                    0.26    1.48    0.025
  14. BD (   1) C   5 - H  15        /145. BD*(   1) C   3 - C   4            1.78    0.86    0.050
  14. BD (   1) C   5 - H  15        /154. BD*(   1) C   6 - C   7            1.88    0.83    0.050
  15. BD (   1) C   6 - C   7        / 39. RY*(   2) C   2                    0.30    1.79    0.030
  15. BD (   1) C   6 - C   7        / 65. RY*(   1) C   5                    0.56    1.63    0.038
  15. BD (   1) C   6 - C   7        /140. BD*(   1) O   1 - C   2            1.83    0.84    0.050
  15. BD (   1) C   6 - C   7        /143. BD*(   1) C   2 - C   7            0.44    0.95    0.026
  15. BD (   1) C   6 - C   7        /151. BD*(   1) C   5 - C   6            0.40    1.01    0.025
  15. BD (   1) C   6 - C   7        /153. BD*(   1) C   5 - H  15            0.87    1.10    0.039
  15. BD (   1) C   6 - C   7        /157. BD*(   1) C   7 - H  18            0.43    1.05    0.027
  15. BD (   1) C   6 - C   7        /158. BD*(   1) C   7 - H  19            0.32    1.05    0.023
  16. BD (   1) C   6 - H  16        / 66. RY*(   2) C   5                    0.33    1.56    0.029
  16. BD (   1) C   6 - H  16        /143. BD*(   1) C   2 - C   7            1.84    0.83    0.049
  16. BD (   1) C   6 - H  16        /148. BD*(   1) C   4 - C   5            1.57    0.90    0.047
  17. BD (   1) C   6 - H  17        /152. BD*(   1) C   5 - H  14            1.51    0.95    0.048
  17. BD (   1) C   6 - H  17        /158. BD*(   1) C   7 - H  19            1.65    0.91    0.049
  18. BD (   1) C   7 - H  18        / 75. RY*(   2) C   6                    0.31    1.45    0.027
  18. BD (   1) C   7 - H  18        /142. BD*(   1) C   2 - C   3            1.72    0.87    0.049
  18. BD (   1) C   7 - H  18        /151. BD*(   1) C   5 - C   6            1.54    0.90    0.047
  18. BD (   1) C   7 - H  18        /154. BD*(   1) C   6 - C   7            0.26    0.88    0.019
  19. BD (   1) C   7 - H  19        / 38. RY*(   1) C   2                    0.34    1.31    0.027
  19. BD (   1) C   7 - H  19        /140. BD*(   1) O   1 - C   2            0.36    0.73    0.020
  19. BD (   1) C   7 - H  19        /144. BD*(   1) C   2 - H   9            1.69    0.90    0.049
  19. BD (   1) C   7 - H  19        /156. BD*(   1) C   6 - H  17            1.42    0.96    0.047
  20. CR (   1) O   1                / 38. RY*(   1) C   2                    0.82   19.87    0.162
  20. CR (   1) O   1                / 43. RY*(   6) C   2                    0.35   20.77    0.108
  21. CR (   1) C   2                / 48. RY*(   2) C   3                    0.25   10.86    0.066
  21. CR (   1) C   2                / 84. RY*(   2) C   7                    0.33   10.84    0.075
  21. CR (   1) C   2                / 86. RY*(   4) C   7                    0.29   11.10    0.072
  21. CR (   1) C   2                / 96. RY*(   1) H   9                    0.41   10.54    0.083
  21. CR (   1) C   2                /140. BD*(   1) O   1 - C   2            0.68   10.41    0.107
  21. CR (   1) C   2                /142. BD*(   1) C   2 - C   3            0.26   10.55    0.067
  22. CR (   1) C   3                / 39. RY*(   2) C   2                    0.29   11.25    0.072
  22. CR (   1) C   3                / 58. RY*(   3) C   4                    0.43   10.85    0.086
  22. CR (   1) C   3                /100. RY*(   1) H  10                    0.37   10.48    0.079
  22. CR (   1) C   3                /104. RY*(   1) H  11                    0.41   10.46    0.083
  23. CR (   1) C   4                / 48. RY*(   2) C   3                    0.42   10.74    0.084
  23. CR (   1) C   4                / 67. RY*(   3) C   5                    0.39   10.78    0.082
  23. CR (   1) C   4                /108. RY*(   1) H  12                    0.33   10.48    0.075
  23. CR (   1) C   4                /112. RY*(   1) H  13                    0.37   10.46    0.079
  24. CR (   1) C   5                / 58. RY*(   3) C   4                    0.35   10.84    0.077
  24. CR (   1) C   5                / 75. RY*(   2) C   6                    0.26   11.00    0.067
  24. CR (   1) C   5                /116. RY*(   1) H  14                    0.34   10.48    0.075
  24. CR (   1) C   5                /120. RY*(   1) H  15                    0.37   10.47    0.078
  25. CR (   1) C   6                / 67. RY*(   3) C   5                    0.49   10.80    0.091
  25. CR (   1) C   6                / 84. RY*(   2) C   7                    0.45   10.74    0.088
  25. CR (   1) C   6                /124. RY*(   1) H  16                    0.43   10.47    0.084
  25. CR (   1) C   6                /128. RY*(   1) H  17                    0.34   10.49    0.075
  26. CR (   1) C   7                / 76. RY*(   3) C   6                    0.41   10.95    0.084
  26. CR (   1) C   7                / 77. RY*(   4) C   6                    0.26   11.15    0.068
  26. CR (   1) C   7                /132. RY*(   1) H  18                    0.35   10.48    0.076
  26. CR (   1) C   7                /136. RY*(   1) H  19                    0.37   10.49    0.079
  27. LP (   1) O   1                / 38. RY*(   1) C   2                    1.05    1.48    0.050
  27. LP (   1) O   1                / 94. RY*(   3) H   8                    0.40    2.12    0.037
  27. LP (   1) O   1                /142. BD*(   1) C   2 - C   3            0.38    1.04    0.025
  27. LP (   1) O   1                /143. BD*(   1) C   2 - C   7            0.74    1.01    0.035
  27. LP (   1) O   1                /144. BD*(   1) C   2 - H   9            0.59    1.07    0.032
  28. LP (   2) O   1                / 41. RY*(   4) C   2                    0.46    2.32    0.042
  28. LP (   2) O   1                / 93. RY*(   2) H   8                    0.82    1.86    0.050
  28. LP (   2) O   1                /143. BD*(   1) C   2 - C   7            2.46    0.76    0.055
  28. LP (   2) O   1                /144. BD*(   1) C   2 - H   9            2.94    0.82    0.062
  28. LP (   2) O   1                /154. BD*(   1) C   6 - C   7            0.29    0.80    0.019


 Natural Bond Orbitals (Summary):

                                                            Principal Delocalizations
           NBO                        Occupancy    Energy   (geminal,vicinal,remote)
 ====================================================================================
 Molecular unit  1  (C6H12O)
     1. BD (   1) O   1 - C   2          0.99694    -1.10261  145(v),154(v)
     2. BD (   1) O   1 - H   8          0.99482    -0.96495  142(v),38(v),48(r)
     3. BD (   1) C   2 - C   3          0.98783    -0.81051  157(v),141(v),150(v),143(g)
                                                    83(v),56(v),30(v),145(g)
                                                    144(g)
     4. BD (   1) C   2 - C   7          0.99118    -0.84844  147(v),142(g),47(v),155(v)
                                                    74(v),154(g),29(v)
     5. BD (   1) C   2 - H   9          0.98952    -0.72449  158(v),146(v),29(v),84(v)
     6. BD (   1) C   3 - C   4          0.98823    -0.76933  140(v),153(v),65(v),38(v)
                                                    148(g),147(g),142(g),146(g)
                                                    150(g)
     7. BD (   1) C   3 - H  10          0.98781    -0.65971  144(v),149(v),140(v)
     8. BD (   1) C   3 - H  11          0.98857    -0.67022  143(v),148(v),140(v),57(v)
                                                    40(v),145(g)
     9. BD (   1) C   4 - C   5          0.99104    -0.76351  147(v),155(v),47(v),74(v)
                                                    151(g),145(g),150(g),153(g)
    10. BD (   1) C   4 - H  12          0.98889    -0.64222  146(v),152(v),67(v)
    11. BD (   1) C   4 - H  13          0.98806    -0.64399  142(v),151(v),66(v)
    12. BD (   1) C   5 - C   6          0.99113    -0.76676  157(v),150(v),56(v),83(v)
                                                    148(g),154(g),155(g),153(g)
                                                    156(g)
    13. BD (   1) C   5 - H  14          0.98883    -0.63882  156(v),149(v)
    14. BD (   1) C   5 - H  15          0.98801    -0.64103  154(v),145(v),57(v)
    15. BD (   1) C   6 - C   7          0.98848    -0.79357  140(v),153(v),65(v),143(g)
                                                    157(g),151(g),158(g),39(v)
    16. BD (   1) C   6 - H  16          0.98908    -0.67173  143(v),148(v),66(v)
    17. BD (   1) C   6 - H  17          0.98917    -0.65598  158(v),152(v)
    18. BD (   1) C   7 - H  18          0.98891    -0.68645  142(v),151(v),75(v),154(g)
    19. BD (   1) C   7 - H  19          0.98831    -0.68235  144(v),156(v),140(v),38(v)
    20. CR (   1) O   1                  0.99987   -19.24023  38(v),43(v)
    21. CR (   1) C   2                  0.99940   -10.36214  140(g),96(v),84(v),86(v)
                                                    142(g),48(v)
    22. CR (   1) C   3                  0.99952   -10.25061  58(v),104(v),100(v),39(v)
    23. CR (   1) C   4                  0.99955   -10.23975  48(v),67(v),112(v),108(v)
    24. CR (   1) C   5                  0.99955   -10.23629  120(v),58(v),116(v),75(v)
    25. CR (   1) C   6                  0.99953   -10.25649  67(v),84(v),124(v),128(v)
    26. CR (   1) C   7                  0.99952   -10.28675  76(v),136(v),132(v),77(v)
    27. LP (   1) O   1                  0.99170    -0.84956  38(v),143(v),144(v),94(v)
                                                    142(v)
    28. LP (   2) O   1                  0.98552    -0.60160  144(v),143(v),93(v),41(v)
                                                    154(r)
    29. RY*(   1) O   1                  0.00105     0.90930   
    30. RY*(   2) O   1                  0.00085     1.15929   
    31. RY*(   3) O   1                  0.00020     1.37130   
    32. RY*(   4) O   1                  0.00003     1.09844   
    33. RY*(   5) O   1                  0.00000     2.51430   
    34. RY*(   6) O   1                  0.00001     2.40539   
    35. RY*(   7) O   1                  0.00000     2.63835   
    36. RY*(   8) O   1                  0.00001     2.70120   
    37. RY*(   9) O   1                  0.00000     2.50181   
    38. RY*(   1) C   2                  0.00237     0.63194   
    39. RY*(   2) C   2                  0.00157     0.99583   
    40. RY*(   3) C   2                  0.00076     1.13818   
    41. RY*(   4) C   2                  0.00073     1.72026   
    42. RY*(   5) C   2                  0.00050     1.40095   
    43. RY*(   6) C   2                  0.00044     1.52944   
    44. RY*(   7) C   2                  0.00021     1.73199   
    45. RY*(   8) C   2                  0.00018     1.21517   
    46. RY*(   9) C   2                  0.00009     1.53245   
    47. RY*(   1) C   3                  0.00295     0.82419   
    48. RY*(   2) C   3                  0.00175     0.50243   
    49. RY*(   3) C   3                  0.00055     0.86098   
    50. RY*(   4) C   3                  0.00048     0.77126   
    51. RY*(   5) C   3                  0.00014     1.81268   
    52. RY*(   6) C   3                  0.00009     1.71735   
    53. RY*(   7) C   3                  0.00004     2.02192   
    54. RY*(   8) C   3                  0.00001     2.03824   
    55. RY*(   9) C   3                  0.00001     1.97855   
    56. RY*(   1) C   4                  0.00254     0.81854   
    57. RY*(   2) C   4                  0.00087     0.83950   
    58. RY*(   3) C   4                  0.00066     0.59926   
    59. RY*(   4) C   4                  0.00017     0.93100   
    60. RY*(   5) C   4                  0.00014     1.76915   
    61. RY*(   6) C   4                  0.00007     2.02980   
    62. RY*(   7) C   4                  0.00003     1.81775   
    63. RY*(   8) C   4                  0.00001     1.79932   
    64. RY*(   9) C   4                  0.00001     2.01785   
    65. RY*(   1) C   5                  0.00251     0.83970   
    66. RY*(   2) C   5                  0.00085     0.88652   
    67. RY*(   3) C   5                  0.00068     0.54192   
    68. RY*(   4) C   5                  0.00020     0.92110   
    69. RY*(   5) C   5                  0.00014     1.78004   
    70. RY*(   6) C   5                  0.00006     2.03946   
    71. RY*(   7) C   5                  0.00003     1.77972   
    72. RY*(   8) C   5                  0.00001     2.00018   
    73. RY*(   9) C   5                  0.00000     1.84668   
    74. RY*(   1) C   6                  0.00264     0.81215   
    75. RY*(   2) C   6                  0.00095     0.76217   
    76. RY*(   3) C   6                  0.00064     0.66144   
    77. RY*(   4) C   6                  0.00020     0.86282   
    78. RY*(   5) C   6                  0.00015     1.78977   
    79. RY*(   6) C   6                  0.00007     1.96200   
    80. RY*(   7) C   6                  0.00003     1.87890   
    81. RY*(   8) C   6                  0.00001     1.74120   
    82. RY*(   9) C   6                  0.00001     2.00716   
    83. RY*(   1) C   7                  0.00276     0.82819   
    84. RY*(   2) C   7                  0.00127     0.48264   
    85. RY*(   3) C   7                  0.00058     0.92056   
    86. RY*(   4) C   7                  0.00032     0.73807   
    87. RY*(   5) C   7                  0.00018     1.76769   
    88. RY*(   6) C   7                  0.00010     1.62205   
    89. RY*(   7) C   7                  0.00006     1.94584   
    90. RY*(   8) C   7                  0.00001     2.00413   
    91. RY*(   9) C   7                  0.00001     1.96725   
    92. RY*(   1) H   8                  0.00074     0.77351   
    93. RY*(   2) H   8                  0.00069     1.25918   
    94. RY*(   3) H   8                  0.00045     1.27058   
    95. RY*(   4) H   8                  0.00001     2.11510   
    96. RY*(   1) H   9                  0.00181     0.17885   
    97. RY*(   2) H   9                  0.00010     1.58607   
    98. RY*(   3) H   9                  0.00004     1.81468   
    99. RY*(   4) H   9                  0.00002     2.00045   
   100. RY*(   1) H  10                  0.00145     0.23276   
   101. RY*(   2) H  10                  0.00008     1.71259   
   102. RY*(   3) H  10                  0.00006     1.67887   
   103. RY*(   4) H  10                  0.00002     2.14611   
   104. RY*(   1) H  11                  0.00110     0.21027   
   105. RY*(   2) H  11                  0.00009     1.67505   
   106. RY*(   3) H  11                  0.00006     1.67027   
   107. RY*(   4) H  11                  0.00002     2.14760   
   108. RY*(   1) H  12                  0.00127     0.24425   
   109. RY*(   2) H  12                  0.00007     1.63946   
   110. RY*(   3) H  12                  0.00008     1.72933   
   111. RY*(   4) H  12                  0.00002     2.14706   
   112. RY*(   1) H  13                  0.00089     0.22411   
   113. RY*(   2) H  13                  0.00008     1.71066   
   114. RY*(   3) H  13                  0.00006     1.65340   
   115. RY*(   4) H  13                  0.00002     2.16497   
   116. RY*(   1) H  14                  0.00127     0.24508   
   117. RY*(   2) H  14                  0.00008     1.76249   
   118. RY*(   3) H  14                  0.00006     1.61951   
   119. RY*(   4) H  14                  0.00002     2.14727   
   120. RY*(   1) H  15                  0.00087     0.22913   
   121. RY*(   2) H  15                  0.00008     1.71546   
   122. RY*(   3) H  15                  0.00006     1.64828   
   123. RY*(   4) H  15                  0.00002     2.16709   
   124. RY*(   1) H  16                  0.00096     0.20872   
   125. RY*(   2) H  16                  0.00010     1.67631   
   126. RY*(   3) H  16                  0.00006     1.62171   
   127. RY*(   4) H  16                  0.00002     2.14494   
   128. RY*(   1) H  17                  0.00131     0.23323   
   129. RY*(   2) H  17                  0.00007     1.62638   
   130. RY*(   3) H  17                  0.00007     1.71544   
   131. RY*(   4) H  17                  0.00002     2.14089   
   132. RY*(   1) H  18                  0.00121     0.19182   
   133. RY*(   2) H  18                  0.00008     1.66985   
   134. RY*(   3) H  18                  0.00006     1.63833   
   135. RY*(   4) H  18                  0.00002     2.12871   
   136. RY*(   1) H  19                  0.00163     0.20561   
   137. RY*(   2) H  19                  0.00008     1.70688   
   138. RY*(   3) H  19                  0.00005     1.63615   
   139. RY*(   4) H  19                  0.00002     2.12582   
   140. BD*(   1) O   1 - C   2          0.01744     0.04953   
   141. BD*(   1) O   1 - H   8          0.00358     0.20603   
   142. BD*(   1) C   2 - C   3          0.01371     0.18606   
   143. BD*(   1) C   2 - C   7          0.01628     0.15824   
   144. BD*(   1) C   2 - H   9          0.01792     0.21765   
   145. BD*(   1) C   3 - C   4          0.00699     0.22029   
   146. BD*(   1) C   3 - H  10          0.00841     0.27040   
   147. BD*(   1) C   3 - H  11          0.00578     0.28012   
   148. BD*(   1) C   4 - C   5          0.00734     0.22492   
   149. BD*(   1) C   4 - H  12          0.00828     0.28545   
   150. BD*(   1) C   4 - H  13          0.00540     0.30653   
   151. BD*(   1) C   5 - C   6          0.00770     0.21805   
   152. BD*(   1) C   5 - H  14          0.00824     0.28982   
   153. BD*(   1) C   5 - H  15          0.00545     0.30825   
   154. BD*(   1) C   6 - C   7          0.00798     0.19386   
   155. BD*(   1) C   6 - H  16          0.00550     0.28101   
   156. BD*(   1) C   6 - H  17          0.00832     0.27371   
   157. BD*(   1) C   7 - H  18          0.00662     0.25667   
   158. BD*(   1) C   7 - H  19          0.00870     0.25407   
       -------------------------------
              Total Lewis   27.77898  ( 99.2106%)
        Valence non-Lewis    0.16964  (  0.6058%)
        Rydberg non-Lewis    0.05138  (  0.1835%)
       -------------------------------
            Total unit  1   28.00000  (100.0000%)
           Charge unit  1    0.00000


 ***************************************************
 *******         Beta  spin orbitals         *******
 ***************************************************


 NATURAL POPULATIONS:  Natural atomic orbital occupancies 
                                                          
   NAO  Atom  No  lang   Type(AO)    Occupancy      Energy
 ----------------------------------------------------------
     1    O    1  S      Cor( 1S)     0.99986     -19.22916
     2    O    1  S      Val( 2S)     0.83819      -1.11748
     3    O    1  S      Ryd( 3S)     0.00060       1.19430
     4    O    1  px     Val( 2p)     0.70688      -0.53727
     5    O    1  px     Ryd( 3p)     0.00083       0.89756
     6    O    1  py     Val( 2p)     0.73284      -0.52749
     7    O    1  py     Ryd( 3p)     0.00070       0.96548
     8    O    1  pz     Val( 2p)     0.70177      -0.51896
     9    O    1  pz     Ryd( 3p)     0.00073       0.86988
    10    O    1  dxy    Ryd( 3d)     0.00053       2.78933
    11    O    1  dxz    Ryd( 3d)     0.00035       2.64184
    12    O    1  dyz    Ryd( 3d)     0.00048       2.66367
    13    O    1  dx2y2  Ryd( 3d)     0.00049       2.83254
    14    O    1  dz2    Ryd( 3d)     0.00038       2.63958

    15    C    2  S      Cor( 1S)     0.99941     -10.36058
    16    C    2  S      Val( 2S)     0.47706      -0.42942
    17    C    2  S      Ryd( 3S)     0.00139       0.69273
    18    C    2  px     Val( 2p)     0.36884      -0.29779
    19    C    2  px     Ryd( 3p)     0.00269       0.47942
    20    C    2  py     Val( 2p)     0.49347      -0.30586
    21    C    2  py     Ryd( 3p)     0.00124       0.40179
    22    C    2  pz     Val( 2p)     0.55062      -0.31574
    23    C    2  pz     Ryd( 3p)     0.00110       0.55669
    24    C    2  dxy    Ryd( 3d)     0.00063       1.94918
    25    C    2  dxz    Ryd( 3d)     0.00071       1.85072
    26    C    2  dyz    Ryd( 3d)     0.00036       1.85374
    27    C    2  dx2y2  Ryd( 3d)     0.00111       1.97635
    28    C    2  dz2    Ryd( 3d)     0.00060       2.20372

    29    C    3  S      Cor( 1S)     0.99952     -10.25056
    30    C    3  S      Val( 2S)     0.51544      -0.40389
    31    C    3  S      Ryd( 3S)     0.00076       0.77570
    32    C    3  px     Val( 2p)     0.54032      -0.26207
    33    C    3  px     Ryd( 3p)     0.00206       0.45071
    34    C    3  py     Val( 2p)     0.54237      -0.26481
    35    C    3  py     Ryd( 3p)     0.00181       0.50458
    36    C    3  pz     Val( 2p)     0.60655      -0.26855
    37    C    3  pz     Ryd( 3p)     0.00150       0.53981
    38    C    3  dxy    Ryd( 3d)     0.00034       2.07893
    39    C    3  dxz    Ryd( 3d)     0.00028       1.93687
    40    C    3  dyz    Ryd( 3d)     0.00017       1.97861
    41    C    3  dx2y2  Ryd( 3d)     0.00024       2.03962
    42    C    3  dz2    Ryd( 3d)     0.00040       2.25064

    43    C    4  S      Cor( 1S)     0.99955     -10.23926
    44    C    4  S      Val( 2S)     0.51127      -0.38042
    45    C    4  S      Ryd( 3S)     0.00042       0.80616
    46    C    4  px     Val( 2p)     0.52242      -0.23928
    47    C    4  px     Ryd( 3p)     0.00131       0.44471
    48    C    4  py     Val( 2p)     0.54466      -0.24089
    49    C    4  py     Ryd( 3p)     0.00217       0.51155
    50    C    4  pz     Val( 2p)     0.60832      -0.24741
    51    C    4  pz     Ryd( 3p)     0.00155       0.54101
    52    C    4  dxy    Ryd( 3d)     0.00030       2.07560
    53    C    4  dxz    Ryd( 3d)     0.00020       1.94158
    54    C    4  dyz    Ryd( 3d)     0.00019       2.00063
    55    C    4  dx2y2  Ryd( 3d)     0.00037       2.06595
    56    C    4  dz2    Ryd( 3d)     0.00048       2.26674

    57    C    5  S      Cor( 1S)     0.99955     -10.23571
    58    C    5  S      Val( 2S)     0.51201      -0.37859
    59    C    5  S      Ryd( 3S)     0.00045       0.80437
    60    C    5  px     Val( 2p)     0.58997      -0.24411
    61    C    5  px     Ryd( 3p)     0.00246       0.56671
    62    C    5  py     Val( 2p)     0.47765      -0.23089
    63    C    5  py     Ryd( 3p)     0.00102       0.41668
    64    C    5  pz     Val( 2p)     0.60400      -0.24372
    65    C    5  pz     Ryd( 3p)     0.00137       0.52272
    66    C    5  dxy    Ryd( 3d)     0.00028       2.02140
    67    C    5  dxz    Ryd( 3d)     0.00018       1.98281
    68    C    5  dyz    Ryd( 3d)     0.00023       1.93750
    69    C    5  dx2y2  Ryd( 3d)     0.00037       2.12986
    70    C    5  dz2    Ryd( 3d)     0.00048       2.28735

    71    C    6  S      Cor( 1S)     0.99953     -10.25592
    72    C    6  S      Val( 2S)     0.51504      -0.40022
    73    C    6  S      Ryd( 3S)     0.00042       0.78970
    74    C    6  px     Val( 2p)     0.50176      -0.25378
    75    C    6  px     Ryd( 3p)     0.00111       0.42744
    76    C    6  py     Val( 2p)     0.54255      -0.25808
    77    C    6  py     Ryd( 3p)     0.00162       0.50193
    78    C    6  pz     Val( 2p)     0.61228      -0.26339
    79    C    6  pz     Ryd( 3p)     0.00138       0.52721
    80    C    6  dxy    Ryd( 3d)     0.00022       2.05625
    81    C    6  dxz    Ryd( 3d)     0.00020       1.92332
    82    C    6  dyz    Ryd( 3d)     0.00023       1.98863
    83    C    6  dx2y2  Ryd( 3d)     0.00035       2.05229
    84    C    6  dz2    Ryd( 3d)     0.00048       2.24983

    85    C    7  S      Cor( 1S)     0.99951     -10.28401
    86    C    7  S      Val( 2S)     0.52022      -0.42770
    87    C    7  S      Ryd( 3S)     0.00064       0.76606
    88    C    7  px     Val( 2p)     0.51943      -0.28486
    89    C    7  px     Ryd( 3p)     0.00152       0.41148
    90    C    7  py     Val( 2p)     0.48798      -0.27743
    91    C    7  py     Ryd( 3p)     0.00194       0.49267
    92    C    7  pz     Val( 2p)     0.60773      -0.29178
    93    C    7  pz     Ryd( 3p)     0.00149       0.52522
    94    C    7  dxy    Ryd( 3d)     0.00034       2.05286
    95    C    7  dxz    Ryd( 3d)     0.00028       1.90808
    96    C    7  dyz    Ryd( 3d)     0.00021       1.95231
    97    C    7  dx2y2  Ryd( 3d)     0.00023       2.01827
    98    C    7  dz2    Ryd( 3d)     0.00043       2.22854

    99    H    8  S      Val( 1S)     0.25227      -0.11133
   100    H    8  S      Ryd( 2S)     0.00064       0.22334
   101    H    8  px     Ryd( 2p)     0.00077       1.71700
   102    H    8  py     Ryd( 2p)     0.00099       1.97864
   103    H    8  pz     Ryd( 2p)     0.00053       1.53262

   104    H    9  S      Val( 1S)     0.32524      -0.11899
   105    H    9  S      Ryd( 2S)     0.00166       0.17773
   106    H    9  px     Ryd( 2p)     0.00004       1.71732
   107    H    9  py     Ryd( 2p)     0.00009       1.59819
   108    H    9  pz     Ryd( 2p)     0.00039       2.14103

   109    H   10  S      Val( 1S)     0.36554      -0.08820
   110    H   10  S      Ryd( 2S)     0.00127       0.22061
   111    H   10  px     Ryd( 2p)     0.00006       1.68816
   112    H   10  py     Ryd( 2p)     0.00007       1.67648
   113    H   10  pz     Ryd( 2p)     0.00037       2.20038

   114    H   11  S      Val( 1S)     0.32821      -0.06834
   115    H   11  S      Ryd( 2S)     0.00058       0.19659
   116    H   11  px     Ryd( 2p)     0.00012       1.78609
   117    H   11  py     Ryd( 2p)     0.00028       2.01573
   118    H   11  pz     Ryd( 2p)     0.00011       1.74059

   119    H   12  S      Val( 1S)     0.38260      -0.08157
   120    H   12  S      Ryd( 2S)     0.00126       0.22690
   121    H   12  px     Ryd( 2p)     0.00008       1.64071
   122    H   12  py     Ryd( 2p)     0.00008       1.69281
   123    H   12  pz     Ryd( 2p)     0.00036       2.20842

   124    H   13  S      Val( 1S)     0.35490      -0.05392
   125    H   13  S      Ryd( 2S)     0.00085       0.21053
   126    H   13  px     Ryd( 2p)     0.00012       1.77173
   127    H   13  py     Ryd( 2p)     0.00028       2.03184
   128    H   13  pz     Ryd( 2p)     0.00011       1.75631

   129    H   14  S      Val( 1S)     0.38123      -0.07653
   130    H   14  S      Ryd( 2S)     0.00126       0.22974
   131    H   14  px     Ryd( 2p)     0.00008       1.72030
   132    H   14  py     Ryd( 2p)     0.00006       1.61743
   133    H   14  pz     Ryd( 2p)     0.00037       2.21616

   134    H   15  S      Val( 1S)     0.35973      -0.05411
   135    H   15  S      Ryd( 2S)     0.00084       0.21302
   136    H   15  px     Ryd( 2p)     0.00036       2.17662
   137    H   15  py     Ryd( 2p)     0.00005       1.64917
   138    H   15  pz     Ryd( 2p)     0.00010       1.73599

   139    H   16  S      Val( 1S)     0.31988      -0.06359
   140    H   16  S      Ryd( 2S)     0.00062       0.19553
   141    H   16  px     Ryd( 2p)     0.00015       1.74128
   142    H   16  py     Ryd( 2p)     0.00026       2.01986
   143    H   16  pz     Ryd( 2p)     0.00010       1.73970

   144    H   17  S      Val( 1S)     0.37957      -0.09098
   145    H   17  S      Ryd( 2S)     0.00125       0.21793
   146    H   17  px     Ryd( 2p)     0.00008       1.62599
   147    H   17  py     Ryd( 2p)     0.00006       1.68470
   148    H   17  pz     Ryd( 2p)     0.00037       2.19657

   149    H   18  S      Val( 1S)     0.36684      -0.10428
   150    H   18  S      Ryd( 2S)     0.00116       0.18319
   151    H   18  px     Ryd( 2p)     0.00010       1.75425
   152    H   18  py     Ryd( 2p)     0.00032       1.98508
   153    H   18  pz     Ryd( 2p)     0.00011       1.71776

   154    H   19  S      Val( 1S)     0.36520      -0.10207
   155    H   19  S      Ryd( 2S)     0.00150       0.20097
   156    H   19  px     Ryd( 2p)     0.00004       1.64797
   157    H   19  py     Ryd( 2p)     0.00008       1.65812
   158    H   19  pz     Ryd( 2p)     0.00039       2.17965


 Summary of Natural Population Analysis:                  
                                                          
                                       Natural Population 
                Natural  -----------------------------------------------
    Atom  No    Charge         Core      Valence    Rydberg      Total
 -----------------------------------------------------------------------
      O    1    0.01537      0.99986     2.97967    0.00509     3.98463
      C    2    0.10077      0.99941     1.88999    0.00983     2.89923
      C    3   -0.21176      0.99952     2.20468    0.00756     3.21176
      C    4   -0.19321      0.99955     2.18667    0.00699     3.19321
      C    5   -0.19003      0.99955     2.18364    0.00683     3.19003
      C    6   -0.17719      0.99953     2.17163    0.00603     3.17719
      C    7   -0.14194      0.99951     2.13536    0.00707     3.14194
      H    8    0.24480      0.00000     0.25227    0.00293     0.25520
      H    9    0.17258      0.00000     0.32524    0.00218     0.32742
      H   10    0.13269      0.00000     0.36554    0.00177     0.36731
      H   11    0.17071      0.00000     0.32821    0.00108     0.32929
      H   12    0.11562      0.00000     0.38260    0.00179     0.38438
      H   13    0.14375      0.00000     0.35490    0.00135     0.35625
      H   14    0.11699      0.00000     0.38123    0.00178     0.38301
      H   15    0.13893      0.00000     0.35973    0.00134     0.36107
      H   16    0.17899      0.00000     0.31988    0.00113     0.32101
      H   17    0.11868      0.00000     0.37957    0.00175     0.38132
      H   18    0.13147      0.00000     0.36684    0.00169     0.36853
      H   19    0.13278      0.00000     0.36520    0.00202     0.36722
 =======================================================================
   * Total *    1.00000      6.99694    19.93283    0.07023    27.00000

                                 Natural Population      
 --------------------------------------------------------
   Core                       6.99694 ( 99.9562% of   7)
   Valence                   19.93283 ( 99.6642% of  20)
   Natural Minimal Basis     26.92977 ( 99.7399% of  27)
   Natural Rydberg Basis      0.07023 (  0.2601% of  27)
 --------------------------------------------------------

    Atom  No          Natural Electron Configuration
 ----------------------------------------------------------------------------
      O    1      [core]2S( 0.84)2p( 2.14)
      C    2      [core]2S( 0.48)2p( 1.41)3p( 0.01)
      C    3      [core]2S( 0.52)2p( 1.69)3p( 0.01)
      C    4      [core]2S( 0.51)2p( 1.68)3p( 0.01)
      C    5      [core]2S( 0.51)2p( 1.67)
      C    6      [core]2S( 0.52)2p( 1.66)
      C    7      [core]2S( 0.52)2p( 1.62)
      H    8            1S( 0.25)
      H    9            1S( 0.33)
      H   10            1S( 0.37)
      H   11            1S( 0.33)
      H   12            1S( 0.38)
      H   13            1S( 0.35)
      H   14            1S( 0.38)
      H   15            1S( 0.36)
      H   16            1S( 0.32)
      H   17            1S( 0.38)
      H   18            1S( 0.37)
      H   19            1S( 0.37)


 NATURAL BOND ORBITAL ANALYSIS, beta spin orbitals:

                       Occupancies       Lewis Structure    Low   High
           Occ.    -------------------  -----------------   occ   occ
  Cycle   Thresh.   Lewis   Non-Lewis     CR  BD  3C  LP    (L)   (NL)   Dev
 =============================================================================
   1(1)    0.90    25.97088   1.02912      7  18   0   2     1      0    0.19
   2(2)    0.90    25.97088   1.02912      7  18   0   2     1      0    0.19
   3(1)    0.80    26.14494   0.85506      7  19   0   1     0      0    0.19
   4(2)    0.80    25.92656   1.07344      7  19   0   1     2      1    0.19
   5(3)    0.80    25.92656   1.07344      7  19   0   1     2      1    0.19
   6(4)    0.80    25.92656   1.07344      7  19   0   1     2      1    0.19
   7(5)    0.80    25.92656   1.07344      7  19   0   1     2      1    0.19
   8(6)    0.80    25.92656   1.07344      7  19   0   1     2      1    0.19
   9(7)    0.80    25.92656   1.07344      7  19   0   1     2      1    0.19
  10(8)    0.80    25.92656   1.07344      7  19   0   1     2      1    0.19
  11(9)    0.80    25.92656   1.07344      7  19   0   1     2      1    0.19
  12(1)    0.70    25.67344   1.32656      7  18   0   2     0      1    0.19
  13(2)    0.70    25.67344   1.32656      7  18   0   2     0      1    0.19
  14(1)    0.60    22.15276   4.84724      7   8   0  12     0      1    0.23
  15(2)    0.60    22.15276   4.84724      7   8   0  12     0      1    0.23
  16(1)    0.50    20.67559   6.32441      7   4   0  16     0      2    0.30
  17(2)    0.50    20.75300   6.24700      7   4   0  16     0      2    0.30
  18(3)    0.50    20.67559   6.32441      7   4   0  16     0      2    0.30
  19(4)    0.50    20.75300   6.24700      7   4   0  16     0      2    0.30
  20(1)    0.80    26.14494   0.85506      7  19   0   1     0      0    0.19
 -----------------------------------------------------------------------------

 Structure accepted: RESONANCE keyword permits strongly delocalized structure

 --------------------------------------------------------
   Core                      6.99693 ( 99.956% of   7)
   Valence Lewis            19.14802 ( 95.740% of  20)
  ==================       ============================
   Total Lewis              26.14494 ( 96.833% of  27)
  -----------------------------------------------------
   Valence non-Lewis         0.80761 (  2.991% of  27)
   Rydberg non-Lewis         0.04744 (  0.176% of  27)
  ==================       ============================
   Total non-Lewis           0.85506 (  3.167% of  27)
 --------------------------------------------------------


       (Occupancy)   Bond orbital/ Coefficients/ Hybrids
 ---------------------------------------------------------------------------------
     1. (0.99687) BD ( 1) O   1 - C   2  
                ( 68.75%)   0.8292* O   1 s( 34.77%)p 1.87( 65.15%)d 0.00(  0.08%)
                                            0.0001 -0.5897 -0.0028  0.7340 -0.0061
                                           -0.0103  0.0043 -0.3354  0.0031  0.0089
                                            0.0179 -0.0092 -0.0153  0.0068
                ( 31.25%)   0.5590* C   2 s( 20.17%)p 3.94( 79.51%)d 0.02(  0.32%)
                                           -0.0000 -0.4473 -0.0404 -0.8635 -0.0289
                                            0.0429  0.0104  0.2159  0.0027  0.0023
                                            0.0256  0.0003 -0.0462  0.0210
     2. (0.80706) BD ( 2) O   1 - C   2  
                ( 52.81%)   0.7267* O   1 s(  0.08%)p99.99( 99.81%)d 1.21(  0.10%)
                                           -0.0003  0.0286 -0.0049  0.3674 -0.0025
                                           -0.5197  0.0020  0.7701 -0.0013  0.0176
                                           -0.0090  0.0061  0.0035  0.0241
                ( 47.19%)   0.6870* C   2 s(  3.21%)p30.12( 96.69%)d 0.03(  0.10%)
                                            0.0007  0.1791 -0.0051  0.1109 -0.0165
                                           -0.4025  0.0067  0.8899 -0.0175 -0.0099
                                            0.0242  0.0130  0.0102  0.0064
     3. (0.99356) BD ( 1) O   1 - H   8  
                ( 74.75%)   0.8646* O   1 s( 20.27%)p 3.93( 79.63%)d 0.00(  0.09%)
                                            0.0002  0.4500 -0.0160  0.4793  0.0301
                                            0.7139  0.0126  0.2364 -0.0035  0.0114
                                            0.0058  0.0190 -0.0188 -0.0080
                ( 25.25%)   0.5025* H   8 s( 99.50%)p 0.01(  0.50%)
                                            0.9975 -0.0030 -0.0398 -0.0567 -0.0151
     4. (0.98146) BD ( 1) C   2 - C   3  
                ( 52.15%)   0.7221* C   2 s( 25.63%)p 2.90( 74.33%)d 0.00(  0.04%)
                                           -0.0001  0.5062  0.0006 -0.3867  0.0302
                                           -0.6802 -0.0041 -0.3607  0.0036  0.0107
                                            0.0069  0.0103 -0.0092 -0.0086
                ( 47.85%)   0.6917* C   3 s( 26.54%)p 2.77( 73.40%)d 0.00(  0.05%)
                                            0.0005  0.5151  0.0072  0.4136  0.0288
                                            0.6952 -0.0036  0.2806  0.0048  0.0147
                                            0.0060  0.0102 -0.0099 -0.0093
     5. (0.84994) BD ( 1) C   2 - C   7  
                ( 58.05%)   0.7619* C   2 s( 50.95%)p 0.96( 49.03%)d 0.00(  0.02%)
                                            0.0002  0.7137 -0.0101 -0.2965  0.0250
                                            0.6106 -0.0023  0.1700  0.0062 -0.0073
                                            0.0021 -0.0056 -0.0086  0.0059
                ( 41.95%)   0.6477* C   7 s( 28.57%)p 2.50( 71.39%)d 0.00(  0.04%)
                                            0.0013  0.5345  0.0067  0.4001  0.0130
                                           -0.6683  0.0118  0.3266  0.0142 -0.0106
                                            0.0067 -0.0135 -0.0068 -0.0042
     6. (0.98367) BD ( 1) C   3 - C   4  
                ( 51.30%)   0.7162* C   3 s( 28.78%)p 2.47( 71.18%)d 0.00(  0.04%)
                                            0.0002  0.5365  0.0012 -0.8142 -0.0009
                                           -0.0012 -0.0302  0.2189 -0.0016 -0.0049
                                           -0.0105  0.0017  0.0142 -0.0081
                ( 48.70%)   0.6979* C   4 s( 27.17%)p 2.68( 72.78%)d 0.00(  0.05%)
                                            0.0001  0.5212  0.0009  0.8254  0.0053
                                           -0.0071 -0.0349 -0.2127 -0.0041  0.0021
                                           -0.0091 -0.0011  0.0182 -0.0096
     7. (0.97586) BD ( 1) C   3 - H  10  
                ( 63.01%)   0.7938* C   3 s( 22.05%)p 3.53( 77.91%)d 0.00(  0.04%)
                                            0.0000 -0.4695  0.0082 -0.0740 -0.0044
                                            0.0373  0.0252  0.8784 -0.0053  0.0007
                                            0.0048  0.0028  0.0002 -0.0191
                ( 36.99%)   0.6082* H  10 s( 99.91%)p 0.00(  0.09%)
                                           -0.9995  0.0060  0.0030 -0.0045 -0.0303
     8. (0.92646) BD ( 1) C   3 - H  11  
                ( 64.83%)   0.8052* C   3 s( 22.53%)p 3.44( 77.44%)d 0.00(  0.03%)
                                            0.0004 -0.4746 -0.0032 -0.3992  0.0065
                                            0.7168  0.0019 -0.3176  0.0184  0.0111
                                           -0.0083  0.0098  0.0037  0.0029
                ( 35.17%)   0.5930* H  11 s( 99.90%)p 0.00(  0.10%)
                                           -0.9995  0.0077  0.0139 -0.0271  0.0087
     9. (0.94063) BD ( 1) C   4 - C   5  
                ( 50.06%)   0.7075* C   4 s( 28.17%)p 2.55( 71.79%)d 0.00(  0.04%)
                                            0.0005  0.5307  0.0017 -0.4016 -0.0301
                                            0.6905 -0.0114 -0.2806 -0.0023 -0.0106
                                            0.0035 -0.0096 -0.0114 -0.0079
                ( 49.94%)   0.7067* C   5 s( 28.34%)p 2.53( 71.61%)d 0.00(  0.04%)
                                            0.0003  0.5324  0.0017  0.3703 -0.0247
                                           -0.7038 -0.0197  0.2875 -0.0004 -0.0141
                                            0.0071 -0.0091 -0.0048 -0.0078
    10. (0.98895) BD ( 1) C   4 - H  12  
                ( 61.80%)   0.7861* C   4 s( 21.78%)p 3.59( 78.18%)d 0.00(  0.04%)
                                           -0.0001  0.4666 -0.0087 -0.0689 -0.0159
                                           -0.0419 -0.0232  0.8800 -0.0048  0.0003
                                           -0.0005  0.0008  0.0000  0.0212
                ( 38.20%)   0.6180* H  12 s( 99.91%)p 0.00(  0.09%)
                                            0.9995 -0.0039  0.0061  0.0056 -0.0291
    11. (0.96745) BD ( 1) C   4 - H  13  
                ( 63.64%)   0.7977* C   4 s( 22.75%)p 3.39( 77.21%)d 0.00(  0.04%)
                                            0.0003 -0.4770 -0.0066  0.3887 -0.0023
                                            0.7211 -0.0063  0.3171 -0.0194 -0.0115
                                           -0.0063 -0.0107  0.0072  0.0044
                ( 36.36%)   0.6030* H  13 s( 99.90%)p 0.00(  0.10%)
                                           -0.9995  0.0029 -0.0142 -0.0261 -0.0084
    12. (0.97365) BD ( 1) C   5 - C   6  
                ( 48.88%)   0.6992* C   5 s( 26.88%)p 2.72( 73.07%)d 0.00(  0.05%)
                                            0.0001  0.5185  0.0021  0.3953 -0.0272
                                            0.7089  0.0222  0.2659  0.0024  0.0155
                                            0.0072  0.0092 -0.0071 -0.0080
                ( 51.12%)   0.7150* C   6 s( 28.45%)p 2.51( 71.51%)d 0.00(  0.04%)
                                            0.0005  0.5333 -0.0003 -0.4113 -0.0244
                                           -0.6851  0.0133 -0.2754  0.0006  0.0097
                                            0.0054  0.0108 -0.0108 -0.0074
    13. (0.98778) BD ( 1) C   5 - H  14  
                ( 61.89%)   0.7867* C   5 s( 22.10%)p 3.52( 77.85%)d 0.00(  0.04%)
                                            0.0001 -0.4701  0.0086  0.0091  0.0276
                                            0.0087  0.0013  0.8818 -0.0032 -0.0002
                                            0.0029  0.0003 -0.0005 -0.0208
                ( 38.11%)   0.6173* H  14 s( 99.91%)p 0.00(  0.09%)
                                           -0.9995  0.0040 -0.0054 -0.0007 -0.0298
    14. (0.97261) BD ( 1) C   5 - H  15  
                ( 63.35%)   0.7959* C   5 s( 22.54%)p 3.43( 77.42%)d 0.00(  0.04%)
                                            0.0002 -0.4747 -0.0060  0.8397 -0.0071
                                           -0.0236  0.0007 -0.2611  0.0186  0.0004
                                            0.0112  0.0001 -0.0144  0.0057
                ( 36.65%)   0.6054* H  15 s( 99.91%)p 0.00(  0.09%)
                                           -0.9995  0.0025 -0.0300  0.0009  0.0065
    15. (0.95969) BD ( 1) C   6 - C   7  
                ( 47.95%)   0.6924* C   6 s( 26.85%)p 2.72( 73.10%)d 0.00(  0.05%)
                                            0.0006  0.5182  0.0059  0.8282  0.0097
                                           -0.0094  0.0272 -0.2101 -0.0009 -0.0049
                                           -0.0088  0.0004  0.0174 -0.0102
                ( 52.05%)   0.7215* C   7 s( 27.43%)p 2.64( 72.53%)d 0.00(  0.04%)
                                           -0.0004  0.5237 -0.0002 -0.8234  0.0066
                                            0.0305  0.0311  0.2130 -0.0012  0.0025
                                           -0.0105 -0.0013  0.0142 -0.0080
    16. (0.90537) BD ( 1) C   6 - H  16  
                ( 64.97%)   0.8060* C   6 s( 22.51%)p 3.44( 77.46%)d 0.00(  0.03%)
                                           -0.0009  0.4744  0.0032 -0.3722 -0.0030
                                            0.7256 -0.0037 -0.3306  0.0158 -0.0075
                                            0.0041 -0.0127 -0.0078 -0.0038
                ( 35.03%)   0.5919* H  16 s( 99.90%)p 0.00(  0.10%)
                                            0.9995 -0.0061  0.0171 -0.0263  0.0075
    17. (0.98912) BD ( 1) C   6 - H  17  
                ( 62.11%)   0.7881* C   6 s( 22.09%)p 3.52( 77.86%)d 0.00(  0.04%)
                                           -0.0001  0.4699 -0.0088 -0.0709 -0.0155
                                            0.0564  0.0202  0.8773 -0.0067 -0.0004
                                           -0.0000  0.0008 -0.0001  0.0210
                ( 37.89%)   0.6156* H  17 s( 99.91%)p 0.00(  0.09%)
                                            0.9995 -0.0041  0.0061 -0.0047 -0.0296
    18. (0.97639) BD ( 1) C   7 - H  18  
                ( 62.88%)   0.7930* C   7 s( 20.58%)p 3.86( 79.37%)d 0.00(  0.05%)
                                           -0.0004  0.4537  0.0029  0.3927 -0.0101
                                            0.7421  0.0016  0.2970 -0.0207  0.0143
                                            0.0077  0.0120 -0.0044 -0.0052
                ( 37.12%)   0.6093* H  18 s( 99.90%)p 0.00(  0.10%)
                                            0.9995 -0.0032 -0.0110 -0.0284 -0.0078
    19. (0.98028) BD ( 1) C   7 - H  19  
                ( 63.23%)   0.7952* C   7 s( 23.29%)p 3.29( 76.67%)d 0.00(  0.04%)
                                            0.0004 -0.4825  0.0076 -0.0828 -0.0088
                                           -0.0101 -0.0258  0.8712 -0.0013  0.0008
                                            0.0047 -0.0033 -0.0003 -0.0198
                ( 36.77%)   0.6064* H  19 s( 99.90%)p 0.00(  0.10%)
                                           -0.9995  0.0058  0.0022  0.0060 -0.0311
    20. (0.99986) CR ( 1) O   1           s(100.00%)p 0.00(  0.00%)
                                            1.0000 -0.0001  0.0000 -0.0001 -0.0000
                                           -0.0003 -0.0000  0.0002 -0.0000  0.0000
                                           -0.0000 -0.0000  0.0000  0.0000
    21. (0.99941) CR ( 1) C   2           s(100.00%)p 0.00(  0.00%)
                                            1.0000 -0.0002  0.0000 -0.0001  0.0000
                                            0.0001 -0.0000 -0.0007  0.0000  0.0000
                                           -0.0000 -0.0000 -0.0000 -0.0000
    22. (0.99952) CR ( 1) C   3           s(100.00%)p 0.00(  0.00%)
                                            1.0000 -0.0001 -0.0000  0.0002 -0.0000
                                           -0.0006  0.0000 -0.0001 -0.0000 -0.0000
                                            0.0000 -0.0000 -0.0000  0.0000
    23. (0.99955) CR ( 1) C   4           s(100.00%)p 0.00(  0.00%)
                                            1.0000 -0.0001  0.0000 -0.0000  0.0000
                                           -0.0006  0.0000  0.0002  0.0000  0.0000
                                            0.0000  0.0000  0.0000  0.0000
    24. (0.99955) CR ( 1) C   5           s(100.00%)p 0.00(  0.00%)
                                            1.0000 -0.0001 -0.0000 -0.0003  0.0000
                                            0.0001  0.0000 -0.0002 -0.0000  0.0000
                                           -0.0000  0.0000  0.0000  0.0000
    25. (0.99953) CR ( 1) C   6           s(100.00%)p 0.00(  0.00%)
                                            1.0000 -0.0001 -0.0000 -0.0006  0.0000
                                            0.0010 -0.0000  0.0001  0.0000 -0.0000
                                            0.0000 -0.0000 -0.0000  0.0000
    26. (0.99951) CR ( 1) C   7           s(100.00%)p 0.00(  0.00%)
                                            1.0000 -0.0001 -0.0000 -0.0006 -0.0000
                                            0.0012  0.0000 -0.0006 -0.0000  0.0000
                                           -0.0000  0.0000  0.0000  0.0000
    27. (0.99123) LP ( 1) O   1           s( 44.85%)p 1.23( 55.12%)d 0.00(  0.04%)
                                            0.0001  0.6696  0.0066  0.3083 -0.0014
                                           -0.4674  0.0078 -0.4874  0.0079  0.0121
                                            0.0066 -0.0111  0.0061 -0.0034
    28. (0.32562) LP*( 1) H   9           s( 99.89%)p 0.00(  0.11%)
                                            0.9994 -0.0011  0.0006  0.0055 -0.0334
    29. (0.00094) RY*( 1) O   1           s( 21.06%)p 3.27( 68.77%)d 0.48( 10.17%)
                                            0.0000 -0.0052  0.4589  0.0005  0.2347
                                            0.0027  0.3942  0.0035  0.6908 -0.2056
                                           -0.1779  0.0330 -0.0580  0.1528
    30. (0.00060) RY*( 2) O   1           s(  6.27%)p13.74( 86.10%)d 1.22(  7.63%)
                                            0.0000 -0.0003  0.2503  0.0013 -0.1965
                                           -0.0018  0.7276  0.0045 -0.5413 -0.2374
                                            0.1105  0.0447  0.0387 -0.0654
    31. (0.00019) RY*( 3) O   1           s( 64.12%)p 0.45( 28.74%)d 0.11(  7.14%)
                                            0.0000 -0.0022  0.8008  0.0085  0.2453
                                            0.0033 -0.3888  0.0064 -0.2756  0.1774
                                            0.0893  0.0021  0.0748 -0.1623
    32. (0.00003) RY*( 4) O   1           s(  6.13%)p12.81( 78.56%)d 2.50( 15.31%)
    33. (0.00000) RY*( 5) O   1           s(  0.13%)p99.99( 14.66%)d99.99( 85.21%)
    34. (0.00001) RY*( 6) O   1           s(  0.32%)p37.98( 12.31%)d99.99( 87.37%)
    35. (0.00000) RY*( 7) O   1           s(  0.02%)p24.38(  0.57%)d99.99( 99.41%)
    36. (0.00001) RY*( 8) O   1           s(  1.29%)p 4.91(  6.32%)d71.79( 92.39%)
    37. (0.00000) RY*( 9) O   1           s(  0.68%)p 6.22(  4.26%)d99.99( 95.06%)
    38. (0.00251) RY*( 1) C   2           s(  0.19%)p99.99( 91.62%)d43.85(  8.19%)
                                            0.0000  0.0302  0.0310 -0.0021 -0.7250
                                           -0.0002  0.4915 -0.0206  0.3854 -0.1699
                                            0.0336  0.0983  0.1661 -0.1213
    39. (0.00157) RY*( 2) C   2           s( 41.57%)p 0.80( 33.37%)d 0.60( 25.06%)
                                           -0.0000 -0.0110  0.6446 -0.0373 -0.0920
                                            0.0053 -0.4723  0.0247  0.3164  0.2477
                                            0.0434 -0.1256  0.2002 -0.3627
    40. (0.00116) RY*( 3) C   2           s(  0.36%)p99.99( 40.77%)d99.99( 58.87%)
                                            0.0000  0.0018  0.0601 -0.0183 -0.1725
                                            0.0160 -0.0640 -0.0284 -0.6103 -0.1216
                                            0.5675  0.0928  0.4872 -0.0767
    41. (0.00066) RY*( 4) C   2           s( 19.33%)p 1.64( 31.65%)d 2.54( 49.02%)
                                            0.0000 -0.0278  0.4387 -0.0277  0.4666
                                            0.0036  0.3115  0.0125  0.0283 -0.5863
                                           -0.1040  0.3051  0.0734 -0.1930
    42. (0.00046) RY*( 5) C   2           s(  6.33%)p 6.26( 39.63%)d 8.54( 54.04%)
                                           -0.0000 -0.0027  0.2516  0.0116  0.1945
                                            0.0111  0.5895  0.0050 -0.1033  0.6121
                                            0.3032 -0.0010 -0.2352 -0.1358
    43. (0.00030) RY*( 6) C   2           s(  0.25%)p47.97( 11.93%)d99.99( 87.82%)
                                            0.0000  0.0131  0.0481  0.0379 -0.2106
                                            0.0067 -0.2706 -0.0152 -0.0055 -0.1957
                                            0.3927  0.3806 -0.7228 -0.1360
    44. (0.00016) RY*( 7) C   2           s( 31.03%)p 0.60( 18.76%)d 1.62( 50.21%)
                                            0.0000  0.0149  0.5569 -0.0072 -0.2779
                                           -0.0067  0.0565 -0.0074 -0.3272 -0.1143
                                           -0.1965 -0.2741 -0.2279  0.5686
    45. (0.00013) RY*( 8) C   2           s(  0.75%)p 3.47(  2.61%)d99.99( 96.64%)
                                            0.0000  0.0002  0.0868 -0.0132 -0.0957
                                            0.0117 -0.0936  0.0016 -0.0887  0.3523
                                           -0.3199  0.8050  0.1772  0.2459
    46. (0.00007) RY*( 9) C   2           s(  0.24%)p99.99( 30.10%)d99.99( 69.66%)
    47. (0.00224) RY*( 1) C   3           s( 14.79%)p 5.48( 81.09%)d 0.28(  4.12%)
                                           -0.0000  0.0144  0.3843 -0.0149 -0.0870
                                            0.0139  0.5654 -0.0221 -0.6948 -0.0660
                                            0.0769 -0.0735 -0.0184 -0.1588
    48. (0.00179) RY*( 2) C   3           s(  1.19%)p80.01( 95.43%)d 2.83(  3.38%)
                                            0.0000 -0.0160  0.1080 -0.0077  0.9660
                                           -0.0235 -0.0714 -0.0037 -0.1242  0.1302
                                           -0.0575 -0.0602  0.0885 -0.0453
    49. (0.00053) RY*( 3) C   3           s(  1.63%)p45.99( 74.76%)d14.53( 23.62%)
                                           -0.0000  0.0207  0.1258 -0.0091  0.1441
                                           -0.0058  0.6625  0.0015  0.5365 -0.3193
                                           -0.2644 -0.0139 -0.0196  0.2524
    50. (0.00045) RY*( 4) C   3           s( 78.80%)p 0.20( 15.49%)d 0.07(  5.72%)
                                            0.0000 -0.0070  0.8876  0.0059 -0.1162
                                           -0.0065 -0.2635 -0.0023  0.2681  0.1731
                                            0.0586  0.0007  0.1493  0.0384
    51. (0.00014) RY*( 5) C   3           s(  0.09%)p24.02(  2.14%)d99.99( 97.78%)
                                           -0.0000 -0.0004  0.0298  0.0030 -0.1044
                                           -0.0010 -0.0442  0.0058 -0.0919  0.4086
                                           -0.7473 -0.3461 -0.3615  0.0432
    52. (0.00009) RY*( 6) C   3           s(  0.57%)p38.58( 21.84%)d99.99( 77.60%)
    53. (0.00004) RY*( 7) C   3           s(  1.30%)p 2.83(  3.69%)d72.82( 95.01%)
    54. (0.00001) RY*( 8) C   3           s(  0.01%)p 1.00(  0.65%)d99.99( 99.34%)
    55. (0.00001) RY*( 9) C   3           s(  1.73%)p 2.88(  4.98%)d53.97( 93.29%)
    56. (0.00252) RY*( 1) C   4           s(  6.39%)p13.81( 88.25%)d 0.84(  5.36%)
                                           -0.0000  0.0221  0.2518  0.0184  0.2971
                                            0.0263  0.5975  0.0222  0.6601  0.1048
                                            0.0521  0.0755 -0.0734 -0.1699
    57. (0.00080) RY*( 2) C   4           s(  7.69%)p 8.18( 62.92%)d 3.82( 29.39%)
                                            0.0000 -0.0240  0.2762 -0.0107 -0.1592
                                           -0.0061 -0.5917  0.0048  0.5035 -0.3978
                                            0.1194  0.1066  0.2150 -0.2527
    58. (0.00065) RY*( 3) C   4           s(  0.79%)p99.99( 92.72%)d 8.25(  6.49%)
                                           -0.0000 -0.0047  0.0886  0.0209 -0.8792
                                           -0.0141  0.3915 -0.0001  0.0173 -0.0841
                                           -0.1759  0.1263  0.0911 -0.0516
    59. (0.00017) RY*( 4) C   4           s( 73.80%)p 0.22( 15.90%)d 0.14( 10.30%)
                                            0.0000  0.0071  0.8590 -0.0040  0.1278
                                           -0.0021  0.0984  0.0025 -0.3647 -0.1566
                                           -0.0231 -0.1224  0.1426  0.2064
    60. (0.00013) RY*( 5) C   4           s(  0.21%)p20.82(  4.29%)d99.99( 95.50%)
                                            0.0000  0.0016  0.0454 -0.0062  0.1828
                                            0.0023 -0.0691  0.0032 -0.0685 -0.2209
                                           -0.7607  0.4387 -0.3348 -0.1516
    61. (0.00007) RY*( 6) C   4           s(  0.38%)p 6.82(  2.56%)d99.99( 97.06%)
    62. (0.00003) RY*( 7) C   4           s(  0.37%)p57.93( 21.46%)d99.99( 78.17%)
    63. (0.00001) RY*( 8) C   4           s( 10.17%)p 1.09( 11.04%)d 7.75( 78.79%)
    64. (0.00000) RY*( 9) C   4           s(  0.35%)p 2.60(  0.90%)d99.99( 98.76%)
    65. (0.00242) RY*( 1) C   5           s(  8.02%)p10.77( 86.32%)d 0.71(  5.67%)
                                           -0.0000  0.0214  0.2823  0.0319  0.6982
                                            0.0019  0.0112 -0.0199 -0.6117 -0.0126
                                           -0.0693 -0.0086  0.1288 -0.1872
    66. (0.00080) RY*( 2) C   5           s(  5.95%)p10.60( 63.09%)d 5.20( 30.96%)
                                            0.0000 -0.0247  0.2428 -0.0110 -0.5759
                                           -0.0020  0.0112 -0.0055 -0.5467  0.0241
                                           -0.1479  0.0168 -0.4647 -0.2663
    67. (0.00067) RY*( 3) C   5           s(  0.02%)p99.99( 94.38%)d99.99(  5.60%)
                                            0.0000  0.0001  0.0148  0.0022  0.0013
                                            0.0255 -0.9711  0.0007 -0.0090  0.0105
                                            0.0024  0.2360  0.0065 -0.0088
    68. (0.00020) RY*( 4) C   5           s( 75.44%)p 0.20( 15.07%)d 0.13(  9.49%)
                                            0.0000  0.0051  0.8686 -0.0053  0.0821
                                           -0.0023  0.0139 -0.0024  0.3791  0.0197
                                            0.0504  0.0293 -0.2238  0.2026
    69. (0.00014) RY*( 5) C   5           s(  0.05%)p86.27(  4.34%)d99.99( 95.61%)
                                            0.0000 -0.0011  0.0224  0.0005 -0.0153
                                            0.0080 -0.2058  0.0017 -0.0267  0.4463
                                            0.0055 -0.8675  0.0095  0.0657
    70. (0.00006) RY*( 6) C   5           s(  0.12%)p14.04(  1.70%)d99.99( 98.18%)
    71. (0.00003) RY*( 7) C   5           s(  0.81%)p27.46( 22.33%)d94.55( 76.86%)
    72. (0.00000) RY*( 8) C   5           s(  9.71%)p 1.23( 11.90%)d 8.07( 78.39%)
    73. (0.00001) RY*( 9) C   5           s(  0.00%)p 1.00(  0.92%)d99.99( 99.07%)
    74. (0.00197) RY*( 1) C   6           s(  8.97%)p 9.41( 84.46%)d 0.73(  6.57%)
                                           -0.0000  0.0146  0.2992  0.0065  0.2572
                                           -0.0186 -0.4751  0.0234  0.7428 -0.0226
                                            0.0445 -0.1200 -0.0468 -0.2159
    75. (0.00087) RY*( 2) C   6           s(  1.58%)p50.75( 80.19%)d11.53( 18.23%)
                                            0.0000 -0.0195  0.1242 -0.0182  0.2714
                                            0.0054  0.7868  0.0026  0.3298  0.2878
                                            0.2143  0.0235  0.1812 -0.1418
    76. (0.00057) RY*( 3) C   6           s(  1.48%)p55.03( 81.28%)d11.67( 17.24%)
                                            0.0000 -0.0166  0.1204  0.0126 -0.8695
                                            0.0103  0.0437  0.0002  0.2339  0.2524
                                           -0.1038 -0.1548  0.2123 -0.1699
    77. (0.00022) RY*( 4) C   6           s( 75.82%)p 0.20( 15.22%)d 0.12(  8.97%)
                                            0.0000  0.0053  0.8707 -0.0121  0.0961
                                            0.0008 -0.0683  0.0028 -0.3717  0.1107
                                           -0.0863  0.0063  0.2415  0.1078
    78. (0.00014) RY*( 5) C   6           s(  0.03%)p99.99(  5.66%)d99.99( 94.31%)
                                           -0.0000  0.0007  0.0161  0.0070 -0.1771
                                            0.0042 -0.1424 -0.0048  0.0699 -0.2164
                                            0.7293  0.4565  0.3335  0.2117
    79. (0.00008) RY*( 6) C   6           s(  4.16%)p 0.76(  3.18%)d22.26( 92.66%)
    80. (0.00003) RY*( 7) C   6           s(  0.28%)p60.63( 17.17%)d99.99( 82.54%)
    81. (0.00001) RY*( 8) C   6           s(  7.63%)p 1.61( 12.28%)d10.49( 80.09%)
    82. (0.00001) RY*( 9) C   6           s(  0.15%)p 4.11(  0.62%)d99.99( 99.23%)
    83. (0.00274) RY*( 1) C   7           s(  5.85%)p15.00( 87.74%)d 1.10(  6.41%)
                                           -0.0000  0.0230  0.2408 -0.0144 -0.3958
                                           -0.0283 -0.5658 -0.0171 -0.6319  0.1205
                                            0.0555  0.0823 -0.0707 -0.1864
    84. (0.00110) RY*( 2) C   7           s(  2.36%)p40.60( 95.78%)d 0.79(  1.86%)
                                            0.0000 -0.0002  0.1536 -0.0007  0.9073
                                            0.0053 -0.2679 -0.0011 -0.2505  0.0096
                                           -0.0822  0.0883  0.0279 -0.0567
    85. (0.00059) RY*( 3) C   7           s( 58.15%)p 0.26( 15.25%)d 0.46( 26.59%)
                                            0.0000 -0.0137  0.7625  0.0045 -0.0299
                                            0.0080  0.3808 -0.0061 -0.0807 -0.4192
                                            0.2048  0.0106  0.1881 -0.1132
    86. (0.00029) RY*( 4) C   7           s( 21.44%)p 3.15( 67.56%)d 0.51( 11.00%)
                                            0.0000  0.0199  0.4626 -0.0091 -0.0697
                                            0.0123 -0.5295 -0.0029  0.6246  0.0434
                                           -0.2389  0.0072 -0.0571  0.2185
    87. (0.00017) RY*( 5) C   7           s(  0.34%)p11.63(  3.91%)d99.99( 95.75%)
                                            0.0000  0.0029  0.0579 -0.0090  0.0909
                                            0.0042 -0.1278 -0.0071  0.1198  0.3865
                                            0.7477 -0.4535  0.1995  0.0612
    88. (0.00010) RY*( 6) C   7           s(  9.91%)p 1.93( 19.13%)d 7.16( 70.96%)
    89. (0.00006) RY*( 7) C   7           s(  0.14%)p 8.15(  1.15%)d99.99( 98.71%)
    90. (0.00001) RY*( 8) C   7           s(  0.33%)p11.34(  3.70%)d99.99( 95.97%)
    91. (0.00001) RY*( 9) C   7           s(  1.61%)p 3.60(  5.82%)d57.33( 92.57%)
    92. (0.00077) RY*( 1) H   8           s( 68.70%)p 0.46( 31.30%)
                                            0.0125  0.8288  0.5270 -0.1854 -0.0300
    93. (0.00051) RY*( 2) H   8           s(  4.51%)p21.18( 95.49%)
                                           -0.0012  0.2124 -0.3041 -0.0652  0.9264
    94. (0.00039) RY*( 3) H   8           s( 23.33%)p 3.29( 76.67%)
                                            0.0118  0.4829 -0.5504  0.6348 -0.2467
    95. (0.00001) RY*( 4) H   8           s(  3.96%)p24.22( 96.04%)
    96. (0.00166) RY*( 1) H   9           s( 99.55%)p 0.00(  0.45%)
                                            0.0011  0.9978  0.0312  0.0584  0.0104
    97. (0.00008) RY*( 2) H   9           s(  0.23%)p99.99( 99.77%)
    98. (0.00003) RY*( 3) H   9           s(  0.20%)p99.99( 99.80%)
    99. (0.00002) RY*( 4) H   9           s(  0.14%)p99.99( 99.86%)
   100. (0.00128) RY*( 1) H  10           s( 99.64%)p 0.00(  0.36%)
                                            0.0077  0.9982  0.0043 -0.0307 -0.0513
   101. (0.00007) RY*( 2) H  10           s(  0.01%)p99.99( 99.99%)
   102. (0.00006) RY*( 3) H  10           s(  0.01%)p 1.00( 99.99%)
   103. (0.00002) RY*( 4) H  10           s(  0.43%)p99.99( 99.57%)
   104. (0.00057) RY*( 1) H  11           s( 99.02%)p 0.01(  0.98%)
                                            0.0106  0.9950  0.0097 -0.0946  0.0281
   105. (0.00009) RY*( 2) H  11           s(  0.00%)p 1.00(100.00%)
   106. (0.00006) RY*( 3) H  11           s(  0.10%)p99.99( 99.90%)
   107. (0.00002) RY*( 4) H  11           s(  0.98%)p99.99( 99.02%)
   108. (0.00128) RY*( 1) H  12           s( 99.60%)p 0.00(  0.40%)
                                            0.0055  0.9980  0.0185  0.0077  0.0597
   109. (0.00007) RY*( 2) H  12           s(  0.09%)p99.99( 99.91%)
   110. (0.00008) RY*( 3) H  12           s(  0.07%)p99.99( 99.93%)
   111. (0.00002) RY*( 4) H  12           s(  0.33%)p99.99( 99.67%)
   112. (0.00085) RY*( 1) H  13           s( 99.76%)p 0.00(  0.24%)
                                            0.0044  0.9988 -0.0208 -0.0424 -0.0120
   113. (0.00008) RY*( 2) H  13           s(  0.01%)p 1.00( 99.99%)
   114. (0.00005) RY*( 3) H  13           s(  0.00%)p 1.00(100.00%)
   115. (0.00002) RY*( 4) H  13           s(  0.33%)p99.99( 99.67%)
   116. (0.00127) RY*( 1) H  14           s( 99.68%)p 0.00(  0.32%)
                                            0.0056  0.9984  0.0063  0.0054 -0.0561
   117. (0.00008) RY*( 2) H  14           s(  0.06%)p99.99( 99.94%)
   118. (0.00006) RY*( 3) H  14           s(  0.00%)p 1.00(100.00%)
   119. (0.00002) RY*( 4) H  14           s(  0.36%)p99.99( 99.64%)
   120. (0.00084) RY*( 1) H  15           s( 99.67%)p 0.00(  0.33%)
                                            0.0043  0.9984 -0.0565 -0.0021  0.0076
   121. (0.00008) RY*( 2) H  15           s(  0.00%)p 1.00(100.00%)
   122. (0.00005) RY*( 3) H  15           s(  0.00%)p 1.00(100.00%)
   123. (0.00002) RY*( 4) H  15           s(  0.42%)p99.99( 99.58%)
   124. (0.00063) RY*( 1) H  16           s( 98.95%)p 0.01(  1.05%)
                                            0.0081  0.9947  0.0357  0.0834 -0.0473
   125. (0.00008) RY*( 2) H  16           s(  0.20%)p99.99( 99.80%)
   126. (0.00006) RY*( 3) H  16           s(  0.42%)p99.99( 99.58%)
   127. (0.00002) RY*( 4) H  16           s(  0.53%)p99.99( 99.47%)
   128. (0.00126) RY*( 1) H  17           s( 99.61%)p 0.00(  0.39%)
                                            0.0057  0.9980  0.0116  0.0296  0.0538
   129. (0.00007) RY*( 2) H  17           s(  0.06%)p99.99( 99.94%)
   130. (0.00006) RY*( 3) H  17           s(  0.01%)p99.99( 99.99%)
   131. (0.00001) RY*( 4) H  17           s(  0.41%)p99.99( 99.59%)
   132. (0.00117) RY*( 1) H  18           s( 99.78%)p 0.00(  0.22%)
                                            0.0044  0.9989  0.0369  0.0194  0.0222
   133. (0.00009) RY*( 2) H  18           s(  0.01%)p99.99( 99.99%)
   134. (0.00005) RY*( 3) H  18           s(  0.10%)p99.99( 99.90%)
   135. (0.00002) RY*( 4) H  18           s(  0.21%)p99.99( 99.79%)
   136. (0.00152) RY*( 1) H  19           s( 99.78%)p 0.00(  0.22%)
                                            0.0067  0.9989  0.0169 -0.0264 -0.0351
   137. (0.00008) RY*( 2) H  19           s(  0.09%)p99.99( 99.91%)
   138. (0.00004) RY*( 3) H  19           s(  0.06%)p99.99( 99.94%)
   139. (0.00002) RY*( 4) H  19           s(  0.17%)p99.99( 99.83%)
   140. (0.02011) BD*( 1) O   1 - C   2  
                ( 31.25%)   0.5590* O   1 s( 34.77%)p 1.87( 65.15%)d 0.00(  0.08%)
                                           -0.0001  0.5897  0.0028 -0.7340  0.0061
                                            0.0103 -0.0043  0.3354 -0.0031 -0.0089
                                           -0.0179  0.0092  0.0153 -0.0068
                ( 68.75%)  -0.8292* C   2 s( 20.17%)p 3.94( 79.51%)d 0.02(  0.32%)
                                            0.0000  0.4473  0.0404  0.8635  0.0289
                                           -0.0429 -0.0104 -0.2159 -0.0027 -0.0023
                                           -0.0256 -0.0003  0.0462 -0.0210
   141. (0.27621) BD*( 2) O   1 - C   2  
                ( 47.19%)   0.6870* O   1 s(  0.08%)p99.99( 99.81%)d 1.21(  0.10%)
                                            0.0003 -0.0286  0.0049 -0.3674  0.0025
                                            0.5197 -0.0020 -0.7701  0.0013 -0.0176
                                            0.0090 -0.0061 -0.0035 -0.0241
                ( 52.81%)  -0.7267* C   2 s(  3.21%)p30.12( 96.69%)d 0.03(  0.10%)
                                           -0.0007 -0.1791  0.0051 -0.1109  0.0165
                                            0.4025 -0.0067 -0.8899  0.0175  0.0099
                                           -0.0242 -0.0130 -0.0102 -0.0064
   142. (0.00357) BD*( 1) O   1 - H   8  
                ( 25.25%)   0.5025* O   1 s( 20.27%)p 3.93( 79.63%)d 0.00(  0.09%)
                                           -0.0002 -0.4500  0.0160 -0.4793 -0.0301
                                           -0.7139 -0.0126 -0.2364  0.0035 -0.0114
                                           -0.0058 -0.0190  0.0188  0.0080
                ( 74.75%)  -0.8646* H   8 s( 99.50%)p 0.01(  0.50%)
                                           -0.9975  0.0030  0.0398  0.0567  0.0151
   143. (0.01807) BD*( 1) C   2 - C   3  
                ( 47.85%)   0.6917* C   2 s( 25.63%)p 2.90( 74.33%)d 0.00(  0.04%)
                                            0.0001 -0.5062 -0.0006  0.3867 -0.0302
                                            0.6802  0.0041  0.3607 -0.0036 -0.0107
                                           -0.0069 -0.0103  0.0092  0.0086
                ( 52.15%)  -0.7221* C   3 s( 26.54%)p 2.77( 73.40%)d 0.00(  0.05%)
                                           -0.0005 -0.5151 -0.0072 -0.4136 -0.0288
                                           -0.6952  0.0036 -0.2806 -0.0048 -0.0147
                                           -0.0060 -0.0102  0.0099  0.0093
   144. (0.06404) BD*( 1) C   2 - C   7  
                ( 41.95%)   0.6477* C   2 s( 50.95%)p 0.96( 49.03%)d 0.00(  0.02%)
                                           -0.0002 -0.7137  0.0101  0.2965 -0.0250
                                           -0.6106  0.0023 -0.1700 -0.0062  0.0073
                                           -0.0021  0.0056  0.0086 -0.0059
                ( 58.05%)  -0.7619* C   7 s( 28.57%)p 2.50( 71.39%)d 0.00(  0.04%)
                                           -0.0013 -0.5345 -0.0067 -0.4001 -0.0130
                                            0.6683 -0.0118 -0.3266 -0.0142  0.0106
                                           -0.0067  0.0135  0.0068  0.0042
   145. (0.00699) BD*( 1) C   3 - C   4  
                ( 48.70%)   0.6979* C   3 s( 28.78%)p 2.47( 71.18%)d 0.00(  0.04%)
                                           -0.0002 -0.5365 -0.0012  0.8142  0.0009
                                            0.0012  0.0302 -0.2189  0.0016  0.0049
                                            0.0105 -0.0017 -0.0142  0.0081
                ( 51.30%)  -0.7162* C   4 s( 27.17%)p 2.68( 72.78%)d 0.00(  0.05%)
                                           -0.0001 -0.5212 -0.0009 -0.8254 -0.0053
                                            0.0071  0.0349  0.2127  0.0041 -0.0021
                                            0.0091  0.0011 -0.0182  0.0096
   146. (0.00777) BD*( 1) C   3 - H  10  
                ( 36.99%)   0.6082* C   3 s( 22.05%)p 3.53( 77.91%)d 0.00(  0.04%)
                                           -0.0000  0.4695 -0.0082  0.0740  0.0044
                                           -0.0373 -0.0252 -0.8784  0.0053 -0.0007
                                           -0.0048 -0.0028 -0.0002  0.0191
                ( 63.01%)  -0.7938* H  10 s( 99.91%)p 0.00(  0.09%)
                                            0.9995 -0.0060 -0.0030  0.0045  0.0303
   147. (0.00424) BD*( 1) C   3 - H  11  
                ( 35.17%)   0.5930* C   3 s( 22.53%)p 3.44( 77.44%)d 0.00(  0.03%)
                                           -0.0004  0.4746  0.0032  0.3992 -0.0065
                                           -0.7168 -0.0019  0.3176 -0.0184 -0.0111
                                            0.0083 -0.0098 -0.0037 -0.0029
                ( 64.83%)  -0.8052* H  11 s( 99.90%)p 0.00(  0.10%)
                                            0.9995 -0.0077 -0.0139  0.0271 -0.0087
   148. (0.00744) BD*( 1) C   4 - C   5  
                ( 49.94%)   0.7067* C   4 s( 28.17%)p 2.55( 71.79%)d 0.00(  0.04%)
                                           -0.0005 -0.5307 -0.0017  0.4016  0.0301
                                           -0.6905  0.0114  0.2806  0.0023  0.0106
                                           -0.0035  0.0096  0.0114  0.0079
                ( 50.06%)  -0.7075* C   5 s( 28.34%)p 2.53( 71.61%)d 0.00(  0.04%)
                                           -0.0003 -0.5324 -0.0017 -0.3703  0.0247
                                            0.7038  0.0197 -0.2875  0.0004  0.0141
                                           -0.0071  0.0091  0.0048  0.0078
   149. (0.00839) BD*( 1) C   4 - H  12  
                ( 38.20%)   0.6180* C   4 s( 21.78%)p 3.59( 78.18%)d 0.00(  0.04%)
                                            0.0001 -0.4666  0.0087  0.0689  0.0159
                                            0.0419  0.0232 -0.8800  0.0048 -0.0003
                                            0.0005 -0.0008 -0.0000 -0.0212
                ( 61.80%)  -0.7861* H  12 s( 99.91%)p 0.00(  0.09%)
                                           -0.9995  0.0039 -0.0061 -0.0056  0.0291
   150. (0.00546) BD*( 1) C   4 - H  13  
                ( 36.36%)   0.6030* C   4 s( 22.75%)p 3.39( 77.21%)d 0.00(  0.04%)
                                           -0.0003  0.4770  0.0066 -0.3887  0.0023
                                           -0.7211  0.0063 -0.3171  0.0194  0.0115
                                            0.0063  0.0107 -0.0072 -0.0044
                ( 63.64%)  -0.7977* H  13 s( 99.90%)p 0.00(  0.10%)
                                            0.9995 -0.0029  0.0142  0.0261  0.0084
   151. (0.00780) BD*( 1) C   5 - C   6  
                ( 51.12%)   0.7150* C   5 s( 26.88%)p 2.72( 73.07%)d 0.00(  0.05%)
                                            0.0001  0.5185  0.0021  0.3953 -0.0272
                                            0.7089  0.0222  0.2659  0.0024  0.0155
                                            0.0072  0.0092 -0.0071 -0.0080
                ( 48.88%)  -0.6992* C   6 s( 28.45%)p 2.51( 71.51%)d 0.00(  0.04%)
                                            0.0005  0.5333 -0.0003 -0.4113 -0.0244
                                           -0.6851  0.0133 -0.2754  0.0006  0.0097
                                            0.0054  0.0108 -0.0108 -0.0074
   152. (0.00827) BD*( 1) C   5 - H  14  
                ( 38.11%)   0.6173* C   5 s( 22.10%)p 3.52( 77.85%)d 0.00(  0.04%)
                                           -0.0001  0.4701 -0.0086 -0.0091 -0.0276
                                           -0.0087 -0.0013 -0.8818  0.0032  0.0002
                                           -0.0029 -0.0003  0.0005  0.0208
                ( 61.89%)  -0.7867* H  14 s( 99.91%)p 0.00(  0.09%)
                                            0.9995 -0.0040  0.0054  0.0007  0.0298
   153. (0.00570) BD*( 1) C   5 - H  15  
                ( 36.65%)   0.6054* C   5 s( 22.54%)p 3.43( 77.42%)d 0.00(  0.04%)
                                           -0.0002  0.4747  0.0060 -0.8397  0.0071
                                            0.0236 -0.0007  0.2611 -0.0186 -0.0004
                                           -0.0112 -0.0001  0.0144 -0.0057
                ( 63.35%)  -0.7959* H  15 s( 99.91%)p 0.00(  0.09%)
                                            0.9995 -0.0025  0.0300 -0.0009 -0.0065
   154. (0.00935) BD*( 1) C   6 - C   7  
                ( 52.05%)   0.7215* C   6 s( 26.85%)p 2.72( 73.10%)d 0.00(  0.05%)
                                            0.0006  0.5182  0.0059  0.8282  0.0097
                                           -0.0094  0.0272 -0.2101 -0.0009 -0.0049
                                           -0.0088  0.0004  0.0174 -0.0102
                ( 47.95%)  -0.6924* C   7 s( 27.43%)p 2.64( 72.53%)d 0.00(  0.04%)
                                           -0.0004  0.5237 -0.0002 -0.8234  0.0066
                                            0.0305  0.0311  0.2130 -0.0012  0.0025
                                           -0.0105 -0.0013  0.0142 -0.0080
   155. (0.00466) BD*( 1) C   6 - H  16  
                ( 35.03%)   0.5919* C   6 s( 22.51%)p 3.44( 77.46%)d 0.00(  0.03%)
                                            0.0009 -0.4744 -0.0032  0.3722  0.0030
                                           -0.7256  0.0037  0.3306 -0.0158  0.0075
                                           -0.0041  0.0127  0.0078  0.0038
                ( 64.97%)  -0.8060* H  16 s( 99.90%)p 0.00(  0.10%)
                                           -0.9995  0.0061 -0.0171  0.0263 -0.0075
   156. (0.00825) BD*( 1) C   6 - H  17  
                ( 37.89%)   0.6156* C   6 s( 22.09%)p 3.52( 77.86%)d 0.00(  0.04%)
                                            0.0001 -0.4699  0.0088  0.0709  0.0155
                                           -0.0564 -0.0202 -0.8773  0.0067  0.0004
                                            0.0000 -0.0008  0.0001 -0.0210
                ( 62.11%)  -0.7881* H  17 s( 99.91%)p 0.00(  0.09%)
                                           -0.9995  0.0041 -0.0061  0.0047  0.0296
   157. (0.00761) BD*( 1) C   7 - H  18  
                ( 37.12%)   0.6093* C   7 s( 20.58%)p 3.86( 79.37%)d 0.00(  0.05%)
                                            0.0004 -0.4537 -0.0029 -0.3927  0.0101
                                           -0.7421 -0.0016 -0.2970  0.0207 -0.0143
                                           -0.0077 -0.0120  0.0044  0.0052
                ( 62.88%)  -0.7930* H  18 s( 99.90%)p 0.00(  0.10%)
                                           -0.9995  0.0032  0.0110  0.0284  0.0078
   158. (0.00810) BD*( 1) C   7 - H  19  
                ( 36.77%)   0.6064* C   7 s( 23.29%)p 3.29( 76.67%)d 0.00(  0.04%)
                                           -0.0004  0.4825 -0.0076  0.0828  0.0088
                                            0.0101  0.0258 -0.8712  0.0013 -0.0008
                                           -0.0047  0.0033  0.0003  0.0198
                ( 63.23%)  -0.7952* H  19 s( 99.90%)p 0.00(  0.10%)
                                            0.9995 -0.0058 -0.0022 -0.0060  0.0311


 NHO Directionality and "Bond Bending" (deviations from line of nuclear centers)

         [Thresholds for printing:  angular deviation  >  1.0 degree]
                                    hybrid p-character > 25.0%
                                    orbital occupancy  >  0.10e

                                Line of Centers        Hybrid 1              Hybrid 2
                                ---------------  -------------------   ------------------
                NBO               Theta   Phi    Theta   Phi    Dev    Theta   Phi    Dev
 ========================================================================================
     1. BD (   1) O   1 - C   2    71.6  176.6    65.5  179.5   6.7    103.7  356.6   4.6
     2. BD (   2) O   1 - C   2    71.6  176.6    39.5  305.2  97.6     25.0  283.4  99.8
     3. BD (   1) O   1 - H   8    72.5   59.9    75.3   55.0   5.6      --     --    --
     4. BD (   1) C   2 - C   3   108.8  239.9   114.8  242.5   6.5     70.8   57.4   2.4
     5. BD (   1) C   2 - C   7   109.1  118.8    75.2  114.1  34.2     66.3  302.2   5.6
     6. BD (   1) C   3 - C   4    75.3  179.5    75.1  182.2   2.7    104.6  357.1   2.3
     7. BD (   1) C   3 - H  10   174.3  340.1   173.4  321.5   2.1      --     --    --
     8. BD (   1) C   3 - H  11    68.9  299.8    69.9  298.7   1.5      --     --    --
     9. BD (   1) C   4 - C   5   108.9  118.8   109.4  122.4   3.5     70.3  295.5   3.2
    10. BD (   1) C   4 - H  12     5.5  211.9     7.0  217.5   1.6      --     --    --
    11. BD (   1) C   4 - H  13   111.1  240.7   110.1  241.6   1.3      --     --    --
    12. BD (   1) C   5 - C   6    71.5   60.1    71.9   63.3   3.0    108.9  237.0   2.9
    13. BD (   1) C   5 - H  14   179.2  192.2   177.5  195.2   1.7      --     --    --
    14. BD (   1) C   5 - H  15    72.7  179.3    73.8  178.4   1.4      --     --    --
    15. BD (   1) C   6 - C   7   104.8  359.0   104.1    1.2   2.3     75.5  175.7   3.2
    17. BD (   1) C   6 - H  17     5.6  143.1     7.6  138.4   2.1      --     --    --
    18. BD (   1) C   7 - H  18    69.1   59.8    71.7   62.8   3.8      --     --    --
    19. BD (   1) C   7 - H  19   174.4   15.6   173.5   21.4   1.0      --     --    --
    27. LP (   1) O   1             --     --    130.9  303.7   --       --     --    --
   141. BD*(   2) O   1 - C   2    71.6  176.6    39.5  305.2  97.6     25.0  283.4  99.8

 The molecular units found in the alpha and beta manifolds are inequivalent.
 For labelling purposes, the molecular units of the beta system will be used.


 Second Order Perturbation Theory Analysis of Fock Matrix in NBO Basis

     Threshold for printing:   0.25 kcal/mol
    (Intermolecular threshold: 0.03 kcal/mol)
                                                                              E(2)  E(j)-E(i) F(i,j)
         Donor NBO (i)                     Acceptor NBO (j)                 kcal/mol   a.u.    a.u. 
 ===================================================================================================

 within unit  1
   1. BD (   1) O   1 - C   2        /145. BD*(   1) C   3 - C   4            0.77    1.32    0.040
   1. BD (   1) O   1 - C   2        /154. BD*(   1) C   6 - C   7            0.61    1.29    0.035
   2. BD (   2) O   1 - C   2        / 38. RY*(   1) C   2                    0.37    1.17    0.029
   2. BD (   2) O   1 - C   2        / 39. RY*(   2) C   2                    0.30    1.56    0.030
   2. BD (   2) O   1 - C   2        / 41. RY*(   4) C   2                    0.29    1.66    0.031
   2. BD (   2) O   1 - C   2        / 45. RY*(   8) C   2                    0.31    2.45    0.039
   2. BD (   2) O   1 - C   2        / 46. RY*(   9) C   2                    0.34    2.04    0.037
   2. BD (   2) O   1 - C   2        /141. BD*(   2) O   1 - C   2           15.22    0.24    0.080
   2. BD (   2) O   1 - C   2        /143. BD*(   1) C   2 - C   3            0.65    0.71    0.030
   2. BD (   2) O   1 - C   2        /144. BD*(   1) C   2 - C   7            7.07    0.64    0.091
   2. BD (   2) O   1 - C   2        /146. BD*(   1) C   3 - H  10            0.72    0.80    0.034
   2. BD (   2) O   1 - C   2        /147. BD*(   1) C   3 - H  11            0.38    0.82    0.025
   2. BD (   2) O   1 - C   2        /154. BD*(   1) C   6 - C   7            0.99    0.72    0.037
   2. BD (   2) O   1 - C   2        /158. BD*(   1) C   7 - H  19            0.56    0.78    0.029
   3. BD (   1) O   1 - H   8        / 38. RY*(   1) C   2                    0.40    1.59    0.032
   3. BD (   1) O   1 - H   8        / 41. RY*(   4) C   2                    0.40    2.09    0.036
   3. BD (   1) O   1 - H   8        / 48. RY*(   2) C   3                    0.29    1.46    0.026
   3. BD (   1) O   1 - H   8        /143. BD*(   1) C   2 - C   3            1.44    1.14    0.051
   4. BD (   1) C   2 - C   3        / 29. RY*(   1) O   1                    0.53    1.93    0.041
   4. BD (   1) C   2 - C   3        / 56. RY*(   1) C   4                    0.64    1.62    0.041
   4. BD (   1) C   2 - C   3        / 83. RY*(   1) C   7                    0.75    1.63    0.045
   4. BD (   1) C   2 - C   3        /141. BD*(   2) O   1 - C   2            1.72    0.52    0.044
   4. BD (   1) C   2 - C   3        /142. BD*(   1) O   1 - H   8            0.93    1.01    0.039
   4. BD (   1) C   2 - C   3        /144. BD*(   1) C   2 - C   7            0.48    0.91    0.027
   4. BD (   1) C   2 - C   3        /145. BD*(   1) C   3 - C   4            0.48    1.02    0.028
   4. BD (   1) C   2 - C   3        /147. BD*(   1) C   3 - H  11            0.41    1.09    0.027
   4. BD (   1) C   2 - C   3        /150. BD*(   1) C   4 - H  13            0.77    1.11    0.037
   4. BD (   1) C   2 - C   3        /157. BD*(   1) C   7 - H  18            1.23    1.06    0.046
   5. BD (   1) C   2 - C   7        / 47. RY*(   1) C   3                    0.27    1.62    0.029
   5. BD (   1) C   2 - C   7        / 48. RY*(   2) C   3                    0.29    1.31    0.027
   5. BD (   1) C   2 - C   7        / 74. RY*(   1) C   6                    0.42    1.64    0.036
   5. BD (   1) C   2 - C   7        /141. BD*(   2) O   1 - C   2            1.75    0.52    0.041
   5. BD (   1) C   2 - C   7        /143. BD*(   1) C   2 - C   3            1.43    0.99    0.051
   5. BD (   1) C   2 - C   7        /144. BD*(   1) C   2 - C   7            0.89    0.92    0.038
   5. BD (   1) C   2 - C   7        /147. BD*(   1) C   3 - H  11            0.40    1.10    0.029
   5. BD (   1) C   2 - C   7        /154. BD*(   1) C   6 - C   7            0.55    1.00    0.032
   5. BD (   1) C   2 - C   7        /155. BD*(   1) C   6 - H  16            0.65    1.10    0.037
   5. BD (   1) C   2 - C   7        /157. BD*(   1) C   7 - H  18            0.46    1.07    0.030
   5. BD (   1) C   2 - C   7        /158. BD*(   1) C   7 - H  19            0.35    1.07    0.026
   6. BD (   1) C   3 - C   4        / 38. RY*(   1) C   2                    0.40    1.41    0.030
   6. BD (   1) C   3 - C   4        / 65. RY*(   1) C   5                    0.53    1.61    0.037
   6. BD (   1) C   3 - C   4        /140. BD*(   1) O   1 - C   2            1.51    0.83    0.045
   6. BD (   1) C   3 - C   4        /143. BD*(   1) C   2 - C   3            0.40    0.95    0.025
   6. BD (   1) C   3 - C   4        /146. BD*(   1) C   3 - H  10            0.33    1.04    0.023
   6. BD (   1) C   3 - C   4        /147. BD*(   1) C   3 - H  11            0.51    1.06    0.030
   6. BD (   1) C   3 - C   4        /148. BD*(   1) C   4 - C   5            0.42    1.00    0.026
   6. BD (   1) C   3 - C   4        /150. BD*(   1) C   4 - H  13            0.30    1.08    0.023
   6. BD (   1) C   3 - C   4        /153. BD*(   1) C   5 - H  15            0.95    1.08    0.041
   7. BD (   1) C   3 - H  10        /140. BD*(   1) O   1 - C   2            0.31    0.71    0.019
   7. BD (   1) C   3 - H  10        /141. BD*(   2) O   1 - C   2            1.96    0.37    0.039
   7. BD (   1) C   3 - H  10        /149. BD*(   1) C   4 - H  12            1.47    0.94    0.047
   8. BD (   1) C   3 - H  11        / 40. RY*(   3) C   2                    0.25    1.88    0.029
   8. BD (   1) C   3 - H  11        / 57. RY*(   2) C   4                    0.30    1.59    0.029
   8. BD (   1) C   3 - H  11        /140. BD*(   1) O   1 - C   2            0.40    0.71    0.022
   8. BD (   1) C   3 - H  11        /141. BD*(   2) O   1 - C   2            2.41    0.37    0.042
   8. BD (   1) C   3 - H  11        /144. BD*(   1) C   2 - C   7            1.05    0.77    0.036
   8. BD (   1) C   3 - H  11        /148. BD*(   1) C   4 - C   5            1.60    0.88    0.049
   9. BD (   1) C   4 - C   5        / 47. RY*(   1) C   3                    0.56    1.56    0.039
   9. BD (   1) C   4 - C   5        / 74. RY*(   1) C   6                    0.44    1.59    0.035
   9. BD (   1) C   4 - C   5        /145. BD*(   1) C   3 - C   4            0.34    0.98    0.024
   9. BD (   1) C   4 - C   5        /147. BD*(   1) C   3 - H  11            0.94    1.05    0.041
   9. BD (   1) C   4 - C   5        /150. BD*(   1) C   4 - H  13            0.56    1.06    0.032
   9. BD (   1) C   4 - C   5        /151. BD*(   1) C   5 - C   6            0.44    0.97    0.027
   9. BD (   1) C   4 - C   5        /153. BD*(   1) C   5 - H  15            0.57    1.06    0.032
   9. BD (   1) C   4 - C   5        /155. BD*(   1) C   6 - H  16            0.96    1.05    0.041
  10. BD (   1) C   4 - H  12        / 67. RY*(   3) C   5                    0.26    1.15    0.022
  10. BD (   1) C   4 - H  12        /146. BD*(   1) C   3 - H  10            1.64    0.91    0.049
  10. BD (   1) C   4 - H  12        /152. BD*(   1) C   5 - H  14            1.54    0.93    0.048
  11. BD (   1) C   4 - H  13        / 66. RY*(   2) C   5                    0.31    1.59    0.029
  11. BD (   1) C   4 - H  13        /143. BD*(   1) C   2 - C   3            1.98    0.82    0.051
  11. BD (   1) C   4 - H  13        /151. BD*(   1) C   5 - C   6            1.75    0.86    0.050
  12. BD (   1) C   5 - C   6        / 56. RY*(   1) C   4                    0.50    1.58    0.036
  12. BD (   1) C   5 - C   6        / 83. RY*(   1) C   7                    0.47    1.60    0.035
  12. BD (   1) C   5 - C   6        /148. BD*(   1) C   4 - C   5            0.29    0.99    0.021
  12. BD (   1) C   5 - C   6        /150. BD*(   1) C   4 - H  13            0.95    1.07    0.041
  12. BD (   1) C   5 - C   6        /153. BD*(   1) C   5 - H  15            0.33    1.07    0.024
  12. BD (   1) C   5 - C   6        /154. BD*(   1) C   6 - C   7            0.42    0.96    0.026
  12. BD (   1) C   5 - C   6        /155. BD*(   1) C   6 - H  16            0.55    1.06    0.031
  12. BD (   1) C   5 - C   6        /156. BD*(   1) C   6 - H  17            0.27    1.04    0.021
  12. BD (   1) C   5 - C   6        /157. BD*(   1) C   7 - H  18            1.04    1.02    0.042
  13. BD (   1) C   5 - H  14        /149. BD*(   1) C   4 - H  12            1.58    0.92    0.048
  13. BD (   1) C   5 - H  14        /156. BD*(   1) C   6 - H  17            1.58    0.91    0.048
  14. BD (   1) C   5 - H  15        / 57. RY*(   2) C   4                    0.29    1.57    0.027
  14. BD (   1) C   5 - H  15        /145. BD*(   1) C   3 - C   4            1.73    0.86    0.049
  14. BD (   1) C   5 - H  15        /154. BD*(   1) C   6 - C   7            1.88    0.83    0.050
  15. BD (   1) C   6 - C   7        / 39. RY*(   2) C   2                    0.26    1.82    0.028
  15. BD (   1) C   6 - C   7        / 65. RY*(   1) C   5                    0.51    1.63    0.037
  15. BD (   1) C   6 - C   7        /140. BD*(   1) O   1 - C   2            1.98    0.84    0.052
  15. BD (   1) C   6 - C   7        /141. BD*(   2) O   1 - C   2            1.46    0.50    0.039
  15. BD (   1) C   6 - C   7        /151. BD*(   1) C   5 - C   6            0.47    1.00    0.028
  15. BD (   1) C   6 - C   7        /153. BD*(   1) C   5 - H  15            0.87    1.09    0.040
  15. BD (   1) C   6 - C   7        /155. BD*(   1) C   6 - H  16            0.25    1.08    0.021
  15. BD (   1) C   6 - C   7        /157. BD*(   1) C   7 - H  18            0.45    1.04    0.028
  15. BD (   1) C   6 - C   7        /158. BD*(   1) C   7 - H  19            0.29    1.04    0.022
  16. BD (   1) C   6 - H  16        / 66. RY*(   2) C   5                    0.30    1.60    0.029
  16. BD (   1) C   6 - H  16        /144. BD*(   1) C   2 - C   7            2.29    0.76    0.054
  16. BD (   1) C   6 - H  16        /148. BD*(   1) C   4 - C   5            1.55    0.88    0.049
  17. BD (   1) C   6 - H  17        / 67. RY*(   3) C   5                    0.25    1.16    0.022
  17. BD (   1) C   6 - H  17        /152. BD*(   1) C   5 - H  14            1.51    0.95    0.048
  17. BD (   1) C   6 - H  17        /158. BD*(   1) C   7 - H  19            1.60    0.91    0.048
  18. BD (   1) C   7 - H  18        / 75. RY*(   2) C   6                    0.27    1.39    0.025
  18. BD (   1) C   7 - H  18        /141. BD*(   2) O   1 - C   2            0.52    0.39    0.021
  18. BD (   1) C   7 - H  18        /143. BD*(   1) C   2 - C   3            1.62    0.86    0.047
  18. BD (   1) C   7 - H  18        /144. BD*(   1) C   2 - C   7            0.39    0.79    0.023
  18. BD (   1) C   7 - H  18        /151. BD*(   1) C   5 - C   6            1.58    0.90    0.048
  18. BD (   1) C   7 - H  18        /154. BD*(   1) C   6 - C   7            0.36    0.88    0.023
  19. BD (   1) C   7 - H  19        /141. BD*(   2) O   1 - C   2            5.86    0.40    0.071
  19. BD (   1) C   7 - H  19        /154. BD*(   1) C   6 - C   7            0.28    0.88    0.020
  19. BD (   1) C   7 - H  19        /156. BD*(   1) C   6 - H  17            1.40    0.96    0.046
  20. CR (   1) O   1                / 38. RY*(   1) C   2                    0.81   19.87    0.160
  20. CR (   1) O   1                / 41. RY*(   4) C   2                    0.54   20.36    0.133
  21. CR (   1) C   2                / 49. RY*(   3) C   3                    0.33   11.16    0.077
  21. CR (   1) C   2                / 84. RY*(   2) C   7                    0.27   10.79    0.069
  21. CR (   1) C   2                / 86. RY*(   4) C   7                    0.36   11.01    0.079
  21. CR (   1) C   2                /140. BD*(   1) O   1 - C   2            0.73   10.42    0.111
  21. CR (   1) C   2                /141. BD*(   2) O   1 - C   2            0.67   10.08    0.122
  21. CR (   1) C   2                /143. BD*(   1) C   2 - C   3            0.41   10.55    0.084
  22. CR (   1) C   3                / 39. RY*(   2) C   2                    0.27   11.28    0.069
  22. CR (   1) C   3                / 58. RY*(   3) C   4                    0.46   10.78    0.089
  22. CR (   1) C   3                /100. RY*(   1) H  10                    0.38   10.49    0.079
  22. CR (   1) C   3                /104. RY*(   1) H  11                    0.45   10.48    0.086
  23. CR (   1) C   4                / 48. RY*(   2) C   3                    0.46   10.75    0.089
  23. CR (   1) C   4                / 67. RY*(   3) C   5                    0.47   10.74    0.090
  23. CR (   1) C   4                /108. RY*(   1) H  12                    0.33   10.48    0.075
  23. CR (   1) C   4                /112. RY*(   1) H  13                    0.37   10.46    0.079
  24. CR (   1) C   5                / 58. RY*(   3) C   4                    0.44   10.76    0.087
  24. CR (   1) C   5                / 75. RY*(   2) C   6                    0.33   10.94    0.076
  24. CR (   1) C   5                /116. RY*(   1) H  14                    0.34   10.48    0.075
  24. CR (   1) C   5                /120. RY*(   1) H  15                    0.37   10.47    0.078
  25. CR (   1) C   6                / 67. RY*(   3) C   5                    0.47   10.76    0.090
  25. CR (   1) C   6                / 84. RY*(   2) C   7                    0.47   10.68    0.090
  25. CR (   1) C   6                /124. RY*(   1) H  16                    0.45   10.48    0.086
  25. CR (   1) C   6                /128. RY*(   1) H  17                    0.34   10.49    0.075
  26. CR (   1) C   7                / 76. RY*(   3) C   6                    0.40   10.98    0.083
  26. CR (   1) C   7                /132. RY*(   1) H  18                    0.35   10.48    0.076
  26. CR (   1) C   7                /136. RY*(   1) H  19                    0.38   10.49    0.079
  26. CR (   1) C   7                /141. BD*(   2) O   1 - C   2            1.43   10.00    0.177
  26. CR (   1) C   7                /144. BD*(   1) C   2 - C   7            0.38   10.40    0.082
  27. LP (   1) O   1                / 38. RY*(   1) C   2                    1.00    1.46    0.048
  27. LP (   1) O   1                / 93. RY*(   2) H   8                    0.29    2.27    0.033
  27. LP (   1) O   1                /141. BD*(   2) O   1 - C   2            0.76    0.53    0.030
  27. LP (   1) O   1                /143. BD*(   1) C   2 - C   3            0.51    1.00    0.029
  27. LP (   1) O   1                /144. BD*(   1) C   2 - C   7            0.98    0.93    0.039
  27. LP (   1) O   1                /145. BD*(   1) C   3 - C   4            0.26    1.04    0.021
 141. BD*(   2) O   1 - C   2        / 30. RY*(   2) O   1                    0.46    1.26    0.058
 141. BD*(   2) O   1 - C   2        / 46. RY*(   9) C   2                    0.35    1.80    0.060
 141. BD*(   2) O   1 - C   2        / 84. RY*(   2) C   7                    0.38    0.71    0.040
 141. BD*(   2) O   1 - C   2        /140. BD*(   1) O   1 - C   2            0.46    0.34    0.029
 141. BD*(   2) O   1 - C   2        /144. BD*(   1) C   2 - C   7            9.50    0.40    0.133
 141. BD*(   2) O   1 - C   2        /146. BD*(   1) C   3 - H  10            0.69    0.56    0.046
 141. BD*(   2) O   1 - C   2        /147. BD*(   1) C   3 - H  11            0.33    0.58    0.033
 141. BD*(   2) O   1 - C   2        /158. BD*(   1) C   7 - H  19            0.33    0.54    0.032
 144. BD*(   1) C   2 - C   7        / 38. RY*(   1) C   2                    0.33    0.53    0.065
 144. BD*(   1) C   2 - C   7        / 84. RY*(   2) C   7                    0.72    0.32    0.075
 144. BD*(   1) C   2 - C   7        / 86. RY*(   4) C   7                    0.77    0.54    0.101

 from unit  1 to unit  2
   1. BD (   1) O   1 - C   2        / 28. LP*(   1) H   9                    1.75    0.98    0.064
   2. BD (   2) O   1 - C   2        / 28. LP*(   1) H   9                   72.96    0.42    0.236
   2. BD (   2) O   1 - C   2        / 96. RY*(   1) H   9                    4.55    0.71    0.080
   2. BD (   2) O   1 - C   2        / 99. RY*(   4) H   9                    0.51    2.65    0.052
   4. BD (   1) C   2 - C   3        / 28. LP*(   1) H   9                    1.69    0.69    0.052
   5. BD (   1) C   2 - C   7        / 28. LP*(   1) H   9                   44.88    0.70    0.246
   5. BD (   1) C   2 - C   7        / 96. RY*(   1) H   9                    2.46    0.99    0.068
   5. BD (   1) C   2 - C   7        / 97. RY*(   2) H   9                    0.09    2.42    0.021
   5. BD (   1) C   2 - C   7        / 99. RY*(   4) H   9                    0.43    2.93    0.049
   6. BD (   1) C   3 - C   4        / 28. LP*(   1) H   9                    0.03    0.66    0.007
   7. BD (   1) C   3 - H  10        / 28. LP*(   1) H   9                    0.23    0.55    0.017
  10. BD (   1) C   4 - H  12        / 28. LP*(   1) H   9                    0.05    0.53    0.008
  17. BD (   1) C   6 - H  17        / 28. LP*(   1) H   9                    0.05    0.54    0.008
  19. BD (   1) C   7 - H  19        / 28. LP*(   1) H   9                    0.24    0.57    0.018
  20. CR (   1) O   1                / 28. LP*(   1) H   9                    0.03   19.12    0.039
  21. CR (   1) C   2                / 28. LP*(   1) H   9                    3.54   10.25    0.293
  21. CR (   1) C   2                / 96. RY*(   1) H   9                    0.39   10.55    0.081
  21. CR (   1) C   2                / 99. RY*(   4) H   9                    0.05   12.48    0.032
  22. CR (   1) C   3                / 28. LP*(   1) H   9                    0.04   10.14    0.030
  26. CR (   1) C   7                / 28. LP*(   1) H   9                    0.04   10.17    0.029
  27. LP (   1) O   1                / 28. LP*(   1) H   9                    0.10    0.71    0.013
 141. BD*(   2) O   1 - C   2        / 28. LP*(   1) H   9                  162.85    0.17    0.274
 141. BD*(   2) O   1 - C   2        / 96. RY*(   1) H   9                    3.65    0.47    0.099
 141. BD*(   2) O   1 - C   2        / 99. RY*(   4) H   9                    0.40    2.41    0.075
 144. BD*(   1) C   2 - C   7        / 96. RY*(   1) H   9                    1.99    0.07    0.060
 144. BD*(   1) C   2 - C   7        / 97. RY*(   2) H   9                    0.04    1.50    0.041
 144. BD*(   1) C   2 - C   7        / 99. RY*(   4) H   9                    0.04    2.01    0.046

 from unit  2 to unit  1
  28. LP*(   1) H   9                / 30. RY*(   2) O   1                    0.05    1.09    0.016
  28. LP*(   1) H   9                / 31. RY*(   3) O   1                    0.09    1.51    0.026
  28. LP*(   1) H   9                / 34. RY*(   6) O   1                    0.08    2.56    0.031
  28. LP*(   1) H   9                / 38. RY*(   1) C   2                    0.83    0.75    0.055
  28. LP*(   1) H   9                / 39. RY*(   2) C   2                    2.19    1.14    0.110
  28. LP*(   1) H   9                / 40. RY*(   3) C   2                    0.05    1.34    0.019
  28. LP*(   1) H   9                / 41. RY*(   4) C   2                    0.39    1.24    0.049
  28. LP*(   1) H   9                / 42. RY*(   5) C   2                    0.16    1.41    0.033
  28. LP*(   1) H   9                / 43. RY*(   6) C   2                    0.15    1.90    0.038
  28. LP*(   1) H   9                / 44. RY*(   7) C   2                    0.63    1.50    0.068
  28. LP*(   1) H   9                / 45. RY*(   8) C   2                    0.17    2.04    0.042
  28. LP*(   1) H   9                / 46. RY*(   9) C   2                    0.98    1.63    0.088
  28. LP*(   1) H   9                / 47. RY*(   1) C   3                    0.08    0.92    0.019
  28. LP*(   1) H   9                / 48. RY*(   2) C   3                    0.03    0.62    0.009
  28. LP*(   1) H   9                / 50. RY*(   4) C   3                    0.16    0.92    0.026
  28. LP*(   1) H   9                / 51. RY*(   5) C   3                    0.05    1.94    0.021
  28. LP*(   1) H   9                / 53. RY*(   7) C   3                    0.04    2.12    0.019
  28. LP*(   1) H   9                / 54. RY*(   8) C   3                    0.03    2.14    0.017
  28. LP*(   1) H   9                / 57. RY*(   2) C   4                    0.04    1.04    0.015
  28. LP*(   1) H   9                / 58. RY*(   3) C   4                    0.03    0.64    0.010
  28. LP*(   1) H   9                / 59. RY*(   4) C   4                    0.05    1.01    0.016
  28. LP*(   1) H   9                / 68. RY*(   4) C   5                    0.03    1.00    0.012
  28. LP*(   1) H   9                / 75. RY*(   2) C   6                    0.10    0.82    0.020
  28. LP*(   1) H   9                / 77. RY*(   4) C   6                    0.06    0.97    0.016
  28. LP*(   1) H   9                / 83. RY*(   1) C   7                    0.06    0.94    0.016
  28. LP*(   1) H   9                / 84. RY*(   2) C   7                    0.11    0.54    0.017
  28. LP*(   1) H   9                / 85. RY*(   3) C   7                    0.06    1.17    0.019
  28. LP*(   1) H   9                / 86. RY*(   4) C   7                    0.03    0.76    0.010
  28. LP*(   1) H   9                / 87. RY*(   5) C   7                    0.07    1.89    0.026
  28. LP*(   1) H   9                / 90. RY*(   8) C   7                    0.05    2.14    0.022
  28. LP*(   1) H   9                / 92. RY*(   1) H   8                    0.04    0.75    0.012
  28. LP*(   1) H   9                / 94. RY*(   3) H   8                    0.03    1.35    0.015
  28. LP*(   1) H   9                /132. RY*(   1) H  18                    0.03    0.31    0.006
  28. LP*(   1) H   9                /140. BD*(   1) O   1 - C   2            1.10    0.17    0.029
  28. LP*(   1) H   9                /142. BD*(   1) O   1 - H   8            0.06    0.32    0.009
  28. LP*(   1) H   9                /143. BD*(   1) C   2 - C   3            0.82    0.30    0.034
  28. LP*(   1) H   9                /144. BD*(   1) C   2 - C   7           17.56    0.22    0.126
  28. LP*(   1) H   9                /145. BD*(   1) C   3 - C   4            0.15    0.33    0.016
  28. LP*(   1) H   9                /146. BD*(   1) C   3 - H  10            0.04    0.38    0.009
  28. LP*(   1) H   9                /147. BD*(   1) C   3 - H  11            0.15    0.40    0.017
  28. LP*(   1) H   9                /149. BD*(   1) C   4 - H  12            0.03    0.40    0.007
  28. LP*(   1) H   9                /154. BD*(   1) C   6 - C   7            0.20    0.31    0.017
  28. LP*(   1) H   9                /156. BD*(   1) C   6 - H  17            0.03    0.39    0.007
  28. LP*(   1) H   9                /157. BD*(   1) C   7 - H  18            0.19    0.37    0.018
  28. LP*(   1) H   9                /158. BD*(   1) C   7 - H  19            0.04    0.37    0.008

 within unit  2
  28. LP*(   1) H   9                / 96. RY*(   1) H   9                   28.96    0.30    0.205
  28. LP*(   1) H   9                / 99. RY*(   4) H   9                    2.07    2.23    0.150


 Natural Bond Orbitals (Summary):

                                                            Principal Delocalizations
           NBO                        Occupancy    Energy   (geminal,vicinal,remote)
 ====================================================================================
 Molecular unit  1  (C6H11O)
     1. BD (   1) O   1 - C   2          0.99687    -1.09375  28(r),145(v),154(v)
     2. BD (   2) O   1 - C   2          0.80706    -0.52592  28(r),141(g),144(g),96(r)
                                                    154(v),146(v),143(g),158(v)
                                                    99(r),147(v),38(g),46(g)
                                                    45(g),39(g),41(g)
     3. BD (   1) O   1 - H   8          0.99356    -0.95491  143(v),38(v),41(v),48(r)
     4. BD (   1) C   2 - C   3          0.98146    -0.80008  28(r),141(g),157(v),142(v)
                                                    150(v),83(v),56(v),29(v)
                                                    144(g),145(g),147(g)
     5. BD (   1) C   2 - C   7          0.84994    -0.80617  28(r),96(r),141(g),143(g)
                                                    144(g),155(v),154(g),157(g)
                                                    99(r),74(v),147(v),158(g)
                                                    48(v),47(v),97(r)
     6. BD (   1) C   3 - C   4          0.98367    -0.76904  140(v),153(v),65(v),147(g)
                                                    148(g),38(v),143(g),146(g)
                                                    150(g),28(r)
     7. BD (   1) C   3 - H  10          0.97586    -0.65653  141(v),149(v),28(r),140(v)
     8. BD (   1) C   3 - H  11          0.92646    -0.65457  141(v),148(v),144(v),140(v)
                                                    57(v),40(v)
     9. BD (   1) C   4 - C   5          0.94063    -0.75422  155(v),147(v),153(g),47(v)
                                                    150(g),74(v),151(g),145(g)
    10. BD (   1) C   4 - H  12          0.98895    -0.64144  146(v),152(v),67(v),28(r)
    11. BD (   1) C   4 - H  13          0.96745    -0.63752  143(v),151(v),66(v)
    12. BD (   1) C   5 - C   6          0.97365    -0.76272  157(v),150(v),155(g),56(v)
                                                    83(v),154(g),153(g),148(g)
                                                    156(g)
    13. BD (   1) C   5 - H  14          0.98778    -0.63821  156(v),149(v)
    14. BD (   1) C   5 - H  15          0.97261    -0.63534  154(v),145(v),57(v)
    15. BD (   1) C   6 - C   7          0.95969    -0.78378  140(v),141(v),153(v),65(v)
                                                    151(g),157(g),158(g),39(v)
    16. BD (   1) C   6 - H  16          0.90537    -0.64983  144(v),148(v),66(v)
    17. BD (   1) C   6 - H  17          0.98912    -0.65545  158(v),152(v),67(v),28(r)
    18. BD (   1) C   7 - H  18          0.97639    -0.67786  143(v),151(v),141(v),144(g)
                                                    154(g),75(v)
    19. BD (   1) C   7 - H  19          0.98028    -0.68129  141(v),156(v),28(r),154(g)
    20. CR (   1) O   1                  0.99986   -19.22943  38(v),41(v),28(r)
    21. CR (   1) C   2                  0.99941   -10.36032  28(r),141(g),140(g),143(g)
                                                    96(r),86(v),49(v),84(v)
                                                    99(r)
    22. CR (   1) C   3                  0.99952   -10.25040  58(v),104(v),100(v),39(v)
                                                    28(r)
    23. CR (   1) C   4                  0.99955   -10.23907  67(v),48(v),112(v),108(v)
    24. CR (   1) C   5                  0.99955   -10.23560  58(v),120(v),116(v),75(v)
    25. CR (   1) C   6                  0.99953   -10.25575  84(v),67(v),124(v),128(v)
    26. CR (   1) C   7                  0.99951   -10.28389  141(v),144(g),76(v),136(v)
                                                    132(v),28(r)
    27. LP (   1) O   1                  0.99123    -0.81793  144(v),141(g),38(v),143(v)
                                                    93(v),145(r),28(r)
    29. RY*(   1) O   1                  0.00094     1.13110   
    30. RY*(   2) O   1                  0.00060     0.97605   
    31. RY*(   3) O   1                  0.00019     1.39541   
    32. RY*(   4) O   1                  0.00003     1.10283   
    33. RY*(   5) O   1                  0.00000     2.52935   
    34. RY*(   6) O   1                  0.00001     2.45321   
    35. RY*(   7) O   1                  0.00000     2.66491   
    36. RY*(   8) O   1                  0.00001     2.71082   
    37. RY*(   9) O   1                  0.00000     2.52824   
    38. RY*(   1) C   2                  0.00251     0.63963   
    39. RY*(   2) C   2                  0.00157     1.03348   
    40. RY*(   3) C   2                  0.00116     1.22537   
    41. RY*(   4) C   2                  0.00066     1.13279   
    42. RY*(   5) C   2                  0.00046     1.30273   
    43. RY*(   6) C   2                  0.00030     1.78795   
    44. RY*(   7) C   2                  0.00016     1.38603   
    45. RY*(   8) C   2                  0.00013     1.92874   
    46. RY*(   9) C   2                  0.00007     1.51610   
    47. RY*(   1) C   3                  0.00224     0.81075   
    48. RY*(   2) C   3                  0.00179     0.50673   
    49. RY*(   3) C   3                  0.00053     0.80091   
    50. RY*(   4) C   3                  0.00045     0.80638   
    51. RY*(   5) C   3                  0.00014     1.83289   
    52. RY*(   6) C   3                  0.00009     1.70695   
    53. RY*(   7) C   3                  0.00004     2.01094   
    54. RY*(   8) C   3                  0.00001     2.03368   
    55. RY*(   9) C   3                  0.00001     2.03150   
    56. RY*(   1) C   4                  0.00252     0.81886   
    57. RY*(   2) C   4                  0.00080     0.93052   
    58. RY*(   3) C   4                  0.00065     0.52473   
    59. RY*(   4) C   4                  0.00017     0.90216   
    60. RY*(   5) C   4                  0.00013     1.79634   
    61. RY*(   6) C   4                  0.00007     2.03995   
    62. RY*(   7) C   4                  0.00003     1.80919   
    63. RY*(   8) C   4                  0.00001     1.80078   
    64. RY*(   9) C   4                  0.00000     2.01740   
    65. RY*(   1) C   5                  0.00242     0.84379   
    66. RY*(   2) C   5                  0.00080     0.94861   
    67. RY*(   3) C   5                  0.00067     0.50448   
    68. RY*(   4) C   5                  0.00020     0.89276   
    69. RY*(   5) C   5                  0.00014     1.79813   
    70. RY*(   6) C   5                  0.00006     2.05744   
    71. RY*(   7) C   5                  0.00003     1.78048   
    72. RY*(   8) C   5                  0.00000     1.82888   
    73. RY*(   9) C   5                  0.00001     2.00067   
    74. RY*(   1) C   6                  0.00197     0.83315   
    75. RY*(   2) C   6                  0.00087     0.70782   
    76. RY*(   3) C   6                  0.00057     0.69506   
    77. RY*(   4) C   6                  0.00022     0.86201   
    78. RY*(   5) C   6                  0.00014     1.76905   
    79. RY*(   6) C   6                  0.00008     1.96562   
    80. RY*(   7) C   6                  0.00003     1.86791   
    81. RY*(   8) C   6                  0.00001     1.79222   
    82. RY*(   9) C   6                  0.00001     2.01004   
    83. RY*(   1) C   7                  0.00274     0.83424   
    84. RY*(   2) C   7                  0.00110     0.42868   
    85. RY*(   3) C   7                  0.00059     1.05779   
    86. RY*(   4) C   7                  0.00029     0.65235   
    87. RY*(   5) C   7                  0.00017     1.77679   
    88. RY*(   6) C   7                  0.00010     1.57969   
    89. RY*(   7) C   7                  0.00006     2.02300   
    90. RY*(   8) C   7                  0.00001     2.02835   
    91. RY*(   9) C   7                  0.00001     1.96246   
    92. RY*(   1) H   8                  0.00077     0.63697   
    93. RY*(   2) H   8                  0.00051     1.45129   
    94. RY*(   3) H   8                  0.00039     1.24304   
    95. RY*(   4) H   8                  0.00001     2.08896   
   100. RY*(   1) H  10                  0.00128     0.23625   
   101. RY*(   2) H  10                  0.00007     1.74591   
   102. RY*(   3) H  10                  0.00006     1.67832   
   103. RY*(   4) H  10                  0.00002     2.11519   
   104. RY*(   1) H  11                  0.00057     0.23163   
   105. RY*(   2) H  11                  0.00009     1.68208   
   106. RY*(   3) H  11                  0.00006     1.67970   
   107. RY*(   4) H  11                  0.00002     2.13426   
   108. RY*(   1) H  12                  0.00128     0.24484   
   109. RY*(   2) H  12                  0.00007     1.64049   
   110. RY*(   3) H  12                  0.00008     1.72753   
   111. RY*(   4) H  12                  0.00002     2.14710   
   112. RY*(   1) H  13                  0.00085     0.22456   
   113. RY*(   2) H  13                  0.00008     1.71289   
   114. RY*(   3) H  13                  0.00005     1.65495   
   115. RY*(   4) H  13                  0.00002     2.16891   
   116. RY*(   1) H  14                  0.00127     0.24634   
   117. RY*(   2) H  14                  0.00008     1.76148   
   118. RY*(   3) H  14                  0.00006     1.62067   
   119. RY*(   4) H  14                  0.00002     2.14620   
   120. RY*(   1) H  15                  0.00084     0.23080   
   121. RY*(   2) H  15                  0.00008     1.71766   
   122. RY*(   3) H  15                  0.00005     1.64941   
   123. RY*(   4) H  15                  0.00002     2.16805   
   124. RY*(   1) H  16                  0.00063     0.22540   
   125. RY*(   2) H  16                  0.00008     1.67798   
   126. RY*(   3) H  16                  0.00006     1.62737   
   127. RY*(   4) H  16                  0.00002     2.15477   
   128. RY*(   1) H  17                  0.00126     0.23536   
   129. RY*(   2) H  17                  0.00007     1.64656   
   130. RY*(   3) H  17                  0.00006     1.73217   
   131. RY*(   4) H  17                  0.00001     2.10210   
   132. RY*(   1) H  18                  0.00117     0.19484   
   133. RY*(   2) H  18                  0.00009     1.67591   
   134. RY*(   3) H  18                  0.00005     1.64649   
   135. RY*(   4) H  18                  0.00002     2.11402   
   136. RY*(   1) H  19                  0.00152     0.20949   
   137. RY*(   2) H  19                  0.00008     1.70637   
   138. RY*(   3) H  19                  0.00004     1.62980   
   139. RY*(   4) H  19                  0.00002     2.13104   
   140. BD*(   1) O   1 - C   2          0.02011     0.05704   
   141. BD*(   2) O   1 - C   2          0.27621    -0.28484  28(r),144(g),96(r),146(v)
                                                    30(g),140(g),99(r),84(v)
                                                    46(g),147(v),158(v)
   142. BD*(   1) O   1 - H   8          0.00357     0.21205   
   143. BD*(   1) C   2 - C   3          0.01807     0.18474   
   144. BD*(   1) C   2 - C   7          0.06404     0.11200   
   145. BD*(   1) C   3 - C   4          0.00699     0.22201   
   146. BD*(   1) C   3 - H  10          0.00777     0.27319   
   147. BD*(   1) C   3 - H  11          0.00424     0.29140   
   148. BD*(   1) C   4 - C   5          0.00744     0.22903   
   149. BD*(   1) C   4 - H  12          0.00839     0.28595   
   150. BD*(   1) C   4 - H  13          0.00546     0.30962   
   151. BD*(   1) C   5 - C   6          0.00780     0.22077   
   152. BD*(   1) C   5 - H  14          0.00827     0.29056   
   153. BD*(   1) C   5 - H  15          0.00570     0.31031   
   154. BD*(   1) C   6 - C   7          0.00935     0.19768   
   155. BD*(   1) C   6 - H  16          0.00466     0.29408   
   156. BD*(   1) C   6 - H  17          0.00825     0.27465   
   157. BD*(   1) C   7 - H  18          0.00761     0.25964   
   158. BD*(   1) C   7 - H  19          0.00810     0.25899   
       -------------------------------
              Total Lewis   26.14494  ( 98.0218%)
        Valence non-Lewis    0.48200  (  1.8071%)
        Rydberg non-Lewis    0.04564  (  0.1711%)
       -------------------------------
            Total unit  1   26.67258  (100.0000%)
           Charge unit  1    0.82742

 Molecular unit  2  (H)
    28. LP*(   1) H   9                  0.32562    -0.11057  141(r),96(g),144(r),39(r)
                                                    99(g),140(r),46(r),38(r)
                                                    143(r),44(r),41(r),154(r)
                                                    157(r),45(r),42(r),50(r)
                                                    43(r),145(r),147(r),84(r)
                                                    75(r),31(r),47(r),34(r)
                                                    87(r),85(r),83(r),77(r)
                                                    142(r),59(r),40(r),30(r)
                                                    51(r),90(r),146(r),57(r)
                                                    92(r),53(r),158(r),58(r)
                                                    94(r),54(r),68(r),86(r)
                                                    132(r),48(r),149(r),156(r)
    96. RY*(   1) H   9                  0.00166     0.18644   
    97. RY*(   2) H   9                  0.00008     1.61452   
    98. RY*(   3) H   9                  0.00003     1.70242   
    99. RY*(   4) H   9                  0.00002     2.12248   
       -------------------------------
              Total Lewis    0.00000  (  0.0000%)
        Valence non-Lewis    0.32562  ( 99.4489%)
        Rydberg non-Lewis    0.00180  (  0.5511%)
       -------------------------------
            Total unit  2    0.32742  (100.0000%)
           Charge unit  2    0.17258
 Unable to Open any file for archive entry.
 1\1\GINC-COMPUTE-0-13\SP\UB3LYP\def2SVP\C6H12O1(1+,2)\ZAHRT2\08-Jan-20
 21\0\\# b3lyp/def2svp geom=NewRedundant pop=NBO\\1\\1,2\O,0,-1.7750616
 924,-1.8974631432,-0.280440416\C,0,-0.8526416559,-0.9533534081,0.23323
 38501\C,0,-1.3447868758,0.4345089927,-0.1655637477\C,0,-0.3831672913,1
 .5315829876,0.3013946338\C,0,1.0408084128,1.2855794983,-0.2103363871\C
 ,0,1.5401430658,-0.108840773,0.1843510422\C,0,0.5686660242,-1.19793821
 31,-0.2833734357\H,0,-1.4608801497,-2.7807749119,-0.0483305139\H,0,-0.
 8286750427,-1.0022999278,1.3443181127\H,0,-1.4382930617,0.4537981981,-
 1.2658546155\H,0,-2.3567986561,0.5888095068,0.2414866622\H,0,-0.370309
 3316,1.5609029482,1.4064562394\H,0,-0.7464978059,2.5180534079,-0.02967
 56037\H,0,1.049894411,1.3742467692,-1.3120148402\H,0,1.7258117182,2.06
 0163624,0.1722631449\H,0,2.545314906,-0.2923672761,-0.2290591408\H,0,1
 .6427248977,-0.1591351467,1.2839511121\H,0,0.9177176922,-2.1940310629,
 0.0439591085\H,0,0.5260304352,-1.2214420701,-1.3867652054\\Version=ES6
 4L-G16RevC.01\State=2-A\HF=-310.5162557\S2=0.752899\S2-1=0.\S2A=0.7500
 06\RMSD=9.477e-09\Dipole=0.058992,-1.0041698,0.3135595\Quadrupole=-0.4
 154431,5.3488704,-4.9334273,2.0287916,-1.0855986,-0.6669825\PG=C01 [X(
 C6H12O1)]\\@
 The archive entry for this job was punched.


 THERE IS NOTHING NOBLE IN BEING SUPERIOR TO SOME OTHER MAN.
 TRUE NOBILITY IS BEING SUPERIOR TO YOUR FORMER SELF.

                                                   -- HINDU PROVERB
 File lengths (MBytes):  RWF=     29 Int=      0 D2E=      0 Chk=      3 Scr=      1
 Normal termination of Gaussian 16
