# Supplementary material for: Machine-Learning-Guided Discovery of Electrochemical Reactions
Source: J Am Chem Soc. 2022 Dec 2;144(49):22599–610. doi: 10.1021/jacs.2c08997 (PMC9756344; doi:10.1021/jacs.2c08997)
Supplement: Supplementary file 3 — ja2c08997_si_003.zip [file ja2c08997_si_003.zip › Oxidation Site Selectivity/Ologs_notimes/2.log]

 Entering Gaussian System, Link 0=g16
 Input=2.com
 Output=2.log
 Initial command:
  
 Copyright (c) 1988-2019, Gaussian, Inc.  All Rights Reserved.
  
 This is part of the Gaussian(R) 16 program.  It is based on
 the Gaussian(R) 09 system (copyright 2009, Gaussian, Inc.),
 the Gaussian(R) 03 system (copyright 2003, Gaussian, Inc.),
 the Gaussian(R) 98 system (copyright 1998, Gaussian, Inc.),
 the Gaussian(R) 94 system (copyright 1995, Gaussian, Inc.),
 the Gaussian 92(TM) system (copyright 1992, Gaussian, Inc.),
 the Gaussian 90(TM) system (copyright 1990, Gaussian, Inc.),
 the Gaussian 88(TM) system (copyright 1988, Gaussian, Inc.),
 the Gaussian 86(TM) system (copyright 1986, Carnegie Mellon
 University), and the Gaussian 82(TM) system (copyright 1983,
 Carnegie Mellon University). Gaussian is a federally registered
 trademark of Gaussian, Inc.
  
 This software contains proprietary and confidential information,
 including trade secrets, belonging to Gaussian, Inc.
  
 This software is provided under written license and may be
 used, copied, transmitted, or stored only in accord with that
 written license.
  
 The following legend is applicable only to US Government
 contracts under FAR:
  
                    RESTRICTED RIGHTS LEGEND
  
 Use, reproduction and disclosure by the US Government is
 subject to restrictions as set forth in subparagraphs (a)
 and (c) of the Commercial Computer Software - Restricted
 Rights clause in FAR 52.227-19.
  
 Gaussian, Inc.
 340 Quinnipiac St., Bldg. 40, Wallingford CT 06492
  
  
 ---------------------------------------------------------------
 Warning -- This program may not be used in any manner that
 competes with the business of Gaussian, Inc. or will provide
 assistance to any competitor of Gaussian, Inc.  The licensee
 of this program is prohibited from giving any competitor of
 Gaussian, Inc. access to this program.  By using this program,
 the user acknowledges that Gaussian, Inc. is engaged in the
 business of creating and licensing software in the field of
 computational chemistry and represents and warrants to the
 licensee that it is not a competitor of Gaussian, Inc. and that
 it will not use this program in any manner prohibited above.
 ---------------------------------------------------------------
  

 Cite this work as:
 Gaussian 16, Revision C.01,
 M. J. Frisch, G. W. Trucks, H. B. Schlegel, G. E. Scuseria, 
 M. A. Robb, J. R. Cheeseman, G. Scalmani, V. Barone, 
 G. A. Petersson, H. Nakatsuji, X. Li, M. Caricato, A. V. Marenich, 
 J. Bloino, B. G. Janesko, R. Gomperts, B. Mennucci, H. P. Hratchian, 
 J. V. Ortiz, A. F. Izmaylov, J. L. Sonnenberg, D. Williams-Young, 
 F. Ding, F. Lipparini, F. Egidi, J. Goings, B. Peng, A. Petrone, 
 T. Henderson, D. Ranasinghe, V. G. Zakrzewski, J. Gao, N. Rega, 
 G. Zheng, W. Liang, M. Hada, M. Ehara, K. Toyota, R. Fukuda, 
 J. Hasegawa, M. Ishida, T. Nakajima, Y. Honda, O. Kitao, H. Nakai, 
 T. Vreven, K. Throssell, J. A. Montgomery, Jr., J. E. Peralta, 
 F. Ogliaro, M. J. Bearpark, J. J. Heyd, E. N. Brothers, K. N. Kudin, 
 V. N. Staroverov, T. A. Keith, R. Kobayashi, J. Normand, 
 K. Raghavachari, A. P. Rendell, J. C. Burant, S. S. Iyengar, 
 J. Tomasi, M. Cossi, J. M. Millam, M. Klene, C. Adamo, R. Cammi, 
 J. W. Ochterski, R. L. Martin, K. Morokuma, O. Farkas, 
 J. B. Foresman, and D. J. Fox, Gaussian, Inc., Wallingford CT, 2019.
 
 ******************************************
 Gaussian 16:  ES64L-G16RevC.01  3-Jul-2019
                 8-Jan-2021 
 ******************************************
 %nprocshared=16
 Will use up to   16 processors via shared memory.
 %mem=7GB
 -----------------------------------------
 # b3lyp/def2svp geom=NewRedundant pop=NBO
 -----------------------------------------
 1/29=4000,38=1,172=1/1;
 2/12=2,17=6,18=5,40=1/2;
 3/5=43,7=101,11=2,25=1,30=1,74=-5/1,2,3;
 4//1;
 5/5=2,38=5/2;
 6/7=2,8=2,9=2,10=2,28=1,40=1/1,7;
 99/5=1,9=1/99;
 -
 2
 -
 Symbolic Z-matrix:
 Charge =  1 Multiplicity = 2
 O                    -2.62827  -0.88723   0.19333 
 C                    -1.9597    0.35209   0.15672 
 C                    -0.46798   0.1414    0.03813 
 C                     0.38877   1.25079  -0.01473 
 C                     1.76882   1.07829  -0.12416 
 C                     2.31179  -0.20997  -0.18233 
 C                     1.46318  -1.31743  -0.13008 
 C                     0.07951  -1.14432  -0.02036 
 H                    -3.5747   -0.72088   0.26898 
 H                    -2.15967   0.94957   1.07094 
 H                    -2.2974    0.97155  -0.7006 
 H                    -0.02968   2.26121   0.03032 
 H                     2.42458   1.95168  -0.16432 
 H                     3.39248  -0.347    -0.26805 
 H                     1.87942  -2.32715  -0.17495 
 H                    -0.59114  -2.0026    0.02115 
 
                          Input orientation:                          
 ---------------------------------------------------------------------
 Center     Atomic      Atomic             Coordinates (Angstroms)
 Number     Number       Type             X           Y           Z
 ---------------------------------------------------------------------
      1          8           0       -2.628271   -0.887229    0.193326
      2          6           0       -1.959704    0.352091    0.156723
      3          6           0       -0.467975    0.141396    0.038135
      4          6           0        0.388767    1.250791   -0.014729
      5          6           0        1.768819    1.078291   -0.124159
      6          6           0        2.311794   -0.209965   -0.182334
      7          6           0        1.463176   -1.317434   -0.130077
      8          6           0        0.079512   -1.144320   -0.020360
      9          1           0       -3.574702   -0.720876    0.268980
     10          1           0       -2.159675    0.949567    1.070943
     11          1           0       -2.297403    0.971545   -0.700599
     12          1           0       -0.029676    2.261206    0.030321
     13          1           0        2.424584    1.951682   -0.164321
     14          1           0        3.392476   -0.346999   -0.268050
     15          1           0        1.879415   -2.327147   -0.174948
     16          1           0       -0.591136   -2.002600    0.021147
 ---------------------------------------------------------------------
                    Distance matrix (angstroms):
                    1          2          3          4          5
     1  O    0.000000
     2  C    1.408629   0.000000
     3  C    2.397714   1.511195   0.000000
     4  C    3.703638   2.520392   1.402697   0.000000
     5  C    4.826849   3.808956   2.430506   1.395090   0.000000
     6  C    5.000405   4.321640   2.810548   2.420731   1.399218
     7  C    4.126695   3.819121   2.426073   2.786296   2.415150
     8  C    2.728341   2.535549   1.398653   2.415001   2.793660
     9  H    0.963913   1.942184   3.232423   4.435882   5.651972
    10  H    2.088927   1.110299   2.140486   2.786391   4.108273
    11  H    2.088927   1.110299   2.140486   2.786379   4.108265
    12  H    4.085573   2.717665   2.164661   1.094560   2.158180
    13  H    5.806778   4.678006   3.418336   2.158281   1.092910
    14  H    6.062517   5.414332   3.903250   3.411653   2.165275
    15  H    4.746391   4.693310   3.413115   3.879348   3.407611
    16  H    2.328866   2.726890   2.147598   3.397948   3.883606
                    6          7          8          9         10
     6  C    0.000000
     7  C    1.396199   0.000000
     8  C    2.425354   1.398762   0.000000
     9  H    5.925838   5.088748   3.690028   0.000000
    10  H    4.786361   4.439234   3.254115   2.331486   0.000000
    11  H    4.786363   4.439243   3.254126   2.331494   1.777024
    12  H    3.410923   3.880851   3.407653   4.638640   2.709277
    13  H    2.164663   3.407726   3.886556   6.581926   4.852375
    14  H    1.092702   2.164019   3.416548   6.997839   5.856651
    15  H    2.160894   1.093063   2.159312   5.703032   5.348210
    16  H    3.417887   2.170834   1.090016   3.256671   3.503952
                   11         12         13         14         15
    11  H    0.000000
    12  H    2.709253   0.000000
    13  H    4.852363   2.481348   0.000000
    14  H    5.856653   4.313106   2.496299   0.000000
    15  H    5.348223   4.973907   4.313432   2.493793   0.000000
    16  H    3.503970   4.300624   4.976476   4.323634   2.499482
                   16
    16  H    0.000000
 Stoichiometry    C7H8O(1+,2)
 Framework group  C1[X(C7H8O)]
 Deg. of freedom    42
 Full point group                 C1      NOp   1
 Largest Abelian subgroup         C1      NOp   1
 Largest concise Abelian subgroup C1      NOp   1
                         Standard orientation:                         
 ---------------------------------------------------------------------
 Center     Atomic      Atomic             Coordinates (Angstroms)
 Number     Number       Type             X           Y           Z
 ---------------------------------------------------------------------
      1          8           0        2.689671    0.545056   -0.000011
      2          6           0        1.907743   -0.626621    0.000007
      3          6           0        0.437442   -0.277441    0.000002
      4          6           0       -0.520430   -1.302155   -0.000001
      5          6           0       -1.882726   -1.001443   -0.000003
      6          6           0       -2.306200    0.332153   -0.000002
      7          6           0       -1.356618    1.355708    0.000002
      8          6           0        0.009228    1.054048    0.000003
      9          1           0        3.619495    0.290977    0.000003
     10          1           0        2.120120   -1.257644    0.888528
     11          1           0        2.120120   -1.257671   -0.888496
     12          1           0       -0.195705   -2.347437   -0.000003
     13          1           0       -2.618133   -1.809917   -0.000006
     14          1           0       -3.372796    0.569577   -0.000003
     15          1           0       -1.679207    2.400085    0.000003
     16          1           0        0.758105    1.846083    0.000006
 ---------------------------------------------------------------------
 Rotational constants (GHZ):           4.9213884           1.4902908           1.1521967
 Standard basis: def2SVP (5D, 7F)
 There are   160 symmetry adapted cartesian basis functions of A   symmetry.
 There are   152 symmetry adapted basis functions of A   symmetry.
   152 basis functions,   256 primitive gaussians,   160 cartesian basis functions
    29 alpha electrons       28 beta electrons
       nuclear repulsion energy       340.4864705723 Hartrees.
 NAtoms=   16 NActive=   16 NUniq=   16 SFac= 1.00D+00 NAtFMM=   60 NAOKFM=F Big=F
 Integral buffers will be    131072 words long.
 Raffenetti 2 integral format.
 Two-electron integral symmetry is turned on.
 One-electron integrals computed using PRISM.
   1 Symmetry operations used in ECPInt.
 ECPInt:  NShTT=    2628 NPrTT=    9444 LenC2=    2603 LenP2D=    7567.
 LDataN:  DoStor=T MaxTD1= 4 Len=   56
 NBasis=   152 RedAO= T EigKep=  3.01D-04  NBF=   152
 NBsUse=   152 1.00D-06 EigRej= -1.00D+00 NBFU=   152
 ExpMin= 1.22D-01 ExpMax= 2.27D+03 ExpMxC= 3.41D+02 IAcc=3 IRadAn=         5 AccDes= 0.00D+00
 Harris functional with IExCor=  402 and IRadAn=       5 diagonalized for initial guess.
 HarFok:  IExCor=  402 AccDes= 0.00D+00 IRadAn=         5 IDoV= 1 UseB2=F ITyADJ=14
 ICtDFT=  3500011 ScaDFX=  1.000000  1.000000  1.000000  1.000000
 FoFCou: FMM=F IPFlag=           0 FMFlag=      100000 FMFlg1=           0
         NFxFlg=           0 DoJE=T BraDBF=F KetDBF=T FulRan=T
         wScrn=  0.000000 ICntrl=       500 IOpCl=  0 I1Cent=   200000004 NGrid=           0
         NMat0=    1 NMatS0=      1 NMatT0=    0 NMatD0=    1 NMtDS0=    0 NMtDT0=    0
 Petite list used in FoFCou.
 Initial guess <Sx>= 0.0000 <Sy>= 0.0000 <Sz>= 0.5000 <S**2>= 0.7500 S= 0.5000
 Requested convergence on RMS density matrix=1.00D-08 within 128 cycles.
 Requested convergence on MAX density matrix=1.00D-06.
 Requested convergence on             energy=1.00D-06.
 No special actions if energy rises.
 Integral accuracy reduced to 1.0D-05 until final iterations.
 Initial convergence to 1.0D-05 achieved.  Increase integral accuracy.
 SCF Done:  E(UB3LYP) =  -346.207811299     A.U. after   23 cycles
            NFock= 23  Conv=0.23D-08     -V/T= 2.0103
 <Sx>= 0.0000 <Sy>= 0.0000 <Sz>= 0.5000 <S**2>= 0.7592 S= 0.5046
 <L.S>= 0.000000000000E+00
 Annihilation of the first spin contaminant:
 S**2 before annihilation     0.7592,   after     0.7500

 **********************************************************************

            Population analysis using the SCF Density.

 **********************************************************************

 Orbital symmetries:
 Alpha Orbitals:
       Occupied  (A) (A) (A) (A) (A) (A) (A) (A) (A) (A) (A) (A)
                 (A) (A) (A) (A) (A) (A) (A) (A) (A) (A) (A) (A)
                 (A) (A) (A) (A) (A)
       Virtual   (A) (A) (A) (A) (A) (A) (A) (A) (A) (A) (A) (A)
                 (A) (A) (A) (A) (A) (A) (A) (A) (A) (A) (A) (A)
                 (A) (A) (A) (A) (A) (A) (A) (A) (A) (A) (A) (A)
                 (A) (A) (A) (A) (A) (A) (A) (A) (A) (A) (A) (A)
                 (A) (A) (A) (A) (A) (A) (A) (A) (A) (A) (A) (A)
                 (A) (A) (A) (A) (A) (A) (A) (A) (A) (A) (A) (A)
                 (A) (A) (A) (A) (A) (A) (A) (A) (A) (A) (A) (A)
                 (A) (A) (A) (A) (A) (A) (A) (A) (A) (A) (A) (A)
                 (A) (A) (A) (A) (A) (A) (A) (A) (A) (A) (A) (A)
                 (A) (A) (A) (A) (A) (A) (A) (A) (A) (A) (A) (A)
                 (A) (A) (A)
 Beta  Orbitals:
       Occupied  (A) (A) (A) (A) (A) (A) (A) (A) (A) (A) (A) (A)
                 (A) (A) (A) (A) (A) (A) (A) (A) (A) (A) (A) (A)
                 (A) (A) (A) (A)
       Virtual   (A) (A) (A) (A) (A) (A) (A) (A) (A) (A) (A) (A)
                 (A) (A) (A) (A) (A) (A) (A) (A) (A) (A) (A) (A)
                 (A) (A) (A) (A) (A) (A) (A) (A) (A) (A) (A) (A)
                 (A) (A) (A) (A) (A) (A) (A) (A) (A) (A) (A) (A)
                 (A) (A) (A) (A) (A) (A) (A) (A) (A) (A) (A) (A)
                 (A) (A) (A) (A) (A) (A) (A) (A) (A) (A) (A) (A)
                 (A) (A) (A) (A) (A) (A) (A) (A) (A) (A) (A) (A)
                 (A) (A) (A) (A) (A) (A) (A) (A) (A) (A) (A) (A)
                 (A) (A) (A) (A) (A) (A) (A) (A) (A) (A) (A) (A)
                 (A) (A) (A) (A) (A) (A) (A) (A) (A) (A) (A) (A)
                 (A) (A) (A) (A)
 The electronic state is 2-A.
 Alpha  occ. eigenvalues --  -19.33074 -10.44213 -10.43037 -10.41784 -10.40676
 Alpha  occ. eigenvalues --  -10.39881 -10.39076 -10.38982  -1.20810  -1.06746
 Alpha  occ. eigenvalues --   -0.97796  -0.94179  -0.87753  -0.81073  -0.78136
 Alpha  occ. eigenvalues --   -0.71878  -0.70771  -0.66368  -0.65322  -0.64586
 Alpha  occ. eigenvalues --   -0.62864  -0.61506  -0.57797  -0.55841  -0.54645
 Alpha  occ. eigenvalues --   -0.53014  -0.48995  -0.46281  -0.45746
 Alpha virt. eigenvalues --   -0.22831  -0.20906  -0.11023  -0.09540  -0.07554
 Alpha virt. eigenvalues --   -0.07351  -0.04479  -0.03868  -0.01742  -0.01525
 Alpha virt. eigenvalues --    0.00635   0.02246   0.04461   0.09328   0.09975
 Alpha virt. eigenvalues --    0.11296   0.13453   0.16349   0.21812   0.23020
 Alpha virt. eigenvalues --    0.24714   0.26092   0.26287   0.26783   0.28744
 Alpha virt. eigenvalues --    0.30638   0.30727   0.34785   0.35009   0.38745
 Alpha virt. eigenvalues --    0.39231   0.40736   0.42074   0.44032   0.44388
 Alpha virt. eigenvalues --    0.45966   0.47454   0.48722   0.49893   0.50340
 Alpha virt. eigenvalues --    0.50369   0.51325   0.53992   0.54518   0.55523
 Alpha virt. eigenvalues --    0.57218   0.62800   0.64923   0.70878   0.75647
 Alpha virt. eigenvalues --    0.82064   0.82690   0.86233   0.91732   0.98487
 Alpha virt. eigenvalues --    1.01492   1.03552   1.05441   1.07402   1.08684
 Alpha virt. eigenvalues --    1.08804   1.10594   1.16136   1.24589   1.29061
 Alpha virt. eigenvalues --    1.32881   1.32951   1.39689   1.46410   1.47487
 Alpha virt. eigenvalues --    1.48039   1.51811   1.52874   1.53127   1.54555
 Alpha virt. eigenvalues --    1.55029   1.57407   1.58158   1.59876   1.59923
 Alpha virt. eigenvalues --    1.66163   1.66288   1.68482   1.74533   1.74966
 Alpha virt. eigenvalues --    1.78858   1.79358   1.82693   1.87997   1.90782
 Alpha virt. eigenvalues --    1.92261   1.93724   1.93842   1.96081   2.04832
 Alpha virt. eigenvalues --    2.06963   2.09068   2.09685   2.13408   2.14376
 Alpha virt. eigenvalues --    2.17096   2.20429   2.27231   2.34382   2.41141
 Alpha virt. eigenvalues --    2.41458   2.42400   2.51876   2.52864   2.53416
 Alpha virt. eigenvalues --    2.63220   2.63910   2.66222   2.68511   2.75632
 Alpha virt. eigenvalues --    2.84107   2.87260   2.88258   2.95902   3.06571
 Alpha virt. eigenvalues --    3.14503   3.41796   3.59075
  Beta  occ. eigenvalues --  -19.32812 -10.44201 -10.42592 -10.41258 -10.40455
  Beta  occ. eigenvalues --  -10.39800 -10.39171 -10.38966  -1.20274  -1.05858
  Beta  occ. eigenvalues --   -0.96601  -0.93944  -0.86986  -0.80590  -0.77540
  Beta  occ. eigenvalues --   -0.71452  -0.70552  -0.64922  -0.64806  -0.64289
  Beta  occ. eigenvalues --   -0.62522  -0.61459  -0.55628  -0.55367  -0.54415
  Beta  occ. eigenvalues --   -0.52637  -0.45984  -0.45200
  Beta virt. eigenvalues --   -0.39119  -0.20103  -0.19518  -0.10888  -0.09421
  Beta virt. eigenvalues --   -0.07395  -0.06119  -0.04409  -0.03672  -0.01315
  Beta virt. eigenvalues --   -0.00681   0.00819   0.02387   0.04979   0.09743
  Beta virt. eigenvalues --    0.10264   0.11647   0.13828   0.16759   0.22292
  Beta virt. eigenvalues --    0.23382   0.24819   0.26285   0.26683   0.27885
  Beta virt. eigenvalues --    0.29254   0.31203   0.31920   0.35231   0.35272
  Beta virt. eigenvalues --    0.39519   0.40173   0.41176   0.42371   0.44562
  Beta virt. eigenvalues --    0.45442   0.46262   0.47674   0.48894   0.50429
  Beta virt. eigenvalues --    0.50750   0.51101   0.51615   0.54483   0.54757
  Beta virt. eigenvalues --    0.55751   0.57370   0.63045   0.65416   0.71137
  Beta virt. eigenvalues --    0.75941   0.82995   0.83049   0.86314   0.92058
  Beta virt. eigenvalues --    0.99120   1.02309   1.04720   1.05726   1.07663
  Beta virt. eigenvalues --    1.08888   1.09351   1.11517   1.16327   1.24834
  Beta virt. eigenvalues --    1.29334   1.32981   1.34094   1.40127   1.46556
  Beta virt. eigenvalues --    1.47775   1.48532   1.52386   1.53845   1.54204
  Beta virt. eigenvalues --    1.55327   1.55471   1.57726   1.58527   1.59931
  Beta virt. eigenvalues --    1.60740   1.66709   1.67036   1.68947   1.74995
  Beta virt. eigenvalues --    1.75579   1.79161   1.79465   1.83094   1.88462
  Beta virt. eigenvalues --    1.91439   1.92387   1.94028   1.95143   1.96268
  Beta virt. eigenvalues --    2.05132   2.08580   2.09264   2.10398   2.13754
  Beta virt. eigenvalues --    2.14825   2.18292   2.20934   2.27998   2.35320
  Beta virt. eigenvalues --    2.41384   2.42123   2.43535   2.52519   2.53008
  Beta virt. eigenvalues --    2.53473   2.64005   2.64231   2.66378   2.69040
  Beta virt. eigenvalues --    2.76337   2.84324   2.87946   2.88473   2.96073
  Beta virt. eigenvalues --    3.06787   3.14906   3.41983   3.59260
          Condensed to atoms (all electrons):
               1          2          3          4          5          6
     1  O    7.639425   0.373960  -0.088704   0.003291  -0.000113   0.000005
     2  C    0.373960   4.527202   0.278654  -0.056877   0.007130  -0.000869
     3  C   -0.088704   0.278654   5.600180   0.134168   0.112138  -0.159803
     4  C    0.003291  -0.056877   0.134168   5.109291   0.300706   0.110654
     5  C   -0.000113   0.007130   0.112138   0.300706   5.023391   0.204281
     6  C    0.000005  -0.000869  -0.159803   0.110654   0.204281   5.125263
     7  C    0.001107   0.015637   0.113490  -0.142974   0.099196   0.161301
     8  C    0.005121  -0.080747   0.212774   0.075952  -0.136004   0.112499
     9  H    0.322045  -0.014066   0.010130  -0.000438   0.000014   0.000002
    10  H   -0.022392   0.366989  -0.020455   0.001912   0.000003  -0.000005
    11  H   -0.022392   0.366990  -0.020456   0.001912   0.000003  -0.000005
    12  H    0.000059  -0.009901  -0.075614   0.448661  -0.050749   0.012611
    13  H    0.000001  -0.000219   0.014060  -0.060282   0.449430  -0.064700
    14  H   -0.000000   0.000036  -0.001471   0.012185  -0.059569   0.445561
    15  H   -0.000018  -0.000209   0.013965  -0.001770   0.012485  -0.066981
    16  H    0.020921  -0.019492  -0.064676   0.013533  -0.001961   0.012186
               7          8          9         10         11         12
     1  O    0.001107   0.005121   0.322045  -0.022392  -0.022392   0.000059
     2  C    0.015637  -0.080747  -0.014066   0.366989   0.366990  -0.009901
     3  C    0.113490   0.212774   0.010130  -0.020455  -0.020456  -0.075614
     4  C   -0.142974   0.075952  -0.000438   0.001912   0.001912   0.448661
     5  C    0.099196  -0.136004   0.000014   0.000003   0.000003  -0.050749
     6  C    0.161301   0.112499   0.000002  -0.000005  -0.000005   0.012611
     7  C    5.093071   0.254619  -0.000046  -0.000212  -0.000212  -0.001744
     8  C    0.254619   5.083885   0.000285   0.002347   0.002348   0.012340
     9  H   -0.000046   0.000285   0.479561  -0.003915  -0.003915  -0.000010
    10  H   -0.000212   0.002347  -0.003915   0.597780  -0.023740   0.002344
    11  H   -0.000212   0.002348  -0.003915  -0.023740   0.597781   0.002345
    12  H   -0.001744   0.012340  -0.000010   0.002344   0.002345   0.620001
    13  H    0.012544  -0.001787  -0.000000   0.000002   0.000002  -0.010785
    14  H   -0.061442   0.011702  -0.000000  -0.000001  -0.000001  -0.000166
    15  H    0.450248  -0.059724  -0.000000   0.000004   0.000004   0.000021
    16  H   -0.059242   0.450918  -0.000958   0.000978   0.000978  -0.000121
              13         14         15         16
     1  O    0.000001  -0.000000  -0.000018   0.020921
     2  C   -0.000219   0.000036  -0.000209  -0.019492
     3  C    0.014060  -0.001471   0.013965  -0.064676
     4  C   -0.060282   0.012185  -0.001770   0.013533
     5  C    0.449430  -0.059569   0.012485  -0.001961
     6  C   -0.064700   0.445561  -0.066981   0.012186
     7  C    0.012544  -0.061442   0.450248  -0.059242
     8  C   -0.001787   0.011702  -0.059724   0.450918
     9  H   -0.000000  -0.000000  -0.000000  -0.000958
    10  H    0.000002  -0.000001   0.000004   0.000978
    11  H    0.000002  -0.000001   0.000004   0.000978
    12  H   -0.010785  -0.000166   0.000021  -0.000121
    13  H    0.608484  -0.010052  -0.000181   0.000015
    14  H   -0.010052   0.595889  -0.010017  -0.000140
    15  H   -0.000181  -0.010017   0.603214  -0.009786
    16  H    0.000015  -0.000140  -0.009786   0.596195
          Atomic-Atomic Spin Densities.
               1          2          3          4          5          6
     1  O    0.109456  -0.010012   0.005938   0.000197  -0.000004  -0.000004
     2  C   -0.010012  -0.014419  -0.023875  -0.004073   0.000151   0.000001
     3  C    0.005938  -0.023875   0.321120   0.029920  -0.001385  -0.011855
     4  C    0.000197  -0.004073   0.029920   0.156225  -0.022007  -0.004099
     5  C   -0.000004   0.000151  -0.001385  -0.022007  -0.068200   0.004505
     6  C   -0.000004   0.000001  -0.011855  -0.004099   0.004505   0.376057
     7  C   -0.000068   0.000221  -0.002683  -0.005677   0.001964   0.024393
     8  C    0.001425  -0.002347   0.022853   0.002655  -0.001589  -0.003605
     9  H    0.000434   0.000206   0.000063  -0.000001   0.000000  -0.000000
    10  H   -0.004063   0.016991  -0.010756  -0.001932   0.000083   0.000047
    11  H   -0.004063   0.016991  -0.010757  -0.001932   0.000083   0.000047
    12  H   -0.000000  -0.000057  -0.000652   0.002525   0.000167  -0.000003
    13  H   -0.000000  -0.000000   0.000198   0.000040   0.000519  -0.000803
    14  H   -0.000000   0.000001  -0.000013  -0.000222  -0.000434   0.003974
    15  H    0.000000   0.000004   0.000068  -0.000076   0.000052  -0.001209
    16  H   -0.000356   0.000119  -0.000518   0.000090  -0.000091   0.000117
               7          8          9         10         11         12
     1  O   -0.000068   0.001425   0.000434  -0.004063  -0.004063  -0.000000
     2  C    0.000221  -0.002347   0.000206   0.016991   0.016991  -0.000057
     3  C   -0.002683   0.022853   0.000063  -0.010756  -0.010757  -0.000652
     4  C   -0.005677   0.002655  -0.000001  -0.001932  -0.001932   0.002525
     5  C    0.001964  -0.001589   0.000000   0.000083   0.000083   0.000167
     6  C    0.024393  -0.003605  -0.000000   0.000047   0.000047  -0.000003
     7  C    0.062621  -0.029298   0.000001   0.000054   0.000054  -0.000073
     8  C   -0.029298   0.010649  -0.000026  -0.000516  -0.000516  -0.000051
     9  H    0.000001  -0.000026  -0.003617   0.000020   0.000020   0.000000
    10  H    0.000054  -0.000516   0.000020   0.076232  -0.013078  -0.000014
    11  H    0.000054  -0.000516   0.000020  -0.013078   0.076231  -0.000014
    12  H   -0.000073  -0.000051   0.000000  -0.000014  -0.000014  -0.009044
    13  H    0.000161  -0.000090   0.000000   0.000000   0.000000   0.000145
    14  H   -0.000914  -0.000219   0.000000  -0.000000  -0.000000   0.000007
    15  H    0.001667   0.000179   0.000000  -0.000000  -0.000000  -0.000001
    16  H   -0.000005   0.001456   0.000024   0.000005   0.000005   0.000003
              13         14         15         16
     1  O   -0.000000  -0.000000   0.000000  -0.000356
     2  C   -0.000000   0.000001   0.000004   0.000119
     3  C    0.000198  -0.000013   0.000068  -0.000518
     4  C    0.000040  -0.000222  -0.000076   0.000090
     5  C    0.000519  -0.000434   0.000052  -0.000091
     6  C   -0.000803   0.003974  -0.001209   0.000117
     7  C    0.000161  -0.000914   0.001667  -0.000005
     8  C   -0.000090  -0.000219   0.000179   0.001456
     9  H    0.000000   0.000000   0.000000   0.000024
    10  H    0.000000  -0.000000  -0.000000   0.000005
    11  H    0.000000  -0.000000  -0.000000   0.000005
    12  H    0.000145   0.000007  -0.000001   0.000003
    13  H    0.001550   0.000163   0.000001  -0.000001
    14  H    0.000163  -0.018462   0.000191   0.000004
    15  H    0.000001   0.000191  -0.004342   0.000117
    16  H   -0.000001   0.000004   0.000117  -0.002621
 Mulliken charges and spin densities:
               1          2
     1  O   -0.232315   0.098879
     2  C    0.245784  -0.020097
     3  C   -0.058378   0.317668
     4  C    0.050075   0.151633
     5  C    0.039619  -0.086186
     6  C    0.107998   0.387563
     7  C    0.064658   0.052418
     8  C    0.053470   0.000959
     9  H    0.211311  -0.002878
    10  H    0.098359   0.063072
    11  H    0.098358   0.063071
    12  H    0.050708  -0.007061
    13  H    0.063468   0.001883
    14  H    0.077487  -0.015923
    15  H    0.068745  -0.003349
    16  H    0.060653  -0.001651
 Sum of Mulliken charges =   1.00000   1.00000
 Mulliken charges and spin densities with hydrogens summed into heavy atoms:
               1          2
     1  O   -0.021005   0.096001
     2  C    0.442502   0.106046
     3  C   -0.058378   0.317668
     4  C    0.100784   0.144571
     5  C    0.103087  -0.084303
     6  C    0.185485   0.371640
     7  C    0.133403   0.049069
     8  C    0.114122  -0.000693
 Electronic spatial extent (au):  <R**2>=            975.0709
 Charge=              1.0000 electrons
 Dipole moment (field-independent basis, Debye):
    X=              0.1293    Y=             -1.6553    Z=              0.0000  Tot=              1.6604
 Quadrupole moment (field-independent basis, Debye-Ang):
   XX=            -14.2642   YY=            -34.3278   ZZ=            -46.2218
   XY=             -5.2574   XZ=              0.0002   YZ=              0.0000
 Traceless Quadrupole moment (field-independent basis, Debye-Ang):
   XX=             17.3404   YY=             -2.7232   ZZ=            -14.6172
   XY=             -5.2574   XZ=              0.0002   YZ=              0.0000
 Octapole moment (field-independent basis, Debye-Ang**2):
  XXX=             38.7070  YYY=              0.9186  ZZZ=              0.0000  XYY=             -3.6893
  XXY=             -5.3245  XXZ=              0.0003  XZZ=              8.3884  YZZ=             -1.0208
  YYZ=             -0.0000  XYZ=              0.0000
 Hexadecapole moment (field-independent basis, Debye-Ang**3):
 XXXX=           -482.0095 YYYY=           -267.0951 ZZZZ=            -51.8665 XXXY=            -11.9353
 XXXZ=              0.0012 YYYX=             -2.5915 YYYZ=              0.0001 ZZZX=              0.0001
 ZZZY=             -0.0001 XXYY=           -167.4248 XXZZ=           -153.1429 YYZZ=            -64.3401
 XXYZ=              0.0001 YYXZ=              0.0000 ZZXY=             -3.0677
 N-N= 3.404864705723D+02 E-N=-1.473836008290D+03  KE= 3.426855096457D+02
                          Isotropic Fermi Contact Couplings
        Atom                 a.u.       MegaHertz       Gauss      10(-4) cm-1
     1  O(17)              0.03546     -21.49811      -7.67106      -7.17100
     2  C(13)             -0.02488     -27.96791      -9.97965      -9.32909
     3  C(13)              0.04381      49.25473      17.57531      16.42961
     4  C(13)              0.01786      20.07384       7.16285       6.69591
     5  C(13)             -0.02329     -26.17929      -9.34142      -8.73247
     6  C(13)              0.05741      64.54496      23.03125      21.52988
     7  C(13)             -0.00070      -0.79175      -0.28252      -0.26410
     8  C(13)             -0.00778      -8.74835      -3.12163      -2.91814
     9  H(1)              -0.00152      -6.77309      -2.41681      -2.25926
    10  H(1)               0.03091     138.16007      49.29895      46.08524
    11  H(1)               0.03091     138.15875      49.29848      46.08480
    12  H(1)              -0.00234     -10.47662      -3.73832      -3.49463
    13  H(1)               0.00051       2.27938       0.81334       0.76032
    14  H(1)              -0.00511     -22.86220      -8.15780      -7.62601
    15  H(1)              -0.00110      -4.92606      -1.75774      -1.64316
    16  H(1)              -0.00058      -2.60108      -0.92813      -0.86763
 --------------------------------------------------------
       Center         ----  Spin Dipole Couplings  ----
                      3XX-RR        3YY-RR        3ZZ-RR
 --------------------------------------------------------
     1   Atom       -0.193242     -0.202347      0.395589
     2   Atom       -0.030477     -0.040310      0.070787
     3   Atom       -0.173622     -0.178059      0.351682
     4   Atom       -0.093274     -0.087131      0.180405
     5   Atom        0.025209      0.028603     -0.053813
     6   Atom       -0.197826     -0.205238      0.403065
     7   Atom       -0.039973     -0.038428      0.078400
     8   Atom       -0.016085     -0.009733      0.025819
     9   Atom        0.019228     -0.011760     -0.007468
    10   Atom       -0.002209      0.002014      0.000195
    11   Atom       -0.002209      0.002015      0.000194
    12   Atom       -0.012220      0.017770     -0.005550
    13   Atom       -0.000904      0.006074     -0.005170
    14   Atom        0.028407     -0.024062     -0.004346
    15   Atom       -0.008150      0.013120     -0.004970
    16   Atom       -0.002367      0.008063     -0.005696
 --------------------------------------------------------
                        XY            XZ            YZ
 --------------------------------------------------------
     1   Atom        0.005877     -0.000007      0.000008
     2   Atom        0.004088     -0.000000      0.000002
     3   Atom        0.001851     -0.000002      0.000000
     4   Atom        0.004706     -0.000001     -0.000000
     5   Atom       -0.003721      0.000000      0.000000
     6   Atom       -0.000007     -0.000001     -0.000001
     7   Atom        0.004399     -0.000000     -0.000000
     8   Atom       -0.002285     -0.000000     -0.000001
     9   Atom       -0.005586      0.000000     -0.000000
    10   Atom       -0.005370      0.005728     -0.012361
    11   Atom       -0.005370     -0.005728      0.012361
    12   Atom       -0.001942     -0.000000     -0.000000
    13   Atom        0.000648      0.000000      0.000000
    14   Atom       -0.009718      0.000000     -0.000000
    15   Atom        0.000245     -0.000000      0.000000
    16   Atom        0.003417      0.000000      0.000000
 --------------------------------------------------------


 ---------------------------------------------------------------------------------
              Anisotropic Spin Dipole Couplings in Principal Axis System
 ---------------------------------------------------------------------------------

       Atom             a.u.   MegaHertz   Gauss  10(-4) cm-1        Axes

              Baa    -0.2052    14.850     5.299     4.953 -0.4402  0.8979 -0.0000
     1 O(17)  Bbb    -0.1904    13.774     4.915     4.595  0.8979  0.4402  0.0000
              Bcc     0.3956   -28.625   -10.214    -9.548 -0.0000  0.0000  1.0000
 
              Baa    -0.0418    -5.608    -2.001    -1.870 -0.3399  0.9405 -0.0000
     2 C(13)  Bbb    -0.0290    -3.891    -1.389    -1.298  0.9405  0.3399 -0.0000
              Bcc     0.0708     9.499     3.389     3.169 -0.0000  0.0000  1.0000
 
              Baa    -0.1787   -23.984    -8.558    -8.000 -0.3407  0.9402 -0.0000
     3 C(13)  Bbb    -0.1730   -23.208    -8.281    -7.742  0.9402  0.3407  0.0000
              Bcc     0.3517    47.192    16.839    15.742 -0.0000  0.0000  1.0000
 
              Baa    -0.0958   -12.858    -4.588    -4.289  0.8794 -0.4762  0.0000
     4 C(13)  Bbb    -0.0846   -11.350    -4.050    -3.786  0.4762  0.8794  0.0000
              Bcc     0.1804    24.209     8.638     8.075 -0.0000 -0.0000  1.0000
 
              Baa    -0.0538    -7.221    -2.577    -2.409 -0.0000 -0.0000  1.0000
     5 C(13)  Bbb     0.0228     3.062     1.092     1.021  0.8411  0.5409  0.0000
              Bcc     0.0310     4.159     1.484     1.387 -0.5409  0.8411  0.0000
 
              Baa    -0.2052   -27.541    -9.827    -9.187  0.0010  1.0000  0.0000
     6 C(13)  Bbb    -0.1978   -26.546    -9.472    -8.855  1.0000 -0.0010  0.0000
              Bcc     0.4031    54.087    19.300    18.042 -0.0000 -0.0000  1.0000
 
              Baa    -0.0437    -5.860    -2.091    -1.955  0.7658 -0.6431 -0.0000
     7 C(13)  Bbb    -0.0347    -4.661    -1.663    -1.555  0.6431  0.7658  0.0000
              Bcc     0.0784    10.521     3.754     3.509 -0.0000 -0.0000  1.0000
 
              Baa    -0.0168    -2.257    -0.805    -0.753  0.9518  0.3068  0.0000
     8 C(13)  Bbb    -0.0090    -1.207    -0.431    -0.403 -0.3068  0.9518  0.0000
              Bcc     0.0258     3.465     1.236     1.156 -0.0000 -0.0000  1.0000
 
              Baa    -0.0127    -6.795    -2.425    -2.267  0.1722  0.9851 -0.0000
     9 H(1)   Bbb    -0.0075    -3.985    -1.422    -1.329 -0.0000  0.0000  1.0000
              Bcc     0.0202    10.780     3.846     3.596  0.9851 -0.1722  0.0000
 
              Baa    -0.0113    -6.047    -2.158    -2.017 -0.0811  0.6595  0.7474
    10 H(1)   Bbb    -0.0054    -2.884    -1.029    -0.962  0.9205  0.3371 -0.1976
              Bcc     0.0167     8.931     3.187     2.979 -0.3822  0.6719 -0.6344
 
              Baa    -0.0113    -6.047    -2.158    -2.017  0.0811 -0.6594  0.7474
    11 H(1)   Bbb    -0.0054    -2.884    -1.029    -0.962  0.9205  0.3371  0.1976
              Bcc     0.0167     8.931     3.187     2.979 -0.3822  0.6720  0.6344
 
              Baa    -0.0123    -6.587    -2.350    -2.197  0.9979  0.0643  0.0000
    12 H(1)   Bbb    -0.0056    -2.961    -1.057    -0.988 -0.0000  0.0000  1.0000
              Bcc     0.0179     9.548     3.407     3.185 -0.0643  0.9979 -0.0000
 
              Baa    -0.0052    -2.758    -0.984    -0.920 -0.0000 -0.0000  1.0000
    13 H(1)   Bbb    -0.0010    -0.514    -0.183    -0.171  0.9958 -0.0917  0.0000
              Bcc     0.0061     3.272     1.168     1.092  0.0917  0.9958  0.0000
 
              Baa    -0.0258   -13.768    -4.913    -4.592  0.1764  0.9843  0.0000
    14 H(1)   Bbb    -0.0043    -2.319    -0.827    -0.773 -0.0000 -0.0000  1.0000
              Bcc     0.0301    16.086     5.740     5.366  0.9843 -0.1764  0.0000
 
              Baa    -0.0082    -4.350    -1.552    -1.451  0.9999 -0.0115  0.0000
    15 H(1)   Bbb    -0.0050    -2.652    -0.946    -0.885 -0.0000 -0.0000  1.0000
              Bcc     0.0131     7.002     2.498     2.336  0.0115  0.9999  0.0000
 
              Baa    -0.0057    -3.039    -1.084    -1.014 -0.0000 -0.0000  1.0000
    16 H(1)   Bbb    -0.0034    -1.807    -0.645    -0.603  0.9582 -0.2860  0.0000
              Bcc     0.0091     4.846     1.729     1.617  0.2860  0.9582  0.0000
 

 ---------------------------------------------------------------------------------

 ******************************Gaussian NBO Version 3.1******************************
             N A T U R A L   A T O M I C   O R B I T A L   A N D
          N A T U R A L   B O N D   O R B I T A L   A N A L Y S I S
 ******************************Gaussian NBO Version 3.1******************************
       /RESON  / : Allow strongly delocalized NBO set

 Analyzing the SCF density

 Job title: 2                                                               

 Storage needed:     70248 in NPA,     93142 in NBO ( 939522656 available)
 GSVD:  LWork=       14400 too small for GESVD, short by        2432 words or        2432 for optimal perf.


 NATURAL POPULATIONS:  Natural atomic orbital occupancies 
                                                          
   NAO  Atom  No  lang   Type(AO)    Occupancy
 --------------------------------------------
     1    O    1  S      Cor( 1S)     1.99974
     2    O    1  S      Val( 2S)     1.67734
     3    O    1  S      Ryd( 3S)     0.00109
     4    O    1  px     Val( 2p)     1.47580
     5    O    1  px     Ryd( 3p)     0.00213
     6    O    1  py     Val( 2p)     1.63973
     7    O    1  py     Ryd( 3p)     0.00073
     8    O    1  pz     Val( 2p)     1.86469
     9    O    1  pz     Ryd( 3p)     0.00183
    10    O    1  dxy    Ryd( 3d)     0.00124
    11    O    1  dxz    Ryd( 3d)     0.00011
    12    O    1  dyz    Ryd( 3d)     0.00107
    13    O    1  dx2y2  Ryd( 3d)     0.00117
    14    O    1  dz2    Ryd( 3d)     0.00069

    15    C    2  S      Cor( 1S)     1.99903
    16    C    2  S      Val( 2S)     1.00726
    17    C    2  S      Ryd( 3S)     0.00335
    18    C    2  px     Val( 2p)     0.94428
    19    C    2  px     Ryd( 3p)     0.00215
    20    C    2  py     Val( 2p)     0.91441
    21    C    2  py     Ryd( 3p)     0.00520
    22    C    2  pz     Val( 2p)     1.19271
    23    C    2  pz     Ryd( 3p)     0.00108
    24    C    2  dxy    Ryd( 3d)     0.00163
    25    C    2  dxz    Ryd( 3d)     0.00096
    26    C    2  dyz    Ryd( 3d)     0.00165
    27    C    2  dx2y2  Ryd( 3d)     0.00170
    28    C    2  dz2    Ryd( 3d)     0.00087

    29    C    3  S      Cor( 1S)     1.99885
    30    C    3  S      Val( 2S)     0.90279
    31    C    3  S      Ryd( 3S)     0.00160
    32    C    3  px     Val( 2p)     1.07993
    33    C    3  px     Ryd( 3p)     0.00529
    34    C    3  py     Val( 2p)     1.09982
    35    C    3  py     Ryd( 3p)     0.00401
    36    C    3  pz     Val( 2p)     0.80251
    37    C    3  pz     Ryd( 3p)     0.00118
    38    C    3  dxy    Ryd( 3d)     0.00094
    39    C    3  dxz    Ryd( 3d)     0.00071
    40    C    3  dyz    Ryd( 3d)     0.00086
    41    C    3  dx2y2  Ryd( 3d)     0.00090
    42    C    3  dz2    Ryd( 3d)     0.00044

    43    C    4  S      Cor( 1S)     1.99889
    44    C    4  S      Val( 2S)     0.95882
    45    C    4  S      Ryd( 3S)     0.00152
    46    C    4  px     Val( 2p)     1.08299
    47    C    4  px     Ryd( 3p)     0.00394
    48    C    4  py     Val( 2p)     1.19109
    49    C    4  py     Ryd( 3p)     0.00602
    50    C    4  pz     Val( 2p)     0.89173
    51    C    4  pz     Ryd( 3p)     0.00076
    52    C    4  dxy    Ryd( 3d)     0.00087
    53    C    4  dxz    Ryd( 3d)     0.00051
    54    C    4  dyz    Ryd( 3d)     0.00042
    55    C    4  dx2y2  Ryd( 3d)     0.00065
    56    C    4  dz2    Ryd( 3d)     0.00041

    57    C    5  S      Cor( 1S)     1.99898
    58    C    5  S      Val( 2S)     0.96737
    59    C    5  S      Ryd( 3S)     0.00122
    60    C    5  px     Val( 2p)     1.12861
    61    C    5  px     Ryd( 3p)     0.00536
    62    C    5  py     Val( 2p)     1.14297
    63    C    5  py     Ryd( 3p)     0.00570
    64    C    5  pz     Val( 2p)     0.95204
    65    C    5  pz     Ryd( 3p)     0.00067
    66    C    5  dxy    Ryd( 3d)     0.00073
    67    C    5  dxz    Ryd( 3d)     0.00046
    68    C    5  dyz    Ryd( 3d)     0.00043
    69    C    5  dx2y2  Ryd( 3d)     0.00078
    70    C    5  dz2    Ryd( 3d)     0.00039

    71    C    6  S      Cor( 1S)     1.99894
    72    C    6  S      Val( 2S)     0.98183
    73    C    6  S      Ryd( 3S)     0.00135
    74    C    6  px     Val( 2p)     1.20018
    75    C    6  px     Ryd( 3p)     0.00589
    76    C    6  py     Val( 2p)     1.06347
    77    C    6  py     Ryd( 3p)     0.00370
    78    C    6  pz     Val( 2p)     0.76763
    79    C    6  pz     Ryd( 3p)     0.00042
    80    C    6  dxy    Ryd( 3d)     0.00085
    81    C    6  dxz    Ryd( 3d)     0.00048
    82    C    6  dyz    Ryd( 3d)     0.00064
    83    C    6  dx2y2  Ryd( 3d)     0.00083
    84    C    6  dz2    Ryd( 3d)     0.00042

    85    C    7  S      Cor( 1S)     1.99897
    86    C    7  S      Val( 2S)     0.97247
    87    C    7  S      Ryd( 3S)     0.00124
    88    C    7  px     Val( 2p)     1.07160
    89    C    7  px     Ryd( 3p)     0.00429
    90    C    7  py     Val( 2p)     1.19840
    91    C    7  py     Ryd( 3p)     0.00632
    92    C    7  pz     Val( 2p)     0.88537
    93    C    7  pz     Ryd( 3p)     0.00055
    94    C    7  dxy    Ryd( 3d)     0.00086
    95    C    7  dxz    Ryd( 3d)     0.00048
    96    C    7  dyz    Ryd( 3d)     0.00050
    97    C    7  dx2y2  Ryd( 3d)     0.00072
    98    C    7  dz2    Ryd( 3d)     0.00039

    99    C    8  S      Cor( 1S)     1.99890
   100    C    8  S      Val( 2S)     0.95852
   101    C    8  S      Ryd( 3S)     0.00157
   102    C    8  px     Val( 2p)     1.14475
   103    C    8  px     Ryd( 3p)     0.00579
   104    C    8  py     Val( 2p)     1.14047
   105    C    8  py     Ryd( 3p)     0.00513
   106    C    8  pz     Val( 2p)     0.93070
   107    C    8  pz     Ryd( 3p)     0.00126
   108    C    8  dxy    Ryd( 3d)     0.00069
   109    C    8  dxz    Ryd( 3d)     0.00045
   110    C    8  dyz    Ryd( 3d)     0.00041
   111    C    8  dx2y2  Ryd( 3d)     0.00078
   112    C    8  dz2    Ryd( 3d)     0.00040

   113    H    9  S      Val( 1S)     0.49955
   114    H    9  S      Ryd( 2S)     0.00083
   115    H    9  px     Ryd( 2p)     0.00231
   116    H    9  py     Ryd( 2p)     0.00104
   117    H    9  pz     Ryd( 2p)     0.00140

   118    H   10  S      Val( 1S)     0.73028
   119    H   10  S      Ryd( 2S)     0.00170
   120    H   10  px     Ryd( 2p)     0.00029
   121    H   10  py     Ryd( 2p)     0.00029
   122    H   10  pz     Ryd( 2p)     0.00067

   123    H   11  S      Val( 1S)     0.73028
   124    H   11  S      Ryd( 2S)     0.00170
   125    H   11  px     Ryd( 2p)     0.00029
   126    H   11  py     Ryd( 2p)     0.00029
   127    H   11  pz     Ryd( 2p)     0.00067

   128    H   12  S      Val( 1S)     0.74224
   129    H   12  S      Ryd( 2S)     0.00151
   130    H   12  px     Ryd( 2p)     0.00012
   131    H   12  py     Ryd( 2p)     0.00082
   132    H   12  pz     Ryd( 2p)     0.00012

   133    H   13  S      Val( 1S)     0.73257
   134    H   13  S      Ryd( 2S)     0.00136
   135    H   13  px     Ryd( 2p)     0.00043
   136    H   13  py     Ryd( 2p)     0.00051
   137    H   13  pz     Ryd( 2p)     0.00012

   138    H   14  S      Val( 1S)     0.73942
   139    H   14  S      Ryd( 2S)     0.00147
   140    H   14  px     Ryd( 2p)     0.00087
   141    H   14  py     Ryd( 2p)     0.00011
   142    H   14  pz     Ryd( 2p)     0.00008

   143    H   15  S      Val( 1S)     0.73433
   144    H   15  S      Ryd( 2S)     0.00141
   145    H   15  px     Ryd( 2p)     0.00014
   146    H   15  py     Ryd( 2p)     0.00081
   147    H   15  pz     Ryd( 2p)     0.00010

   148    H   16  S      Val( 1S)     0.72028
   149    H   16  S      Ryd( 2S)     0.00209
   150    H   16  px     Ryd( 2p)     0.00049
   151    H   16  py     Ryd( 2p)     0.00050
   152    H   16  pz     Ryd( 2p)     0.00011

 WARNING:  1 low occupancy (<1.9990e) core orbital  found on  C    3
           1 low occupancy (<1.9990e) core orbital  found on  C    4
           1 low occupancy (<1.9990e) core orbital  found on  C    5
           1 low occupancy (<1.9990e) core orbital  found on  C    6
           1 low occupancy (<1.9990e) core orbital  found on  C    7
           1 low occupancy (<1.9990e) core orbital  found on  C    8


 Summary of Natural Population Analysis:                  
                                                          
                                       Natural Population 
                Natural  -----------------------------------------------
    Atom  No    Charge         Core      Valence    Rydberg      Total
 -----------------------------------------------------------------------
      O    1   -0.66737      1.99974     6.65757    0.01005     8.66737
      C    2   -0.07628      1.99903     4.05866    0.01859     6.07628
      C    3    0.10016      1.99885     3.88505    0.01594     5.89984
      C    4   -0.13862      1.99889     4.12463    0.01510     6.13862
      C    5   -0.20571      1.99898     4.19098    0.01574     6.20571
      C    6   -0.02662      1.99894     4.01310    0.01458     6.02662
      C    7   -0.14215      1.99897     4.12784    0.01534     6.14215
      C    8   -0.18981      1.99890     4.17444    0.01647     6.18981
      H    9    0.49487      0.00000     0.49955    0.00557     0.50513
      H   10    0.26677      0.00000     0.73028    0.00295     0.73323
      H   11    0.26677      0.00000     0.73028    0.00295     0.73323
      H   12    0.25517      0.00000     0.74224    0.00258     0.74483
      H   13    0.26501      0.00000     0.73257    0.00241     0.73499
      H   14    0.25805      0.00000     0.73942    0.00253     0.74195
      H   15    0.26321      0.00000     0.73433    0.00246     0.73679
      H   16    0.27654      0.00000     0.72028    0.00318     0.72346
 =======================================================================
   * Total *    1.00000     15.99231    40.86124    0.14645    57.00000

                                 Natural Population      
 --------------------------------------------------------
   Core                      15.99231 ( 99.9520% of  16)
   Valence                   40.86124 ( 99.6616% of  41)
   Natural Minimal Basis     56.85355 ( 99.7431% of  57)
   Natural Rydberg Basis      0.14645 (  0.2569% of  57)
 --------------------------------------------------------

    Atom  No          Natural Electron Configuration
 ----------------------------------------------------------------------------
      O    1      [core]2S( 1.68)2p( 4.98)
      C    2      [core]2S( 1.01)2p( 3.05)3p( 0.01)3d( 0.01)
      C    3      [core]2S( 0.90)2p( 2.98)3p( 0.01)
      C    4      [core]2S( 0.96)2p( 3.17)3p( 0.01)
      C    5      [core]2S( 0.97)2p( 3.22)3p( 0.01)
      C    6      [core]2S( 0.98)2p( 3.03)3p( 0.01)
      C    7      [core]2S( 0.97)2p( 3.16)3p( 0.01)
      C    8      [core]2S( 0.96)2p( 3.22)3p( 0.01)
      H    9            1S( 0.50)
      H   10            1S( 0.73)
      H   11            1S( 0.73)
      H   12            1S( 0.74)
      H   13            1S( 0.73)
      H   14            1S( 0.74)
      H   15            1S( 0.73)
      H   16            1S( 0.72)


 ***************************************************
 *******         Alpha spin orbitals         *******
 ***************************************************


 NATURAL POPULATIONS:  Natural atomic orbital occupancies 
                                                          
   NAO  Atom  No  lang   Type(AO)    Occupancy      Energy
 ----------------------------------------------------------
     1    O    1  S      Cor( 1S)     0.99987     -19.15108
     2    O    1  S      Val( 2S)     0.83963      -1.04931
     3    O    1  S      Ryd( 3S)     0.00053       1.24056
     4    O    1  px     Val( 2p)     0.73892      -0.46378
     5    O    1  px     Ryd( 3p)     0.00107       1.10147
     6    O    1  py     Val( 2p)     0.82027      -0.48915
     7    O    1  py     Ryd( 3p)     0.00036       0.95454
     8    O    1  pz     Val( 2p)     0.97925      -0.49047
     9    O    1  pz     Ryd( 3p)     0.00088       0.86735
    10    O    1  dxy    Ryd( 3d)     0.00062       2.95176
    11    O    1  dxz    Ryd( 3d)     0.00006       2.60129
    12    O    1  dyz    Ryd( 3d)     0.00053       2.54903
    13    O    1  dx2y2  Ryd( 3d)     0.00059       2.94091
    14    O    1  dz2    Ryd( 3d)     0.00034       2.83095

    15    C    2  S      Cor( 1S)     0.99951     -10.33580
    16    C    2  S      Val( 2S)     0.50136      -0.42377
    17    C    2  S      Ryd( 3S)     0.00164       0.58635
    18    C    2  px     Val( 2p)     0.46900      -0.27405
    19    C    2  px     Ryd( 3p)     0.00109       0.32945
    20    C    2  py     Val( 2p)     0.45351      -0.26854
    21    C    2  py     Ryd( 3p)     0.00261       0.37029
    22    C    2  pz     Val( 2p)     0.61189      -0.29489
    23    C    2  pz     Ryd( 3p)     0.00072       0.46794
    24    C    2  dxy    Ryd( 3d)     0.00081       2.04926
    25    C    2  dxz    Ryd( 3d)     0.00046       1.81307
    26    C    2  dyz    Ryd( 3d)     0.00099       2.17884
    27    C    2  dx2y2  Ryd( 3d)     0.00084       2.02249
    28    C    2  dz2    Ryd( 3d)     0.00045       2.03990

    29    C    3  S      Cor( 1S)     0.99943     -10.29723
    30    C    3  S      Val( 2S)     0.45618      -0.36042
    31    C    3  S      Ryd( 3S)     0.00082       0.35873
    32    C    3  px     Val( 2p)     0.54179      -0.28272
    33    C    3  px     Ryd( 3p)     0.00265       0.87708
    34    C    3  py     Val( 2p)     0.55088      -0.26959
    35    C    3  py     Ryd( 3p)     0.00200       0.65477
    36    C    3  pz     Val( 2p)     0.53545      -0.34001
    37    C    3  pz     Ryd( 3p)     0.00075       0.41847
    38    C    3  dxy    Ryd( 3d)     0.00048       2.23529
    39    C    3  dxz    Ryd( 3d)     0.00046       1.68755
    40    C    3  dyz    Ryd( 3d)     0.00048       1.68874
    41    C    3  dx2y2  Ryd( 3d)     0.00045       2.19250
    42    C    3  dz2    Ryd( 3d)     0.00013       1.95935

    43    C    4  S      Cor( 1S)     0.99945     -10.27490
    44    C    4  S      Val( 2S)     0.48170      -0.35811
    45    C    4  S      Ryd( 3S)     0.00077       0.38817
    46    C    4  px     Val( 2p)     0.54194      -0.24768
    47    C    4  px     Ryd( 3p)     0.00198       0.54037
    48    C    4  py     Val( 2p)     0.59563      -0.26505
    49    C    4  py     Ryd( 3p)     0.00304       0.79928
    50    C    4  pz     Val( 2p)     0.51478      -0.32223
    51    C    4  pz     Ryd( 3p)     0.00044       0.37073
    52    C    4  dxy    Ryd( 3d)     0.00043       2.24407
    53    C    4  dxz    Ryd( 3d)     0.00027       1.71905
    54    C    4  dyz    Ryd( 3d)     0.00028       1.70743
    55    C    4  dx2y2  Ryd( 3d)     0.00033       2.29883
    56    C    4  dz2    Ryd( 3d)     0.00016       2.00513

    57    C    5  S      Cor( 1S)     0.99949     -10.26399
    58    C    5  S      Val( 2S)     0.48169      -0.34600
    59    C    5  S      Ryd( 3S)     0.00062       0.39122
    60    C    5  px     Val( 2p)     0.56271      -0.24171
    61    C    5  px     Ryd( 3p)     0.00272       0.62941
    62    C    5  py     Val( 2p)     0.56853      -0.24615
    63    C    5  py     Ryd( 3p)     0.00288       0.67219
    64    C    5  pz     Val( 2p)     0.45706      -0.29414
    65    C    5  pz     Ryd( 3p)     0.00034       0.37622
    66    C    5  dxy    Ryd( 3d)     0.00036       2.32055
    67    C    5  dxz    Ryd( 3d)     0.00025       1.72939
    68    C    5  dyz    Ryd( 3d)     0.00030       1.72434
    69    C    5  dx2y2  Ryd( 3d)     0.00038       2.23033
    70    C    5  dz2    Ryd( 3d)     0.00020       2.03058

    71    C    6  S      Cor( 1S)     0.99947     -10.28753
    72    C    6  S      Val( 2S)     0.49733      -0.38076
    73    C    6  S      Ryd( 3S)     0.00068       0.37951
    74    C    6  px     Val( 2p)     0.60289      -0.26447
    75    C    6  px     Ryd( 3p)     0.00297       0.81867
    76    C    6  py     Val( 2p)     0.53412      -0.24071
    77    C    6  py     Ryd( 3p)     0.00183       0.47349
    78    C    6  pz     Val( 2p)     0.54247      -0.33677
    79    C    6  pz     Ryd( 3p)     0.00034       0.35869
    80    C    6  dxy    Ryd( 3d)     0.00043       2.22899
    81    C    6  dxz    Ryd( 3d)     0.00029       1.68353
    82    C    6  dyz    Ryd( 3d)     0.00034       1.70534
    83    C    6  dx2y2  Ryd( 3d)     0.00042       2.28521
    84    C    6  dz2    Ryd( 3d)     0.00011       1.99008

    85    C    7  S      Cor( 1S)     0.99949     -10.27103
    86    C    7  S      Val( 2S)     0.48662      -0.35514
    87    C    7  S      Ryd( 3S)     0.00063       0.40158
    88    C    7  px     Val( 2p)     0.53496      -0.23387
    89    C    7  px     Ryd( 3p)     0.00216       0.49736
    90    C    7  py     Val( 2p)     0.59818      -0.25570
    91    C    7  py     Ryd( 3p)     0.00319       0.81165
    92    C    7  pz     Val( 2p)     0.47604      -0.30554
    93    C    7  pz     Ryd( 3p)     0.00033       0.37264
    94    C    7  dxy    Ryd( 3d)     0.00043       2.25191
    95    C    7  dxz    Ryd( 3d)     0.00028       1.72925
    96    C    7  dyz    Ryd( 3d)     0.00030       1.70557
    97    C    7  dx2y2  Ryd( 3d)     0.00035       2.29066
    98    C    7  dz2    Ryd( 3d)     0.00017       2.02015

    99    C    8  S      Cor( 1S)     0.99945     -10.25854
   100    C    8  S      Val( 2S)     0.47890      -0.33906
   101    C    8  S      Ryd( 3S)     0.00079       0.39387
   102    C    8  px     Val( 2p)     0.57212      -0.24681
   103    C    8  px     Ryd( 3p)     0.00291       0.71798
   104    C    8  py     Val( 2p)     0.56811      -0.24423
   105    C    8  py     Ryd( 3p)     0.00258       0.66028
   106    C    8  pz     Val( 2p)     0.47836      -0.29899
   107    C    8  pz     Ryd( 3p)     0.00070       0.38023
   108    C    8  dxy    Ryd( 3d)     0.00035       2.33104
   109    C    8  dxz    Ryd( 3d)     0.00022       1.72707
   110    C    8  dyz    Ryd( 3d)     0.00030       1.73618
   111    C    8  dx2y2  Ryd( 3d)     0.00038       2.25948
   112    C    8  dz2    Ryd( 3d)     0.00018       2.02402

   113    H    9  S      Val( 1S)     0.24851      -0.04545
   114    H    9  S      Ryd( 2S)     0.00041       0.25507
   115    H    9  px     Ryd( 2p)     0.00115       2.27111
   116    H    9  py     Ryd( 2p)     0.00052       1.64921
   117    H    9  pz     Ryd( 2p)     0.00072       1.46516

   118    H   10  S      Val( 1S)     0.39080      -0.13542
   119    H   10  S      Ryd( 2S)     0.00103       0.18042
   120    H   10  px     Ryd( 2p)     0.00014       1.57556
   121    H   10  py     Ryd( 2p)     0.00017       1.81059
   122    H   10  pz     Ryd( 2p)     0.00035       1.94749

   123    H   11  S      Val( 1S)     0.39080      -0.13542
   124    H   11  S      Ryd( 2S)     0.00103       0.18042
   125    H   11  px     Ryd( 2p)     0.00014       1.57556
   126    H   11  py     Ryd( 2p)     0.00017       1.81061
   127    H   11  pz     Ryd( 2p)     0.00035       1.94748

   128    H   12  S      Val( 1S)     0.36893      -0.09766
   129    H   12  S      Ryd( 2S)     0.00074       0.17069
   130    H   12  px     Ryd( 2p)     0.00006       1.84405
   131    H   12  py     Ryd( 2p)     0.00040       2.15951
   132    H   12  pz     Ryd( 2p)     0.00007       1.47360

   133    H   13  S      Val( 1S)     0.36683      -0.07537
   134    H   13  S      Ryd( 2S)     0.00067       0.17199
   135    H   13  px     Ryd( 2p)     0.00022       1.98680
   136    H   13  py     Ryd( 2p)     0.00025       2.02627
   137    H   13  pz     Ryd( 2p)     0.00006       1.48004

   138    H   14  S      Val( 1S)     0.36495      -0.08859
   139    H   14  S      Ryd( 2S)     0.00073       0.16524
   140    H   14  px     Ryd( 2p)     0.00042       2.17887
   141    H   14  py     Ryd( 2p)     0.00005       1.80934
   142    H   14  pz     Ryd( 2p)     0.00006       1.46717

   143    H   15  S      Val( 1S)     0.36619      -0.07754
   144    H   15  S      Ryd( 2S)     0.00070       0.17215
   145    H   15  px     Ryd( 2p)     0.00007       1.84164
   146    H   15  py     Ryd( 2p)     0.00040       2.17274
   147    H   15  pz     Ryd( 2p)     0.00005       1.47701

   148    H   16  S      Val( 1S)     0.35965      -0.06542
   149    H   16  S      Ryd( 2S)     0.00101       0.19673
   150    H   16  px     Ryd( 2p)     0.00025       2.02442
   151    H   16  py     Ryd( 2p)     0.00025       2.03167
   152    H   16  pz     Ryd( 2p)     0.00005       1.49527


 Summary of Natural Population Analysis:                  
                                                          
                                       Natural Population 
                Natural  -----------------------------------------------
    Atom  No    Charge         Core      Valence    Rydberg      Total
 -----------------------------------------------------------------------
      O    1   -0.38291      0.99987     3.37807    0.00497     4.38291
      C    2   -0.04488      0.99951     2.03577    0.00960     3.04488
      C    3   -0.09195      0.99943     2.08430    0.00822     3.09195
      C    4   -0.14119      0.99945     2.13405    0.00770     3.14119
      C    5   -0.07752      0.99949     2.06999    0.00804     3.07752
      C    6   -0.18369      0.99947     2.17681    0.00741     3.18369
      C    7   -0.10314      0.99949     2.09580    0.00785     3.10314
      C    8   -0.10535      0.99945     2.09749    0.00841     3.10535
      H    9    0.24870      0.00000     0.24851    0.00279     0.25130
      H   10    0.10751      0.00000     0.39080    0.00169     0.39249
      H   11    0.10751      0.00000     0.39080    0.00169     0.39249
      H   12    0.12979      0.00000     0.36893    0.00128     0.37021
      H   13    0.13197      0.00000     0.36683    0.00120     0.36803
      H   14    0.13379      0.00000     0.36495    0.00126     0.36621
      H   15    0.13258      0.00000     0.36619    0.00122     0.36742
      H   16    0.13878      0.00000     0.35965    0.00156     0.36122
 =======================================================================
   * Total *    0.00000      7.99616    20.92894    0.07489    29.00000

                                 Natural Population      
 --------------------------------------------------------
   Core                       7.99616 ( 99.9521% of   8)
   Valence                   20.92894 ( 99.6616% of  21)
   Natural Minimal Basis     28.92511 ( 99.7417% of  29)
   Natural Rydberg Basis      0.07489 (  0.2583% of  29)
 --------------------------------------------------------

    Atom  No          Natural Electron Configuration
 ----------------------------------------------------------------------------
      O    1      [core]2S( 0.84)2p( 2.54)
      C    2      [core]2S( 0.50)2p( 1.53)
      C    3      [core]2S( 0.46)2p( 1.63)3p( 0.01)
      C    4      [core]2S( 0.48)2p( 1.65)3p( 0.01)
      C    5      [core]2S( 0.48)2p( 1.59)3p( 0.01)
      C    6      [core]2S( 0.50)2p( 1.68)3p( 0.01)
      C    7      [core]2S( 0.49)2p( 1.61)3p( 0.01)
      C    8      [core]2S( 0.48)2p( 1.62)3p( 0.01)
      H    9            1S( 0.25)
      H   10            1S( 0.39)
      H   11            1S( 0.39)
      H   12            1S( 0.37)
      H   13            1S( 0.37)
      H   14            1S( 0.36)
      H   15            1S( 0.37)
      H   16            1S( 0.36)


 NATURAL BOND ORBITAL ANALYSIS, alpha spin orbitals:

                       Occupancies       Lewis Structure    Low   High
           Occ.    -------------------  -----------------   occ   occ
  Cycle   Thresh.   Lewis   Non-Lewis     CR  BD  3C  LP    (L)   (NL)   Dev
 =============================================================================
   1(1)    0.90    27.39932   1.60068      8  16   0   5     3      3    0.03
   2(2)    0.90    27.39932   1.60068      8  16   0   5     3      3    0.03
   3(1)    0.80    27.98065   1.01935      8  18   0   3     1      3    0.03
   4(2)    0.80    27.97482   1.02518      8  18   0   3     1      3    0.03
   5(3)    0.80    28.28504   0.71496      8  19   0   2     0      3    0.03
 -----------------------------------------------------------------------------

 Structure accepted: No low occupancy Lewis orbitals

 --------------------------------------------------------
   Core                      7.99617 ( 99.952% of   8)
   Valence Lewis            20.28887 ( 96.614% of  21)
  ==================       ============================
   Total Lewis              28.28504 ( 97.535% of  29)
  -----------------------------------------------------
   Valence non-Lewis         0.66356 (  2.288% of  29)
   Rydberg non-Lewis         0.05140 (  0.177% of  29)
  ==================       ============================
   Total non-Lewis           0.71496 (  2.465% of  29)
 --------------------------------------------------------


       (Occupancy)   Bond orbital/ Coefficients/ Hybrids
 ---------------------------------------------------------------------------------
     1. (0.99778) BD ( 1) O   1 - C   2  
                ( 66.74%)   0.8169* O   1 s( 30.96%)p 2.23( 68.97%)d 0.00(  0.07%)
                                            0.0000 -0.5564 -0.0050  0.4392  0.0036
                                            0.7049 -0.0004 -0.0000  0.0000 -0.0133
                                            0.0000  0.0000  0.0171  0.0155
                ( 33.26%)   0.5768* C   2 s( 21.89%)p 3.56( 77.84%)d 0.01(  0.27%)
                                           -0.0000 -0.4658 -0.0436 -0.5140 -0.0233
                                           -0.7162 -0.0270  0.0000  0.0000 -0.0422
                                            0.0000  0.0000  0.0149  0.0260
     2. (0.99360) BD ( 1) O   1 - H   9  
                ( 75.03%)   0.8662* O   1 s( 20.98%)p 3.76( 78.94%)d 0.00(  0.08%)
                                            0.0002  0.4576  0.0189  0.8692  0.0316
                                           -0.1808  0.0156  0.0000  0.0000 -0.0227
                                            0.0000 -0.0000  0.0113 -0.0130
                ( 24.97%)   0.4997* H   9 s( 99.54%)p 0.00(  0.46%)
                                            0.9977 -0.0028 -0.0672  0.0087 -0.0000
     3. (0.98874) BD ( 1) C   2 - C   3  
                ( 47.88%)   0.6920* C   2 s( 29.59%)p 2.38( 70.36%)d 0.00(  0.05%)
                                           -0.0003 -0.5439 -0.0075  0.8078 -0.0085
                                           -0.2258 -0.0021  0.0000  0.0000  0.0107
                                           -0.0000  0.0000 -0.0177  0.0098
                ( 52.12%)   0.7219* C   3 s( 31.13%)p 2.21( 68.84%)d 0.00(  0.03%)
                                           -0.0001 -0.5579  0.0039 -0.8092  0.0160
                                            0.1825 -0.0039 -0.0000  0.0000  0.0068
                                           -0.0000  0.0000 -0.0140  0.0090
     4. (0.98896) BD ( 1) C   2 - H  10  
                ( 61.31%)   0.7830* C   2 s( 24.31%)p 3.11( 75.64%)d 0.00(  0.06%)
                                           -0.0001  0.4929 -0.0123  0.2018  0.0119
                                           -0.4646  0.0044  0.7068 -0.0087 -0.0053
                                            0.0030 -0.0185 -0.0052  0.0120
                ( 38.69%)   0.6220* H  10 s( 99.89%)p 0.00(  0.11%)
                                            0.9995 -0.0026 -0.0079  0.0181 -0.0262
     5. (0.98896) BD ( 1) C   2 - H  11  
                ( 61.31%)   0.7830* C   2 s( 24.31%)p 3.11( 75.64%)d 0.00(  0.06%)
                                           -0.0001  0.4929 -0.0123  0.2018  0.0119
                                           -0.4646  0.0044 -0.7068  0.0087 -0.0053
                                           -0.0030  0.0185 -0.0052  0.0120
                ( 38.69%)   0.6220* H  11 s( 99.89%)p 0.00(  0.11%)
                                            0.9995 -0.0026 -0.0079  0.0181  0.0262
     6. (0.98788) BD ( 1) C   3 - C   4  
                ( 51.19%)   0.7154* C   3 s( 34.10%)p 1.93( 65.86%)d 0.00(  0.04%)
                                           -0.0000  0.5839  0.0020 -0.5389  0.0124
                                           -0.6064 -0.0162 -0.0000 -0.0000  0.0184
                                            0.0000  0.0000 -0.0012 -0.0093
                ( 48.81%)   0.6987* C   4 s( 34.67%)p 1.88( 65.28%)d 0.00(  0.05%)
                                            0.0001  0.5888  0.0064  0.5678  0.0196
                                            0.5742 -0.0153  0.0000 -0.0000  0.0195
                                            0.0000  0.0000 -0.0022 -0.0110
     7. (0.84720) BD ( 2) C   3 - C   4  
                ( 51.60%)   0.7184* C   3 s(  0.00%)p 1.00( 99.94%)d 0.00(  0.06%)
                                           -0.0000 -0.0000 -0.0000 -0.0000 -0.0000
                                           -0.0000  0.0000  0.9997  0.0037  0.0000
                                           -0.0227 -0.0085  0.0000 -0.0000
                ( 48.40%)   0.6957* C   4 s(  0.00%)p 1.00( 99.93%)d 0.00(  0.07%)
                                            0.0000 -0.0000 -0.0000 -0.0000 -0.0000
                                           -0.0000  0.0000  0.9996  0.0090 -0.0000
                                            0.0071  0.0254  0.0000  0.0000
     8. (0.98744) BD ( 1) C   3 - C   8  
                ( 51.65%)   0.7187* C   3 s( 34.74%)p 1.88( 65.22%)d 0.00(  0.04%)
                                           -0.0001  0.5894 -0.0014 -0.2316  0.0187
                                            0.7734  0.0085  0.0000  0.0000 -0.0110
                                           -0.0000  0.0000 -0.0128 -0.0086
                ( 48.35%)   0.6954* C   8 s( 34.18%)p 1.92( 65.76%)d 0.00(  0.05%)
                                            0.0001  0.5846  0.0086  0.2627  0.0249
                                           -0.7668  0.0046 -0.0000  0.0000 -0.0096
                                           -0.0000  0.0000 -0.0168 -0.0121
     9. (0.98950) BD ( 1) C   4 - C   5  
                ( 50.77%)   0.7125* C   4 s( 36.15%)p 1.77( 63.81%)d 0.00(  0.04%)
                                           -0.0000  0.6012  0.0100 -0.7822 -0.0145
                                            0.1566 -0.0379 -0.0000 -0.0000 -0.0104
                                            0.0000 -0.0000  0.0137 -0.0102
                ( 49.23%)   0.7017* C   5 s( 35.32%)p 1.83( 64.63%)d 0.00(  0.05%)
                                            0.0001  0.5943  0.0095  0.7806 -0.0001
                                           -0.1875 -0.0416  0.0000 -0.0000 -0.0041
                                            0.0000 -0.0000  0.0174 -0.0122
    10. (0.98944) BD ( 1) C   4 - H  12  
                ( 63.11%)   0.7944* C   4 s( 29.09%)p 2.44( 70.88%)d 0.00(  0.03%)
                                            0.0003 -0.5391  0.0154 -0.2536  0.0161
                                            0.8027 -0.0034  0.0000  0.0000  0.0092
                                            0.0000 -0.0000  0.0104  0.0085
                ( 36.89%)   0.6073* H  12 s( 99.90%)p 0.00(  0.10%)
                                           -0.9995  0.0034  0.0074 -0.0312 -0.0000
    11. (0.99057) BD ( 1) C   5 - C   6  
                ( 49.62%)   0.7044* C   5 s( 34.66%)p 1.88( 65.29%)d 0.00(  0.05%)
                                            0.0000  0.5886  0.0101 -0.2651 -0.0428
                                            0.7621 -0.0021  0.0000 -0.0000 -0.0088
                                           -0.0000  0.0000 -0.0168 -0.0121
                ( 50.38%)   0.7098* C   6 s( 35.38%)p 1.83( 64.58%)d 0.00(  0.04%)
                                            0.0000  0.5948  0.0052  0.2195 -0.0351
                                           -0.7720 -0.0186 -0.0000 -0.0000 -0.0131
                                           -0.0000  0.0000 -0.0135 -0.0089
    12. (0.82932) BD ( 2) C   5 - C   6  
                ( 43.51%)   0.6596* C   5 s(  0.00%)p 1.00( 99.92%)d 0.00(  0.08%)
                                            0.0000  0.0000 -0.0000 -0.0000 -0.0000
                                           -0.0000  0.0000  0.9996  0.0017 -0.0000
                                            0.0063  0.0273  0.0000  0.0000
                ( 56.49%)   0.7516* C   6 s(  0.00%)p 1.00( 99.94%)d 0.00(  0.06%)
                                           -0.0000 -0.0000 -0.0000 -0.0000  0.0000
                                           -0.0000  0.0000  0.9997 -0.0094 -0.0000
                                            0.0200 -0.0125 -0.0000  0.0000
    13. (0.98948) BD ( 1) C   5 - H  13  
                ( 63.30%)   0.7956* C   5 s( 29.93%)p 2.34( 70.05%)d 0.00(  0.03%)
                                            0.0003 -0.5469  0.0144  0.5642 -0.0080
                                            0.6181 -0.0079  0.0000 -0.0000 -0.0130
                                           -0.0000 -0.0000  0.0007  0.0096
                ( 36.70%)   0.6058* H  13 s( 99.90%)p 0.00(  0.10%)
                                           -0.9995  0.0021 -0.0217 -0.0241 -0.0000
    14. (0.99099) BD ( 1) C   6 - C   7  
                ( 50.31%)   0.7093* C   6 s( 35.19%)p 1.84( 64.76%)d 0.00(  0.05%)
                                            0.0000  0.5932  0.0064  0.5270 -0.0233
                                            0.6069  0.0328  0.0000  0.0000  0.0196
                                            0.0000  0.0000  0.0009 -0.0088
                ( 49.69%)   0.7049* C   7 s( 34.66%)p 1.88( 65.29%)d 0.00(  0.05%)
                                            0.0000  0.5886  0.0109 -0.5655 -0.0378
                                           -0.5756  0.0196 -0.0000 -0.0000  0.0196
                                            0.0000  0.0000 -0.0034 -0.0110
    15. (0.99002) BD ( 1) C   6 - H  14  
                ( 63.51%)   0.7969* C   6 s( 29.36%)p 2.41( 70.62%)d 0.00(  0.02%)
                                            0.0003 -0.5416  0.0152  0.8200 -0.0112
                                           -0.1835  0.0033  0.0000 -0.0000  0.0063
                                           -0.0000  0.0000 -0.0126  0.0065
                ( 36.49%)   0.6041* H  14 s( 99.89%)p 0.00(  0.11%)
                                           -0.9995  0.0047 -0.0318  0.0069 -0.0000
    16. (0.98938) BD ( 1) C   7 - C   8  
                ( 49.74%)   0.7053* C   7 s( 35.65%)p 1.80( 64.30%)d 0.00(  0.04%)
                                            0.0000  0.5971  0.0054  0.7847  0.0145
                                           -0.1602  0.0375  0.0000  0.0000 -0.0108
                                            0.0000  0.0000  0.0139 -0.0112
                ( 50.26%)   0.7089* C   8 s( 35.52%)p 1.81( 64.43%)d 0.00(  0.04%)
                                           -0.0000  0.5959  0.0121 -0.7793  0.0033
                                            0.1876  0.0423 -0.0000  0.0000 -0.0035
                                            0.0000 -0.0000  0.0174 -0.0113
    17. (0.80262) BD ( 2) C   7 - C   8  
                ( 49.82%)   0.7058* C   7 s(  0.00%)p 1.00( 99.94%)d 0.00(  0.06%)
                                            0.0000  0.0000 -0.0000 -0.0000  0.0000
                                           -0.0000  0.0000  0.9997 -0.0046  0.0000
                                            0.0130 -0.0203 -0.0000 -0.0000
                ( 50.18%)   0.7084* C   8 s(  0.00%)p 1.00( 99.94%)d 0.00(  0.06%)
                                           -0.0000 -0.0000 -0.0000 -0.0000 -0.0000
                                           -0.0000 -0.0000  0.9997  0.0002  0.0000
                                           -0.0200 -0.0136 -0.0000 -0.0000
    18. (0.98967) BD ( 1) C   7 - H  15  
                ( 63.38%)   0.7961* C   7 s( 29.60%)p 2.38( 70.37%)d 0.00(  0.03%)
                                           -0.0003  0.5439 -0.0142 -0.2500  0.0058
                                            0.8007 -0.0099  0.0000  0.0000 -0.0085
                                            0.0000  0.0000 -0.0104 -0.0087
                ( 36.62%)   0.6052* H  15 s( 99.89%)p 0.00(  0.11%)
                                            0.9995 -0.0030  0.0090 -0.0311 -0.0000
    19. (0.98859) BD ( 1) C   8 - H  16  
                ( 64.06%)   0.8004* C   8 s( 30.21%)p 2.31( 69.76%)d 0.00(  0.03%)
                                           -0.0003  0.5494 -0.0157  0.5675 -0.0126
                                            0.6127  0.0001  0.0000 -0.0000  0.0129
                                            0.0000  0.0000  0.0008 -0.0093
                ( 35.94%)   0.5995* H  16 s( 99.89%)p 0.00(  0.11%)
                                            0.9994 -0.0040 -0.0228 -0.0238 -0.0000
    20. (0.99987) CR ( 1) O   1           s(100.00%)p 0.00(  0.00%)
                                            1.0000 -0.0000 -0.0000 -0.0002 -0.0000
                                           -0.0000 -0.0000 -0.0000 -0.0000  0.0000
                                           -0.0000  0.0000 -0.0000  0.0000
    21. (0.99951) CR ( 1) C   2           s(100.00%)p 0.00(  0.00%)
                                            1.0000 -0.0001 -0.0000  0.0003 -0.0000
                                           -0.0002 -0.0000  0.0000  0.0000  0.0000
                                           -0.0000  0.0000 -0.0000  0.0000
    22. (0.99943) CR ( 1) C   3           s(100.00%)
                                            1.0000  0.0000  0.0000 -0.0001  0.0000
                                            0.0001 -0.0000  0.0000  0.0000  0.0000
                                           -0.0000 -0.0000 -0.0000 -0.0000
    23. (0.99945) CR ( 1) C   4           s(100.00%)p 0.00(  0.00%)
                                            1.0000  0.0001 -0.0000  0.0000 -0.0000
                                           -0.0003  0.0000 -0.0000 -0.0000 -0.0000
                                           -0.0000 -0.0000 -0.0000 -0.0000
    24. (0.99949) CR ( 1) C   5           s(100.00%)p 0.00(  0.00%)
                                            1.0000  0.0001 -0.0000 -0.0002  0.0000
                                           -0.0002  0.0000 -0.0000  0.0000  0.0000
                                            0.0000 -0.0000 -0.0000 -0.0000
    25. (0.99947) CR ( 1) C   6           s(100.00%)p 0.00(  0.00%)
                                            1.0000  0.0001 -0.0000 -0.0003  0.0000
                                            0.0001 -0.0000 -0.0000 -0.0000 -0.0000
                                            0.0000 -0.0000  0.0000 -0.0000
    26. (0.99949) CR ( 1) C   7           s(100.00%)p 0.00(  0.00%)
                                            1.0000  0.0001 -0.0000 -0.0001  0.0000
                                            0.0003 -0.0000 -0.0000  0.0000 -0.0000
                                           -0.0000  0.0000 -0.0000 -0.0000
    27. (0.99945) CR ( 1) C   8           s(100.00%)p 0.00(  0.00%)
                                            1.0000  0.0001 -0.0000  0.0002 -0.0000
                                            0.0003 -0.0000  0.0000 -0.0000  0.0000
                                           -0.0000 -0.0000  0.0000 -0.0000
    28. (0.98879) LP ( 1) O   1           s( 48.07%)p 1.08( 51.89%)d 0.00(  0.04%)
                                           -0.0000  0.6932 -0.0117 -0.2222  0.0084
                                            0.6852 -0.0058 -0.0000  0.0000  0.0102
                                           -0.0000  0.0000  0.0154  0.0066
    29. (0.97992) LP ( 2) O   1           s(  0.00%)p 1.00( 99.95%)d 0.00(  0.05%)
                                           -0.0000  0.0000 -0.0000 -0.0000  0.0000
                                            0.0000 -0.0000  0.9997 -0.0120  0.0000
                                            0.0066 -0.0223  0.0000  0.0000
    30. (0.00079) RY*( 1) O   1           s(  0.00%)p 1.00( 93.30%)d 0.07(  6.70%)
                                           -0.0000 -0.0000 -0.0000 -0.0000 -0.0000
                                            0.0000  0.0000  0.0073  0.9659 -0.0000
                                           -0.1189 -0.2300  0.0000  0.0000
    31. (0.00051) RY*( 2) O   1           s( 22.28%)p 2.91( 64.80%)d 0.58( 12.92%)
                                            0.0000  0.0055  0.4720 -0.0006 -0.6428
                                            0.0060  0.4845  0.0000 -0.0000  0.0759
                                            0.0000  0.0000  0.3461 -0.0600
    32. (0.00004) RY*( 3) O   1           s(  2.33%)p37.43( 87.27%)d 4.46( 10.39%)
    33. (0.00001) RY*( 4) O   1           s( 70.86%)p 0.41( 28.86%)d 0.00(  0.28%)
    34. (0.00001) RY*( 5) O   1           s(  1.78%)p 5.19(  9.22%)d50.11( 89.00%)
    35. (0.00000) RY*( 6) O   1           s(  0.00%)p 1.00(  1.50%)d65.80( 98.50%)
    36. (0.00000) RY*( 7) O   1           s(  0.00%)p 1.00(  5.26%)d18.01( 94.74%)
    37. (0.00001) RY*( 8) O   1           s(  2.72%)p 3.52(  9.56%)d32.29( 87.72%)
    38. (0.00000) RY*( 9) O   1           s(  0.04%)p12.11(  0.47%)d99.99( 99.49%)
    39. (0.00246) RY*( 1) C   2           s(  8.56%)p10.41( 89.18%)d 0.26(  2.26%)
                                            0.0000 -0.0203  0.2919 -0.0113  0.0325
                                           -0.0242  0.9434  0.0000 -0.0000 -0.1056
                                           -0.0000  0.0000  0.1065  0.0100
    40. (0.00178) RY*( 2) C   2           s( 34.16%)p 1.08( 36.90%)d 0.85( 28.93%)
                                            0.0000  0.0109  0.5844  0.0071 -0.5761
                                           -0.0265 -0.1908  0.0000 -0.0000  0.2237
                                           -0.0000  0.0000  0.4870 -0.0454
    41. (0.00102) RY*( 3) C   2           s(  0.00%)p 1.00( 26.87%)d 2.72( 73.13%)
                                            0.0000  0.0000 -0.0000  0.0000  0.0000
                                            0.0000 -0.0000 -0.0053  0.5184 -0.0000
                                           -0.6563 -0.5483  0.0000  0.0000
    42. (0.00076) RY*( 4) C   2           s(  0.00%)p 1.00( 49.67%)d 1.01( 50.33%)
                                           -0.0000  0.0000  0.0000  0.0000  0.0000
                                            0.0000  0.0000  0.0274  0.7042  0.0000
                                           -0.0359  0.7085 -0.0000 -0.0000
    43. (0.00023) RY*( 5) C   2           s( 24.76%)p 0.11(  2.81%)d 2.92( 72.43%)
                                           -0.0000 -0.0041  0.4976 -0.0266 -0.1577
                                           -0.0255 -0.0436  0.0000 -0.0000  0.0930
                                           -0.0000 -0.0000 -0.8458 -0.0162
    44. (0.00013) RY*( 6) C   2           s( 13.52%)p 4.13( 55.82%)d 2.27( 30.66%)
                                            0.0000 -0.0278  0.3666 -0.0215  0.7392
                                           -0.0414 -0.0977  0.0000 -0.0000  0.5187
                                           -0.0000  0.0000  0.1445 -0.1294
    45. (0.00002) RY*( 7) C   2           s( 18.13%)p 0.83( 15.05%)d 3.68( 66.82%)
    46. (0.00000) RY*( 8) C   2           s(  0.00%)p 1.00( 23.53%)d 3.25( 76.47%)
    47. (0.00001) RY*( 9) C   2           s(  0.76%)p 0.92(  0.70%)d99.99( 98.54%)
    48. (0.00278) RY*( 1) C   3           s(  9.06%)p 9.36( 84.79%)d 0.68(  6.16%)
                                            0.0000  0.0084  0.3009 -0.0236 -0.9039
                                            0.0108 -0.1735 -0.0000  0.0000 -0.1788
                                            0.0000 -0.0000  0.1698 -0.0277
    49. (0.00193) RY*( 2) C   3           s(  2.70%)p34.49( 93.06%)d 1.57(  4.24%)
                                           -0.0000  0.0029  0.1642 -0.0136 -0.1027
                                           -0.0105  0.9590 -0.0000 -0.0000  0.0568
                                           -0.0000  0.0000  0.1948 -0.0353
    50. (0.00098) RY*( 3) C   3           s(  0.00%)p 1.00( 70.99%)d 0.41( 29.01%)
                                            0.0000  0.0000 -0.0000 -0.0000 -0.0000
                                           -0.0000  0.0000  0.0029  0.8426  0.0000
                                            0.4005 -0.3600  0.0000  0.0000
    51. (0.00059) RY*( 4) C   3           s( 83.54%)p 0.08(  6.58%)d 0.12(  9.88%)
                                           -0.0000 -0.0017  0.9140  0.0162  0.2413
                                           -0.0000 -0.0856 -0.0000  0.0000  0.1474
                                            0.0000 -0.0000 -0.2730 -0.0508
    52. (0.00050) RY*( 5) C   3           s(  0.00%)p 1.00(  3.69%)d26.12( 96.31%)
                                           -0.0000 -0.0000  0.0000  0.0000  0.0000
                                           -0.0000 -0.0000  0.0160  0.1913  0.0000
                                            0.4021  0.8952 -0.0000  0.0000
    53. (0.00013) RY*( 6) C   3           s(  0.00%)p 1.00( 25.38%)d 2.94( 74.62%)
                                            0.0000  0.0000  0.0000  0.0000 -0.0000
                                            0.0000  0.0000  0.0184 -0.5034  0.0000
                                            0.8230 -0.2624 -0.0000  0.0000
    54. (0.00013) RY*( 7) C   3           s(  0.02%)p99.99(  2.68%)d99.99( 97.29%)
                                           -0.0000  0.0001  0.0151 -0.0049  0.0767
                                           -0.0243  0.1426 -0.0000  0.0000 -0.8958
                                            0.0000 -0.0000 -0.4127  0.0134
    55. (0.00009) RY*( 8) C   3           s(  4.46%)p 2.85( 12.73%)d18.55( 82.81%)
    56. (0.00001) RY*( 9) C   3           s(  0.25%)p 0.95(  0.24%)d99.99( 99.51%)
    57. (0.00298) RY*( 1) C   4           s(  0.37%)p99.99( 93.58%)d16.49(  6.05%)
                                            0.0000 -0.0218  0.0565  0.0101  0.5040
                                           -0.0306 -0.8251  0.0000  0.0000  0.1280
                                            0.0000 -0.0000  0.2090  0.0200
    58. (0.00123) RY*( 2) C   4           s(  9.06%)p 9.77( 88.49%)d 0.27(  2.45%)
                                            0.0000  0.0184  0.3004 -0.0200  0.7962
                                           -0.0124  0.5005 -0.0000  0.0000 -0.1350
                                            0.0000 -0.0000  0.0633 -0.0474
    59. (0.00068) RY*( 3) C   4           s(  0.00%)p 1.00( 65.05%)d 0.54( 34.95%)
                                            0.0000 -0.0000  0.0000  0.0000 -0.0000
                                           -0.0000 -0.0000 -0.0187  0.8063 -0.0000
                                            0.5046  0.3081 -0.0000  0.0000
    60. (0.00049) RY*( 4) C   4           s( 88.16%)p 0.10(  8.73%)d 0.04(  3.12%)
                                            0.0000 -0.0070  0.9389  0.0122 -0.2835
                                           -0.0147 -0.0808  0.0000 -0.0000  0.1548
                                           -0.0000 -0.0000  0.0203 -0.0823
    61. (0.00021) RY*( 5) C   4           s(  0.00%)p 1.00( 29.15%)d 2.43( 70.85%)
                                            0.0000 -0.0000  0.0000 -0.0000  0.0000
                                           -0.0000  0.0000 -0.0020 -0.5399  0.0000
                                            0.8410  0.0357 -0.0000  0.0000
    62. (0.00006) RY*( 6) C   4           s(  1.52%)p 2.82(  4.27%)d62.15( 94.21%)
    63. (0.00003) RY*( 7) C   4           s(  0.56%)p 7.35(  4.11%)d99.99( 95.33%)
    64. (0.00000) RY*( 8) C   4           s(  0.00%)p 1.00(  5.87%)d16.04( 94.13%)
    65. (0.00000) RY*( 9) C   4           s(  0.43%)p 1.97(  0.84%)d99.99( 98.73%)
    66. (0.00284) RY*( 1) C   5           s(  0.19%)p99.99( 93.29%)d34.13(  6.51%)
                                            0.0000  0.0285  0.0331  0.0247  0.6231
                                            0.0252  0.7372  0.0000  0.0000  0.2527
                                            0.0000  0.0000 -0.0200 -0.0301
    67. (0.00142) RY*( 2) C   5           s(  0.04%)p99.99( 98.80%)d32.33(  1.17%)
                                           -0.0000  0.0017  0.0189 -0.0268  0.7541
                                            0.0275 -0.6464  0.0000  0.0000  0.0148
                                           -0.0000  0.0000 -0.1069 -0.0002
    68. (0.00042) RY*( 3) C   5           s( 93.91%)p 0.00(  0.11%)d 0.06(  5.98%)
                                            0.0000 -0.0050  0.9690 -0.0142  0.0066
                                           -0.0168  0.0249 -0.0000 -0.0000 -0.2213
                                           -0.0000  0.0000  0.0357 -0.0978
    69. (0.00043) RY*( 4) C   5           s(  0.00%)p 1.00( 49.45%)d 1.02( 50.55%)
                                           -0.0000 -0.0000 -0.0000  0.0000 -0.0000
                                            0.0000 -0.0000 -0.0150  0.7030 -0.0000
                                           -0.3897  0.5947  0.0000  0.0000
    70. (0.00030) RY*( 5) C   5           s(  0.00%)p 1.00( 44.75%)d 1.23( 55.25%)
                                            0.0000 -0.0000  0.0000 -0.0000 -0.0000
                                           -0.0000 -0.0000  0.0048  0.6690 -0.0000
                                            0.6462 -0.3672 -0.0000  0.0000
    71. (0.00007) RY*( 6) C   5           s(  0.02%)p65.04(  1.17%)d99.99( 98.81%)
    72. (0.00003) RY*( 7) C   5           s(  5.85%)p 0.93(  5.45%)d15.17( 88.70%)
    73. (0.00000) RY*( 8) C   5           s(  0.00%)p 1.00(  5.88%)d16.01( 94.12%)
    74. (0.00000) RY*( 9) C   5           s(  0.09%)p12.65(  1.20%)d99.99( 98.71%)
    75. (0.00247) RY*( 1) C   6           s(  0.27%)p99.99( 90.63%)d34.12(  9.11%)
                                           -0.0000  0.0278  0.0435  0.0349  0.9251
                                           -0.0073 -0.2216  0.0000  0.0000 -0.1256
                                            0.0000 -0.0000  0.2719 -0.0368
    76. (0.00116) RY*( 2) C   6           s(  0.14%)p99.99( 98.21%)d12.03(  1.65%)
                                            0.0000  0.0002  0.0371 -0.0086  0.2308
                                           -0.0327  0.9632 -0.0000  0.0000 -0.1140
                                           -0.0000 -0.0000 -0.0594 -0.0039
    77. (0.00054) RY*( 3) C   6           s( 92.51%)p 0.00(  0.28%)d 0.08(  7.22%)
                                            0.0000  0.0005  0.9618 -0.0193  0.0201
                                            0.0049 -0.0442 -0.0000 -0.0000  0.1002
                                           -0.0000  0.0000 -0.2242 -0.1089
    78. (0.00040) RY*( 4) C   6           s(  0.00%)p 1.00(  0.32%)d99.99( 99.68%)
                                            0.0000 -0.0000  0.0000 -0.0000  0.0000
                                           -0.0000  0.0000  0.0081  0.0563 -0.0000
                                            0.2278  0.9721  0.0000  0.0000
    79. (0.00029) RY*( 5) C   6           s(  0.00%)p 1.00( 91.16%)d 0.10(  8.84%)
                                            0.0000  0.0000  0.0000 -0.0000 -0.0000
                                            0.0000 -0.0000  0.0020  0.9548 -0.0000
                                            0.2725 -0.1191 -0.0000  0.0000
    80. (0.00008) RY*( 6) C   6           s(  0.01%)p 1.00(  1.71%)d57.58( 98.29%)
    81. (0.00003) RY*( 7) C   6           s(  7.11%)p 0.90(  6.37%)d12.17( 86.52%)
    82. (0.00000) RY*( 8) C   6           s(  0.00%)p 1.00(  8.58%)d10.66( 91.42%)
    83. (0.00000) RY*( 9) C   6           s(  0.05%)p59.72(  2.85%)d99.99( 97.10%)
    84. (0.00275) RY*( 1) C   7           s(  0.17%)p99.99( 92.62%)d41.19(  7.20%)
                                           -0.0000  0.0288  0.0303  0.0104  0.2981
                                           -0.0341 -0.9144 -0.0000  0.0000 -0.1512
                                           -0.0000  0.0000 -0.2191 -0.0342
    85. (0.00133) RY*( 2) C   7           s(  0.19%)p99.99( 98.57%)d 6.35(  1.24%)
                                           -0.0000 -0.0011  0.0441  0.0334 -0.9421
                                            0.0151 -0.3112  0.0000 -0.0000 -0.0794
                                            0.0000 -0.0000  0.0777 -0.0032
    86. (0.00046) RY*( 3) C   7           s( 92.88%)p 0.00(  0.37%)d 0.07(  6.75%)
                                            0.0000 -0.0029  0.9638 -0.0035  0.0548
                                            0.0203 -0.0165  0.0000  0.0000  0.1425
                                           -0.0000 -0.0000  0.1908 -0.1037
    87. (0.00041) RY*( 4) C   7           s(  0.00%)p 1.00( 34.01%)d 1.94( 65.99%)
                                           -0.0000 -0.0000  0.0000  0.0000  0.0000
                                            0.0000  0.0000 -0.0047 -0.5832 -0.0000
                                            0.7258  0.3649  0.0000  0.0000
    88. (0.00029) RY*( 5) C   7           s(  0.00%)p 1.00( 60.05%)d 0.67( 39.95%)
                                           -0.0000 -0.0000  0.0000 -0.0000 -0.0000
                                            0.0000 -0.0000 -0.0050  0.7749 -0.0000
                                            0.6318 -0.0181  0.0000  0.0000
    89. (0.00007) RY*( 6) C   7           s(  0.00%)p 1.00(  1.27%)d78.03( 98.73%)
    90. (0.00002) RY*( 7) C   7           s(  6.74%)p 0.86(  5.83%)d12.96( 87.43%)
    91. (0.00000) RY*( 8) C   7           s(  0.00%)p 1.00(  5.99%)d15.69( 94.01%)
    92. (0.00000) RY*( 9) C   7           s(  0.09%)p15.58(  1.37%)d99.99( 98.54%)
    93. (0.00312) RY*( 1) C   8           s(  0.39%)p99.99( 94.62%)d12.71(  4.99%)
                                            0.0000 -0.0214  0.0589  0.0209  0.8510
                                            0.0236  0.4702  0.0000  0.0000 -0.2197
                                           -0.0000 -0.0000  0.0362  0.0174
    94. (0.00153) RY*( 2) C   8           s(  5.15%)p18.01( 92.78%)d 0.40(  2.07%)
                                            0.0000  0.0176  0.2263 -0.0200  0.4651
                                            0.0161 -0.8431  0.0000  0.0000  0.0729
                                            0.0000  0.0000  0.1191 -0.0346
    95. (0.00071) RY*( 3) C   8           s(  0.00%)p 1.00( 97.18%)d 0.03(  2.82%)
                                            0.0000 -0.0000  0.0000  0.0000 -0.0000
                                            0.0000  0.0000 -0.0023  0.9858  0.0000
                                            0.0071 -0.1678 -0.0000  0.0000
    96. (0.00048) RY*( 4) C   8           s( 91.80%)p 0.06(  5.20%)d 0.03(  2.99%)
                                            0.0000 -0.0073  0.9581  0.0194 -0.1776
                                            0.0113  0.1414  0.0000 -0.0000 -0.1410
                                            0.0000  0.0000 -0.0600 -0.0804
    97. (0.00028) RY*( 5) C   8           s(  0.00%)p 1.00(  1.30%)d75.78( 98.70%)
                                            0.0000 -0.0000  0.0000 -0.0000  0.0000
                                            0.0000 -0.0000  0.0066 -0.1139 -0.0000
                                            0.7624 -0.6370 -0.0000 -0.0000
    98. (0.00006) RY*( 6) C   8           s(  0.90%)p 3.28(  2.94%)d99.99( 96.16%)
    99. (0.00003) RY*( 7) C   8           s(  1.50%)p 2.61(  3.91%)d63.05( 94.59%)
   100. (0.00001) RY*( 8) C   8           s(  0.00%)p 1.00(  1.58%)d62.42( 98.42%)
   101. (0.00000) RY*( 9) C   8           s(  0.33%)p 1.74(  0.58%)d99.99( 99.08%)
   102. (0.00072) RY*( 1) H   9           s(  0.00%)p 1.00(100.00%)
                                            0.0000  0.0000 -0.0000  0.0000  1.0000
   103. (0.00059) RY*( 2) H   9           s( 31.11%)p 2.21( 68.89%)
                                            0.0106  0.5577  0.2373  0.7953 -0.0000
   104. (0.00035) RY*( 3) H   9           s( 64.54%)p 0.55( 35.46%)
                                            0.0132  0.8033  0.0862 -0.5892  0.0000
   105. (0.00001) RY*( 4) H   9           s(  4.80%)p19.83( 95.20%)
   106. (0.00105) RY*( 1) H  10           s( 99.10%)p 0.01(  0.90%)
                                            0.0039  0.9955  0.0417 -0.0834 -0.0168
   107. (0.00013) RY*( 2) H  10           s(  0.52%)p99.99( 99.48%)
                                            0.0004  0.0723 -0.7793  0.3726  0.4987
   108. (0.00007) RY*( 3) H  10           s(  0.06%)p99.99( 99.94%)
   109. (0.00001) RY*( 4) H  10           s(  0.42%)p99.99( 99.58%)
   110. (0.00105) RY*( 1) H  11           s( 99.10%)p 0.01(  0.90%)
                                            0.0039  0.9955  0.0417 -0.0834  0.0168
   111. (0.00013) RY*( 2) H  11           s(  0.52%)p99.99( 99.48%)
                                            0.0004  0.0723 -0.7793  0.3726 -0.4987
   112. (0.00007) RY*( 3) H  11           s(  0.06%)p99.99( 99.94%)
   113. (0.00001) RY*( 4) H  11           s(  0.42%)p99.99( 99.58%)
   114. (0.00075) RY*( 1) H  12           s( 99.62%)p 0.00(  0.38%)
                                            0.0050  0.9981  0.0444 -0.0426  0.0000
   115. (0.00007) RY*( 2) H  12           s(  0.00%)p 1.00(100.00%)
   116. (0.00003) RY*( 3) H  12           s(  0.28%)p99.99( 99.72%)
   117. (0.00004) RY*( 4) H  12           s(  0.20%)p99.99( 99.80%)
   118. (0.00068) RY*( 1) H  13           s( 99.60%)p 0.00(  0.40%)
                                            0.0041  0.9980 -0.0427 -0.0463 -0.0000
   119. (0.00006) RY*( 2) H  13           s(  0.00%)p 1.00(100.00%)
   120. (0.00003) RY*( 3) H  13           s(  0.27%)p99.99( 99.73%)
   121. (0.00004) RY*( 4) H  13           s(  0.23%)p99.99( 99.77%)
   122. (0.00073) RY*( 1) H  14           s( 99.86%)p 0.00(  0.14%)
                                            0.0059  0.9993 -0.0366  0.0048 -0.0000
   123. (0.00006) RY*( 2) H  14           s(  0.00%)p 1.00(100.00%)
   124. (0.00003) RY*( 3) H  14           s(  0.01%)p 1.00( 99.99%)
   125. (0.00003) RY*( 4) H  14           s(  0.23%)p99.99( 99.77%)
   126. (0.00070) RY*( 1) H  15           s( 99.69%)p 0.00(  0.31%)
                                            0.0048  0.9984 -0.0180  0.0526  0.0000
   127. (0.00005) RY*( 2) H  15           s(  0.00%)p 1.00(100.00%)
   128. (0.00003) RY*( 3) H  15           s(  0.37%)p99.99( 99.63%)
   129. (0.00004) RY*( 4) H  15           s(  0.04%)p99.99( 99.96%)
   130. (0.00103) RY*( 1) H  16           s( 99.20%)p 0.01(  0.80%)
                                            0.0058  0.9960  0.0888 -0.0099 -0.0000
   131. (0.00005) RY*( 2) H  16           s(  0.81%)p99.99( 99.19%)
   132. (0.00005) RY*( 3) H  16           s(  0.00%)p 1.00(100.00%)
   133. (0.00003) RY*( 4) H  16           s(  0.10%)p99.99( 99.90%)
   134. (0.00304) BD*( 1) O   1 - C   2  
                ( 33.26%)   0.5768* O   1 s( 30.96%)p 2.23( 68.97%)d 0.00(  0.07%)
                                           -0.0000  0.5564  0.0050 -0.4392 -0.0036
                                           -0.7049  0.0004  0.0000 -0.0000  0.0133
                                           -0.0000 -0.0000 -0.0171 -0.0155
                ( 66.74%)  -0.8169* C   2 s( 21.89%)p 3.56( 77.84%)d 0.01(  0.27%)
                                            0.0000  0.4658  0.0436  0.5140  0.0233
                                            0.7162  0.0270 -0.0000 -0.0000  0.0422
                                           -0.0000 -0.0000 -0.0149 -0.0260
   135. (0.00210) BD*( 1) O   1 - H   9  
                ( 24.97%)   0.4997* O   1 s( 20.98%)p 3.76( 78.94%)d 0.00(  0.08%)
                                           -0.0002 -0.4576 -0.0189 -0.8692 -0.0316
                                            0.1808 -0.0156 -0.0000 -0.0000  0.0227
                                           -0.0000  0.0000 -0.0113  0.0130
                ( 75.03%)  -0.8662* H   9 s( 99.54%)p 0.00(  0.46%)
                                           -0.9977  0.0028  0.0672 -0.0087  0.0000
   136. (0.01549) BD*( 1) C   2 - C   3  
                ( 52.12%)   0.7219* C   2 s( 29.59%)p 2.38( 70.36%)d 0.00(  0.05%)
                                           -0.0003 -0.5439 -0.0075  0.8078 -0.0085
                                           -0.2258 -0.0021  0.0000  0.0000  0.0107
                                           -0.0000  0.0000 -0.0177  0.0098
                ( 47.88%)  -0.6920* C   3 s( 31.13%)p 2.21( 68.84%)d 0.00(  0.03%)
                                           -0.0001 -0.5579  0.0039 -0.8092  0.0160
                                            0.1825 -0.0039 -0.0000  0.0000  0.0068
                                           -0.0000  0.0000 -0.0140  0.0090
   137. (0.01402) BD*( 1) C   2 - H  10  
                ( 38.69%)   0.6220* C   2 s( 24.31%)p 3.11( 75.64%)d 0.00(  0.06%)
                                            0.0001 -0.4929  0.0123 -0.2018 -0.0119
                                            0.4646 -0.0044 -0.7068  0.0087  0.0053
                                           -0.0030  0.0185  0.0052 -0.0120
                ( 61.31%)  -0.7830* H  10 s( 99.89%)p 0.00(  0.11%)
                                           -0.9995  0.0026  0.0079 -0.0181  0.0262
   138. (0.01402) BD*( 1) C   2 - H  11  
                ( 38.69%)   0.6220* C   2 s( 24.31%)p 3.11( 75.64%)d 0.00(  0.06%)
                                            0.0001 -0.4929  0.0123 -0.2018 -0.0119
                                            0.4646 -0.0044  0.7068 -0.0087  0.0053
                                            0.0030 -0.0185  0.0052 -0.0120
                ( 61.31%)  -0.7830* H  11 s( 99.89%)p 0.00(  0.11%)
                                           -0.9995  0.0026  0.0079 -0.0181 -0.0262
   139. (0.01125) BD*( 1) C   3 - C   4  
                ( 48.81%)   0.6987* C   3 s( 34.10%)p 1.93( 65.86%)d 0.00(  0.04%)
                                            0.0000 -0.5839 -0.0020  0.5389 -0.0124
                                            0.6064  0.0162  0.0000  0.0000 -0.0184
                                           -0.0000 -0.0000  0.0012  0.0093
                ( 51.19%)  -0.7154* C   4 s( 34.67%)p 1.88( 65.28%)d 0.00(  0.05%)
                                           -0.0001 -0.5888 -0.0064 -0.5678 -0.0196
                                           -0.5742  0.0153 -0.0000  0.0000 -0.0195
                                           -0.0000 -0.0000  0.0022  0.0110
   140. (0.20320) BD*( 2) C   3 - C   4  
                ( 48.40%)   0.6957* C   3 s(  0.00%)p 1.00( 99.94%)d 0.00(  0.06%)
                                            0.0000  0.0000  0.0000  0.0000  0.0000
                                            0.0000 -0.0000 -0.9997 -0.0037 -0.0000
                                            0.0227  0.0085 -0.0000  0.0000
                ( 51.60%)  -0.7184* C   4 s(  0.00%)p 1.00( 99.93%)d 0.00(  0.07%)
                                           -0.0000  0.0000  0.0000  0.0000  0.0000
                                            0.0000 -0.0000 -0.9996 -0.0090  0.0000
                                           -0.0071 -0.0254 -0.0000 -0.0000
   141. (0.01236) BD*( 1) C   3 - C   8  
                ( 48.35%)   0.6954* C   3 s( 34.74%)p 1.88( 65.22%)d 0.00(  0.04%)
                                            0.0001 -0.5894  0.0014  0.2316 -0.0187
                                           -0.7734 -0.0085 -0.0000 -0.0000  0.0110
                                            0.0000 -0.0000  0.0128  0.0086
                ( 51.65%)  -0.7187* C   8 s( 34.18%)p 1.92( 65.76%)d 0.00(  0.05%)
                                           -0.0001 -0.5846 -0.0086 -0.2627 -0.0249
                                            0.7668 -0.0046  0.0000 -0.0000  0.0096
                                            0.0000 -0.0000  0.0168  0.0121
   142. (0.00778) BD*( 1) C   4 - C   5  
                ( 49.23%)   0.7017* C   4 s( 36.15%)p 1.77( 63.81%)d 0.00(  0.04%)
                                            0.0000 -0.6012 -0.0100  0.7822  0.0145
                                           -0.1566  0.0379  0.0000  0.0000  0.0104
                                           -0.0000  0.0000 -0.0137  0.0102
                ( 50.77%)  -0.7125* C   5 s( 35.32%)p 1.83( 64.63%)d 0.00(  0.05%)
                                           -0.0001 -0.5943 -0.0095 -0.7806  0.0001
                                            0.1875  0.0416 -0.0000  0.0000  0.0041
                                           -0.0000  0.0000 -0.0174  0.0122
   143. (0.00692) BD*( 1) C   4 - H  12  
                ( 36.89%)   0.6073* C   4 s( 29.09%)p 2.44( 70.88%)d 0.00(  0.03%)
                                           -0.0003  0.5391 -0.0154  0.2536 -0.0161
                                           -0.8027  0.0034 -0.0000 -0.0000 -0.0092
                                           -0.0000  0.0000 -0.0104 -0.0085
                ( 63.11%)  -0.7944* H  12 s( 99.90%)p 0.00(  0.10%)
                                            0.9995 -0.0034 -0.0074  0.0312  0.0000
   144. (0.00794) BD*( 1) C   5 - C   6  
                ( 50.38%)   0.7098* C   5 s( 34.66%)p 1.88( 65.29%)d 0.00(  0.05%)
                                            0.0000  0.5886  0.0101 -0.2651 -0.0428
                                            0.7621 -0.0021  0.0000 -0.0000 -0.0088
                                           -0.0000  0.0000 -0.0168 -0.0121
                ( 49.62%)  -0.7044* C   6 s( 35.38%)p 1.83( 64.58%)d 0.00(  0.04%)
                                            0.0000  0.5948  0.0052  0.2195 -0.0351
                                           -0.7720 -0.0186 -0.0000 -0.0000 -0.0131
                                           -0.0000  0.0000 -0.0135 -0.0089
   145. (0.17065) BD*( 2) C   5 - C   6  
                ( 56.49%)   0.7516* C   5 s(  0.00%)p 1.00( 99.92%)d 0.00(  0.08%)
                                            0.0000  0.0000 -0.0000 -0.0000 -0.0000
                                           -0.0000  0.0000  0.9996  0.0017 -0.0000
                                            0.0063  0.0273  0.0000  0.0000
                ( 43.51%)  -0.6596* C   6 s(  0.00%)p 1.00( 99.94%)d 0.00(  0.06%)
                                           -0.0000 -0.0000 -0.0000 -0.0000  0.0000
                                           -0.0000  0.0000  0.9997 -0.0094 -0.0000
                                            0.0200 -0.0125 -0.0000  0.0000
   146. (0.00645) BD*( 1) C   5 - H  13  
                ( 36.70%)   0.6058* C   5 s( 29.93%)p 2.34( 70.05%)d 0.00(  0.03%)
                                           -0.0003  0.5469 -0.0144 -0.5642  0.0080
                                           -0.6181  0.0079 -0.0000  0.0000  0.0130
                                            0.0000  0.0000 -0.0007 -0.0096
                ( 63.30%)  -0.7956* H  13 s( 99.90%)p 0.00(  0.10%)
                                            0.9995 -0.0021  0.0217  0.0241  0.0000
   147. (0.00773) BD*( 1) C   6 - C   7  
                ( 49.69%)   0.7049* C   6 s( 35.19%)p 1.84( 64.76%)d 0.00(  0.05%)
                                           -0.0000 -0.5932 -0.0064 -0.5270  0.0233
                                           -0.6069 -0.0328 -0.0000 -0.0000 -0.0196
                                           -0.0000 -0.0000 -0.0009  0.0088
                ( 50.31%)  -0.7093* C   7 s( 34.66%)p 1.88( 65.29%)d 0.00(  0.05%)
                                           -0.0000 -0.5886 -0.0109  0.5655  0.0378
                                            0.5756 -0.0196  0.0000  0.0000 -0.0196
                                           -0.0000 -0.0000  0.0034  0.0110
   148. (0.00638) BD*( 1) C   6 - H  14  
                ( 36.49%)   0.6041* C   6 s( 29.36%)p 2.41( 70.62%)d 0.00(  0.02%)
                                           -0.0003  0.5416 -0.0152 -0.8200  0.0112
                                            0.1835 -0.0033 -0.0000  0.0000 -0.0063
                                            0.0000 -0.0000  0.0126 -0.0065
                ( 63.51%)  -0.7969* H  14 s( 99.89%)p 0.00(  0.11%)
                                            0.9995 -0.0047  0.0318 -0.0069  0.0000
   149. (0.00806) BD*( 1) C   7 - C   8  
                ( 50.26%)   0.7089* C   7 s( 35.65%)p 1.80( 64.30%)d 0.00(  0.04%)
                                            0.0000  0.5971  0.0054  0.7847  0.0145
                                           -0.1602  0.0375  0.0000  0.0000 -0.0108
                                            0.0000  0.0000  0.0139 -0.0112
                ( 49.74%)  -0.7053* C   8 s( 35.52%)p 1.81( 64.43%)d 0.00(  0.04%)
                                           -0.0000  0.5959  0.0121 -0.7793  0.0033
                                            0.1876  0.0423 -0.0000  0.0000 -0.0035
                                            0.0000 -0.0000  0.0174 -0.0113
   150. (0.15220) BD*( 2) C   7 - C   8  
                ( 50.18%)   0.7084* C   7 s(  0.00%)p 1.00( 99.94%)d 0.00(  0.06%)
                                            0.0000  0.0000 -0.0000 -0.0000  0.0000
                                           -0.0000  0.0000  0.9997 -0.0046  0.0000
                                            0.0130 -0.0203 -0.0000 -0.0000
                ( 49.82%)  -0.7058* C   8 s(  0.00%)p 1.00( 99.94%)d 0.00(  0.06%)
                                           -0.0000 -0.0000 -0.0000 -0.0000 -0.0000
                                           -0.0000 -0.0000  0.9997  0.0002  0.0000
                                           -0.0200 -0.0136 -0.0000 -0.0000
   151. (0.00653) BD*( 1) C   7 - H  15  
                ( 36.62%)   0.6052* C   7 s( 29.60%)p 2.38( 70.37%)d 0.00(  0.03%)
                                            0.0003 -0.5439  0.0142  0.2500 -0.0058
                                           -0.8007  0.0099 -0.0000 -0.0000  0.0085
                                           -0.0000 -0.0000  0.0104  0.0087
                ( 63.38%)  -0.7961* H  15 s( 99.89%)p 0.00(  0.11%)
                                           -0.9995  0.0030 -0.0090  0.0311  0.0000
   152. (0.00743) BD*( 1) C   8 - H  16  
                ( 35.94%)   0.5995* C   8 s( 30.21%)p 2.31( 69.76%)d 0.00(  0.03%)
                                            0.0003 -0.5494  0.0157 -0.5675  0.0126
                                           -0.6127 -0.0001 -0.0000  0.0000 -0.0129
                                           -0.0000 -0.0000 -0.0008  0.0093
                ( 64.06%)  -0.8004* H  16 s( 99.89%)p 0.00(  0.11%)
                                           -0.9994  0.0040  0.0228  0.0238  0.0000


 NHO Directionality and "Bond Bending" (deviations from line of nuclear centers)

         [Thresholds for printing:  angular deviation  >  1.0 degree]
                                    hybrid p-character > 25.0%
                                    orbital occupancy  >  0.10e

                                Line of Centers        Hybrid 1              Hybrid 2
                                ---------------  -------------------   ------------------
                NBO               Theta   Phi    Theta   Phi    Dev    Theta   Phi    Dev
 ========================================================================================
     1. BD (   1) O   1 - C   2    90.0  236.3    90.0  237.8   1.6     90.0   54.1   2.1
     2. BD (   1) O   1 - H   9    90.0  344.7    90.0  349.6   4.9      --     --    --
     3. BD (   1) C   2 - C   3    90.0  166.6    90.0  164.1   2.6      --     --    --
     4. BD (   1) C   2 - H  10    36.8  288.6    36.0  294.9   3.8      --     --    --
     5. BD (   1) C   2 - H  11   143.2  288.6   144.0  294.9   3.8      --     --    --
     6. BD (   1) C   3 - C   4    90.0  226.9    90.0  229.8   2.9     90.0   43.6   3.4
     7. BD (   2) C   3 - C   4    90.0  226.9     0.0    0.0  90.0      0.0    0.0  90.0
     8. BD (   1) C   3 - C   8    90.0  107.8    90.0  105.2   2.6     90.0  290.7   2.8
     9. BD (   1) C   4 - C   5    90.0  167.6    90.0  171.5   4.0     90.0  343.6   3.9
    11. BD (   1) C   5 - C   6    90.0  107.6    90.0  112.1   4.4     90.0  283.1   4.5
    12. BD (   2) C   5 - C   6    90.0  107.6     0.0    0.0  90.0      0.0    0.0  90.0
    14. BD (   1) C   6 - C   7    90.0   47.1    90.0   51.8   4.6     90.0  222.7   4.5
    16. BD (   1) C   7 - C   8    90.0  347.5    90.0  351.3   3.7     90.0  163.5   4.0
    17. BD (   2) C   7 - C   8    90.0  347.5     0.0    0.0  90.0      0.0    0.0  90.0
    19. BD (   1) C   8 - H  16    90.0   46.6    90.0   47.8   1.2      --     --    --
    28. LP (   1) O   1             --     --     90.0  107.5   --       --     --    --
    29. LP (   2) O   1             --     --      0.0    0.0   --       --     --    --
   140. BD*(   2) C   3 - C   4    90.0  226.9     0.0    0.0  90.0      0.0    0.0  90.0
   145. BD*(   2) C   5 - C   6    90.0  107.6     0.0    0.0  90.0      0.0    0.0  90.0
   150. BD*(   2) C   7 - C   8    90.0  347.5     0.0    0.0  90.0      0.0    0.0  90.0


 Second Order Perturbation Theory Analysis of Fock Matrix in NBO Basis

     Threshold for printing:   0.25 kcal/mol
                                                                              E(2)  E(j)-E(i) F(i,j)
         Donor NBO (i)                     Acceptor NBO (j)                 kcal/mol   a.u.    a.u. 
 ===================================================================================================

 within unit  1
   1. BD (   1) O   1 - C   2        / 49. RY*(   2) C   3                    0.29    1.77    0.028
   1. BD (   1) O   1 - C   2        /103. RY*(   2) H   9                    0.26    2.20    0.030
   1. BD (   1) O   1 - C   2        /139. BD*(   1) C   3 - C   4            1.09    1.37    0.049
   2. BD (   1) O   1 - H   9        / 40. RY*(   2) C   2                    0.27    1.85    0.028
   2. BD (   1) O   1 - H   9        / 43. RY*(   5) C   2                    0.27    2.50    0.033
   2. BD (   1) O   1 - H   9        /136. BD*(   1) C   2 - C   3            1.77    1.09    0.056
   3. BD (   1) C   2 - C   3        / 57. RY*(   1) C   4                    0.69    1.79    0.045
   3. BD (   1) C   2 - C   3        / 93. RY*(   1) C   8                    0.66    1.79    0.043
   3. BD (   1) C   2 - C   3        /135. BD*(   1) O   1 - H   9            0.82    1.11    0.038
   3. BD (   1) C   2 - C   3        /139. BD*(   1) C   3 - C   4            0.91    1.18    0.041
   3. BD (   1) C   2 - C   3        /141. BD*(   1) C   3 - C   8            1.13    1.20    0.047
   3. BD (   1) C   2 - C   3        /142. BD*(   1) C   4 - C   5            1.28    1.21    0.050
   3. BD (   1) C   2 - C   3        /149. BD*(   1) C   7 - C   8            1.29    1.21    0.050
   4. BD (   1) C   2 - H  10        / 30. RY*(   1) O   1                    0.36    1.64    0.031
   4. BD (   1) C   2 - H  10        / 50. RY*(   3) C   3                    0.42    1.48    0.032
   4. BD (   1) C   2 - H  10        /140. BD*(   2) C   3 - C   4            1.39    0.52    0.038
   4. BD (   1) C   2 - H  10        /141. BD*(   1) C   3 - C   8            1.05    1.07    0.042
   5. BD (   1) C   2 - H  11        / 30. RY*(   1) O   1                    0.36    1.64    0.031
   5. BD (   1) C   2 - H  11        / 50. RY*(   3) C   3                    0.42    1.48    0.032
   5. BD (   1) C   2 - H  11        /140. BD*(   2) C   3 - C   4            1.39    0.52    0.038
   5. BD (   1) C   2 - H  11        /141. BD*(   1) C   3 - C   8            1.05    1.07    0.042
   6. BD (   1) C   3 - C   4        / 39. RY*(   1) C   2                    0.39    1.27    0.028
   6. BD (   1) C   3 - C   4        / 66. RY*(   1) C   5                    0.59    1.88    0.042
   6. BD (   1) C   3 - C   4        / 67. RY*(   2) C   5                    0.69    1.38    0.039
   6. BD (   1) C   3 - C   4        / 93. RY*(   1) C   8                    0.54    1.86    0.040
   6. BD (   1) C   3 - C   4        /134. BD*(   1) O   1 - C   2            0.65    1.02    0.033
   6. BD (   1) C   3 - C   4        /136. BD*(   1) C   2 - C   3            0.80    1.11    0.038
   6. BD (   1) C   3 - C   4        /141. BD*(   1) C   3 - C   8            1.58    1.27    0.057
   6. BD (   1) C   3 - C   4        /142. BD*(   1) C   4 - C   5            1.23    1.28    0.050
   6. BD (   1) C   3 - C   4        /143. BD*(   1) C   4 - H  12            0.50    1.18    0.031
   6. BD (   1) C   3 - C   4        /146. BD*(   1) C   5 - H  13            1.04    1.21    0.045
   6. BD (   1) C   3 - C   4        /152. BD*(   1) C   8 - H  16            1.16    1.21    0.047
   7. BD (   2) C   3 - C   4        / 70. RY*(   5) C   5                    0.75    1.60    0.048
   7. BD (   2) C   3 - C   4        / 95. RY*(   3) C   8                    1.16    0.88    0.044
   7. BD (   2) C   3 - C   4        /137. BD*(   1) C   2 - H  10            0.84    0.71    0.033
   7. BD (   2) C   3 - C   4        /138. BD*(   1) C   2 - H  11            0.84    0.71    0.033
   7. BD (   2) C   3 - C   4        /145. BD*(   2) C   5 - C   6           10.61    0.30    0.072
   7. BD (   2) C   3 - C   4        /150. BD*(   2) C   7 - C   8            9.64    0.32    0.070
   8. BD (   1) C   3 - C   8        / 39. RY*(   1) C   2                    0.38    1.27    0.028
   8. BD (   1) C   3 - C   8        / 57. RY*(   1) C   4                    0.45    1.85    0.037
   8. BD (   1) C   3 - C   8        / 84. RY*(   1) C   7                    0.54    1.89    0.040
   8. BD (   1) C   3 - C   8        / 85. RY*(   2) C   7                    0.66    1.38    0.038
   8. BD (   1) C   3 - C   8        /136. BD*(   1) C   2 - C   3            0.95    1.10    0.041
   8. BD (   1) C   3 - C   8        /139. BD*(   1) C   3 - C   4            1.61    1.25    0.057
   8. BD (   1) C   3 - C   8        /143. BD*(   1) C   4 - H  12            1.23    1.17    0.048
   8. BD (   1) C   3 - C   8        /149. BD*(   1) C   7 - C   8            1.26    1.28    0.051
   8. BD (   1) C   3 - C   8        /151. BD*(   1) C   7 - H  15            1.00    1.20    0.044
   8. BD (   1) C   3 - C   8        /152. BD*(   1) C   8 - H  16            0.63    1.20    0.035
   9. BD (   1) C   4 - C   5        / 49. RY*(   2) C   3                    1.03    1.63    0.052
   9. BD (   1) C   4 - C   5        / 75. RY*(   1) C   6                    0.43    1.91    0.036
   9. BD (   1) C   4 - C   5        / 76. RY*(   2) C   6                    0.57    1.37    0.035
   9. BD (   1) C   4 - C   5        /136. BD*(   1) C   2 - C   3            1.75    1.09    0.055
   9. BD (   1) C   4 - C   5        /139. BD*(   1) C   3 - C   4            1.44    1.24    0.053
   9. BD (   1) C   4 - C   5        /143. BD*(   1) C   4 - H  12            0.67    1.16    0.035
   9. BD (   1) C   4 - C   5        /144. BD*(   1) C   5 - C   6            1.15    1.25    0.048
   9. BD (   1) C   4 - C   5        /146. BD*(   1) C   5 - H  13            0.65    1.19    0.035
   9. BD (   1) C   4 - C   5        /148. BD*(   1) C   6 - H  14            1.08    1.17    0.045
  10. BD (   1) C   4 - H  12        / 48. RY*(   1) C   3                    0.46    1.64    0.035
  10. BD (   1) C   4 - H  12        / 66. RY*(   1) C   5                    0.37    1.68    0.032
  10. BD (   1) C   4 - H  12        /139. BD*(   1) C   3 - C   4            0.31    1.06    0.023
  10. BD (   1) C   4 - H  12        /141. BD*(   1) C   3 - C   8            2.20    1.07    0.061
  10. BD (   1) C   4 - H  12        /142. BD*(   1) C   4 - C   5            0.48    1.08    0.029
  10. BD (   1) C   4 - H  12        /144. BD*(   1) C   5 - C   6            1.93    1.07    0.058
  11. BD (   1) C   5 - C   6        / 57. RY*(   1) C   4                    0.29    1.85    0.029
  11. BD (   1) C   5 - C   6        / 58. RY*(   2) C   4                    0.77    1.44    0.042
  11. BD (   1) C   5 - C   6        / 84. RY*(   1) C   7                    0.49    1.89    0.039
  11. BD (   1) C   5 - C   6        / 85. RY*(   2) C   7                    0.67    1.37    0.038
  11. BD (   1) C   5 - C   6        /142. BD*(   1) C   4 - C   5            1.20    1.27    0.049
  11. BD (   1) C   5 - C   6        /143. BD*(   1) C   4 - H  12            1.17    1.17    0.047
  11. BD (   1) C   5 - C   6        /146. BD*(   1) C   5 - H  13            0.58    1.19    0.033
  11. BD (   1) C   5 - C   6        /147. BD*(   1) C   6 - C   7            0.93    1.26    0.043
  11. BD (   1) C   5 - C   6        /148. BD*(   1) C   6 - H  14            0.45    1.18    0.029
  11. BD (   1) C   5 - C   6        /151. BD*(   1) C   7 - H  15            1.26    1.19    0.049
  12. BD (   2) C   5 - C   6        / 61. RY*(   5) C   4                    0.55    1.78    0.043
  12. BD (   2) C   5 - C   6        / 87. RY*(   4) C   7                    0.77    1.72    0.051
  12. BD (   2) C   5 - C   6        /140. BD*(   2) C   3 - C   4            9.14    0.28    0.064
  12. BD (   2) C   5 - C   6        /150. BD*(   2) C   7 - C   8           11.81    0.30    0.076
  13. BD (   1) C   5 - H  13        / 57. RY*(   1) C   4                    0.29    1.64    0.028
  13. BD (   1) C   5 - H  13        / 75. RY*(   1) C   6                    0.31    1.71    0.029
  13. BD (   1) C   5 - H  13        /139. BD*(   1) C   3 - C   4            2.07    1.04    0.059
  13. BD (   1) C   5 - H  13        /142. BD*(   1) C   4 - C   5            0.49    1.07    0.029
  13. BD (   1) C   5 - H  13        /144. BD*(   1) C   5 - C   6            0.34    1.06    0.024
  13. BD (   1) C   5 - H  13        /147. BD*(   1) C   6 - C   7            1.80    1.06    0.055
  14. BD (   1) C   6 - C   7        / 66. RY*(   1) C   5                    0.45    1.88    0.037
  14. BD (   1) C   6 - C   7        / 67. RY*(   2) C   5                    0.73    1.38    0.040
  14. BD (   1) C   6 - C   7        / 94. RY*(   2) C   8                    0.93    1.46    0.047
  14. BD (   1) C   6 - C   7        /144. BD*(   1) C   5 - C   6            0.94    1.26    0.044
  14. BD (   1) C   6 - C   7        /146. BD*(   1) C   5 - H  13            1.25    1.20    0.049
  14. BD (   1) C   6 - C   7        /148. BD*(   1) C   6 - H  14            0.43    1.19    0.029
  14. BD (   1) C   6 - C   7        /149. BD*(   1) C   7 - C   8            1.11    1.28    0.048
  14. BD (   1) C   6 - C   7        /151. BD*(   1) C   7 - H  15            0.51    1.20    0.031
  14. BD (   1) C   6 - C   7        /152. BD*(   1) C   8 - H  16            1.13    1.21    0.047
  15. BD (   1) C   6 - H  14        / 66. RY*(   1) C   5                    0.36    1.69    0.031
  15. BD (   1) C   6 - H  14        / 84. RY*(   1) C   7                    0.35    1.70    0.031
  15. BD (   1) C   6 - H  14        /142. BD*(   1) C   4 - C   5            2.02    1.09    0.059
  15. BD (   1) C   6 - H  14        /144. BD*(   1) C   5 - C   6            0.27    1.07    0.021
  15. BD (   1) C   6 - H  14        /149. BD*(   1) C   7 - C   8            1.99    1.09    0.059
  16. BD (   1) C   7 - C   8        / 48. RY*(   1) C   3                    0.94    1.81    0.052
  16. BD (   1) C   7 - C   8        / 75. RY*(   1) C   6                    0.44    1.90    0.037
  16. BD (   1) C   7 - C   8        / 76. RY*(   2) C   6                    0.57    1.36    0.035
  16. BD (   1) C   7 - C   8        /136. BD*(   1) C   2 - C   3            1.80    1.08    0.056
  16. BD (   1) C   7 - C   8        /141. BD*(   1) C   3 - C   8            1.48    1.24    0.054
  16. BD (   1) C   7 - C   8        /147. BD*(   1) C   6 - C   7            1.08    1.24    0.046
  16. BD (   1) C   7 - C   8        /148. BD*(   1) C   6 - H  14            1.14    1.17    0.046
  16. BD (   1) C   7 - C   8        /151. BD*(   1) C   7 - H  15            0.60    1.18    0.034
  16. BD (   1) C   7 - C   8        /152. BD*(   1) C   8 - H  16            0.74    1.19    0.037
  17. BD (   2) C   7 - C   8        / 52. RY*(   5) C   3                    0.28    2.08    0.034
  17. BD (   2) C   7 - C   8        / 53. RY*(   6) C   3                    0.32    1.81    0.034
  17. BD (   2) C   7 - C   8        / 78. RY*(   4) C   6                    0.29    2.15    0.035
  17. BD (   2) C   7 - C   8        / 79. RY*(   5) C   6                    0.67    0.89    0.035
  17. BD (   2) C   7 - C   8        / 87. RY*(   4) C   7                    0.27    1.71    0.030
  17. BD (   2) C   7 - C   8        / 95. RY*(   3) C   8                    0.27    0.85    0.021
  17. BD (   2) C   7 - C   8        /140. BD*(   2) C   3 - C   4           12.07    0.26    0.071
  17. BD (   2) C   7 - C   8        /145. BD*(   2) C   5 - C   6            9.43    0.27    0.065
  18. BD (   1) C   7 - H  15        / 75. RY*(   1) C   6                    0.31    1.72    0.029
  18. BD (   1) C   7 - H  15        / 93. RY*(   1) C   8                    0.30    1.65    0.028
  18. BD (   1) C   7 - H  15        /141. BD*(   1) C   3 - C   8            2.10    1.06    0.060
  18. BD (   1) C   7 - H  15        /144. BD*(   1) C   5 - C   6            1.86    1.06    0.056
  18. BD (   1) C   7 - H  15        /147. BD*(   1) C   6 - C   7            0.26    1.06    0.021
  18. BD (   1) C   7 - H  15        /149. BD*(   1) C   7 - C   8            0.46    1.07    0.028
  19. BD (   1) C   8 - H  16        / 48. RY*(   1) C   3                    0.26    1.62    0.026
  19. BD (   1) C   8 - H  16        / 84. RY*(   1) C   7                    0.33    1.68    0.030
  19. BD (   1) C   8 - H  16        /139. BD*(   1) C   3 - C   4            2.32    1.04    0.062
  19. BD (   1) C   8 - H  16        /141. BD*(   1) C   3 - C   8            0.49    1.05    0.029
  19. BD (   1) C   8 - H  16        /147. BD*(   1) C   6 - C   7            1.88    1.05    0.056
  19. BD (   1) C   8 - H  16        /149. BD*(   1) C   7 - C   8            0.55    1.07    0.031
  20. CR (   1) O   1                / 39. RY*(   1) C   2                    0.84   19.52    0.161
  20. CR (   1) O   1                / 44. RY*(   6) C   2                    0.43   20.06    0.117
  21. CR (   1) C   2                /106. RY*(   1) H  10                    0.40   10.54    0.082
  21. CR (   1) C   2                /110. RY*(   1) H  11                    0.40   10.54    0.082
  21. CR (   1) C   2                /134. BD*(   1) O   1 - C   2            0.46   10.45    0.087
  21. CR (   1) C   2                /139. BD*(   1) C   3 - C   4            0.37   10.69    0.080
  21. CR (   1) C   2                /141. BD*(   1) C   3 - C   8            0.42   10.70    0.085
  22. CR (   1) C   3                / 40. RY*(   2) C   2                    0.41   11.26    0.086
  22. CR (   1) C   3                / 58. RY*(   2) C   4                    0.87   10.85    0.123
  22. CR (   1) C   3                / 94. RY*(   2) C   8                    0.91   10.86    0.125
  22. CR (   1) C   3                /142. BD*(   1) C   4 - C   5            0.39   10.68    0.082
  22. CR (   1) C   3                /143. BD*(   1) C   4 - H  12            0.27   10.58    0.068
  22. CR (   1) C   3                /149. BD*(   1) C   7 - C   8            0.41   10.68    0.083
  22. CR (   1) C   3                /152. BD*(   1) C   8 - H  16            0.27   10.61    0.067
  23. CR (   1) C   4                / 48. RY*(   1) C   3                    0.63   11.21    0.106
  23. CR (   1) C   4                / 49. RY*(   2) C   3                    0.36   11.02    0.079
  23. CR (   1) C   4                / 67. RY*(   2) C   5                    0.77   10.76    0.115
  23. CR (   1) C   4                / 68. RY*(   3) C   5                    0.25   10.77    0.066
  23. CR (   1) C   4                /114. RY*(   1) H  12                    0.39   10.46    0.081
  23. CR (   1) C   4                /136. BD*(   1) C   2 - C   3            0.47   10.48    0.090
  23. CR (   1) C   4                /141. BD*(   1) C   3 - C   8            0.50   10.64    0.093
  23. CR (   1) C   4                /144. BD*(   1) C   5 - C   6            0.45   10.64    0.088
  23. CR (   1) C   4                /146. BD*(   1) C   5 - H  13            0.28   10.58    0.069
  24. CR (   1) C   5                / 58. RY*(   2) C   4                    0.26   10.81    0.068
  24. CR (   1) C   5                / 60. RY*(   4) C   4                    0.50   10.72    0.092
  24. CR (   1) C   5                / 76. RY*(   2) C   6                    0.63   10.75    0.104
  24. CR (   1) C   5                / 77. RY*(   3) C   6                    0.27   10.77    0.068
  24. CR (   1) C   5                /118. RY*(   1) H  13                    0.41   10.46    0.083
  24. CR (   1) C   5                /139. BD*(   1) C   3 - C   4            0.52   10.62    0.094
  24. CR (   1) C   5                /143. BD*(   1) C   4 - H  12            0.31   10.54    0.072
  24. CR (   1) C   5                /147. BD*(   1) C   6 - C   7            0.41   10.63    0.083
  24. CR (   1) C   5                /148. BD*(   1) C   6 - H  14            0.27   10.55    0.067
  25. CR (   1) C   6                / 67. RY*(   2) C   5                    0.72   10.77    0.111
  25. CR (   1) C   6                / 68. RY*(   3) C   5                    0.27   10.78    0.069
  25. CR (   1) C   6                / 85. RY*(   2) C   7                    0.79   10.77    0.117
  25. CR (   1) C   6                /122. RY*(   1) H  14                    0.42   10.46    0.083
  25. CR (   1) C   6                /142. BD*(   1) C   4 - C   5            0.44   10.67    0.086
  25. CR (   1) C   6                /146. BD*(   1) C   5 - H  13            0.29   10.59    0.070
  25. CR (   1) C   6                /149. BD*(   1) C   7 - C   8            0.42   10.67    0.085
  25. CR (   1) C   6                /151. BD*(   1) C   7 - H  15            0.28   10.59    0.068
  26. CR (   1) C   7                / 76. RY*(   2) C   6                    0.72   10.75    0.111
  26. CR (   1) C   7                / 94. RY*(   2) C   8                    0.31   10.83    0.073
  26. CR (   1) C   7                / 96. RY*(   4) C   8                    0.46   10.73    0.089
  26. CR (   1) C   7                /126. RY*(   1) H  15                    0.41   10.46    0.083
  26. CR (   1) C   7                /141. BD*(   1) C   3 - C   8            0.51   10.64    0.093
  26. CR (   1) C   7                /144. BD*(   1) C   5 - C   6            0.40   10.64    0.083
  26. CR (   1) C   7                /148. BD*(   1) C   6 - H  14            0.27   10.56    0.067
  26. CR (   1) C   7                /152. BD*(   1) C   8 - H  16            0.31   10.58    0.073
  27. CR (   1) C   8                / 49. RY*(   2) C   3                    1.00   11.01    0.132
  27. CR (   1) C   8                / 85. RY*(   2) C   7                    0.66   10.74    0.106
  27. CR (   1) C   8                / 86. RY*(   3) C   7                    0.28   10.78    0.069
  27. CR (   1) C   8                /130. RY*(   1) H  16                    0.46   10.48    0.087
  27. CR (   1) C   8                /136. BD*(   1) C   2 - C   3            0.49   10.47    0.091
  27. CR (   1) C   8                /139. BD*(   1) C   3 - C   4            0.54   10.61    0.096
  27. CR (   1) C   8                /147. BD*(   1) C   6 - C   7            0.46   10.63    0.088
  27. CR (   1) C   8                /151. BD*(   1) C   7 - H  15            0.27   10.56    0.067
  28. LP (   1) O   1                / 39. RY*(   1) C   2                    0.77    1.14    0.037
  28. LP (   1) O   1                /103. RY*(   2) H   9                    0.28    1.94    0.030
  28. LP (   1) O   1                /104. RY*(   3) H   9                    0.28    1.61    0.027
  28. LP (   1) O   1                /136. BD*(   1) C   2 - C   3            0.54    0.97    0.029
  28. LP (   1) O   1                /137. BD*(   1) C   2 - H  10            0.66    1.00    0.032
  28. LP (   1) O   1                /138. BD*(   1) C   2 - H  11            0.66    1.00    0.032
  28. LP (   1) O   1                /152. BD*(   1) C   8 - H  16            0.26    1.08    0.021
  29. LP (   2) O   1                / 41. RY*(   3) C   2                    0.72    1.94    0.048
  29. LP (   2) O   1                /102. RY*(   1) H   9                    1.01    1.96    0.057
  29. LP (   2) O   1                /137. BD*(   1) C   2 - H  10            3.30    0.73    0.062
  29. LP (   2) O   1                /138. BD*(   1) C   2 - H  11            3.30    0.73    0.062
 140. BD*(   2) C   3 - C   4        / 53. RY*(   6) C   3                    0.39    1.55    0.069
 140. BD*(   2) C   3 - C   4        / 59. RY*(   3) C   4                    1.43    1.01    0.106
 140. BD*(   2) C   3 - C   4        / 70. RY*(   5) C   5                    0.30    1.31    0.056
 140. BD*(   2) C   3 - C   4        / 95. RY*(   3) C   8                    0.40    0.59    0.043
 140. BD*(   2) C   3 - C   4        /137. BD*(   1) C   2 - H  10            0.70    0.42    0.046
 140. BD*(   2) C   3 - C   4        /138. BD*(   1) C   2 - H  11            0.70    0.42    0.046
 140. BD*(   2) C   3 - C   4        /145. BD*(   2) C   5 - C   6          127.90    0.01    0.088
 140. BD*(   2) C   3 - C   4        /150. BD*(   2) C   7 - C   8           62.42    0.02    0.083
 145. BD*(   2) C   5 - C   6        / 61. RY*(   5) C   4                    0.26    1.49    0.060
 145. BD*(   2) C   5 - C   6        / 69. RY*(   4) C   5                    1.00    1.22    0.107
 145. BD*(   2) C   5 - C   6        / 79. RY*(   5) C   6                    1.28    0.62    0.086
 145. BD*(   2) C   5 - C   6        /150. BD*(   2) C   7 - C   8          124.16    0.01    0.079
 150. BD*(   2) C   7 - C   8        / 88. RY*(   5) C   7                    0.98    1.06    0.104
 150. BD*(   2) C   7 - C   8        / 95. RY*(   3) C   8                    1.10    0.57    0.081


 Natural Bond Orbitals (Summary):

                                                            Principal Delocalizations
           NBO                        Occupancy    Energy   (geminal,vicinal,remote)
 ====================================================================================
 Molecular unit  1  (C7H8O)
     1. BD (   1) O   1 - C   2          0.99778    -1.01742  139(v),49(v),103(v)
     2. BD (   1) O   1 - H   9          0.99360    -0.88644  136(v),40(v),43(v)
     3. BD (   1) C   2 - C   3          0.98874    -0.83200  149(v),142(v),141(g),139(g)
                                                    135(v),57(v),93(v)
     4. BD (   1) C   2 - H  10          0.98896    -0.70273  140(v),141(v),50(v),30(v)
     5. BD (   1) C   2 - H  11          0.98896    -0.70273  140(v),141(v),50(v),30(v)
     6. BD (   1) C   3 - C   4          0.98788    -0.90301  141(g),142(g),152(v),146(v)
                                                    136(g),67(v),134(v),66(v)
                                                    93(v),143(g),39(v)
     7. BD (   2) C   3 - C   4          0.84720    -0.47465  145(v),150(v),95(v),137(v)
                                                    138(v),70(v)
     8. BD (   1) C   3 - C   8          0.98744    -0.89502  139(g),149(g),143(v),151(v)
                                                    136(g),85(v),152(g),84(v)
                                                    57(v),39(v)
     9. BD (   1) C   4 - C   5          0.98950    -0.88281  136(v),139(g),144(g),148(v)
                                                    49(v),143(g),146(g),76(v)
                                                    75(v)
    10. BD (   1) C   4 - H  12          0.98944    -0.70284  141(v),144(v),142(g),48(v)
                                                    66(v),139(g)
    11. BD (   1) C   5 - C   6          0.99057    -0.88905  151(v),142(g),143(v),147(g)
                                                    58(v),85(v),146(g),84(v)
                                                    148(g),57(v)
    12. BD (   2) C   5 - C   6          0.82932    -0.45992  150(v),140(v),87(v),61(v)
    13. BD (   1) C   5 - H  13          0.98948    -0.68811  139(v),147(v),142(g),144(g)
                                                    75(v),57(v)
    14. BD (   1) C   6 - C   7          0.99099    -0.89693  146(v),152(v),149(g),144(g)
                                                    94(v),67(v),151(g),66(v)
                                                    148(g)
    15. BD (   1) C   6 - H  14          0.99002    -0.70646  142(v),149(v),66(v),84(v)
                                                    144(g)
    16. BD (   1) C   7 - C   8          0.98938    -0.87603  136(v),141(g),148(v),147(g)
                                                    48(v),152(g),151(g),76(v)
                                                    75(v)
    17. BD (   2) C   7 - C   8          0.80262    -0.44366  140(v),145(v),79(v),53(v)
                                                    78(v),52(v),87(g),95(g)
    18. BD (   1) C   7 - H  15          0.98967    -0.69175  141(v),144(v),149(g),75(v)
                                                    93(v),147(g)
    19. BD (   1) C   8 - H  16          0.98859    -0.68548  139(v),147(v),149(g),141(g)
                                                    84(v),48(v)
    20. CR (   1) O   1                  0.99987   -19.15122  39(v),44(v)
    21. CR (   1) C   2                  0.99951   -10.33569  134(g),141(v),106(v),110(v)
                                                    139(v)
    22. CR (   1) C   3                  0.99943   -10.29730  94(v),58(v),40(v),149(v)
                                                    142(v),143(v),152(v)
    23. CR (   1) C   4                  0.99945   -10.27512  67(v),48(v),141(v),136(v)
                                                    144(v),114(v),49(v),146(v)
                                                    68(v)
    24. CR (   1) C   5                  0.99949   -10.26415  76(v),139(v),60(v),118(v)
                                                    147(v),143(v),77(v),148(v)
                                                    58(v)
    25. CR (   1) C   6                  0.99947   -10.28776  85(v),67(v),142(v),149(v)
                                                    122(v),146(v),151(v),68(v)
    26. CR (   1) C   7                  0.99949   -10.27120  76(v),141(v),96(v),126(v)
                                                    144(v),152(v),94(v),148(v)
    27. CR (   1) C   8                  0.99945   -10.25877  49(v),85(v),139(v),136(v)
                                                    147(v),130(v),86(v),151(v)
    28. LP (   1) O   1                  0.98879    -0.76587  39(v),137(v),138(v),136(v)
                                                    103(v),104(v),152(r)
    29. LP (   2) O   1                  0.97992    -0.49135  138(v),137(v),102(v),41(v)
    30. RY*(   1) O   1                  0.00079     0.94218   
    31. RY*(   2) O   1                  0.00051     1.31238   
    32. RY*(   3) O   1                  0.00004     1.15433   
    33. RY*(   4) O   1                  0.00001     1.20974   
    34. RY*(   5) O   1                  0.00001     2.83575   
    35. RY*(   6) O   1                  0.00000     2.58427   
    36. RY*(   7) O   1                  0.00000     2.49209   
    37. RY*(   8) O   1                  0.00001     2.69829   
    38. RY*(   9) O   1                  0.00000     2.80553   
    39. RY*(   1) C   2                  0.00246     0.37011   
    40. RY*(   2) C   2                  0.00178     0.96432   
    41. RY*(   3) C   2                  0.00102     1.44593   
    42. RY*(   4) C   2                  0.00076     1.39617   
    43. RY*(   5) C   2                  0.00023     1.61773   
    44. RY*(   6) C   2                  0.00013     0.90593   
    45. RY*(   7) C   2                  0.00002     1.53394   
    46. RY*(   8) C   2                  0.00000     1.61284   
    47. RY*(   9) C   2                  0.00001     1.98290   
    48. RY*(   1) C   3                  0.00278     0.93741   
    49. RY*(   2) C   3                  0.00193     0.74920   
    50. RY*(   3) C   3                  0.00098     0.78216   
    51. RY*(   4) C   3                  0.00059     0.57789   
    52. RY*(   5) C   3                  0.00050     1.64102   
    53. RY*(   6) C   3                  0.00013     1.37025   
    54. RY*(   7) C   3                  0.00013     2.16954   
    55. RY*(   8) C   3                  0.00009     1.88252   
    56. RY*(   9) C   3                  0.00001     1.95459   
    57. RY*(   1) C   4                  0.00298     0.95617   
    58. RY*(   2) C   4                  0.00123     0.54987   
    59. RY*(   3) C   4                  0.00068     0.82651   
    60. RY*(   4) C   4                  0.00049     0.45477   
    61. RY*(   5) C   4                  0.00021     1.31955   
    62. RY*(   6) C   4                  0.00006     2.11942   
    63. RY*(   7) C   4                  0.00003     2.17720   
    64. RY*(   8) C   4                  0.00000     1.64892   
    65. RY*(   9) C   4                  0.00000     2.00454   
    66. RY*(   1) C   5                  0.00284     0.98112   
    67. RY*(   2) C   5                  0.00142     0.48054   
    68. RY*(   3) C   5                  0.00042     0.49558   
    69. RY*(   4) C   5                  0.00043     1.05197   
    70. RY*(   5) C   5                  0.00030     1.12102   
    71. RY*(   6) C   5                  0.00007     2.19972   
    72. RY*(   7) C   5                  0.00003     2.06543   
    73. RY*(   8) C   5                  0.00000     1.65551   
    74. RY*(   9) C   5                  0.00000     2.03547   
    75. RY*(   1) C   6                  0.00247     1.02514   
    76. RY*(   2) C   6                  0.00116     0.48307   
    77. RY*(   3) C   6                  0.00054     0.50561   
    78. RY*(   4) C   6                  0.00040     1.70225   
    79. RY*(   5) C   6                  0.00029     0.45041   
    80. RY*(   6) C   6                  0.00008     2.17371   
    81. RY*(   7) C   6                  0.00003     1.97734   
    82. RY*(   8) C   6                  0.00000     1.59505   
    83. RY*(   9) C   6                  0.00000     1.99641   
    84. RY*(   1) C   7                  0.00275     0.99747   
    85. RY*(   2) C   7                  0.00133     0.48587   
    86. RY*(   3) C   7                  0.00046     0.52045   
    87. RY*(   4) C   7                  0.00041     1.26137   
    88. RY*(   5) C   7                  0.00029     0.90099   
    89. RY*(   6) C   7                  0.00007     2.19249   
    90. RY*(   7) C   7                  0.00002     2.04008   
    91. RY*(   8) C   7                  0.00000     1.64473   
    92. RY*(   9) C   7                  0.00000     2.02126   
    93. RY*(   1) C   8                  0.00312     0.95421   
    94. RY*(   2) C   8                  0.00153     0.56337   
    95. RY*(   3) C   8                  0.00071     0.40638   
    96. RY*(   4) C   8                  0.00048     0.46095   
    97. RY*(   5) C   8                  0.00028     1.72300   
    98. RY*(   6) C   8                  0.00006     2.17740   
    99. RY*(   7) C   8                  0.00003     2.19240   
   100. RY*(   8) C   8                  0.00001     1.71313   
   101. RY*(   9) C   8                  0.00000     2.02388   
   102. RY*(   1) H   9                  0.00072     1.46516   
   103. RY*(   2) H   9                  0.00059     1.17813   
   104. RY*(   3) H   9                  0.00035     0.84133   
   105. RY*(   4) H   9                  0.00001     2.12516   
   106. RY*(   1) H  10                  0.00105     0.20125   
   107. RY*(   2) H  10                  0.00013     1.56966   
   108. RY*(   3) H  10                  0.00007     1.69868   
   109. RY*(   4) H  10                  0.00001     2.03551   
   110. RY*(   1) H  11                  0.00105     0.20125   
   111. RY*(   2) H  11                  0.00013     1.56966   
   112. RY*(   3) H  11                  0.00007     1.69868   
   113. RY*(   4) H  11                  0.00001     2.03551   
   114. RY*(   1) H  12                  0.00075     0.18720   
   115. RY*(   2) H  12                  0.00007     1.47360   
   116. RY*(   3) H  12                  0.00003     2.13974   
   117. RY*(   4) H  12                  0.00004     1.83772   
   118. RY*(   1) H  13                  0.00068     0.19205   
   119. RY*(   2) H  13                  0.00006     1.48004   
   120. RY*(   3) H  13                  0.00003     2.00996   
   121. RY*(   4) H  13                  0.00004     1.97362   
   122. RY*(   1) H  14                  0.00073     0.17346   
   123. RY*(   2) H  14                  0.00006     1.46717   
   124. RY*(   3) H  14                  0.00003     1.80869   
   125. RY*(   4) H  14                  0.00003     2.16105   
   126. RY*(   1) H  15                  0.00070     0.18848   
   127. RY*(   2) H  15                  0.00005     1.47701   
   128. RY*(   3) H  15                  0.00003     2.14929   
   129. RY*(   4) H  15                  0.00004     1.83907   
   130. RY*(   1) H  16                  0.00103     0.21998   
   131. RY*(   2) H  16                  0.00005     1.90450   
   132. RY*(   3) H  16                  0.00005     1.49527   
   133. RY*(   4) H  16                  0.00003     2.11812   
   134. BD*(   1) O   1 - C   2          0.00304     0.11486   
   135. BD*(   1) O   1 - H   9          0.00210     0.27610   
   136. BD*(   1) C   2 - C   3          0.01549     0.20708   
   137. BD*(   1) C   2 - H  10          0.01402     0.23804   
   138. BD*(   1) C   2 - H  11          0.01402     0.23804   
   139. BD*(   1) C   3 - C   4          0.01125     0.35274   
   140. BD*(   2) C   3 - C   4          0.20320    -0.18404  145(v),150(v),59(g),137(v)
                                                    138(v),95(v),53(g),70(v)
   141. BD*(   1) C   3 - C   8          0.01236     0.36547   
   142. BD*(   1) C   4 - C   5          0.00778     0.37996   
   143. BD*(   1) C   4 - H  12          0.00692     0.27996   
   144. BD*(   1) C   5 - C   6          0.00794     0.36761   
   145. BD*(   2) C   5 - C   6          0.17065    -0.16968  150(v),140(v),79(g),69(g)
                                                    61(v)
   146. BD*(   1) C   5 - H  13          0.00645     0.30411   
   147. BD*(   1) C   6 - C   7          0.00773     0.36790   
   148. BD*(   1) C   6 - H  14          0.00638     0.29026   
   149. BD*(   1) C   7 - C   8          0.00806     0.38179   
   150. BD*(   2) C   7 - C   8          0.15220    -0.15953  145(v),140(v),95(g),88(g)
   151. BD*(   1) C   7 - H  15          0.00653     0.30130   
   152. BD*(   1) C   8 - H  16          0.00743     0.30952   
       -------------------------------
              Total Lewis   28.28504  ( 97.5346%)
        Valence non-Lewis    0.66356  (  2.2881%)
        Rydberg non-Lewis    0.05140  (  0.1772%)
       -------------------------------
            Total unit  1   29.00000  (100.0000%)
           Charge unit  1    0.00000


 ***************************************************
 *******         Beta  spin orbitals         *******
 ***************************************************


 NATURAL POPULATIONS:  Natural atomic orbital occupancies 
                                                          
   NAO  Atom  No  lang   Type(AO)    Occupancy      Energy
 ----------------------------------------------------------
     1    O    1  S      Cor( 1S)     0.99987     -19.14870
     2    O    1  S      Val( 2S)     0.83771      -1.04045
     3    O    1  S      Ryd( 3S)     0.00056       1.24378
     4    O    1  px     Val( 2p)     0.73688      -0.46018
     5    O    1  px     Ryd( 3p)     0.00106       1.10308
     6    O    1  py     Val( 2p)     0.81947      -0.48619
     7    O    1  py     Ryd( 3p)     0.00037       0.95609
     8    O    1  pz     Val( 2p)     0.88544      -0.46646
     9    O    1  pz     Ryd( 3p)     0.00095       0.87600
    10    O    1  dxy    Ryd( 3d)     0.00062       2.95331
    11    O    1  dxz    Ryd( 3d)     0.00005       2.60946
    12    O    1  dyz    Ryd( 3d)     0.00054       2.55670
    13    O    1  dx2y2  Ryd( 3d)     0.00058       2.94248
    14    O    1  dz2    Ryd( 3d)     0.00036       2.84062

    15    C    2  S      Cor( 1S)     0.99951     -10.33568
    16    C    2  S      Val( 2S)     0.50590      -0.42290
    17    C    2  S      Ryd( 3S)     0.00171       0.58897
    18    C    2  px     Val( 2p)     0.47527      -0.27531
    19    C    2  px     Ryd( 3p)     0.00106       0.32995
    20    C    2  py     Val( 2p)     0.46090      -0.26976
    21    C    2  py     Ryd( 3p)     0.00259       0.37153
    22    C    2  pz     Val( 2p)     0.58082      -0.28722
    23    C    2  pz     Ryd( 3p)     0.00036       0.47215
    24    C    2  dxy    Ryd( 3d)     0.00082       2.04837
    25    C    2  dxz    Ryd( 3d)     0.00049       1.81495
    26    C    2  dyz    Ryd( 3d)     0.00066       2.18153
    27    C    2  dx2y2  Ryd( 3d)     0.00086       2.02155
    28    C    2  dz2    Ryd( 3d)     0.00043       2.04313

    29    C    3  S      Cor( 1S)     0.99942     -10.29321
    30    C    3  S      Val( 2S)     0.44661      -0.33701
    31    C    3  S      Ryd( 3S)     0.00078       0.36932
    32    C    3  px     Val( 2p)     0.53814      -0.27473
    33    C    3  px     Ryd( 3p)     0.00265       0.88121
    34    C    3  py     Val( 2p)     0.54894      -0.26135
    35    C    3  py     Ryd( 3p)     0.00201       0.65812
    36    C    3  pz     Val( 2p)     0.26706      -0.28031
    37    C    3  pz     Ryd( 3p)     0.00043       0.43527
    38    C    3  dxy    Ryd( 3d)     0.00047       2.23943
    39    C    3  dxz    Ryd( 3d)     0.00025       1.70957
    40    C    3  dyz    Ryd( 3d)     0.00038       1.71169
    41    C    3  dx2y2  Ryd( 3d)     0.00045       2.19611
    42    C    3  dz2    Ryd( 3d)     0.00030       1.98742

    43    C    4  S      Cor( 1S)     0.99944     -10.27289
    44    C    4  S      Val( 2S)     0.47712      -0.34588
    45    C    4  S      Ryd( 3S)     0.00075       0.39294
    46    C    4  px     Val( 2p)     0.54105      -0.24365
    47    C    4  px     Ryd( 3p)     0.00196       0.54154
    48    C    4  py     Val( 2p)     0.59546      -0.26098
    49    C    4  py     Ryd( 3p)     0.00299       0.80098
    50    C    4  pz     Val( 2p)     0.37696      -0.29156
    51    C    4  pz     Ryd( 3p)     0.00031       0.37935
    52    C    4  dxy    Ryd( 3d)     0.00043       2.24649
    53    C    4  dxz    Ryd( 3d)     0.00024       1.73083
    54    C    4  dyz    Ryd( 3d)     0.00014       1.71982
    55    C    4  dx2y2  Ryd( 3d)     0.00033       2.30052
    56    C    4  dz2    Ryd( 3d)     0.00025       2.01922

    57    C    5  S      Cor( 1S)     0.99949     -10.26482
    58    C    5  S      Val( 2S)     0.48568      -0.34973
    59    C    5  S      Ryd( 3S)     0.00060       0.38976
    60    C    5  px     Val( 2p)     0.56590      -0.24349
    61    C    5  px     Ryd( 3p)     0.00264       0.62945
    62    C    5  py     Val( 2p)     0.57444      -0.24817
    63    C    5  py     Ryd( 3p)     0.00282       0.67252
    64    C    5  pz     Val( 2p)     0.49498      -0.30171
    65    C    5  pz     Ryd( 3p)     0.00033       0.37464
    66    C    5  dxy    Ryd( 3d)     0.00037       2.31964
    67    C    5  dxz    Ryd( 3d)     0.00021       1.72670
    68    C    5  dyz    Ryd( 3d)     0.00013       1.72250
    69    C    5  dx2y2  Ryd( 3d)     0.00040       2.22975
    70    C    5  dz2    Ryd( 3d)     0.00019       2.02645

    71    C    6  S      Cor( 1S)     0.99947     -10.28279
    72    C    6  S      Val( 2S)     0.48450      -0.35256
    73    C    6  S      Ryd( 3S)     0.00067       0.39148
    74    C    6  px     Val( 2p)     0.59729      -0.25451
    75    C    6  px     Ryd( 3p)     0.00292       0.82211
    76    C    6  py     Val( 2p)     0.52935      -0.23066
    77    C    6  py     Ryd( 3p)     0.00187       0.47588
    78    C    6  pz     Val( 2p)     0.22515      -0.26718
    79    C    6  pz     Ryd( 3p)     0.00008       0.37744
    80    C    6  dxy    Ryd( 3d)     0.00042       2.23384
    81    C    6  dxz    Ryd( 3d)     0.00019       1.71001
    82    C    6  dyz    Ryd( 3d)     0.00031       1.73176
    83    C    6  dx2y2  Ryd( 3d)     0.00041       2.29000
    84    C    6  dz2    Ryd( 3d)     0.00030       2.02319

    85    C    7  S      Cor( 1S)     0.99949     -10.27028
    86    C    7  S      Val( 2S)     0.48585      -0.34978
    87    C    7  S      Ryd( 3S)     0.00061       0.40399
    88    C    7  px     Val( 2p)     0.53664      -0.23224
    89    C    7  px     Ryd( 3p)     0.00213       0.49814
    90    C    7  py     Val( 2p)     0.60022      -0.25435
    91    C    7  py     Ryd( 3p)     0.00313       0.81291
    92    C    7  pz     Val( 2p)     0.40933      -0.29096
    93    C    7  pz     Ryd( 3p)     0.00022       0.37693
    94    C    7  dxy    Ryd( 3d)     0.00043       2.25316
    95    C    7  dxz    Ryd( 3d)     0.00019       1.73527
    96    C    7  dyz    Ryd( 3d)     0.00019       1.71159
    97    C    7  dx2y2  Ryd( 3d)     0.00036       2.29113
    98    C    7  dz2    Ryd( 3d)     0.00022       2.02638

    99    C    8  S      Cor( 1S)     0.99945     -10.25839
   100    C    8  S      Val( 2S)     0.47962      -0.33719
   101    C    8  S      Ryd( 3S)     0.00078       0.39446
   102    C    8  px     Val( 2p)     0.57263      -0.24642
   103    C    8  px     Ryd( 3p)     0.00288       0.71851
   104    C    8  py     Val( 2p)     0.57236      -0.24417
   105    C    8  py     Ryd( 3p)     0.00255       0.66094
   106    C    8  pz     Val( 2p)     0.45234      -0.29316
   107    C    8  pz     Ryd( 3p)     0.00057       0.38206
   108    C    8  dxy    Ryd( 3d)     0.00035       2.33117
   109    C    8  dxz    Ryd( 3d)     0.00023       1.72910
   110    C    8  dyz    Ryd( 3d)     0.00010       1.73950
   111    C    8  dx2y2  Ryd( 3d)     0.00040       2.25988
   112    C    8  dz2    Ryd( 3d)     0.00021       2.02622

   113    H    9  S      Val( 1S)     0.25104      -0.04629
   114    H    9  S      Ryd( 2S)     0.00042       0.25507
   115    H    9  px     Ryd( 2p)     0.00116       2.27097
   116    H    9  py     Ryd( 2p)     0.00052       1.64884
   117    H    9  pz     Ryd( 2p)     0.00068       1.46543

   118    H   10  S      Val( 1S)     0.33947      -0.11281
   119    H   10  S      Ryd( 2S)     0.00066       0.18390
   120    H   10  px     Ryd( 2p)     0.00016       1.58634
   121    H   10  py     Ryd( 2p)     0.00013       1.82191
   122    H   10  pz     Ryd( 2p)     0.00032       1.95852

   123    H   11  S      Val( 1S)     0.33947      -0.11281
   124    H   11  S      Ryd( 2S)     0.00066       0.18390
   125    H   11  px     Ryd( 2p)     0.00016       1.58634
   126    H   11  py     Ryd( 2p)     0.00013       1.82193
   127    H   11  pz     Ryd( 2p)     0.00032       1.95850

   128    H   12  S      Val( 1S)     0.37331      -0.09903
   129    H   12  S      Ryd( 2S)     0.00077       0.17059
   130    H   12  px     Ryd( 2p)     0.00006       1.84361
   131    H   12  py     Ryd( 2p)     0.00042       2.15946
   132    H   12  pz     Ryd( 2p)     0.00005       1.47414

   133    H   13  S      Val( 1S)     0.36574      -0.07516
   134    H   13  S      Ryd( 2S)     0.00068       0.17205
   135    H   13  px     Ryd( 2p)     0.00021       1.98680
   136    H   13  py     Ryd( 2p)     0.00025       2.02639
   137    H   13  pz     Ryd( 2p)     0.00006       1.47985

   138    H   14  S      Val( 1S)     0.37447      -0.09149
   139    H   14  S      Ryd( 2S)     0.00074       0.16484
   140    H   14  px     Ryd( 2p)     0.00045       2.17882
   141    H   14  py     Ryd( 2p)     0.00006       1.80838
   142    H   14  pz     Ryd( 2p)     0.00002       1.46861

   143    H   15  S      Val( 1S)     0.36814      -0.07822
   144    H   15  S      Ryd( 2S)     0.00071       0.17208
   145    H   15  px     Ryd( 2p)     0.00007       1.84143
   146    H   15  py     Ryd( 2p)     0.00041       2.17274
   147    H   15  pz     Ryd( 2p)     0.00005       1.47728

   148    H   16  S      Val( 1S)     0.36063      -0.06580
   149    H   16  S      Ryd( 2S)     0.00107       0.19676
   150    H   16  px     Ryd( 2p)     0.00025       2.02425
   151    H   16  py     Ryd( 2p)     0.00025       2.03171
   152    H   16  pz     Ryd( 2p)     0.00005       1.49540


 Summary of Natural Population Analysis:                  
                                                          
                                       Natural Population 
                Natural  -----------------------------------------------
    Atom  No    Charge         Core      Valence    Rydberg      Total
 -----------------------------------------------------------------------
      O    1   -0.28446      0.99987     3.27950    0.00509     4.28446
      C    2   -0.03139      0.99951     2.02290    0.00898     3.03139
      C    3    0.19211      0.99942     1.80075    0.00772     2.80789
      C    4    0.00257      0.99944     1.99058    0.00740     2.99743
      C    5   -0.12819      0.99949     2.12099    0.00770     3.12819
      C    6    0.15707      0.99947     1.83630    0.00717     2.84293
      C    7   -0.03901      0.99949     2.03204    0.00749     3.03901
      C    8   -0.08446      0.99945     2.07695    0.00806     3.08446
      H    9    0.24617      0.00000     0.25104    0.00278     0.25383
      H   10    0.15926      0.00000     0.33947    0.00126     0.34074
      H   11    0.15926      0.00000     0.33947    0.00126     0.34074
      H   12    0.12538      0.00000     0.37331    0.00131     0.37462
      H   13    0.13304      0.00000     0.36574    0.00121     0.36696
      H   14    0.12426      0.00000     0.37447    0.00127     0.37574
      H   15    0.13062      0.00000     0.36814    0.00124     0.36938
      H   16    0.13776      0.00000     0.36063    0.00162     0.36224
 =======================================================================
   * Total *    1.00000      7.99615    19.93230    0.07155    28.00000

                                 Natural Population      
 --------------------------------------------------------
   Core                       7.99615 ( 99.9519% of   8)
   Valence                   19.93230 ( 99.6615% of  20)
   Natural Minimal Basis     27.92845 ( 99.7444% of  28)
   Natural Rydberg Basis      0.07155 (  0.2556% of  28)
 --------------------------------------------------------

    Atom  No          Natural Electron Configuration
 ----------------------------------------------------------------------------
      O    1      [core]2S( 0.84)2p( 2.44)
      C    2      [core]2S( 0.51)2p( 1.52)
      C    3      [core]2S( 0.45)2p( 1.35)3p( 0.01)
      C    4      [core]2S( 0.48)2p( 1.51)3p( 0.01)
      C    5      [core]2S( 0.49)2p( 1.64)3p( 0.01)
      C    6      [core]2S( 0.48)2p( 1.35)
      C    7      [core]2S( 0.49)2p( 1.55)3p( 0.01)
      C    8      [core]2S( 0.48)2p( 1.60)3p( 0.01)
      H    9            1S( 0.25)
      H   10            1S( 0.34)
      H   11            1S( 0.34)
      H   12            1S( 0.37)
      H   13            1S( 0.37)
      H   14            1S( 0.37)
      H   15            1S( 0.37)
      H   16            1S( 0.36)


 NATURAL BOND ORBITAL ANALYSIS, beta spin orbitals:

                       Occupancies       Lewis Structure    Low   High
           Occ.    -------------------  -----------------   occ   occ
  Cycle   Thresh.   Lewis   Non-Lewis     CR  BD  3C  LP    (L)   (NL)   Dev
 =============================================================================
   1(1)    0.90    26.25801   1.74199      8  17   0   3     4      0    0.03
   2(2)    0.90    26.59070   1.40930      8  17   0   3     2      0    0.03
   3(3)    0.90    26.56970   1.43030      8  17   0   3     2      0    0.03
   4(4)    0.90    26.59070   1.40930      8  17   0   3     2      0    0.03
   5(1)    0.80    27.27318   0.72682      8  18   0   2     0      0    0.03
 -----------------------------------------------------------------------------

 Structure accepted: No low occupancy Lewis orbitals

 --------------------------------------------------------
   Core                      7.99616 ( 99.952% of   8)
   Valence Lewis            19.27702 ( 96.385% of  20)
  ==================       ============================
   Total Lewis              27.27318 ( 97.404% of  28)
  -----------------------------------------------------
   Valence non-Lewis         0.67962 (  2.427% of  28)
   Rydberg non-Lewis         0.04720 (  0.169% of  28)
  ==================       ============================
   Total non-Lewis           0.72682 (  2.596% of  28)
 --------------------------------------------------------


       (Occupancy)   Bond orbital/ Coefficients/ Hybrids
 ---------------------------------------------------------------------------------
     1. (0.99778) BD ( 1) O   1 - C   2  
                ( 66.48%)   0.8154* O   1 s( 31.06%)p 2.22( 68.86%)d 0.00(  0.07%)
                                            0.0000 -0.5573 -0.0048  0.4394  0.0033
                                            0.7040 -0.0008 -0.0000  0.0000 -0.0134
                                            0.0000  0.0000  0.0171  0.0165
                ( 33.52%)   0.5789* C   2 s( 21.74%)p 3.59( 77.99%)d 0.01(  0.27%)
                                           -0.0000 -0.4642 -0.0437 -0.5141 -0.0234
                                           -0.7172 -0.0268  0.0000  0.0000 -0.0422
                                            0.0000  0.0000  0.0152  0.0262
     2. (0.99376) BD ( 1) O   1 - H   9  
                ( 74.79%)   0.8648* O   1 s( 21.08%)p 3.74( 78.84%)d 0.00(  0.08%)
                                            0.0002  0.4588  0.0190  0.8688  0.0314
                                           -0.1795  0.0156  0.0000  0.0000 -0.0227
                                            0.0000 -0.0000  0.0113 -0.0138
                ( 25.21%)   0.5021* H   9 s( 99.54%)p 0.00(  0.46%)
                                            0.9977 -0.0019 -0.0671  0.0087 -0.0000
     3. (0.98845) BD ( 1) C   2 - C   3  
                ( 48.55%)   0.6968* C   2 s( 29.99%)p 2.33( 69.95%)d 0.00(  0.06%)
                                           -0.0003 -0.5476 -0.0060  0.8060 -0.0087
                                           -0.2233 -0.0021  0.0000  0.0000  0.0111
                                           -0.0000  0.0000 -0.0181  0.0104
                ( 51.45%)   0.7173* C   3 s( 31.13%)p 2.21( 68.83%)d 0.00(  0.04%)
                                           -0.0001 -0.5579  0.0003 -0.8093  0.0156
                                            0.1818 -0.0040 -0.0000  0.0000  0.0070
                                           -0.0000  0.0000 -0.0144  0.0134
     4. (0.93198) BD ( 1) C   2 - H  10  
                ( 64.14%)   0.8009* C   2 s( 24.19%)p 3.13( 75.78%)d 0.00(  0.03%)
                                           -0.0002  0.4916 -0.0143  0.2052  0.0110
                                           -0.4644  0.0063  0.7069 -0.0085 -0.0051
                                           -0.0006 -0.0131 -0.0052  0.0108
                ( 35.86%)   0.5989* H  10 s( 99.89%)p 0.00(  0.11%)
                                            0.9994 -0.0077 -0.0086  0.0158 -0.0273
     5. (0.93198) BD ( 1) C   2 - H  11  
                ( 64.14%)   0.8009* C   2 s( 24.19%)p 3.13( 75.78%)d 0.00(  0.03%)
                                           -0.0002  0.4916 -0.0143  0.2052  0.0110
                                           -0.4645  0.0063 -0.7069  0.0085 -0.0051
                                            0.0006  0.0131 -0.0052  0.0108
                ( 35.86%)   0.5989* H  11 s( 99.89%)p 0.00(  0.11%)
                                            0.9994 -0.0077 -0.0086  0.0158  0.0273
     6. (0.98735) BD ( 1) C   3 - C   4  
                ( 50.91%)   0.7135* C   3 s( 34.16%)p 1.93( 65.78%)d 0.00(  0.06%)
                                           -0.0000  0.5844  0.0074 -0.5388  0.0109
                                           -0.6059 -0.0168 -0.0000 -0.0000  0.0181
                                            0.0000  0.0000 -0.0012 -0.0155
                ( 49.09%)   0.7007* C   4 s( 34.87%)p 1.87( 65.06%)d 0.00(  0.06%)
                                            0.0001  0.5905  0.0085  0.5666  0.0198
                                            0.5736 -0.0141  0.0000 -0.0000  0.0193
                                            0.0000  0.0000 -0.0023 -0.0152
     7. (0.98709) BD ( 1) C   3 - C   8  
                ( 51.09%)   0.7148* C   3 s( 34.64%)p 1.89( 65.31%)d 0.00(  0.05%)
                                           -0.0001  0.5886  0.0040 -0.2317  0.0178
                                            0.7739  0.0095 -0.0000  0.0000 -0.0108
                                            0.0000  0.0000 -0.0125 -0.0145
                ( 48.91%)   0.6993* C   8 s( 34.38%)p 1.91( 65.56%)d 0.00(  0.06%)
                                            0.0001  0.5863  0.0087  0.2624  0.0249
                                           -0.7656  0.0039 -0.0000 -0.0000 -0.0095
                                           -0.0000  0.0000 -0.0169 -0.0139
     8. (0.98948) BD ( 1) C   4 - C   5  
                ( 50.36%)   0.7096* C   4 s( 36.01%)p 1.78( 63.95%)d 0.00(  0.05%)
                                            0.0000  0.5999  0.0118 -0.7833 -0.0146
                                            0.1556 -0.0378 -0.0000 -0.0000 -0.0104
                                            0.0000 -0.0000  0.0139 -0.0124
                ( 49.64%)   0.7046* C   5 s( 35.33%)p 1.83( 64.62%)d 0.00(  0.05%)
                                            0.0001  0.5943  0.0082  0.7802 -0.0002
                                           -0.1893 -0.0415  0.0000 -0.0000 -0.0042
                                            0.0000 -0.0000  0.0176 -0.0114
     9. (0.83737) BD ( 2) C   4 - C   5  
                ( 42.64%)   0.6530* C   4 s(  0.00%)p 1.00( 99.93%)d 0.00(  0.07%)
                                            0.0000 -0.0000 -0.0000 -0.0000  0.0000
                                           -0.0000 -0.0000  0.9996 -0.0075  0.0000
                                           -0.0217  0.0167  0.0000 -0.0000
                ( 57.36%)   0.7574* C   5 s(  0.00%)p 1.00( 99.94%)d 0.00(  0.06%)
                                           -0.0000 -0.0000 -0.0000 -0.0000  0.0000
                                           -0.0000  0.0000  0.9996 -0.0127 -0.0000
                                            0.0206  0.0120 -0.0000  0.0000
    10. (0.98948) BD ( 1) C   4 - H  12  
                ( 62.68%)   0.7917* C   4 s( 29.02%)p 2.44( 70.95%)d 0.00(  0.03%)
                                            0.0003 -0.5385  0.0136 -0.2529  0.0157
                                            0.8033 -0.0037  0.0000  0.0000  0.0092
                                           -0.0000 -0.0000  0.0105  0.0106
                ( 37.32%)   0.6109* H  12 s( 99.90%)p 0.00(  0.10%)
                                           -0.9995  0.0017  0.0075 -0.0315 -0.0000
    11. (0.99029) BD ( 1) C   5 - C   6  
                ( 50.41%)   0.7100* C   5 s( 34.86%)p 1.87( 65.09%)d 0.00(  0.05%)
                                            0.0000  0.5904  0.0093 -0.2652 -0.0423
                                            0.7607 -0.0015  0.0000 -0.0000 -0.0087
                                           -0.0000  0.0000 -0.0171 -0.0125
                ( 49.59%)   0.7042* C   6 s( 35.25%)p 1.84( 64.70%)d 0.00(  0.06%)
                                            0.0000  0.5936  0.0104  0.2200 -0.0344
                                           -0.7727 -0.0192 -0.0000 -0.0000 -0.0131
                                            0.0000  0.0000 -0.0133 -0.0151
    12. (0.98959) BD ( 1) C   5 - H  13  
                ( 63.42%)   0.7964* C   5 s( 29.72%)p 2.36( 70.26%)d 0.00(  0.02%)
                                            0.0003 -0.5449  0.0147  0.5648 -0.0077
                                            0.6192 -0.0080  0.0000 -0.0000 -0.0129
                                           -0.0000 -0.0000  0.0008  0.0089
                ( 36.58%)   0.6048* H  13 s( 99.90%)p 0.00(  0.10%)
                                           -0.9995  0.0026 -0.0216 -0.0240 -0.0000
    13. (0.99059) BD ( 1) C   6 - C   7  
                ( 49.74%)   0.7053* C   6 s( 35.18%)p 1.84( 64.76%)d 0.00(  0.06%)
                                            0.0000  0.5930  0.0119  0.5278 -0.0220
                                            0.6062  0.0332  0.0000  0.0000  0.0192
                                            0.0000  0.0000  0.0012 -0.0158
                ( 50.26%)   0.7089* C   7 s( 34.88%)p 1.86( 65.06%)d 0.00(  0.06%)
                                            0.0000  0.5905  0.0122 -0.5642 -0.0378
                                           -0.5749  0.0184 -0.0000 -0.0000  0.0194
                                            0.0000  0.0000 -0.0038 -0.0138
    14. (0.98993) BD ( 1) C   6 - H  14  
                ( 62.54%)   0.7908* C   6 s( 29.46%)p 2.39( 70.50%)d 0.00(  0.03%)
                                            0.0003 -0.5427  0.0112  0.8194 -0.0117
                                           -0.1831  0.0032  0.0000 -0.0000  0.0063
                                           -0.0000  0.0000 -0.0127  0.0116
                ( 37.46%)   0.6120* H  14 s( 99.89%)p 0.00(  0.11%)
                                           -0.9994  0.0009 -0.0325  0.0071 -0.0000
    15. (0.98941) BD ( 1) C   7 - C   8  
                ( 49.66%)   0.7047* C   7 s( 35.54%)p 1.81( 64.41%)d 0.00(  0.05%)
                                            0.0000  0.5962  0.0058  0.7857  0.0144
                                           -0.1586  0.0375  0.0000  0.0000 -0.0108
                                            0.0000  0.0000  0.0142 -0.0119
                ( 50.34%)   0.7095* C   8 s( 35.47%)p 1.82( 64.48%)d 0.00(  0.05%)
                                           -0.0000  0.5955  0.0118 -0.7792  0.0035
                                            0.1893  0.0422 -0.0000  0.0000 -0.0037
                                            0.0000 -0.0000  0.0176 -0.0114
    16. (0.83897) BD ( 2) C   7 - C   8  
                ( 47.37%)   0.6882* C   7 s(  0.00%)p 1.00( 99.93%)d 0.00(  0.07%)
                                            0.0000  0.0000 -0.0000 -0.0000  0.0000
                                           -0.0000  0.0000  0.9996 -0.0121 -0.0000
                                            0.0191 -0.0187 -0.0000 -0.0000
                ( 52.63%)   0.7255* C   8 s(  0.00%)p 1.00( 99.94%)d 0.00(  0.06%)
                                           -0.0000  0.0000 -0.0000 -0.0000 -0.0000
                                           -0.0000  0.0000  0.9996 -0.0086  0.0000
                                           -0.0224 -0.0115  0.0000 -0.0000
    17. (0.98970) BD ( 1) C   7 - H  15  
                ( 63.18%)   0.7949* C   7 s( 29.48%)p 2.39( 70.50%)d 0.00(  0.03%)
                                           -0.0003  0.5428 -0.0132 -0.2496  0.0052
                                            0.8016 -0.0101  0.0000 -0.0000 -0.0084
                                           -0.0000  0.0000 -0.0105 -0.0096
                ( 36.82%)   0.6068* H  15 s( 99.89%)p 0.00(  0.11%)
                                            0.9995 -0.0022  0.0090 -0.0313 -0.0000
    18. (0.98873) BD ( 1) C   8 - H  16  
                ( 63.98%)   0.7999* C   8 s( 30.06%)p 2.33( 69.91%)d 0.00(  0.03%)
                                           -0.0003  0.5481 -0.0153  0.5677 -0.0122
                                            0.6137 -0.0002  0.0000 -0.0000  0.0129
                                            0.0000  0.0000  0.0007 -0.0096
                ( 36.02%)   0.6002* H  16 s( 99.89%)p 0.00(  0.11%)
                                            0.9994 -0.0037 -0.0228 -0.0238 -0.0000
    19. (0.99987) CR ( 1) O   1           s(100.00%)p 0.00(  0.00%)
                                            1.0000 -0.0000 -0.0000 -0.0002 -0.0000
                                           -0.0000 -0.0000 -0.0000  0.0000  0.0000
                                           -0.0000  0.0000 -0.0000  0.0000
    20. (0.99951) CR ( 1) C   2           s(100.00%)p 0.00(  0.00%)
                                            1.0000  0.0001 -0.0000  0.0003  0.0000
                                           -0.0003  0.0000 -0.0000  0.0000 -0.0000
                                            0.0000  0.0000 -0.0000  0.0000
    21. (0.99942) CR ( 1) C   3           s(100.00%)
                                            1.0000  0.0000  0.0000 -0.0001  0.0000
                                            0.0001 -0.0000 -0.0000  0.0000  0.0000
                                           -0.0000  0.0000 -0.0000 -0.0000
    22. (0.99945) CR ( 1) C   4           s(100.00%)p 0.00(  0.00%)
                                            1.0000  0.0001 -0.0000  0.0000 -0.0000
                                           -0.0003  0.0000 -0.0000  0.0000 -0.0000
                                            0.0000 -0.0000 -0.0000 -0.0000
    23. (0.99949) CR ( 1) C   5           s(100.00%)p 0.00(  0.00%)
                                            1.0000  0.0001 -0.0000 -0.0002  0.0000
                                           -0.0002  0.0000 -0.0000  0.0000  0.0000
                                            0.0000  0.0000 -0.0000 -0.0000
    24. (0.99947) CR ( 1) C   6           s(100.00%)p 0.00(  0.00%)
                                            1.0000  0.0001 -0.0000 -0.0003  0.0000
                                            0.0001 -0.0000 -0.0000  0.0000 -0.0000
                                            0.0000 -0.0000  0.0000 -0.0000
    25. (0.99949) CR ( 1) C   7           s(100.00%)p 0.00(  0.00%)
                                            1.0000  0.0001 -0.0000 -0.0001  0.0000
                                            0.0002 -0.0000 -0.0000  0.0000 -0.0000
                                           -0.0000  0.0000 -0.0000 -0.0000
    26. (0.99945) CR ( 1) C   8           s(100.00%)p 0.00(  0.00%)
                                            1.0000  0.0001 -0.0000  0.0002 -0.0000
                                            0.0002 -0.0000  0.0000 -0.0000  0.0000
                                           -0.0000 -0.0000  0.0000 -0.0000
    27. (0.98888) LP ( 1) O   1           s( 47.85%)p 1.09( 52.11%)d 0.00(  0.04%)
                                           -0.0000  0.6917 -0.0122 -0.2231  0.0086
                                            0.6864 -0.0070 -0.0000  0.0000  0.0102
                                           -0.0000  0.0000  0.0153  0.0051
    28. (0.88622) LP ( 2) O   1           s(  0.00%)p 1.00( 99.94%)d 0.00(  0.06%)
                                            0.0000 -0.0000  0.0000 -0.0000  0.0000
                                            0.0000 -0.0000  0.9996 -0.0163  0.0000
                                            0.0063 -0.0238  0.0000  0.0000
    29. (0.26714) LP*( 1) C   3           s(  0.00%)p 1.00(100.00%)d 0.00(  0.00%)
                                            0.0000 -0.0000 -0.0000 -0.0000 -0.0000
                                            0.0000 -0.0000  0.9999  0.0171  0.0000
                                           -0.0017 -0.0001  0.0000  0.0000
    30. (0.22535) LP*( 1) C   6           s(  0.00%)p 1.00( 99.91%)d 0.00(  0.09%)
                                            0.0000 -0.0000  0.0000 -0.0000  0.0000
                                           -0.0000  0.0000  0.9996  0.0035 -0.0000
                                            0.0270 -0.0119 -0.0000  0.0000
    31. (0.00077) RY*( 1) O   1           s(  0.00%)p 1.00( 93.87%)d 0.07(  6.13%)
                                            0.0000 -0.0000 -0.0000 -0.0000 -0.0000
                                            0.0000  0.0000  0.0116  0.9688 -0.0000
                                           -0.1312 -0.2100  0.0000  0.0000
    32. (0.00053) RY*( 2) O   1           s( 24.07%)p 2.62( 62.98%)d 0.54( 12.94%)
                                            0.0000  0.0058  0.4906 -0.0016 -0.6332
                                            0.0068  0.4783  0.0000 -0.0000  0.0740
                                           -0.0000  0.0000  0.3469 -0.0599
    33. (0.00004) RY*( 3) O   1           s(  1.75%)p50.20( 87.88%)d 5.93( 10.37%)
    34. (0.00001) RY*( 4) O   1           s( 69.09%)p 0.44( 30.50%)d 0.01(  0.40%)
    35. (0.00001) RY*( 5) O   1           s(  1.85%)p 4.96(  9.18%)d48.04( 88.97%)
    36. (0.00000) RY*( 6) O   1           s(  0.00%)p 1.00(  1.81%)d54.39( 98.19%)
    37. (0.00000) RY*( 7) O   1           s(  0.00%)p 1.00(  4.39%)d21.80( 95.61%)
    38. (0.00001) RY*( 8) O   1           s(  3.20%)p 2.83(  9.06%)d27.42( 87.74%)
    39. (0.00000) RY*( 9) O   1           s(  0.04%)p16.51(  0.58%)d99.99( 99.38%)
    40. (0.00243) RY*( 1) C   2           s(  9.74%)p 9.00( 87.73%)d 0.26(  2.53%)
                                            0.0000 -0.0206  0.3115 -0.0117  0.0103
                                           -0.0235  0.9362  0.0000 -0.0000 -0.1066
                                           -0.0000 -0.0000  0.1176  0.0079
    41. (0.00177) RY*( 2) C   2           s( 32.39%)p 1.16( 37.53%)d 0.93( 30.07%)
                                            0.0000  0.0128  0.5690  0.0076 -0.5714
                                           -0.0261 -0.2193  0.0000  0.0000  0.2283
                                           -0.0000  0.0000  0.4966 -0.0443
    42. (0.00112) RY*( 3) C   2           s(  0.00%)p 1.00( 13.82%)d 6.24( 86.18%)
                                           -0.0000 -0.0000  0.0000 -0.0000 -0.0000
                                           -0.0000  0.0000  0.0081 -0.3716  0.0000
                                            0.6651  0.6477 -0.0000 -0.0000
    43. (0.00022) RY*( 4) C   2           s( 25.30%)p 0.12(  3.01%)d 2.83( 71.69%)
                                           -0.0000 -0.0026  0.5030 -0.0277 -0.1620
                                           -0.0272 -0.0481 -0.0000 -0.0000  0.1139
                                           -0.0000 -0.0000 -0.8388 -0.0178
    44. (0.00016) RY*( 5) C   2           s(  0.00%)p 1.00( 67.33%)d 0.49( 32.67%)
                                           -0.0000  0.0000  0.0000  0.0000 -0.0001
                                            0.0000  0.0000  0.0202  0.8203 -0.0000
                                           -0.0914  0.5642 -0.0001 -0.0000
    45. (0.00013) RY*( 6) C   2           s( 12.60%)p 4.41( 55.55%)d 2.53( 31.85%)
                                            0.0000 -0.0264  0.3540 -0.0215  0.7388
                                           -0.0425 -0.0856  0.0000  0.0000  0.5280
                                           -0.0000  0.0000  0.1511 -0.1297
    46. (0.00002) RY*( 7) C   2           s( 19.17%)p 0.83( 16.00%)d 3.38( 64.83%)
    47. (0.00000) RY*( 8) C   2           s(  0.00%)p 1.00( 18.89%)d 4.29( 81.11%)
    48. (0.00001) RY*( 9) C   2           s(  0.68%)p 0.95(  0.65%)d99.99( 98.68%)
    49. (0.00279) RY*( 1) C   3           s(  7.84%)p10.97( 86.05%)d 0.78(  6.11%)
                                            0.0000  0.0048  0.2800 -0.0222 -0.9101
                                            0.0112 -0.1780  0.0000  0.0000 -0.1801
                                            0.0000 -0.0000  0.1678 -0.0212
    50. (0.00192) RY*( 2) C   3           s(  2.68%)p34.70( 93.03%)d 1.60(  4.29%)
                                            0.0000  0.0008  0.1637 -0.0136 -0.1111
                                           -0.0115  0.9579  0.0000 -0.0000  0.0571
                                           -0.0000  0.0000  0.1962 -0.0340
    51. (0.00057) RY*( 3) C   3           s( 84.92%)p 0.07(  5.77%)d 0.11(  9.31%)
                                           -0.0000 -0.0089  0.9215  0.0167  0.2222
                                            0.0004 -0.0898  0.0000 -0.0000  0.1612
                                           -0.0000  0.0000 -0.2567 -0.0354
    52. (0.00050) RY*( 4) C   3           s(  0.00%)p 1.00( 41.38%)d 1.42( 58.62%)
                                           -0.0000 -0.0000  0.0000  0.0000  0.0000
                                            0.0000 -0.0000 -0.0103  0.6432  0.0000
                                            0.4240 -0.6375 -0.0000  0.0000
    53. (0.00030) RY*( 5) C   3           s(  0.00%)p 1.00( 29.70%)d 2.37( 70.30%)
                                            0.0000  0.0000 -0.0000 -0.0000 -0.0000
                                           -0.0000  0.0000 -0.0086  0.5449 -0.0000
                                            0.3312  0.7702  0.0000  0.0000
    54. (0.00018) RY*( 6) C   3           s(  0.00%)p 1.00( 28.92%)d 2.46( 71.08%)
                                            0.0000 -0.0000  0.0000  0.0000 -0.0000
                                            0.0000 -0.0000  0.0106 -0.5376  0.0000
                                            0.8429  0.0181 -0.0000  0.0000
    55. (0.00013) RY*( 7) C   3           s(  0.02%)p99.99(  2.75%)d99.99( 97.22%)
                                           -0.0000  0.0007  0.0151 -0.0038  0.0505
                                           -0.0242  0.1562  0.0000 -0.0000 -0.8519
                                            0.0000 -0.0000 -0.4957  0.0267
    56. (0.00009) RY*( 8) C   3           s(  4.40%)p 2.81( 12.35%)d18.94( 83.25%)
    57. (0.00001) RY*( 9) C   3           s(  0.21%)p 0.59(  0.12%)d99.99( 99.67%)
    58. (0.00293) RY*( 1) C   4           s(  0.50%)p99.99( 93.28%)d12.42(  6.22%)
                                            0.0000 -0.0215  0.0674  0.0109  0.4979
                                           -0.0302 -0.8269 -0.0000  0.0000  0.1301
                                            0.0000 -0.0000  0.2118  0.0212
    59. (0.00122) RY*( 2) C   4           s(  7.11%)p12.70( 90.33%)d 0.36(  2.55%)
                                            0.0000  0.0168  0.2661 -0.0210  0.8074
                                           -0.0120  0.5009  0.0000  0.0000 -0.1406
                                            0.0000 -0.0000  0.0641 -0.0406
    60. (0.00048) RY*( 3) C   4           s( 90.01%)p 0.08(  7.02%)d 0.03(  2.97%)
                                            0.0000 -0.0093  0.9487  0.0111 -0.2592
                                           -0.0149 -0.0519 -0.0000  0.0000  0.1514
                                           -0.0000  0.0000  0.0159 -0.0807
    61. (0.00033) RY*( 4) C   4           s(  0.00%)p 1.00( 85.28%)d 0.17( 14.72%)
                                           -0.0000  0.0000 -0.0000 -0.0000 -0.0000
                                            0.0000 -0.0000  0.0066  0.9235 -0.0000
                                            0.2238  0.3116 -0.0000  0.0000
    62. (0.00012) RY*( 5) C   4           s(  0.00%)p 1.00(  6.38%)d14.67( 93.62%)
                                            0.0000 -0.0000  0.0000 -0.0000 -0.0000
                                           -0.0000  0.0000  0.0182 -0.2520  0.0000
                                            0.9661  0.0524 -0.0000  0.0000
    63. (0.00007) RY*( 6) C   4           s(  1.56%)p 2.71(  4.23%)d60.48( 94.22%)
    64. (0.00003) RY*( 7) C   4           s(  0.52%)p 8.25(  4.33%)d99.99( 95.15%)
    65. (0.00000) RY*( 8) C   4           s(  0.00%)p 1.00(  8.41%)d10.89( 91.59%)
    66. (0.00000) RY*( 9) C   4           s(  0.40%)p 2.15(  0.85%)d99.99( 98.76%)
    67. (0.00276) RY*( 1) C   5           s(  0.12%)p99.99( 92.94%)d60.08(  6.95%)
                                            0.0000  0.0281  0.0191  0.0253  0.6149
                                            0.0244  0.7417  0.0000  0.0000  0.2607
                                            0.0000  0.0000 -0.0200 -0.0333
    68. (0.00139) RY*( 2) C   5           s(  0.07%)p99.99( 98.57%)d18.71(  1.35%)
                                            0.0000  0.0022  0.0268 -0.0265  0.7593
                                            0.0272 -0.6385  0.0000  0.0000  0.0141
                                            0.0000  0.0000 -0.1154 -0.0037
    69. (0.00041) RY*( 3) C   5           s( 93.53%)p 0.00(  0.23%)d 0.07(  6.24%)
                                           -0.0000 -0.0035  0.9671 -0.0129  0.0095
                                           -0.0166  0.0420 -0.0000  0.0000 -0.2215
                                            0.0000 -0.0000  0.0298 -0.1114
    70. (0.00025) RY*( 4) C   5           s(  0.00%)p 1.00( 90.06%)d 0.11(  9.94%)
                                           -0.0000 -0.0000 -0.0000  0.0000 -0.0000
                                            0.0000 -0.0000  0.0063  0.9490 -0.0000
                                            0.1086  0.2959 -0.0000  0.0000
    71. (0.00007) RY*( 5) C   5           s(  0.01%)p 1.00(  1.37%)d72.04( 98.63%)
    72. (0.00005) RY*( 6) C   5           s(  0.00%)p 1.00(  2.55%)d38.18( 97.45%)
    73. (0.00003) RY*( 7) C   5           s(  6.30%)p 0.81(  5.09%)d14.05( 88.60%)
    74. (0.00000) RY*( 8) C   5           s(  0.00%)p 1.00(  7.44%)d12.44( 92.56%)
    75. (0.00000) RY*( 9) C   5           s(  0.06%)p31.30(  1.83%)d99.99( 98.11%)
    76. (0.00247) RY*( 1) C   6           s(  0.18%)p99.99( 90.85%)d49.18(  8.97%)
                                           -0.0000  0.0257  0.0341  0.0345  0.9271
                                           -0.0077 -0.2185  0.0000  0.0000 -0.1250
                                            0.0000 -0.0000  0.2701 -0.0332
    77. (0.00118) RY*( 2) C   6           s(  0.07%)p99.99( 98.35%)d23.63(  1.59%)
                                           -0.0000 -0.0004  0.0259 -0.0086  0.2275
                                           -0.0336  0.9646 -0.0000  0.0000 -0.1129
                                           -0.0000 -0.0000 -0.0559 -0.0016
    78. (0.00051) RY*( 3) C   6           s( 93.27%)p 0.00(  0.26%)d 0.07(  6.47%)
                                            0.0000 -0.0081  0.9657 -0.0199  0.0310
                                            0.0043 -0.0345 -0.0000 -0.0000  0.0985
                                           -0.0000  0.0000 -0.2178 -0.0870
    79. (0.00030) RY*( 4) C   6           s(  0.00%)p 1.00(  4.03%)d23.81( 95.97%)
                                           -0.0000  0.0000  0.0000 -0.0000 -0.0000
                                           -0.0000 -0.0000  0.0032  0.2007 -0.0000
                                            0.2698  0.9418  0.0000  0.0000
    80. (0.00008) RY*( 5) C   6           s(  0.00%)p 1.00(  1.65%)d59.73( 98.35%)
    81. (0.00008) RY*( 6) C   6           s(  0.00%)p 1.00( 87.75%)d 0.14( 12.25%)
    82. (0.00002) RY*( 7) C   6           s(  6.51%)p 1.11(  7.24%)d13.25( 86.25%)
    83. (0.00000) RY*( 8) C   6           s(  0.00%)p 1.00(  8.31%)d11.03( 91.69%)
    84. (0.00000) RY*( 9) C   6           s(  0.07%)p24.01(  1.71%)d99.99( 98.22%)
    85. (0.00269) RY*( 1) C   7           s(  0.12%)p99.99( 92.39%)d64.52(  7.49%)
                                           -0.0000  0.0280  0.0194  0.0117  0.2865
                                           -0.0334 -0.9168 -0.0000 -0.0000 -0.1548
                                           -0.0000  0.0000 -0.2229 -0.0357
    86. (0.00131) RY*( 2) C   7           s(  0.09%)p99.99( 98.56%)d15.65(  1.35%)
                                           -0.0000 -0.0021  0.0293  0.0335 -0.9457
                                            0.0148 -0.2999  0.0000 -0.0000 -0.0855
                                            0.0000 -0.0000  0.0788  0.0022
    87. (0.00045) RY*( 3) C   7           s( 92.75%)p 0.00(  0.33%)d 0.07(  6.92%)
                                            0.0000 -0.0044  0.9630 -0.0017  0.0423
                                            0.0203 -0.0336  0.0000  0.0000  0.1509
                                            0.0000  0.0000  0.1854 -0.1099
    88. (0.00025) RY*( 4) C   7           s(  0.00%)p 1.00( 64.95%)d 0.54( 35.05%)
                                            0.0000 -0.0000 -0.0000 -0.0000 -0.0000
                                           -0.0000 -0.0000  0.0108  0.8059  0.0000
                                           -0.4436 -0.3921  0.0000 -0.0000
    89. (0.00007) RY*( 5) C   7           s(  0.02%)p62.65(  1.40%)d99.99( 98.58%)
    90. (0.00004) RY*( 6) C   7           s(  0.00%)p 1.00( 19.37%)d 4.16( 80.63%)
    91. (0.00003) RY*( 7) C   7           s(  7.04%)p 0.82(  5.75%)d12.39( 87.22%)
    92. (0.00000) RY*( 8) C   7           s(  0.00%)p 1.00( 15.75%)d 5.35( 84.25%)
    93. (0.00000) RY*( 9) C   7           s(  0.09%)p17.87(  1.60%)d99.99( 98.31%)
    94. (0.00307) RY*( 1) C   8           s(  0.64%)p99.99( 94.18%)d 8.15(  5.18%)
                                            0.0000 -0.0212  0.0769  0.0209  0.8557
                                            0.0236  0.4568  0.0000  0.0000 -0.2237
                                            0.0000 -0.0000  0.0381  0.0183
    95. (0.00152) RY*( 2) C   8           s(  4.37%)p21.34( 93.34%)d 0.52(  2.29%)
                                            0.0000  0.0172  0.2084 -0.0212  0.4535
                                            0.0157 -0.8527  0.0000  0.0000  0.0811
                                            0.0000 -0.0000  0.1223 -0.0366
    96. (0.00060) RY*( 3) C   8           s(  0.00%)p 1.00( 92.48%)d 0.08(  7.52%)
                                           -0.0000 -0.0000  0.0000  0.0000 -0.0000
                                            0.0000  0.0000  0.0083  0.9616 -0.0000
                                            0.1256 -0.2437 -0.0000  0.0000
    97. (0.00048) RY*( 4) C   8           s( 92.29%)p 0.05(  4.77%)d 0.03(  2.94%)
                                           -0.0000 -0.0069  0.9607  0.0182 -0.1816
                                            0.0113  0.1194 -0.0000 -0.0000 -0.1350
                                           -0.0000  0.0000 -0.0642 -0.0840
    98. (0.00006) RY*( 5) C   8           s(  0.96%)p 3.06(  2.95%)d99.78( 96.09%)
    99. (0.00003) RY*( 6) C   8           s(  1.49%)p 2.71(  4.05%)d63.26( 94.46%)
   100. (0.00002) RY*( 7) C   8           s(  0.00%)p 1.00(  0.42%)d99.99( 99.58%)
   101. (0.00000) RY*( 8) C   8           s(  0.00%)p 1.00(  7.16%)d12.97( 92.84%)
   102. (0.00000) RY*( 9) C   8           s(  0.33%)p 2.34(  0.76%)d99.99( 98.91%)
   103. (0.00068) RY*( 1) H   9           s(  0.00%)p 1.00(100.00%)
                                            0.0000  0.0000 -0.0000  0.0000  1.0000
   104. (0.00059) RY*( 2) H   9           s( 33.28%)p 2.00( 66.72%)
                                            0.0101  0.5768  0.2361  0.7820 -0.0000
   105. (0.00036) RY*( 3) H   9           s( 62.22%)p 0.61( 37.78%)
                                            0.0127  0.7887  0.0877 -0.6084  0.0000
   106. (0.00001) RY*( 4) H   9           s(  4.96%)p19.16( 95.04%)
   107. (0.00068) RY*( 1) H  10           s( 97.36%)p 0.03(  2.64%)
                                            0.0088  0.9867 -0.0004 -0.1557 -0.0458
   108. (0.00014) RY*( 2) H  10           s(  0.42%)p99.99( 99.58%)
                                            0.0007  0.0651 -0.8487  0.2853  0.4406
   109. (0.00006) RY*( 3) H  10           s(  0.85%)p99.99( 99.15%)
   110. (0.00001) RY*( 4) H  10           s(  1.46%)p67.29( 98.54%)
   111. (0.00068) RY*( 1) H  11           s( 97.36%)p 0.03(  2.64%)
                                            0.0088  0.9867 -0.0004 -0.1557  0.0458
   112. (0.00014) RY*( 2) H  11           s(  0.42%)p99.99( 99.58%)
                                            0.0007  0.0651 -0.8487  0.2852 -0.4406
   113. (0.00006) RY*( 3) H  11           s(  0.85%)p99.99( 99.15%)
   114. (0.00001) RY*( 4) H  11           s(  1.46%)p67.29( 98.54%)
   115. (0.00077) RY*( 1) H  12           s( 99.58%)p 0.00(  0.42%)
                                            0.0036  0.9979  0.0447 -0.0474 -0.0000
   116. (0.00005) RY*( 2) H  12           s(  0.00%)p 1.00(100.00%)
   117. (0.00003) RY*( 3) H  12           s(  0.32%)p99.99( 99.68%)
   118. (0.00004) RY*( 4) H  12           s(  0.21%)p99.99( 99.79%)
   119. (0.00069) RY*( 1) H  13           s( 99.67%)p 0.00(  0.33%)
                                            0.0045  0.9983 -0.0402 -0.0413 -0.0000
   120. (0.00006) RY*( 2) H  13           s(  0.00%)p 1.00(100.00%)
   121. (0.00003) RY*( 3) H  13           s(  0.23%)p99.99( 99.77%)
   122. (0.00004) RY*( 4) H  13           s(  0.21%)p99.99( 99.79%)
   123. (0.00075) RY*( 1) H  14           s( 99.70%)p 0.00(  0.30%)
                                            0.0027  0.9985 -0.0543  0.0098 -0.0000
   124. (0.00004) RY*( 2) H  14           s(  0.40%)p99.99( 99.60%)
   125. (0.00004) RY*( 3) H  14           s(  0.01%)p99.99( 99.99%)
   126. (0.00002) RY*( 4) H  14           s(  0.00%)p 1.00(100.00%)
   127. (0.00071) RY*( 1) H  15           s( 99.67%)p 0.00(  0.33%)
                                            0.0041  0.9983 -0.0212  0.0538  0.0000
   128. (0.00005) RY*( 2) H  15           s(  0.00%)p 1.00(100.00%)
   129. (0.00003) RY*( 3) H  15           s(  0.39%)p99.99( 99.61%)
   130. (0.00004) RY*( 4) H  15           s(  0.05%)p99.99( 99.95%)
   131. (0.00108) RY*( 1) H  16           s( 99.23%)p 0.01(  0.77%)
                                            0.0054  0.9961  0.0870 -0.0109 -0.0000
   132. (0.00005) RY*( 2) H  16           s(  0.77%)p99.99( 99.23%)
   133. (0.00005) RY*( 3) H  16           s(  0.00%)p 1.00(100.00%)
   134. (0.00003) RY*( 4) H  16           s(  0.11%)p99.99( 99.89%)
   135. (0.00304) BD*( 1) O   1 - C   2  
                ( 33.52%)   0.5789* O   1 s( 31.06%)p 2.22( 68.86%)d 0.00(  0.07%)
                                           -0.0000  0.5573  0.0048 -0.4394 -0.0033
                                           -0.7040  0.0008  0.0000 -0.0000  0.0134
                                           -0.0000 -0.0000 -0.0171 -0.0165
                ( 66.48%)  -0.8154* C   2 s( 21.74%)p 3.59( 77.99%)d 0.01(  0.27%)
                                            0.0000  0.4642  0.0437  0.5141  0.0234
                                            0.7172  0.0268 -0.0000 -0.0000  0.0422
                                           -0.0000 -0.0000 -0.0152 -0.0262
   136. (0.00216) BD*( 1) O   1 - H   9  
                ( 25.21%)   0.5021* O   1 s( 21.08%)p 3.74( 78.84%)d 0.00(  0.08%)
                                           -0.0002 -0.4588 -0.0190 -0.8688 -0.0314
                                            0.1795 -0.0156 -0.0000 -0.0000  0.0227
                                           -0.0000  0.0000 -0.0113  0.0138
                ( 74.79%)  -0.8648* H   9 s( 99.54%)p 0.00(  0.46%)
                                           -0.9977  0.0019  0.0671 -0.0087  0.0000
   137. (0.01544) BD*( 1) C   2 - C   3  
                ( 51.45%)   0.7173* C   2 s( 29.99%)p 2.33( 69.95%)d 0.00(  0.06%)
                                           -0.0003 -0.5476 -0.0060  0.8060 -0.0087
                                           -0.2233 -0.0021  0.0000  0.0000  0.0111
                                           -0.0000  0.0000 -0.0181  0.0104
                ( 48.55%)  -0.6968* C   3 s( 31.13%)p 2.21( 68.83%)d 0.00(  0.04%)
                                           -0.0001 -0.5579  0.0003 -0.8093  0.0156
                                            0.1818 -0.0040 -0.0000  0.0000  0.0070
                                           -0.0000  0.0000 -0.0144  0.0134
   138. (0.00874) BD*( 1) C   2 - H  10  
                ( 35.86%)   0.5989* C   2 s( 24.19%)p 3.13( 75.78%)d 0.00(  0.03%)
                                            0.0002 -0.4916  0.0143 -0.2052 -0.0110
                                            0.4644 -0.0063 -0.7069  0.0085  0.0051
                                            0.0006  0.0131  0.0052 -0.0108
                ( 64.14%)  -0.8009* H  10 s( 99.89%)p 0.00(  0.11%)
                                           -0.9994  0.0077  0.0086 -0.0158  0.0273
   139. (0.00874) BD*( 1) C   2 - H  11  
                ( 35.86%)   0.5989* C   2 s( 24.19%)p 3.13( 75.78%)d 0.00(  0.03%)
                                            0.0002 -0.4916  0.0143 -0.2052 -0.0110
                                            0.4645 -0.0063  0.7069 -0.0085  0.0051
                                           -0.0006 -0.0131  0.0052 -0.0108
                ( 64.14%)  -0.8009* H  11 s( 99.89%)p 0.00(  0.11%)
                                           -0.9994  0.0077  0.0086 -0.0158 -0.0273
   140. (0.01148) BD*( 1) C   3 - C   4  
                ( 49.09%)   0.7007* C   3 s( 34.16%)p 1.93( 65.78%)d 0.00(  0.06%)
                                            0.0000 -0.5844 -0.0074  0.5388 -0.0109
                                            0.6059  0.0168  0.0000  0.0000 -0.0181
                                           -0.0000 -0.0000  0.0012  0.0155
                ( 50.91%)  -0.7135* C   4 s( 34.87%)p 1.87( 65.06%)d 0.00(  0.06%)
                                           -0.0001 -0.5905 -0.0085 -0.5666 -0.0198
                                           -0.5736  0.0141 -0.0000  0.0000 -0.0193
                                           -0.0000 -0.0000  0.0023  0.0152
   141. (0.01265) BD*( 1) C   3 - C   8  
                ( 48.91%)   0.6993* C   3 s( 34.64%)p 1.89( 65.31%)d 0.00(  0.05%)
                                            0.0001 -0.5886 -0.0040  0.2317 -0.0178
                                           -0.7739 -0.0095  0.0000 -0.0000  0.0108
                                           -0.0000 -0.0000  0.0125  0.0145
                ( 51.09%)  -0.7148* C   8 s( 34.38%)p 1.91( 65.56%)d 0.00(  0.06%)
                                           -0.0001 -0.5863 -0.0087 -0.2624 -0.0249
                                            0.7656 -0.0039  0.0000  0.0000  0.0095
                                            0.0000 -0.0000  0.0169  0.0139
   142. (0.00788) BD*( 1) C   4 - C   5  
                ( 49.64%)   0.7046* C   4 s( 36.01%)p 1.78( 63.95%)d 0.00(  0.05%)
                                           -0.0000 -0.5999 -0.0118  0.7833  0.0146
                                           -0.1556  0.0378  0.0000  0.0000  0.0104
                                           -0.0000  0.0000 -0.0139  0.0124
                ( 50.36%)  -0.7096* C   5 s( 35.33%)p 1.83( 64.62%)d 0.00(  0.05%)
                                           -0.0001 -0.5943 -0.0082 -0.7802  0.0002
                                            0.1893  0.0415 -0.0000  0.0000  0.0042
                                           -0.0000  0.0000 -0.0176  0.0114
   143. (0.03517) BD*( 2) C   4 - C   5  
                ( 57.36%)   0.7574* C   4 s(  0.00%)p 1.00( 99.93%)d 0.00(  0.07%)
                                            0.0000 -0.0000 -0.0000 -0.0000  0.0000
                                           -0.0000 -0.0000  0.9996 -0.0075  0.0000
                                           -0.0217  0.0167  0.0000 -0.0000
                ( 42.64%)  -0.6530* C   5 s(  0.00%)p 1.00( 99.94%)d 0.00(  0.06%)
                                           -0.0000 -0.0000 -0.0000 -0.0000  0.0000
                                           -0.0000  0.0000  0.9996 -0.0127 -0.0000
                                            0.0206  0.0120 -0.0000  0.0000
   144. (0.00709) BD*( 1) C   4 - H  12  
                ( 37.32%)   0.6109* C   4 s( 29.02%)p 2.44( 70.95%)d 0.00(  0.03%)
                                           -0.0003  0.5385 -0.0136  0.2529 -0.0157
                                           -0.8033  0.0037 -0.0000 -0.0000 -0.0092
                                            0.0000  0.0000 -0.0105 -0.0106
                ( 62.68%)  -0.7917* H  12 s( 99.90%)p 0.00(  0.10%)
                                            0.9995 -0.0017 -0.0075  0.0315  0.0000
   145. (0.00810) BD*( 1) C   5 - C   6  
                ( 49.59%)   0.7042* C   5 s( 34.86%)p 1.87( 65.09%)d 0.00(  0.05%)
                                           -0.0000 -0.5904 -0.0093  0.2652  0.0423
                                           -0.7607  0.0015 -0.0000  0.0000  0.0087
                                            0.0000 -0.0000  0.0171  0.0125
                ( 50.41%)  -0.7100* C   6 s( 35.25%)p 1.84( 64.70%)d 0.00(  0.06%)
                                           -0.0000 -0.5936 -0.0104 -0.2200  0.0344
                                            0.7727  0.0192  0.0000  0.0000  0.0131
                                           -0.0000 -0.0000  0.0133  0.0151
   146. (0.00651) BD*( 1) C   5 - H  13  
                ( 36.58%)   0.6048* C   5 s( 29.72%)p 2.36( 70.26%)d 0.00(  0.02%)
                                           -0.0003  0.5449 -0.0147 -0.5648  0.0077
                                           -0.6192  0.0080 -0.0000  0.0000  0.0129
                                            0.0000  0.0000 -0.0008 -0.0089
                ( 63.42%)  -0.7964* H  13 s( 99.90%)p 0.00(  0.10%)
                                            0.9995 -0.0026  0.0216  0.0240  0.0000
   147. (0.00794) BD*( 1) C   6 - C   7  
                ( 50.26%)   0.7089* C   6 s( 35.18%)p 1.84( 64.76%)d 0.00(  0.06%)
                                            0.0000  0.5930  0.0119  0.5278 -0.0220
                                            0.6062  0.0332  0.0000  0.0000  0.0192
                                            0.0000  0.0000  0.0012 -0.0158
                ( 49.74%)  -0.7053* C   7 s( 34.88%)p 1.86( 65.06%)d 0.00(  0.06%)
                                            0.0000  0.5905  0.0122 -0.5642 -0.0378
                                           -0.5749  0.0184 -0.0000 -0.0000  0.0194
                                            0.0000  0.0000 -0.0038 -0.0138
   148. (0.00656) BD*( 1) C   6 - H  14  
                ( 37.46%)   0.6120* C   6 s( 29.46%)p 2.39( 70.50%)d 0.00(  0.03%)
                                           -0.0003  0.5427 -0.0112 -0.8194  0.0117
                                            0.1831 -0.0032 -0.0000  0.0000 -0.0063
                                            0.0000 -0.0000  0.0127 -0.0116
                ( 62.54%)  -0.7908* H  14 s( 99.89%)p 0.00(  0.11%)
                                            0.9994 -0.0009  0.0325 -0.0071  0.0000
   149. (0.00813) BD*( 1) C   7 - C   8  
                ( 50.34%)   0.7095* C   7 s( 35.54%)p 1.81( 64.41%)d 0.00(  0.05%)
                                            0.0000  0.5962  0.0058  0.7857  0.0144
                                           -0.1586  0.0375  0.0000  0.0000 -0.0108
                                            0.0000  0.0000  0.0142 -0.0119
                ( 49.66%)  -0.7047* C   8 s( 35.47%)p 1.82( 64.48%)d 0.00(  0.05%)
                                           -0.0000  0.5955  0.0118 -0.7792  0.0035
                                            0.1893  0.0422 -0.0000  0.0000 -0.0037
                                            0.0000 -0.0000  0.0176 -0.0114
   150. (0.02330) BD*( 2) C   7 - C   8  
                ( 52.63%)   0.7255* C   7 s(  0.00%)p 1.00( 99.93%)d 0.00(  0.07%)
                                            0.0000  0.0000 -0.0000 -0.0000  0.0000
                                           -0.0000  0.0000  0.9996 -0.0121 -0.0000
                                            0.0191 -0.0187 -0.0000 -0.0000
                ( 47.37%)  -0.6882* C   8 s(  0.00%)p 1.00( 99.94%)d 0.00(  0.06%)
                                           -0.0000  0.0000 -0.0000 -0.0000 -0.0000
                                           -0.0000  0.0000  0.9996 -0.0086  0.0000
                                           -0.0224 -0.0115  0.0000 -0.0000
   151. (0.00662) BD*( 1) C   7 - H  15  
                ( 36.82%)   0.6068* C   7 s( 29.48%)p 2.39( 70.50%)d 0.00(  0.03%)
                                            0.0003 -0.5428  0.0132  0.2496 -0.0052
                                           -0.8016  0.0101 -0.0000  0.0000  0.0084
                                            0.0000 -0.0000  0.0105  0.0096
                ( 63.18%)  -0.7949* H  15 s( 99.89%)p 0.00(  0.11%)
                                           -0.9995  0.0022 -0.0090  0.0313  0.0000
   152. (0.00758) BD*( 1) C   8 - H  16  
                ( 36.02%)   0.6002* C   8 s( 30.06%)p 2.33( 69.91%)d 0.00(  0.03%)
                                            0.0003 -0.5481  0.0153 -0.5677  0.0122
                                           -0.6137  0.0002 -0.0000  0.0000 -0.0129
                                           -0.0000 -0.0000 -0.0007  0.0096
                ( 63.98%)  -0.7999* H  16 s( 99.89%)p 0.00(  0.11%)
                                           -0.9994  0.0037  0.0228  0.0238  0.0000


 NHO Directionality and "Bond Bending" (deviations from line of nuclear centers)

         [Thresholds for printing:  angular deviation  >  1.0 degree]
                                    hybrid p-character > 25.0%
                                    orbital occupancy  >  0.10e

                                Line of Centers        Hybrid 1              Hybrid 2
                                ---------------  -------------------   ------------------
                NBO               Theta   Phi    Theta   Phi    Dev    Theta   Phi    Dev
 ========================================================================================
     1. BD (   1) O   1 - C   2    90.0  236.3    90.0  237.8   1.5     90.0   54.2   2.1
     2. BD (   1) O   1 - H   9    90.0  344.7    90.0  349.7   5.0      --     --    --
     3. BD (   1) C   2 - C   3    90.0  166.6    90.0  164.2   2.4      --     --    --
     4. BD (   1) C   2 - H  10    36.8  288.6    36.0  295.3   4.0      --     --    --
     5. BD (   1) C   2 - H  11   143.2  288.6   144.0  295.3   4.0      --     --    --
     6. BD (   1) C   3 - C   4    90.0  226.9    90.0  229.7   2.8     90.0   43.7   3.3
     7. BD (   1) C   3 - C   8    90.0  107.8    90.0  105.3   2.6     90.0  290.7   2.8
     8. BD (   1) C   4 - C   5    90.0  167.6    90.0  171.6   4.1     90.0  343.5   4.0
     9. BD (   2) C   4 - C   5    90.0  167.6     0.0    0.0  90.0      0.0    0.0  90.0
    11. BD (   1) C   5 - C   6    90.0  107.6    90.0  112.1   4.4     90.0  283.2   4.4
    13. BD (   1) C   6 - C   7    90.0   47.1    90.0   51.7   4.5     90.0  222.7   4.4
    15. BD (   1) C   7 - C   8    90.0  347.5    90.0  351.4   3.9     90.0  163.4   4.2
    16. BD (   2) C   7 - C   8    90.0  347.5     0.0    0.0  90.0      0.0    0.0  90.0
    18. BD (   1) C   8 - H  16    90.0   46.6    90.0   47.8   1.2      --     --    --
    27. LP (   1) O   1             --     --     90.0  107.5   --       --     --    --
    28. LP (   2) O   1             --     --      0.0    0.0   --       --     --    --
    29. LP*(   1) C   3             --     --      0.0    0.0   --       --     --    --
    30. LP*(   1) C   6             --     --      0.0    0.0   --       --     --    --


 Second Order Perturbation Theory Analysis of Fock Matrix in NBO Basis

     Threshold for printing:   0.25 kcal/mol
                                                                              E(2)  E(j)-E(i) F(i,j)
         Donor NBO (i)                     Acceptor NBO (j)                 kcal/mol   a.u.    a.u. 
 ===================================================================================================

 within unit  1
   1. BD (   1) O   1 - C   2        / 50. RY*(   2) C   3                    0.28    1.77    0.028
   1. BD (   1) O   1 - C   2        /104. RY*(   2) H   9                    0.27    2.16    0.030
   1. BD (   1) O   1 - C   2        /140. BD*(   1) C   3 - C   4            1.09    1.38    0.049
   2. BD (   1) O   1 - H   9        / 41. RY*(   2) C   2                    0.30    1.87    0.030
   2. BD (   1) O   1 - H   9        / 43. RY*(   4) C   2                    0.26    2.49    0.032
   2. BD (   1) O   1 - H   9        /137. BD*(   1) C   2 - C   3            1.73    1.10    0.055
   3. BD (   1) C   2 - C   3        / 58. RY*(   1) C   4                    0.69    1.79    0.044
   3. BD (   1) C   2 - C   3        / 94. RY*(   1) C   8                    0.66    1.78    0.044
   3. BD (   1) C   2 - C   3        /136. BD*(   1) O   1 - H   9            0.84    1.11    0.039
   3. BD (   1) C   2 - C   3        /138. BD*(   1) C   2 - H  10            0.29    1.08    0.022
   3. BD (   1) C   2 - C   3        /139. BD*(   1) C   2 - H  11            0.29    1.08    0.022
   3. BD (   1) C   2 - C   3        /140. BD*(   1) C   3 - C   4            1.01    1.19    0.044
   3. BD (   1) C   2 - C   3        /141. BD*(   1) C   3 - C   8            1.26    1.20    0.049
   3. BD (   1) C   2 - C   3        /142. BD*(   1) C   4 - C   5            1.25    1.21    0.049
   3. BD (   1) C   2 - C   3        /149. BD*(   1) C   7 - C   8            1.26    1.21    0.049
   4. BD (   1) C   2 - H  10        / 29. LP*(   1) C   3                    4.83    0.41    0.063
   4. BD (   1) C   2 - H  10        / 31. RY*(   1) O   1                    0.38    1.63    0.032
   4. BD (   1) C   2 - H  10        / 52. RY*(   4) C   3                    0.28    1.86    0.030
   4. BD (   1) C   2 - H  10        /141. BD*(   1) C   3 - C   8            1.02    1.06    0.043
   5. BD (   1) C   2 - H  11        / 29. LP*(   1) C   3                    4.83    0.41    0.063
   5. BD (   1) C   2 - H  11        / 31. RY*(   1) O   1                    0.38    1.63    0.032
   5. BD (   1) C   2 - H  11        / 52. RY*(   4) C   3                    0.28    1.86    0.030
   5. BD (   1) C   2 - H  11        /141. BD*(   1) C   3 - C   8            1.02    1.06    0.043
   6. BD (   1) C   3 - C   4        / 40. RY*(   1) C   2                    0.36    1.26    0.027
   6. BD (   1) C   3 - C   4        / 67. RY*(   1) C   5                    0.58    1.88    0.042
   6. BD (   1) C   3 - C   4        / 68. RY*(   2) C   5                    0.67    1.38    0.038
   6. BD (   1) C   3 - C   4        / 94. RY*(   1) C   8                    0.53    1.84    0.040
   6. BD (   1) C   3 - C   4        /135. BD*(   1) O   1 - C   2            0.65    1.01    0.033
   6. BD (   1) C   3 - C   4        /137. BD*(   1) C   2 - C   3            0.88    1.10    0.039
   6. BD (   1) C   3 - C   4        /141. BD*(   1) C   3 - C   8            1.76    1.26    0.060
   6. BD (   1) C   3 - C   4        /142. BD*(   1) C   4 - C   5            1.31    1.27    0.052
   6. BD (   1) C   3 - C   4        /144. BD*(   1) C   4 - H  12            0.56    1.17    0.032
   6. BD (   1) C   3 - C   4        /146. BD*(   1) C   5 - H  13            1.05    1.19    0.045
   6. BD (   1) C   3 - C   4        /152. BD*(   1) C   8 - H  16            1.15    1.20    0.047
   7. BD (   1) C   3 - C   8        / 40. RY*(   1) C   2                    0.37    1.26    0.027
   7. BD (   1) C   3 - C   8        / 58. RY*(   1) C   4                    0.43    1.85    0.036
   7. BD (   1) C   3 - C   8        / 85. RY*(   1) C   7                    0.52    1.89    0.040
   7. BD (   1) C   3 - C   8        / 86. RY*(   2) C   7                    0.65    1.37    0.038
   7. BD (   1) C   3 - C   8        /137. BD*(   1) C   2 - C   3            1.03    1.10    0.042
   7. BD (   1) C   3 - C   8        /140. BD*(   1) C   3 - C   4            1.78    1.25    0.060
   7. BD (   1) C   3 - C   8        /144. BD*(   1) C   4 - H  12            1.21    1.17    0.048
   7. BD (   1) C   3 - C   8        /149. BD*(   1) C   7 - C   8            1.29    1.27    0.051
   7. BD (   1) C   3 - C   8        /151. BD*(   1) C   7 - H  15            1.02    1.19    0.044
   7. BD (   1) C   3 - C   8        /152. BD*(   1) C   8 - H  16            0.66    1.20    0.036
   8. BD (   1) C   4 - C   5        / 50. RY*(   2) C   3                    1.03    1.64    0.052
   8. BD (   1) C   4 - C   5        / 76. RY*(   1) C   6                    0.43    1.91    0.036
   8. BD (   1) C   4 - C   5        / 77. RY*(   2) C   6                    0.58    1.37    0.036
   8. BD (   1) C   4 - C   5        /137. BD*(   1) C   2 - C   3            1.72    1.10    0.055
   8. BD (   1) C   4 - C   5        /140. BD*(   1) C   3 - C   4            1.52    1.25    0.055
   8. BD (   1) C   4 - C   5        /144. BD*(   1) C   4 - H  12            0.70    1.16    0.036
   8. BD (   1) C   4 - C   5        /145. BD*(   1) C   5 - C   6            1.16    1.26    0.048
   8. BD (   1) C   4 - C   5        /146. BD*(   1) C   5 - H  13            0.65    1.19    0.035
   8. BD (   1) C   4 - C   5        /148. BD*(   1) C   6 - H  14            1.09    1.18    0.045
   9. BD (   2) C   4 - C   5        / 29. LP*(   1) C   3                   22.03    0.17    0.081
   9. BD (   2) C   4 - C   5        / 30. LP*(   1) C   6                   33.83    0.18    0.102
   9. BD (   2) C   4 - C   5        / 54. RY*(   6) C   3                    0.31    1.79    0.033
   9. BD (   2) C   4 - C   5        / 70. RY*(   4) C   5                    0.26    0.93    0.021
   9. BD (   2) C   4 - C   5        / 81. RY*(   6) C   6                    1.06    0.96    0.044
   9. BD (   2) C   4 - C   5        /143. BD*(   2) C   4 - C   5            0.49    0.29    0.016
  10. BD (   1) C   4 - H  12        / 49. RY*(   1) C   3                    0.46    1.65    0.035
  10. BD (   1) C   4 - H  12        / 67. RY*(   1) C   5                    0.36    1.69    0.031
  10. BD (   1) C   4 - H  12        /140. BD*(   1) C   3 - C   4            0.37    1.06    0.025
  10. BD (   1) C   4 - H  12        /141. BD*(   1) C   3 - C   8            2.15    1.07    0.061
  10. BD (   1) C   4 - H  12        /142. BD*(   1) C   4 - C   5            0.51    1.08    0.030
  10. BD (   1) C   4 - H  12        /145. BD*(   1) C   5 - C   6            1.89    1.08    0.057
  11. BD (   1) C   5 - C   6        / 58. RY*(   1) C   4                    0.28    1.84    0.029
  11. BD (   1) C   5 - C   6        / 59. RY*(   2) C   4                    0.78    1.44    0.042
  11. BD (   1) C   5 - C   6        / 85. RY*(   1) C   7                    0.48    1.88    0.038
  11. BD (   1) C   5 - C   6        / 86. RY*(   2) C   7                    0.66    1.37    0.038
  11. BD (   1) C   5 - C   6        /142. BD*(   1) C   4 - C   5            1.21    1.26    0.049
  11. BD (   1) C   5 - C   6        /144. BD*(   1) C   4 - H  12            1.21    1.16    0.047
  11. BD (   1) C   5 - C   6        /146. BD*(   1) C   5 - H  13            0.60    1.18    0.034
  11. BD (   1) C   5 - C   6        /147. BD*(   1) C   6 - C   7            1.06    1.26    0.046
  11. BD (   1) C   5 - C   6        /148. BD*(   1) C   6 - H  14            0.52    1.18    0.031
  11. BD (   1) C   5 - C   6        /151. BD*(   1) C   7 - H  15            1.23    1.18    0.048
  12. BD (   1) C   5 - H  13        / 58. RY*(   1) C   4                    0.30    1.65    0.028
  12. BD (   1) C   5 - H  13        / 76. RY*(   1) C   6                    0.32    1.71    0.030
  12. BD (   1) C   5 - H  13        /140. BD*(   1) C   3 - C   4            2.04    1.05    0.059
  12. BD (   1) C   5 - H  13        /142. BD*(   1) C   4 - C   5            0.48    1.07    0.029
  12. BD (   1) C   5 - H  13        /145. BD*(   1) C   5 - C   6            0.35    1.06    0.024
  12. BD (   1) C   5 - H  13        /147. BD*(   1) C   6 - C   7            1.78    1.07    0.055
  13. BD (   1) C   6 - C   7        / 67. RY*(   1) C   5                    0.44    1.87    0.036
  13. BD (   1) C   6 - C   7        / 68. RY*(   2) C   5                    0.72    1.37    0.040
  13. BD (   1) C   6 - C   7        / 95. RY*(   2) C   8                    0.93    1.46    0.047
  13. BD (   1) C   6 - C   7        /145. BD*(   1) C   5 - C   6            1.07    1.26    0.046
  13. BD (   1) C   6 - C   7        /146. BD*(   1) C   5 - H  13            1.24    1.19    0.048
  13. BD (   1) C   6 - C   7        /148. BD*(   1) C   6 - H  14            0.52    1.18    0.031
  13. BD (   1) C   6 - C   7        /149. BD*(   1) C   7 - C   8            1.16    1.27    0.048
  13. BD (   1) C   6 - C   7        /151. BD*(   1) C   7 - H  15            0.55    1.19    0.032
  13. BD (   1) C   6 - C   7        /152. BD*(   1) C   8 - H  16            1.16    1.20    0.047
  14. BD (   1) C   6 - H  14        / 67. RY*(   1) C   5                    0.34    1.69    0.031
  14. BD (   1) C   6 - H  14        / 85. RY*(   1) C   7                    0.34    1.70    0.030
  14. BD (   1) C   6 - H  14        /142. BD*(   1) C   4 - C   5            1.97    1.08    0.058
  14. BD (   1) C   6 - H  14        /145. BD*(   1) C   5 - C   6            0.34    1.08    0.024
  14. BD (   1) C   6 - H  14        /147. BD*(   1) C   6 - C   7            0.32    1.08    0.023
  14. BD (   1) C   6 - H  14        /149. BD*(   1) C   7 - C   8            1.95    1.08    0.058
  15. BD (   1) C   7 - C   8        / 49. RY*(   1) C   3                    0.94    1.82    0.053
  15. BD (   1) C   7 - C   8        / 76. RY*(   1) C   6                    0.44    1.90    0.037
  15. BD (   1) C   7 - C   8        / 77. RY*(   2) C   6                    0.58    1.36    0.036
  15. BD (   1) C   7 - C   8        /137. BD*(   1) C   2 - C   3            1.79    1.09    0.056
  15. BD (   1) C   7 - C   8        /141. BD*(   1) C   3 - C   8            1.51    1.25    0.055
  15. BD (   1) C   7 - C   8        /147. BD*(   1) C   6 - C   7            1.12    1.26    0.047
  15. BD (   1) C   7 - C   8        /148. BD*(   1) C   6 - H  14            1.13    1.17    0.046
  15. BD (   1) C   7 - C   8        /151. BD*(   1) C   7 - H  15            0.61    1.18    0.034
  15. BD (   1) C   7 - C   8        /152. BD*(   1) C   8 - H  16            0.75    1.19    0.038
  16. BD (   2) C   7 - C   8        / 29. LP*(   1) C   3                   31.83    0.16    0.096
  16. BD (   2) C   7 - C   8        / 30. LP*(   1) C   6                   25.50    0.18    0.087
  16. BD (   2) C   7 - C   8        / 53. RY*(   5) C   3                    0.41    1.77    0.037
  16. BD (   2) C   7 - C   8        / 79. RY*(   4) C   6                    0.30    2.12    0.035
  16. BD (   2) C   7 - C   8        / 81. RY*(   6) C   6                    0.42    0.96    0.028
  16. BD (   2) C   7 - C   8        / 96. RY*(   3) C   8                    0.30    0.92    0.023
  17. BD (   1) C   7 - H  15        / 76. RY*(   1) C   6                    0.32    1.72    0.030
  17. BD (   1) C   7 - H  15        / 94. RY*(   1) C   8                    0.30    1.64    0.028
  17. BD (   1) C   7 - H  15        /141. BD*(   1) C   3 - C   8            2.06    1.06    0.059
  17. BD (   1) C   7 - H  15        /145. BD*(   1) C   5 - C   6            1.84    1.07    0.056
  17. BD (   1) C   7 - H  15        /147. BD*(   1) C   6 - C   7            0.31    1.07    0.023
  17. BD (   1) C   7 - H  15        /149. BD*(   1) C   7 - C   8            0.46    1.07    0.028
  18. BD (   1) C   8 - H  16        / 49. RY*(   1) C   3                    0.26    1.63    0.026
  18. BD (   1) C   8 - H  16        / 85. RY*(   1) C   7                    0.33    1.69    0.030
  18. BD (   1) C   8 - H  16        /140. BD*(   1) C   3 - C   4            2.28    1.05    0.062
  18. BD (   1) C   8 - H  16        /141. BD*(   1) C   3 - C   8            0.52    1.06    0.030
  18. BD (   1) C   8 - H  16        /147. BD*(   1) C   6 - C   7            1.84    1.06    0.056
  18. BD (   1) C   8 - H  16        /149. BD*(   1) C   7 - C   8            0.54    1.07    0.030
  19. CR (   1) O   1                / 40. RY*(   1) C   2                    0.82   19.52    0.160
  19. CR (   1) O   1                / 45. RY*(   6) C   2                    0.44   20.07    0.118
  20. CR (   1) C   2                /107. RY*(   1) H  10                    0.41   10.57    0.083
  20. CR (   1) C   2                /111. RY*(   1) H  11                    0.41   10.57    0.083
  20. CR (   1) C   2                /135. BD*(   1) O   1 - C   2            0.43   10.45    0.085
  20. CR (   1) C   2                /140. BD*(   1) C   3 - C   4            0.37   10.70    0.080
  20. CR (   1) C   2                /141. BD*(   1) C   3 - C   8            0.42   10.71    0.086
  21. CR (   1) C   3                / 41. RY*(   2) C   2                    0.39   11.28    0.084
  21. CR (   1) C   3                / 59. RY*(   2) C   4                    0.87   10.85    0.122
  21. CR (   1) C   3                / 95. RY*(   2) C   8                    0.90   10.87    0.125
  21. CR (   1) C   3                /142. BD*(   1) C   4 - C   5            0.40   10.67    0.082
  21. CR (   1) C   3                /144. BD*(   1) C   4 - H  12            0.28   10.58    0.068
  21. CR (   1) C   3                /149. BD*(   1) C   7 - C   8            0.41   10.68    0.084
  21. CR (   1) C   3                /152. BD*(   1) C   8 - H  16            0.27   10.60    0.068
  22. CR (   1) C   4                / 49. RY*(   1) C   3                    0.65   11.22    0.108
  22. CR (   1) C   4                / 50. RY*(   2) C   3                    0.35   11.03    0.078
  22. CR (   1) C   4                / 68. RY*(   2) C   5                    0.78   10.76    0.115
  22. CR (   1) C   4                /115. RY*(   1) H  12                    0.39   10.46    0.081
  22. CR (   1) C   4                /137. BD*(   1) C   2 - C   3            0.48   10.49    0.090
  22. CR (   1) C   4                /141. BD*(   1) C   3 - C   8            0.51   10.65    0.093
  22. CR (   1) C   4                /145. BD*(   1) C   5 - C   6            0.45   10.65    0.087
  22. CR (   1) C   4                /146. BD*(   1) C   5 - H  13            0.28   10.58    0.069
  23. CR (   1) C   5                / 59. RY*(   2) C   4                    0.29   10.82    0.071
  23. CR (   1) C   5                / 60. RY*(   3) C   4                    0.48   10.72    0.091
  23. CR (   1) C   5                / 77. RY*(   2) C   6                    0.65   10.75    0.105
  23. CR (   1) C   5                / 78. RY*(   3) C   6                    0.28   10.77    0.069
  23. CR (   1) C   5                /119. RY*(   1) H  13                    0.41   10.45    0.083
  23. CR (   1) C   5                /140. BD*(   1) C   3 - C   4            0.51   10.63    0.094
  23. CR (   1) C   5                /144. BD*(   1) C   4 - H  12            0.31   10.55    0.072
  23. CR (   1) C   5                /147. BD*(   1) C   6 - C   7            0.40   10.64    0.083
  23. CR (   1) C   5                /148. BD*(   1) C   6 - H  14            0.27   10.56    0.067
  24. CR (   1) C   6                / 68. RY*(   2) C   5                    0.71   10.77    0.110
  24. CR (   1) C   6                / 69. RY*(   3) C   5                    0.29   10.78    0.070
  24. CR (   1) C   6                / 86. RY*(   2) C   7                    0.77   10.77    0.115
  24. CR (   1) C   6                / 87. RY*(   3) C   7                    0.25   10.81    0.066
  24. CR (   1) C   6                /123. RY*(   1) H  14                    0.41   10.46    0.083
  24. CR (   1) C   6                /142. BD*(   1) C   4 - C   5            0.44   10.66    0.087
  24. CR (   1) C   6                /146. BD*(   1) C   5 - H  13            0.29   10.59    0.070
  24. CR (   1) C   6                /149. BD*(   1) C   7 - C   8            0.43   10.67    0.086
  24. CR (   1) C   6                /151. BD*(   1) C   7 - H  15            0.28   10.59    0.069
  25. CR (   1) C   7                / 77. RY*(   2) C   6                    0.71   10.75    0.111
  25. CR (   1) C   7                / 95. RY*(   2) C   8                    0.31   10.84    0.074
  25. CR (   1) C   7                / 97. RY*(   4) C   8                    0.45   10.73    0.088
  25. CR (   1) C   7                /127. RY*(   1) H  15                    0.41   10.46    0.083
  25. CR (   1) C   7                /141. BD*(   1) C   3 - C   8            0.50   10.64    0.093
  25. CR (   1) C   7                /145. BD*(   1) C   5 - C   6            0.40   10.65    0.083
  25. CR (   1) C   7                /148. BD*(   1) C   6 - H  14            0.27   10.57    0.067
  25. CR (   1) C   7                /152. BD*(   1) C   8 - H  16            0.31   10.58    0.073
  26. CR (   1) C   8                / 50. RY*(   2) C   3                    1.02   11.01    0.134
  26. CR (   1) C   8                / 86. RY*(   2) C   7                    0.67   10.75    0.108
  26. CR (   1) C   8                / 87. RY*(   3) C   7                    0.27   10.78    0.068
  26. CR (   1) C   8                /131. RY*(   1) H  16                    0.45   10.48    0.087
  26. CR (   1) C   8                /137. BD*(   1) C   2 - C   3            0.49   10.47    0.091
  26. CR (   1) C   8                /140. BD*(   1) C   3 - C   4            0.53   10.62    0.096
  26. CR (   1) C   8                /147. BD*(   1) C   6 - C   7            0.45   10.64    0.088
  26. CR (   1) C   8                /151. BD*(   1) C   7 - H  15            0.27   10.56    0.068
  27. LP (   1) O   1                / 40. RY*(   1) C   2                    0.78    1.13    0.038
  27. LP (   1) O   1                /104. RY*(   2) H   9                    0.28    1.91    0.029
  27. LP (   1) O   1                /105. RY*(   3) H   9                    0.29    1.64    0.028
  27. LP (   1) O   1                /137. BD*(   1) C   2 - C   3            0.54    0.97    0.029
  27. LP (   1) O   1                /138. BD*(   1) C   2 - H  10            0.62    1.01    0.032
  27. LP (   1) O   1                /139. BD*(   1) C   2 - H  11            0.62    1.01    0.032
  27. LP (   1) O   1                /152. BD*(   1) C   8 - H  16            0.26    1.07    0.021
  28. LP (   2) O   1                / 29. LP*(   1) C   3                    0.38    0.19    0.012
  28. LP (   2) O   1                / 42. RY*(   3) C   2                    0.78    2.12    0.055
  28. LP (   2) O   1                /103. RY*(   1) H   9                    0.95    1.93    0.057
  28. LP (   2) O   1                /138. BD*(   1) C   2 - H  10            2.91    0.72    0.061
  28. LP (   2) O   1                /139. BD*(   1) C   2 - H  11            2.91    0.72    0.061
  29. LP*(   1) C   3                / 30. LP*(   1) C   6                    2.99    0.01    0.011
  29. LP*(   1) C   3                / 61. RY*(   4) C   4                    0.87    0.83    0.066
  29. LP*(   1) C   3                / 96. RY*(   3) C   8                    0.95    0.75    0.065
  29. LP*(   1) C   3                /138. BD*(   1) C   2 - H  10            1.01    0.53    0.056
  29. LP*(   1) C   3                /139. BD*(   1) C   2 - H  11            1.01    0.53    0.056
  29. LP*(   1) C   3                /143. BD*(   2) C   4 - C   5           16.25    0.13    0.105
  29. LP*(   1) C   3                /150. BD*(   2) C   7 - C   8           12.84    0.13    0.097
  30. LP*(   1) C   6                / 70. RY*(   4) C   5                    0.64    0.75    0.058
  30. LP*(   1) C   6                / 81. RY*(   6) C   6                    1.65    0.78    0.095
  30. LP*(   1) C   6                / 88. RY*(   4) C   7                    0.68    1.10    0.073
  30. LP*(   1) C   6                /143. BD*(   2) C   4 - C   5           12.54    0.12    0.094
  30. LP*(   1) C   6                /150. BD*(   2) C   7 - C   8           13.35    0.12    0.102


 Natural Bond Orbitals (Summary):

                                                            Principal Delocalizations
           NBO                        Occupancy    Energy   (geminal,vicinal,remote)
 ====================================================================================
 Molecular unit  1  (C7H8O)
     1. BD (   1) O   1 - C   2          0.99778    -1.01525  140(v),50(v),104(v)
     2. BD (   1) O   1 - H   9          0.99376    -0.88431  137(v),41(v),43(v)
     3. BD (   1) C   2 - C   3          0.98845    -0.82908  149(v),142(v),141(g),140(g)
                                                    136(v),58(v),94(v),138(g)
                                                    139(g)
     4. BD (   1) C   2 - H  10          0.93198    -0.68632  29(v),141(v),31(v),52(v)
     5. BD (   1) C   2 - H  11          0.93198    -0.68632  29(v),141(v),31(v),52(v)
     6. BD (   1) C   3 - C   4          0.98735    -0.89066  141(g),142(g),152(v),146(v)
                                                    137(g),68(v),135(v),67(v)
                                                    144(g),94(v),40(v)
     7. BD (   1) C   3 - C   8          0.98709    -0.88594  140(g),149(g),144(v),151(v)
                                                    137(g),152(g),86(v),85(v)
                                                    58(v),40(v)
     8. BD (   1) C   4 - C   5          0.98948    -0.88207  137(v),140(g),145(g),148(v)
                                                    50(v),144(g),146(g),77(v)
                                                    76(v)
     9. BD (   2) C   4 - C   5          0.83737    -0.44417  30(v),29(v),81(v),143(g)
                                                    54(v),70(g)
    10. BD (   1) C   4 - H  12          0.98948    -0.70006  141(v),145(v),142(g),49(v)
                                                    140(g),67(v)
    11. BD (   1) C   5 - C   6          0.99029    -0.88150  151(v),142(g),144(v),147(g)
                                                    59(v),86(v),146(g),148(g)
                                                    85(v),58(v)
    12. BD (   1) C   5 - H  13          0.98959    -0.68870  140(v),147(v),142(g),145(g)
                                                    76(v),58(v)
    13. BD (   1) C   6 - C   7          0.99059    -0.88531  146(v),149(g),152(v),145(g)
                                                    95(v),68(v),151(g),148(g)
                                                    67(v)
    14. BD (   1) C   6 - H  14          0.98993    -0.70024  142(v),149(v),67(v),85(v)
                                                    145(g),147(g)
    15. BD (   1) C   7 - C   8          0.98941    -0.87613  137(v),141(g),148(v),147(g)
                                                    49(v),152(g),151(g),77(v)
                                                    76(v)
    16. BD (   2) C   7 - C   8          0.83897    -0.44048  29(v),30(v),81(v),53(v)
                                                    79(v),96(g)
    17. BD (   1) C   7 - H  15          0.98970    -0.69037  141(v),145(v),149(g),76(v)
                                                    147(g),94(v)
    18. BD (   1) C   8 - H  16          0.98873    -0.68485  140(v),147(v),149(g),141(g)
                                                    85(v),49(v)
    19. CR (   1) O   1                  0.99987   -19.14883  40(v),45(v)
    20. CR (   1) C   2                  0.99951   -10.33579  135(g),141(v),107(v),111(v)
                                                    140(v)
    21. CR (   1) C   3                  0.99942   -10.29326  95(v),59(v),149(v),142(v)
                                                    41(v),144(v),152(v)
    22. CR (   1) C   4                  0.99945   -10.27310  68(v),49(v),141(v),137(v)
                                                    145(v),115(v),50(v),146(v)
    23. CR (   1) C   5                  0.99949   -10.26498  77(v),140(v),60(v),119(v)
                                                    147(v),144(v),59(v),78(v)
                                                    148(v)
    24. CR (   1) C   6                  0.99947   -10.28300  86(v),68(v),142(v),149(v)
                                                    123(v),146(v),69(v),151(v)
                                                    87(v)
    25. CR (   1) C   7                  0.99949   -10.27045  77(v),141(v),97(v),127(v)
                                                    145(v),95(v),152(v),148(v)
    26. CR (   1) C   8                  0.99945   -10.25861  50(v),86(v),140(v),137(v)
                                                    131(v),147(v),151(v),87(v)
    27. LP (   1) O   1                  0.98888    -0.75948  40(v),138(v),139(v),137(v)
                                                    105(v),104(v),152(r)
    28. LP (   2) O   1                  0.88622    -0.46753  138(v),139(v),103(v),42(v)
                                                    29(r)
    29. LP*(   1) C   3                  0.26714    -0.27798  143(v),150(v),30(r),138(v)
                                                    139(v),96(v),61(v)
    30. LP*(   1) C   6                  0.22535    -0.26504  150(v),143(v),81(g),29(r)
                                                    88(v),70(v)
    31. RY*(   1) O   1                  0.00077     0.94324   
    32. RY*(   2) O   1                  0.00053     1.31532   
    33. RY*(   3) O   1                  0.00004     1.14838   
    34. RY*(   4) O   1                  0.00001     1.22139   
    35. RY*(   5) O   1                  0.00001     2.83580   
    36. RY*(   6) O   1                  0.00000     2.58793   
    37. RY*(   7) O   1                  0.00000     2.51205   
    38. RY*(   8) O   1                  0.00001     2.70253   
    39. RY*(   9) O   1                  0.00000     2.81175   
    40. RY*(   1) C   2                  0.00243     0.37391   
    41. RY*(   2) C   2                  0.00177     0.98208   
    42. RY*(   3) C   2                  0.00112     1.65022   
    43. RY*(   4) C   2                  0.00022     1.60973   
    44. RY*(   5) C   2                  0.00016     1.09983   
    45. RY*(   6) C   2                  0.00013     0.92411   
    46. RY*(   7) C   2                  0.00002     1.50322   
    47. RY*(   8) C   2                  0.00000     1.71574   
    48. RY*(   9) C   2                  0.00001     1.98779   
    49. RY*(   1) C   3                  0.00279     0.94822   
    50. RY*(   2) C   3                  0.00192     0.75488   
    51. RY*(   3) C   3                  0.00057     0.57082   
    52. RY*(   4) C   3                  0.00050     1.17668   
    53. RY*(   5) C   3                  0.00030     1.33031   
    54. RY*(   6) C   3                  0.00018     1.34721   
    55. RY*(   7) C   3                  0.00013     2.16931   
    56. RY*(   8) C   3                  0.00009     1.89322   
    57. RY*(   9) C   3                  0.00001     1.98558   
    58. RY*(   1) C   4                  0.00293     0.95944   
    59. RY*(   2) C   4                  0.00122     0.55490   
    60. RY*(   3) C   4                  0.00048     0.45636   
    61. RY*(   4) C   4                  0.00033     0.55681   
    62. RY*(   5) C   4                  0.00012     1.64080   
    63. RY*(   6) C   4                  0.00007     2.12008   
    64. RY*(   7) C   4                  0.00003     2.17925   
    65. RY*(   8) C   4                  0.00000     1.63198   
    66. RY*(   9) C   4                  0.00000     2.01635   
    67. RY*(   1) C   5                  0.00276     0.98685   
    68. RY*(   2) C   5                  0.00139     0.48480   
    69. RY*(   3) C   5                  0.00041     0.49901   
    70. RY*(   4) C   5                  0.00025     0.48395   
    71. RY*(   5) C   5                  0.00007     2.19552   
    72. RY*(   6) C   5                  0.00005     1.70557   
    73. RY*(   7) C   5                  0.00003     2.04944   
    74. RY*(   8) C   5                  0.00000     1.63512   
    75. RY*(   9) C   5                  0.00000     2.03582   
    76. RY*(   1) C   6                  0.00247     1.02551   
    77. RY*(   2) C   6                  0.00118     0.48382   
    78. RY*(   3) C   6                  0.00051     0.50611   
    79. RY*(   4) C   6                  0.00030     1.67768   
    80. RY*(   5) C   6                  0.00008     2.17979   
    81. RY*(   6) C   6                  0.00008     0.51624   
    82. RY*(   7) C   6                  0.00002     2.00289   
    83. RY*(   8) C   6                  0.00000     1.62313   
    84. RY*(   9) C   6                  0.00000     2.02050   
    85. RY*(   1) C   7                  0.00269     1.00231   
    86. RY*(   2) C   7                  0.00131     0.48905   
    87. RY*(   3) C   7                  0.00045     0.52626   
    88. RY*(   4) C   7                  0.00025     0.83631   
    89. RY*(   5) C   7                  0.00007     2.19064   
    90. RY*(   6) C   7                  0.00004     1.45523   
    91. RY*(   7) C   7                  0.00003     2.03431   
    92. RY*(   8) C   7                  0.00000     1.53270   
    93. RY*(   9) C   7                  0.00000     2.02675   
    94. RY*(   1) C   8                  0.00307     0.95300   
    95. RY*(   2) C   8                  0.00152     0.57199   
    96. RY*(   3) C   8                  0.00060     0.47606   
    97. RY*(   4) C   8                  0.00048     0.46157   
    98. RY*(   5) C   8                  0.00006     2.17378   
    99. RY*(   6) C   8                  0.00003     2.18933   
   100. RY*(   7) C   8                  0.00002     1.71363   
   101. RY*(   8) C   8                  0.00000     1.66114   
   102. RY*(   9) C   8                  0.00000     2.02672   
   103. RY*(   1) H   9                  0.00068     1.46543   
   104. RY*(   2) H   9                  0.00059     1.14888   
   105. RY*(   3) H   9                  0.00036     0.87564   
   106. RY*(   4) H   9                  0.00001     2.12002   
   107. RY*(   1) H  10                  0.00068     0.23091   
   108. RY*(   2) H  10                  0.00014     1.57338   
   109. RY*(   3) H  10                  0.00006     1.75647   
   110. RY*(   4) H  10                  0.00001     1.97887   
   111. RY*(   1) H  11                  0.00068     0.23091   
   112. RY*(   2) H  11                  0.00014     1.57338   
   113. RY*(   3) H  11                  0.00006     1.75647   
   114. RY*(   4) H  11                  0.00001     1.97887   
   115. RY*(   1) H  12                  0.00077     0.18956   
   116. RY*(   2) H  12                  0.00005     1.47414   
   117. RY*(   3) H  12                  0.00003     2.13777   
   118. RY*(   4) H  12                  0.00004     1.83721   
   119. RY*(   1) H  13                  0.00069     0.18952   
   120. RY*(   2) H  13                  0.00006     1.47985   
   121. RY*(   3) H  13                  0.00003     2.01177   
   122. RY*(   4) H  13                  0.00004     1.97438   
   123. RY*(   1) H  14                  0.00075     0.18143   
   124. RY*(   2) H  14                  0.00004     2.15409   
   125. RY*(   3) H  14                  0.00004     1.80732   
   126. RY*(   4) H  14                  0.00002     1.46861   
   127. RY*(   1) H  15                  0.00071     0.18961   
   128. RY*(   2) H  15                  0.00005     1.47728   
   129. RY*(   3) H  15                  0.00003     2.14877   
   130. RY*(   4) H  15                  0.00004     1.83842   
   131. RY*(   1) H  16                  0.00108     0.21916   
   132. RY*(   2) H  16                  0.00005     1.89197   
   133. RY*(   3) H  16                  0.00005     1.49540   
   134. RY*(   4) H  16                  0.00003     2.13146   
   135. BD*(   1) O   1 - C   2          0.00304     0.11689   
   136. BD*(   1) O   1 - H   9          0.00216     0.27723   
   137. BD*(   1) C   2 - C   3          0.01544     0.21319   
   138. BD*(   1) C   2 - H  10          0.00874     0.24962   
   139. BD*(   1) C   2 - H  11          0.00874     0.24962   
   140. BD*(   1) C   3 - C   4          0.01148     0.36473   
   141. BD*(   1) C   3 - C   8          0.01265     0.37391   
   142. BD*(   1) C   4 - C   5          0.00788     0.38163   
   143. BD*(   2) C   4 - C   5          0.03517    -0.14949   
   144. BD*(   1) C   4 - H  12          0.00709     0.28225   
   145. BD*(   1) C   5 - C   6          0.00810     0.37520   
   146. BD*(   1) C   5 - H  13          0.00651     0.30321   
   147. BD*(   1) C   6 - C   7          0.00794     0.37904   
   148. BD*(   1) C   6 - H  14          0.00656     0.29570   
   149. BD*(   1) C   7 - C   8          0.00813     0.38290   
   150. BD*(   2) C   7 - C   8          0.02330    -0.14425   
   151. BD*(   1) C   7 - H  15          0.00662     0.30220   
   152. BD*(   1) C   8 - H  16          0.00758     0.30971   
       -------------------------------
              Total Lewis   27.27318  ( 97.4042%)
        Valence non-Lewis    0.67962  (  2.4272%)
        Rydberg non-Lewis    0.04720  (  0.1686%)
       -------------------------------
            Total unit  1   28.00000  (100.0000%)
           Charge unit  1    1.00000
 Unable to Open any file for archive entry.
 1\1\GINC-COMPUTE-1-12\SP\UB3LYP\def2SVP\C7H8O1(1+,2)\ZAHRT2\08-Jan-202
 1\0\\# b3lyp/def2svp geom=NewRedundant pop=NBO\\2\\1,2\O,0,-2.62827118
 49,-0.8872286393,0.1933260875\C,0,-1.9597042899,0.3520914133,0.1567230
 92\C,0,-0.4679752114,0.1413964609,0.0381347197\C,0,0.3887667323,1.2507
 913949,-0.014728544\C,0,1.7688192974,1.0782907336,-0.1241588557\C,0,2.
 3117944768,-0.2099653577,-0.1823336791\C,0,1.4631764055,-1.3174343559,
 -0.1300773458\C,0,0.0795116828,-1.1443204302,-0.0203595442\H,0,-3.5747
 023997,-0.7208758427,0.2689804838\H,0,-2.1596745861,0.9495672475,1.070
 9434996\H,0,-2.2974033269,0.9715453275,-0.7005985909\H,0,-0.0296763583
 ,2.261205994,0.0303213449\H,0,2.4245841757,1.9516818043,-0.1643212637\
 H,0,3.3924756477,-0.3469990613,-0.2680499732\H,0,1.8794152342,-2.32714
 66128,-0.1749480721\H,0,-0.5911362953,-2.0026000762,0.0211466411\\Vers
 ion=ES64L-G16RevC.01\State=2-A\HF=-346.2078113\S2=0.759205\S2-1=0.\S2A
 =0.750043\RMSD=2.298e-09\Dipole=-0.1103606,0.6436414,0.0165731\Quadrup
 ole=13.3367436,-2.621495,-10.7152486,-2.442055,-1.9121116,0.2920029\PG
 =C01 [X(C7H8O1)]\\@
 The archive entry for this job was punched.


 "ANNA, YOU MUSN'T SPEAK OF OXIDIZED MURIATIC ACID
 ANYMORE, FROM NOW ON YOU MUST SAY CHLORINE."
   -- JENS JACOB BERZELIUS, IN 1820, TO HIS COOK, WHO HAD
 COMPLAINED OF THE SMELL OF THE FLASK SHE WAS CLEANING.
 File lengths (MBytes):  RWF=     28 Int=      0 D2E=      0 Chk=      3 Scr=      1
 Normal termination of Gaussian 16
