# Supplementary material for: Machine-Learning-Guided Discovery of Electrochemical Reactions
Source: J Am Chem Soc. 2022 Dec 2;144(49):22599–610. doi: 10.1021/jacs.2c08997 (PMC9756344; doi:10.1021/jacs.2c08997)
Supplement: Supplementary file 3 — ja2c08997_si_003.zip [file ja2c08997_si_003.zip › Oxidation Site Selectivity/Ologs_notimes/7.log]

 Entering Gaussian System, Link 0=g16
 Input=7.com
 Output=7.log
 Initial command:
  
 Copyright (c) 1988-2019, Gaussian, Inc.  All Rights Reserved.
  
 This is part of the Gaussian(R) 16 program.  It is based on
 the Gaussian(R) 09 system (copyright 2009, Gaussian, Inc.),
 the Gaussian(R) 03 system (copyright 2003, Gaussian, Inc.),
 the Gaussian(R) 98 system (copyright 1998, Gaussian, Inc.),
 the Gaussian(R) 94 system (copyright 1995, Gaussian, Inc.),
 the Gaussian 92(TM) system (copyright 1992, Gaussian, Inc.),
 the Gaussian 90(TM) system (copyright 1990, Gaussian, Inc.),
 the Gaussian 88(TM) system (copyright 1988, Gaussian, Inc.),
 the Gaussian 86(TM) system (copyright 1986, Carnegie Mellon
 University), and the Gaussian 82(TM) system (copyright 1983,
 Carnegie Mellon University). Gaussian is a federally registered
 trademark of Gaussian, Inc.
  
 This software contains proprietary and confidential information,
 including trade secrets, belonging to Gaussian, Inc.
  
 This software is provided under written license and may be
 used, copied, transmitted, or stored only in accord with that
 written license.
  
 The following legend is applicable only to US Government
 contracts under FAR:
  
                    RESTRICTED RIGHTS LEGEND
  
 Use, reproduction and disclosure by the US Government is
 subject to restrictions as set forth in subparagraphs (a)
 and (c) of the Commercial Computer Software - Restricted
 Rights clause in FAR 52.227-19.
  
 Gaussian, Inc.
 340 Quinnipiac St., Bldg. 40, Wallingford CT 06492
  
  
 ---------------------------------------------------------------
 Warning -- This program may not be used in any manner that
 competes with the business of Gaussian, Inc. or will provide
 assistance to any competitor of Gaussian, Inc.  The licensee
 of this program is prohibited from giving any competitor of
 Gaussian, Inc. access to this program.  By using this program,
 the user acknowledges that Gaussian, Inc. is engaged in the
 business of creating and licensing software in the field of
 computational chemistry and represents and warrants to the
 licensee that it is not a competitor of Gaussian, Inc. and that
 it will not use this program in any manner prohibited above.
 ---------------------------------------------------------------
  

 Cite this work as:
 Gaussian 16, Revision C.01,
 M. J. Frisch, G. W. Trucks, H. B. Schlegel, G. E. Scuseria, 
 M. A. Robb, J. R. Cheeseman, G. Scalmani, V. Barone, 
 G. A. Petersson, H. Nakatsuji, X. Li, M. Caricato, A. V. Marenich, 
 J. Bloino, B. G. Janesko, R. Gomperts, B. Mennucci, H. P. Hratchian, 
 J. V. Ortiz, A. F. Izmaylov, J. L. Sonnenberg, D. Williams-Young, 
 F. Ding, F. Lipparini, F. Egidi, J. Goings, B. Peng, A. Petrone, 
 T. Henderson, D. Ranasinghe, V. G. Zakrzewski, J. Gao, N. Rega, 
 G. Zheng, W. Liang, M. Hada, M. Ehara, K. Toyota, R. Fukuda, 
 J. Hasegawa, M. Ishida, T. Nakajima, Y. Honda, O. Kitao, H. Nakai, 
 T. Vreven, K. Throssell, J. A. Montgomery, Jr., J. E. Peralta, 
 F. Ogliaro, M. J. Bearpark, J. J. Heyd, E. N. Brothers, K. N. Kudin, 
 V. N. Staroverov, T. A. Keith, R. Kobayashi, J. Normand, 
 K. Raghavachari, A. P. Rendell, J. C. Burant, S. S. Iyengar, 
 J. Tomasi, M. Cossi, J. M. Millam, M. Klene, C. Adamo, R. Cammi, 
 J. W. Ochterski, R. L. Martin, K. Morokuma, O. Farkas, 
 J. B. Foresman, and D. J. Fox, Gaussian, Inc., Wallingford CT, 2019.
 
 ******************************************
 Gaussian 16:  ES64L-G16RevC.01  3-Jul-2019
                 8-Jan-2021 
 ******************************************
 %nprocshared=16
 Will use up to   16 processors via shared memory.
 %mem=7GB
 -----------------------------------------
 # b3lyp/def2svp geom=NewRedundant pop=NBO
 -----------------------------------------
 1/29=4000,38=1,172=1/1;
 2/12=2,17=6,18=5,40=1/2;
 3/5=43,7=101,11=2,25=1,30=1,74=-5/1,2,3;
 4//1;
 5/5=2,38=5/2;
 6/7=2,8=2,9=2,10=2,28=1,40=1/1,7;
 99/5=1,9=1/99;
 -
 7
 -
 Symbolic Z-matrix:
 Charge =  1 Multiplicity = 2
 C                     2.33873  -0.26704  -0.8157 
 C                     1.57905   0.00065   0.48044 
 O                     2.02985   1.25416   0.96531 
 C                     0.07428  -0.02513   0.26439 
 C                    -0.64491  -1.22197   0.3822 
 C                    -2.01966  -1.25449   0.13741 
 C                    -2.69432  -0.08453  -0.22445 
 C                    -1.9854    1.11466  -0.33901 
 C                    -0.60964   1.14367  -0.09752 
 H                     2.08758   0.50144  -1.56276 
 H                     3.42287  -0.23363  -0.62899 
 H                     2.07427  -1.25262  -1.22595 
 H                     1.83209  -0.80417   1.2013 
 H                     1.5311    1.45886   1.76752 
 H                    -0.12171  -2.13797   0.67279 
 H                    -2.56809  -2.1947    0.23553 
 H                    -3.77053  -0.10717  -0.41214 
 H                    -2.50718   2.0334   -0.6189 
 H                    -0.0484    2.07659  -0.18147 
 
                          Input orientation:                          
 ---------------------------------------------------------------------
 Center     Atomic      Atomic             Coordinates (Angstroms)
 Number     Number       Type             X           Y           Z
 ---------------------------------------------------------------------
      1          6           0        2.338730   -0.267041   -0.815700
      2          6           0        1.579047    0.000654    0.480441
      3          8           0        2.029849    1.254162    0.965305
      4          6           0        0.074280   -0.025128    0.264391
      5          6           0       -0.644906   -1.221969    0.382205
      6          6           0       -2.019662   -1.254490    0.137412
      7          6           0       -2.694324   -0.084531   -0.224449
      8          6           0       -1.985403    1.114663   -0.339007
      9          6           0       -0.609635    1.143667   -0.097518
     10          1           0        2.087580    0.501438   -1.562760
     11          1           0        3.422873   -0.233625   -0.628994
     12          1           0        2.074275   -1.252624   -1.225954
     13          1           0        1.832094   -0.804172    1.201298
     14          1           0        1.531098    1.458859    1.767523
     15          1           0       -0.121705   -2.137971    0.672795
     16          1           0       -2.568085   -2.194703    0.235526
     17          1           0       -3.770526   -0.107172   -0.412137
     18          1           0       -2.507184    2.033398   -0.618905
     19          1           0       -0.048397    2.076586   -0.181471
 ---------------------------------------------------------------------
                    Distance matrix (angstroms):
                    1          2          3          4          5
     1  C    0.000000
     2  C    1.526028   0.000000
     3  O    2.362509   1.417603   0.000000
     4  C    2.520486   1.520416   2.439695   0.000000
     5  C    3.353946   2.539769   3.691280   1.401263   0.000000
     6  C    4.569361   3.826717   4.835006   2.431471   1.396759
     7  C    5.070949   4.331954   5.052269   2.812057   2.421138
     8  C    4.564479   3.823325   4.224090   2.430125   2.788715
     9  C    3.346452   2.535911   2.847574   1.401714   2.414045
    10  H    1.100788   2.164269   2.638378   2.769319   3.770876
    11  H    1.100610   2.164585   2.587628   3.471985   4.306527
    12  H    1.099826   2.174336   3.329800   2.779901   3.159282
    13  H    2.147899   1.109690   2.081235   2.138835   2.642158
    14  H    3.209991   1.945570   0.966544   2.565920   3.720342
    15  H    3.430705   2.739211   4.027570   2.160859   1.094186
    16  H    5.375667   4.698753   5.793811   3.419062   2.160172
    17  H    6.124658   5.424597   6.115139   3.904735   3.412221
    18  H    5.367833   4.694454   4.868428   3.417850   3.881715
    19  H    3.404881   2.719595   2.512087   2.151987   3.399121
                    6          7          8          9         10
     6  C    0.000000
     7  C    1.398183   0.000000
     8  C    2.416823   1.397769   0.000000
     9  C    2.791867   2.422913   1.397102   0.000000
    10  H    4.779467   5.000104   4.296837   3.135979   0.000000
    11  H    5.590236   6.132372   5.581346   4.294244   1.787524
    12  H    4.314984   5.010687   4.782437   3.770802   1.786154
    13  H    4.021277   4.799906   4.541779   3.382757   3.067556
    14  H    4.756829   4.919776   4.113602   2.856653   3.509574
    15  H    2.160883   3.411749   3.882878   3.405966   4.104281
    16  H    1.092884   2.163409   3.409034   3.884734   5.672585
    17  H    2.164224   1.092680   2.164461   3.413914   6.000979
    18  H    3.408797   2.162461   1.093010   2.159666   4.934534
    19  H    3.883766   3.416607   2.168434   1.091959   2.991897
                   11         12         13         14         15
    11  H    0.000000
    12  H    1.792606   0.000000
    13  H    2.491198   2.480183   0.000000
    14  H    3.490933   4.075302   2.352131   0.000000
    15  H    4.229092   3.035031   2.423978   4.106991   0.000000
    16  H    6.362767   4.957312   4.714644   5.700775   2.485799
    17  H    7.197778   6.011327   5.871825   5.942271   4.314524
    18  H    6.348628   5.670645   5.494932   4.725765   4.975874
    19  H    4.193694   4.084155   3.707704   2.583597   4.300888
                   16         17         18         19
    16  H    0.000000
    17  H    2.494617   0.000000
    18  H    4.314000   2.494158   0.000000
    19  H    4.976608   4.321602   2.497768   0.000000
 Stoichiometry    C8H10O(1+,2)
 Framework group  C1[X(C8H10O)]
 Deg. of freedom    51
 Full point group                 C1      NOp   1
 Largest Abelian subgroup         C1      NOp   1
 Largest concise Abelian subgroup C1      NOp   1
                         Standard orientation:                         
 ---------------------------------------------------------------------
 Center     Atomic      Atomic             Coordinates (Angstroms)
 Number     Number       Type             X           Y           Z
 ---------------------------------------------------------------------
      1          6           0       -2.295522   -0.679578    1.040282
      2          6           0       -1.662660   -0.286543   -0.291548
      3          8           0       -2.296733    0.911727   -0.705912
      4          6           0       -0.155331   -0.127866   -0.171349
      5          6           0        0.697418   -1.221316   -0.373148
      6          6           0        2.078774   -1.086406   -0.216337
      7          6           0        2.625534    0.149971    0.140513
      8          6           0        1.782440    1.247128    0.338496
      9          6           0        0.400738    1.108521    0.184930
     10          1           0       -2.092661    0.095821    1.794826
     11          1           0       -3.385413   -0.778420    0.923197
     12          1           0       -1.884145   -1.633779    1.400681
     13          1           0       -1.861149   -1.098873   -1.021024
     14          1           0       -1.881602    1.197275   -1.530737
     15          1           0        0.273823   -2.188509   -0.660112
     16          1           0        2.731916   -1.947346   -0.379374
     17          1           0        3.706291    0.258474    0.259428
     18          1           0        2.203580    2.217114    0.614973
     19          1           0       -0.265127    1.960962    0.334408
 ---------------------------------------------------------------------
 Rotational constants (GHZ):           3.4534456           1.1186899           0.9648608
 Standard basis: def2SVP (5D, 7F)
 There are   185 symmetry adapted cartesian basis functions of A   symmetry.
 There are   176 symmetry adapted basis functions of A   symmetry.
   176 basis functions,   295 primitive gaussians,   185 cartesian basis functions
    33 alpha electrons       32 beta electrons
       nuclear repulsion energy       424.1370634760 Hartrees.
 NAtoms=   19 NActive=   19 NUniq=   19 SFac= 1.00D+00 NAtFMM=   60 NAOKFM=F Big=F
 Integral buffers will be    131072 words long.
 Raffenetti 2 integral format.
 Two-electron integral symmetry is turned on.
 One-electron integrals computed using PRISM.
   1 Symmetry operations used in ECPInt.
 ECPInt:  NShTT=    3570 NPrTT=   12708 LenC2=    3534 LenP2D=   10039.
 LDataN:  DoStor=T MaxTD1= 4 Len=   56
 NBasis=   176 RedAO= T EigKep=  2.94D-04  NBF=   176
 NBsUse=   176 1.00D-06 EigRej= -1.00D+00 NBFU=   176
 ExpMin= 1.22D-01 ExpMax= 2.27D+03 ExpMxC= 3.41D+02 IAcc=3 IRadAn=         5 AccDes= 0.00D+00
 Harris functional with IExCor=  402 and IRadAn=       5 diagonalized for initial guess.
 HarFok:  IExCor=  402 AccDes= 0.00D+00 IRadAn=         5 IDoV= 1 UseB2=F ITyADJ=14
 ICtDFT=  3500011 ScaDFX=  1.000000  1.000000  1.000000  1.000000
 FoFCou: FMM=F IPFlag=           0 FMFlag=      100000 FMFlg1=           0
         NFxFlg=           0 DoJE=T BraDBF=F KetDBF=T FulRan=T
         wScrn=  0.000000 ICntrl=       500 IOpCl=  0 I1Cent=   200000004 NGrid=           0
         NMat0=    1 NMatS0=      1 NMatT0=    0 NMatD0=    1 NMtDS0=    0 NMtDT0=    0
 Petite list used in FoFCou.
 Initial guess <Sx>= 0.0000 <Sy>= 0.0000 <Sz>= 0.5000 <S**2>= 0.7500 S= 0.5000
 Requested convergence on RMS density matrix=1.00D-08 within 128 cycles.
 Requested convergence on MAX density matrix=1.00D-06.
 Requested convergence on             energy=1.00D-06.
 No special actions if energy rises.
 Integral accuracy reduced to 1.0D-05 until final iterations.
 Initial convergence to 1.0D-05 achieved.  Increase integral accuracy.
 SCF Done:  E(UB3LYP) =  -385.494855566     A.U. after   26 cycles
            NFock= 26  Conv=0.40D-08     -V/T= 2.0105
 <Sx>= 0.0000 <Sy>= 0.0000 <Sz>= 0.5000 <S**2>= 0.7589 S= 0.5044
 <L.S>= 0.000000000000E+00
 Annihilation of the first spin contaminant:
 S**2 before annihilation     0.7589,   after     0.7500

 **********************************************************************

            Population analysis using the SCF Density.

 **********************************************************************

 Orbital symmetries:
 Alpha Orbitals:
       Occupied  (A) (A) (A) (A) (A) (A) (A) (A) (A) (A) (A) (A)
                 (A) (A) (A) (A) (A) (A) (A) (A) (A) (A) (A) (A)
                 (A) (A) (A) (A) (A) (A) (A) (A) (A)
       Virtual   (A) (A) (A) (A) (A) (A) (A) (A) (A) (A) (A) (A)
                 (A) (A) (A) (A) (A) (A) (A) (A) (A) (A) (A) (A)
                 (A) (A) (A) (A) (A) (A) (A) (A) (A) (A) (A) (A)
                 (A) (A) (A) (A) (A) (A) (A) (A) (A) (A) (A) (A)
                 (A) (A) (A) (A) (A) (A) (A) (A) (A) (A) (A) (A)
                 (A) (A) (A) (A) (A) (A) (A) (A) (A) (A) (A) (A)
                 (A) (A) (A) (A) (A) (A) (A) (A) (A) (A) (A) (A)
                 (A) (A) (A) (A) (A) (A) (A) (A) (A) (A) (A) (A)
                 (A) (A) (A) (A) (A) (A) (A) (A) (A) (A) (A) (A)
                 (A) (A) (A) (A) (A) (A) (A) (A) (A) (A) (A) (A)
                 (A) (A) (A) (A) (A) (A) (A) (A) (A) (A) (A) (A)
                 (A) (A) (A) (A) (A) (A) (A) (A) (A) (A) (A)
 Beta  Orbitals:
       Occupied  (A) (A) (A) (A) (A) (A) (A) (A) (A) (A) (A) (A)
                 (A) (A) (A) (A) (A) (A) (A) (A) (A) (A) (A) (A)
                 (A) (A) (A) (A) (A) (A) (A) (A)
       Virtual   (A) (A) (A) (A) (A) (A) (A) (A) (A) (A) (A) (A)
                 (A) (A) (A) (A) (A) (A) (A) (A) (A) (A) (A) (A)
                 (A) (A) (A) (A) (A) (A) (A) (A) (A) (A) (A) (A)
                 (A) (A) (A) (A) (A) (A) (A) (A) (A) (A) (A) (A)
                 (A) (A) (A) (A) (A) (A) (A) (A) (A) (A) (A) (A)
                 (A) (A) (A) (A) (A) (A) (A) (A) (A) (A) (A) (A)
                 (A) (A) (A) (A) (A) (A) (A) (A) (A) (A) (A) (A)
                 (A) (A) (A) (A) (A) (A) (A) (A) (A) (A) (A) (A)
                 (A) (A) (A) (A) (A) (A) (A) (A) (A) (A) (A) (A)
                 (A) (A) (A) (A) (A) (A) (A) (A) (A) (A) (A) (A)
                 (A) (A) (A) (A) (A) (A) (A) (A) (A) (A) (A) (A)
                 (A) (A) (A) (A) (A) (A) (A) (A) (A) (A) (A) (A)
 The electronic state is 2-A.
 Alpha  occ. eigenvalues --  -19.33318 -10.43306 -10.42968 -10.42055 -10.40156
 Alpha  occ. eigenvalues --  -10.40082 -10.39802 -10.39611 -10.34404  -1.20885
 Alpha  occ. eigenvalues --   -1.06908  -0.98019  -0.94469  -0.91137  -0.81714
 Alpha  occ. eigenvalues --   -0.81125  -0.76641  -0.72491  -0.70052  -0.67008
 Alpha  occ. eigenvalues --   -0.64808  -0.63517  -0.61865  -0.60839  -0.57543
 Alpha  occ. eigenvalues --   -0.56857  -0.54864  -0.54515  -0.53281  -0.51853
 Alpha  occ. eigenvalues --   -0.48621  -0.46735  -0.46092
 Alpha virt. eigenvalues --   -0.23042  -0.21471  -0.10480  -0.09442  -0.07712
 Alpha virt. eigenvalues --   -0.06670  -0.05092  -0.03942  -0.03231  -0.01276
 Alpha virt. eigenvalues --   -0.00282   0.00265   0.01012   0.03598   0.04405
 Alpha virt. eigenvalues --    0.06329   0.09710   0.10990   0.11395   0.13178
 Alpha virt. eigenvalues --    0.15848   0.21878   0.23157   0.24493   0.25352
 Alpha virt. eigenvalues --    0.26282   0.26877   0.29201   0.30169   0.30331
 Alpha virt. eigenvalues --    0.31993   0.34586   0.35875   0.37859   0.39181
 Alpha virt. eigenvalues --    0.40546   0.42244   0.43884   0.45545   0.46271
 Alpha virt. eigenvalues --    0.46816   0.48451   0.48727   0.49641   0.51220
 Alpha virt. eigenvalues --    0.52256   0.53271   0.53805   0.54569   0.54617
 Alpha virt. eigenvalues --    0.55336   0.55537   0.57890   0.60305   0.64015
 Alpha virt. eigenvalues --    0.65024   0.72256   0.73829   0.77327   0.84363
 Alpha virt. eigenvalues --    0.86634   0.89084   0.94168   0.99056   1.01141
 Alpha virt. eigenvalues --    1.03078   1.04988   1.07941   1.08229   1.09764
 Alpha virt. eigenvalues --    1.10023   1.12817   1.22238   1.23044   1.27807
 Alpha virt. eigenvalues --    1.31924   1.34160   1.38184   1.43060   1.46263
 Alpha virt. eigenvalues --    1.48075   1.49816   1.52362   1.52890   1.53893
 Alpha virt. eigenvalues --    1.54455   1.56212   1.56947   1.58804   1.60681
 Alpha virt. eigenvalues --    1.62870   1.63839   1.65568   1.67533   1.68184
 Alpha virt. eigenvalues --    1.69341   1.73095   1.74517   1.75324   1.78486
 Alpha virt. eigenvalues --    1.78976   1.79530   1.85003   1.89978   1.92748
 Alpha virt. eigenvalues --    1.93837   1.94480   1.95387   1.97279   2.02823
 Alpha virt. eigenvalues --    2.05235   2.07668   2.09265   2.09721   2.13636
 Alpha virt. eigenvalues --    2.14095   2.18605   2.20927   2.27566   2.32554
 Alpha virt. eigenvalues --    2.37603   2.39163   2.40282   2.42163   2.43817
 Alpha virt. eigenvalues --    2.52669   2.53060   2.60052   2.63631   2.65565
 Alpha virt. eigenvalues --    2.66593   2.68291   2.73841   2.78258   2.79315
 Alpha virt. eigenvalues --    2.83121   2.89400   2.92021   2.96106   3.01009
 Alpha virt. eigenvalues --    3.20125   3.41390   3.58488
  Beta  occ. eigenvalues --  -19.32946 -10.43295 -10.42493 -10.41528 -10.40063
  Beta  occ. eigenvalues --  -10.39960 -10.39804 -10.39640 -10.34318  -1.20126
  Beta  occ. eigenvalues --   -1.06029  -0.96894  -0.94238  -0.90448  -0.81197
  Beta  occ. eigenvalues --   -0.80644  -0.76241  -0.72278  -0.69574  -0.66636
  Beta  occ. eigenvalues --   -0.64317  -0.63105  -0.61788  -0.59568  -0.56941
  Beta  occ. eigenvalues --   -0.55517  -0.54579  -0.54363  -0.52736  -0.51134
  Beta  occ. eigenvalues --   -0.45925  -0.45589
  Beta virt. eigenvalues --   -0.39464  -0.20410  -0.20114  -0.10339  -0.09297
  Beta virt. eigenvalues --   -0.07367  -0.05471  -0.04983  -0.03727  -0.03066
  Beta virt. eigenvalues --   -0.01076  -0.00112   0.00507   0.01183   0.03946
  Beta virt. eigenvalues --    0.04830   0.06849   0.09886   0.11302   0.11886
  Beta virt. eigenvalues --    0.13479   0.16268   0.22455   0.23173   0.24750
  Beta virt. eigenvalues --    0.25901   0.26476   0.27670   0.29568   0.30796
  Beta virt. eigenvalues --    0.30932   0.32238   0.35281   0.36215   0.38171
  Beta virt. eigenvalues --    0.40100   0.40989   0.42654   0.44188   0.45928
  Beta virt. eigenvalues --    0.46570   0.47237   0.48724   0.48922   0.49893
  Beta virt. eigenvalues --    0.51927   0.52460   0.53505   0.53975   0.54832
  Beta virt. eigenvalues --    0.55038   0.55684   0.55757   0.58057   0.60565
  Beta virt. eigenvalues --    0.64447   0.65313   0.72579   0.74052   0.77823
  Beta virt. eigenvalues --    0.84576   0.86787   0.89467   0.94921   0.99675
  Beta virt. eigenvalues --    1.01704   1.04291   1.05137   1.08240   1.08733
  Beta virt. eigenvalues --    1.10149   1.10646   1.13096   1.22607   1.23540
  Beta virt. eigenvalues --    1.28120   1.32122   1.34386   1.38249   1.43420
  Beta virt. eigenvalues --    1.46472   1.48321   1.50033   1.53000   1.53821
  Beta virt. eigenvalues --    1.54611   1.54863   1.56546   1.57274   1.59353
  Beta virt. eigenvalues --    1.60750   1.63193   1.63969   1.65864   1.68001
  Beta virt. eigenvalues --    1.68719   1.69727   1.73488   1.75067   1.75913
  Beta virt. eigenvalues --    1.78772   1.79138   1.79970   1.85420   1.90047
  Beta virt. eigenvalues --    1.93011   1.94092   1.94997   1.96176   1.97706
  Beta virt. eigenvalues --    2.03113   2.05720   2.08988   2.09548   2.10358
  Beta virt. eigenvalues --    2.14291   2.14504   2.19045   2.21429   2.27993
  Beta virt. eigenvalues --    2.33176   2.38106   2.39889   2.40782   2.42698
  Beta virt. eigenvalues --    2.44595   2.52773   2.53091   2.60309   2.64010
  Beta virt. eigenvalues --    2.65763   2.67026   2.68804   2.74389   2.78487
  Beta virt. eigenvalues --    2.80038   2.83475   2.89634   2.92293   2.96549
  Beta virt. eigenvalues --    3.01303   3.20619   3.41586   3.58752
          Condensed to atoms (all electrons):
               1          2          3          4          5          6
     1  C    4.522132   0.402419  -0.058389  -0.049428  -0.000368  -0.000525
     2  C    0.402419   4.659137   0.318184   0.324922  -0.062880   0.008689
     3  O   -0.058389   0.318184   7.669810  -0.050514   0.005318  -0.000174
     4  C   -0.049428   0.324922  -0.050514   5.667425   0.142239   0.116926
     5  C   -0.000368  -0.062880   0.005318   0.142239   5.159613   0.280583
     6  C   -0.000525   0.008689  -0.000174   0.116926   0.280583   5.049944
     7  C    0.000003  -0.000899  -0.000010  -0.163785   0.110814   0.183800
     8  C   -0.000495   0.010109   0.001174   0.100678  -0.133867   0.094931
     9  C   -0.011517  -0.073379   0.004040   0.124658   0.047344  -0.129052
    10  H    0.387961  -0.007515  -0.000820  -0.017010  -0.001986   0.000133
    11  H    0.381312  -0.007764   0.002913   0.009131  -0.000134   0.000019
    12  H    0.375978  -0.014227   0.004037  -0.000688   0.002430  -0.000281
    13  H   -0.011162   0.366810  -0.025531  -0.048836  -0.007981   0.000642
    14  H    0.008456  -0.028946   0.318611   0.003543   0.001008  -0.000093
    15  H    0.000074  -0.010509   0.000084  -0.075552   0.451543  -0.053670
    16  H    0.000001  -0.000145   0.000001   0.014562  -0.058536   0.448693
    17  H    0.000001   0.000031   0.000000  -0.001523   0.012136  -0.060835
    18  H    0.000004  -0.000166  -0.000010   0.014780  -0.001860   0.012629
    19  H   -0.000978  -0.015767   0.019134  -0.083030   0.013327  -0.001790
               7          8          9         10         11         12
     1  C    0.000003  -0.000495  -0.011517   0.387961   0.381312   0.375978
     2  C   -0.000899   0.010109  -0.073379  -0.007515  -0.007764  -0.014227
     3  O   -0.000010   0.001174   0.004040  -0.000820   0.002913   0.004037
     4  C   -0.163785   0.100678   0.124658  -0.017010   0.009131  -0.000688
     5  C    0.110814  -0.133867   0.047344  -0.001986  -0.000134   0.002430
     6  C    0.183800   0.094931  -0.129052   0.000133   0.000019  -0.000281
     7  C    5.128204   0.184044   0.112001  -0.000012   0.000001  -0.000015
     8  C    0.184044   5.071726   0.268630  -0.000231   0.000006   0.000089
     9  C    0.112001   0.268630   5.189565   0.005974  -0.000192  -0.000822
    10  H   -0.000012  -0.000231   0.005974   0.609243  -0.017898  -0.018877
    11  H    0.000001   0.000006  -0.000192  -0.017898   0.570596  -0.013519
    12  H   -0.000015   0.000089  -0.000822  -0.018877  -0.013519   0.624574
    13  H   -0.000047  -0.000224   0.013020   0.007556  -0.009752  -0.004710
    14  H    0.000006  -0.000304  -0.001557  -0.000275  -0.000124  -0.000484
    15  H    0.012539  -0.001597   0.012847   0.000027  -0.000125   0.000971
    16  H   -0.066893   0.012662  -0.001966   0.000001  -0.000000   0.000000
    17  H    0.445881  -0.060584   0.012006  -0.000000   0.000000  -0.000000
    18  H   -0.066614   0.450711  -0.060877   0.000002  -0.000000   0.000001
    19  H    0.012432  -0.048903   0.450759   0.001650  -0.000201   0.000064
              13         14         15         16         17         18
     1  C   -0.011162   0.008456   0.000074   0.000001   0.000001   0.000004
     2  C    0.366810  -0.028946  -0.010509  -0.000145   0.000031  -0.000166
     3  O   -0.025531   0.318611   0.000084   0.000001   0.000000  -0.000010
     4  C   -0.048836   0.003543  -0.075552   0.014562  -0.001523   0.014780
     5  C   -0.007981   0.001008   0.451543  -0.058536   0.012136  -0.001860
     6  C    0.000642  -0.000093  -0.053670   0.448693  -0.060835   0.012629
     7  C   -0.000047   0.000006   0.012539  -0.066893   0.445881  -0.066614
     8  C   -0.000224  -0.000304  -0.001597   0.012662  -0.060584   0.450711
     9  C    0.013020  -0.001557   0.012847  -0.001966   0.012006  -0.060877
    10  H    0.007556  -0.000275   0.000027   0.000001  -0.000000   0.000002
    11  H   -0.009752  -0.000124  -0.000125  -0.000000   0.000000  -0.000000
    12  H   -0.004710  -0.000484   0.000971   0.000000  -0.000000   0.000001
    13  H    0.649290  -0.005361   0.006153   0.000005  -0.000001   0.000003
    14  H   -0.005361   0.509126   0.000035   0.000000  -0.000000   0.000013
    15  H    0.006153   0.000035   0.618861  -0.010731  -0.000164   0.000018
    16  H    0.000005   0.000000  -0.010731   0.606970  -0.009992  -0.000177
    17  H   -0.000001  -0.000000  -0.000164  -0.009992   0.595079  -0.010095
    18  H    0.000003   0.000013   0.000018  -0.000177  -0.010095   0.606212
    19  H    0.001116   0.000036  -0.000097   0.000018  -0.000143  -0.010319
              19
     1  C   -0.000978
     2  C   -0.015767
     3  O    0.019134
     4  C   -0.083030
     5  C    0.013327
     6  C   -0.001790
     7  C    0.012432
     8  C   -0.048903
     9  C    0.450759
    10  H    0.001650
    11  H   -0.000201
    12  H    0.000064
    13  H    0.001116
    14  H    0.000036
    15  H   -0.000097
    16  H    0.000018
    17  H   -0.000143
    18  H   -0.010319
    19  H    0.609334
          Atomic-Atomic Spin Densities.
               1          2          3          4          5          6
     1  C    0.040076   0.013540  -0.002643  -0.000302  -0.001891   0.000041
     2  C    0.013540  -0.008819  -0.005382  -0.027908  -0.003208   0.000346
     3  O   -0.002643  -0.005382   0.153309  -0.009014  -0.000067   0.000011
     4  C   -0.000302  -0.027908  -0.009014   0.359128   0.028403  -0.002872
     5  C   -0.001891  -0.003208  -0.000067   0.028403   0.060919  -0.025599
     6  C    0.000041   0.000346   0.000011  -0.002872  -0.025599  -0.000764
     7  C    0.000078  -0.000053   0.000001  -0.012160  -0.003216   0.015096
     8  C   -0.000050   0.000223   0.000110  -0.001882  -0.003462   0.002247
     9  C   -0.002824  -0.003219   0.001268   0.021889   0.003080  -0.003398
    10  H   -0.004315  -0.000645   0.000905   0.001461   0.000272  -0.000016
    11  H    0.001660  -0.000835  -0.000405  -0.000375   0.000045  -0.000001
    12  H    0.000293   0.000289  -0.000017   0.000185   0.000004  -0.000004
    13  H   -0.009345   0.016514  -0.001676  -0.013076  -0.000177   0.000140
    14  H    0.000420  -0.000302  -0.001064   0.003294   0.000046  -0.000014
    15  H   -0.000180   0.000168   0.000010  -0.000854   0.001638   0.000309
    16  H   -0.000001   0.000003   0.000000   0.000146   0.000057   0.001213
    17  H    0.000000   0.000001  -0.000000  -0.000012  -0.000226  -0.000742
    18  H   -0.000001   0.000005   0.000002   0.000118  -0.000077   0.000128
    19  H   -0.000456   0.000020   0.000234  -0.000797  -0.000163  -0.000025
               7          8          9         10         11         12
     1  C    0.000078  -0.000050  -0.002824  -0.004315   0.001660   0.000293
     2  C   -0.000053   0.000223  -0.003219  -0.000645  -0.000835   0.000289
     3  O    0.000001   0.000110   0.001268   0.000905  -0.000405  -0.000017
     4  C   -0.012160  -0.001882   0.021889   0.001461  -0.000375   0.000185
     5  C   -0.003216  -0.003462   0.003080   0.000272   0.000045   0.000004
     6  C    0.015096   0.002247  -0.003398  -0.000016  -0.000001  -0.000004
     7  C    0.377917   0.012411  -0.003332  -0.000033  -0.000000  -0.000005
     8  C    0.012411  -0.020667  -0.024859  -0.000021   0.000002  -0.000002
     9  C   -0.003332  -0.024859   0.084220   0.001067   0.000056   0.000035
    10  H   -0.000033  -0.000021   0.001067   0.003056   0.001209   0.000244
    11  H   -0.000000   0.000002   0.000056   0.001209   0.001606   0.000144
    12  H   -0.000005  -0.000002   0.000035   0.000244   0.000144  -0.002118
    13  H    0.000001   0.000051   0.000592   0.000622   0.001077   0.000036
    14  H   -0.000011  -0.000100   0.000335  -0.000109  -0.000028   0.000001
    15  H    0.000056  -0.000080   0.000070   0.000006   0.000013   0.000001
    16  H   -0.001067   0.000099  -0.000074   0.000000   0.000000  -0.000000
    17  H    0.003980  -0.000661  -0.000206  -0.000000   0.000000  -0.000000
    18  H   -0.001035   0.001362  -0.000253   0.000001   0.000000   0.000000
    19  H    0.000007   0.000071   0.002706   0.000142   0.000038  -0.000003
              13         14         15         16         17         18
     1  C   -0.009345   0.000420  -0.000180  -0.000001   0.000000  -0.000001
     2  C    0.016514  -0.000302   0.000168   0.000003   0.000001   0.000005
     3  O   -0.001676  -0.001064   0.000010   0.000000  -0.000000   0.000002
     4  C   -0.013076   0.003294  -0.000854   0.000146  -0.000012   0.000118
     5  C   -0.000177   0.000046   0.001638   0.000057  -0.000226  -0.000077
     6  C    0.000140  -0.000014   0.000309   0.001213  -0.000742   0.000128
     7  C    0.000001  -0.000011   0.000056  -0.001067   0.003980  -0.001035
     8  C    0.000051  -0.000100  -0.000080   0.000099  -0.000661   0.001362
     9  C    0.000592   0.000335   0.000070  -0.000074  -0.000206  -0.000253
    10  H    0.000622  -0.000109   0.000006   0.000000  -0.000000   0.000001
    11  H    0.001077  -0.000028   0.000013   0.000000   0.000000   0.000000
    12  H    0.000036   0.000001   0.000001  -0.000000  -0.000000   0.000000
    13  H    0.056473  -0.001338   0.000199   0.000002  -0.000000   0.000000
    14  H   -0.001338  -0.002563  -0.000010  -0.000000   0.000000  -0.000001
    15  H    0.000199  -0.000010  -0.004967   0.000130   0.000005  -0.000001
    16  H    0.000002  -0.000000   0.000130  -0.001436   0.000169   0.000001
    17  H   -0.000000   0.000000   0.000005   0.000169  -0.018394   0.000169
    18  H    0.000000  -0.000001  -0.000001   0.000001   0.000169  -0.000264
    19  H    0.000093  -0.000270   0.000003  -0.000001   0.000004   0.000189
              19
     1  C   -0.000456
     2  C    0.000020
     3  O    0.000234
     4  C   -0.000797
     5  C   -0.000163
     6  C   -0.000025
     7  C    0.000007
     8  C    0.000071
     9  C    0.002706
    10  H    0.000142
    11  H    0.000038
    12  H   -0.000003
    13  H    0.000093
    14  H   -0.000270
    15  H    0.000003
    16  H   -0.000001
    17  H    0.000004
    18  H    0.000189
    19  H   -0.006448
 Mulliken charges and spin densities:
               1          2
     1  C    0.054522   0.034102
     2  C    0.131893  -0.019262
     3  O   -0.207860   0.135581
     4  C   -0.028496   0.345373
     5  C    0.041258   0.056378
     6  C    0.049430  -0.013904
     7  C    0.108550   0.388635
     8  C    0.051446  -0.035207
     9  C    0.038518   0.077155
    10  H    0.052075   0.003846
    11  H    0.085731   0.004206
    12  H    0.045481  -0.000917
    13  H    0.069011   0.050189
    14  H    0.196311  -0.001713
    15  H    0.049292  -0.003482
    16  H    0.065527  -0.000758
    17  H    0.078205  -0.015911
    18  H    0.065745   0.000343
    19  H    0.053362  -0.004654
 Sum of Mulliken charges =   1.00000   1.00000
 Mulliken charges and spin densities with hydrogens summed into heavy atoms:
               1          2
     1  C    0.237809   0.041237
     2  C    0.200904   0.030927
     3  O   -0.011549   0.133868
     4  C   -0.028496   0.345373
     5  C    0.090550   0.052896
     6  C    0.114957  -0.014661
     7  C    0.186755   0.372724
     8  C    0.117191  -0.034863
     9  C    0.091879   0.072501
 Electronic spatial extent (au):  <R**2>=           1243.4870
 Charge=              1.0000 electrons
 Dipole moment (field-independent basis, Debye):
    X=              2.9001    Y=             -0.6268    Z=             -0.9159  Tot=              3.1052
 Quadrupole moment (field-independent basis, Debye-Ang):
   XX=            -30.0889   YY=            -41.0503   ZZ=            -47.8198
   XY=              2.6876   XZ=              1.7891   YZ=              0.6244
 Traceless Quadrupole moment (field-independent basis, Debye-Ang):
   XX=              9.5641   YY=             -1.3973   ZZ=             -8.1668
   XY=              2.6876   XZ=              1.7891   YZ=              0.6244
 Octapole moment (field-independent basis, Debye-Ang**2):
  XXX=             35.7443  YYY=              3.8505  ZZZ=             -8.5939  XYY=              5.5641
  XXY=             -7.3298  XXZ=              3.6754  XZZ=            -14.6608  YZZ=              4.7752
  YYZ=             -3.8169  XYZ=              7.1140
 Hexadecapole moment (field-independent basis, Debye-Ang**3):
 XXXX=           -901.9535 YYYY=           -298.9127 ZZZZ=           -144.1638 XXXY=             18.6476
 XXXZ=              5.2226 YYYX=             -7.7758 YYYZ=              6.2029 ZZZX=             17.4971
 ZZZY=            -11.3981 XXYY=           -209.2357 XXZZ=           -195.8641 YYZZ=            -75.4629
 XXYZ=              2.0957 YYXZ=              8.7227 ZZXY=             -7.9149
 N-N= 4.241370634760D+02 E-N=-1.730441824434D+03  KE= 3.814880640189D+02
                          Isotropic Fermi Contact Couplings
        Atom                 a.u.       MegaHertz       Gauss      10(-4) cm-1
     1  C(13)              0.02826      31.76603      11.33491      10.59601
     2  C(13)             -0.01861     -20.91927      -7.46452      -6.97792
     3  O(17)              0.05219     -31.63899     -11.28958     -10.55363
     4  C(13)              0.05125      57.61845      20.55970      19.21945
     5  C(13)              0.00149       1.67212       0.59665       0.55776
     6  C(13)             -0.01120     -12.59139      -4.49292      -4.20004
     7  C(13)              0.05793      65.12062      23.23666      21.72190
     8  C(13)             -0.01464     -16.45910      -5.87302      -5.49016
     9  C(13)              0.00462       5.19468       1.85359       1.73276
    10  H(1)               0.00028       1.24378       0.44381       0.41488
    11  H(1)               0.00218       9.72452       3.46995       3.24375
    12  H(1)              -0.00031      -1.40200      -0.50027      -0.46766
    13  H(1)               0.02386     106.65747      38.05804      35.57710
    14  H(1)              -0.00164      -7.34398      -2.62051      -2.44969
    15  H(1)              -0.00124      -5.53217      -1.97402      -1.84533
    16  H(1)              -0.00030      -1.33578      -0.47664      -0.44557
    17  H(1)              -0.00510     -22.81227      -8.13999      -7.60936
    18  H(1)               0.00010       0.43273       0.15441       0.14434
    19  H(1)              -0.00143      -6.39088      -2.28042      -2.13177
 --------------------------------------------------------
       Center         ----  Spin Dipole Couplings  ----
                      3XX-RR        3YY-RR        3ZZ-RR
 --------------------------------------------------------
     1   Atom        0.012544     -0.030212      0.017668
     2   Atom       -0.025478     -0.023818      0.049296
     3   Atom        0.204256     -0.145573     -0.058683
     4   Atom       -0.182008     -0.165064      0.347072
     5   Atom       -0.043589     -0.035794      0.079383
     6   Atom       -0.008006     -0.003994      0.012000
     7   Atom       -0.191923     -0.173122      0.365045
     8   Atom        0.003638      0.005381     -0.009019
     9   Atom       -0.056957     -0.020395      0.077352
    10   Atom       -0.000164     -0.003421      0.003585
    11   Atom        0.005877     -0.004300     -0.001577
    12   Atom       -0.002000      0.002229     -0.000229
    13   Atom       -0.001504      0.005580     -0.004076
    14   Atom       -0.002189     -0.013355      0.015544
    15   Atom       -0.007219      0.011904     -0.004685
    16   Atom       -0.003810      0.008293     -0.004482
    17   Atom        0.028779     -0.023879     -0.004900
    18   Atom       -0.003420      0.007212     -0.003792
    19   Atom       -0.004314      0.009263     -0.004949
 --------------------------------------------------------
                        XY            XZ            YZ
 --------------------------------------------------------
     1   Atom        0.006775     -0.047189     -0.009804
     2   Atom       -0.001819      0.004305      0.022961
     3   Atom        0.255578      0.332962      0.168074
     4   Atom       -0.013331      0.061013     -0.110131
     5   Atom       -0.001548     -0.015532     -0.023015
     6   Atom        0.005408     -0.008503     -0.004276
     7   Atom        0.014128     -0.055824     -0.133385
     8   Atom       -0.001950     -0.005495     -0.003734
     9   Atom        0.008700     -0.011847     -0.062940
    10   Atom        0.001187     -0.003540      0.002671
    11   Atom        0.002353     -0.000497     -0.001083
    12   Atom        0.001661     -0.002252     -0.007044
    13   Atom        0.005317      0.005108      0.008686
    14   Atom        0.004714     -0.008183     -0.011015
    15   Atom        0.001246      0.000027      0.004014
    16   Atom       -0.003185     -0.000652      0.002595
    17   Atom        0.006229      0.003984     -0.004164
    18   Atom       -0.000758      0.000147      0.004008
    19   Atom       -0.006048     -0.002584      0.005133
 --------------------------------------------------------


 ---------------------------------------------------------------------------------
              Anisotropic Spin Dipole Couplings in Principal Axis System
 ---------------------------------------------------------------------------------

       Atom             a.u.   MegaHertz   Gauss  10(-4) cm-1        Axes

              Baa    -0.0337    -4.528    -1.616    -1.510  0.4900  0.6554  0.5748
     1 C(13)  Bbb    -0.0301    -4.039    -1.441    -1.347 -0.5446  0.7450 -0.3851
              Bcc     0.0638     8.567     3.057     2.858 -0.6806 -0.1243  0.7220
 
              Baa    -0.0318    -4.271    -1.524    -1.425  0.4285  0.8632 -0.2671
     2 C(13)  Bbb    -0.0242    -3.254    -1.161    -1.085  0.9024 -0.4234  0.0794
              Bcc     0.0561     7.524     2.685     2.510  0.0446  0.2750  0.9604
 
              Baa    -0.2872    20.782     7.416     6.932 -0.6464  0.3835  0.6596
     3 O(17)  Bbb    -0.2756    19.943     7.116     6.652 -0.0641  0.8341 -0.5478
              Bcc     0.5628   -40.725   -14.532   -13.585  0.7603  0.3964  0.5145
 
              Baa    -0.1893   -25.407    -9.066    -8.475  0.9000  0.4358 -0.0129
     4 C(13)  Bbb    -0.1874   -25.146    -8.973    -8.388 -0.4216  0.8774  0.2289
              Bcc     0.3767    50.554    18.039    16.863  0.1111 -0.2006  0.9734
 
              Baa    -0.0479    -6.425    -2.293    -2.143  0.8602  0.4730  0.1905
     5 C(13)  Bbb    -0.0377    -5.054    -1.804    -1.686 -0.4967  0.8617  0.1035
              Bcc     0.0855    11.480     4.096     3.829 -0.1152 -0.1837  0.9762
 
              Baa    -0.0128    -1.723    -0.615    -0.575  0.8759 -0.4261  0.2265
     6 C(13)  Bbb    -0.0040    -0.535    -0.191    -0.179  0.3159  0.8611  0.3983
              Bcc     0.0168     2.258     0.806     0.753 -0.3648 -0.2773  0.8888
 
              Baa    -0.2045   -27.444    -9.793    -9.154 -0.1432  0.9667  0.2123
     7 C(13)  Bbb    -0.1974   -26.483    -9.450    -8.834  0.9850  0.1182  0.1258
              Bcc     0.4019    53.928    19.243    17.988 -0.0965 -0.2272  0.9691
 
              Baa    -0.0121    -1.620    -0.578    -0.540  0.3467  0.2331  0.9086
     8 C(13)  Bbb     0.0054     0.728     0.260     0.243  0.7882  0.4527 -0.4169
              Bcc     0.0066     0.892     0.318     0.298 -0.5085  0.8607 -0.0268
 
              Baa    -0.0591    -7.927    -2.828    -2.644  0.9461 -0.3175 -0.0643
     9 C(13)  Bbb    -0.0504    -6.757    -2.411    -2.254  0.3121  0.8404  0.4431
              Bcc     0.1094    14.684     5.239     4.898 -0.0866 -0.4393  0.8941
 
              Baa    -0.0055    -2.921    -1.042    -0.974 -0.4505  0.7931 -0.4098
    10 H(1)   Bbb    -0.0006    -0.300    -0.107    -0.100  0.7653  0.5795  0.2802
              Bcc     0.0060     3.221     1.149     1.074 -0.4597  0.1874  0.8681
 
              Baa    -0.0051    -2.710    -0.967    -0.904 -0.1909  0.9451  0.2652
    11 H(1)   Bbb    -0.0014    -0.736    -0.263    -0.246  0.1437 -0.2403  0.9600
              Bcc     0.0065     3.447     1.230     1.150  0.9710  0.2214 -0.0899
 
              Baa    -0.0063    -3.343    -1.193    -1.115  0.1719  0.6087  0.7745
    12 H(1)   Bbb    -0.0026    -1.371    -0.489    -0.457  0.9544 -0.2977  0.0221
              Bcc     0.0088     4.714     1.682     1.572  0.2441  0.7354 -0.6321
 
              Baa    -0.0097    -5.175    -1.847    -1.726 -0.2867 -0.3961  0.8723
    13 H(1)   Bbb    -0.0043    -2.310    -0.824    -0.771  0.8601 -0.5074  0.0523
              Bcc     0.0140     7.485     2.671     2.497  0.4219  0.7653  0.4862
 
              Baa    -0.0173    -9.253    -3.302    -3.086 -0.1428  0.9487  0.2822
    14 H(1)   Bbb    -0.0054    -2.869    -1.024    -0.957  0.9260  0.0273  0.3765
              Bcc     0.0227    12.122     4.325     4.043 -0.3495 -0.3151  0.8824
 
              Baa    -0.0073    -3.911    -1.395    -1.305  0.9877 -0.0905  0.1272
    15 H(1)   Bbb    -0.0056    -2.971    -1.060    -0.991 -0.1439 -0.2118  0.9667
              Bcc     0.0129     6.882     2.456     2.296  0.0606  0.9731  0.2222
 
              Baa    -0.0050    -2.663    -0.950    -0.888  0.0698 -0.1751  0.9821
    16 H(1)   Bbb    -0.0046    -2.453    -0.875    -0.818  0.9693  0.2446 -0.0253
              Bcc     0.0096     5.116     1.825     1.706 -0.2358  0.9537  0.1868
 
              Baa    -0.0256   -13.678    -4.881    -4.563 -0.1268  0.9675  0.2186
    17 H(1)   Bbb    -0.0042    -2.252    -0.804    -0.751 -0.0739 -0.2290  0.9706
              Bcc     0.0299    15.930     5.684     5.314  0.9892  0.1069  0.1006
 
              Baa    -0.0052    -2.763    -0.986    -0.922 -0.2122 -0.3125  0.9259
    18 H(1)   Bbb    -0.0034    -1.802    -0.643    -0.601  0.9756 -0.0131  0.2192
              Bcc     0.0086     4.565     1.629     1.523 -0.0563  0.9498  0.3076
 
              Baa    -0.0072    -3.863    -1.379    -1.289  0.7029  0.0366  0.7104
    19 H(1)   Bbb    -0.0061    -3.262    -1.164    -1.088 -0.6205 -0.4569  0.6374
              Bcc     0.0134     7.125     2.542     2.377 -0.3479  0.8888  0.2984
 

 ---------------------------------------------------------------------------------

 ******************************Gaussian NBO Version 3.1******************************
             N A T U R A L   A T O M I C   O R B I T A L   A N D
          N A T U R A L   B O N D   O R B I T A L   A N A L Y S I S
 ******************************Gaussian NBO Version 3.1******************************
       /RESON  / : Allow strongly delocalized NBO set

 Analyzing the SCF density

 Job title: 7                                                               

 Storage needed:     94206 in NPA,    124807 in NBO ( 939522101 available)
 GSVD:  LWork=       19126 too small for GESVD, short by        3899 words or        3899 for optimal perf.


 NATURAL POPULATIONS:  Natural atomic orbital occupancies 
                                                          
   NAO  Atom  No  lang   Type(AO)    Occupancy
 --------------------------------------------
     1    C    1  S      Cor( 1S)     1.99918
     2    C    1  S      Val( 2S)     1.10635
     3    C    1  S      Ryd( 3S)     0.00099
     4    C    1  px     Val( 2p)     1.21100
     5    C    1  px     Ryd( 3p)     0.00300
     6    C    1  py     Val( 2p)     1.22930
     7    C    1  py     Ryd( 3p)     0.00255
     8    C    1  pz     Val( 2p)     1.07202
     9    C    1  pz     Ryd( 3p)     0.00168
    10    C    1  dxy    Ryd( 3d)     0.00036
    11    C    1  dxz    Ryd( 3d)     0.00042
    12    C    1  dyz    Ryd( 3d)     0.00055
    13    C    1  dx2y2  Ryd( 3d)     0.00059
    14    C    1  dz2    Ryd( 3d)     0.00056

    15    C    2  S      Cor( 1S)     1.99888
    16    C    2  S      Val( 2S)     0.92983
    17    C    2  S      Ryd( 3S)     0.00225
    18    C    2  px     Val( 2p)     0.96583
    19    C    2  px     Ryd( 3p)     0.00462
    20    C    2  py     Val( 2p)     0.88648
    21    C    2  py     Ryd( 3p)     0.00648
    22    C    2  pz     Val( 2p)     1.09768
    23    C    2  pz     Ryd( 3p)     0.00215
    24    C    2  dxy    Ryd( 3d)     0.00146
    25    C    2  dxz    Ryd( 3d)     0.00102
    26    C    2  dyz    Ryd( 3d)     0.00180
    27    C    2  dx2y2  Ryd( 3d)     0.00199
    28    C    2  dz2    Ryd( 3d)     0.00129

    29    O    3  S      Cor( 1S)     1.99975
    30    O    3  S      Val( 2S)     1.67957
    31    O    3  S      Ryd( 3S)     0.00132
    32    O    3  px     Val( 2p)     1.74743
    33    O    3  px     Ryd( 3p)     0.00150
    34    O    3  py     Val( 2p)     1.59199
    35    O    3  py     Ryd( 3p)     0.00144
    36    O    3  pz     Val( 2p)     1.60617
    37    O    3  pz     Ryd( 3p)     0.00246
    38    O    3  dxy    Ryd( 3d)     0.00108
    39    O    3  dxz    Ryd( 3d)     0.00108
    40    O    3  dyz    Ryd( 3d)     0.00059
    41    O    3  dx2y2  Ryd( 3d)     0.00099
    42    O    3  dz2    Ryd( 3d)     0.00077

    43    C    4  S      Cor( 1S)     1.99881
    44    C    4  S      Val( 2S)     0.90184
    45    C    4  S      Ryd( 3S)     0.00281
    46    C    4  px     Val( 2p)     1.09666
    47    C    4  px     Ryd( 3p)     0.00536
    48    C    4  py     Val( 2p)     1.08295
    49    C    4  py     Ryd( 3p)     0.00393
    50    C    4  pz     Val( 2p)     0.80236
    51    C    4  pz     Ryd( 3p)     0.00301
    52    C    4  dxy    Ryd( 3d)     0.00090
    53    C    4  dxz    Ryd( 3d)     0.00073
    54    C    4  dyz    Ryd( 3d)     0.00073
    55    C    4  dx2y2  Ryd( 3d)     0.00090
    56    C    4  dz2    Ryd( 3d)     0.00048

    57    C    5  S      Cor( 1S)     1.99888
    58    C    5  S      Val( 2S)     0.95577
    59    C    5  S      Ryd( 3S)     0.00164
    60    C    5  px     Val( 2p)     1.09117
    61    C    5  px     Ryd( 3p)     0.00422
    62    C    5  py     Val( 2p)     1.16611
    63    C    5  py     Ryd( 3p)     0.00579
    64    C    5  pz     Val( 2p)     0.94382
    65    C    5  pz     Ryd( 3p)     0.00118
    66    C    5  dxy    Ryd( 3d)     0.00082
    67    C    5  dxz    Ryd( 3d)     0.00048
    68    C    5  dyz    Ryd( 3d)     0.00043
    69    C    5  dx2y2  Ryd( 3d)     0.00064
    70    C    5  dz2    Ryd( 3d)     0.00041

    71    C    6  S      Cor( 1S)     1.99898
    72    C    6  S      Val( 2S)     0.96953
    73    C    6  S      Ryd( 3S)     0.00124
    74    C    6  px     Val( 2p)     1.11313
    75    C    6  px     Ryd( 3p)     0.00510
    76    C    6  py     Val( 2p)     1.14504
    77    C    6  py     Ryd( 3p)     0.00557
    78    C    6  pz     Val( 2p)     0.93018
    79    C    6  pz     Ryd( 3p)     0.00090
    80    C    6  dxy    Ryd( 3d)     0.00076
    81    C    6  dxz    Ryd( 3d)     0.00049
    82    C    6  dyz    Ryd( 3d)     0.00048
    83    C    6  dx2y2  Ryd( 3d)     0.00074
    84    C    6  dz2    Ryd( 3d)     0.00039

    85    C    7  S      Cor( 1S)     1.99894
    86    C    7  S      Val( 2S)     0.98157
    87    C    7  S      Ryd( 3S)     0.00135
    88    C    7  px     Val( 2p)     1.20235
    89    C    7  px     Ryd( 3p)     0.00597
    90    C    7  py     Val( 2p)     1.04151
    91    C    7  py     Ryd( 3p)     0.00338
    92    C    7  pz     Val( 2p)     0.78643
    93    C    7  pz     Ryd( 3p)     0.00065
    94    C    7  dxy    Ryd( 3d)     0.00081
    95    C    7  dxz    Ryd( 3d)     0.00050
    96    C    7  dyz    Ryd( 3d)     0.00062
    97    C    7  dx2y2  Ryd( 3d)     0.00083
    98    C    7  dz2    Ryd( 3d)     0.00046

    99    C    8  S      Cor( 1S)     1.99897
   100    C    8  S      Val( 2S)     0.96877
   101    C    8  S      Ryd( 3S)     0.00127
   102    C    8  px     Val( 2p)     1.07952
   103    C    8  px     Ryd( 3p)     0.00457
   104    C    8  py     Val( 2p)     1.17230
   105    C    8  py     Ryd( 3p)     0.00602
   106    C    8  pz     Val( 2p)     0.94506
   107    C    8  pz     Ryd( 3p)     0.00105
   108    C    8  dxy    Ryd( 3d)     0.00079
   109    C    8  dxz    Ryd( 3d)     0.00045
   110    C    8  dyz    Ryd( 3d)     0.00048
   111    C    8  dx2y2  Ryd( 3d)     0.00070
   112    C    8  dz2    Ryd( 3d)     0.00041

   113    C    9  S      Cor( 1S)     1.99888
   114    C    9  S      Val( 2S)     0.95869
   115    C    9  S      Ryd( 3S)     0.00178
   116    C    9  px     Val( 2p)     1.12880
   117    C    9  px     Ryd( 3p)     0.00611
   118    C    9  py     Val( 2p)     1.13936
   119    C    9  py     Ryd( 3p)     0.00525
   120    C    9  pz     Val( 2p)     0.92724
   121    C    9  pz     Ryd( 3p)     0.00112
   122    C    9  dxy    Ryd( 3d)     0.00078
   123    C    9  dxz    Ryd( 3d)     0.00050
   124    C    9  dyz    Ryd( 3d)     0.00044
   125    C    9  dx2y2  Ryd( 3d)     0.00071
   126    C    9  dz2    Ryd( 3d)     0.00040

   127    H   10  S      Val( 1S)     0.75842
   128    H   10  S      Ryd( 2S)     0.00162
   129    H   10  px     Ryd( 2p)     0.00016
   130    H   10  py     Ryd( 2p)     0.00043
   131    H   10  pz     Ryd( 2p)     0.00046

   132    H   11  S      Val( 1S)     0.73502
   133    H   11  S      Ryd( 2S)     0.00140
   134    H   11  px     Ryd( 2p)     0.00073
   135    H   11  py     Ryd( 2p)     0.00017
   136    H   11  pz     Ryd( 2p)     0.00013

   137    H   12  S      Val( 1S)     0.76021
   138    H   12  S      Ryd( 2S)     0.00087
   139    H   12  px     Ryd( 2p)     0.00020
   140    H   12  py     Ryd( 2p)     0.00060
   141    H   12  pz     Ryd( 2p)     0.00026

   142    H   13  S      Val( 1S)     0.73625
   143    H   13  S      Ryd( 2S)     0.00280
   144    H   13  px     Ryd( 2p)     0.00026
   145    H   13  py     Ryd( 2p)     0.00039
   146    H   13  pz     Ryd( 2p)     0.00047

   147    H   14  S      Val( 1S)     0.51615
   148    H   14  S      Ryd( 2S)     0.00125
   149    H   14  px     Ryd( 2p)     0.00137
   150    H   14  py     Ryd( 2p)     0.00144
   151    H   14  pz     Ryd( 2p)     0.00209

   152    H   15  S      Val( 1S)     0.73964
   153    H   15  S      Ryd( 2S)     0.00154
   154    H   15  px     Ryd( 2p)     0.00017
   155    H   15  py     Ryd( 2p)     0.00072
   156    H   15  pz     Ryd( 2p)     0.00018

   157    H   16  S      Val( 1S)     0.73296
   158    H   16  S      Ryd( 2S)     0.00138
   159    H   16  px     Ryd( 2p)     0.00036
   160    H   16  py     Ryd( 2p)     0.00057
   161    H   16  pz     Ryd( 2p)     0.00012

   162    H   17  S      Val( 1S)     0.73905
   163    H   17  S      Ryd( 2S)     0.00147
   164    H   17  px     Ryd( 2p)     0.00089
   165    H   17  py     Ryd( 2p)     0.00008
   166    H   17  pz     Ryd( 2p)     0.00009

   167    H   18  S      Val( 1S)     0.73271
   168    H   18  S      Ryd( 2S)     0.00138
   169    H   18  px     Ryd( 2p)     0.00019
   170    H   18  py     Ryd( 2p)     0.00071
   171    H   18  pz     Ryd( 2p)     0.00016

   172    H   19  S      Val( 1S)     0.73078
   173    H   19  S      Ryd( 2S)     0.00296
   174    H   19  px     Ryd( 2p)     0.00038
   175    H   19  py     Ryd( 2p)     0.00056
   176    H   19  pz     Ryd( 2p)     0.00014

 WARNING:  1 low occupancy (<1.9990e) core orbital  found on  C    2
           1 low occupancy (<1.9990e) core orbital  found on  C    4
           1 low occupancy (<1.9990e) core orbital  found on  C    5
           1 low occupancy (<1.9990e) core orbital  found on  C    6
           1 low occupancy (<1.9990e) core orbital  found on  C    7
           1 low occupancy (<1.9990e) core orbital  found on  C    8
           1 low occupancy (<1.9990e) core orbital  found on  C    9


 Summary of Natural Population Analysis:                  
                                                          
                                       Natural Population 
                Natural  -----------------------------------------------
    Atom  No    Charge         Core      Valence    Rydberg      Total
 -----------------------------------------------------------------------
      C    1   -0.62854      1.99918     4.61866    0.01070     6.62854
      C    2    0.09822      1.99888     3.87982    0.02307     5.90178
      O    3   -0.63614      1.99975     6.62516    0.01122     8.63614
      C    4    0.09852      1.99881     3.88381    0.01887     5.90148
      C    5   -0.17137      1.99888     4.15687    0.01561     6.17137
      C    6   -0.17253      1.99898     4.15788    0.01568     6.17253
      C    7   -0.02538      1.99894     4.01187    0.01457     6.02538
      C    8   -0.18039      1.99897     4.16566    0.01576     6.18039
      C    9   -0.17005      1.99888     4.15409    0.01708     6.17005
      H   10    0.23892      0.00000     0.75842    0.00266     0.76108
      H   11    0.26255      0.00000     0.73502    0.00243     0.73745
      H   12    0.23785      0.00000     0.76021    0.00193     0.76215
      H   13    0.25983      0.00000     0.73625    0.00392     0.74017
      H   14    0.47770      0.00000     0.51615    0.00615     0.52230
      H   15    0.25776      0.00000     0.73964    0.00260     0.74224
      H   16    0.26460      0.00000     0.73296    0.00244     0.73540
      H   17    0.25842      0.00000     0.73905    0.00253     0.74158
      H   18    0.26486      0.00000     0.73271    0.00243     0.73514
      H   19    0.26517      0.00000     0.73078    0.00405     0.73483
 =======================================================================
   * Total *    1.00000     17.99128    46.83502    0.17370    65.00000

                                 Natural Population      
 --------------------------------------------------------
   Core                      17.99128 ( 99.9516% of  18)
   Valence                   46.83502 ( 99.6490% of  47)
   Natural Minimal Basis     64.82630 ( 99.7328% of  65)
   Natural Rydberg Basis      0.17370 (  0.2672% of  65)
 --------------------------------------------------------

    Atom  No          Natural Electron Configuration
 ----------------------------------------------------------------------------
      C    1      [core]2S( 1.11)2p( 3.51)3p( 0.01)
      C    2      [core]2S( 0.93)2p( 2.95)3p( 0.01)3d( 0.01)
      O    3      [core]2S( 1.68)2p( 4.95)3p( 0.01)
      C    4      [core]2S( 0.90)2p( 2.98)3p( 0.01)
      C    5      [core]2S( 0.96)2p( 3.20)3p( 0.01)
      C    6      [core]2S( 0.97)2p( 3.19)3p( 0.01)
      C    7      [core]2S( 0.98)2p( 3.03)3p( 0.01)
      C    8      [core]2S( 0.97)2p( 3.20)3p( 0.01)
      C    9      [core]2S( 0.96)2p( 3.20)3p( 0.01)
      H   10            1S( 0.76)
      H   11            1S( 0.74)
      H   12            1S( 0.76)
      H   13            1S( 0.74)
      H   14            1S( 0.52)
      H   15            1S( 0.74)
      H   16            1S( 0.73)
      H   17            1S( 0.74)
      H   18            1S( 0.73)
      H   19            1S( 0.73)


 ***************************************************
 *******         Alpha spin orbitals         *******
 ***************************************************


 NATURAL POPULATIONS:  Natural atomic orbital occupancies 
                                                          
   NAO  Atom  No  lang   Type(AO)    Occupancy      Energy
 ----------------------------------------------------------
     1    C    1  S      Cor( 1S)     0.99960     -10.22800
     2    C    1  S      Val( 2S)     0.55449      -0.40116
     3    C    1  S      Ryd( 3S)     0.00051       0.72315
     4    C    1  px     Val( 2p)     0.61231      -0.23932
     5    C    1  px     Ryd( 3p)     0.00152       0.47109
     6    C    1  py     Val( 2p)     0.61515      -0.23551
     7    C    1  py     Ryd( 3p)     0.00127       0.45636
     8    C    1  pz     Val( 2p)     0.54444      -0.23212
     9    C    1  pz     Ryd( 3p)     0.00084       0.36929
    10    C    1  dxy    Ryd( 3d)     0.00018       2.04555
    11    C    1  dxz    Ryd( 3d)     0.00022       1.99347
    12    C    1  dyz    Ryd( 3d)     0.00029       2.20658
    13    C    1  dx2y2  Ryd( 3d)     0.00029       2.25202
    14    C    1  dz2    Ryd( 3d)     0.00029       2.08108

    15    C    2  S      Cor( 1S)     0.99944     -10.32013
    16    C    2  S      Val( 2S)     0.46312      -0.38292
    17    C    2  S      Ryd( 3S)     0.00116       0.63135
    18    C    2  px     Val( 2p)     0.47925      -0.25924
    19    C    2  px     Ryd( 3p)     0.00227       0.40474
    20    C    2  py     Val( 2p)     0.44290      -0.26214
    21    C    2  py     Ryd( 3p)     0.00329       0.60813
    22    C    2  pz     Val( 2p)     0.55736      -0.28592
    23    C    2  pz     Ryd( 3p)     0.00109       0.47781
    24    C    2  dxy    Ryd( 3d)     0.00072       1.99503
    25    C    2  dxz    Ryd( 3d)     0.00051       1.88697
    26    C    2  dyz    Ryd( 3d)     0.00094       2.14694
    27    C    2  dx2y2  Ryd( 3d)     0.00104       2.05761
    28    C    2  dz2    Ryd( 3d)     0.00066       1.98177

    29    O    3  S      Cor( 1S)     0.99987     -19.14254
    30    O    3  S      Val( 2S)     0.84130      -1.05412
    31    O    3  S      Ryd( 3S)     0.00068       1.19337
    32    O    3  px     Val( 2p)     0.91076      -0.49289
    33    O    3  px     Ryd( 3p)     0.00067       0.94557
    34    O    3  py     Val( 2p)     0.80753      -0.48008
    35    O    3  py     Ryd( 3p)     0.00071       0.93654
    36    O    3  pz     Val( 2p)     0.82205      -0.47054
    37    O    3  pz     Ryd( 3p)     0.00123       1.04261
    38    O    3  dxy    Ryd( 3d)     0.00055       2.74855
    39    O    3  dxz    Ryd( 3d)     0.00054       2.87609
    40    O    3  dyz    Ryd( 3d)     0.00028       2.78491
    41    O    3  dx2y2  Ryd( 3d)     0.00050       2.65006
    42    O    3  dz2    Ryd( 3d)     0.00040       2.83175

    43    C    4  S      Cor( 1S)     0.99941     -10.29374
    44    C    4  S      Val( 2S)     0.45648      -0.35937
    45    C    4  S      Ryd( 3S)     0.00143       0.42546
    46    C    4  px     Val( 2p)     0.55062      -0.28264
    47    C    4  px     Ryd( 3p)     0.00271       0.88156
    48    C    4  py     Val( 2p)     0.54846      -0.27646
    49    C    4  py     Ryd( 3p)     0.00191       0.68486
    50    C    4  pz     Val( 2p)     0.53738      -0.33914
    51    C    4  pz     Ryd( 3p)     0.00169       0.47092
    52    C    4  dxy    Ryd( 3d)     0.00046       2.20739
    53    C    4  dxz    Ryd( 3d)     0.00047       1.73070
    54    C    4  dyz    Ryd( 3d)     0.00040       1.77366
    55    C    4  dx2y2  Ryd( 3d)     0.00046       2.15179
    56    C    4  dz2    Ryd( 3d)     0.00017       1.90891

    57    C    5  S      Cor( 1S)     0.99944     -10.26954
    58    C    5  S      Val( 2S)     0.47850      -0.35125
    59    C    5  S      Ryd( 3S)     0.00083       0.39270
    60    C    5  px     Val( 2p)     0.54584      -0.24841
    61    C    5  px     Ryd( 3p)     0.00214       0.57338
    62    C    5  py     Val( 2p)     0.58358      -0.26406
    63    C    5  py     Ryd( 3p)     0.00293       0.74238
    64    C    5  pz     Val( 2p)     0.50365      -0.31070
    65    C    5  pz     Ryd( 3p)     0.00067       0.40652
    66    C    5  dxy    Ryd( 3d)     0.00041       2.23206
    67    C    5  dxz    Ryd( 3d)     0.00025       1.76566
    68    C    5  dyz    Ryd( 3d)     0.00027       1.80781
    69    C    5  dx2y2  Ryd( 3d)     0.00032       2.24788
    70    C    5  dz2    Ryd( 3d)     0.00018       1.95905

    71    C    6  S      Cor( 1S)     0.99949     -10.27050
    72    C    6  S      Val( 2S)     0.48403      -0.35366
    73    C    6  S      Ryd( 3S)     0.00063       0.39074
    74    C    6  px     Val( 2p)     0.55628      -0.24361
    75    C    6  px     Ryd( 3p)     0.00258       0.58927
    76    C    6  py     Val( 2p)     0.57089      -0.25571
    77    C    6  py     Ryd( 3p)     0.00280       0.69302
    78    C    6  pz     Val( 2p)     0.47211      -0.29909
    79    C    6  pz     Ryd( 3p)     0.00048       0.38619
    80    C    6  dxy    Ryd( 3d)     0.00038       2.26850
    81    C    6  dxz    Ryd( 3d)     0.00025       1.77030
    82    C    6  dyz    Ryd( 3d)     0.00030       1.79589
    83    C    6  dx2y2  Ryd( 3d)     0.00037       2.19917
    84    C    6  dz2    Ryd( 3d)     0.00021       1.96767

    85    C    7  S      Cor( 1S)     0.99947     -10.29021
    86    C    7  S      Val( 2S)     0.49723      -0.38322
    87    C    7  S      Ryd( 3S)     0.00068       0.37742
    88    C    7  px     Val( 2p)     0.60556      -0.26843
    89    C    7  px     Ryd( 3p)     0.00301       0.82554
    90    C    7  py     Val( 2p)     0.53129      -0.24760
    91    C    7  py     Ryd( 3p)     0.00168       0.45179
    92    C    7  pz     Val( 2p)     0.54168      -0.33334
    93    C    7  pz     Ryd( 3p)     0.00044       0.36720
    94    C    7  dxy    Ryd( 3d)     0.00041       2.18080
    95    C    7  dxz    Ryd( 3d)     0.00028       1.72110
    96    C    7  dyz    Ryd( 3d)     0.00032       1.78662
    97    C    7  dx2y2  Ryd( 3d)     0.00042       2.25632
    98    C    7  dz2    Ryd( 3d)     0.00016       1.93566

    99    C    8  S      Cor( 1S)     0.99949     -10.26866
   100    C    8  S      Val( 2S)     0.48328      -0.35111
   101    C    8  S      Ryd( 3S)     0.00065       0.39565
   102    C    8  px     Val( 2p)     0.53849      -0.23750
   103    C    8  px     Ryd( 3p)     0.00231       0.51518
   104    C    8  py     Val( 2p)     0.58489      -0.25806
   105    C    8  py     Ryd( 3p)     0.00306       0.75638
   106    C    8  pz     Val( 2p)     0.47187      -0.29763
   107    C    8  pz     Ryd( 3p)     0.00054       0.40306
   108    C    8  dxy    Ryd( 3d)     0.00040       2.23815
   109    C    8  dxz    Ryd( 3d)     0.00027       1.77165
   110    C    8  dyz    Ryd( 3d)     0.00028       1.79711
   111    C    8  dx2y2  Ryd( 3d)     0.00035       2.23632
   112    C    8  dz2    Ryd( 3d)     0.00020       1.96937

   113    C    9  S      Cor( 1S)     0.99944     -10.26828
   114    C    9  S      Val( 2S)     0.48029      -0.35147
   115    C    9  S      Ryd( 3S)     0.00090       0.39038
   116    C    9  px     Val( 2p)     0.56556      -0.25359
   117    C    9  px     Ryd( 3p)     0.00310       0.67427
   118    C    9  py     Val( 2p)     0.57445      -0.25975
   119    C    9  py     Ryd( 3p)     0.00265       0.67581
   120    C    9  pz     Val( 2p)     0.49916      -0.30998
   121    C    9  pz     Ryd( 3p)     0.00062       0.38918
   122    C    9  dxy    Ryd( 3d)     0.00039       2.27561
   123    C    9  dxz    Ryd( 3d)     0.00023       1.76360
   124    C    9  dyz    Ryd( 3d)     0.00027       1.80349
   125    C    9  dx2y2  Ryd( 3d)     0.00036       2.21632
   126    C    9  dz2    Ryd( 3d)     0.00020       1.96879

   127    H   10  S      Val( 1S)     0.37986      -0.06946
   128    H   10  S      Ryd( 2S)     0.00083       0.23980
   129    H   10  px     Ryd( 2p)     0.00008       1.65977
   130    H   10  py     Ryd( 2p)     0.00021       1.93341
   131    H   10  pz     Ryd( 2p)     0.00023       1.92825

   132    H   11  S      Val( 1S)     0.36900      -0.05353
   133    H   11  S      Ryd( 2S)     0.00066       0.22418
   134    H   11  px     Ryd( 2p)     0.00037       2.22888
   135    H   11  py     Ryd( 2p)     0.00009       1.67314
   136    H   11  pz     Ryd( 2p)     0.00007       1.61221

   137    H   12  S      Val( 1S)     0.37946      -0.07419
   138    H   12  S      Ryd( 2S)     0.00043       0.23434
   139    H   12  px     Ryd( 2p)     0.00010       1.71594
   140    H   12  py     Ryd( 2p)     0.00030       2.08786
   141    H   12  pz     Ryd( 2p)     0.00013       1.65993

   142    H   13  S      Val( 1S)     0.38867      -0.11006
   143    H   13  S      Ryd( 2S)     0.00149       0.19977
   144    H   13  px     Ryd( 2p)     0.00013       1.65062
   145    H   13  py     Ryd( 2p)     0.00021       1.95798
   146    H   13  pz     Ryd( 2p)     0.00025       1.86218

   147    H   14  S      Val( 1S)     0.25675      -0.05977
   148    H   14  S      Ryd( 2S)     0.00066       0.27500
   149    H   14  px     Ryd( 2p)     0.00069       1.66493
   150    H   14  py     Ryd( 2p)     0.00073       1.64368
   151    H   14  pz     Ryd( 2p)     0.00104       2.08136

   152    H   15  S      Val( 1S)     0.36872      -0.09359
   153    H   15  S      Ryd( 2S)     0.00076       0.18004
   154    H   15  px     Ryd( 2p)     0.00008       1.87746
   155    H   15  py     Ryd( 2p)     0.00035       2.09232
   156    H   15  pz     Ryd( 2p)     0.00009       1.52816

   157    H   16  S      Val( 1S)     0.36625      -0.07960
   158    H   16  S      Ryd( 2S)     0.00068       0.16893
   159    H   16  px     Ryd( 2p)     0.00018       1.94175
   160    H   16  py     Ryd( 2p)     0.00029       2.03233
   161    H   16  pz     Ryd( 2p)     0.00006       1.50734

   162    H   17  S      Val( 1S)     0.36477      -0.09070
   163    H   17  S      Ryd( 2S)     0.00073       0.16308
   164    H   17  px     Ryd( 2p)     0.00043       2.18482
   165    H   17  py     Ryd( 2p)     0.00004       1.77344
   166    H   17  pz     Ryd( 2p)     0.00006       1.49076

   167    H   18  S      Val( 1S)     0.36649      -0.07807
   168    H   18  S      Ryd( 2S)     0.00068       0.17035
   169    H   18  px     Ryd( 2p)     0.00009       1.85940
   170    H   18  py     Ryd( 2p)     0.00035       2.10350
   171    H   18  pz     Ryd( 2p)     0.00008       1.52525

   172    H   19  S      Val( 1S)     0.36396      -0.08363
   173    H   19  S      Ryd( 2S)     0.00144       0.18738
   174    H   19  px     Ryd( 2p)     0.00019       1.97879
   175    H   19  py     Ryd( 2p)     0.00028       2.03340
   176    H   19  pz     Ryd( 2p)     0.00007       1.51264


 Summary of Natural Population Analysis:                  
                                                          
                                       Natural Population 
                Natural  -----------------------------------------------
    Atom  No    Charge         Core      Valence    Rydberg      Total
 -----------------------------------------------------------------------
      C    1   -0.33141      0.99960     2.32639    0.00542     3.33141
      C    2    0.04626      0.99944     1.94262    0.01168     2.95374
      O    3   -0.38707      0.99987     3.38164    0.00556     4.38707
      C    4   -0.10204      0.99941     2.09294    0.00969     3.10204
      C    5   -0.11903      0.99944     2.11158    0.00800     3.11903
      C    6   -0.09079      0.99949     2.08330    0.00800     3.09079
      C    7   -0.18264      0.99947     2.17577    0.00740     3.18264
      C    8   -0.08607      0.99949     2.07853    0.00805     3.08607
      C    9   -0.12763      0.99944     2.11946    0.00872     3.12763
      H   10    0.11879      0.00000     0.37986    0.00135     0.38121
      H   11    0.12982      0.00000     0.36900    0.00118     0.37018
      H   12    0.11957      0.00000     0.37946    0.00096     0.38043
      H   13    0.10926      0.00000     0.38867    0.00207     0.39074
      H   14    0.24013      0.00000     0.25675    0.00312     0.25987
      H   15    0.12999      0.00000     0.36872    0.00129     0.37001
      H   16    0.13254      0.00000     0.36625    0.00121     0.36746
      H   17    0.13397      0.00000     0.36477    0.00126     0.36603
      H   18    0.13229      0.00000     0.36649    0.00121     0.36771
      H   19    0.13406      0.00000     0.36396    0.00198     0.36594
 =======================================================================
   * Total *   -0.00000      8.99566    23.91617    0.08817    33.00000

                                 Natural Population      
 --------------------------------------------------------
   Core                       8.99566 ( 99.9518% of   9)
   Valence                   23.91617 ( 99.6507% of  24)
   Natural Minimal Basis     32.91183 ( 99.7328% of  33)
   Natural Rydberg Basis      0.08817 (  0.2672% of  33)
 --------------------------------------------------------

    Atom  No          Natural Electron Configuration
 ----------------------------------------------------------------------------
      C    1      [core]2S( 0.55)2p( 1.77)
      C    2      [core]2S( 0.46)2p( 1.48)3p( 0.01)
      O    3      [core]2S( 0.84)2p( 2.54)
      C    4      [core]2S( 0.46)2p( 1.64)3p( 0.01)
      C    5      [core]2S( 0.48)2p( 1.63)3p( 0.01)
      C    6      [core]2S( 0.48)2p( 1.60)3p( 0.01)
      C    7      [core]2S( 0.50)2p( 1.68)3p( 0.01)
      C    8      [core]2S( 0.48)2p( 1.60)3p( 0.01)
      C    9      [core]2S( 0.48)2p( 1.64)3p( 0.01)
      H   10            1S( 0.38)
      H   11            1S( 0.37)
      H   12            1S( 0.38)
      H   13            1S( 0.39)
      H   14            1S( 0.26)
      H   15            1S( 0.37)
      H   16            1S( 0.37)
      H   17            1S( 0.36)
      H   18            1S( 0.37)
      H   19            1S( 0.36)


 NATURAL BOND ORBITAL ANALYSIS, alpha spin orbitals:

                       Occupancies       Lewis Structure    Low   High
           Occ.    -------------------  -----------------   occ   occ
  Cycle   Thresh.   Lewis   Non-Lewis     CR  BD  3C  LP    (L)   (NL)   Dev
 =============================================================================
   1(1)    0.90    31.34540   1.65460      9  19   0   5     3      3    0.03
   2(2)    0.90    31.34540   1.65460      9  19   0   5     3      3    0.03
   3(1)    0.80    31.94690   1.05310      9  21   0   3     1      3    0.03
   4(2)    0.80    31.93516   1.06484      9  21   0   3     1      3    0.03
   5(3)    0.80    32.26049   0.73951      9  22   0   2     0      3    0.03
 -----------------------------------------------------------------------------

 Structure accepted: No low occupancy Lewis orbitals

 --------------------------------------------------------
   Core                      8.99567 ( 99.952% of   9)
   Valence Lewis            23.26483 ( 96.937% of  24)
  ==================       ============================
   Total Lewis              32.26049 ( 97.759% of  33)
  -----------------------------------------------------
   Valence non-Lewis         0.67781 (  2.054% of  33)
   Rydberg non-Lewis         0.06169 (  0.187% of  33)
  ==================       ============================
   Total non-Lewis           0.73951 (  2.241% of  33)
 --------------------------------------------------------


       (Occupancy)   Bond orbital/ Coefficients/ Hybrids
 ---------------------------------------------------------------------------------
     1. (0.98521) BD ( 1) C   1 - C   2  
                ( 47.72%)   0.6908* C   1 s( 28.33%)p 2.53( 71.61%)d 0.00(  0.06%)
                                            0.0006  0.5321  0.0085  0.3555 -0.0094
                                            0.2109  0.0025 -0.7382 -0.0161  0.0048
                                           -0.0162 -0.0094  0.0028  0.0146
                ( 52.28%)   0.7231* C   2 s( 28.76%)p 2.48( 71.20%)d 0.00(  0.05%)
                                            0.0000  0.5362  0.0051 -0.3481 -0.0201
                                           -0.2074  0.0006  0.7398 -0.0113  0.0032
                                           -0.0114 -0.0068  0.0024  0.0164
     2. (0.99288) BD ( 1) C   1 - H  10  
                ( 61.93%)   0.7870* C   1 s( 23.68%)p 3.22( 76.28%)d 0.00(  0.04%)
                                           -0.0000  0.4866 -0.0045  0.1595 -0.0161
                                            0.6120 -0.0107  0.6019  0.0125  0.0067
                                            0.0057  0.0158 -0.0085  0.0015
                ( 38.07%)   0.6170* H  10 s( 99.91%)p 0.00(  0.09%)
                                            0.9996 -0.0015 -0.0020 -0.0194 -0.0222
     3. (0.99047) BD ( 1) C   1 - H  11  
                ( 62.88%)   0.7930* C   1 s( 24.20%)p 3.13( 75.76%)d 0.00(  0.04%)
                                            0.0001 -0.4919 -0.0028  0.8621 -0.0063
                                            0.0830  0.0018  0.0849 -0.0161 -0.0024
                                           -0.0067 -0.0000 -0.0154  0.0083
                ( 37.12%)   0.6092* H  11 s( 99.91%)p 0.00(  0.09%)
                                           -0.9996  0.0018 -0.0298 -0.0025 -0.0010
     4. (0.99076) BD ( 1) C   1 - H  12  
                ( 61.79%)   0.7861* C   1 s( 23.76%)p 3.21( 76.20%)d 0.00(  0.04%)
                                           -0.0000  0.4874 -0.0030  0.3226 -0.0154
                                           -0.7573 -0.0018  0.2898  0.0167 -0.0140
                                            0.0034 -0.0070 -0.0091 -0.0086
                ( 38.21%)   0.6181* H  12 s( 99.91%)p 0.00(  0.09%)
                                            0.9996 -0.0004 -0.0074  0.0258 -0.0134
     5. (0.99595) BD ( 1) C   2 - O   3  
                ( 32.35%)   0.5688* C   2 s( 19.91%)p 4.01( 79.81%)d 0.01(  0.28%)
                                            0.0001 -0.4452 -0.0304  0.3794  0.0312
                                           -0.7539 -0.0158  0.2906  0.0142  0.0312
                                           -0.0119  0.0260  0.0268  0.0181
                ( 67.65%)   0.8225* O   3 s( 32.28%)p 2.10( 67.65%)d 0.00(  0.07%)
                                            0.0001 -0.5681  0.0003 -0.3739  0.0055
                                            0.7011  0.0005 -0.2125 -0.0029  0.0229
                                           -0.0008  0.0034  0.0057  0.0120
     6. (0.98675) BD ( 1) C   2 - C   4  
                ( 47.22%)   0.6872* C   2 s( 28.00%)p 2.57( 71.95%)d 0.00(  0.06%)
                                            0.0004  0.5291  0.0008  0.8372 -0.0006
                                            0.1272 -0.0044  0.0461 -0.0122  0.0068
                                            0.0014  0.0001  0.0209 -0.0107
                ( 52.78%)   0.7265* C   4 s( 31.92%)p 2.13( 68.05%)d 0.00(  0.03%)
                                            0.0001  0.5648 -0.0140 -0.8166  0.0284
                                           -0.0782  0.0036 -0.0811 -0.0113  0.0018
                                            0.0051 -0.0000  0.0145 -0.0081
     7. (0.98741) BD ( 1) C   2 - H  13  
                ( 61.68%)   0.7853* C   2 s( 23.29%)p 3.29( 76.66%)d 0.00(  0.05%)
                                            0.0003 -0.4823  0.0169  0.1788  0.0177
                                            0.6074 -0.0178  0.6042 -0.0046 -0.0051
                                           -0.0019 -0.0199  0.0100 -0.0045
                ( 38.32%)   0.6191* H  13 s( 99.90%)p 0.00(  0.10%)
                                           -0.9995  0.0052 -0.0087 -0.0222 -0.0217
     8. (0.99423) BD ( 1) O   3 - H  14  
                ( 74.31%)   0.8620* O   3 s( 19.86%)p 4.03( 80.05%)d 0.00(  0.09%)
                                           -0.0002 -0.4454 -0.0165 -0.3392  0.0021
                                           -0.3087 -0.0262  0.7673  0.0261 -0.0037
                                            0.0237  0.0024 -0.0091 -0.0142
                ( 25.69%)   0.5069* H  14 s( 99.56%)p 0.00(  0.44%)
                                           -0.9978  0.0039  0.0210  0.0264 -0.0572
     9. (0.98740) BD ( 1) C   4 - C   5  
                ( 51.37%)   0.7167* C   4 s( 34.36%)p 1.91( 65.60%)d 0.00(  0.04%)
                                           -0.0001  0.5862  0.0067  0.4784 -0.0093
                                           -0.6420 -0.0178 -0.1201 -0.0074 -0.0177
                                           -0.0030  0.0034 -0.0032 -0.0081
                ( 48.63%)   0.6974* C   5 s( 34.80%)p 1.87( 65.15%)d 0.00(  0.05%)
                                            0.0001  0.5899  0.0062 -0.5057 -0.0196
                                            0.6184 -0.0125  0.1128 -0.0060 -0.0180
                                           -0.0034  0.0051 -0.0058 -0.0107
    10. (0.84248) BD ( 2) C   4 - C   5  
                ( 53.14%)   0.7290* C   4 s(  0.00%)p 1.00( 99.94%)d 0.00(  0.06%)
                                            0.0001 -0.0051  0.0021 -0.0763  0.0029
                                           -0.2424  0.0019  0.9669  0.0014 -0.0040
                                            0.0218 -0.0077 -0.0039 -0.0028
                ( 46.86%)   0.6845* C   5 s(  0.00%)p 1.00( 99.93%)d 0.00(  0.07%)
                                            0.0000 -0.0014  0.0000 -0.0847  0.0010
                                           -0.2440 -0.0016  0.9656  0.0100 -0.0010
                                           -0.0044  0.0232  0.0064  0.0099
    11. (0.98705) BD ( 1) C   4 - C   9  
                ( 51.33%)   0.7165* C   4 s( 33.71%)p 1.97( 66.25%)d 0.00(  0.04%)
                                           -0.0001  0.5805  0.0056  0.3111 -0.0117
                                            0.7224  0.0153  0.2086  0.0029  0.0133
                                            0.0053  0.0069 -0.0105 -0.0068
                ( 48.67%)   0.6976* C   9 s( 34.38%)p 1.91( 65.57%)d 0.00(  0.05%)
                                            0.0001  0.5863  0.0059 -0.3351 -0.0206
                                           -0.7070  0.0069 -0.2076 -0.0005  0.0125
                                            0.0038  0.0086 -0.0135 -0.0094
    12. (0.98951) BD ( 1) C   5 - C   6  
                ( 50.54%)   0.7109* C   5 s( 35.81%)p 1.79( 64.15%)d 0.00(  0.04%)
                                           -0.0000  0.5983  0.0121  0.7928  0.0113
                                            0.0615 -0.0392  0.0860 -0.0084  0.0066
                                            0.0048  0.0013  0.0158 -0.0102
                ( 49.46%)   0.7033* C   6 s( 35.51%)p 1.81( 64.44%)d 0.00(  0.04%)
                                            0.0000  0.5959  0.0077 -0.7910 -0.0023
                                           -0.0925 -0.0398 -0.0921 -0.0104 -0.0003
                                            0.0032  0.0006  0.0176 -0.0113
    13. (0.98932) BD ( 1) C   5 - H  15  
                ( 63.15%)   0.7947* C   5 s( 29.30%)p 2.41( 70.68%)d 0.00(  0.03%)
                                            0.0004 -0.5411  0.0150  0.3272 -0.0161
                                            0.7435 -0.0014  0.2159 -0.0017 -0.0102
                                           -0.0032 -0.0068  0.0075  0.0072
                ( 36.85%)   0.6071* H  15 s( 99.90%)p 0.00(  0.10%)
                                           -0.9995  0.0030 -0.0107 -0.0289 -0.0085
    14. (0.99070) BD ( 1) C   6 - C   7  
                ( 49.69%)   0.7049* C   6 s( 34.61%)p 1.89( 65.34%)d 0.00(  0.05%)
                                           -0.0000 -0.5882 -0.0103 -0.3367 -0.0424
                                           -0.7033  0.0067 -0.2087 -0.0020 -0.0119
                                           -0.0033 -0.0093  0.0137  0.0093
                ( 50.31%)   0.7093* C   7 s( 35.25%)p 1.84( 64.71%)d 0.00(  0.04%)
                                           -0.0000 -0.5937 -0.0058  0.2912 -0.0330
                                            0.7209  0.0225  0.2026  0.0026 -0.0150
                                           -0.0039 -0.0074  0.0103  0.0070
    15. (0.83818) BD ( 2) C   6 - C   7  
                ( 44.39%)   0.6662* C   6 s(  0.00%)p 1.00( 99.92%)d 0.00(  0.08%)
                                           -0.0000 -0.0011  0.0003 -0.0846 -0.0001
                                           -0.2451  0.0001  0.9654  0.0006 -0.0016
                                           -0.0030  0.0251  0.0069  0.0112
                ( 55.61%)   0.7457* C   7 s(  0.00%)p 1.00( 99.94%)d 0.00(  0.06%)
                                           -0.0000 -0.0007 -0.0003 -0.0824  0.0005
                                           -0.2392  0.0023  0.9671 -0.0084  0.0060
                                           -0.0198 -0.0103 -0.0011 -0.0078
    16. (0.98959) BD ( 1) C   6 - H  16  
                ( 63.36%)   0.7960* C   6 s( 29.79%)p 2.36( 70.18%)d 0.00(  0.03%)
                                           -0.0003  0.5456 -0.0142  0.5019 -0.0080
                                           -0.6593  0.0080 -0.1228  0.0015 -0.0128
                                           -0.0023  0.0036 -0.0026 -0.0085
                ( 36.64%)   0.6053* H  16 s( 99.89%)p 0.00(  0.11%)
                                            0.9995 -0.0025 -0.0192  0.0257  0.0048
    17. (0.99075) BD ( 1) C   7 - C   8  
                ( 50.37%)   0.7097* C   7 s( 35.36%)p 1.83( 64.60%)d 0.00(  0.04%)
                                            0.0000  0.5946  0.0055 -0.4645  0.0266
                                            0.6436  0.0283  0.1200  0.0096 -0.0186
                                           -0.0037  0.0030 -0.0023 -0.0084
                ( 49.63%)   0.7045* C   8 s( 34.63%)p 1.89( 65.32%)d 0.00(  0.05%)
                                            0.0000  0.5883  0.0108  0.5042  0.0396
                                           -0.6208  0.0149 -0.1087  0.0073 -0.0176
                                           -0.0032  0.0048 -0.0070 -0.0109
    18. (0.99000) BD ( 1) C   7 - H  17  
                ( 63.52%)   0.7970* C   7 s( 29.32%)p 2.41( 70.66%)d 0.00(  0.02%)
                                           -0.0003  0.5413 -0.0150  0.8313 -0.0115
                                            0.0835 -0.0010  0.0919 -0.0011  0.0027
                                            0.0029 -0.0003  0.0136 -0.0064
                ( 36.48%)   0.6040* H  17 s( 99.89%)p 0.00(  0.11%)
                                            0.9995 -0.0047 -0.0322 -0.0033 -0.0036
    19. (0.98954) BD ( 1) C   8 - C   9  
                ( 49.42%)   0.7030* C   8 s( 35.51%)p 1.81( 64.45%)d 0.00(  0.05%)
                                            0.0000  0.5958  0.0077 -0.7942 -0.0122
                                           -0.0646  0.0383 -0.0884  0.0087  0.0068
                                            0.0049  0.0015  0.0160 -0.0111
                ( 50.58%)   0.7112* C   9 s( 35.81%)p 1.79( 64.15%)d 0.00(  0.04%)
                                            0.0000  0.5983  0.0129  0.7891  0.0013
                                            0.0967  0.0407  0.0878  0.0104 -0.0002
                                            0.0029 -0.0001  0.0174 -0.0106
    20. (0.81060) BD ( 2) C   8 - C   9  
                ( 47.37%)   0.6882* C   8 s(  0.00%)p 1.00( 99.94%)d 0.00(  0.06%)
                                            0.0000  0.0011  0.0004 -0.0873  0.0002
                                           -0.2391 -0.0002  0.9667 -0.0018  0.0056
                                           -0.0152 -0.0157 -0.0029 -0.0098
                ( 52.63%)   0.7255* C   9 s(  0.00%)p 1.00( 99.95%)d 0.00(  0.05%)
                                           -0.0000  0.0037  0.0021 -0.0807  0.0004
                                           -0.2424  0.0009  0.9665 -0.0023 -0.0029
                                            0.0172 -0.0131 -0.0050 -0.0039
    21. (0.98961) BD ( 1) C   8 - H  18  
                ( 63.35%)   0.7959* C   8 s( 29.77%)p 2.36( 70.20%)d 0.00(  0.03%)
                                           -0.0003  0.5454 -0.0143  0.3247 -0.0057
                                            0.7426 -0.0094  0.2123 -0.0026  0.0096
                                            0.0028  0.0064 -0.0078 -0.0077
                ( 36.65%)   0.6054* H  18 s( 99.90%)p 0.00(  0.10%)
                                            0.9995 -0.0024 -0.0121 -0.0288 -0.0085
    22. (0.98913) BD ( 1) C   9 - H  19  
                ( 63.65%)   0.7978* C   9 s( 29.72%)p 2.36( 70.25%)d 0.00(  0.03%)
                                           -0.0004  0.5450 -0.0156 -0.5070  0.0148
                                            0.6563  0.0016  0.1202  0.0032 -0.0133
                                           -0.0016  0.0024 -0.0019 -0.0084
                ( 36.35%)   0.6029* H  19 s( 99.89%)p 0.00(  0.11%)
                                            0.9995 -0.0049  0.0195 -0.0254 -0.0054
    23. (0.99960) CR ( 1) C   1           s(100.00%)p 0.00(  0.00%)
                                            1.0000 -0.0002 -0.0000 -0.0002  0.0000
                                           -0.0001 -0.0000  0.0004  0.0000 -0.0000
                                            0.0000  0.0000 -0.0000 -0.0000
    24. (0.99944) CR ( 1) C   2           s(100.00%)p 0.00(  0.00%)
                                            1.0000 -0.0000 -0.0000 -0.0004 -0.0000
                                           -0.0002  0.0000 -0.0002  0.0000 -0.0000
                                            0.0000  0.0000 -0.0000  0.0000
    25. (0.99987) CR ( 1) O   3           s(100.00%)p 0.00(  0.00%)
                                            1.0000 -0.0001 -0.0000  0.0000 -0.0000
                                           -0.0001 -0.0000  0.0001  0.0000 -0.0000
                                            0.0000  0.0000 -0.0000 -0.0000
    26. (0.99941) CR ( 1) C   4           s(100.00%)p 0.00(  0.00%)
                                            1.0000  0.0001  0.0000  0.0002 -0.0000
                                            0.0001  0.0000 -0.0000  0.0000  0.0000
                                           -0.0000  0.0000 -0.0000 -0.0000
    27. (0.99944) CR ( 1) C   5           s(100.00%)p 0.00(  0.00%)
                                            1.0000  0.0001 -0.0000 -0.0001  0.0000
                                           -0.0003  0.0000 -0.0001  0.0000  0.0000
                                            0.0000  0.0000 -0.0000 -0.0000
    28. (0.99949) CR ( 1) C   6           s(100.00%)p 0.00(  0.00%)
                                            1.0000  0.0001 -0.0000  0.0002 -0.0000
                                           -0.0002  0.0000 -0.0000  0.0000 -0.0000
                                           -0.0000  0.0000 -0.0000 -0.0000
    29. (0.99947) CR ( 1) C   7           s(100.00%)p 0.00(  0.00%)
                                            1.0000  0.0001 -0.0000  0.0003 -0.0000
                                            0.0000 -0.0000  0.0000 -0.0000  0.0000
                                            0.0000 -0.0000  0.0000 -0.0000
    30. (0.99949) CR ( 1) C   8           s(100.00%)p 0.00(  0.00%)
                                            1.0000  0.0001 -0.0000  0.0001 -0.0000
                                            0.0002 -0.0000  0.0000 -0.0000  0.0000
                                            0.0000  0.0000 -0.0000 -0.0000
    31. (0.99945) CR ( 1) C   9           s(100.00%)p 0.00(  0.00%)
                                            1.0000  0.0001 -0.0000 -0.0002  0.0000
                                            0.0003 -0.0000  0.0001  0.0000 -0.0000
                                           -0.0000 -0.0000  0.0000 -0.0000
    32. (0.99017) LP ( 1) O   3           s( 47.81%)p 1.09( 52.15%)d 0.00(  0.04%)
                                            0.0000  0.6914 -0.0069 -0.5052  0.0032
                                            0.3921 -0.0010  0.3355 -0.0054  0.0121
                                            0.0107 -0.0099 -0.0055  0.0045
    33. (0.97712) LP ( 2) O   3           s(  0.05%)p99.99( 99.89%)d 1.17(  0.06%)
                                            0.0000  0.0207  0.0086 -0.6993  0.0097
                                           -0.5082  0.0056 -0.5015  0.0074 -0.0018
                                           -0.0024  0.0109 -0.0186  0.0106
    34. (0.00149) RY*( 1) C   1           s(  4.00%)p22.93( 91.65%)d 1.09(  4.35%)
                                           -0.0000  0.0085  0.1998  0.0197  0.8363
                                            0.0004 -0.4000  0.0000  0.2383  0.0221
                                           -0.0848  0.0772  0.1293 -0.1146
    35. (0.00137) RY*( 2) C   1           s( 14.45%)p 5.43( 78.45%)d 0.49(  7.10%)
                                            0.0000  0.0090  0.3801  0.0069  0.2952
                                            0.0066  0.8348  0.0149 -0.0127  0.0710
                                           -0.0102 -0.1786  0.0353 -0.1809
    36. (0.00040) RY*( 3) C   1           s( 43.85%)p 1.10( 48.44%)d 0.18(  7.72%)
                                            0.0000  0.0057  0.6621 -0.0091 -0.0446
                                           -0.0087 -0.2248  0.0153 -0.6569 -0.1331
                                            0.1456  0.1355 -0.0746  0.1196
    37. (0.00014) RY*( 4) C   1           s( 28.07%)p 2.13( 59.91%)d 0.43( 12.02%)
                                           -0.0000 -0.0161  0.5296  0.0027 -0.3117
                                            0.0080 -0.0734 -0.0211  0.7043 -0.1685
                                            0.2237  0.0831 -0.1860  0.0167
    38. (0.00003) RY*( 5) C   1           s(  1.14%)p 3.56(  4.07%)d83.03( 94.79%)
    39. (0.00000) RY*( 6) C   1           s(  3.65%)p 1.78(  6.51%)d24.59( 89.84%)
    40. (0.00001) RY*( 7) C   1           s(  1.73%)p 1.72(  2.98%)d55.09( 95.29%)
    41. (0.00001) RY*( 8) C   1           s(  1.10%)p 4.89(  5.39%)d84.84( 93.51%)
    42. (0.00000) RY*( 9) C   1           s(  2.05%)p 1.34(  2.75%)d46.51( 95.20%)
    43. (0.00377) RY*( 1) C   2           s(  0.09%)p99.99( 96.81%)d32.93(  3.10%)
                                           -0.0000 -0.0212  0.0222  0.0214 -0.4335
                                            0.0030  0.8448  0.0170  0.2562  0.1412
                                            0.0122  0.0429 -0.0884  0.0350
    44. (0.00135) RY*( 2) C   2           s(  4.87%)p14.15( 68.86%)d 5.40( 26.27%)
                                            0.0000 -0.0224  0.2194  0.0203 -0.7198
                                           -0.0208 -0.4118 -0.0075 -0.0066  0.1893
                                           -0.0736 -0.4012 -0.2332  0.0786
    45. (0.00121) RY*( 3) C   2           s( 24.46%)p 0.68( 16.59%)d 2.41( 58.94%)
                                            0.0000  0.0065  0.4946 -0.0049  0.1453
                                           -0.0165  0.0211 -0.0100  0.3794 -0.1059
                                            0.3520 -0.3759  0.5023  0.2465
    46. (0.00081) RY*( 4) C   2           s( 30.19%)p 1.65( 49.81%)d 0.66( 20.00%)
                                            0.0000 -0.0176  0.5491 -0.0007  0.0382
                                           -0.0273  0.2413 -0.0098 -0.6615  0.0252
                                           -0.3137 -0.0948  0.2021 -0.2261
    47. (0.00055) RY*( 5) C   2           s(  0.08%)p99.99( 25.22%)d99.99( 74.70%)
                                            0.0000 -0.0084  0.0267 -0.0078 -0.4380
                                           -0.0009 -0.1711  0.0052  0.1762 -0.3726
                                           -0.0676  0.4489  0.4817 -0.4123
    48. (0.00047) RY*( 6) C   2           s(  4.96%)p 4.42( 21.96%)d14.72( 73.08%)
                                           -0.0000  0.0186  0.2220 -0.0157  0.1699
                                            0.0311 -0.1312 -0.0137  0.4148  0.5465
                                           -0.5893  0.2590  0.1089  0.0772
    49. (0.00028) RY*( 7) C   2           s( 25.27%)p 0.44( 11.11%)d 2.52( 63.62%)
                                           -0.0000  0.0024  0.5026  0.0154  0.1771
                                           -0.0300 -0.0334  0.0195  0.2777 -0.1585
                                            0.1844  0.1355 -0.5928 -0.4553
    50. (0.00018) RY*( 8) C   2           s(  8.07%)p 0.24(  1.93%)d11.15( 90.00%)
                                           -0.0000 -0.0057  0.2840  0.0186 -0.0900
                                            0.0047 -0.0256 -0.0027 -0.1010 -0.4082
                                           -0.1194  0.4299 -0.2013  0.7027
    51. (0.00002) RY*( 9) C   2           s(  2.07%)p 3.91(  8.09%)d43.44( 89.84%)
    52. (0.00093) RY*( 1) O   3           s( 23.84%)p 2.86( 68.28%)d 0.33(  7.88%)
                                           -0.0000  0.0049  0.4883  0.0063  0.0005
                                            0.0072  0.2308  0.0031  0.7933  0.0676
                                            0.0374 -0.2172  0.0468  0.1532
    53. (0.00071) RY*( 2) O   3           s(  4.77%)p18.13( 86.40%)d 1.85(  8.83%)
                                           -0.0000 -0.0003  0.2183 -0.0041 -0.8616
                                           -0.0006 -0.3442 -0.0032 -0.0564  0.1520
                                           -0.0837 -0.0610 -0.2270  0.0544
    54. (0.00018) RY*( 3) O   3           s( 63.92%)p 0.51( 32.40%)d 0.06(  3.68%)
                                            0.0000 -0.0012  0.7995 -0.0004  0.3386
                                            0.0001 -0.3075  0.0156 -0.3385 -0.0094
                                           -0.0376  0.1745 -0.0217 -0.0662
    55. (0.00003) RY*( 4) O   3           s(  4.65%)p16.78( 77.99%)d 3.74( 17.36%)
    56. (0.00000) RY*( 5) O   3           s(  2.05%)p 5.67( 11.65%)d42.01( 86.29%)
    57. (0.00000) RY*( 6) O   3           s(  0.20%)p 5.64(  1.13%)d99.99( 98.67%)
    58. (0.00000) RY*( 7) O   3           s(  0.19%)p46.76(  9.04%)d99.99( 90.76%)
    59. (0.00001) RY*( 8) O   3           s(  0.01%)p 1.00(  9.68%)d 9.33( 90.31%)
    60. (0.00000) RY*( 9) O   3           s(  0.38%)p 9.77(  3.67%)d99.99( 95.95%)
    61. (0.00278) RY*( 1) C   4           s( 16.00%)p 4.83( 77.20%)d 0.43(  6.81%)
                                            0.0000 -0.0037  0.3999  0.0255  0.8763
                                            0.0053 -0.0580 -0.0014  0.0047  0.0866
                                            0.1053 -0.0132  0.2186 -0.0392
    62. (0.00198) RY*( 2) C   4           s(  9.45%)p 9.05( 85.60%)d 0.52(  4.94%)
                                           -0.0000  0.0087  0.3074 -0.0194 -0.1544
                                            0.0047 -0.5411  0.0042  0.7342  0.0380
                                           -0.2156 -0.0329 -0.0157 -0.0122
    63. (0.00160) RY*( 3) C   4           s(  0.94%)p99.99( 94.26%)d 5.12(  4.80%)
                                           -0.0000  0.0049  0.0967  0.0016  0.0039
                                           -0.0193  0.8201 -0.0039  0.5193 -0.0665
                                           -0.1645 -0.0579  0.1113 -0.0275
    64. (0.00084) RY*( 4) C   4           s( 70.06%)p 0.30( 20.88%)d 0.13(  9.05%)
                                           -0.0000 -0.0017  0.8370 -0.0248 -0.3239
                                           -0.0046  0.1394 -0.0042 -0.2896 -0.0243
                                            0.0637  0.2210 -0.1851  0.0528
    65. (0.00051) RY*( 5) C   4           s(  1.82%)p 0.24(  0.43%)d53.83( 97.75%)
                                           -0.0000 -0.0009  0.1348 -0.0027 -0.0414
                                            0.0028  0.0173 -0.0130 -0.0464 -0.0067
                                            0.1902 -0.8449 -0.2837 -0.3833
    66. (0.00017) RY*( 6) C   4           s(  0.19%)p 9.66(  1.81%)d99.99( 98.00%)
                                            0.0000 -0.0020  0.0432 -0.0028  0.0510
                                            0.0250 -0.0934  0.0061 -0.0781 -0.9608
                                           -0.1748 -0.0540  0.1465 -0.0445
    67. (0.00013) RY*( 7) C   4           s(  0.80%)p13.23( 10.62%)d99.99( 88.58%)
                                            0.0000  0.0008  0.0896  0.0028 -0.0920
                                            0.0007 -0.0232  0.0185 -0.3112  0.2486
                                           -0.7539 -0.2293  0.4350 -0.1176
    68. (0.00009) RY*( 8) C   4           s(  0.62%)p13.99(  8.66%)d99.99( 90.72%)
    69. (0.00001) RY*( 9) C   4           s(  0.13%)p 5.28(  0.69%)d99.99( 99.18%)
    70. (0.00310) RY*( 1) C   5           s(  0.10%)p99.99( 94.09%)d56.01(  5.81%)
                                            0.0000 -0.0225  0.0230 -0.0143 -0.5557
                                           -0.0273 -0.7616 -0.0063 -0.2260 -0.1631
                                           -0.0253 -0.0663  0.1626  0.0028
    71. (0.00131) RY*( 2) C   5           s(  8.67%)p10.30( 89.36%)d 0.23(  1.97%)
                                            0.0000  0.0184  0.2939  0.0182 -0.7726
                                           -0.0143  0.5183 -0.0024  0.1656  0.1021
                                            0.0215  0.0107  0.0883 -0.0292
    72. (0.00068) RY*( 3) C   5           s(  3.45%)p20.88( 72.00%)d 7.12( 24.56%)
                                            0.0000 -0.0032  0.1857 -0.0044  0.0614
                                            0.0038 -0.2786 -0.0182  0.7989  0.0443
                                           -0.3850  0.2879  0.0885  0.0682
    73. (0.00053) RY*( 4) C   5           s( 86.19%)p 0.12(  9.93%)d 0.05(  3.88%)
                                            0.0000 -0.0082  0.9283 -0.0157  0.2502
                                           -0.0139 -0.0729 -0.0008 -0.1758 -0.1405
                                            0.0943 -0.0637 -0.0180 -0.0761
    74. (0.00022) RY*( 5) C   5           s(  0.14%)p99.99( 22.37%)d99.99( 77.49%)
                                            0.0000 -0.0004  0.0374  0.0006  0.0240
                                           -0.0008  0.1263 -0.0039 -0.4551  0.1683
                                           -0.8244  0.1947  0.1569 -0.0666
    75. (0.00006) RY*( 6) C   5           s(  0.68%)p 4.92(  3.36%)d99.99( 95.96%)
    76. (0.00003) RY*( 7) C   5           s(  0.64%)p 5.90(  3.77%)d99.99( 95.60%)
    77. (0.00001) RY*( 8) C   5           s(  0.01%)p 1.00(  3.68%)d26.15( 96.31%)
    78. (0.00000) RY*( 9) C   5           s(  0.21%)p 7.54(  1.55%)d99.99( 98.25%)
    79. (0.00282) RY*( 1) C   6           s(  0.22%)p99.99( 93.02%)d31.20(  6.76%)
                                           -0.0000  0.0289  0.0365 -0.0221 -0.5583
                                            0.0274  0.7708  0.0048  0.1519 -0.2405
                                           -0.0601  0.0119 -0.0707 -0.0318
    80. (0.00140) RY*( 2) C   6           s(  0.00%)p 1.00( 98.79%)d 0.01(  1.21%)
                                           -0.0000  0.0018  0.0002  0.0277 -0.8008
                                            0.0239 -0.5455  0.0086 -0.2182  0.0066
                                           -0.0065  0.0255 -0.1065  0.0061
    81. (0.00045) RY*( 3) C   6           s( 88.70%)p 0.01(  0.80%)d 0.12( 10.49%)
                                            0.0000 -0.0039  0.9418  0.0116 -0.0251
                                           -0.0161 -0.0094 -0.0075  0.0828  0.1416
                                            0.2210  0.1600  0.1018  0.0070
    82. (0.00043) RY*( 4) C   6           s(  4.73%)p 8.30( 39.31%)d11.82( 55.96%)
                                            0.0000 -0.0008  0.2176  0.0012  0.0507
                                           -0.0077  0.1629  0.0139 -0.6031  0.2043
                                           -0.4360 -0.4707 -0.0713 -0.3181
    83. (0.00029) RY*( 5) C   6           s(  0.54%)p98.88( 53.82%)d83.83( 45.63%)
                                            0.0000 -0.0006  0.0738  0.0008 -0.0705
                                           -0.0022 -0.1836  0.0045  0.7068  0.1927
                                           -0.5883 -0.1807  0.0155 -0.2007
    84. (0.00007) RY*( 6) C   6           s(  0.02%)p79.32(  1.20%)d99.99( 98.78%)
    85. (0.00003) RY*( 7) C   6           s(  5.82%)p 0.96(  5.56%)d15.23( 88.62%)
    86. (0.00000) RY*( 8) C   6           s(  0.01%)p 1.00(  5.99%)d15.70( 94.01%)
    87. (0.00000) RY*( 9) C   6           s(  0.05%)p30.54(  1.62%)d99.99( 98.32%)
    88. (0.00247) RY*( 1) C   7           s(  0.28%)p99.99( 90.65%)d32.03(  9.07%)
                                            0.0000  0.0280  0.0452 -0.0352 -0.9412
                                           -0.0036 -0.0918 -0.0040 -0.1049  0.0631
                                            0.0473 -0.0481  0.2832 -0.0440
    89. (0.00115) RY*( 2) C   7           s(  0.00%)p 1.00( 98.37%)d 0.02(  1.63%)
                                            0.0000  0.0001  0.0004 -0.0040  0.1186
                                            0.0325 -0.9574  0.0080 -0.2275 -0.1207
                                           -0.0280 -0.0139  0.0278 -0.0048
    90. (0.00054) RY*( 3) C   7           s( 92.51%)p 0.00(  0.22%)d 0.08(  7.27%)
                                            0.0000  0.0005  0.9618  0.0195 -0.0252
                                            0.0021  0.0054  0.0026 -0.0335 -0.0588
                                           -0.0169  0.1186 -0.2215 -0.0764
    91. (0.00040) RY*( 4) C   7           s(  0.09%)p42.78(  3.95%)d99.99( 95.96%)
                                            0.0000  0.0001  0.0304  0.0013 -0.0177
                                            0.0027 -0.0509 -0.0087  0.1909  0.0660
                                            0.0813 -0.8578 -0.2441 -0.3915
    92. (0.00028) RY*( 5) C   7           s(  0.06%)p99.99( 87.53%)d99.99( 12.41%)
                                           -0.0000 -0.0004  0.0247  0.0002 -0.0790
                                           -0.0009 -0.2244  0.0037  0.9048  0.0604
                                           -0.2970  0.1668  0.0636  0.0192
    93. (0.00008) RY*( 6) C   7           s(  0.00%)p 1.00(  1.70%)d57.92( 98.30%)
    94. (0.00002) RY*( 7) C   7           s(  7.07%)p 0.89(  6.29%)d12.26( 86.64%)
    95. (0.00000) RY*( 8) C   7           s(  0.01%)p 1.00(  8.30%)d11.05( 91.70%)
    96. (0.00000) RY*( 9) C   7           s(  0.05%)p56.68(  3.10%)d99.99( 96.85%)
    97. (0.00283) RY*( 1) C   8           s(  0.17%)p99.99( 93.08%)d40.94(  6.76%)
                                           -0.0000  0.0289  0.0285 -0.0147 -0.3494
                                           -0.0310 -0.8656 -0.0097 -0.2411  0.1837
                                            0.0322  0.0687 -0.1670 -0.0140
    98. (0.00141) RY*( 2) C   8           s(  0.00%)p 1.00( 98.79%)d 0.01(  1.21%)
                                            0.0000  0.0019  0.0036  0.0330 -0.9187
                                           -0.0180  0.3776 -0.0011  0.0003 -0.0561
                                           -0.0138  0.0163 -0.0919  0.0028
    99. (0.00046) RY*( 3) C   8           s( 91.79%)p 0.02(  2.20%)d 0.07(  6.01%)
                                            0.0000 -0.0039  0.9581  0.0058  0.0023
                                            0.0194  0.0092  0.0061 -0.1465 -0.1723
                                            0.0651 -0.0162  0.1403 -0.0788
   100. (0.00036) RY*( 4) C   8           s(  0.38%)p99.99( 53.50%)d99.99( 46.12%)
                                            0.0000 -0.0006  0.0613  0.0004 -0.0661
                                            0.0009 -0.1743  0.0023  0.7073 -0.1037
                                            0.5150 -0.3950 -0.1373 -0.1018
   101. (0.00033) RY*( 5) C   8           s(  2.13%)p18.25( 38.83%)d27.76( 59.05%)
                                            0.0000 -0.0010  0.1458  0.0024 -0.0671
                                            0.0047 -0.1446 -0.0073  0.6023  0.1408
                                           -0.7213  0.1682  0.1346 -0.0629
   102. (0.00007) RY*( 6) C   8           s(  0.00%)p 1.00(  1.21%)d81.70( 98.79%)
   103. (0.00003) RY*( 7) C   8           s(  5.58%)p 0.98(  5.47%)d15.95( 88.95%)
   104. (0.00000) RY*( 8) C   8           s(  0.01%)p99.99(  4.53%)d99.99( 95.46%)
   105. (0.00000) RY*( 9) C   8           s(  0.04%)p58.21(  2.48%)d99.99( 97.48%)
   106. (0.00340) RY*( 1) C   9           s(  1.17%)p80.24( 94.15%)d 3.98(  4.67%)
                                            0.0000 -0.0167  0.1070 -0.0172 -0.8560
                                            0.0247  0.4486  0.0049  0.0811  0.1920
                                            0.0464 -0.0064  0.0853  0.0203
   107. (0.00174) RY*( 2) C   9           s(  8.72%)p10.21( 89.00%)d 0.26(  2.28%)
                                            0.0000  0.0226  0.2944  0.0192 -0.4330
                                            0.0118 -0.8282  0.0046 -0.1264 -0.1260
                                           -0.0270 -0.0167  0.0697 -0.0332
   108. (0.00059) RY*( 3) C   9           s( 13.25%)p 5.58( 73.97%)d 0.96( 12.78%)
                                            0.0000 -0.0060  0.3640 -0.0093  0.0969
                                            0.0004 -0.0570 -0.0007  0.8526  0.0909
                                           -0.1617 -0.2414 -0.0953 -0.1613
   109. (0.00051) RY*( 4) C   9           s( 74.66%)p 0.24( 17.89%)d 0.10(  7.44%)
                                            0.0000 -0.0069  0.8640 -0.0176  0.2173
                                            0.0104  0.2162 -0.0014 -0.2908  0.0664
                                            0.1629  0.2052 -0.0029  0.0369
   110. (0.00026) RY*( 5) C   9           s(  0.51%)p26.69( 13.65%)d99.99( 85.84%)
                                            0.0000  0.0001  0.0715 -0.0015  0.0227
                                            0.0011  0.0679  0.0070 -0.3624  0.2750
                                           -0.7491 -0.3487 -0.0384 -0.3140
   111. (0.00007) RY*( 6) C   9           s(  0.74%)p 4.26(  3.15%)d99.99( 96.11%)
   112. (0.00004) RY*( 7) C   9           s(  0.67%)p 5.11(  3.42%)d99.99( 95.91%)
   113. (0.00001) RY*( 8) C   9           s(  0.22%)p14.73(  3.30%)d99.99( 96.48%)
   114. (0.00001) RY*( 9) C   9           s(  0.13%)p12.27(  1.56%)d99.99( 98.31%)
   115. (0.00084) RY*( 1) H  10           s( 98.57%)p 0.01(  1.43%)
                                            0.0046  0.9928  0.0179  0.0298  0.1144
   116. (0.00008) RY*( 2) H  10           s(  0.05%)p99.99( 99.95%)
   117. (0.00008) RY*( 3) H  10           s(  0.09%)p99.99( 99.91%)
   118. (0.00002) RY*( 4) H  10           s(  1.37%)p71.82( 98.63%)
   119. (0.00067) RY*( 1) H  11           s( 98.62%)p 0.01(  1.38%)
                                            0.0049  0.9931 -0.1008 -0.0484  0.0355
   120. (0.00009) RY*( 2) H  11           s(  0.06%)p99.99( 99.94%)
   121. (0.00007) RY*( 3) H  11           s(  0.03%)p99.99( 99.97%)
   122. (0.00002) RY*( 4) H  11           s(  1.38%)p71.47( 98.62%)
   123. (0.00044) RY*( 1) H  12           s( 96.43%)p 0.04(  3.57%)
                                            0.0060  0.9820  0.0822 -0.1518  0.0768
   124. (0.00008) RY*( 2) H  12           s(  0.25%)p99.99( 99.75%)
   125. (0.00008) RY*( 3) H  12           s(  0.01%)p99.99( 99.99%)
   126. (0.00001) RY*( 4) H  12           s(  3.39%)p28.47( 96.61%)
   127. (0.00151) RY*( 1) H  13           s( 99.69%)p 0.00(  0.31%)
                                            0.0058  0.9984  0.0409 -0.0063 -0.0373
   128. (0.00010) RY*( 2) H  13           s(  0.24%)p99.99( 99.76%)
                                            0.0043  0.0491 -0.9535 -0.0877  0.2842
   129. (0.00004) RY*( 3) H  13           s(  0.07%)p99.99( 99.93%)
   130. (0.00002) RY*( 4) H  13           s(  0.10%)p99.99( 99.90%)
   131. (0.00078) RY*( 1) H  14           s(  9.75%)p 9.26( 90.25%)
                                            0.0036  0.3122 -0.6530 -0.4758 -0.4998
   132. (0.00069) RY*( 2) H  14           s( 78.31%)p 0.28( 21.69%)
                                            0.0158  0.8848  0.0698  0.4598  0.0241
   133. (0.00053) RY*( 3) H  14           s(  8.93%)p10.20( 91.07%)
                                            0.0004  0.2989  0.6731 -0.6746 -0.0505
   134. (0.00001) RY*( 4) H  14           s(  3.44%)p28.03( 96.56%)
   135. (0.00077) RY*( 1) H  15           s( 99.61%)p 0.00(  0.39%)
                                            0.0048  0.9981 -0.0436 -0.0438 -0.0063
   136. (0.00007) RY*( 2) H  15           s(  0.01%)p 1.00( 99.99%)
   137. (0.00003) RY*( 3) H  15           s(  0.28%)p99.99( 99.72%)
   138. (0.00004) RY*( 4) H  15           s(  0.20%)p99.99( 99.80%)
   139. (0.00069) RY*( 1) H  16           s( 99.66%)p 0.00(  0.34%)
                                            0.0044  0.9983  0.0345 -0.0462 -0.0080
   140. (0.00006) RY*( 2) H  16           s(  0.00%)p 1.00(100.00%)
   141. (0.00003) RY*( 3) H  16           s(  0.29%)p99.99( 99.71%)
   142. (0.00004) RY*( 4) H  16           s(  0.16%)p99.99( 99.84%)
   143. (0.00073) RY*( 1) H  17           s( 99.87%)p 0.00(  0.13%)
                                            0.0059  0.9993  0.0359  0.0043  0.0040
   144. (0.00006) RY*( 2) H  17           s(  0.00%)p 1.00(100.00%)
   145. (0.00003) RY*( 3) H  17           s(  0.00%)p 1.00(100.00%)
   146. (0.00003) RY*( 4) H  17           s(  0.23%)p99.99( 99.77%)
   147. (0.00069) RY*( 1) H  18           s( 99.63%)p 0.00(  0.37%)
                                            0.0044  0.9982  0.0264  0.0527  0.0138
   148. (0.00005) RY*( 2) H  18           s(  0.00%)p 1.00(100.00%)
   149. (0.00003) RY*( 3) H  18           s(  0.39%)p99.99( 99.61%)
   150. (0.00004) RY*( 4) H  18           s(  0.08%)p99.99( 99.92%)
   151. (0.00145) RY*( 1) H  19           s( 99.63%)p 0.00(  0.37%)
                                            0.0061  0.9981 -0.0549  0.0102 -0.0234
   152. (0.00006) RY*( 2) H  19           s(  0.08%)p99.99( 99.92%)
   153. (0.00004) RY*( 3) H  19           s(  0.29%)p99.99( 99.71%)
   154. (0.00003) RY*( 4) H  19           s(  0.10%)p99.99( 99.90%)
   155. (0.00984) BD*( 1) C   1 - C   2  
                ( 52.28%)   0.7231* C   1 s( 28.33%)p 2.53( 71.61%)d 0.00(  0.06%)
                                            0.0006  0.5321  0.0085  0.3555 -0.0094
                                            0.2109  0.0025 -0.7382 -0.0161  0.0048
                                           -0.0162 -0.0094  0.0028  0.0146
                ( 47.72%)  -0.6908* C   2 s( 28.76%)p 2.48( 71.20%)d 0.00(  0.05%)
                                            0.0000  0.5362  0.0051 -0.3481 -0.0201
                                           -0.2074  0.0006  0.7398 -0.0113  0.0032
                                           -0.0114 -0.0068  0.0024  0.0164
   156. (0.00359) BD*( 1) C   1 - H  10  
                ( 38.07%)   0.6170* C   1 s( 23.68%)p 3.22( 76.28%)d 0.00(  0.04%)
                                            0.0000 -0.4866  0.0045 -0.1595  0.0161
                                           -0.6120  0.0107 -0.6019 -0.0125 -0.0067
                                           -0.0057 -0.0158  0.0085 -0.0015
                ( 61.93%)  -0.7870* H  10 s( 99.91%)p 0.00(  0.09%)
                                           -0.9996  0.0015  0.0020  0.0194  0.0222
   157. (0.00271) BD*( 1) C   1 - H  11  
                ( 37.12%)   0.6092* C   1 s( 24.20%)p 3.13( 75.76%)d 0.00(  0.04%)
                                           -0.0001  0.4919  0.0028 -0.8621  0.0063
                                           -0.0830 -0.0018 -0.0849  0.0161  0.0024
                                            0.0067  0.0000  0.0154 -0.0083
                ( 62.88%)  -0.7930* H  11 s( 99.91%)p 0.00(  0.09%)
                                            0.9996 -0.0018  0.0298  0.0025  0.0010
   158. (0.00205) BD*( 1) C   1 - H  12  
                ( 38.21%)   0.6181* C   1 s( 23.76%)p 3.21( 76.20%)d 0.00(  0.04%)
                                            0.0000 -0.4874  0.0030 -0.3226  0.0154
                                            0.7573  0.0018 -0.2898 -0.0167  0.0140
                                           -0.0034  0.0070  0.0091  0.0086
                ( 61.79%)  -0.7861* H  12 s( 99.91%)p 0.00(  0.09%)
                                           -0.9996  0.0004  0.0074 -0.0258  0.0134
   159. (0.01444) BD*( 1) C   2 - O   3  
                ( 67.65%)   0.8225* C   2 s( 19.91%)p 4.01( 79.81%)d 0.01(  0.28%)
                                            0.0001 -0.4452 -0.0304  0.3794  0.0312
                                           -0.7539 -0.0158  0.2906  0.0142  0.0312
                                           -0.0119  0.0260  0.0268  0.0181
                ( 32.35%)  -0.5688* O   3 s( 32.28%)p 2.10( 67.65%)d 0.00(  0.07%)
                                            0.0001 -0.5681  0.0003 -0.3739  0.0055
                                            0.7011  0.0005 -0.2125 -0.0029  0.0229
                                           -0.0008  0.0034  0.0057  0.0120
   160. (0.02332) BD*( 1) C   2 - C   4  
                ( 52.78%)   0.7265* C   2 s( 28.00%)p 2.57( 71.95%)d 0.00(  0.06%)
                                            0.0004  0.5291  0.0008  0.8372 -0.0006
                                            0.1272 -0.0044  0.0461 -0.0122  0.0068
                                            0.0014  0.0001  0.0209 -0.0107
                ( 47.22%)  -0.6872* C   4 s( 31.92%)p 2.13( 68.05%)d 0.00(  0.03%)
                                            0.0001  0.5648 -0.0140 -0.8166  0.0284
                                           -0.0782  0.0036 -0.0811 -0.0113  0.0018
                                            0.0051 -0.0000  0.0145 -0.0081
   161. (0.01728) BD*( 1) C   2 - H  13  
                ( 38.32%)   0.6191* C   2 s( 23.29%)p 3.29( 76.66%)d 0.00(  0.05%)
                                           -0.0003  0.4823 -0.0169 -0.1788 -0.0177
                                           -0.6074  0.0178 -0.6042  0.0046  0.0051
                                            0.0019  0.0199 -0.0100  0.0045
                ( 61.68%)  -0.7853* H  13 s( 99.90%)p 0.00(  0.10%)
                                            0.9995 -0.0052  0.0087  0.0222  0.0217
   162. (0.00326) BD*( 1) O   3 - H  14  
                ( 25.69%)   0.5069* O   3 s( 19.86%)p 4.03( 80.05%)d 0.00(  0.09%)
                                            0.0002  0.4454  0.0165  0.3392 -0.0021
                                            0.3087  0.0262 -0.7673 -0.0261  0.0037
                                           -0.0237 -0.0024  0.0091  0.0142
                ( 74.31%)  -0.8620* H  14 s( 99.56%)p 0.00(  0.44%)
                                            0.9978 -0.0039 -0.0210 -0.0264  0.0572
   163. (0.01188) BD*( 1) C   4 - C   5  
                ( 48.63%)   0.6974* C   4 s( 34.36%)p 1.91( 65.60%)d 0.00(  0.04%)
                                            0.0001 -0.5862 -0.0067 -0.4784  0.0093
                                            0.6420  0.0178  0.1201  0.0074  0.0177
                                            0.0030 -0.0034  0.0032  0.0081
                ( 51.37%)  -0.7167* C   5 s( 34.80%)p 1.87( 65.15%)d 0.00(  0.05%)
                                           -0.0001 -0.5899 -0.0062  0.5057  0.0196
                                           -0.6184  0.0125 -0.1128  0.0060  0.0180
                                            0.0034 -0.0051  0.0058  0.0107
   164. (0.19017) BD*( 2) C   4 - C   5  
                ( 46.86%)   0.6845* C   4 s(  0.00%)p 1.00( 99.94%)d 0.00(  0.06%)
                                           -0.0001  0.0051 -0.0021  0.0763 -0.0029
                                            0.2424 -0.0019 -0.9669 -0.0014  0.0040
                                           -0.0218  0.0077  0.0039  0.0028
                ( 53.14%)  -0.7290* C   5 s(  0.00%)p 1.00( 99.93%)d 0.00(  0.07%)
                                           -0.0000  0.0014 -0.0000  0.0847 -0.0010
                                            0.2440  0.0016 -0.9656 -0.0100  0.0010
                                            0.0044 -0.0232 -0.0064 -0.0099
   165. (0.01280) BD*( 1) C   4 - C   9  
                ( 48.67%)   0.6976* C   4 s( 33.71%)p 1.97( 66.25%)d 0.00(  0.04%)
                                            0.0001 -0.5805 -0.0056 -0.3111  0.0117
                                           -0.7224 -0.0153 -0.2086 -0.0029 -0.0133
                                           -0.0053 -0.0069  0.0105  0.0068
                ( 51.33%)  -0.7165* C   9 s( 34.38%)p 1.91( 65.57%)d 0.00(  0.05%)
                                           -0.0001 -0.5863 -0.0059  0.3351  0.0206
                                            0.7070 -0.0069  0.2076  0.0005 -0.0125
                                           -0.0038 -0.0086  0.0135  0.0094
   166. (0.00801) BD*( 1) C   5 - C   6  
                ( 49.46%)   0.7033* C   5 s( 35.81%)p 1.79( 64.15%)d 0.00(  0.04%)
                                            0.0000 -0.5983 -0.0121 -0.7928 -0.0113
                                           -0.0615  0.0392 -0.0860  0.0084 -0.0066
                                           -0.0048 -0.0013 -0.0158  0.0102
                ( 50.54%)  -0.7109* C   6 s( 35.51%)p 1.81( 64.44%)d 0.00(  0.04%)
                                           -0.0000 -0.5959 -0.0077  0.7910  0.0023
                                            0.0925  0.0398  0.0921  0.0104  0.0003
                                           -0.0032 -0.0006 -0.0176  0.0113
   167. (0.00718) BD*( 1) C   5 - H  15  
                ( 36.85%)   0.6071* C   5 s( 29.30%)p 2.41( 70.68%)d 0.00(  0.03%)
                                           -0.0004  0.5411 -0.0150 -0.3272  0.0161
                                           -0.7435  0.0014 -0.2159  0.0017  0.0102
                                            0.0032  0.0068 -0.0075 -0.0072
                ( 63.15%)  -0.7947* H  15 s( 99.90%)p 0.00(  0.10%)
                                            0.9995 -0.0030  0.0107  0.0289  0.0085
   168. (0.00779) BD*( 1) C   6 - C   7  
                ( 50.31%)   0.7093* C   6 s( 34.61%)p 1.89( 65.34%)d 0.00(  0.05%)
                                           -0.0000 -0.5882 -0.0103 -0.3367 -0.0424
                                           -0.7033  0.0067 -0.2087 -0.0020 -0.0119
                                           -0.0033 -0.0093  0.0137  0.0093
                ( 49.69%)  -0.7049* C   7 s( 35.25%)p 1.84( 64.71%)d 0.00(  0.04%)
                                           -0.0000 -0.5937 -0.0058  0.2912 -0.0330
                                            0.7209  0.0225  0.2026  0.0026 -0.0150
                                           -0.0039 -0.0074  0.0103  0.0070
   169. (0.17046) BD*( 2) C   6 - C   7  
                ( 55.61%)   0.7457* C   6 s(  0.00%)p 1.00( 99.92%)d 0.00(  0.08%)
                                           -0.0000 -0.0011  0.0003 -0.0846 -0.0001
                                           -0.2451  0.0001  0.9654  0.0006 -0.0016
                                           -0.0030  0.0251  0.0069  0.0112
                ( 44.39%)  -0.6662* C   7 s(  0.00%)p 1.00( 99.94%)d 0.00(  0.06%)
                                           -0.0000 -0.0007 -0.0003 -0.0824  0.0005
                                           -0.2392  0.0023  0.9671 -0.0084  0.0060
                                           -0.0198 -0.0103 -0.0011 -0.0078
   170. (0.00645) BD*( 1) C   6 - H  16  
                ( 36.64%)   0.6053* C   6 s( 29.79%)p 2.36( 70.18%)d 0.00(  0.03%)
                                            0.0003 -0.5456  0.0142 -0.5019  0.0080
                                            0.6593 -0.0080  0.1228 -0.0015  0.0128
                                            0.0023 -0.0036  0.0026  0.0085
                ( 63.36%)  -0.7960* H  16 s( 99.89%)p 0.00(  0.11%)
                                           -0.9995  0.0025  0.0192 -0.0257 -0.0048
   171. (0.00786) BD*( 1) C   7 - C   8  
                ( 49.63%)   0.7045* C   7 s( 35.36%)p 1.83( 64.60%)d 0.00(  0.04%)
                                           -0.0000 -0.5946 -0.0055  0.4645 -0.0266
                                           -0.6436 -0.0283 -0.1200 -0.0096  0.0186
                                            0.0037 -0.0030  0.0023  0.0084
                ( 50.37%)  -0.7097* C   8 s( 34.63%)p 1.89( 65.32%)d 0.00(  0.05%)
                                           -0.0000 -0.5883 -0.0108 -0.5042 -0.0396
                                            0.6208 -0.0149  0.1087 -0.0073  0.0176
                                            0.0032 -0.0048  0.0070  0.0109
   172. (0.00635) BD*( 1) C   7 - H  17  
                ( 36.48%)   0.6040* C   7 s( 29.32%)p 2.41( 70.66%)d 0.00(  0.02%)
                                            0.0003 -0.5413  0.0150 -0.8313  0.0115
                                           -0.0835  0.0010 -0.0919  0.0011 -0.0027
                                           -0.0029  0.0003 -0.0136  0.0064
                ( 63.52%)  -0.7970* H  17 s( 99.89%)p 0.00(  0.11%)
                                           -0.9995  0.0047  0.0322  0.0033  0.0036
   173. (0.00820) BD*( 1) C   8 - C   9  
                ( 50.58%)   0.7112* C   8 s( 35.51%)p 1.81( 64.45%)d 0.00(  0.05%)
                                            0.0000  0.5958  0.0077 -0.7942 -0.0122
                                           -0.0646  0.0383 -0.0884  0.0087  0.0068
                                            0.0049  0.0015  0.0160 -0.0111
                ( 49.42%)  -0.7030* C   9 s( 35.81%)p 1.79( 64.15%)d 0.00(  0.04%)
                                            0.0000  0.5983  0.0129  0.7891  0.0013
                                            0.0967  0.0407  0.0878  0.0104 -0.0002
                                            0.0029 -0.0001  0.0174 -0.0106
   174. (0.15000) BD*( 2) C   8 - C   9  
                ( 52.63%)   0.7255* C   8 s(  0.00%)p 1.00( 99.94%)d 0.00(  0.06%)
                                            0.0000  0.0011  0.0004 -0.0873  0.0002
                                           -0.2391 -0.0002  0.9667 -0.0018  0.0056
                                           -0.0152 -0.0157 -0.0029 -0.0098
                ( 47.37%)  -0.6882* C   9 s(  0.00%)p 1.00( 99.95%)d 0.00(  0.05%)
                                           -0.0000  0.0037  0.0021 -0.0807  0.0004
                                           -0.2424  0.0009  0.9665 -0.0023 -0.0029
                                            0.0172 -0.0131 -0.0050 -0.0039
   175. (0.00656) BD*( 1) C   8 - H  18  
                ( 36.65%)   0.6054* C   8 s( 29.77%)p 2.36( 70.20%)d 0.00(  0.03%)
                                            0.0003 -0.5454  0.0143 -0.3247  0.0057
                                           -0.7426  0.0094 -0.2123  0.0026 -0.0096
                                           -0.0028 -0.0064  0.0078  0.0077
                ( 63.35%)  -0.7959* H  18 s( 99.90%)p 0.00(  0.10%)
                                           -0.9995  0.0024  0.0121  0.0288  0.0085
   176. (0.00761) BD*( 1) C   9 - H  19  
                ( 36.35%)   0.6029* C   9 s( 29.72%)p 2.36( 70.25%)d 0.00(  0.03%)
                                            0.0004 -0.5450  0.0156  0.5070 -0.0148
                                           -0.6563 -0.0016 -0.1202 -0.0032  0.0133
                                            0.0016 -0.0024  0.0019  0.0084
                ( 63.65%)  -0.7978* H  19 s( 99.89%)p 0.00(  0.11%)
                                           -0.9995  0.0049 -0.0195  0.0254  0.0054


 NHO Directionality and "Bond Bending" (deviations from line of nuclear centers)

         [Thresholds for printing:  angular deviation  >  1.0 degree]
                                    hybrid p-character > 25.0%
                                    orbital occupancy  >  0.10e

                                Line of Centers        Hybrid 1              Hybrid 2
                                ---------------  -------------------   ------------------
                NBO               Theta   Phi    Theta   Phi    Dev    Theta   Phi    Dev
 ========================================================================================
     1. BD (   1) C   1 - C   2   150.8   31.8     --     --    --      30.1  209.3   1.5
     2. BD (   1) C   1 - H  10    46.7   75.3    45.2   76.6   1.8      --     --    --
     3. BD (   1) C   1 - H  11    96.1  185.2    94.6  185.7   1.6      --     --    --
     4. BD (   1) C   1 - H  12    70.9  293.3    69.5  292.0   1.9      --     --    --
     5. BD (   1) C   2 - O   3   107.0  117.9   109.3  118.1   2.3     74.8  297.7   1.8
     6. BD (   1) C   2 - C   4    85.5    6.0    87.7    8.3   3.2     96.7  185.4   2.2
     7. BD (   1) C   2 - H  13   131.1  256.3   134.0  251.6   4.5      --     --    --
     8. BD (   1) O   3 - H  14   148.6   34.5   149.1   44.8   5.3      --     --    --
     9. BD (   1) C   4 - C   5    98.3  307.9    98.9  305.4   2.6     82.4  130.9   3.0
    10. BD (   2) C   4 - C   5    98.3  307.9   165.4   73.0  90.2    165.1   71.2  90.0
    11. BD (   1) C   4 - C   9    75.3   65.8    75.1   67.9   2.1    104.8  243.1   2.6
    12. BD (   1) C   5 - C   6    83.6    5.6    84.5    1.6   4.1     97.3  189.5   3.9
    14. BD (   1) C   6 - C   7    75.2   66.1    75.1   61.4   4.5    104.6  250.8   4.6
    15. BD (   2) C   6 - C   7    75.2   66.1   165.0   70.9  89.8    165.4   70.9  89.8
    17. BD (   1) C   7 - C   8    81.9  127.5    80.8  123.1   4.5     97.1  311.9   4.5
    19. BD (   1) C   8 - C   9    96.3  185.7    95.6  181.9   3.9     83.0    9.9   4.2
    20. BD (   2) C   8 - C   9    96.3  185.7    14.8  250.0  89.8     14.8  251.6  89.8
    22. BD (   1) C   9 - H  19    82.1  128.0    81.5  126.8   1.4      --     --    --
    32. LP (   1) O   3             --     --     62.6  142.1   --       --     --    --
    33. LP (   2) O   3             --     --    120.1  216.1   --       --     --    --
   164. BD*(   2) C   4 - C   5    98.3  307.9   165.4   73.0  90.2    165.1   71.2  90.0
   169. BD*(   2) C   6 - C   7    75.2   66.1   165.0   70.9  89.8    165.4   70.9  89.8
   174. BD*(   2) C   8 - C   9    96.3  185.7    14.8  250.0  89.8     14.8  251.6  89.8


 Second Order Perturbation Theory Analysis of Fock Matrix in NBO Basis

     Threshold for printing:   0.25 kcal/mol
                                                                              E(2)  E(j)-E(i) F(i,j)
         Donor NBO (i)                     Acceptor NBO (j)                 kcal/mol   a.u.    a.u. 
 ===================================================================================================

 within unit  1
   1. BD (   1) C   1 - C   2        / 52. RY*(   1) O   3                    0.40    1.93    0.035
   1. BD (   1) C   1 - C   2        / 62. RY*(   2) C   4                    0.81    1.37    0.042
   1. BD (   1) C   1 - C   2        /160. BD*(   1) C   2 - C   4            0.81    0.99    0.036
   1. BD (   1) C   1 - C   2        /161. BD*(   1) C   2 - H  13            0.42    1.04    0.026
   1. BD (   1) C   1 - C   2        /162. BD*(   1) O   3 - H  14            0.98    1.04    0.041
   1. BD (   1) C   1 - C   2        /163. BD*(   1) C   4 - C   5            0.31    1.14    0.024
   1. BD (   1) C   1 - C   2        /164. BD*(   2) C   4 - C   5            1.37    0.60    0.040
   1. BD (   1) C   1 - C   2        /165. BD*(   1) C   4 - C   9            0.29    1.14    0.023
   2. BD (   1) C   1 - H  10        /159. BD*(   1) C   2 - O   3            0.30    0.75    0.019
   2. BD (   1) C   1 - H  10        /161. BD*(   1) C   2 - H  13            1.58    0.90    0.048
   3. BD (   1) C   1 - H  11        /159. BD*(   1) C   2 - O   3            0.40    0.75    0.022
   3. BD (   1) C   1 - H  11        /160. BD*(   1) C   2 - C   4            1.99    0.84    0.052
   4. BD (   1) C   1 - H  12        /159. BD*(   1) C   2 - O   3            2.23    0.76    0.052
   5. BD (   1) C   2 - O   3        /158. BD*(   1) C   1 - H  12            0.68    1.32    0.038
   5. BD (   1) C   2 - O   3        /163. BD*(   1) C   4 - C   5            0.77    1.37    0.041
   6. BD (   1) C   2 - C   4        / 34. RY*(   1) C   1                    0.53    1.40    0.035
   6. BD (   1) C   2 - C   4        / 53. RY*(   2) O   3                    0.26    1.89    0.028
   6. BD (   1) C   2 - C   4        / 70. RY*(   1) C   5                    0.77    1.79    0.047
   6. BD (   1) C   2 - C   4        /106. RY*(   1) C   9                    0.79    1.73    0.047
   6. BD (   1) C   2 - C   4        /155. BD*(   1) C   1 - C   2            0.63    1.04    0.032
   6. BD (   1) C   2 - C   4        /157. BD*(   1) C   1 - H  11            0.78    1.14    0.038
   6. BD (   1) C   2 - C   4        /163. BD*(   1) C   4 - C   5            1.18    1.18    0.047
   6. BD (   1) C   2 - C   4        /165. BD*(   1) C   4 - C   9            1.19    1.18    0.047
   6. BD (   1) C   2 - C   4        /166. BD*(   1) C   5 - C   6            1.26    1.20    0.049
   6. BD (   1) C   2 - C   4        /173. BD*(   1) C   8 - C   9            1.35    1.20    0.051
   7. BD (   1) C   2 - H  13        / 35. RY*(   2) C   1                    0.36    1.30    0.027
   7. BD (   1) C   2 - H  13        /155. BD*(   1) C   1 - C   2            0.26    0.90    0.019
   7. BD (   1) C   2 - H  13        /156. BD*(   1) C   1 - H  10            1.40    0.98    0.047
   7. BD (   1) C   2 - H  13        /164. BD*(   2) C   4 - C   5            0.41    0.50    0.020
   7. BD (   1) C   2 - H  13        /165. BD*(   1) C   4 - C   9            1.81    1.04    0.055
   8. BD (   1) O   3 - H  14        / 43. RY*(   1) C   2                    0.58    1.55    0.038
   8. BD (   1) O   3 - H  14        / 47. RY*(   5) C   2                    0.31    2.47    0.035
   8. BD (   1) O   3 - H  14        /155. BD*(   1) C   1 - C   2            1.52    1.10    0.052
   9. BD (   1) C   4 - C   5        / 43. RY*(   1) C   2                    0.52    1.57    0.036
   9. BD (   1) C   4 - C   5        / 79. RY*(   1) C   6                    0.58    1.89    0.042
   9. BD (   1) C   4 - C   5        / 80. RY*(   2) C   6                    0.67    1.38    0.039
   9. BD (   1) C   4 - C   5        /106. RY*(   1) C   9                    0.48    1.81    0.037
   9. BD (   1) C   4 - C   5        /159. BD*(   1) C   2 - O   3            0.60    1.01    0.031
   9. BD (   1) C   4 - C   5        /160. BD*(   1) C   2 - C   4            1.06    1.11    0.043
   9. BD (   1) C   4 - C   5        /165. BD*(   1) C   4 - C   9            1.57    1.26    0.056
   9. BD (   1) C   4 - C   5        /166. BD*(   1) C   5 - C   6            1.31    1.28    0.052
   9. BD (   1) C   4 - C   5        /167. BD*(   1) C   5 - H  15            0.57    1.18    0.033
   9. BD (   1) C   4 - C   5        /170. BD*(   1) C   6 - H  16            1.00    1.20    0.044
   9. BD (   1) C   4 - C   5        /176. BD*(   1) C   9 - H  19            1.18    1.19    0.047
  10. BD (   2) C   4 - C   5        / 83. RY*(   5) C   6                    0.80    1.45    0.047
  10. BD (   2) C   4 - C   5        /108. RY*(   3) C   9                    1.02    1.02    0.044
  10. BD (   2) C   4 - C   5        /155. BD*(   1) C   1 - C   2            1.38    0.69    0.042
  10. BD (   2) C   4 - C   5        /159. BD*(   1) C   2 - O   3            0.89    0.59    0.031
  10. BD (   2) C   4 - C   5        /161. BD*(   1) C   2 - H  13            0.26    0.73    0.019
  10. BD (   2) C   4 - C   5        /169. BD*(   2) C   6 - C   7           10.30    0.30    0.070
  10. BD (   2) C   4 - C   5        /174. BD*(   2) C   8 - C   9            9.61    0.31    0.069
  11. BD (   1) C   4 - C   9        / 43. RY*(   1) C   2                    0.85    1.57    0.046
  11. BD (   1) C   4 - C   9        / 70. RY*(   1) C   5                    0.41    1.87    0.035
  11. BD (   1) C   4 - C   9        / 97. RY*(   1) C   8                    0.59    1.89    0.042
  11. BD (   1) C   4 - C   9        / 98. RY*(   2) C   8                    0.67    1.38    0.039
  11. BD (   1) C   4 - C   9        /160. BD*(   1) C   2 - C   4            1.05    1.10    0.043
  11. BD (   1) C   4 - C   9        /161. BD*(   1) C   2 - H  13            0.34    1.16    0.025
  11. BD (   1) C   4 - C   9        /163. BD*(   1) C   4 - C   5            1.56    1.26    0.056
  11. BD (   1) C   4 - C   9        /167. BD*(   1) C   5 - H  15            1.22    1.18    0.048
  11. BD (   1) C   4 - C   9        /173. BD*(   1) C   8 - C   9            1.30    1.28    0.052
  11. BD (   1) C   4 - C   9        /175. BD*(   1) C   8 - H  18            1.03    1.20    0.044
  11. BD (   1) C   4 - C   9        /176. BD*(   1) C   9 - H  19            0.55    1.19    0.033
  12. BD (   1) C   5 - C   6        / 61. RY*(   1) C   4                    0.37    1.78    0.033
  12. BD (   1) C   5 - C   6        / 63. RY*(   3) C   4                    0.70    1.64    0.043
  12. BD (   1) C   5 - C   6        / 88. RY*(   1) C   7                    0.44    1.91    0.037
  12. BD (   1) C   5 - C   6        / 89. RY*(   2) C   7                    0.56    1.36    0.035
  12. BD (   1) C   5 - C   6        /160. BD*(   1) C   2 - C   4            1.75    1.09    0.055
  12. BD (   1) C   5 - C   6        /163. BD*(   1) C   4 - C   5            1.50    1.24    0.054
  12. BD (   1) C   5 - C   6        /167. BD*(   1) C   5 - H  15            0.69    1.17    0.036
  12. BD (   1) C   5 - C   6        /168. BD*(   1) C   6 - C   7            1.12    1.25    0.047
  12. BD (   1) C   5 - C   6        /170. BD*(   1) C   6 - H  16            0.64    1.18    0.035
  12. BD (   1) C   5 - C   6        /172. BD*(   1) C   7 - H  17            1.11    1.17    0.046
  13. BD (   1) C   5 - H  15        / 61. RY*(   1) C   4                    0.45    1.59    0.034
  13. BD (   1) C   5 - H  15        / 79. RY*(   1) C   6                    0.36    1.68    0.031
  13. BD (   1) C   5 - H  15        /163. BD*(   1) C   4 - C   5            0.41    1.06    0.026
  13. BD (   1) C   5 - H  15        /165. BD*(   1) C   4 - C   9            2.25    1.05    0.062
  13. BD (   1) C   5 - H  15        /166. BD*(   1) C   5 - C   6            0.50    1.08    0.029
  13. BD (   1) C   5 - H  15        /168. BD*(   1) C   6 - C   7            1.89    1.06    0.057
  14. BD (   1) C   6 - C   7        / 70. RY*(   1) C   5                    0.33    1.86    0.031
  14. BD (   1) C   6 - C   7        / 71. RY*(   2) C   5                    0.75    1.43    0.041
  14. BD (   1) C   6 - C   7        / 97. RY*(   1) C   8                    0.46    1.88    0.037
  14. BD (   1) C   6 - C   7        / 98. RY*(   2) C   8                    0.73    1.38    0.040
  14. BD (   1) C   6 - C   7        /166. BD*(   1) C   5 - C   6            1.16    1.27    0.049
  14. BD (   1) C   6 - C   7        /167. BD*(   1) C   5 - H  15            1.18    1.18    0.047
  14. BD (   1) C   6 - C   7        /170. BD*(   1) C   6 - H  16            0.54    1.20    0.032
  14. BD (   1) C   6 - C   7        /171. BD*(   1) C   7 - C   8            0.94    1.26    0.043
  14. BD (   1) C   6 - C   7        /172. BD*(   1) C   7 - H  17            0.44    1.18    0.029
  14. BD (   1) C   6 - C   7        /175. BD*(   1) C   8 - H  18            1.25    1.20    0.049
  15. BD (   2) C   6 - C   7        / 74. RY*(   5) C   5                    0.49    1.89    0.042
  15. BD (   2) C   6 - C   7        /100. RY*(   4) C   8                    0.94    1.45    0.051
  15. BD (   2) C   6 - C   7        /164. BD*(   2) C   4 - C   5            9.23    0.29    0.066
  15. BD (   2) C   6 - C   7        /174. BD*(   2) C   8 - C   9           11.98    0.30    0.076
  16. BD (   1) C   6 - H  16        / 70. RY*(   1) C   5                    0.29    1.66    0.028
  16. BD (   1) C   6 - H  16        / 88. RY*(   1) C   7                    0.31    1.72    0.029
  16. BD (   1) C   6 - H  16        /163. BD*(   1) C   4 - C   5            2.09    1.05    0.059
  16. BD (   1) C   6 - H  16        /166. BD*(   1) C   5 - C   6            0.48    1.07    0.029
  16. BD (   1) C   6 - H  16        /168. BD*(   1) C   6 - C   7            0.30    1.06    0.022
  16. BD (   1) C   6 - H  16        /171. BD*(   1) C   7 - C   8            1.82    1.06    0.056
  17. BD (   1) C   7 - C   8        / 79. RY*(   1) C   6                    0.45    1.88    0.037
  17. BD (   1) C   7 - C   8        / 80. RY*(   2) C   6                    0.72    1.37    0.040
  17. BD (   1) C   7 - C   8        /107. RY*(   2) C   9                    0.93    1.48    0.047
  17. BD (   1) C   7 - C   8        /168. BD*(   1) C   6 - C   7            0.94    1.26    0.043
  17. BD (   1) C   7 - C   8        /170. BD*(   1) C   6 - H  16            1.25    1.19    0.049
  17. BD (   1) C   7 - C   8        /172. BD*(   1) C   7 - H  17            0.45    1.18    0.029
  17. BD (   1) C   7 - C   8        /173. BD*(   1) C   8 - C   9            1.18    1.27    0.049
  17. BD (   1) C   7 - C   8        /175. BD*(   1) C   8 - H  18            0.55    1.20    0.032
  17. BD (   1) C   7 - C   8        /176. BD*(   1) C   9 - H  19            1.17    1.19    0.047
  18. BD (   1) C   7 - H  17        / 79. RY*(   1) C   6                    0.36    1.69    0.031
  18. BD (   1) C   7 - H  17        / 97. RY*(   1) C   8                    0.36    1.69    0.031
  18. BD (   1) C   7 - H  17        /166. BD*(   1) C   5 - C   6            2.00    1.09    0.059
  18. BD (   1) C   7 - H  17        /171. BD*(   1) C   7 - C   8            0.25    1.07    0.021
  18. BD (   1) C   7 - H  17        /173. BD*(   1) C   8 - C   9            2.01    1.09    0.059
  19. BD (   1) C   8 - C   9        / 61. RY*(   1) C   4                    0.73    1.78    0.046
  19. BD (   1) C   8 - C   9        / 63. RY*(   3) C   4                    0.34    1.64    0.030
  19. BD (   1) C   8 - C   9        / 88. RY*(   1) C   7                    0.44    1.90    0.037
  19. BD (   1) C   8 - C   9        / 89. RY*(   2) C   7                    0.57    1.36    0.035
  19. BD (   1) C   8 - C   9        /160. BD*(   1) C   2 - C   4            1.71    1.09    0.055
  19. BD (   1) C   8 - C   9        /165. BD*(   1) C   4 - C   9            1.48    1.24    0.054
  19. BD (   1) C   8 - C   9        /171. BD*(   1) C   7 - C   8            1.14    1.25    0.048
  19. BD (   1) C   8 - C   9        /172. BD*(   1) C   7 - H  17            1.10    1.17    0.045
  19. BD (   1) C   8 - C   9        /175. BD*(   1) C   8 - H  18            0.64    1.18    0.035
  19. BD (   1) C   8 - C   9        /176. BD*(   1) C   9 - H  19            0.72    1.17    0.037
  20. BD (   2) C   8 - C   9        / 65. RY*(   5) C   4                    0.28    2.11    0.034
  20. BD (   2) C   8 - C   9        / 92. RY*(   5) C   7                    0.90    0.95    0.041
  20. BD (   2) C   8 - C   9        /100. RY*(   4) C   8                    0.28    1.44    0.028
  20. BD (   2) C   8 - C   9        /108. RY*(   3) C   9                    0.28    1.00    0.023
  20. BD (   2) C   8 - C   9        /164. BD*(   2) C   4 - C   5           11.92    0.27    0.071
  20. BD (   2) C   8 - C   9        /169. BD*(   2) C   6 - C   7            8.97    0.27    0.063
  21. BD (   1) C   8 - H  18        / 88. RY*(   1) C   7                    0.31    1.71    0.029
  21. BD (   1) C   8 - H  18        /106. RY*(   1) C   9                    0.27    1.60    0.026
  21. BD (   1) C   8 - H  18        /165. BD*(   1) C   4 - C   9            2.08    1.05    0.059
  21. BD (   1) C   8 - H  18        /168. BD*(   1) C   6 - C   7            1.84    1.06    0.056
  21. BD (   1) C   8 - H  18        /171. BD*(   1) C   7 - C   8            0.31    1.06    0.023
  21. BD (   1) C   8 - H  18        /173. BD*(   1) C   8 - C   9            0.49    1.07    0.029
  22. BD (   1) C   9 - H  19        / 61. RY*(   1) C   4                    0.35    1.59    0.030
  22. BD (   1) C   9 - H  19        / 97. RY*(   1) C   8                    0.36    1.68    0.031
  22. BD (   1) C   9 - H  19        /163. BD*(   1) C   4 - C   5            2.31    1.05    0.062
  22. BD (   1) C   9 - H  19        /165. BD*(   1) C   4 - C   9            0.43    1.05    0.027
  22. BD (   1) C   9 - H  19        /171. BD*(   1) C   7 - C   8            1.88    1.06    0.056
  22. BD (   1) C   9 - H  19        /173. BD*(   1) C   8 - C   9            0.54    1.08    0.030
  23. CR (   1) C   1                / 44. RY*(   2) C   2                    0.29   11.11    0.071
  23. CR (   1) C   1                /115. RY*(   1) H  10                    0.37   10.51    0.078
  23. CR (   1) C   1                /119. RY*(   1) H  11                    0.40   10.50    0.081
  23. CR (   1) C   1                /123. RY*(   1) H  12                    0.38   10.57    0.080
  24. CR (   1) C   2                / 36. RY*(   3) C   1                    0.39   10.97    0.082
  24. CR (   1) C   2                /127. RY*(   1) H  13                    0.36   10.53    0.077
  24. CR (   1) C   2                /159. BD*(   1) C   2 - O   3            0.47   10.43    0.089
  24. CR (   1) C   2                /163. BD*(   1) C   4 - C   5            0.38   10.68    0.081
  24. CR (   1) C   2                /165. BD*(   1) C   4 - C   9            0.40   10.67    0.083
  25. CR (   1) O   3                / 43. RY*(   1) C   2                    0.78   19.81    0.157
  25. CR (   1) O   3                / 46. RY*(   4) C   2                    0.44   19.92    0.118
  26. CR (   1) C   4                / 44. RY*(   2) C   2                    0.43   11.17    0.087
  26. CR (   1) C   4                / 71. RY*(   2) C   5                    0.90   10.83    0.124
  26. CR (   1) C   4                /107. RY*(   2) C   9                    0.89   10.88    0.124
  26. CR (   1) C   4                /166. BD*(   1) C   5 - C   6            0.40   10.67    0.083
  26. CR (   1) C   4                /167. BD*(   1) C   5 - H  15            0.27   10.58    0.068
  26. CR (   1) C   4                /173. BD*(   1) C   8 - C   9            0.40   10.67    0.083
  26. CR (   1) C   4                /176. BD*(   1) C   9 - H  19            0.26   10.59    0.067
  27. CR (   1) C   5                / 61. RY*(   1) C   4                    0.47   11.17    0.092
  27. CR (   1) C   5                / 63. RY*(   3) C   4                    0.51   11.02    0.095
  27. CR (   1) C   5                / 80. RY*(   2) C   6                    0.73   10.75    0.112
  27. CR (   1) C   5                /135. RY*(   1) H  15                    0.40   10.47    0.081
  27. CR (   1) C   5                /160. BD*(   1) C   2 - C   4            0.51   10.47    0.093
  27. CR (   1) C   5                /165. BD*(   1) C   4 - C   9            0.52   10.62    0.095
  27. CR (   1) C   5                /168. BD*(   1) C   6 - C   7            0.45   10.63    0.088
  27. CR (   1) C   5                /170. BD*(   1) C   6 - H  16            0.28   10.57    0.069
  28. CR (   1) C   6                / 71. RY*(   2) C   5                    0.29   10.81    0.071
  28. CR (   1) C   6                / 73. RY*(   4) C   5                    0.46   10.73    0.089
  28. CR (   1) C   6                / 89. RY*(   2) C   7                    0.68   10.75    0.108
  28. CR (   1) C   6                /139. RY*(   1) H  16                    0.41   10.46    0.083
  28. CR (   1) C   6                /163. BD*(   1) C   4 - C   5            0.53   10.63    0.095
  28. CR (   1) C   6                /167. BD*(   1) C   5 - H  15            0.31   10.55    0.073
  28. CR (   1) C   6                /171. BD*(   1) C   7 - C   8            0.40   10.64    0.083
  28. CR (   1) C   6                /172. BD*(   1) C   7 - H  17            0.26   10.56    0.067
  29. CR (   1) C   7                / 80. RY*(   2) C   6                    0.74   10.77    0.113
  29. CR (   1) C   7                / 98. RY*(   2) C   8                    0.74   10.77    0.113
  29. CR (   1) C   7                / 99. RY*(   3) C   8                    0.26   10.79    0.067
  29. CR (   1) C   7                /143. RY*(   1) H  17                    0.42   10.46    0.083
  29. CR (   1) C   7                /166. BD*(   1) C   5 - C   6            0.43   10.67    0.086
  29. CR (   1) C   7                /170. BD*(   1) C   6 - H  16            0.28   10.59    0.069
  29. CR (   1) C   7                /173. BD*(   1) C   8 - C   9            0.43   10.67    0.086
  29. CR (   1) C   7                /175. BD*(   1) C   8 - H  18            0.28   10.59    0.069
  30. CR (   1) C   8                / 89. RY*(   2) C   7                    0.67   10.75    0.107
  30. CR (   1) C   8                /106. RY*(   1) C   9                    0.25   11.18    0.067
  30. CR (   1) C   8                /109. RY*(   4) C   9                    0.40   10.77    0.083
  30. CR (   1) C   8                /147. RY*(   1) H  18                    0.41   10.46    0.083
  30. CR (   1) C   8                /165. BD*(   1) C   4 - C   9            0.52   10.62    0.094
  30. CR (   1) C   8                /168. BD*(   1) C   6 - C   7            0.41   10.63    0.083
  30. CR (   1) C   8                /172. BD*(   1) C   7 - H  17            0.27   10.56    0.067
  30. CR (   1) C   8                /176. BD*(   1) C   9 - H  19            0.32   10.56    0.074
  31. CR (   1) C   9                / 63. RY*(   3) C   4                    0.82   11.02    0.120
  31. CR (   1) C   9                / 98. RY*(   2) C   8                    0.74   10.75    0.112
  31. CR (   1) C   9                /151. RY*(   1) H  19                    0.43   10.47    0.085
  31. CR (   1) C   9                /160. BD*(   1) C   2 - C   4            0.48   10.47    0.091
  31. CR (   1) C   9                /163. BD*(   1) C   4 - C   5            0.52   10.63    0.095
  31. CR (   1) C   9                /171. BD*(   1) C   7 - C   8            0.45   10.63    0.088
  31. CR (   1) C   9                /175. BD*(   1) C   8 - H  18            0.28   10.57    0.069
  32. LP (   1) O   3                / 43. RY*(   1) C   2                    0.91    1.43    0.046
  32. LP (   1) O   3                / 44. RY*(   2) C   2                    0.30    1.64    0.028
  32. LP (   1) O   3                /133. RY*(   3) H  14                    0.46    2.28    0.041
  32. LP (   1) O   3                /155. BD*(   1) C   1 - C   2            0.43    0.98    0.026
  32. LP (   1) O   3                /158. BD*(   1) C   1 - H  12            0.28    1.07    0.022
  32. LP (   1) O   3                /160. BD*(   1) C   2 - C   4            0.82    0.97    0.036
  32. LP (   1) O   3                /161. BD*(   1) C   2 - H  13            0.60    1.02    0.031
  33. LP (   2) O   3                / 45. RY*(   3) C   2                    0.48    1.87    0.038
  33. LP (   2) O   3                /131. RY*(   1) H  14                    0.98    1.86    0.055
  33. LP (   2) O   3                /160. BD*(   1) C   2 - C   4            3.22    0.70    0.060
  33. LP (   2) O   3                /161. BD*(   1) C   2 - H  13            3.32    0.75    0.063
 164. BD*(   2) C   4 - C   5        / 72. RY*(   3) C   5                    1.54    0.88    0.106
 164. BD*(   2) C   4 - C   5        / 83. RY*(   5) C   6                    0.32    1.16    0.056
 164. BD*(   2) C   4 - C   5        /108. RY*(   3) C   9                    0.33    0.73    0.045
 164. BD*(   2) C   4 - C   5        /155. BD*(   1) C   1 - C   2            0.66    0.40    0.046
 164. BD*(   2) C   4 - C   5        /159. BD*(   1) C   2 - O   3            0.37    0.29    0.029
 164. BD*(   2) C   4 - C   5        /161. BD*(   1) C   2 - H  13            0.25    0.44    0.029
 164. BD*(   2) C   4 - C   5        /174. BD*(   2) C   8 - C   9           81.98    0.02    0.080
 169. BD*(   2) C   6 - C   7        / 82. RY*(   4) C   6                    0.86    1.30    0.102
 169. BD*(   2) C   6 - C   7        / 91. RY*(   4) C   7                    0.32    1.82    0.074
 169. BD*(   2) C   6 - C   7        / 92. RY*(   5) C   7                    0.77    0.67    0.069
 169. BD*(   2) C   6 - C   7        /174. BD*(   2) C   8 - C   9          122.20    0.01    0.081
 174. BD*(   2) C   8 - C   9        / 92. RY*(   5) C   7                    0.29    0.66    0.045
 174. BD*(   2) C   8 - C   9        /101. RY*(   5) C   8                    0.70    1.33    0.099
 174. BD*(   2) C   8 - C   9        /108. RY*(   3) C   9                    0.39    0.71    0.054
 174. BD*(   2) C   8 - C   9        /110. RY*(   5) C   9                    0.40    1.70    0.085


 Natural Bond Orbitals (Summary):

                                                            Principal Delocalizations
           NBO                        Occupancy    Energy   (geminal,vicinal,remote)
 ====================================================================================
 Molecular unit  1  (C8H10O)
     1. BD (   1) C   1 - C   2          0.98521    -0.78135  164(v),162(v),62(v),160(g)
                                                    161(g),52(v),163(v),165(v)
     2. BD (   1) C   1 - H  10          0.99288    -0.63902  161(v),159(v)
     3. BD (   1) C   1 - H  11          0.99047    -0.63532  160(v),159(v)
     4. BD (   1) C   1 - H  12          0.99076    -0.64318  159(v)
     5. BD (   1) C   2 - O   3          0.99595    -1.01628  163(v),158(v)
     6. BD (   1) C   2 - C   4          0.98675    -0.82261  173(v),166(v),165(g),163(g)
                                                    106(v),157(v),70(v),155(g)
                                                    34(v),53(v)
     7. BD (   1) C   2 - H  13          0.98741    -0.68190  165(v),156(v),164(v),35(v)
                                                    155(g)
     8. BD (   1) O   3 - H  14          0.99423    -0.88273  155(v),43(v),47(v)
     9. BD (   1) C   4 - C   5          0.98740    -0.90120  165(g),166(g),176(v),160(g)
                                                    170(v),80(v),159(v),79(v)
                                                    167(g),43(v),106(v)
    10. BD (   2) C   4 - C   5          0.84248    -0.47242  169(v),174(v),155(v),108(v)
                                                    159(v),83(v),161(v)
    11. BD (   1) C   4 - C   9          0.98705    -0.89946  163(g),173(g),167(v),160(g)
                                                    175(v),43(v),98(v),97(v)
                                                    176(g),70(v),161(v)
    12. BD (   1) C   5 - C   6          0.98951    -0.88236  160(v),163(g),168(g),172(v)
                                                    63(v),167(g),170(g),89(v)
                                                    88(v),61(v)
    13. BD (   1) C   5 - H  15          0.98932    -0.69894  165(v),168(v),166(g),61(v)
                                                    163(g),79(v)
    14. BD (   1) C   6 - C   7          0.99070    -0.89560  175(v),167(v),166(g),171(g)
                                                    71(v),98(v),170(g),97(v)
                                                    172(g),70(v)
    15. BD (   2) C   6 - C   7          0.83818    -0.46609  174(v),164(v),100(v),74(v)
    16. BD (   1) C   6 - H  16          0.98959    -0.69343  163(v),171(v),166(g),88(v)
                                                    168(g),70(v)
    17. BD (   1) C   7 - C   8          0.99075    -0.89477  170(v),173(g),176(v),168(g)
                                                    107(v),80(v),175(g),79(v)
                                                    172(g)
    18. BD (   1) C   7 - H  17          0.99000    -0.70878  173(v),166(v),97(v),79(v)
                                                    171(g)
    19. BD (   1) C   8 - C   9          0.98954    -0.88153  160(v),165(g),171(g),172(v)
                                                    61(v),176(g),175(g),89(v)
                                                    88(v),63(v)
    20. BD (   2) C   8 - C   9          0.81060    -0.44972  164(v),169(v),92(v),100(g)
                                                    65(v),108(g)
    21. BD (   1) C   8 - H  18          0.98961    -0.69152  165(v),168(v),173(g),88(v)
                                                    171(g),106(v)
    22. BD (   1) C   9 - H  19          0.98913    -0.69730  163(v),171(v),173(g),165(g)
                                                    97(v),61(v)
    23. CR (   1) C   1                  0.99960   -10.22763  119(v),123(v),115(v),44(v)
    24. CR (   1) C   2                  0.99944   -10.32008  159(g),165(v),36(v),163(v)
                                                    127(v)
    25. CR (   1) O   3                  0.99987   -19.14279  43(v),46(v)
    26. CR (   1) C   4                  0.99941   -10.29383  71(v),107(v),44(v),173(v)
                                                    166(v),167(v),176(v)
    27. CR (   1) C   5                  0.99944   -10.26977  80(v),165(v),160(v),63(v)
                                                    61(v),168(v),135(v),170(v)
    28. CR (   1) C   6                  0.99949   -10.27067  89(v),163(v),73(v),139(v)
                                                    171(v),167(v),71(v),172(v)
    29. CR (   1) C   7                  0.99947   -10.29044  80(v),98(v),173(v),166(v)
                                                    143(v),170(v),175(v),99(v)
    30. CR (   1) C   8                  0.99949   -10.26882  89(v),165(v),147(v),168(v)
                                                    109(v),176(v),172(v),106(v)
    31. CR (   1) C   9                  0.99945   -10.26852  63(v),98(v),163(v),160(v)
                                                    171(v),151(v),175(v)
    32. LP (   1) O   3                  0.99017    -0.76451  43(v),160(v),161(v),133(v)
                                                    155(v),44(v),158(r)
    33. LP (   2) O   3                  0.97712    -0.49403  161(v),160(v),131(v),45(v)
    34. RY*(   1) C   1                  0.00149     0.57581   
    35. RY*(   2) C   1                  0.00137     0.61419   
    36. RY*(   3) C   1                  0.00040     0.64837   
    37. RY*(   4) C   1                  0.00014     0.66548   
    38. RY*(   5) C   1                  0.00003     2.09723   
    39. RY*(   6) C   1                  0.00000     1.80372   
    40. RY*(   7) C   1                  0.00001     2.08332   
    41. RY*(   8) C   1                  0.00001     2.13777   
    42. RY*(   9) C   1                  0.00000     1.95535   
    43. RY*(   1) C   2                  0.00377     0.66641   
    44. RY*(   2) C   2                  0.00135     0.87932   
    45. RY*(   3) C   2                  0.00121     1.37326   
    46. RY*(   4) C   2                  0.00081     0.77984   
    47. RY*(   5) C   2                  0.00055     1.58421   
    48. RY*(   6) C   2                  0.00047     1.58953   
    49. RY*(   7) C   2                  0.00028     1.55482   
    50. RY*(   8) C   2                  0.00018     1.82795   
    51. RY*(   9) C   2                  0.00002     1.91073   
    52. RY*(   1) O   3                  0.00093     1.14404   
    53. RY*(   2) O   3                  0.00071     1.07159   
    54. RY*(   3) O   3                  0.00018     1.31960   
    55. RY*(   4) O   3                  0.00003     1.19127   
    56. RY*(   5) O   3                  0.00000     2.52879   
    57. RY*(   6) O   3                  0.00000     2.86204   
    58. RY*(   7) O   3                  0.00000     2.62055   
    59. RY*(   8) O   3                  0.00001     2.53539   
    60. RY*(   9) O   3                  0.00000     2.73354   
    61. RY*(   1) C   4                  0.00278     0.89552   
    62. RY*(   2) C   4                  0.00198     0.58503   
    63. RY*(   3) C   4                  0.00160     0.75388   
    64. RY*(   4) C   4                  0.00084     0.61881   
    65. RY*(   5) C   4                  0.00051     1.66513   
    66. RY*(   6) C   4                  0.00017     2.18277   
    67. RY*(   7) C   4                  0.00013     1.66220   
    68. RY*(   8) C   4                  0.00009     1.91546   
    69. RY*(   9) C   4                  0.00001     1.94935   
    70. RY*(   1) C   5                  0.00310     0.96661   
    71. RY*(   2) C   5                  0.00131     0.53494   
    72. RY*(   3) C   5                  0.00068     0.69894   
    73. RY*(   4) C   5                  0.00053     0.45795   
    74. RY*(   5) C   5                  0.00022     1.42396   
    75. RY*(   6) C   5                  0.00006     2.15313   
    76. RY*(   7) C   5                  0.00003     2.16506   
    77. RY*(   8) C   5                  0.00001     1.77472   
    78. RY*(   9) C   5                  0.00000     1.93561   
    79. RY*(   1) C   6                  0.00282     0.98526   
    80. RY*(   2) C   6                  0.00140     0.47779   
    81. RY*(   3) C   6                  0.00045     0.55382   
    82. RY*(   4) C   6                  0.00043     1.12353   
    83. RY*(   5) C   6                  0.00029     0.98199   
    84. RY*(   6) C   6                  0.00007     2.19399   
    85. RY*(   7) C   6                  0.00003     2.05457   
    86. RY*(   8) C   6                  0.00000     1.66636   
    87. RY*(   9) C   6                  0.00000     2.00611   
    88. RY*(   1) C   7                  0.00247     1.02279   
    89. RY*(   2) C   7                  0.00115     0.48060   
    90. RY*(   3) C   7                  0.00054     0.50441   
    91. RY*(   4) C   7                  0.00040     1.64899   
    92. RY*(   5) C   7                  0.00028     0.49764   
    93. RY*(   6) C   7                  0.00008     2.17073   
    94. RY*(   7) C   7                  0.00002     1.97593   
    95. RY*(   8) C   7                  0.00000     1.60346   
    96. RY*(   9) C   7                  0.00000     1.98328   
    97. RY*(   1) C   8                  0.00283     0.98621   
    98. RY*(   2) C   8                  0.00141     0.48073   
    99. RY*(   3) C   8                  0.00046     0.49774   
   100. RY*(   4) C   8                  0.00036     0.98869   
   101. RY*(   5) C   8                  0.00033     1.17051   
   102. RY*(   6) C   8                  0.00007     2.19509   
   103. RY*(   7) C   8                  0.00003     2.06444   
   104. RY*(   8) C   8                  0.00000     1.74506   
   105. RY*(   9) C   8                  0.00000     1.93750   
   106. RY*(   1) C   9                  0.00340     0.91148   
   107. RY*(   2) C   9                  0.00174     0.58173   
   108. RY*(   3) C   9                  0.00059     0.55033   
   109. RY*(   4) C   9                  0.00051     0.50435   
   110. RY*(   5) C   9                  0.00026     1.54014   
   111. RY*(   6) C   9                  0.00007     2.16285   
   112. RY*(   7) C   9                  0.00004     2.17306   
   113. RY*(   8) C   9                  0.00001     1.72312   
   114. RY*(   9) C   9                  0.00001     1.99564   
   115. RY*(   1) H  10                  0.00084     0.28673   
   116. RY*(   2) H  10                  0.00008     1.66646   
   117. RY*(   3) H  10                  0.00008     1.68955   
   118. RY*(   4) H  10                  0.00002     2.11070   
   119. RY*(   1) H  11                  0.00067     0.26995   
   120. RY*(   2) H  11                  0.00009     1.67035   
   121. RY*(   3) H  11                  0.00007     1.67912   
   122. RY*(   4) H  11                  0.00002     2.11074   
   123. RY*(   1) H  12                  0.00044     0.34343   
   124. RY*(   2) H  12                  0.00008     1.65066   
   125. RY*(   3) H  12                  0.00008     1.61350   
   126. RY*(   4) H  12                  0.00001     2.08298   
   127. RY*(   1) H  13                  0.00151     0.20727   
   128. RY*(   2) H  13                  0.00010     1.64242   
   129. RY*(   3) H  13                  0.00004     1.75190   
   130. RY*(   4) H  13                  0.00002     2.05914   
   131. RY*(   1) H  14                  0.00078     1.36768   
   132. RY*(   2) H  14                  0.00069     0.59638   
   133. RY*(   3) H  14                  0.00053     1.51492   
   134. RY*(   4) H  14                  0.00001     2.15647   
   135. RY*(   1) H  15                  0.00077     0.19774   
   136. RY*(   2) H  15                  0.00007     1.47822   
   137. RY*(   3) H  15                  0.00003     2.11930   
   138. RY*(   4) H  15                  0.00004     1.87326   
   139. RY*(   1) H  16                  0.00069     0.18661   
   140. RY*(   2) H  16                  0.00006     1.47647   
   141. RY*(   3) H  16                  0.00003     2.04264   
   142. RY*(   4) H  16                  0.00004     1.93506   
   143. RY*(   1) H  17                  0.00073     0.17116   
   144. RY*(   2) H  17                  0.00006     1.46498   
   145. RY*(   3) H  17                  0.00003     1.79396   
   146. RY*(   4) H  17                  0.00003     2.17174   
   147. RY*(   1) H  18                  0.00069     0.18906   
   148. RY*(   2) H  18                  0.00005     1.47885   
   149. RY*(   3) H  18                  0.00003     2.12329   
   150. RY*(   4) H  18                  0.00004     1.85776   
   151. RY*(   1) H  19                  0.00145     0.19894   
   152. RY*(   2) H  19                  0.00006     1.49375   
   153. RY*(   3) H  19                  0.00004     1.90200   
   154. RY*(   4) H  19                  0.00003     2.10721   
   155. BD*(   1) C   1 - C   2          0.00984     0.21762   
   156. BD*(   1) C   1 - H  10          0.00359     0.30065   
   157. BD*(   1) C   1 - H  11          0.00271     0.31358   
   158. BD*(   1) C   1 - H  12          0.00205     0.30135   
   159. BD*(   1) C   2 - O   3          0.01444     0.11259   
   160. BD*(   1) C   2 - C   4          0.02332     0.20507   
   161. BD*(   1) C   2 - H  13          0.01728     0.26005   
   162. BD*(   1) O   3 - H  14          0.00326     0.26220   
   163. BD*(   1) C   4 - C   5          0.01188     0.35731   
   164. BD*(   2) C   4 - C   5          0.19017    -0.18082  169(v),174(v),72(g),155(v)
                                                    159(v),108(v),83(v)
   165. BD*(   1) C   4 - C   9          0.01280     0.35404   
   166. BD*(   1) C   5 - C   6          0.00801     0.37671   
   167. BD*(   1) C   5 - H  15          0.00718     0.28342   
   168. BD*(   1) C   6 - C   7          0.00779     0.36400   
   169. BD*(   2) C   6 - C   7          0.17046    -0.17490  164(v),174(v),82(g),92(g)
                                                    91(g)
   170. BD*(   1) C   6 - H  16          0.00645     0.29946   
   171. BD*(   1) C   7 - C   8          0.00786     0.36571   
   172. BD*(   1) C   7 - H  17          0.00635     0.28808   
   173. BD*(   1) C   8 - C   9          0.00820     0.37859   
   174. BD*(   2) C   8 - C   9          0.15000    -0.16420  169(v),164(v),101(g),110(g)
                                                    108(g),92(v)
   175. BD*(   1) C   8 - H  18          0.00656     0.30086   
   176. BD*(   1) C   9 - H  19          0.00761     0.29280   
       -------------------------------
              Total Lewis   32.26049  ( 97.7591%)
        Valence non-Lewis    0.67781  (  2.0540%)
        Rydberg non-Lewis    0.06169  (  0.1870%)
       -------------------------------
            Total unit  1   33.00000  (100.0000%)
           Charge unit  1    0.00000


 ***************************************************
 *******         Beta  spin orbitals         *******
 ***************************************************


 NATURAL POPULATIONS:  Natural atomic orbital occupancies 
                                                          
   NAO  Atom  No  lang   Type(AO)    Occupancy      Energy
 ----------------------------------------------------------
     1    C    1  S      Cor( 1S)     0.99958     -10.22720
     2    C    1  S      Val( 2S)     0.55186      -0.39763
     3    C    1  S      Ryd( 3S)     0.00048       0.72329
     4    C    1  px     Val( 2p)     0.59869      -0.23488
     5    C    1  px     Ryd( 3p)     0.00147       0.47197
     6    C    1  py     Val( 2p)     0.61414      -0.23404
     7    C    1  py     Ryd( 3p)     0.00128       0.45685
     8    C    1  pz     Val( 2p)     0.52757      -0.22719
     9    C    1  pz     Ryd( 3p)     0.00083       0.37038
    10    C    1  dxy    Ryd( 3d)     0.00018       2.04762
    11    C    1  dxz    Ryd( 3d)     0.00020       1.99682
    12    C    1  dyz    Ryd( 3d)     0.00027       2.20889
    13    C    1  dx2y2  Ryd( 3d)     0.00030       2.25409
    14    C    1  dz2    Ryd( 3d)     0.00027       2.08389

    15    C    2  S      Cor( 1S)     0.99944     -10.32002
    16    C    2  S      Val( 2S)     0.46672      -0.38221
    17    C    2  S      Ryd( 3S)     0.00110       0.63315
    18    C    2  px     Val( 2p)     0.48659      -0.26054
    19    C    2  px     Ryd( 3p)     0.00236       0.40557
    20    C    2  py     Val( 2p)     0.44357      -0.26236
    21    C    2  py     Ryd( 3p)     0.00319       0.60993
    22    C    2  pz     Val( 2p)     0.54032      -0.28050
    23    C    2  pz     Ryd( 3p)     0.00107       0.48065
    24    C    2  dxy    Ryd( 3d)     0.00074       1.99440
    25    C    2  dxz    Ryd( 3d)     0.00051       1.88834
    26    C    2  dyz    Ryd( 3d)     0.00085       2.14888
    27    C    2  dx2y2  Ryd( 3d)     0.00095       2.05734
    28    C    2  dz2    Ryd( 3d)     0.00063       1.98440

    29    O    3  S      Cor( 1S)     0.99987     -19.13917
    30    O    3  S      Val( 2S)     0.83827      -1.04160
    31    O    3  S      Ryd( 3S)     0.00064       1.19696
    32    O    3  px     Val( 2p)     0.83667      -0.47182
    33    O    3  px     Ryd( 3p)     0.00083       0.95296
    34    O    3  py     Val( 2p)     0.78447      -0.47088
    35    O    3  py     Ryd( 3p)     0.00074       0.94026
    36    O    3  pz     Val( 2p)     0.78412      -0.45788
    37    O    3  pz     Ryd( 3p)     0.00122       1.04734
    38    O    3  dxy    Ryd( 3d)     0.00054       2.75724
    39    O    3  dxz    Ryd( 3d)     0.00054       2.88558
    40    O    3  dyz    Ryd( 3d)     0.00031       2.79077
    41    O    3  dx2y2  Ryd( 3d)     0.00049       2.65862
    42    O    3  dz2    Ryd( 3d)     0.00037       2.83941

    43    C    4  S      Cor( 1S)     0.99940     -10.28945
    44    C    4  S      Val( 2S)     0.44536      -0.33429
    45    C    4  S      Ryd( 3S)     0.00137       0.43730
    46    C    4  px     Val( 2p)     0.54604      -0.27388
    47    C    4  px     Ryd( 3p)     0.00266       0.88581
    48    C    4  py     Val( 2p)     0.53449      -0.26542
    49    C    4  py     Ryd( 3p)     0.00202       0.68965
    50    C    4  pz     Val( 2p)     0.26498      -0.27814
    51    C    4  pz     Ryd( 3p)     0.00133       0.48870
    52    C    4  dxy    Ryd( 3d)     0.00044       2.21252
    53    C    4  dxz    Ryd( 3d)     0.00026       1.75291
    54    C    4  dyz    Ryd( 3d)     0.00033       1.79777
    55    C    4  dx2y2  Ryd( 3d)     0.00045       2.15674
    56    C    4  dz2    Ryd( 3d)     0.00031       1.93850

    57    C    5  S      Cor( 1S)     0.99944     -10.26868
    58    C    5  S      Val( 2S)     0.47727      -0.34546
    59    C    5  S      Ryd( 3S)     0.00081       0.39485
    60    C    5  px     Val( 2p)     0.54533      -0.24650
    61    C    5  px     Ryd( 3p)     0.00207       0.57415
    62    C    5  py     Val( 2p)     0.58253      -0.26196
    63    C    5  py     Ryd( 3p)     0.00287       0.74349
    64    C    5  pz     Val( 2p)     0.44017      -0.29616
    65    C    5  pz     Ryd( 3p)     0.00051       0.41074
    66    C    5  dxy    Ryd( 3d)     0.00041       2.23350
    67    C    5  dxz    Ryd( 3d)     0.00022       1.77144
    68    C    5  dyz    Ryd( 3d)     0.00016       1.81414
    69    C    5  dx2y2  Ryd( 3d)     0.00032       2.24878
    70    C    5  dz2    Ryd( 3d)     0.00022       1.96562

    71    C    6  S      Cor( 1S)     0.99949     -10.27050
    72    C    6  S      Val( 2S)     0.48550      -0.35270
    73    C    6  S      Ryd( 3S)     0.00061       0.39125
    74    C    6  px     Val( 2p)     0.55685      -0.24339
    75    C    6  px     Ryd( 3p)     0.00252       0.58968
    76    C    6  py     Val( 2p)     0.57415      -0.25576
    77    C    6  py     Ryd( 3p)     0.00277       0.69389
    78    C    6  pz     Val( 2p)     0.45807      -0.29569
    79    C    6  pz     Ryd( 3p)     0.00043       0.38754
    80    C    6  dxy    Ryd( 3d)     0.00038       2.26882
    81    C    6  dxz    Ryd( 3d)     0.00024       1.77163
    82    C    6  dyz    Ryd( 3d)     0.00018       1.79787
    83    C    6  dx2y2  Ryd( 3d)     0.00038       2.19938
    84    C    6  dz2    Ryd( 3d)     0.00018       1.96915

    85    C    7  S      Cor( 1S)     0.99947     -10.28547
    86    C    7  S      Val( 2S)     0.48434      -0.35508
    87    C    7  S      Ryd( 3S)     0.00067       0.38941
    88    C    7  px     Val( 2p)     0.59679      -0.25790
    89    C    7  px     Ryd( 3p)     0.00296       0.82908
    90    C    7  py     Val( 2p)     0.51022      -0.23450
    91    C    7  py     Ryd( 3p)     0.00170       0.45507
    92    C    7  pz     Val( 2p)     0.24475      -0.26761
    93    C    7  pz     Ryd( 3p)     0.00021       0.38491
    94    C    7  dxy    Ryd( 3d)     0.00040       2.18681
    95    C    7  dxz    Ryd( 3d)     0.00021       1.74626
    96    C    7  dyz    Ryd( 3d)     0.00031       1.81268
    97    C    7  dx2y2  Ryd( 3d)     0.00041       2.26258
    98    C    7  dz2    Ryd( 3d)     0.00030       1.96754

    99    C    8  S      Cor( 1S)     0.99949     -10.26890
   100    C    8  S      Val( 2S)     0.48549      -0.35153
   101    C    8  S      Ryd( 3S)     0.00063       0.39558
   102    C    8  px     Val( 2p)     0.54103      -0.23790
   103    C    8  px     Ryd( 3p)     0.00226       0.51552
   104    C    8  py     Val( 2p)     0.58741      -0.25852
   105    C    8  py     Ryd( 3p)     0.00297       0.75709
   106    C    8  pz     Val( 2p)     0.47320      -0.29758
   107    C    8  pz     Ryd( 3p)     0.00052       0.40352
   108    C    8  dxy    Ryd( 3d)     0.00040       2.23840
   109    C    8  dxz    Ryd( 3d)     0.00018       1.77224
   110    C    8  dyz    Ryd( 3d)     0.00020       1.79762
   111    C    8  dx2y2  Ryd( 3d)     0.00035       2.23614
   112    C    8  dz2    Ryd( 3d)     0.00021       1.96895

   113    C    9  S      Cor( 1S)     0.99944     -10.26716
   114    C    9  S      Val( 2S)     0.47840      -0.34424
   115    C    9  S      Ryd( 3S)     0.00088       0.39305
   116    C    9  px     Val( 2p)     0.56324      -0.25113
   117    C    9  px     Ryd( 3p)     0.00301       0.67519
   118    C    9  py     Val( 2p)     0.56491      -0.25487
   119    C    9  py     Ryd( 3p)     0.00260       0.67745
   120    C    9  pz     Val( 2p)     0.42808      -0.29405
   121    C    9  pz     Ryd( 3p)     0.00051       0.39393
   122    C    9  dxy    Ryd( 3d)     0.00039       2.27781
   123    C    9  dxz    Ryd( 3d)     0.00027       1.76948
   124    C    9  dyz    Ryd( 3d)     0.00016       1.81120
   125    C    9  dx2y2  Ryd( 3d)     0.00035       2.21865
   126    C    9  dz2    Ryd( 3d)     0.00019       1.97658

   127    H   10  S      Val( 1S)     0.37856      -0.06900
   128    H   10  S      Ryd( 2S)     0.00079       0.23975
   129    H   10  px     Ryd( 2p)     0.00008       1.66010
   130    H   10  py     Ryd( 2p)     0.00021       1.93373
   131    H   10  pz     Ryd( 2p)     0.00023       1.92851

   132    H   11  S      Val( 1S)     0.36602      -0.05169
   133    H   11  S      Ryd( 2S)     0.00074       0.22444
   134    H   11  px     Ryd( 2p)     0.00037       2.22988
   135    H   11  py     Ryd( 2p)     0.00009       1.67405
   136    H   11  pz     Ryd( 2p)     0.00006       1.61332

   137    H   12  S      Val( 1S)     0.38075      -0.07453
   138    H   12  S      Ryd( 2S)     0.00044       0.23416
   139    H   12  px     Ryd( 2p)     0.00010       1.71580
   140    H   12  py     Ryd( 2p)     0.00030       2.08784
   141    H   12  pz     Ryd( 2p)     0.00013       1.65992

   142    H   13  S      Val( 1S)     0.34758      -0.09242
   143    H   13  S      Ryd( 2S)     0.00131       0.20237
   144    H   13  px     Ryd( 2p)     0.00013       1.65880
   145    H   13  py     Ryd( 2p)     0.00018       1.96668
   146    H   13  pz     Ryd( 2p)     0.00022       1.87069

   147    H   14  S      Val( 1S)     0.25940      -0.06056
   148    H   14  S      Ryd( 2S)     0.00059       0.27479
   149    H   14  px     Ryd( 2p)     0.00067       1.66513
   150    H   14  py     Ryd( 2p)     0.00072       1.64344
   151    H   14  pz     Ryd( 2p)     0.00105       2.08153

   152    H   15  S      Val( 1S)     0.37092      -0.09433
   153    H   15  S      Ryd( 2S)     0.00078       0.17998
   154    H   15  px     Ryd( 2p)     0.00009       1.87725
   155    H   15  py     Ryd( 2p)     0.00036       2.09232
   156    H   15  pz     Ryd( 2p)     0.00009       1.52839

   157    H   16  S      Val( 1S)     0.36671      -0.07983
   158    H   16  S      Ryd( 2S)     0.00070       0.16893
   159    H   16  px     Ryd( 2p)     0.00018       1.94164
   160    H   16  py     Ryd( 2p)     0.00029       2.03243
   161    H   16  pz     Ryd( 2p)     0.00006       1.50737

   162    H   17  S      Val( 1S)     0.37427      -0.09359
   163    H   17  S      Ryd( 2S)     0.00074       0.16268
   164    H   17  px     Ryd( 2p)     0.00046       2.18479
   165    H   17  py     Ryd( 2p)     0.00004       1.77259
   166    H   17  pz     Ryd( 2p)     0.00003       1.49206

   167    H   18  S      Val( 1S)     0.36622      -0.07805
   168    H   18  S      Ryd( 2S)     0.00069       0.17038
   169    H   18  px     Ryd( 2p)     0.00009       1.85943
   170    H   18  py     Ryd( 2p)     0.00036       2.10355
   171    H   18  pz     Ryd( 2p)     0.00008       1.52533

   172    H   19  S      Val( 1S)     0.36682      -0.08453
   173    H   19  S      Ryd( 2S)     0.00152       0.18739
   174    H   19  px     Ryd( 2p)     0.00019       1.97860
   175    H   19  py     Ryd( 2p)     0.00029       2.03335
   176    H   19  pz     Ryd( 2p)     0.00007       1.51292


 Summary of Natural Population Analysis:                  
                                                          
                                       Natural Population 
                Natural  -----------------------------------------------
    Atom  No    Charge         Core      Valence    Rydberg      Total
 -----------------------------------------------------------------------
      C    1   -0.29713      0.99958     2.29227    0.00527     3.29713
      C    2    0.05197      0.99944     1.93720    0.01139     2.94803
      O    3   -0.24907      0.99987     3.24353    0.00567     4.24907
      C    4    0.20056      0.99940     1.79087    0.00917     2.79944
      C    5   -0.05234      0.99944     2.04529    0.00760     3.05234
      C    6   -0.08174      0.99949     2.07458    0.00767     3.08174
      C    7    0.15727      0.99947     1.83610    0.00717     2.84273
      C    8   -0.09432      0.99949     2.08713    0.00771     3.09432
      C    9   -0.04242      0.99944     2.03462    0.00836     3.04242
      H   10    0.12012      0.00000     0.37856    0.00132     0.37988
      H   11    0.13273      0.00000     0.36602    0.00125     0.36727
      H   12    0.11828      0.00000     0.38075    0.00097     0.38172
      H   13    0.15057      0.00000     0.34758    0.00185     0.34943
      H   14    0.23756      0.00000     0.25940    0.00303     0.26244
      H   15    0.12777      0.00000     0.37092    0.00131     0.37223
      H   16    0.13206      0.00000     0.36671    0.00122     0.36794
      H   17    0.12445      0.00000     0.37427    0.00127     0.37555
      H   18    0.13256      0.00000     0.36622    0.00122     0.36744
      H   19    0.13111      0.00000     0.36682    0.00207     0.36889
 =======================================================================
   * Total *    1.00000      8.99562    22.91885    0.08553    32.00000

                                 Natural Population      
 --------------------------------------------------------
   Core                       8.99562 ( 99.9513% of   9)
   Valence                   22.91885 ( 99.6472% of  23)
   Natural Minimal Basis     31.91447 ( 99.7327% of  32)
   Natural Rydberg Basis      0.08553 (  0.2673% of  32)
 --------------------------------------------------------

    Atom  No          Natural Electron Configuration
 ----------------------------------------------------------------------------
      C    1      [core]2S( 0.55)2p( 1.74)
      C    2      [core]2S( 0.47)2p( 1.47)3p( 0.01)
      O    3      [core]2S( 0.84)2p( 2.41)
      C    4      [core]2S( 0.45)2p( 1.35)3p( 0.01)
      C    5      [core]2S( 0.48)2p( 1.57)3p( 0.01)
      C    6      [core]2S( 0.49)2p( 1.59)3p( 0.01)
      C    7      [core]2S( 0.48)2p( 1.35)
      C    8      [core]2S( 0.49)2p( 1.60)3p( 0.01)
      C    9      [core]2S( 0.48)2p( 1.56)3p( 0.01)
      H   10            1S( 0.38)
      H   11            1S( 0.37)
      H   12            1S( 0.38)
      H   13            1S( 0.35)
      H   14            1S( 0.26)
      H   15            1S( 0.37)
      H   16            1S( 0.37)
      H   17            1S( 0.37)
      H   18            1S( 0.37)
      H   19            1S( 0.37)


 NATURAL BOND ORBITAL ANALYSIS, beta spin orbitals:

                       Occupancies       Lewis Structure    Low   High
           Occ.    -------------------  -----------------   occ   occ
  Cycle   Thresh.   Lewis   Non-Lewis     CR  BD  3C  LP    (L)   (NL)   Dev
 =============================================================================
   1(1)    0.90    30.20768   1.79232      9  20   0   3     4      0    0.05
   2(2)    0.90    30.50345   1.49655      9  20   0   3     2      0    0.02
   3(3)    0.90    30.50345   1.49655      9  20   0   3     2      0    0.02
   4(1)    0.80    31.23516   0.76484      9  21   0   2     0      0    0.05
 -----------------------------------------------------------------------------

 Structure accepted: No low occupancy Lewis orbitals

 --------------------------------------------------------
   Core                      8.99563 ( 99.951% of   9)
   Valence Lewis            22.23953 ( 96.694% of  23)
  ==================       ============================
   Total Lewis              31.23516 ( 97.610% of  32)
  -----------------------------------------------------
   Valence non-Lewis         0.70683 (  2.209% of  32)
   Rydberg non-Lewis         0.05801 (  0.181% of  32)
  ==================       ============================
   Total non-Lewis           0.76484 (  2.390% of  32)
 --------------------------------------------------------


       (Occupancy)   Bond orbital/ Coefficients/ Hybrids
 ---------------------------------------------------------------------------------
     1. (0.95661) BD ( 1) C   1 - C   2  
                ( 46.42%)   0.6814* C   1 s( 28.21%)p 2.54( 71.74%)d 0.00(  0.05%)
                                            0.0011  0.5310  0.0098  0.3449 -0.0117
                                            0.2039  0.0001 -0.7460 -0.0151  0.0041
                                           -0.0146 -0.0075  0.0029  0.0144
                ( 53.58%)   0.7320* C   2 s( 28.41%)p 2.52( 71.56%)d 0.00(  0.03%)
                                            0.0001  0.5330  0.0025 -0.3579 -0.0204
                                           -0.2300  0.0028  0.7307 -0.0144  0.0038
                                           -0.0090 -0.0047 -0.0002  0.0140
     2. (0.99044) BD ( 1) C   1 - H  10  
                ( 61.95%)   0.7871* C   1 s( 24.19%)p 3.13( 75.77%)d 0.00(  0.04%)
                                           -0.0001  0.4918 -0.0052  0.1647 -0.0166
                                            0.6143 -0.0109  0.5939  0.0125  0.0065
                                            0.0058  0.0157 -0.0088  0.0018
                ( 38.05%)   0.6168* H  10 s( 99.91%)p 0.00(  0.09%)
                                            0.9996 -0.0021 -0.0017 -0.0194 -0.0226
     3. (0.98291) BD ( 1) C   1 - H  11  
                ( 62.92%)   0.7932* C   1 s( 23.73%)p 3.21( 76.23%)d 0.00(  0.04%)
                                            0.0003 -0.4871 -0.0016  0.8655 -0.0070
                                            0.0836  0.0017  0.0769 -0.0168 -0.0024
                                           -0.0071  0.0002 -0.0153  0.0087
                ( 37.08%)   0.6090* H  11 s( 99.91%)p 0.00(  0.09%)
                                           -0.9995  0.0012 -0.0300 -0.0026  0.0001
     4. (0.99064) BD ( 1) C   1 - H  12  
                ( 61.66%)   0.7852* C   1 s( 23.82%)p 3.20( 76.14%)d 0.00(  0.04%)
                                            0.0000  0.4881 -0.0030  0.3222 -0.0156
                                           -0.7573 -0.0014  0.2890  0.0166 -0.0136
                                            0.0038 -0.0074 -0.0094 -0.0084
                ( 38.34%)   0.6192* H  12 s( 99.91%)p 0.00(  0.09%)
                                            0.9996  0.0004 -0.0077  0.0258 -0.0131
     5. (0.99221) BD ( 1) C   2 - O   3  
                ( 32.89%)   0.5735* C   2 s( 19.76%)p 4.05( 79.96%)d 0.01(  0.28%)
                                           -0.0002  0.4435  0.0299 -0.3665 -0.0329
                                            0.7717  0.0147 -0.2611 -0.0160 -0.0300
                                            0.0094 -0.0259 -0.0283 -0.0189
                ( 67.11%)   0.8192* O   3 s( 31.73%)p 2.15( 68.20%)d 0.00(  0.08%)
                                           -0.0001  0.5633 -0.0010  0.4371 -0.0077
                                           -0.6484 -0.0010  0.2654  0.0023 -0.0234
                                            0.0003 -0.0054 -0.0043 -0.0126
     6. (0.98339) BD ( 1) C   2 - C   4  
                ( 48.03%)   0.6930* C   2 s( 28.25%)p 2.54( 71.69%)d 0.00(  0.06%)
                                            0.0004  0.5315 -0.0022  0.8372 -0.0008
                                            0.1123 -0.0042  0.0577 -0.0117  0.0068
                                            0.0028  0.0008  0.0209 -0.0112
                ( 51.97%)   0.7209* C   4 s( 31.77%)p 2.15( 68.19%)d 0.00(  0.04%)
                                            0.0002  0.5636 -0.0097 -0.8196  0.0288
                                           -0.0918  0.0034 -0.0282 -0.0110  0.0023
                                            0.0041  0.0021  0.0150 -0.0126
     7. (0.93674) BD ( 1) C   2 - H  13  
                ( 63.86%)   0.7991* C   2 s( 23.52%)p 3.25( 76.45%)d 0.00(  0.04%)
                                           -0.0007  0.4847 -0.0155 -0.1864 -0.0166
                                           -0.5791  0.0176 -0.6274  0.0080  0.0040
                                           -0.0005  0.0165 -0.0073  0.0044
                ( 36.14%)   0.6012* H  13 s( 99.90%)p 0.00(  0.10%)
                                            0.9994 -0.0092  0.0091  0.0215  0.0218
     8. (0.99425) BD ( 1) O   3 - H  14  
                ( 74.01%)   0.8603* O   3 s( 20.15%)p 3.96( 79.76%)d 0.00(  0.09%)
                                           -0.0002 -0.4486 -0.0162 -0.3501  0.0026
                                           -0.3151 -0.0258  0.7579  0.0262 -0.0030
                                            0.0244  0.0029 -0.0089 -0.0141
                ( 25.99%)   0.5098* H  14 s( 99.56%)p 0.00(  0.44%)
                                           -0.9978  0.0032  0.0200  0.0256 -0.0579
     9. (0.98695) BD ( 1) C   4 - C   5  
                ( 50.88%)   0.7133* C   4 s( 34.36%)p 1.91( 65.59%)d 0.00(  0.05%)
                                           -0.0001  0.5860  0.0122  0.4788 -0.0079
                                           -0.6399 -0.0186 -0.1292 -0.0075 -0.0172
                                           -0.0036  0.0051 -0.0030 -0.0142
                ( 49.12%)   0.7008* C   5 s( 35.02%)p 1.85( 64.92%)d 0.00(  0.06%)
                                            0.0001  0.5917  0.0069 -0.5046 -0.0198
                                            0.6180 -0.0117  0.1101 -0.0061 -0.0181
                                           -0.0028  0.0058 -0.0059 -0.0133
    10. (0.98625) BD ( 1) C   4 - C   9  
                ( 50.93%)   0.7137* C   4 s( 33.83%)p 1.95( 66.11%)d 0.00(  0.05%)
                                           -0.0001  0.5816  0.0109  0.3118 -0.0106
                                            0.7330  0.0163  0.1621  0.0032  0.0134
                                            0.0035  0.0089 -0.0100 -0.0129
                ( 49.07%)   0.7005* C   9 s( 34.55%)p 1.89( 65.40%)d 0.00(  0.06%)
                                            0.0001  0.5877  0.0069 -0.3334 -0.0207
                                           -0.7017  0.0063 -0.2234 -0.0016  0.0120
                                            0.0048  0.0115 -0.0129 -0.0112
    11. (0.98935) BD ( 1) C   5 - C   6  
                ( 50.42%)   0.7100* C   5 s( 35.71%)p 1.80( 64.25%)d 0.00(  0.04%)
                                           -0.0000  0.5974  0.0126  0.7931  0.0113
                                            0.0588 -0.0392  0.0914 -0.0084  0.0066
                                            0.0048  0.0017  0.0160 -0.0109
                ( 49.58%)   0.7042* C   6 s( 35.45%)p 1.82( 64.50%)d 0.00(  0.05%)
                                            0.0000  0.5954  0.0072 -0.7911 -0.0022
                                           -0.0941 -0.0398 -0.0932 -0.0102 -0.0001
                                            0.0030  0.0004  0.0178 -0.0114
    12. (0.84801) BD ( 2) C   5 - C   6  
                ( 48.62%)   0.6973* C   5 s(  0.00%)p 1.00( 99.94%)d 0.00(  0.06%)
                                            0.0000 -0.0015 -0.0008 -0.0919  0.0014
                                           -0.2454  0.0017  0.9647 -0.0075 -0.0061
                                            0.0184  0.0132  0.0019  0.0092
                ( 51.38%)   0.7168* C   6 s(  0.00%)p 1.00( 99.94%)d 0.00(  0.06%)
                                            0.0000 -0.0005 -0.0000 -0.0851  0.0010
                                           -0.2442  0.0026  0.9656 -0.0115  0.0044
                                           -0.0214  0.0117  0.0049  0.0018
    13. (0.98941) BD ( 1) C   5 - H  15  
                ( 62.93%)   0.7933* C   5 s( 29.17%)p 2.43( 70.80%)d 0.00(  0.03%)
                                            0.0003 -0.5400  0.0140  0.3263 -0.0156
                                            0.7437 -0.0016  0.2195 -0.0017 -0.0101
                                           -0.0035 -0.0070  0.0076  0.0082
                ( 37.07%)   0.6088* H  15 s( 99.90%)p 0.00(  0.10%)
                                           -0.9995  0.0022 -0.0108 -0.0290 -0.0084
    14. (0.99036) BD ( 1) C   6 - C   7  
                ( 50.36%)   0.7097* C   6 s( 34.82%)p 1.87( 65.12%)d 0.00(  0.06%)
                                            0.0000  0.5900  0.0106  0.3362  0.0419
                                            0.7024 -0.0058  0.2075  0.0022  0.0116
                                            0.0037  0.0099 -0.0139 -0.0108
                ( 49.64%)   0.7045* C   7 s( 35.19%)p 1.84( 64.75%)d 0.00(  0.06%)
                                            0.0000  0.5931  0.0112 -0.2920  0.0321
                                           -0.7209 -0.0232 -0.2025 -0.0030  0.0146
                                            0.0050  0.0099 -0.0097 -0.0130
    15. (0.98963) BD ( 1) C   6 - H  16  
                ( 63.32%)   0.7958* C   6 s( 29.63%)p 2.37( 70.35%)d 0.00(  0.03%)
                                           -0.0003  0.5441 -0.0138  0.5021 -0.0075
                                           -0.6605  0.0083 -0.1225  0.0015 -0.0127
                                           -0.0020  0.0037 -0.0027 -0.0085
                ( 36.68%)   0.6056* H  16 s( 99.89%)p 0.00(  0.11%)
                                            0.9995 -0.0024 -0.0192  0.0257  0.0050
    16. (0.99041) BD ( 1) C   7 - C   8  
                ( 49.65%)   0.7047* C   7 s( 35.27%)p 1.83( 64.67%)d 0.00(  0.06%)
                                            0.0000  0.5938  0.0108 -0.4644  0.0256
                                            0.6460  0.0288  0.1103  0.0094 -0.0187
                                           -0.0022  0.0051 -0.0019 -0.0144
                ( 50.35%)   0.7096* C   8 s( 34.84%)p 1.87( 65.10%)d 0.00(  0.05%)
                                            0.0000  0.5902  0.0107  0.5040  0.0395
                                           -0.6183  0.0140 -0.1138  0.0069 -0.0176
                                           -0.0032  0.0058 -0.0071 -0.0119
    17. (0.98990) BD ( 1) C   7 - H  17  
                ( 62.56%)   0.7909* C   7 s( 29.43%)p 2.40( 70.54%)d 0.00(  0.03%)
                                           -0.0003  0.5424 -0.0110  0.8305 -0.0119
                                            0.0834 -0.0011  0.0920 -0.0012  0.0026
                                            0.0035  0.0016  0.0139 -0.0110
                ( 37.44%)   0.6119* H  17 s( 99.89%)p 0.00(  0.11%)
                                            0.9994 -0.0009 -0.0329 -0.0034 -0.0036
    18. (0.98932) BD ( 1) C   8 - C   9  
                ( 49.63%)   0.7045* C   8 s( 35.47%)p 1.82( 64.48%)d 0.00(  0.05%)
                                            0.0000  0.5955  0.0070 -0.7946 -0.0120
                                           -0.0628  0.0381 -0.0886  0.0090  0.0069
                                            0.0046  0.0015  0.0163 -0.0109
                ( 50.37%)   0.7097* C   9 s( 35.73%)p 1.80( 64.23%)d 0.00(  0.05%)
                                            0.0000  0.5976  0.0136  0.7890  0.0015
                                            0.0962  0.0407  0.0933  0.0103 -0.0001
                                            0.0029  0.0005  0.0177 -0.0115
    19. (0.84396) BD ( 2) C   8 - C   9  
                ( 52.98%)   0.7279* C   8 s(  0.00%)p 1.00( 99.94%)d 0.00(  0.06%)
                                            0.0000  0.0014  0.0007 -0.0869  0.0008
                                           -0.2470  0.0034  0.9647 -0.0112  0.0056
                                           -0.0163 -0.0148 -0.0024 -0.0096
                ( 47.02%)   0.6857* C   9 s(  0.01%)p 1.00( 99.92%)d 0.00(  0.07%)
                                           -0.0000  0.0097  0.0024 -0.0900 -0.0004
                                           -0.2554  0.0024  0.9622 -0.0076 -0.0046
                                            0.0230 -0.0100 -0.0047 -0.0015
    20. (0.98937) BD ( 1) C   8 - H  18  
                ( 63.37%)   0.7960* C   8 s( 29.60%)p 2.38( 70.38%)d 0.00(  0.03%)
                                           -0.0003  0.5438 -0.0141  0.3241 -0.0052
                                            0.7422 -0.0095  0.2184 -0.0029  0.0093
                                            0.0033  0.0062 -0.0079 -0.0075
                ( 36.63%)   0.6052* H  18 s( 99.90%)p 0.00(  0.10%)
                                            0.9995 -0.0025 -0.0121 -0.0289 -0.0080
    21. (0.98904) BD ( 1) C   9 - H  19  
                ( 63.37%)   0.7960* C   9 s( 29.63%)p 2.37( 70.35%)d 0.00(  0.03%)
                                           -0.0004  0.5441 -0.0145 -0.5066  0.0147
                                            0.6571  0.0012  0.1216  0.0031 -0.0133
                                           -0.0018  0.0031 -0.0018 -0.0095
                ( 36.63%)   0.6052* H  19 s( 99.89%)p 0.00(  0.11%)
                                            0.9995 -0.0037  0.0194 -0.0257 -0.0050
    22. (0.99958) CR ( 1) C   1           s(100.00%)p 0.00(  0.00%)
                                            1.0000 -0.0004 -0.0000 -0.0006  0.0000
                                           -0.0001 -0.0000  0.0008  0.0000 -0.0000
                                            0.0000  0.0000  0.0000 -0.0000
    23. (0.99944) CR ( 1) C   2           s(100.00%)p 0.00(  0.00%)
                                            1.0000  0.0001 -0.0000 -0.0005 -0.0000
                                           -0.0003  0.0000 -0.0006  0.0000 -0.0000
                                            0.0000  0.0000 -0.0000  0.0000
    24. (0.99987) CR ( 1) O   3           s(100.00%)p 0.00(  0.00%)
                                            1.0000 -0.0001 -0.0000  0.0000 -0.0000
                                           -0.0001 -0.0000  0.0002  0.0000 -0.0000
                                            0.0000 -0.0000 -0.0000 -0.0000
    25. (0.99940) CR ( 1) C   4           s(100.00%)p 0.00(  0.00%)
                                            1.0000  0.0000  0.0000  0.0002 -0.0000
                                            0.0001  0.0000  0.0000  0.0000  0.0000
                                           -0.0000  0.0000 -0.0000 -0.0000
    26. (0.99944) CR ( 1) C   5           s(100.00%)p 0.00(  0.00%)
                                            1.0000  0.0001 -0.0000 -0.0001  0.0000
                                           -0.0003  0.0000 -0.0001  0.0000  0.0000
                                            0.0000  0.0000 -0.0000 -0.0000
    27. (0.99949) CR ( 1) C   6           s(100.00%)p 0.00(  0.00%)
                                            1.0000  0.0001 -0.0000  0.0002 -0.0000
                                           -0.0002  0.0000 -0.0000  0.0000 -0.0000
                                           -0.0000  0.0000 -0.0000 -0.0000
    28. (0.99947) CR ( 1) C   7           s(100.00%)p 0.00(  0.00%)
                                            1.0000  0.0001 -0.0000  0.0003 -0.0000
                                            0.0000 -0.0000  0.0000 -0.0000  0.0000
                                            0.0000  0.0000  0.0000 -0.0000
    29. (0.99949) CR ( 1) C   8           s(100.00%)p 0.00(  0.00%)
                                            1.0000  0.0001 -0.0000  0.0001 -0.0000
                                            0.0002 -0.0000  0.0001 -0.0000  0.0000
                                            0.0000  0.0000 -0.0000 -0.0000
    30. (0.99944) CR ( 1) C   9           s(100.00%)p 0.00(  0.00%)
                                            1.0000  0.0002 -0.0000 -0.0002  0.0000
                                            0.0003 -0.0000  0.0001  0.0000 -0.0000
                                           -0.0000  0.0000  0.0000 -0.0000
    31. (0.99011) LP ( 1) O   3           s( 47.49%)p 1.10( 52.47%)d 0.00(  0.04%)
                                            0.0000  0.6891 -0.0074 -0.5118  0.0045
                                            0.3896 -0.0020  0.3332 -0.0061  0.0109
                                            0.0092 -0.0106 -0.0062  0.0047
    32. (0.85027) LP ( 2) O   3           s(  0.62%)p99.99( 99.32%)d 0.10(  0.06%)
                                            0.0001  0.0783  0.0073 -0.6506  0.0152
                                           -0.5721  0.0092 -0.4921  0.0095 -0.0039
                                           -0.0030  0.0118 -0.0199  0.0089
    33. (0.25320) LP*( 1) C   4           s(  0.01%)p 1.00( 99.99%)d 0.00(  0.00%)
                                            0.0000  0.0023  0.0081  0.0125  0.0136
                                            0.2093 -0.0102 -0.9773 -0.0234  0.0028
                                           -0.0035  0.0013  0.0013 -0.0020
    34. (0.22546) LP*( 1) C   7           s(  0.00%)p 1.00( 99.91%)d 0.00(  0.08%)
                                           -0.0000  0.0049  0.0024 -0.0871  0.0012
                                           -0.2326 -0.0004  0.9682  0.0038  0.0067
                                           -0.0274 -0.0008  0.0015 -0.0054
    35. (0.00146) RY*( 1) C   1           s(  0.07%)p99.99( 96.57%)d46.13(  3.35%)
                                            0.0000 -0.0029  0.0268 -0.0146 -0.6075
                                            0.0028  0.7342  0.0067 -0.2394  0.0125
                                            0.0731 -0.1380 -0.0929  0.0188
    36. (0.00134) RY*( 2) C   1           s( 16.77%)p 4.46( 74.72%)d 0.51(  8.51%)
                                           -0.0000  0.0133  0.4092  0.0168  0.6479
                                            0.0077  0.5581  0.0110  0.1248  0.0761
                                           -0.0522 -0.1338  0.0916 -0.2242
    37. (0.00037) RY*( 3) C   1           s( 41.26%)p 1.30( 53.49%)d 0.13(  5.25%)
                                            0.0000  0.0073  0.6423 -0.0093  0.0135
                                           -0.0083 -0.2372  0.0180 -0.6913 -0.1312
                                            0.1268  0.1012 -0.0443  0.0840
    38. (0.00013) RY*( 4) C   1           s( 31.22%)p 1.69( 52.61%)d 0.52( 16.18%)
                                           -0.0000 -0.0168  0.5585 -0.0001 -0.2936
                                            0.0072 -0.0897 -0.0178  0.6568 -0.1965
                                            0.2493  0.0618 -0.2328  0.0548
    39. (0.00002) RY*( 5) C   1           s(  4.93%)p 1.79(  8.81%)d17.50( 86.26%)
    40. (0.00003) RY*( 6) C   1           s(  0.14%)p42.72(  5.99%)d99.99( 93.87%)
    41. (0.00000) RY*( 7) C   1           s(  0.98%)p 3.08(  3.03%)d97.49( 95.99%)
    42. (0.00000) RY*( 8) C   1           s(  2.45%)p 1.03(  2.53%)d38.70( 95.02%)
    43. (0.00000) RY*( 9) C   1           s(  2.22%)p 1.07(  2.38%)d42.98( 95.40%)
    44. (0.00363) RY*( 1) C   2           s(  0.26%)p99.99( 96.58%)d11.95(  3.15%)
                                           -0.0000 -0.0224  0.0463  0.0214 -0.4477
                                            0.0019  0.8389  0.0148  0.2470  0.1553
                                           -0.0080  0.0249 -0.0677  0.0464
    45. (0.00160) RY*( 2) C   2           s(  0.49%)p99.99( 65.38%)d70.04( 34.14%)
                                           -0.0000  0.0226  0.0660 -0.0191  0.6847
                                            0.0102  0.3731  0.0037  0.2127 -0.2312
                                            0.3206  0.0956  0.4146  0.0641
    46. (0.00116) RY*( 3) C   2           s( 28.34%)p 0.63( 17.78%)d 1.90( 53.88%)
                                            0.0000 -0.0045  0.5323  0.0083 -0.2354
                                           -0.0260 -0.2155 -0.0073  0.2741  0.0135
                                            0.3334 -0.5710  0.2017  0.2466
    47. (0.00068) RY*( 4) C   2           s( 29.57%)p 1.53( 45.39%)d 0.85( 25.04%)
                                            0.0000 -0.0205  0.5434  0.0031 -0.0438
                                           -0.0367  0.2050 -0.0049 -0.6392 -0.1721
                                           -0.1355 -0.0376  0.2102 -0.3960
    48. (0.00052) RY*( 5) C   2           s(  0.96%)p37.27( 35.87%)d65.65( 63.17%)
                                            0.0000  0.0018  0.0981 -0.0132 -0.3371
                                            0.0120 -0.2385  0.0030  0.4334 -0.1775
                                           -0.1838  0.4729  0.5107 -0.2863
    49. (0.00044) RY*( 6) C   2           s( 18.06%)p 0.98( 17.76%)d 3.55( 64.18%)
                                           -0.0000  0.0180  0.4246 -0.0101  0.3608
                                            0.0174 -0.0209 -0.0096  0.2156  0.6098
                                           -0.5077  0.0810 -0.0517  0.0551
    50. (0.00020) RY*( 7) C   2           s( 17.10%)p 0.51(  8.72%)d 4.34( 74.18%)
                                           -0.0000  0.0005  0.4136  0.0242  0.0900
                                           -0.0264 -0.0355  0.0183  0.2760 -0.3980
                                            0.1410  0.2538 -0.6863 -0.1676
    51. (0.00017) RY*( 8) C   2           s(  3.49%)p 1.84(  6.41%)d25.79( 90.09%)
                                           -0.0000 -0.0038  0.1869  0.0105 -0.1031
                                            0.0133 -0.0018 -0.0102 -0.2304 -0.2651
                                           -0.1930  0.3581  0.0539  0.8138
    52. (0.00001) RY*( 9) C   2           s(  1.78%)p 3.62(  6.47%)d51.42( 91.75%)
    53. (0.00086) RY*( 1) O   3           s( 22.07%)p 3.19( 70.30%)d 0.35(  7.63%)
                                            0.0000  0.0054  0.4698  0.0074  0.0377
                                            0.0090  0.2528  0.0043  0.7985  0.0631
                                            0.0442 -0.2102  0.0416  0.1562
    54. (0.00073) RY*( 2) O   3           s(  5.52%)p15.54( 85.79%)d 1.57(  8.69%)
                                           -0.0000  0.0000  0.2350 -0.0094 -0.8633
                                           -0.0033 -0.3346 -0.0063 -0.0206  0.1532
                                           -0.0778 -0.0772 -0.2177  0.0638
    55. (0.00019) RY*( 3) O   3           s( 65.21%)p 0.48( 31.19%)d 0.06(  3.60%)
                                            0.0000 -0.0010  0.8075 -0.0007  0.3294
                                           -0.0009 -0.3042  0.0152 -0.3327 -0.0025
                                           -0.0395  0.1711 -0.0053 -0.0715
    56. (0.00003) RY*( 4) O   3           s(  4.35%)p17.94( 78.12%)d 4.02( 17.53%)
    57. (0.00000) RY*( 5) O   3           s(  2.07%)p 5.15( 10.68%)d42.07( 87.24%)
    58. (0.00000) RY*( 6) O   3           s(  0.23%)p 5.73(  1.31%)d99.99( 98.46%)
    59. (0.00000) RY*( 7) O   3           s(  0.17%)p50.80(  8.86%)d99.99( 90.96%)
    60. (0.00001) RY*( 8) O   3           s(  0.06%)p99.99( 10.06%)d99.99( 89.89%)
    61. (0.00000) RY*( 9) O   3           s(  0.33%)p12.08(  3.93%)d99.99( 95.74%)
    62. (0.00273) RY*( 1) C   4           s( 17.37%)p 4.40( 76.41%)d 0.36(  6.22%)
                                            0.0000 -0.0068  0.4168  0.0209  0.8398
                                            0.0024 -0.1189  0.0125  0.2098  0.0858
                                            0.0555 -0.0298  0.2225 -0.0365
    63. (0.00192) RY*( 2) C   4           s(  3.89%)p24.14( 93.94%)d 0.56(  2.17%)
                                           -0.0000  0.0043  0.1972 -0.0220 -0.2767
                                            0.0148 -0.8513  0.0010  0.3707  0.0265
                                           -0.0896  0.0013 -0.1126  0.0156
    64. (0.00124) RY*( 3) C   4           s( 22.00%)p 3.32( 73.10%)d 0.22(  4.90%)
                                           -0.0000  0.0035  0.4690 -0.0192 -0.2915
                                           -0.0122  0.4987 -0.0229  0.6295 -0.0895
                                           -0.1991 -0.0277 -0.0228 -0.0085
    65. (0.00062) RY*( 4) C   4           s( 53.29%)p 0.64( 33.88%)d 0.24( 12.83%)
                                           -0.0000 -0.0108  0.7299 -0.0177 -0.1816
                                           -0.0044 -0.0038  0.0150 -0.5525  0.0555
                                            0.1941  0.2168 -0.1942  0.0537
    66. (0.00033) RY*( 5) C   4           s(  0.91%)p 0.56(  0.51%)d99.99( 98.59%)
                                           -0.0000 -0.0024  0.0952 -0.0029 -0.0123
                                            0.0007  0.0029  0.0009 -0.0699 -0.0186
                                            0.2038 -0.8467 -0.2841 -0.3826
    67. (0.00017) RY*( 6) C   4           s(  0.16%)p 7.36(  1.21%)d99.99( 98.63%)
                                            0.0000 -0.0023  0.0405 -0.0035  0.0549
                                            0.0229 -0.0795  0.0048 -0.0469 -0.9850
                                            0.0962  0.0237  0.0785  0.0049
    68. (0.00016) RY*( 7) C   4           s(  1.53%)p 7.26( 11.13%)d56.94( 87.34%)
                                           -0.0000 -0.0040  0.1238  0.0008 -0.0222
                                            0.0087 -0.0613  0.0144 -0.3267 -0.0396
                                           -0.8480 -0.1915  0.3013 -0.1588
    69. (0.00009) RY*( 8) C   4           s(  0.75%)p12.45(  9.28%)d99.99( 89.98%)
    70. (0.00001) RY*( 9) C   4           s(  0.13%)p 4.97(  0.66%)d99.99( 99.20%)
    71. (0.00301) RY*( 1) C   5           s(  0.20%)p99.99( 93.57%)d30.36(  6.22%)
                                            0.0000 -0.0224  0.0393 -0.0150 -0.5477
                                           -0.0268 -0.7691 -0.0071 -0.2078 -0.1593
                                           -0.0630 -0.0535  0.1732  0.0040
    72. (0.00129) RY*( 2) C   5           s(  7.71%)p11.66( 89.88%)d 0.31(  2.41%)
                                            0.0000  0.0175  0.2771  0.0187 -0.7759
                                           -0.0147  0.5237  0.0005  0.1485  0.1155
                                           -0.0115  0.0179  0.0970 -0.0299
    73. (0.00055) RY*( 3) C   5           s( 87.98%)p 0.12( 10.34%)d 0.02(  1.68%)
                                            0.0000 -0.0091  0.9379 -0.0157  0.2512
                                           -0.0120 -0.1437 -0.0030  0.1389 -0.1119
                                           -0.0297  0.0379  0.0042 -0.0444
    74. (0.00035) RY*( 4) C   5           s(  2.64%)p31.34( 82.69%)d 5.56( 14.68%)
                                            0.0000 -0.0013  0.1624  0.0008  0.0244
                                           -0.0038  0.2336 -0.0081 -0.8784 -0.0811
                                            0.2311 -0.2670 -0.0475 -0.1151
    75. (0.00006) RY*( 5) C   5           s(  0.74%)p 5.20(  3.83%)d99.99( 95.43%)
    76. (0.00007) RY*( 6) C   5           s(  0.00%)p 1.00(  5.95%)d15.81( 94.05%)
    77. (0.00003) RY*( 7) C   5           s(  0.58%)p 7.23(  4.23%)d99.99( 95.19%)
    78. (0.00000) RY*( 8) C   5           s(  0.03%)p99.99(  7.50%)d99.99( 92.47%)
    79. (0.00001) RY*( 9) C   5           s(  0.22%)p 9.70(  2.11%)d99.99( 97.67%)
    80. (0.00276) RY*( 1) C   6           s(  0.14%)p99.99( 92.75%)d50.83(  7.11%)
                                           -0.0000  0.0283  0.0245 -0.0230 -0.5477
                                            0.0264  0.7775  0.0050  0.1479 -0.2474
                                           -0.0588  0.0129 -0.0718 -0.0332
    81. (0.00138) RY*( 2) C   6           s(  0.02%)p99.99( 98.63%)d77.74(  1.35%)
                                           -0.0000  0.0025  0.0129  0.0277 -0.8067
                                            0.0237 -0.5355  0.0081 -0.2178  0.0101
                                           -0.0084  0.0276 -0.1121  0.0011
    82. (0.00044) RY*( 3) C   6           s( 93.76%)p 0.00(  0.21%)d 0.06(  6.03%)
                                            0.0000 -0.0041  0.9683  0.0100 -0.0125
                                           -0.0178  0.0362 -0.0038 -0.0150  0.1990
                                            0.0742  0.0374  0.0767 -0.0891
    83. (0.00024) RY*( 4) C   6           s(  0.04%)p99.99( 81.67%)d99.99( 18.29%)
                                            0.0000 -0.0001  0.0192 -0.0003 -0.0864
                                           -0.0018 -0.2255  0.0071  0.8708 -0.0435
                                            0.0704  0.3684  0.0924  0.1782
    84. (0.00007) RY*( 5) C   6           s(  0.00%)p 1.00(  2.66%)d36.58( 97.34%)
    85. (0.00006) RY*( 6) C   6           s(  0.00%)p 1.00(  9.09%)d10.00( 90.91%)
    86. (0.00003) RY*( 7) C   6           s(  6.09%)p 0.88(  5.34%)d14.55( 88.57%)
    87. (0.00000) RY*( 8) C   6           s(  0.01%)p 1.00(  7.30%)d12.70( 92.69%)
    88. (0.00000) RY*( 9) C   6           s(  0.05%)p51.84(  2.43%)d99.99( 97.52%)
    89. (0.00247) RY*( 1) C   7           s(  0.20%)p99.99( 90.88%)d43.88(  8.92%)
                                           -0.0000  0.0259  0.0369 -0.0351 -0.9426
                                           -0.0038 -0.0935 -0.0027 -0.1012  0.0632
                                            0.0447 -0.0488  0.2813 -0.0408
    90. (0.00117) RY*( 2) C   7           s(  0.00%)p 1.00( 98.44%)d 0.02(  1.56%)
                                           -0.0000 -0.0001  0.0011  0.0042 -0.1193
                                           -0.0335  0.9578 -0.0079  0.2272  0.1180
                                            0.0268  0.0160 -0.0268  0.0053
    91. (0.00051) RY*( 3) C   7           s( 92.96%)p 0.01(  0.53%)d 0.07(  6.51%)
                                            0.0000 -0.0080  0.9641  0.0201 -0.0300
                                            0.0028  0.0100  0.0006 -0.0625 -0.0579
                                           -0.0104  0.0999 -0.2194 -0.0591
    92. (0.00030) RY*( 4) C   7           s(  0.03%)p 7.98(  0.24%)d99.99( 99.73%)
                                            0.0000 -0.0003  0.0172  0.0004 -0.0064
                                           -0.0001 -0.0122  0.0005  0.0467  0.0535
                                            0.1255 -0.8745 -0.2509 -0.3887
    93. (0.00008) RY*( 5) C   7           s(  0.00%)p 1.00(  1.88%)d52.06( 98.12%)
    94. (0.00009) RY*( 6) C   7           s(  0.15%)p99.99( 89.98%)d65.50(  9.86%)
    95. (0.00002) RY*( 7) C   7           s(  6.69%)p 1.14(  7.65%)d12.81( 85.66%)
    96. (0.00000) RY*( 8) C   7           s(  0.01%)p 1.00(  8.70%)d10.50( 91.30%)
    97. (0.00000) RY*( 9) C   7           s(  0.07%)p26.18(  1.82%)d99.99( 98.11%)
    98. (0.00276) RY*( 1) C   8           s(  0.11%)p99.99( 92.76%)d63.69(  7.13%)
                                           -0.0000  0.0284  0.0178 -0.0157 -0.3394
                                           -0.0305 -0.8640 -0.0087 -0.2543  0.1852
                                            0.0475  0.0672 -0.1733 -0.0151
    99. (0.00139) RY*( 2) C   8           s(  0.01%)p99.99( 98.64%)d89.64(  1.34%)
                                            0.0000  0.0026  0.0120  0.0328 -0.9220
                                           -0.0175  0.3672 -0.0020  0.0066 -0.0592
                                           -0.0251  0.0216 -0.0940 -0.0015
   100. (0.00045) RY*( 3) C   8           s( 93.55%)p 0.00(  0.25%)d 0.07(  6.20%)
                                            0.0000 -0.0036  0.9672  0.0047 -0.0089
                                            0.0198 -0.0438  0.0043  0.0077 -0.1470
                                           -0.0761  0.0159  0.1559 -0.1000
   101. (0.00025) RY*( 4) C   8           s(  0.00%)p 1.00( 87.06%)d 0.15( 12.94%)
                                            0.0000 -0.0000  0.0014  0.0008  0.0828
                                            0.0017  0.2288 -0.0065 -0.9008  0.0090
                                           -0.1028  0.3046  0.1087  0.1191
   102. (0.00008) RY*( 5) C   8           s(  0.08%)p29.53(  2.27%)d99.99( 97.66%)
   103. (0.00006) RY*( 6) C   8           s(  0.06%)p83.86(  5.34%)d99.99( 94.59%)
   104. (0.00003) RY*( 7) C   8           s(  6.21%)p 0.88(  5.48%)d14.21( 88.31%)
   105. (0.00000) RY*( 8) C   8           s(  0.01%)p99.99(  5.91%)d99.99( 94.08%)
   106. (0.00000) RY*( 9) C   8           s(  0.05%)p48.33(  2.40%)d99.99( 97.55%)
   107. (0.00331) RY*( 1) C   9           s(  1.25%)p74.74( 93.36%)d 4.32(  5.39%)
                                            0.0000 -0.0167  0.1105 -0.0175 -0.8482
                                            0.0243  0.4553  0.0050  0.0774  0.2144
                                           -0.0063 -0.0347  0.0820 -0.0014
   108. (0.00171) RY*( 2) C   9           s(  7.39%)p12.12( 89.54%)d 0.42(  3.07%)
                                            0.0000  0.0217  0.2709  0.0201 -0.4392
                                            0.0116 -0.8214  0.0061 -0.1650 -0.1086
                                           -0.0928 -0.0479  0.0686 -0.0575
   109. (0.00054) RY*( 3) C   9           s( 79.10%)p 0.24( 19.08%)d 0.02(  1.82%)
                                            0.0000 -0.0095  0.8893 -0.0187  0.2155
                                            0.0072  0.0886  0.0002  0.3690  0.0919
                                            0.0276 -0.0062 -0.0592 -0.0737
   110. (0.00038) RY*( 4) C   9           s( 10.53%)p 7.57( 79.74%)d 0.92(  9.73%)
                                            0.0000 -0.0021  0.3245 -0.0042  0.0781
                                            0.0100  0.2033 -0.0047 -0.8659  0.0497
                                            0.0981  0.2726  0.0493  0.0919
   111. (0.00009) RY*( 5) C   9           s(  0.04%)p39.37(  1.74%)d99.99( 98.21%)
   112. (0.00006) RY*( 6) C   9           s(  1.07%)p 5.42(  5.80%)d86.99( 93.13%)
   113. (0.00003) RY*( 7) C   9           s(  0.35%)p10.49(  3.68%)d99.99( 95.97%)
   114. (0.00001) RY*( 8) C   9           s(  0.26%)p19.76(  5.21%)d99.99( 94.52%)
   115. (0.00001) RY*( 9) C   9           s(  0.10%)p19.76(  1.95%)d99.99( 97.95%)
   116. (0.00080) RY*( 1) H  10           s( 98.53%)p 0.01(  1.47%)
                                            0.0052  0.9926  0.0280  0.0293  0.1144
   117. (0.00008) RY*( 2) H  10           s(  0.09%)p99.99( 99.91%)
   118. (0.00008) RY*( 3) H  10           s(  0.11%)p99.99( 99.89%)
   119. (0.00002) RY*( 4) H  10           s(  1.36%)p72.47( 98.64%)
   120. (0.00075) RY*( 1) H  11           s( 98.99%)p 0.01(  1.01%)
                                            0.0039  0.9950 -0.0877 -0.0370  0.0315
   121. (0.00009) RY*( 2) H  11           s(  0.04%)p99.99( 99.96%)
   122. (0.00006) RY*( 3) H  11           s(  0.01%)p99.99( 99.99%)
   123. (0.00002) RY*( 4) H  11           s(  1.05%)p94.49( 98.95%)
   124. (0.00045) RY*( 1) H  12           s( 96.37%)p 0.04(  3.63%)
                                            0.0052  0.9816  0.0874 -0.1532  0.0724
   125. (0.00008) RY*( 2) H  12           s(  0.29%)p99.99( 99.71%)
   126. (0.00008) RY*( 3) H  12           s(  0.03%)p99.99( 99.97%)
   127. (0.00001) RY*( 4) H  12           s(  3.40%)p28.44( 96.60%)
   128. (0.00134) RY*( 1) H  13           s( 99.44%)p 0.01(  0.56%)
                                            0.0096  0.9972  0.0635 -0.0074 -0.0384
   129. (0.00010) RY*( 2) H  13           s(  0.51%)p99.99( 99.49%)
   130. (0.00005) RY*( 3) H  13           s(  0.05%)p99.99( 99.95%)
   131. (0.00002) RY*( 4) H  13           s(  0.10%)p99.99( 99.90%)
   132. (0.00079) RY*( 1) H  14           s( 24.03%)p 3.16( 75.97%)
                                            0.0080  0.4901  0.5278  0.6051  0.3391
   133. (0.00059) RY*( 2) H  14           s( 43.61%)p 1.29( 56.39%)
                                            0.0127  0.6603 -0.6495  0.2078 -0.3145
   134. (0.00052) RY*( 3) H  14           s( 29.00%)p 2.45( 71.00%)
                                            0.0051  0.5385  0.4309 -0.6913 -0.2156
   135. (0.00001) RY*( 4) H  14           s(  3.80%)p25.33( 96.20%)
   136. (0.00078) RY*( 1) H  15           s( 99.58%)p 0.00(  0.42%)
                                            0.0040  0.9979 -0.0397 -0.0358 -0.0369
   137. (0.00006) RY*( 2) H  15           s(  0.04%)p99.99( 99.96%)
   138. (0.00003) RY*( 3) H  15           s(  0.27%)p99.99( 99.73%)
   139. (0.00004) RY*( 4) H  15           s(  0.22%)p99.99( 99.78%)
   140. (0.00070) RY*( 1) H  16           s( 99.68%)p 0.00(  0.32%)
                                            0.0042  0.9984  0.0352 -0.0446 -0.0041
   141. (0.00005) RY*( 2) H  16           s(  0.00%)p 1.00(100.00%)
   142. (0.00003) RY*( 3) H  16           s(  0.27%)p99.99( 99.73%)
   143. (0.00004) RY*( 4) H  16           s(  0.16%)p99.99( 99.84%)
   144. (0.00075) RY*( 1) H  17           s( 99.70%)p 0.00(  0.30%)
                                            0.0027  0.9985  0.0542  0.0061  0.0049
   145. (0.00004) RY*( 2) H  17           s(  0.40%)p99.99( 99.60%)
   146. (0.00004) RY*( 3) H  17           s(  0.01%)p 1.00( 99.99%)
   147. (0.00002) RY*( 4) H  17           s(  0.00%)p 1.00(100.00%)
   148. (0.00070) RY*( 1) H  18           s( 99.66%)p 0.00(  0.34%)
                                            0.0044  0.9983  0.0259  0.0481  0.0208
   149. (0.00005) RY*( 2) H  18           s(  0.00%)p 1.00(100.00%)
   150. (0.00003) RY*( 3) H  18           s(  0.36%)p99.99( 99.64%)
   151. (0.00004) RY*( 4) H  18           s(  0.08%)p99.99( 99.92%)
   152. (0.00154) RY*( 1) H  19           s( 99.30%)p 0.01(  0.70%)
                                            0.0049  0.9965 -0.0527  0.0216 -0.0613
   153. (0.00004) RY*( 2) H  19           s(  0.27%)p99.99( 99.73%)
   154. (0.00005) RY*( 3) H  19           s(  0.41%)p99.99( 99.59%)
   155. (0.00003) RY*( 4) H  19           s(  0.12%)p99.99( 99.88%)
   156. (0.00759) BD*( 1) C   1 - C   2  
                ( 53.58%)   0.7320* C   1 s( 28.21%)p 2.54( 71.74%)d 0.00(  0.05%)
                                            0.0011  0.5310  0.0098  0.3449 -0.0117
                                            0.2039  0.0001 -0.7460 -0.0151  0.0041
                                           -0.0146 -0.0075  0.0029  0.0144
                ( 46.42%)  -0.6814* C   2 s( 28.41%)p 2.52( 71.56%)d 0.00(  0.03%)
                                            0.0001  0.5330  0.0025 -0.3579 -0.0204
                                           -0.2300  0.0028  0.7307 -0.0144  0.0038
                                           -0.0090 -0.0047 -0.0002  0.0140
   157. (0.00334) BD*( 1) C   1 - H  10  
                ( 38.05%)   0.6168* C   1 s( 24.19%)p 3.13( 75.77%)d 0.00(  0.04%)
                                            0.0001 -0.4918  0.0052 -0.1647  0.0166
                                           -0.6143  0.0109 -0.5939 -0.0125 -0.0065
                                           -0.0058 -0.0157  0.0088 -0.0018
                ( 61.95%)  -0.7871* H  10 s( 99.91%)p 0.00(  0.09%)
                                           -0.9996  0.0021  0.0017  0.0194  0.0226
   158. (0.00297) BD*( 1) C   1 - H  11  
                ( 37.08%)   0.6090* C   1 s( 23.73%)p 3.21( 76.23%)d 0.00(  0.04%)
                                           -0.0003  0.4871  0.0016 -0.8655  0.0070
                                           -0.0836 -0.0017 -0.0769  0.0168  0.0024
                                            0.0071 -0.0002  0.0153 -0.0087
                ( 62.92%)  -0.7932* H  11 s( 99.91%)p 0.00(  0.09%)
                                            0.9995 -0.0012  0.0300  0.0026 -0.0001
   159. (0.00208) BD*( 1) C   1 - H  12  
                ( 38.34%)   0.6192* C   1 s( 23.82%)p 3.20( 76.14%)d 0.00(  0.04%)
                                           -0.0000 -0.4881  0.0030 -0.3222  0.0156
                                            0.7573  0.0014 -0.2890 -0.0166  0.0136
                                           -0.0038  0.0074  0.0094  0.0084
                ( 61.66%)  -0.7852* H  12 s( 99.91%)p 0.00(  0.09%)
                                           -0.9996 -0.0004  0.0077 -0.0258  0.0131
   160. (0.01383) BD*( 1) C   2 - O   3  
                ( 67.11%)   0.8192* C   2 s( 19.76%)p 4.05( 79.96%)d 0.01(  0.28%)
                                           -0.0002  0.4435  0.0299 -0.3665 -0.0329
                                            0.7717  0.0147 -0.2611 -0.0160 -0.0300
                                            0.0094 -0.0259 -0.0283 -0.0189
                ( 32.89%)  -0.5735* O   3 s( 31.73%)p 2.15( 68.20%)d 0.00(  0.08%)
                                           -0.0001  0.5633 -0.0010  0.4371 -0.0077
                                           -0.6484 -0.0010  0.2654  0.0023 -0.0234
                                            0.0003 -0.0054 -0.0043 -0.0126
   161. (0.02438) BD*( 1) C   2 - C   4  
                ( 51.97%)   0.7209* C   2 s( 28.25%)p 2.54( 71.69%)d 0.00(  0.06%)
                                            0.0004  0.5315 -0.0022  0.8372 -0.0008
                                            0.1123 -0.0042  0.0577 -0.0117  0.0068
                                            0.0028  0.0008  0.0209 -0.0112
                ( 48.03%)  -0.6930* C   4 s( 31.77%)p 2.15( 68.19%)d 0.00(  0.04%)
                                            0.0002  0.5636 -0.0097 -0.8196  0.0288
                                           -0.0918  0.0034 -0.0282 -0.0110  0.0023
                                            0.0041  0.0021  0.0150 -0.0126
   162. (0.01471) BD*( 1) C   2 - H  13  
                ( 36.14%)   0.6012* C   2 s( 23.52%)p 3.25( 76.45%)d 0.00(  0.04%)
                                            0.0007 -0.4847  0.0155  0.1864  0.0166
                                            0.5791 -0.0176  0.6274 -0.0080 -0.0040
                                            0.0005 -0.0165  0.0073 -0.0044
                ( 63.86%)  -0.7991* H  13 s( 99.90%)p 0.00(  0.10%)
                                           -0.9994  0.0092 -0.0091 -0.0215 -0.0218
   163. (0.00286) BD*( 1) O   3 - H  14  
                ( 25.99%)   0.5098* O   3 s( 20.15%)p 3.96( 79.76%)d 0.00(  0.09%)
                                            0.0002  0.4486  0.0162  0.3501 -0.0026
                                            0.3151  0.0258 -0.7579 -0.0262  0.0030
                                           -0.0244 -0.0029  0.0089  0.0141
                ( 74.01%)  -0.8603* H  14 s( 99.56%)p 0.00(  0.44%)
                                            0.9978 -0.0032 -0.0200 -0.0256  0.0579
   164. (0.01220) BD*( 1) C   4 - C   5  
                ( 49.12%)   0.7008* C   4 s( 34.36%)p 1.91( 65.59%)d 0.00(  0.05%)
                                            0.0001 -0.5860 -0.0122 -0.4788  0.0079
                                            0.6399  0.0186  0.1292  0.0075  0.0172
                                            0.0036 -0.0051  0.0030  0.0142
                ( 50.88%)  -0.7133* C   5 s( 35.02%)p 1.85( 64.92%)d 0.00(  0.06%)
                                           -0.0001 -0.5917 -0.0069  0.5046  0.0198
                                           -0.6180  0.0117 -0.1101  0.0061  0.0181
                                            0.0028 -0.0058  0.0059  0.0133
   165. (0.01283) BD*( 1) C   4 - C   9  
                ( 49.07%)   0.7005* C   4 s( 33.83%)p 1.95( 66.11%)d 0.00(  0.05%)
                                            0.0001 -0.5816 -0.0109 -0.3118  0.0106
                                           -0.7330 -0.0163 -0.1621 -0.0032 -0.0134
                                           -0.0035 -0.0089  0.0100  0.0129
                ( 50.93%)  -0.7137* C   9 s( 34.55%)p 1.89( 65.40%)d 0.00(  0.06%)
                                           -0.0001 -0.5877 -0.0069  0.3334  0.0207
                                            0.7017 -0.0063  0.2234  0.0016 -0.0120
                                           -0.0048 -0.0115  0.0129  0.0112
   166. (0.00810) BD*( 1) C   5 - C   6  
                ( 49.58%)   0.7042* C   5 s( 35.71%)p 1.80( 64.25%)d 0.00(  0.04%)
                                            0.0000 -0.5974 -0.0126 -0.7931 -0.0113
                                           -0.0588  0.0392 -0.0914  0.0084 -0.0066
                                           -0.0048 -0.0017 -0.0160  0.0109
                ( 50.42%)  -0.7100* C   6 s( 35.45%)p 1.82( 64.50%)d 0.00(  0.05%)
                                           -0.0000 -0.5954 -0.0072  0.7911  0.0022
                                            0.0941  0.0398  0.0932  0.0102  0.0001
                                           -0.0030 -0.0004 -0.0178  0.0114
   167. (0.03122) BD*( 2) C   5 - C   6  
                ( 51.38%)   0.7168* C   5 s(  0.00%)p 1.00( 99.94%)d 0.00(  0.06%)
                                            0.0000 -0.0015 -0.0008 -0.0919  0.0014
                                           -0.2454  0.0017  0.9647 -0.0075 -0.0061
                                            0.0184  0.0132  0.0019  0.0092
                ( 48.62%)  -0.6973* C   6 s(  0.00%)p 1.00( 99.94%)d 0.00(  0.06%)
                                            0.0000 -0.0005 -0.0000 -0.0851  0.0010
                                           -0.2442  0.0026  0.9656 -0.0115  0.0044
                                           -0.0214  0.0117  0.0049  0.0018
   168. (0.00727) BD*( 1) C   5 - H  15  
                ( 37.07%)   0.6088* C   5 s( 29.17%)p 2.43( 70.80%)d 0.00(  0.03%)
                                           -0.0003  0.5400 -0.0140 -0.3263  0.0156
                                           -0.7437  0.0016 -0.2195  0.0017  0.0101
                                            0.0035  0.0070 -0.0076 -0.0082
                ( 62.93%)  -0.7933* H  15 s( 99.90%)p 0.00(  0.10%)
                                            0.9995 -0.0022  0.0108  0.0290  0.0084
   169. (0.00796) BD*( 1) C   6 - C   7  
                ( 49.64%)   0.7045* C   6 s( 34.82%)p 1.87( 65.12%)d 0.00(  0.06%)
                                           -0.0000 -0.5900 -0.0106 -0.3362 -0.0419
                                           -0.7024  0.0058 -0.2075 -0.0022 -0.0116
                                           -0.0037 -0.0099  0.0139  0.0108
                ( 50.36%)  -0.7097* C   7 s( 35.19%)p 1.84( 64.75%)d 0.00(  0.06%)
                                           -0.0000 -0.5931 -0.0112  0.2920 -0.0321
                                            0.7209  0.0232  0.2025  0.0030 -0.0146
                                           -0.0050 -0.0099  0.0097  0.0130
   170. (0.00653) BD*( 1) C   6 - H  16  
                ( 36.68%)   0.6056* C   6 s( 29.63%)p 2.37( 70.35%)d 0.00(  0.03%)
                                            0.0003 -0.5441  0.0138 -0.5021  0.0075
                                            0.6605 -0.0083  0.1225 -0.0015  0.0127
                                            0.0020 -0.0037  0.0027  0.0085
                ( 63.32%)  -0.7958* H  16 s( 99.89%)p 0.00(  0.11%)
                                           -0.9995  0.0024  0.0192 -0.0257 -0.0050
   171. (0.00805) BD*( 1) C   7 - C   8  
                ( 50.35%)   0.7096* C   7 s( 35.27%)p 1.83( 64.67%)d 0.00(  0.06%)
                                            0.0000  0.5938  0.0108 -0.4644  0.0256
                                            0.6460  0.0288  0.1103  0.0094 -0.0187
                                           -0.0022  0.0051 -0.0019 -0.0144
                ( 49.65%)  -0.7047* C   8 s( 34.84%)p 1.87( 65.10%)d 0.00(  0.05%)
                                            0.0000  0.5902  0.0107  0.5040  0.0395
                                           -0.6183  0.0140 -0.1138  0.0069 -0.0176
                                           -0.0032  0.0058 -0.0071 -0.0119
   172. (0.00653) BD*( 1) C   7 - H  17  
                ( 37.44%)   0.6119* C   7 s( 29.43%)p 2.40( 70.54%)d 0.00(  0.03%)
                                            0.0003 -0.5424  0.0110 -0.8305  0.0119
                                           -0.0834  0.0011 -0.0920  0.0012 -0.0026
                                           -0.0035 -0.0016 -0.0139  0.0110
                ( 62.56%)  -0.7909* H  17 s( 99.89%)p 0.00(  0.11%)
                                           -0.9994  0.0009  0.0329  0.0034  0.0036
   173. (0.00831) BD*( 1) C   8 - C   9  
                ( 50.37%)   0.7097* C   8 s( 35.47%)p 1.82( 64.48%)d 0.00(  0.05%)
                                            0.0000  0.5955  0.0070 -0.7946 -0.0120
                                           -0.0628  0.0381 -0.0886  0.0090  0.0069
                                            0.0046  0.0015  0.0163 -0.0109
                ( 49.63%)  -0.7045* C   9 s( 35.73%)p 1.80( 64.23%)d 0.00(  0.05%)
                                            0.0000  0.5976  0.0136  0.7890  0.0015
                                            0.0962  0.0407  0.0933  0.0103 -0.0001
                                            0.0029  0.0005  0.0177 -0.0115
   174. (0.03302) BD*( 2) C   8 - C   9  
                ( 47.02%)   0.6857* C   8 s(  0.00%)p 1.00( 99.94%)d 0.00(  0.06%)
                                           -0.0000 -0.0014 -0.0007  0.0869 -0.0008
                                            0.2470 -0.0034 -0.9647  0.0112 -0.0056
                                            0.0163  0.0148  0.0024  0.0096
                ( 52.98%)  -0.7279* C   9 s(  0.01%)p 1.00( 99.92%)d 0.00(  0.07%)
                                            0.0000 -0.0097 -0.0024  0.0900  0.0004
                                            0.2554 -0.0024 -0.9622  0.0076  0.0046
                                           -0.0230  0.0100  0.0047  0.0015
   175. (0.00660) BD*( 1) C   8 - H  18  
                ( 36.63%)   0.6052* C   8 s( 29.60%)p 2.38( 70.38%)d 0.00(  0.03%)
                                            0.0003 -0.5438  0.0141 -0.3241  0.0052
                                           -0.7422  0.0095 -0.2184  0.0029 -0.0093
                                           -0.0033 -0.0062  0.0079  0.0075
                ( 63.37%)  -0.7960* H  18 s( 99.90%)p 0.00(  0.10%)
                                           -0.9995  0.0025  0.0121  0.0289  0.0080
   176. (0.00776) BD*( 1) C   9 - H  19  
                ( 36.63%)   0.6052* C   9 s( 29.63%)p 2.37( 70.35%)d 0.00(  0.03%)
                                            0.0004 -0.5441  0.0145  0.5066 -0.0147
                                           -0.6571 -0.0012 -0.1216 -0.0031  0.0133
                                            0.0018 -0.0031  0.0018  0.0095
                ( 63.37%)  -0.7960* H  19 s( 99.89%)p 0.00(  0.11%)
                                           -0.9995  0.0037 -0.0194  0.0257  0.0050


 NHO Directionality and "Bond Bending" (deviations from line of nuclear centers)

         [Thresholds for printing:  angular deviation  >  1.0 degree]
                                    hybrid p-character > 25.0%
                                    orbital occupancy  >  0.10e

                                Line of Centers        Hybrid 1              Hybrid 2
                                ---------------  -------------------   ------------------
                NBO               Theta   Phi    Theta   Phi    Dev    Theta   Phi    Dev
 ========================================================================================
     1. BD (   1) C   1 - C   2   150.8   31.8   152.8   31.5   2.1     31.6  211.0   2.4
     2. BD (   1) C   1 - H  10    46.7   75.3    45.7   76.2   1.2      --     --    --
     3. BD (   1) C   1 - H  11    96.1  185.2    94.0  185.7   2.2      --     --    --
     4. BD (   1) C   1 - H  12    70.9  293.3    69.5  292.0   1.8      --     --    --
     5. BD (   1) C   2 - O   3   107.0  117.9   107.4  116.9   1.0     71.0  303.5   5.7
     6. BD (   1) C   2 - C   4    85.5    6.0    86.9    7.4   2.0     92.8  186.4   1.7
     7. BD (   1) C   2 - H  13   131.1  256.3   136.1  250.1   6.7      --     --    --
     8. BD (   1) O   3 - H  14   148.6   34.5   148.2   44.4   5.2      --     --    --
     9. BD (   1) C   4 - C   5    98.3  307.9    99.6  305.6   2.7     82.6  130.9   3.0
    10. BD (   1) C   4 - C   9    75.3   65.8    78.4   68.1   3.9    106.1  243.0   3.0
    11. BD (   1) C   5 - C   6    83.6    5.6    84.1    1.4   4.2     97.3  189.6   4.1
    12. BD (   2) C   5 - C   6    83.6    5.6   164.8   69.6  89.7    165.0   70.8  90.0
    14. BD (   1) C   6 - C   7    75.2   66.1    75.2   61.5   4.5    104.6  250.7   4.4
    16. BD (   1) C   7 - C   8    81.9  127.5    81.5  123.0   4.5     97.5  312.0   4.4
    18. BD (   1) C   8 - C   9    96.3  185.7    95.6  181.8   4.0     82.6    9.8   4.2
    19. BD (   2) C   8 - C   9    96.3  185.7    15.2  250.5  89.7     15.7  250.3  90.6
    21. BD (   1) C   9 - H  19    82.1  128.0    81.4  126.8   1.4      --     --    --
    31. LP (   1) O   3             --     --     62.9  142.6   --       --     --    --
    32. LP (   2) O   3             --     --    119.6  221.5   --       --     --    --
    33. LP*(   1) C   4             --     --    168.7   82.5   --       --     --    --
    34. LP*(   1) C   7             --     --     14.3  249.8   --       --     --    --


 Second Order Perturbation Theory Analysis of Fock Matrix in NBO Basis

     Threshold for printing:   0.25 kcal/mol
                                                                              E(2)  E(j)-E(i) F(i,j)
         Donor NBO (i)                     Acceptor NBO (j)                 kcal/mol   a.u.    a.u. 
 ===================================================================================================

 within unit  1
   1. BD (   1) C   1 - C   2        / 33. LP*(   1) C   4                    2.85    0.50    0.053
   1. BD (   1) C   1 - C   2        / 53. RY*(   1) O   3                    0.35    1.91    0.034
   1. BD (   1) C   1 - C   2        / 64. RY*(   3) C   4                    0.36    1.46    0.030
   1. BD (   1) C   1 - C   2        /158. BD*(   1) C   1 - H  11            0.31    1.09    0.024
   1. BD (   1) C   1 - C   2        /161. BD*(   1) C   2 - C   4            0.73    0.98    0.034
   1. BD (   1) C   1 - C   2        /162. BD*(   1) C   2 - H  13            0.77    1.04    0.036
   1. BD (   1) C   1 - C   2        /163. BD*(   1) O   3 - H  14            0.95    1.04    0.040
   1. BD (   1) C   1 - C   2        /164. BD*(   1) C   4 - C   5            0.27    1.14    0.023
   1. BD (   1) C   1 - C   2        /165. BD*(   1) C   4 - C   9            0.34    1.14    0.025
   2. BD (   1) C   1 - H  10        /160. BD*(   1) C   2 - O   3            0.39    0.75    0.022
   2. BD (   1) C   1 - H  10        /162. BD*(   1) C   2 - H  13            1.57    0.91    0.048
   3. BD (   1) C   1 - H  11        / 33. LP*(   1) C   4                    0.45    0.36    0.018
   3. BD (   1) C   1 - H  11        /160. BD*(   1) C   2 - O   3            0.40    0.75    0.022
   3. BD (   1) C   1 - H  11        /161. BD*(   1) C   2 - C   4            1.88    0.84    0.050
   4. BD (   1) C   1 - H  12        / 48. RY*(   5) C   2                    0.25    2.06    0.029
   4. BD (   1) C   1 - H  12        /160. BD*(   1) C   2 - O   3            2.14    0.76    0.051
   5. BD (   1) C   2 - O   3        / 33. LP*(   1) C   4                    0.50    0.73    0.028
   5. BD (   1) C   2 - O   3        /156. BD*(   1) C   1 - C   2            0.27    1.23    0.023
   5. BD (   1) C   2 - O   3        /159. BD*(   1) C   1 - H  12            0.71    1.31    0.039
   5. BD (   1) C   2 - O   3        /164. BD*(   1) C   4 - C   5            0.87    1.37    0.044
   6. BD (   1) C   2 - C   4        / 35. RY*(   1) C   1                    0.27    1.35    0.024
   6. BD (   1) C   2 - C   4        / 36. RY*(   2) C   1                    0.43    1.48    0.032
   6. BD (   1) C   2 - C   4        / 54. RY*(   2) O   3                    0.27    1.90    0.029
   6. BD (   1) C   2 - C   4        / 71. RY*(   1) C   5                    0.75    1.79    0.047
   6. BD (   1) C   2 - C   4        /107. RY*(   1) C   9                    0.78    1.74    0.047
   6. BD (   1) C   2 - C   4        /156. BD*(   1) C   1 - C   2            0.80    1.04    0.037
   6. BD (   1) C   2 - C   4        /158. BD*(   1) C   1 - H  11            0.86    1.13    0.040
   6. BD (   1) C   2 - C   4        /162. BD*(   1) C   2 - H  13            0.31    1.09    0.023
   6. BD (   1) C   2 - C   4        /164. BD*(   1) C   4 - C   5            1.28    1.18    0.049
   6. BD (   1) C   2 - C   4        /165. BD*(   1) C   4 - C   9            1.31    1.18    0.050
   6. BD (   1) C   2 - C   4        /166. BD*(   1) C   5 - C   6            1.24    1.19    0.049
   6. BD (   1) C   2 - C   4        /173. BD*(   1) C   8 - C   9            1.30    1.20    0.050
   7. BD (   1) C   2 - H  13        / 33. LP*(   1) C   4                    2.92    0.39    0.047
   7. BD (   1) C   2 - H  13        / 36. RY*(   2) C   1                    0.27    1.33    0.025
   7. BD (   1) C   2 - H  13        /157. BD*(   1) C   1 - H  10            1.32    0.97    0.047
   7. BD (   1) C   2 - H  13        /165. BD*(   1) C   4 - C   9            1.61    1.03    0.053
   8. BD (   1) O   3 - H  14        / 44. RY*(   1) C   2                    0.56    1.54    0.037
   8. BD (   1) O   3 - H  14        /156. BD*(   1) C   1 - C   2            1.55    1.10    0.052
   9. BD (   1) C   4 - C   5        / 44. RY*(   1) C   2                    0.49    1.55    0.035
   9. BD (   1) C   4 - C   5        / 80. RY*(   1) C   6                    0.57    1.88    0.041
   9. BD (   1) C   4 - C   5        / 81. RY*(   2) C   6                    0.66    1.37    0.038
   9. BD (   1) C   4 - C   5        /107. RY*(   1) C   9                    0.46    1.81    0.036
   9. BD (   1) C   4 - C   5        /160. BD*(   1) C   2 - O   3            0.54    1.01    0.029
   9. BD (   1) C   4 - C   5        /161. BD*(   1) C   2 - C   4            1.16    1.10    0.045
   9. BD (   1) C   4 - C   5        /165. BD*(   1) C   4 - C   9            1.74    1.25    0.059
   9. BD (   1) C   4 - C   5        /166. BD*(   1) C   5 - C   6            1.37    1.27    0.053
   9. BD (   1) C   4 - C   5        /168. BD*(   1) C   5 - H  15            0.61    1.18    0.034
   9. BD (   1) C   4 - C   5        /170. BD*(   1) C   6 - H  16            1.03    1.19    0.044
   9. BD (   1) C   4 - C   5        /176. BD*(   1) C   9 - H  19            1.16    1.18    0.047
  10. BD (   1) C   4 - C   9        / 44. RY*(   1) C   2                    0.81    1.55    0.045
  10. BD (   1) C   4 - C   9        / 71. RY*(   1) C   5                    0.39    1.86    0.034
  10. BD (   1) C   4 - C   9        / 98. RY*(   1) C   8                    0.57    1.88    0.042
  10. BD (   1) C   4 - C   9        / 99. RY*(   2) C   8                    0.66    1.37    0.038
  10. BD (   1) C   4 - C   9        /161. BD*(   1) C   2 - C   4            1.16    1.10    0.045
  10. BD (   1) C   4 - C   9        /162. BD*(   1) C   2 - H  13            0.29    1.16    0.023
  10. BD (   1) C   4 - C   9        /164. BD*(   1) C   4 - C   5            1.73    1.26    0.059
  10. BD (   1) C   4 - C   9        /168. BD*(   1) C   5 - H  15            1.20    1.17    0.047
  10. BD (   1) C   4 - C   9        /173. BD*(   1) C   8 - C   9            1.35    1.27    0.052
  10. BD (   1) C   4 - C   9        /175. BD*(   1) C   8 - H  18            1.04    1.19    0.045
  10. BD (   1) C   4 - C   9        /176. BD*(   1) C   9 - H  19            0.59    1.18    0.033
  11. BD (   1) C   5 - C   6        / 62. RY*(   1) C   4                    0.35    1.77    0.031
  11. BD (   1) C   5 - C   6        / 63. RY*(   2) C   4                    0.68    1.58    0.041
  11. BD (   1) C   5 - C   6        / 89. RY*(   1) C   7                    0.44    1.91    0.037
  11. BD (   1) C   5 - C   6        / 90. RY*(   2) C   7                    0.58    1.36    0.036
  11. BD (   1) C   5 - C   6        /161. BD*(   1) C   2 - C   4            1.73    1.09    0.055
  11. BD (   1) C   5 - C   6        /164. BD*(   1) C   4 - C   5            1.55    1.25    0.056
  11. BD (   1) C   5 - C   6        /168. BD*(   1) C   5 - H  15            0.70    1.17    0.036
  11. BD (   1) C   5 - C   6        /169. BD*(   1) C   6 - C   7            1.14    1.26    0.048
  11. BD (   1) C   5 - C   6        /170. BD*(   1) C   6 - H  16            0.64    1.18    0.035
  11. BD (   1) C   5 - C   6        /172. BD*(   1) C   7 - H  17            1.10    1.18    0.046
  12. BD (   2) C   5 - C   6        / 33. LP*(   1) C   4                   26.38    0.17    0.089
  12. BD (   2) C   5 - C   6        / 34. LP*(   1) C   7                   27.98    0.18    0.093
  12. BD (   2) C   5 - C   6        / 92. RY*(   4) C   7                    0.25    2.18    0.032
  12. BD (   2) C   5 - C   6        / 94. RY*(   6) C   7                    0.66    0.93    0.034
  13. BD (   1) C   5 - H  15        / 62. RY*(   1) C   4                    0.44    1.58    0.034
  13. BD (   1) C   5 - H  15        / 80. RY*(   1) C   6                    0.35    1.69    0.031
  13. BD (   1) C   5 - H  15        /164. BD*(   1) C   4 - C   5            0.45    1.07    0.028
  13. BD (   1) C   5 - H  15        /165. BD*(   1) C   4 - C   9            2.20    1.06    0.061
  13. BD (   1) C   5 - H  15        /166. BD*(   1) C   5 - C   6            0.50    1.08    0.029
  13. BD (   1) C   5 - H  15        /169. BD*(   1) C   6 - C   7            1.85    1.07    0.056
  14. BD (   1) C   6 - C   7        / 71. RY*(   1) C   5                    0.32    1.86    0.031
  14. BD (   1) C   6 - C   7        / 72. RY*(   2) C   5                    0.74    1.43    0.041
  14. BD (   1) C   6 - C   7        / 98. RY*(   1) C   8                    0.45    1.88    0.037
  14. BD (   1) C   6 - C   7        / 99. RY*(   2) C   8                    0.71    1.37    0.040
  14. BD (   1) C   6 - C   7        /166. BD*(   1) C   5 - C   6            1.20    1.26    0.049
  14. BD (   1) C   6 - C   7        /168. BD*(   1) C   5 - H  15            1.21    1.17    0.048
  14. BD (   1) C   6 - C   7        /170. BD*(   1) C   6 - H  16            0.57    1.19    0.033
  14. BD (   1) C   6 - C   7        /171. BD*(   1) C   7 - C   8            1.06    1.26    0.046
  14. BD (   1) C   6 - C   7        /172. BD*(   1) C   7 - H  17            0.51    1.18    0.031
  14. BD (   1) C   6 - C   7        /175. BD*(   1) C   8 - H  18            1.23    1.19    0.048
  15. BD (   1) C   6 - H  16        / 71. RY*(   1) C   5                    0.30    1.66    0.028
  15. BD (   1) C   6 - H  16        / 89. RY*(   1) C   7                    0.31    1.72    0.029
  15. BD (   1) C   6 - H  16        /164. BD*(   1) C   4 - C   5            2.05    1.06    0.059
  15. BD (   1) C   6 - H  16        /166. BD*(   1) C   5 - C   6            0.47    1.07    0.028
  15. BD (   1) C   6 - H  16        /169. BD*(   1) C   6 - C   7            0.33    1.07    0.024
  15. BD (   1) C   6 - H  16        /171. BD*(   1) C   7 - C   8            1.80    1.07    0.055
  16. BD (   1) C   7 - C   8        / 80. RY*(   1) C   6                    0.44    1.88    0.037
  16. BD (   1) C   7 - C   8        / 81. RY*(   2) C   6                    0.71    1.37    0.039
  16. BD (   1) C   7 - C   8        /108. RY*(   2) C   9                    0.92    1.48    0.047
  16. BD (   1) C   7 - C   8        /169. BD*(   1) C   6 - C   7            1.06    1.26    0.046
  16. BD (   1) C   7 - C   8        /170. BD*(   1) C   6 - H  16            1.23    1.19    0.048
  16. BD (   1) C   7 - C   8        /172. BD*(   1) C   7 - H  17            0.52    1.18    0.031
  16. BD (   1) C   7 - C   8        /173. BD*(   1) C   8 - C   9            1.21    1.27    0.049
  16. BD (   1) C   7 - C   8        /175. BD*(   1) C   8 - H  18            0.58    1.19    0.033
  16. BD (   1) C   7 - C   8        /176. BD*(   1) C   9 - H  19            1.20    1.18    0.048
  17. BD (   1) C   7 - H  17        / 80. RY*(   1) C   6                    0.34    1.69    0.030
  17. BD (   1) C   7 - H  17        / 98. RY*(   1) C   8                    0.34    1.69    0.031
  17. BD (   1) C   7 - H  17        /166. BD*(   1) C   5 - C   6            1.96    1.08    0.058
  17. BD (   1) C   7 - H  17        /169. BD*(   1) C   6 - C   7            0.32    1.08    0.023
  17. BD (   1) C   7 - H  17        /171. BD*(   1) C   7 - C   8            0.33    1.08    0.024
  17. BD (   1) C   7 - H  17        /173. BD*(   1) C   8 - C   9            1.97    1.08    0.058
  18. BD (   1) C   8 - C   9        / 62. RY*(   1) C   4                    0.71    1.76    0.045
  18. BD (   1) C   8 - C   9        / 64. RY*(   3) C   4                    0.46    1.56    0.034
  18. BD (   1) C   8 - C   9        / 89. RY*(   1) C   7                    0.44    1.90    0.037
  18. BD (   1) C   8 - C   9        / 90. RY*(   2) C   7                    0.58    1.36    0.036
  18. BD (   1) C   8 - C   9        /161. BD*(   1) C   2 - C   4            1.70    1.09    0.055
  18. BD (   1) C   8 - C   9        /165. BD*(   1) C   4 - C   9            1.55    1.25    0.055
  18. BD (   1) C   8 - C   9        /171. BD*(   1) C   7 - C   8            1.15    1.26    0.048
  18. BD (   1) C   8 - C   9        /172. BD*(   1) C   7 - H  17            1.10    1.18    0.046
  18. BD (   1) C   8 - C   9        /175. BD*(   1) C   8 - H  18            0.64    1.18    0.035
  18. BD (   1) C   8 - C   9        /176. BD*(   1) C   9 - H  19            0.74    1.18    0.037
  19. BD (   2) C   8 - C   9        / 33. LP*(   1) C   4                   25.66    0.17    0.088
  19. BD (   2) C   8 - C   9        / 34. LP*(   1) C   7                   29.81    0.18    0.096
  19. BD (   2) C   8 - C   9        / 94. RY*(   6) C   7                    0.81    0.93    0.038
  20. BD (   1) C   8 - H  18        / 89. RY*(   1) C   7                    0.32    1.71    0.029
  20. BD (   1) C   8 - H  18        /107. RY*(   1) C   9                    0.27    1.61    0.027
  20. BD (   1) C   8 - H  18        /165. BD*(   1) C   4 - C   9            2.05    1.06    0.059
  20. BD (   1) C   8 - H  18        /169. BD*(   1) C   6 - C   7            1.81    1.06    0.056
  20. BD (   1) C   8 - H  18        /171. BD*(   1) C   7 - C   8            0.33    1.07    0.024
  20. BD (   1) C   8 - H  18        /173. BD*(   1) C   8 - C   9            0.48    1.07    0.029
  21. BD (   1) C   9 - H  19        / 62. RY*(   1) C   4                    0.33    1.58    0.029
  21. BD (   1) C   9 - H  19        / 98. RY*(   1) C   8                    0.35    1.69    0.031
  21. BD (   1) C   9 - H  19        /164. BD*(   1) C   4 - C   5            2.26    1.06    0.062
  21. BD (   1) C   9 - H  19        /165. BD*(   1) C   4 - C   9            0.48    1.06    0.028
  21. BD (   1) C   9 - H  19        /171. BD*(   1) C   7 - C   8            1.84    1.07    0.056
  21. BD (   1) C   9 - H  19        /173. BD*(   1) C   8 - C   9            0.55    1.08    0.031
  22. CR (   1) C   1                / 46. RY*(   3) C   2                    0.28   11.58    0.071
  22. CR (   1) C   1                /116. RY*(   1) H  10                    0.37   10.51    0.079
  22. CR (   1) C   1                /120. RY*(   1) H  11                    0.39   10.49    0.081
  22. CR (   1) C   1                /124. RY*(   1) H  12                    0.38   10.57    0.080
  23. CR (   1) C   2                / 37. RY*(   3) C   1                    0.43   10.91    0.087
  23. CR (   1) C   2                /128. RY*(   1) H  13                    0.36   10.53    0.078
  23. CR (   1) C   2                /160. BD*(   1) C   2 - O   3            0.43   10.43    0.085
  23. CR (   1) C   2                /164. BD*(   1) C   4 - C   5            0.38   10.69    0.081
  23. CR (   1) C   2                /165. BD*(   1) C   4 - C   9            0.40   10.68    0.083
  24. CR (   1) O   3                / 44. RY*(   1) C   2                    0.80   19.80    0.160
  24. CR (   1) O   3                / 47. RY*(   4) C   2                    0.52   20.02    0.129
  25. CR (   1) C   4                / 45. RY*(   2) C   2                    0.52   11.23    0.096
  25. CR (   1) C   4                / 72. RY*(   2) C   5                    0.89   10.83    0.124
  25. CR (   1) C   4                /108. RY*(   2) C   9                    0.89   10.88    0.124
  25. CR (   1) C   4                /166. BD*(   1) C   5 - C   6            0.40   10.67    0.083
  25. CR (   1) C   4                /168. BD*(   1) C   5 - H  15            0.28   10.57    0.069
  25. CR (   1) C   4                /173. BD*(   1) C   8 - C   9            0.40   10.67    0.083
  25. CR (   1) C   4                /176. BD*(   1) C   9 - H  19            0.27   10.58    0.067
  26. CR (   1) C   5                / 62. RY*(   1) C   4                    0.50   11.15    0.094
  26. CR (   1) C   5                / 63. RY*(   2) C   4                    0.36   10.96    0.080
  26. CR (   1) C   5                / 81. RY*(   2) C   6                    0.74   10.75    0.113
  26. CR (   1) C   5                /136. RY*(   1) H  15                    0.39   10.47    0.081
  26. CR (   1) C   5                /161. BD*(   1) C   2 - C   4            0.51   10.48    0.093
  26. CR (   1) C   5                /165. BD*(   1) C   4 - C   9            0.52   10.63    0.095
  26. CR (   1) C   5                /169. BD*(   1) C   6 - C   7            0.44   10.64    0.087
  26. CR (   1) C   5                /170. BD*(   1) C   6 - H  16            0.28   10.57    0.069
  27. CR (   1) C   6                / 72. RY*(   2) C   5                    0.31   10.81    0.073
  27. CR (   1) C   6                / 73. RY*(   3) C   5                    0.50   10.71    0.093
  27. CR (   1) C   6                / 90. RY*(   2) C   7                    0.68   10.75    0.108
  27. CR (   1) C   6                / 91. RY*(   3) C   7                    0.26   10.78    0.067
  27. CR (   1) C   6                /140. RY*(   1) H  16                    0.41   10.46    0.083
  27. CR (   1) C   6                /164. BD*(   1) C   4 - C   5            0.52   10.64    0.094
  27. CR (   1) C   6                /168. BD*(   1) C   5 - H  15            0.31   10.56    0.073
  27. CR (   1) C   6                /171. BD*(   1) C   7 - C   8            0.40   10.65    0.083
  27. CR (   1) C   6                /172. BD*(   1) C   7 - H  17            0.27   10.56    0.067
  28. CR (   1) C   7                / 81. RY*(   2) C   6                    0.72   10.77    0.112
  28. CR (   1) C   7                / 82. RY*(   3) C   6                    0.27   10.78    0.069
  28. CR (   1) C   7                / 99. RY*(   2) C   8                    0.73   10.77    0.112
  28. CR (   1) C   7                /100. RY*(   3) C   8                    0.28   10.79    0.070
  28. CR (   1) C   7                /144. RY*(   1) H  17                    0.41   10.46    0.083
  28. CR (   1) C   7                /166. BD*(   1) C   5 - C   6            0.44   10.66    0.086
  28. CR (   1) C   7                /170. BD*(   1) C   6 - H  16            0.29   10.59    0.070
  28. CR (   1) C   7                /173. BD*(   1) C   8 - C   9            0.44   10.67    0.087
  28. CR (   1) C   7                /175. BD*(   1) C   8 - H  18            0.28   10.59    0.070
  29. CR (   1) C   8                / 90. RY*(   2) C   7                    0.68   10.75    0.108
  29. CR (   1) C   8                / 91. RY*(   3) C   7                    0.25   10.77    0.066
  29. CR (   1) C   8                /109. RY*(   3) C   9                    0.49   10.71    0.091
  29. CR (   1) C   8                /148. RY*(   1) H  18                    0.41   10.46    0.083
  29. CR (   1) C   8                /165. BD*(   1) C   4 - C   9            0.51   10.63    0.094
  29. CR (   1) C   8                /169. BD*(   1) C   6 - C   7            0.41   10.64    0.083
  29. CR (   1) C   8                /172. BD*(   1) C   7 - H  17            0.27   10.56    0.067
  29. CR (   1) C   8                /176. BD*(   1) C   9 - H  19            0.32   10.56    0.074
  30. CR (   1) C   9                / 63. RY*(   2) C   4                    0.46   10.96    0.090
  30. CR (   1) C   9                / 64. RY*(   3) C   4                    0.56   10.95    0.099
  30. CR (   1) C   9                / 99. RY*(   2) C   8                    0.74   10.75    0.113
  30. CR (   1) C   9                /152. RY*(   1) H  19                    0.42   10.47    0.084
  30. CR (   1) C   9                /161. BD*(   1) C   2 - C   4            0.48   10.48    0.091
  30. CR (   1) C   9                /164. BD*(   1) C   4 - C   5            0.52   10.63    0.095
  30. CR (   1) C   9                /171. BD*(   1) C   7 - C   8            0.45   10.64    0.088
  30. CR (   1) C   9                /175. BD*(   1) C   8 - H  18            0.28   10.57    0.069
  31. LP (   1) O   3                / 44. RY*(   1) C   2                    0.99    1.41    0.047
  31. LP (   1) O   3                /134. RY*(   3) H  14                    0.44    2.03    0.038
  31. LP (   1) O   3                /156. BD*(   1) C   1 - C   2            0.39    0.97    0.025
  31. LP (   1) O   3                /159. BD*(   1) C   1 - H  12            0.29    1.06    0.022
  31. LP (   1) O   3                /161. BD*(   1) C   2 - C   4            0.89    0.97    0.037
  31. LP (   1) O   3                /162. BD*(   1) C   2 - H  13            0.48    1.02    0.028
  32. LP (   2) O   3                / 33. LP*(   1) C   4                    1.17    0.19    0.020
  32. LP (   2) O   3                / 45. RY*(   2) C   2                    0.39    1.41    0.032
  32. LP (   2) O   3                / 49. RY*(   6) C   2                    0.30    1.91    0.033
  32. LP (   2) O   3                /132. RY*(   1) H  14                    0.81    1.70    0.051
  32. LP (   2) O   3                /160. BD*(   1) C   2 - O   3            0.71    0.58    0.028
  32. LP (   2) O   3                /161. BD*(   1) C   2 - C   4            3.07    0.68    0.061
  32. LP (   2) O   3                /162. BD*(   1) C   2 - H  13            3.02    0.73    0.064
  33. LP*(   1) C   4                / 64. RY*(   3) C   4                    0.45    0.96    0.052
  33. LP*(   1) C   4                / 65. RY*(   4) C   4                    0.26    0.92    0.039
  33. LP*(   1) C   4                / 74. RY*(   4) C   5                    0.88    0.84    0.068
  33. LP*(   1) C   4                /110. RY*(   4) C   9                    0.73    0.78    0.060
  33. LP*(   1) C   4                /156. BD*(   1) C   1 - C   2            1.31    0.50    0.063
  33. LP*(   1) C   4                /160. BD*(   1) C   2 - O   3            0.64    0.39    0.039
  33. LP*(   1) C   4                /162. BD*(   1) C   2 - H  13            0.39    0.55    0.035
  33. LP*(   1) C   4                /167. BD*(   2) C   5 - C   6           14.15    0.13    0.100
  33. LP*(   1) C   4                /174. BD*(   2) C   8 - C   9           14.63    0.13    0.101
  34. LP*(   1) C   7                / 83. RY*(   4) C   6                    0.73    0.87    0.067
  34. LP*(   1) C   7                / 94. RY*(   6) C   7                    1.69    0.75    0.095
  34. LP*(   1) C   7                /101. RY*(   4) C   8                    0.71    0.79    0.063
  34. LP*(   1) C   7                /167. BD*(   2) C   5 - C   6           13.40    0.12    0.099
  34. LP*(   1) C   7                /174. BD*(   2) C   8 - C   9           13.20    0.12    0.098


 Natural Bond Orbitals (Summary):

                                                            Principal Delocalizations
           NBO                        Occupancy    Energy   (geminal,vicinal,remote)
 ====================================================================================
 Molecular unit  1  (C8H10O)
     1. BD (   1) C   1 - C   2          0.95661    -0.77256  33(v),163(v),162(g),161(g)
                                                    64(v),53(v),165(v),158(g)
                                                    164(v)
     2. BD (   1) C   1 - H  10          0.99044    -0.63906  162(v),160(v)
     3. BD (   1) C   1 - H  11          0.98291    -0.63206  161(v),33(r),160(v)
     4. BD (   1) C   1 - H  12          0.99064    -0.64271  160(v),48(v)
     5. BD (   1) C   2 - O   3          0.99221    -1.00717  164(v),159(v),33(v),156(g)
     6. BD (   1) C   2 - C   4          0.98339    -0.81693  173(v),165(g),164(g),166(v)
                                                    158(v),156(g),107(v),71(v)
                                                    36(v),162(g),54(v),35(v)
     7. BD (   1) C   2 - H  13          0.93674    -0.66904  33(v),165(v),157(v),36(v)
     8. BD (   1) O   3 - H  14          0.99425    -0.88070  156(v),44(v)
     9. BD (   1) C   4 - C   5          0.98695    -0.89063  165(g),166(g),161(g),176(v)
                                                    170(v),81(v),168(g),80(v)
                                                    160(v),44(v),107(v)
    10. BD (   1) C   4 - C   9          0.98625    -0.88801  164(g),173(g),168(v),161(g)
                                                    175(v),44(v),99(v),176(g)
                                                    98(v),71(v),162(v)
    11. BD (   1) C   5 - C   6          0.98935    -0.88240  161(v),164(g),169(g),172(v)
                                                    168(g),63(v),170(g),90(v)
                                                    89(v),62(v)
    12. BD (   2) C   5 - C   6          0.84801    -0.44768  34(v),33(v),94(v),92(v)
    13. BD (   1) C   5 - H  15          0.98941    -0.69750  165(v),169(v),166(g),164(g)
                                                    62(v),80(v)
    14. BD (   1) C   6 - C   7          0.99036    -0.88590  175(v),168(v),166(g),171(g)
                                                    72(v),99(v),170(g),172(g)
                                                    98(v),71(v)
    15. BD (   1) C   6 - H  16          0.98963    -0.69299  164(v),171(v),166(g),169(g)
                                                    89(v),71(v)
    16. BD (   1) C   7 - C   8          0.99041    -0.88560  170(v),173(g),176(v),169(g)
                                                    108(v),81(v),175(g),172(g)
                                                    80(v)
    17. BD (   1) C   7 - H  17          0.98990    -0.70258  173(v),166(v),98(v),80(v)
                                                    171(g),169(g)
    18. BD (   1) C   8 - C   9          0.98932    -0.88153  161(v),165(g),171(g),172(v)
                                                    176(g),62(v),175(g),90(v)
                                                    64(v),89(v)
    19. BD (   2) C   8 - C   9          0.84396    -0.44649  34(v),33(v),94(v)
    20. BD (   1) C   8 - H  18          0.98937    -0.69130  165(v),169(v),173(g),171(g)
                                                    89(v),107(v)
    21. BD (   1) C   9 - H  19          0.98904    -0.69549  164(v),171(v),173(g),165(g)
                                                    98(v),62(v)
    22. CR (   1) C   1                  0.99958   -10.22668  120(v),124(v),116(v),46(v)
    23. CR (   1) C   2                  0.99944   -10.32019  160(g),37(v),165(v),164(v)
                                                    128(v)
    24. CR (   1) O   3                  0.99987   -19.13942  44(v),47(v)
    25. CR (   1) C   4                  0.99940   -10.28949  72(v),108(v),45(v),166(v)
                                                    173(v),168(v),176(v)
    26. CR (   1) C   5                  0.99944   -10.26890  81(v),165(v),161(v),62(v)
                                                    169(v),136(v),63(v),170(v)
    27. CR (   1) C   6                  0.99949   -10.27067  90(v),164(v),73(v),140(v)
                                                    171(v),168(v),72(v),172(v)
                                                    91(v)
    28. CR (   1) C   7                  0.99947   -10.28568  99(v),81(v),173(v),166(v)
                                                    144(v),170(v),175(v),100(v)
                                                    82(v)
    29. CR (   1) C   8                  0.99949   -10.26907  90(v),165(v),109(v),169(v)
                                                    148(v),176(v),172(v),91(v)
    30. CR (   1) C   9                  0.99944   -10.26741  99(v),64(v),164(v),161(v)
                                                    63(v),171(v),152(v),175(v)
    31. LP (   1) O   3                  0.99011    -0.75558  44(v),161(v),162(v),134(v)
                                                    156(v),159(r)
    32. LP (   2) O   3                  0.85027    -0.46396  161(v),162(v),33(r),132(v)
                                                    160(g),45(v),49(v)
    33. LP*(   1) C   4                  0.25320    -0.27664  174(v),167(v),34(r),156(v)
                                                    74(v),110(v),160(v),64(g)
                                                    162(v),65(g)
    34. LP*(   1) C   7                  0.22546    -0.26778  167(v),174(v),33(r),94(g)
                                                    83(v),101(v)
    35. RY*(   1) C   1                  0.00146     0.53002   
    36. RY*(   2) C   1                  0.00134     0.66348   
    37. RY*(   3) C   1                  0.00037     0.59403   
    38. RY*(   4) C   1                  0.00013     0.75577   
    39. RY*(   5) C   1                  0.00002     1.97417   
    40. RY*(   6) C   1                  0.00003     2.07756   
    41. RY*(   7) C   1                  0.00000     2.10638   
    42. RY*(   8) C   1                  0.00000     1.95685   
    43. RY*(   9) C   1                  0.00000     1.93872   
    44. RY*(   1) C   2                  0.00363     0.65760   
    45. RY*(   2) C   2                  0.00160     0.94136   
    46. RY*(   3) C   2                  0.00116     1.34841   
    47. RY*(   4) C   2                  0.00068     0.87573   
    48. RY*(   5) C   2                  0.00052     1.41315   
    49. RY*(   6) C   2                  0.00044     1.44323   
    50. RY*(   7) C   2                  0.00020     1.74049   
    51. RY*(   8) C   2                  0.00017     1.80925   
    52. RY*(   9) C   2                  0.00001     1.95186   
    53. RY*(   1) O   3                  0.00086     1.13440   
    54. RY*(   2) O   3                  0.00073     1.08789   
    55. RY*(   3) O   3                  0.00019     1.32546   
    56. RY*(   4) O   3                  0.00003     1.19743   
    57. RY*(   5) O   3                  0.00000     2.53900   
    58. RY*(   6) O   3                  0.00000     2.86853   
    59. RY*(   7) O   3                  0.00000     2.63029   
    60. RY*(   8) O   3                  0.00001     2.54558   
    61. RY*(   9) O   3                  0.00000     2.73817   
    62. RY*(   1) C   4                  0.00273     0.88287   
    63. RY*(   2) C   4                  0.00192     0.69551   
    64. RY*(   3) C   4                  0.00124     0.68303   
    65. RY*(   4) C   4                  0.00062     0.64707   
    66. RY*(   5) C   4                  0.00033     1.69885   
    67. RY*(   6) C   4                  0.00017     2.14540   
    68. RY*(   7) C   4                  0.00016     1.64272   
    69. RY*(   8) C   4                  0.00009     1.97333   
    70. RY*(   9) C   4                  0.00001     1.97854   
    71. RY*(   1) C   5                  0.00301     0.97138   
    72. RY*(   2) C   5                  0.00129     0.54377   
    73. RY*(   3) C   5                  0.00055     0.43476   
    74. RY*(   4) C   5                  0.00035     0.56668   
    75. RY*(   5) C   5                  0.00006     2.11762   
    76. RY*(   6) C   5                  0.00007     1.67040   
    77. RY*(   7) C   5                  0.00003     2.16834   
    78. RY*(   8) C   5                  0.00000     1.72590   
    79. RY*(   9) C   5                  0.00001     1.94297   
    80. RY*(   1) C   6                  0.00276     0.99030   
    81. RY*(   2) C   6                  0.00138     0.48127   
    82. RY*(   3) C   6                  0.00044     0.49704   
    83. RY*(   4) C   6                  0.00024     0.59739   
    84. RY*(   5) C   6                  0.00007     2.10302   
    85. RY*(   6) C   6                  0.00006     1.68339   
    86. RY*(   7) C   6                  0.00003     2.04482   
    87. RY*(   8) C   6                  0.00000     1.65698   
    88. RY*(   9) C   6                  0.00000     1.99932   
    89. RY*(   1) C   7                  0.00247     1.02305   
    90. RY*(   2) C   7                  0.00117     0.48119   
    91. RY*(   3) C   7                  0.00051     0.50455   
    92. RY*(   4) C   7                  0.00030     1.72762   
    93. RY*(   5) C   7                  0.00008     2.17209   
    94. RY*(   6) C   7                  0.00009     0.48573   
    95. RY*(   7) C   7                  0.00002     1.98813   
    96. RY*(   8) C   7                  0.00000     1.62340   
    97. RY*(   9) C   7                  0.00000     2.00864   
    98. RY*(   1) C   8                  0.00276     0.99147   
    99. RY*(   2) C   8                  0.00139     0.48420   
   100. RY*(   3) C   8                  0.00045     0.50297   
   101. RY*(   4) C   8                  0.00025     0.52608   
   102. RY*(   5) C   8                  0.00008     2.05460   
   103. RY*(   6) C   8                  0.00006     1.79939   
   104. RY*(   7) C   8                  0.00003     2.03759   
   105. RY*(   8) C   8                  0.00000     1.72403   
   106. RY*(   9) C   8                  0.00000     1.94920   
   107. RY*(   1) C   9                  0.00331     0.92230   
   108. RY*(   2) C   9                  0.00171     0.59365   
   109. RY*(   3) C   9                  0.00054     0.44025   
   110. RY*(   4) C   9                  0.00038     0.50293   
   111. RY*(   5) C   9                  0.00009     1.92276   
   112. RY*(   6) C   9                  0.00006     2.00352   
   113. RY*(   7) C   9                  0.00003     2.09297   
   114. RY*(   8) C   9                  0.00001     1.71570   
   115. RY*(   9) C   9                  0.00001     1.98404   
   116. RY*(   1) H  10                  0.00080     0.28756   
   117. RY*(   2) H  10                  0.00008     1.66143   
   118. RY*(   3) H  10                  0.00008     1.68428   
   119. RY*(   4) H  10                  0.00002     2.12072   
   120. RY*(   1) H  11                  0.00075     0.26086   
   121. RY*(   2) H  11                  0.00009     1.67186   
   122. RY*(   3) H  11                  0.00006     1.68972   
   123. RY*(   4) H  11                  0.00002     2.11119   
   124. RY*(   1) H  12                  0.00045     0.34523   
   125. RY*(   2) H  12                  0.00008     1.64803   
   126. RY*(   3) H  12                  0.00008     1.61529   
   127. RY*(   4) H  12                  0.00001     2.08200   
   128. RY*(   1) H  13                  0.00134     0.21150   
   129. RY*(   2) H  13                  0.00010     1.64694   
   130. RY*(   3) H  13                  0.00005     1.74801   
   131. RY*(   4) H  13                  0.00002     2.08073   
   132. RY*(   1) H  14                  0.00079     1.23344   
   133. RY*(   2) H  14                  0.00059     0.98285   
   134. RY*(   3) H  14                  0.00052     1.27312   
   135. RY*(   4) H  14                  0.00001     2.14635   
   136. RY*(   1) H  15                  0.00078     0.19827   
   137. RY*(   2) H  15                  0.00006     1.47985   
   138. RY*(   3) H  15                  0.00003     2.10878   
   139. RY*(   4) H  15                  0.00004     1.88182   
   140. RY*(   1) H  16                  0.00070     0.18607   
   141. RY*(   2) H  16                  0.00005     1.47771   
   142. RY*(   3) H  16                  0.00003     2.04340   
   143. RY*(   4) H  16                  0.00004     1.93366   
   144. RY*(   1) H  17                  0.00075     0.17910   
   145. RY*(   2) H  17                  0.00004     2.16465   
   146. RY*(   3) H  17                  0.00004     1.79263   
   147. RY*(   4) H  17                  0.00002     1.46654   
   148. RY*(   1) H  18                  0.00070     0.18803   
   149. RY*(   2) H  18                  0.00005     1.48121   
   150. RY*(   3) H  18                  0.00003     2.12467   
   151. RY*(   4) H  18                  0.00004     1.85524   
   152. RY*(   1) H  19                  0.00154     0.20442   
   153. RY*(   2) H  19                  0.00004     1.90612   
   154. RY*(   3) H  19                  0.00005     1.48316   
   155. RY*(   4) H  19                  0.00003     2.10863   
   156. BD*(   1) C   1 - C   2          0.00759     0.21911   
   157. BD*(   1) C   1 - H  10          0.00334     0.30217   
   158. BD*(   1) C   1 - H  11          0.00297     0.31495   
   159. BD*(   1) C   1 - H  12          0.00208     0.30178   
   160. BD*(   1) C   2 - O   3          0.01383     0.11458   
   161. BD*(   1) C   2 - C   4          0.02438     0.21113   
   162. BD*(   1) C   2 - H  13          0.01471     0.26844   
   163. BD*(   1) O   3 - H  14          0.00286     0.26419   
   164. BD*(   1) C   4 - C   5          0.01220     0.36754   
   165. BD*(   1) C   4 - C   9          0.01283     0.36411   
   166. BD*(   1) C   5 - C   6          0.00810     0.37774   
   167. BD*(   2) C   5 - C   6          0.03122    -0.15059   
   168. BD*(   1) C   5 - H  15          0.00727     0.28443   
   169. BD*(   1) C   6 - C   7          0.00796     0.37345   
   170. BD*(   1) C   6 - H  16          0.00653     0.29949   
   171. BD*(   1) C   7 - C   8          0.00805     0.37461   
   172. BD*(   1) C   7 - H  17          0.00653     0.29351   
   173. BD*(   1) C   8 - C   9          0.00831     0.37970   
   174. BD*(   2) C   8 - C   9          0.03302    -0.15027   
   175. BD*(   1) C   8 - H  18          0.00660     0.30068   
   176. BD*(   1) C   9 - H  19          0.00776     0.29402   
       -------------------------------
              Total Lewis   31.23516  ( 97.6099%)
        Valence non-Lewis    0.70683  (  2.2088%)
        Rydberg non-Lewis    0.05801  (  0.1813%)
       -------------------------------
            Total unit  1   32.00000  (100.0000%)
           Charge unit  1    1.00000
 Unable to Open any file for archive entry.
 1\1\GINC-COMPUTE-1-7\SP\UB3LYP\def2SVP\C8H10O1(1+,2)\ZAHRT2\08-Jan-202
 1\0\\# b3lyp/def2svp geom=NewRedundant pop=NBO\\7\\1,2\C,0,2.338730263
 4,-0.2670412106,-0.8157002961\C,0,1.5790470884,0.0006536658,0.48044079
 79\O,0,2.0298485486,1.2541623357,0.9653051218\C,0,0.0742804885,-0.0251
 282086,0.2643905702\C,0,-0.6449062898,-1.2219692315,0.3822049463\C,0,-
 2.0196623195,-1.2544898736,0.1374118692\C,0,-2.6943237969,-0.084530556
 6,-0.224448725\C,0,-1.9854027625,1.1146633142,-0.3390070117\C,0,-0.609
 6354988,1.143666853,-0.0975180002\H,0,2.0875804904,0.5014376637,-1.562
 7596508\H,0,3.4228732609,-0.2336253549,-0.6289938875\H,0,2.0742748271,
 -1.2526238138,-1.2259538808\H,0,1.8320943155,-0.8041722796,1.201297501
 6\H,0,1.5310982405,1.4588587626,1.7675233781\H,0,-0.1217050272,-2.1379
 71377,0.6727947609\H,0,-2.5680850712,-2.1947029058,0.2355255705\H,0,-3
 .7705257341,-0.1071717846,-0.4121369397\H,0,-2.5071840132,2.0333977907
 ,-0.6189047138\H,0,-0.0483970101,2.0765862107,-0.1814714109\\Version=E
 S64L-G16RevC.01\State=2-A\HF=-385.4948556\S2=0.758869\S2-1=0.\S2A=0.75
 0037\RMSD=3.979e-09\Dipole=-1.1211738,-0.3979637,0.2776576\Quadrupole=
 7.25511,-1.3912681,-5.8638418,-0.9660861,2.1858929,-0.2034114\PG=C01 [
 X(C8H10O1)]\\@
 The archive entry for this job was punched.


 In the beginning there was nothing, which exploded.
 File lengths (MBytes):  RWF=     35 Int=      0 D2E=      0 Chk=      3 Scr=      1
 Normal termination of Gaussian 16
