# Supplementary material for: Machine-Learning-Guided Discovery of Electrochemical Reactions
Source: J Am Chem Soc. 2022 Dec 2;144(49):22599–610. doi: 10.1021/jacs.2c08997 (PMC9756344; doi:10.1021/jacs.2c08997)
Supplement: Supplementary file 3 — ja2c08997_si_003.zip [file ja2c08997_si_003.zip › Oxidation Site Selectivity/Ologs_notimes/4.log]

 Entering Gaussian System, Link 0=g16
 Input=4.com
 Output=4.log
 Initial command:
  
 Copyright (c) 1988-2019, Gaussian, Inc.  All Rights Reserved.
  
 This is part of the Gaussian(R) 16 program.  It is based on
 the Gaussian(R) 09 system (copyright 2009, Gaussian, Inc.),
 the Gaussian(R) 03 system (copyright 2003, Gaussian, Inc.),
 the Gaussian(R) 98 system (copyright 1998, Gaussian, Inc.),
 the Gaussian(R) 94 system (copyright 1995, Gaussian, Inc.),
 the Gaussian 92(TM) system (copyright 1992, Gaussian, Inc.),
 the Gaussian 90(TM) system (copyright 1990, Gaussian, Inc.),
 the Gaussian 88(TM) system (copyright 1988, Gaussian, Inc.),
 the Gaussian 86(TM) system (copyright 1986, Carnegie Mellon
 University), and the Gaussian 82(TM) system (copyright 1983,
 Carnegie Mellon University). Gaussian is a federally registered
 trademark of Gaussian, Inc.
  
 This software contains proprietary and confidential information,
 including trade secrets, belonging to Gaussian, Inc.
  
 This software is provided under written license and may be
 used, copied, transmitted, or stored only in accord with that
 written license.
  
 The following legend is applicable only to US Government
 contracts under FAR:
  
                    RESTRICTED RIGHTS LEGEND
  
 Use, reproduction and disclosure by the US Government is
 subject to restrictions as set forth in subparagraphs (a)
 and (c) of the Commercial Computer Software - Restricted
 Rights clause in FAR 52.227-19.
  
 Gaussian, Inc.
 340 Quinnipiac St., Bldg. 40, Wallingford CT 06492
  
  
 ---------------------------------------------------------------
 Warning -- This program may not be used in any manner that
 competes with the business of Gaussian, Inc. or will provide
 assistance to any competitor of Gaussian, Inc.  The licensee
 of this program is prohibited from giving any competitor of
 Gaussian, Inc. access to this program.  By using this program,
 the user acknowledges that Gaussian, Inc. is engaged in the
 business of creating and licensing software in the field of
 computational chemistry and represents and warrants to the
 licensee that it is not a competitor of Gaussian, Inc. and that
 it will not use this program in any manner prohibited above.
 ---------------------------------------------------------------
  

 Cite this work as:
 Gaussian 16, Revision C.01,
 M. J. Frisch, G. W. Trucks, H. B. Schlegel, G. E. Scuseria, 
 M. A. Robb, J. R. Cheeseman, G. Scalmani, V. Barone, 
 G. A. Petersson, H. Nakatsuji, X. Li, M. Caricato, A. V. Marenich, 
 J. Bloino, B. G. Janesko, R. Gomperts, B. Mennucci, H. P. Hratchian, 
 J. V. Ortiz, A. F. Izmaylov, J. L. Sonnenberg, D. Williams-Young, 
 F. Ding, F. Lipparini, F. Egidi, J. Goings, B. Peng, A. Petrone, 
 T. Henderson, D. Ranasinghe, V. G. Zakrzewski, J. Gao, N. Rega, 
 G. Zheng, W. Liang, M. Hada, M. Ehara, K. Toyota, R. Fukuda, 
 J. Hasegawa, M. Ishida, T. Nakajima, Y. Honda, O. Kitao, H. Nakai, 
 T. Vreven, K. Throssell, J. A. Montgomery, Jr., J. E. Peralta, 
 F. Ogliaro, M. J. Bearpark, J. J. Heyd, E. N. Brothers, K. N. Kudin, 
 V. N. Staroverov, T. A. Keith, R. Kobayashi, J. Normand, 
 K. Raghavachari, A. P. Rendell, J. C. Burant, S. S. Iyengar, 
 J. Tomasi, M. Cossi, J. M. Millam, M. Klene, C. Adamo, R. Cammi, 
 J. W. Ochterski, R. L. Martin, K. Morokuma, O. Farkas, 
 J. B. Foresman, and D. J. Fox, Gaussian, Inc., Wallingford CT, 2019.
 
 ******************************************
 Gaussian 16:  ES64L-G16RevC.01  3-Jul-2019
                 8-Jan-2021 
 ******************************************
 %nprocshared=16
 Will use up to   16 processors via shared memory.
 %mem=7GB
 -----------------------------------------
 # b3lyp/def2svp geom=NewRedundant pop=NBO
 -----------------------------------------
 1/29=4000,38=1,172=1/1;
 2/12=2,17=6,18=5,40=1/2;
 3/5=43,7=101,11=2,25=1,30=1,74=-5/1,2,3;
 4//1;
 5/5=2,38=5/2;
 6/7=2,8=2,9=2,10=2,28=1,40=1/1,7;
 99/5=1,9=1/99;
 -
 4
 -
 Symbolic Z-matrix:
 Charge =  1 Multiplicity = 2
 C                     4.66299  -0.53562  -0.13354 
 C                     3.37639   0.17982  -0.54233 
 C                     2.11941  -0.42158   0.08862 
 C                     0.82654   0.28695  -0.3154 
 C                    -0.43002  -0.31321   0.31549 
 C                    -1.72043   0.39119  -0.10123 
 C                    -2.97583  -0.2105    0.53026 
 C                    -4.26585   0.44438   0.06244 
 O                    -4.3971    0.23815  -1.3316 
 H                     5.54949  -0.08037  -0.60299 
 H                     4.63854  -1.59847  -0.42703 
 H                     4.80875  -0.50064   0.95914 
 H                     3.44296   1.24836  -0.26823 
 H                     3.27394   0.15926  -1.64246 
 H                     2.05051  -1.49102  -0.18456 
 H                     2.21889  -0.40102   1.18995 
 H                     0.7257    0.26502  -1.41613 
 H                     0.89621   1.35653  -0.04351 
 H                    -0.49689  -1.38368   0.04707 
 H                    -0.33373  -0.28718   1.41709 
 H                    -1.65656   1.46283   0.16558 
 H                    -1.82836   0.35626  -1.19782 
 H                    -3.02959  -1.28783   0.2929 
 H                    -2.92238  -0.13371   1.63088 
 H                    -4.23776   1.52696   0.30813 
 H                    -5.1229    0.00906   0.61624 
 H                    -5.17291   0.72008  -1.64173 
 
                          Input orientation:                          
 ---------------------------------------------------------------------
 Center     Atomic      Atomic             Coordinates (Angstroms)
 Number     Number       Type             X           Y           Z
 ---------------------------------------------------------------------
      1          6           0        4.662988   -0.535625   -0.133544
      2          6           0        3.376393    0.179819   -0.542327
      3          6           0        2.119411   -0.421585    0.088621
      4          6           0        0.826545    0.286950   -0.315404
      5          6           0       -0.430019   -0.313212    0.315487
      6          6           0       -1.720428    0.391185   -0.101228
      7          6           0       -2.975826   -0.210498    0.530261
      8          6           0       -4.265854    0.444376    0.062439
      9          8           0       -4.397101    0.238155   -1.331597
     10          1           0        5.549489   -0.080369   -0.602989
     11          1           0        4.638540   -1.598470   -0.427032
     12          1           0        4.808745   -0.500636    0.959139
     13          1           0        3.442955    1.248356   -0.268230
     14          1           0        3.273938    0.159255   -1.642457
     15          1           0        2.050514   -1.491015   -0.184559
     16          1           0        2.218885   -0.401017    1.189950
     17          1           0        0.725696    0.265017   -1.416128
     18          1           0        0.896208    1.356533   -0.043512
     19          1           0       -0.496888   -1.383684    0.047066
     20          1           0       -0.333726   -0.287182    1.417086
     21          1           0       -1.656561    1.462828    0.165583
     22          1           0       -1.828362    0.356256   -1.197818
     23          1           0       -3.029590   -1.287829    0.292901
     24          1           0       -2.922379   -0.133706    1.630875
     25          1           0       -4.237759    1.526962    0.308134
     26          1           0       -5.122904    0.009057    0.616238
     27          1           0       -5.172910    0.720079   -1.641734
 ---------------------------------------------------------------------
                    Distance matrix (angstroms):
                    1          2          3          4          5
     1  C    0.000000
     2  C    1.527838   0.000000
     3  C    2.555806   1.529636   0.000000
     4  C    3.927849   2.562167   1.528647   0.000000
     5  C    5.117598   3.932899   2.561797   1.528781   0.000000
     6  C    6.450428   5.120237   3.929504   2.558086   1.528065
     7  C    7.674492   6.453951   5.118695   3.926910   2.556915
     8  C    8.984600   7.670703   6.443771   5.108823   3.918113
     9  O    9.171656   7.813678   6.702030   5.321795   4.330662
    10  H    1.101599   2.189457   3.515706   4.745928   6.054117
    11  H    1.102893   2.183717   2.827891   4.254242   5.281431
    12  H    1.102917   2.183815   2.827821   4.254723   5.281483
    13  H    2.165458   1.105138   2.160512   2.787854   4.216533
    14  H    2.165441   1.105082   2.160310   2.786954   4.216168
    15  H    2.782157   2.162786   1.105918   2.162494   2.791112
    16  H    2.782695   2.162863   1.106004   2.162869   2.790893
    17  H    4.217620   2.792309   2.162899   1.105552   2.160675
    18  H    4.216278   2.790124   2.162265   1.105796   2.162361
    19  H    5.232222   4.218322   2.787900   2.161916   1.105637
    20  H    5.237684   4.221656   2.792986   2.162725   1.106106
    21  H    6.634756   5.241935   4.220770   2.789239   2.163607
    22  H    6.638205   5.248836   4.224319   2.798569   2.166482
    23  H    7.741023   6.624819   5.225354   4.209483   2.776358
    24  H    7.798237   6.670505   5.280253   4.244924   2.823885
    25  H    9.147275   7.779035   6.652716   5.251057   4.229088
    26  H    9.829677   8.579598   7.274267   6.028360   4.713543
    27  H   10.029771   8.636617   7.581257   6.159562   5.233873
                    6          7          8          9         10
     6  C    0.000000
     7  C    1.528667   0.000000
     8  C    2.551237   1.520490   0.000000
     9  O    2.949882   2.384916   1.415306   0.000000
    10  H    7.302453   8.601290   9.851859   9.978325   0.000000
    11  H    6.670933   7.798810   9.148827   9.264677   1.779163
    12  H    6.674565   7.801773   9.167632   9.515297   1.779204
    13  H    5.236712   6.630731   7.757672   7.976073   2.512978
    14  H    5.231909   6.626988   7.735401   7.677741   2.513174
    15  H    4.215403   5.235913   6.610844   6.773290   3.795765
    16  H    4.220534   5.239896   6.636099   7.109009   3.796099
    17  H    2.780000   4.209015   5.209021   5.123564   4.904026
    18  H    2.789625   4.216330   5.243104   5.561389   4.902115
    19  H    2.160834   2.784776   4.188932   4.443280   6.219315
    20  H    2.165271   2.788015   4.222781   4.933787   6.223801
    21  H    1.106203   2.161820   2.802908   3.354390   7.409407
    22  H    1.102443   2.150381   2.745429   2.574929   7.414658
    23  H    2.165256   1.104479   2.140560   2.614901   8.709833
    24  H    2.172643   1.104584   2.144551   3.330064   8.761595
    25  H    2.791867   2.158838   1.110472   2.091682   9.960115
    26  H    3.498232   2.159987   1.109384   2.091253  10.742183
    27  H    3.794860   3.226564   1.950120   0.964529  10.802293
                   11         12         13         14         15
    11  H    0.000000
    12  H    1.776423   0.000000
    13  H    3.091773   2.535899   0.000000
    14  H    2.535546   3.091826   1.761592   0.000000
    15  H    2.601580   3.145908   3.074093   2.519053   0.000000
    16  H    3.146944   2.602032   2.518941   3.074015   1.762306
    17  H    4.445363   4.785333   3.109361   2.560459   2.521023
    18  H    4.783741   4.445485   2.558930   3.105431   3.075849
    19  H    5.161737   5.455401   4.748622   4.410701   2.560162
    20  H    5.462937   5.167233   4.411518   4.751353   3.114335
    21  H    7.025029   6.803316   5.122427   5.410927   4.752914
    22  H    6.799698   7.031211   5.426488   5.125425   4.414157
    23  H    7.708114   7.905887   6.974307   6.750862   5.106536
    24  H    7.971701   7.768922   6.784849   7.013906   5.465140
    25  H    9.439146   9.293772   7.707346   7.880420   6.992375
    26  H    9.947781   9.950630   8.700121   8.696622   7.372206
    27  H   10.154591  10.386920   8.740636   8.465445   7.693513
                   16         17         18         19         20
    16  H    0.000000
    17  H    3.076501   0.000000
    18  H    2.521881   1.761975   0.000000
    19  H    3.106001   2.520687   3.075339   0.000000
    20  H    2.565224   3.074801   2.519501   1.762355   0.000000
    21  H    4.420670   3.100275   2.563522   3.075958   2.525606
    22  H    4.759738   2.564994   3.123501   2.519911   3.079882
    23  H    5.397928   4.408434   4.745283   2.546410   3.087518
    24  H    5.167056   4.769870   4.427865   3.154981   2.601996
    25  H    6.795804   5.403838   5.148817   4.747013   4.445488
    26  H    7.375580   6.196947   6.203279   4.864536   4.864704
    27  H    7.994618   5.920433   6.308214   5.398430   5.812801
                   21         22         23         24         25
    21  H    0.000000
    22  H    1.764335   0.000000
    23  H    3.076936   2.523531   0.000000
    24  H    2.509640   3.072204   1.770217   0.000000
    25  H    2.585927   3.073050   3.063161   2.497536   0.000000
    26  H    3.785773   3.776950   2.483631   2.427382   1.783942
    27  H    4.022782   3.393439   3.516864   4.062488   2.308149
                   26         27
    26  H    0.000000
    27  H    2.367804   0.000000
 Stoichiometry    C8H18O(1+,2)
 Framework group  C1[X(C8H18O)]
 Deg. of freedom    75
 Full point group                 C1      NOp   1
 Largest Abelian subgroup         C1      NOp   1
 Largest concise Abelian subgroup C1      NOp   1
                         Standard orientation:                         
 ---------------------------------------------------------------------
 Center     Atomic      Atomic             Coordinates (Angstroms)
 Number     Number       Type             X           Y           Z
 ---------------------------------------------------------------------
      1          6           0       -4.996757    0.034734   -0.209495
      2          6           0       -3.658117   -0.567587    0.214227
      3          6           0       -2.455162    0.299493   -0.161086
      4          6           0       -1.110811   -0.295494    0.257808
      5          6           0        0.091811    0.571032   -0.116363
      6          6           0        1.433630   -0.034110    0.293890
      7          6           0        2.634977    0.833510   -0.081377
      8          6           0        3.973855    0.200704    0.263373
      9          8           0        4.112849   -0.995248   -0.480583
     10          1           0       -5.842649   -0.611433    0.074153
     11          1           0       -5.040077    0.181112   -1.301773
     12          1           0       -5.157105    1.019866    0.259789
     13          1           0       -3.656113   -0.735759    1.306492
     14          1           0       -3.539865   -1.566991   -0.242296
     15          1           0       -2.454912    0.468954   -1.253943
     16          1           0       -2.570459    1.300121    0.295744
     17          1           0       -0.994245   -1.294976   -0.200114
     18          1           0       -1.111794   -0.466231    1.350343
     19          1           0        0.089892    0.745192   -1.208194
     20          1           0       -0.019945    1.569906    0.345407
     21          1           0        1.438650   -0.210085    1.385994
     22          1           0        1.556314   -1.024421   -0.174740
     23          1           0        2.619025    1.038374   -1.166573
     24          1           0        2.569433    1.813415    0.424189
     25          1           0        4.015639    0.002513    1.355216
     26          1           0        4.790387    0.915438    0.032801
     27          1           0        4.924490   -1.436706   -0.203691
 ---------------------------------------------------------------------
 Rotational constants (GHZ):           6.6145788           0.3752479           0.3664220
 Standard basis: def2SVP (5D, 7F)
 There are   225 symmetry adapted cartesian basis functions of A   symmetry.
 There are   216 symmetry adapted basis functions of A   symmetry.
   216 basis functions,   351 primitive gaussians,   225 cartesian basis functions
    37 alpha electrons       36 beta electrons
       nuclear repulsion energy       449.7875763831 Hartrees.
 NAtoms=   27 NActive=   27 NUniq=   27 SFac= 1.00D+00 NAtFMM=   60 NAOKFM=F Big=F
 Integral buffers will be    131072 words long.
 Raffenetti 2 integral format.
 Two-electron integral symmetry is turned on.
 One-electron integrals computed using PRISM.
   1 Symmetry operations used in ECPInt.
 ECPInt:  NShTT=    5886 NPrTT=   19872 LenC2=    5423 LenP2D=   14224.
 LDataN:  DoStor=T MaxTD1= 4 Len=   56
 NBasis=   216 RedAO= T EigKep=  9.70D-04  NBF=   216
 NBsUse=   216 1.00D-06 EigRej= -1.00D+00 NBFU=   216
 ExpMin= 1.22D-01 ExpMax= 2.27D+03 ExpMxC= 3.41D+02 IAcc=3 IRadAn=         5 AccDes= 0.00D+00
 Harris functional with IExCor=  402 and IRadAn=       5 diagonalized for initial guess.
 HarFok:  IExCor=  402 AccDes= 0.00D+00 IRadAn=         5 IDoV= 1 UseB2=F ITyADJ=14
 ICtDFT=  3500011 ScaDFX=  1.000000  1.000000  1.000000  1.000000
 FoFCou: FMM=F IPFlag=           0 FMFlag=      100000 FMFlg1=           0
         NFxFlg=           0 DoJE=T BraDBF=F KetDBF=T FulRan=T
         wScrn=  0.000000 ICntrl=       500 IOpCl=  0 I1Cent=   200000004 NGrid=           0
         NMat0=    1 NMatS0=      1 NMatT0=    0 NMatD0=    1 NMtDS0=    0 NMtDT0=    0
 Petite list used in FoFCou.
 Initial guess <Sx>= 0.0000 <Sy>= 0.0000 <Sz>= 0.5000 <S**2>= 0.7500 S= 0.5000
 Requested convergence on RMS density matrix=1.00D-08 within 128 cycles.
 Requested convergence on MAX density matrix=1.00D-06.
 Requested convergence on             energy=1.00D-06.
 No special actions if energy rises.
 Integral accuracy reduced to 1.0D-05 until final iterations.
 Initial convergence to 1.0D-05 achieved.  Increase integral accuracy.
 SCF Done:  E(UB3LYP) =  -390.288510076     A.U. after   30 cycles
            NFock= 30  Conv=0.61D-08     -V/T= 2.0117
 <Sx>= 0.0000 <Sy>= 0.0000 <Sz>= 0.5000 <S**2>= 0.7524 S= 0.5012
 <L.S>= 0.000000000000E+00
 Annihilation of the first spin contaminant:
 S**2 before annihilation     0.7524,   after     0.7500

 **********************************************************************

            Population analysis using the SCF Density.

 **********************************************************************

 Orbital symmetries:
 Alpha Orbitals:
       Occupied  (A) (A) (A) (A) (A) (A) (A) (A) (A) (A) (A) (A)
                 (A) (A) (A) (A) (A) (A) (A) (A) (A) (A) (A) (A)
                 (A) (A) (A) (A) (A) (A) (A) (A) (A) (A) (A) (A)
                 (A)
       Virtual   (A) (A) (A) (A) (A) (A) (A) (A) (A) (A) (A) (A)
                 (A) (A) (A) (A) (A) (A) (A) (A) (A) (A) (A) (A)
                 (A) (A) (A) (A) (A) (A) (A) (A) (A) (A) (A) (A)
                 (A) (A) (A) (A) (A) (A) (A) (A) (A) (A) (A) (A)
                 (A) (A) (A) (A) (A) (A) (A) (A) (A) (A) (A) (A)
                 (A) (A) (A) (A) (A) (A) (A) (A) (A) (A) (A) (A)
                 (A) (A) (A) (A) (A) (A) (A) (A) (A) (A) (A) (A)
                 (A) (A) (A) (A) (A) (A) (A) (A) (A) (A) (A) (A)
                 (A) (A) (A) (A) (A) (A) (A) (A) (A) (A) (A) (A)
                 (A) (A) (A) (A) (A) (A) (A) (A) (A) (A) (A) (A)
                 (A) (A) (A) (A) (A) (A) (A) (A) (A) (A) (A) (A)
                 (A) (A) (A) (A) (A) (A) (A) (A) (A) (A) (A) (A)
                 (A) (A) (A) (A) (A) (A) (A) (A) (A) (A) (A) (A)
                 (A) (A) (A) (A) (A) (A) (A) (A) (A) (A) (A) (A)
                 (A) (A) (A) (A) (A) (A) (A) (A) (A) (A) (A)
 Beta  Orbitals:
       Occupied  (A) (A) (A) (A) (A) (A) (A) (A) (A) (A) (A) (A)
                 (A) (A) (A) (A) (A) (A) (A) (A) (A) (A) (A) (A)
                 (A) (A) (A) (A) (A) (A) (A) (A) (A) (A) (A) (A)
       Virtual   (A) (A) (A) (A) (A) (A) (A) (A) (A) (A) (A) (A)
                 (A) (A) (A) (A) (A) (A) (A) (A) (A) (A) (A) (A)
                 (A) (A) (A) (A) (A) (A) (A) (A) (A) (A) (A) (A)
                 (A) (A) (A) (A) (A) (A) (A) (A) (A) (A) (A) (A)
                 (A) (A) (A) (A) (A) (A) (A) (A) (A) (A) (A) (A)
                 (A) (A) (A) (A) (A) (A) (A) (A) (A) (A) (A) (A)
                 (A) (A) (A) (A) (A) (A) (A) (A) (A) (A) (A) (A)
                 (A) (A) (A) (A) (A) (A) (A) (A) (A) (A) (A) (A)
                 (A) (A) (A) (A) (A) (A) (A) (A) (A) (A) (A) (A)
                 (A) (A) (A) (A) (A) (A) (A) (A) (A) (A) (A) (A)
                 (A) (A) (A) (A) (A) (A) (A) (A) (A) (A) (A) (A)
                 (A) (A) (A) (A) (A) (A) (A) (A) (A) (A) (A) (A)
                 (A) (A) (A) (A) (A) (A) (A) (A) (A) (A) (A) (A)
                 (A) (A) (A) (A) (A) (A) (A) (A) (A) (A) (A) (A)
                 (A) (A) (A) (A) (A) (A) (A) (A) (A) (A) (A) (A)
 The electronic state is 2-A.
 Alpha  occ. eigenvalues --  -19.38094 -10.43141 -10.35713 -10.34973 -10.34250
 Alpha  occ. eigenvalues --  -10.33698 -10.33011 -10.32038 -10.30194  -1.24213
 Alpha  occ. eigenvalues --   -0.97067  -0.94090  -0.90207  -0.85318  -0.79801
 Alpha  occ. eigenvalues --   -0.75021  -0.73368  -0.72434  -0.70485  -0.66336
 Alpha  occ. eigenvalues --   -0.63030  -0.61643  -0.59862  -0.57844  -0.56723
 Alpha  occ. eigenvalues --   -0.55971  -0.54639  -0.52846  -0.51862  -0.51502
 Alpha  occ. eigenvalues --   -0.50246  -0.48774  -0.48714  -0.46929  -0.46885
 Alpha  occ. eigenvalues --   -0.46434  -0.45128
 Alpha virt. eigenvalues --   -0.11674  -0.07731  -0.06820  -0.06032  -0.05005
 Alpha virt. eigenvalues --   -0.04710  -0.03248  -0.02288  -0.01581  -0.00638
 Alpha virt. eigenvalues --    0.00520   0.01722   0.02011   0.02629   0.03634
 Alpha virt. eigenvalues --    0.03727   0.03968   0.04287   0.05254   0.06196
 Alpha virt. eigenvalues --    0.07104   0.08375   0.09374   0.11485   0.14012
 Alpha virt. eigenvalues --    0.14288   0.24922   0.26790   0.27205   0.27949
 Alpha virt. eigenvalues --    0.28580   0.30281   0.30589   0.30772   0.35584
 Alpha virt. eigenvalues --    0.35735   0.36355   0.37276   0.40351   0.42991
 Alpha virt. eigenvalues --    0.45742   0.46895   0.47600   0.48783   0.49275
 Alpha virt. eigenvalues --    0.49536   0.49770   0.50239   0.50950   0.51363
 Alpha virt. eigenvalues --    0.51725   0.52686   0.53293   0.54070   0.54588
 Alpha virt. eigenvalues --    0.54999   0.55562   0.56191   0.56660   0.57144
 Alpha virt. eigenvalues --    0.58347   0.58698   0.59078   0.59725   0.61092
 Alpha virt. eigenvalues --    0.66211   0.66455   0.73526   0.77505   0.81952
 Alpha virt. eigenvalues --    0.82568   0.86472   0.86584   0.88528   0.89178
 Alpha virt. eigenvalues --    0.89690   0.90904   0.91198   0.96898   1.03532
 Alpha virt. eigenvalues --    1.07939   1.11218   1.16147   1.19070   1.20544
 Alpha virt. eigenvalues --    1.21693   1.22067   1.23098   1.23984   1.25091
 Alpha virt. eigenvalues --    1.25964   1.27892   1.32261   1.34288   1.42421
 Alpha virt. eigenvalues --    1.46360   1.52725   1.53204   1.55185   1.56277
 Alpha virt. eigenvalues --    1.59165   1.59713   1.61446   1.62321   1.62929
 Alpha virt. eigenvalues --    1.63956   1.64066   1.64816   1.64961   1.66531
 Alpha virt. eigenvalues --    1.66754   1.67528   1.67655   1.68150   1.68326
 Alpha virt. eigenvalues --    1.69305   1.70529   1.71072   1.71711   1.72914
 Alpha virt. eigenvalues --    1.74881   1.76849   1.78428   1.79181   1.79524
 Alpha virt. eigenvalues --    1.80577   1.82097   1.85963   1.88649   1.89105
 Alpha virt. eigenvalues --    1.91605   1.95253   1.95924   1.97522   2.01711
 Alpha virt. eigenvalues --    2.05393   2.07729   2.11992   2.18701   2.19772
 Alpha virt. eigenvalues --    2.24071   2.25202   2.25806   2.26640   2.28373
 Alpha virt. eigenvalues --    2.29470   2.31083   2.32971   2.37132   2.37928
 Alpha virt. eigenvalues --    2.40150   2.41335   2.43471   2.44906   2.45480
 Alpha virt. eigenvalues --    2.46968   2.50951   2.55449   2.63208   2.64921
 Alpha virt. eigenvalues --    2.67457   2.68232   2.73091   2.74430   2.74608
 Alpha virt. eigenvalues --    2.76626   2.79323   2.79961   2.81975   2.85487
 Alpha virt. eigenvalues --    2.87221   2.90557   2.91614   2.92980   2.94734
 Alpha virt. eigenvalues --    2.96304   2.96828   3.11967   3.54797
  Beta  occ. eigenvalues --  -19.37186 -10.43081 -10.35616 -10.34836 -10.34115
  Beta  occ. eigenvalues --  -10.33543 -10.32844 -10.31896 -10.30104  -1.22306
  Beta  occ. eigenvalues --   -0.96486  -0.93429  -0.89526  -0.84589  -0.79019
  Beta  occ. eigenvalues --   -0.74507  -0.72575  -0.71971  -0.70144  -0.64150
  Beta  occ. eigenvalues --   -0.62701  -0.60970  -0.59642  -0.56751  -0.55840
  Beta  occ. eigenvalues --   -0.55570  -0.53578  -0.51630  -0.51327  -0.50581
  Beta  occ. eigenvalues --   -0.48578  -0.48519  -0.46832  -0.46435  -0.45068
  Beta  occ. eigenvalues --   -0.44476
  Beta virt. eigenvalues --   -0.41534  -0.11414  -0.07563  -0.06634  -0.05857
  Beta virt. eigenvalues --   -0.04862  -0.04558  -0.02986  -0.02099  -0.01468
  Beta virt. eigenvalues --   -0.00379   0.00820   0.01815   0.02209   0.02730
  Beta virt. eigenvalues --    0.03738   0.03948   0.04173   0.04472   0.05352
  Beta virt. eigenvalues --    0.06278   0.07442   0.08603   0.09677   0.12080
  Beta virt. eigenvalues --    0.14339   0.14682   0.25161   0.27149   0.27803
  Beta virt. eigenvalues --    0.28098   0.28806   0.30370   0.30695   0.31103
  Beta virt. eigenvalues --    0.35921   0.36107   0.36814   0.37692   0.40597
  Beta virt. eigenvalues --    0.43597   0.46250   0.47582   0.48071   0.49049
  Beta virt. eigenvalues --    0.49501   0.49797   0.50179   0.50576   0.51092
  Beta virt. eigenvalues --    0.51671   0.52104   0.52801   0.53483   0.54185
  Beta virt. eigenvalues --    0.54934   0.55370   0.55693   0.56520   0.56749
  Beta virt. eigenvalues --    0.57413   0.58535   0.58838   0.59363   0.59810
  Beta virt. eigenvalues --    0.61284   0.66536   0.66664   0.74135   0.77979
  Beta virt. eigenvalues --    0.82517   0.83470   0.86655   0.87080   0.88892
  Beta virt. eigenvalues --    0.89497   0.89979   0.91390   0.91565   0.97418
  Beta virt. eigenvalues --    1.03873   1.08214   1.11642   1.16330   1.19228
  Beta virt. eigenvalues --    1.20806   1.21882   1.22301   1.23300   1.24354
  Beta virt. eigenvalues --    1.25215   1.26080   1.28545   1.32922   1.34909
  Beta virt. eigenvalues --    1.42675   1.46873   1.52948   1.54110   1.55382
  Beta virt. eigenvalues --    1.56721   1.59352   1.60075   1.61803   1.62491
  Beta virt. eigenvalues --    1.63309   1.64238   1.64440   1.65087   1.65462
  Beta virt. eigenvalues --    1.66646   1.67072   1.67811   1.68061   1.68563
  Beta virt. eigenvalues --    1.68687   1.69453   1.70632   1.71506   1.71999
  Beta virt. eigenvalues --    1.73090   1.75223   1.77148   1.78608   1.79364
  Beta virt. eigenvalues --    1.79729   1.80774   1.82361   1.86213   1.89015
  Beta virt. eigenvalues --    1.89473   1.91968   1.95683   1.96347   1.97884
  Beta virt. eigenvalues --    2.02408   2.05725   2.08106   2.12328   2.19053
  Beta virt. eigenvalues --    2.20251   2.24345   2.25416   2.25923   2.26872
  Beta virt. eigenvalues --    2.28841   2.29692   2.31452   2.33207   2.37559
  Beta virt. eigenvalues --    2.38241   2.40569   2.41468   2.43790   2.45255
  Beta virt. eigenvalues --    2.45872   2.47530   2.51496   2.56037   2.64170
  Beta virt. eigenvalues --    2.65468   2.67777   2.69136   2.73797   2.74748
  Beta virt. eigenvalues --    2.75307   2.77651   2.79811   2.80842   2.82294
  Beta virt. eigenvalues --    2.86084   2.87787   2.91005   2.91929   2.93459
  Beta virt. eigenvalues --    2.95410   2.96499   2.97151   3.13154   3.55448
          Condensed to atoms (all electrons):
               1          2          3          4          5          6
     1  C    4.492615   0.426254  -0.038659   0.006502  -0.000283   0.000004
     2  C    0.426254   4.604056   0.370000  -0.023268   0.005220  -0.000205
     3  C   -0.038659   0.370000   4.710798   0.349050  -0.022158   0.005494
     4  C    0.006502  -0.023268   0.349050   4.707196   0.338716  -0.021795
     5  C   -0.000283   0.005220  -0.022158   0.338716   4.681133   0.373472
     6  C    0.000004  -0.000205   0.005494  -0.021795   0.373472   4.708754
     7  C   -0.000000   0.000004  -0.000290   0.005402  -0.025971   0.336858
     8  C    0.000000  -0.000000   0.000005  -0.000302   0.005850  -0.028835
     9  O    0.000000  -0.000000   0.000000  -0.000005  -0.000041  -0.003207
    10  H    0.371059  -0.006369   0.006172  -0.000353   0.000008  -0.000000
    11  H    0.389276  -0.019693  -0.007753   0.000387   0.000001   0.000000
    12  H    0.390602  -0.019827  -0.008125   0.000416  -0.000002   0.000000
    13  H   -0.021318   0.372393  -0.019804  -0.008174   0.000431  -0.000006
    14  H   -0.020426   0.372413  -0.020913  -0.007569   0.000387  -0.000001
    15  H   -0.003697  -0.023005   0.369891  -0.020297  -0.006690   0.000344
    16  H   -0.003720  -0.022876   0.369721  -0.019896  -0.006770   0.000379
    17  H    0.000117  -0.004353  -0.019753   0.366369  -0.017805  -0.007855
    18  H    0.000250  -0.005626  -0.018362   0.367279  -0.020057  -0.007067
    19  H    0.000009   0.000216  -0.005267  -0.019094   0.367928  -0.018640
    20  H   -0.000012   0.000382  -0.007121  -0.016787   0.368632  -0.021468
    21  H    0.000000   0.000001   0.000312  -0.005870  -0.018596   0.368179
    22  H    0.000000  -0.000004   0.000304  -0.004851  -0.016714   0.371093
    23  H   -0.000000   0.000001  -0.000024   0.000463  -0.007964  -0.021090
    24  H    0.000000   0.000000  -0.000004   0.000283  -0.007012  -0.010946
    25  H   -0.000000   0.000000  -0.000000   0.000009   0.000230  -0.012172
    26  H    0.000000  -0.000000   0.000000   0.000004  -0.000154   0.005890
    27  H   -0.000000   0.000000   0.000000  -0.000000   0.000012   0.000495
               7          8          9         10         11         12
     1  C   -0.000000   0.000000   0.000000   0.371059   0.389276   0.390602
     2  C    0.000004  -0.000000  -0.000000  -0.006369  -0.019693  -0.019827
     3  C   -0.000290   0.000005   0.000000   0.006172  -0.007753  -0.008125
     4  C    0.005402  -0.000302  -0.000005  -0.000353   0.000387   0.000416
     5  C   -0.025971   0.005850  -0.000041   0.000008   0.000001  -0.000002
     6  C    0.336858  -0.028835  -0.003207  -0.000000   0.000000   0.000000
     7  C    4.781990   0.371514  -0.074908   0.000000   0.000000   0.000000
     8  C    0.371514   4.509649   0.323977  -0.000000  -0.000000  -0.000000
     9  O   -0.074908   0.323977   7.588712  -0.000000   0.000000   0.000000
    10  H    0.000000  -0.000000  -0.000000   0.606040  -0.018836  -0.019818
    11  H    0.000000  -0.000000   0.000000  -0.018836   0.632168  -0.022613
    12  H    0.000000  -0.000000   0.000000  -0.019818  -0.022613   0.632944
    13  H    0.000000   0.000000   0.000000  -0.005034   0.007423  -0.008491
    14  H    0.000000   0.000000   0.000000  -0.005442  -0.008493   0.007468
    15  H    0.000002   0.000000   0.000000  -0.000053   0.007278  -0.001736
    16  H    0.000002   0.000000   0.000000  -0.000048  -0.001757   0.007304
    17  H    0.000477   0.000001  -0.000011   0.000016  -0.000060   0.000028
    18  H    0.000298   0.000008   0.000000   0.000003   0.000029  -0.000053
    19  H   -0.007760   0.000448  -0.000022  -0.000000  -0.000006   0.000003
    20  H   -0.005261   0.000242  -0.000000   0.000001   0.000002  -0.000007
    21  H   -0.026227  -0.002692  -0.001054   0.000000  -0.000000   0.000000
    22  H   -0.032590  -0.007920   0.015561   0.000000   0.000000  -0.000000
    23  H    0.370258  -0.019208   0.001353   0.000000  -0.000000  -0.000000
    24  H    0.353390  -0.006973   0.003457   0.000000  -0.000000  -0.000000
    25  H   -0.012737   0.362320  -0.021288   0.000000  -0.000000  -0.000000
    26  H   -0.012918   0.360720  -0.015508  -0.000000   0.000000   0.000000
    27  H    0.006854  -0.011210   0.317174   0.000000  -0.000000  -0.000000
              13         14         15         16         17         18
     1  C   -0.021318  -0.020426  -0.003697  -0.003720   0.000117   0.000250
     2  C    0.372393   0.372413  -0.023005  -0.022876  -0.004353  -0.005626
     3  C   -0.019804  -0.020913   0.369891   0.369721  -0.019753  -0.018362
     4  C   -0.008174  -0.007569  -0.020297  -0.019896   0.366369   0.367279
     5  C    0.000431   0.000387  -0.006690  -0.006770  -0.017805  -0.020057
     6  C   -0.000006  -0.000001   0.000344   0.000379  -0.007855  -0.007067
     7  C    0.000000   0.000000   0.000002   0.000002   0.000477   0.000298
     8  C    0.000000   0.000000   0.000000   0.000000   0.000001   0.000008
     9  O    0.000000   0.000000   0.000000   0.000000  -0.000011   0.000000
    10  H   -0.005034  -0.005442  -0.000053  -0.000048   0.000016   0.000003
    11  H    0.007423  -0.008493   0.007278  -0.001757  -0.000060   0.000029
    12  H   -0.008491   0.007468  -0.001736   0.007304   0.000028  -0.000053
    13  H    0.670165  -0.028420   0.008744  -0.010557  -0.002014   0.008083
    14  H   -0.028420   0.671163  -0.010453   0.008767   0.007923  -0.001926
    15  H    0.008744  -0.010453   0.672368  -0.029627  -0.010498   0.008604
    16  H   -0.010557   0.008767  -0.029627   0.672484   0.008520  -0.010346
    17  H   -0.002014   0.007923  -0.010498   0.008520   0.670996  -0.028585
    18  H    0.008083  -0.001926   0.008604  -0.010346  -0.028585   0.671861
    19  H    0.000026  -0.000045   0.007864  -0.001833  -0.010114   0.008459
    20  H   -0.000057   0.000021  -0.001937   0.007525   0.008458  -0.010377
    21  H   -0.000009   0.000003   0.000022  -0.000046  -0.001908   0.007637
    22  H    0.000003  -0.000007  -0.000045   0.000020   0.007039  -0.001770
    23  H   -0.000000   0.000000  -0.000009   0.000002  -0.000067   0.000025
    24  H    0.000000  -0.000000   0.000003  -0.000007   0.000013  -0.000043
    25  H   -0.000000  -0.000000  -0.000000  -0.000000  -0.000002  -0.000003
    26  H    0.000000   0.000000   0.000000   0.000000  -0.000000   0.000000
    27  H   -0.000000  -0.000000  -0.000000   0.000000   0.000001  -0.000000
              19         20         21         22         23         24
     1  C    0.000009  -0.000012   0.000000   0.000000  -0.000000   0.000000
     2  C    0.000216   0.000382   0.000001  -0.000004   0.000001   0.000000
     3  C   -0.005267  -0.007121   0.000312   0.000304  -0.000024  -0.000004
     4  C   -0.019094  -0.016787  -0.005870  -0.004851   0.000463   0.000283
     5  C    0.367928   0.368632  -0.018596  -0.016714  -0.007964  -0.007012
     6  C   -0.018640  -0.021468   0.368179   0.371093  -0.021090  -0.010946
     7  C   -0.007760  -0.005261  -0.026227  -0.032590   0.370258   0.353390
     8  C    0.000448   0.000242  -0.002692  -0.007920  -0.019208  -0.006973
     9  O   -0.000022  -0.000000  -0.001054   0.015561   0.001353   0.003457
    10  H   -0.000000   0.000001   0.000000   0.000000   0.000000   0.000000
    11  H   -0.000006   0.000002  -0.000000   0.000000  -0.000000  -0.000000
    12  H    0.000003  -0.000007   0.000000  -0.000000  -0.000000  -0.000000
    13  H    0.000026  -0.000057  -0.000009   0.000003  -0.000000   0.000000
    14  H   -0.000045   0.000021   0.000003  -0.000007   0.000000  -0.000000
    15  H    0.007864  -0.001937   0.000022  -0.000045  -0.000009   0.000003
    16  H   -0.001833   0.007525  -0.000046   0.000020   0.000002  -0.000007
    17  H   -0.010114   0.008458  -0.001908   0.007039  -0.000067   0.000013
    18  H    0.008459  -0.010377   0.007637  -0.001770   0.000025  -0.000043
    19  H    0.666229  -0.027920   0.008475  -0.010129   0.007804  -0.001681
    20  H   -0.027920   0.666121  -0.010204   0.007905  -0.002029   0.006691
    21  H    0.008475  -0.010204   0.673726  -0.028655   0.008247  -0.009959
    22  H   -0.010129   0.007905  -0.028655   0.657324  -0.008937   0.008502
    23  H    0.007804  -0.002029   0.008247  -0.008937   0.632822  -0.019722
    24  H   -0.001681   0.006691  -0.009959   0.008502  -0.019722   0.636335
    25  H    0.000025  -0.000093   0.007643  -0.001309   0.007894  -0.004793
    26  H   -0.000001   0.000013  -0.000157   0.000676  -0.007023  -0.001953
    27  H   -0.000000   0.000001  -0.000073  -0.000804  -0.000197  -0.000378
              25         26         27
     1  C   -0.000000   0.000000  -0.000000
     2  C    0.000000  -0.000000   0.000000
     3  C   -0.000000   0.000000   0.000000
     4  C    0.000009   0.000004  -0.000000
     5  C    0.000230  -0.000154   0.000012
     6  C   -0.012172   0.005890   0.000495
     7  C   -0.012737  -0.012918   0.006854
     8  C    0.362320   0.360720  -0.011210
     9  O   -0.021288  -0.015508   0.317174
    10  H    0.000000  -0.000000   0.000000
    11  H   -0.000000   0.000000  -0.000000
    12  H   -0.000000   0.000000  -0.000000
    13  H   -0.000000   0.000000  -0.000000
    14  H   -0.000000   0.000000  -0.000000
    15  H   -0.000000   0.000000  -0.000000
    16  H   -0.000000   0.000000   0.000000
    17  H   -0.000002  -0.000000   0.000001
    18  H   -0.000003   0.000000  -0.000000
    19  H    0.000025  -0.000001  -0.000000
    20  H   -0.000093   0.000013   0.000001
    21  H    0.007643  -0.000157  -0.000073
    22  H   -0.001309   0.000676  -0.000804
    23  H    0.007894  -0.007023  -0.000197
    24  H   -0.004793  -0.001953  -0.000378
    25  H    0.619245  -0.022781  -0.005568
    26  H   -0.022781   0.571919  -0.002047
    27  H   -0.005568  -0.002047   0.472004
          Atomic-Atomic Spin Densities.
               1          2          3          4          5          6
     1  C    0.041266   0.001312  -0.008616   0.000930  -0.000069   0.000002
     2  C    0.001312   0.057388   0.024535  -0.007709   0.000900  -0.000077
     3  C   -0.008616   0.024535   0.066483   0.008967  -0.007188   0.000831
     4  C    0.000930  -0.007709   0.008967   0.062846   0.022297  -0.009411
     5  C   -0.000069   0.000900  -0.007188   0.022297   0.054206  -0.002532
     6  C    0.000002  -0.000077   0.000831  -0.009411  -0.002532   0.067196
     7  C    0.000000  -0.000000   0.000007   0.000245  -0.002110   0.028648
     8  C    0.000000  -0.000000   0.000000  -0.000045   0.000338  -0.010421
     9  O   -0.000000   0.000000  -0.000000   0.000011  -0.000053   0.002965
    10  H    0.008152  -0.002647   0.000753  -0.000061   0.000003  -0.000000
    11  H    0.002301  -0.000169  -0.000526   0.000032  -0.000005   0.000000
    12  H    0.001235   0.000028  -0.000214   0.000007  -0.000002   0.000000
    13  H    0.001114   0.000048  -0.000416   0.000620  -0.000057   0.000007
    14  H    0.000438   0.000242   0.000198   0.000107  -0.000013   0.000002
    15  H    0.000355  -0.000483   0.000885   0.000321  -0.000369   0.000025
    16  H    0.000404  -0.000417   0.000467   0.000560  -0.000346   0.000022
    17  H    0.000097  -0.000999   0.000665   0.001131  -0.002133   0.001363
    18  H   -0.000024   0.000225   0.000109   0.000435   0.000768  -0.000251
    19  H   -0.000007   0.000052  -0.000631   0.000824   0.001849  -0.000764
    20  H    0.000013  -0.000116   0.001220  -0.001037   0.000258   0.000491
    21  H    0.000000  -0.000003   0.000016  -0.000089   0.000184   0.001777
    22  H   -0.000000   0.000001  -0.000025  -0.000532  -0.000357   0.001950
    23  H    0.000000  -0.000000   0.000018  -0.000141   0.001003  -0.000860
    24  H    0.000000  -0.000000   0.000002  -0.000025   0.000193  -0.001487
    25  H    0.000000  -0.000000   0.000001  -0.000029   0.000130  -0.003513
    26  H   -0.000000   0.000000  -0.000000   0.000005  -0.000095   0.001843
    27  H    0.000000  -0.000000   0.000000  -0.000000   0.000001  -0.000090
               7          8          9         10         11         12
     1  C    0.000000   0.000000  -0.000000   0.008152   0.002301   0.001235
     2  C   -0.000000  -0.000000   0.000000  -0.002647  -0.000169   0.000028
     3  C    0.000007   0.000000  -0.000000   0.000753  -0.000526  -0.000214
     4  C    0.000245  -0.000045   0.000011  -0.000061   0.000032   0.000007
     5  C   -0.002110   0.000338  -0.000053   0.000003  -0.000005  -0.000002
     6  C    0.028648  -0.010421   0.002965  -0.000000   0.000000   0.000000
     7  C    0.005203   0.011327   0.002864   0.000000  -0.000000  -0.000000
     8  C    0.011327  -0.003807  -0.026320  -0.000000   0.000000   0.000000
     9  O    0.002864  -0.026320   0.370626   0.000000  -0.000000  -0.000000
    10  H    0.000000  -0.000000   0.000000   0.037818  -0.001355  -0.000670
    11  H   -0.000000   0.000000  -0.000000  -0.001355  -0.000256   0.000174
    12  H   -0.000000   0.000000  -0.000000  -0.000670   0.000174  -0.002090
    13  H   -0.000000   0.000000  -0.000000  -0.000544   0.000029   0.000065
    14  H    0.000000   0.000000  -0.000000  -0.000188   0.000055  -0.000025
    15  H   -0.000002   0.000000  -0.000000  -0.000025   0.000054   0.000003
    16  H   -0.000001   0.000000  -0.000000  -0.000035   0.000021   0.000025
    17  H   -0.000051   0.000007  -0.000004  -0.000011   0.000006   0.000001
    18  H    0.000002  -0.000001   0.000000   0.000002  -0.000000  -0.000001
    19  H    0.000363  -0.000041   0.000005   0.000000  -0.000001  -0.000000
    20  H   -0.000337   0.000058  -0.000005  -0.000000   0.000001   0.000001
    21  H   -0.001262   0.000211   0.000052  -0.000000   0.000000   0.000000
    22  H    0.002957  -0.000045  -0.002029   0.000000   0.000000   0.000000
    23  H   -0.002205   0.002185   0.000368  -0.000000   0.000000   0.000000
    24  H    0.001869   0.000279  -0.000056  -0.000000   0.000000   0.000000
    25  H   -0.001481   0.016762  -0.004177  -0.000000   0.000000   0.000000
    26  H   -0.003385   0.017691  -0.008530   0.000000  -0.000000  -0.000000
    27  H   -0.000015   0.000418   0.001101  -0.000000   0.000000   0.000000
              13         14         15         16         17         18
     1  C    0.001114   0.000438   0.000355   0.000404   0.000097  -0.000024
     2  C    0.000048   0.000242  -0.000483  -0.000417  -0.000999   0.000225
     3  C   -0.000416   0.000198   0.000885   0.000467   0.000665   0.000109
     4  C    0.000620   0.000107   0.000321   0.000560   0.001131   0.000435
     5  C   -0.000057  -0.000013  -0.000369  -0.000346  -0.002133   0.000768
     6  C    0.000007   0.000002   0.000025   0.000022   0.001363  -0.000251
     7  C   -0.000000   0.000000  -0.000002  -0.000001  -0.000051   0.000002
     8  C    0.000000   0.000000   0.000000   0.000000   0.000007  -0.000001
     9  O   -0.000000  -0.000000  -0.000000  -0.000000  -0.000004   0.000000
    10  H   -0.000544  -0.000188  -0.000025  -0.000035  -0.000011   0.000002
    11  H    0.000029   0.000055   0.000054   0.000021   0.000006  -0.000000
    12  H    0.000065  -0.000025   0.000003   0.000025   0.000001  -0.000001
    13  H   -0.001340   0.000184  -0.000021   0.000054   0.000088  -0.000064
    14  H    0.000184  -0.003428  -0.000003  -0.000026   0.000088  -0.000016
    15  H   -0.000021  -0.000003  -0.003525   0.000258   0.000155  -0.000057
    16  H    0.000054  -0.000026   0.000258  -0.003603   0.000021  -0.000004
    17  H    0.000088   0.000088   0.000155   0.000021  -0.000839   0.000006
    18  H   -0.000064  -0.000016  -0.000057  -0.000004   0.000006  -0.003754
    19  H   -0.000002  -0.000002  -0.000049  -0.000032  -0.000164  -0.000005
    20  H    0.000010   0.000002   0.000062   0.000133   0.000117  -0.000103
    21  H    0.000001   0.000000   0.000001   0.000001   0.000007  -0.000018
    22  H    0.000000  -0.000000   0.000001   0.000000   0.000217  -0.000007
    23  H    0.000000   0.000000   0.000002   0.000001   0.000016  -0.000001
    24  H    0.000000   0.000000   0.000000   0.000000   0.000003  -0.000001
    25  H    0.000000   0.000000   0.000000   0.000000   0.000003  -0.000001
    26  H   -0.000000  -0.000000  -0.000000  -0.000000  -0.000001   0.000000
    27  H    0.000000   0.000000   0.000000   0.000000   0.000000  -0.000000
              19         20         21         22         23         24
     1  C   -0.000007   0.000013   0.000000  -0.000000   0.000000   0.000000
     2  C    0.000052  -0.000116  -0.000003   0.000001  -0.000000  -0.000000
     3  C   -0.000631   0.001220   0.000016  -0.000025   0.000018   0.000002
     4  C    0.000824  -0.001037  -0.000089  -0.000532  -0.000141  -0.000025
     5  C    0.001849   0.000258   0.000184  -0.000357   0.001003   0.000193
     6  C   -0.000764   0.000491   0.001777   0.001950  -0.000860  -0.001487
     7  C    0.000363  -0.000337  -0.001262   0.002957  -0.002205   0.001869
     8  C   -0.000041   0.000058   0.000211  -0.000045   0.002185   0.000279
     9  O    0.000005  -0.000005   0.000052  -0.002029   0.000368  -0.000056
    10  H    0.000000  -0.000000  -0.000000   0.000000  -0.000000  -0.000000
    11  H   -0.000001   0.000001   0.000000   0.000000   0.000000   0.000000
    12  H   -0.000000   0.000001   0.000000   0.000000   0.000000   0.000000
    13  H   -0.000002   0.000010   0.000001   0.000000   0.000000   0.000000
    14  H   -0.000002   0.000002   0.000000  -0.000000   0.000000   0.000000
    15  H   -0.000049   0.000062   0.000001   0.000001   0.000002   0.000000
    16  H   -0.000032   0.000133   0.000001   0.000000   0.000001   0.000000
    17  H   -0.000164   0.000117   0.000007   0.000217   0.000016   0.000003
    18  H   -0.000005  -0.000103  -0.000018  -0.000007  -0.000001  -0.000001
    19  H   -0.001912  -0.000522  -0.000068  -0.000037  -0.000262  -0.000024
    20  H   -0.000522   0.004891   0.000086   0.000052   0.000275   0.000157
    21  H   -0.000068   0.000086  -0.003909   0.000490  -0.000077   0.000068
    22  H   -0.000037   0.000052   0.000490   0.001760   0.000486  -0.000123
    23  H   -0.000262   0.000275  -0.000077   0.000486   0.001993   0.000828
    24  H   -0.000024   0.000157   0.000068  -0.000123   0.000828  -0.002110
    25  H   -0.000007   0.000043  -0.000106   0.000413   0.000448   0.000638
    26  H    0.000009  -0.000024   0.000006  -0.000129  -0.001882  -0.001033
    27  H   -0.000000   0.000000   0.000002   0.000034   0.000028   0.000012
              25         26         27
     1  C    0.000000  -0.000000   0.000000
     2  C   -0.000000   0.000000  -0.000000
     3  C    0.000001  -0.000000   0.000000
     4  C   -0.000029   0.000005  -0.000000
     5  C    0.000130  -0.000095   0.000001
     6  C   -0.003513   0.001843  -0.000090
     7  C   -0.001481  -0.003385  -0.000015
     8  C    0.016762   0.017691   0.000418
     9  O   -0.004177  -0.008530   0.001101
    10  H   -0.000000   0.000000  -0.000000
    11  H    0.000000  -0.000000   0.000000
    12  H    0.000000  -0.000000   0.000000
    13  H    0.000000  -0.000000   0.000000
    14  H    0.000000  -0.000000   0.000000
    15  H    0.000000  -0.000000   0.000000
    16  H    0.000000  -0.000000   0.000000
    17  H    0.000003  -0.000001   0.000000
    18  H   -0.000001   0.000000  -0.000000
    19  H   -0.000007   0.000009  -0.000000
    20  H    0.000043  -0.000024   0.000000
    21  H   -0.000106   0.000006   0.000002
    22  H    0.000413  -0.000129   0.000034
    23  H    0.000448  -0.001882   0.000028
    24  H    0.000638  -0.001033   0.000012
    25  H    0.048020  -0.011132   0.000463
    26  H   -0.011132   0.109771  -0.000566
    27  H    0.000463  -0.000566  -0.009565
 Mulliken charges and spin densities:
               1          2
     1  C    0.011428   0.048905
     2  C   -0.025712   0.072110
     3  C   -0.013514   0.087539
     4  C    0.006183   0.080260
     5  C    0.008199   0.066803
     6  C   -0.017676   0.077717
     7  C   -0.028386   0.042637
     8  C    0.142407   0.008595
     9  O   -0.134189   0.336821
    10  H    0.072655   0.041191
    11  H    0.042647   0.000361
    12  H    0.041907  -0.001462
    13  H    0.036616  -0.000223
    14  H    0.035548  -0.002385
    15  H    0.032928  -0.002411
    16  H    0.032759  -0.002496
    17  H    0.033066  -0.000208
    18  H    0.031679  -0.002762
    19  H    0.035029  -0.001429
    20  H    0.037281   0.005728
    21  H    0.031203  -0.002630
    22  H    0.045307   0.005079
    23  H    0.057399   0.002223
    24  H    0.054799  -0.000807
    25  H    0.083380   0.046475
    26  H    0.123319   0.102549
    27  H    0.223738  -0.008177
 Sum of Mulliken charges =   1.00000   1.00000
 Mulliken charges and spin densities with hydrogens summed into heavy atoms:
               1          2
     1  C    0.168637   0.088994
     2  C    0.046453   0.069502
     3  C    0.052173   0.082633
     4  C    0.070929   0.077290
     5  C    0.080509   0.071102
     6  C    0.058833   0.080165
     7  C    0.083812   0.044052
     8  C    0.349107   0.157619
     9  O    0.089549   0.328644
 Electronic spatial extent (au):  <R**2>=           2996.6553
 Charge=              1.0000 electrons
 Dipole moment (field-independent basis, Debye):
    X=              6.2160    Y=             -0.1184    Z=              1.0216  Tot=              6.3005
 Quadrupole moment (field-independent basis, Debye-Ang):
   XX=             20.3130   YY=            -52.5037   ZZ=            -55.5054
   XY=             -1.7392   XZ=              3.8264   YZ=             -0.2960
 Traceless Quadrupole moment (field-independent basis, Debye-Ang):
   XX=             49.5451   YY=            -23.2717   ZZ=            -26.2734
   XY=             -1.7392   XZ=              3.8264   YZ=             -0.2960
 Octapole moment (field-independent basis, Debye-Ang**2):
  XXX=            174.2119  YYY=             -6.9592  ZZZ=             -0.5468  XYY=             23.4235
  XXY=            -31.6602  XXZ=             12.3065  XZZ=              7.9969  YZZ=             -0.5626
  YYZ=              0.1343  XYZ=             -1.2182
 Hexadecapole moment (field-independent basis, Debye-Ang**3):
 XXXX=          -1647.0728 YYYY=           -202.2642 ZZZZ=           -127.3881 XXXY=           -135.0545
 XXXZ=             35.5342 YYYX=            -37.1553 YYYZ=              7.4336 ZZZX=              0.8455
 ZZZY=             -0.9531 XXYY=           -519.1229 XXZZ=           -594.0167 YYZZ=            -58.9510
 XXYZ=             -2.4013 YYXZ=             -3.5306 ZZXY=             -4.0834
 N-N= 4.497875763831D+02 E-N=-1.791887912598D+03  KE= 3.857927149713D+02
                          Isotropic Fermi Contact Couplings
        Atom                 a.u.       MegaHertz       Gauss      10(-4) cm-1
     1  C(13)              0.00612       6.88303       2.45604       2.29593
     2  C(13)              0.00678       7.61870       2.71854       2.54133
     3  C(13)              0.00304       3.42077       1.22062       1.14105
     4  C(13)              0.00225       2.52929       0.90251       0.84368
     5  C(13)              0.00568       6.37981       2.27647       2.12807
     6  C(13)              0.00293       3.29870       1.17706       1.10033
     7  C(13)              0.00609       6.84220       2.44147       2.28231
     8  C(13)             -0.01996     -22.43817      -8.00650      -7.48457
     9  O(17)              0.12587     -76.30058     -27.22594     -25.45113
    10  H(1)               0.01868      83.47663      29.78654      27.84481
    11  H(1)               0.00047       2.10319       0.75047       0.70155
    12  H(1)              -0.00041      -1.85442      -0.66170      -0.61857
    13  H(1)              -0.00001      -0.04697      -0.01676      -0.01567
    14  H(1)              -0.00092      -4.10481      -1.46470      -1.36922
    15  H(1)              -0.00086      -3.85507      -1.37558      -1.28591
    16  H(1)              -0.00099      -4.40473      -1.57172      -1.46926
    17  H(1)              -0.00023      -1.01493      -0.36215      -0.33855
    18  H(1)              -0.00103      -4.62374      -1.64986      -1.54231
    19  H(1)              -0.00031      -1.37381      -0.49021      -0.45825
    20  H(1)               0.00230      10.29157       3.67229       3.43290
    21  H(1)              -0.00084      -3.77701      -1.34773      -1.25987
    22  H(1)               0.00410      18.33152       6.54114       6.11474
    23  H(1)               0.00036       1.61392       0.57589       0.53835
    24  H(1)              -0.00031      -1.36360      -0.48657      -0.45485
    25  H(1)               0.02215      99.02963      35.33623      33.03273
    26  H(1)               0.04741     211.89553      75.60959      70.68074
    27  H(1)              -0.00429     -19.16488      -6.83851      -6.39272
 --------------------------------------------------------
       Center         ----  Spin Dipole Couplings  ----
                      3XX-RR        3YY-RR        3ZZ-RR
 --------------------------------------------------------
     1   Atom        0.087003     -0.042618     -0.044385
     2   Atom        0.114239     -0.050491     -0.063748
     3   Atom        0.156198     -0.073635     -0.082563
     4   Atom        0.145300     -0.068502     -0.076798
     5   Atom        0.102810     -0.036946     -0.065864
     6   Atom        0.100384     -0.036163     -0.064222
     7   Atom        0.068631     -0.022808     -0.045822
     8   Atom        0.045971     -0.031149     -0.014822
     9   Atom       -0.013736     -0.122011      0.135747
    10   Atom        0.002085      0.003793     -0.005878
    11   Atom       -0.000169     -0.006118      0.006288
    12   Atom        0.000718      0.004419     -0.005137
    13   Atom       -0.001263     -0.007412      0.008675
    14   Atom       -0.001203      0.008365     -0.007161
    15   Atom       -0.000896     -0.009019      0.009916
    16   Atom       -0.000560      0.008956     -0.008396
    17   Atom        0.000832      0.008104     -0.008936
    18   Atom       -0.000432     -0.008639      0.009071
    19   Atom       -0.000617     -0.006807      0.007424
    20   Atom        0.000312      0.007193     -0.007505
    21   Atom        0.000581     -0.008149      0.007568
    22   Atom        0.005686      0.004462     -0.010147
    23   Atom       -0.000174     -0.003445      0.003618
    24   Atom       -0.000247      0.006636     -0.006389
    25   Atom       -0.008241     -0.009998      0.018239
    26   Atom        0.003516      0.010142     -0.013657
    27   Atom        0.034623     -0.010757     -0.023866
 --------------------------------------------------------
                        XY            XZ            YZ
 --------------------------------------------------------
     1   Atom        0.021957     -0.010965     -0.001940
     2   Atom        0.058596     -0.033168     -0.010530
     3   Atom        0.046767     -0.013065     -0.002110
     4   Atom        0.047458      0.011794      0.002179
     5   Atom        0.072019      0.020175      0.008157
     6   Atom        0.073144      0.032406      0.015263
     7   Atom        0.048760     -0.024416     -0.011412
     8   Atom        0.047730     -0.073897     -0.021663
     9   Atom        0.595723     -0.742041     -0.667153
    10   Atom        0.009686     -0.004005     -0.005015
    11   Atom       -0.000046      0.004533     -0.002564
    12   Atom       -0.003181     -0.001788      0.003928
    13   Atom        0.001538      0.000904     -0.004442
    14   Atom        0.000967     -0.001052      0.005148
    15   Atom        0.000940      0.001812     -0.005457
    16   Atom       -0.001622     -0.001377      0.006526
    17   Atom       -0.002951     -0.001439      0.005833
    18   Atom        0.001463     -0.000903     -0.005338
    19   Atom        0.002124     -0.002896     -0.006454
    20   Atom       -0.004110     -0.002041      0.005750
    21   Atom        0.001676     -0.002341     -0.003996
    22   Atom       -0.008034     -0.003955      0.006832
    23   Atom       -0.002039      0.001949     -0.004741
    24   Atom       -0.001902     -0.001162      0.004308
    25   Atom       -0.002391      0.010443     -0.000669
    26   Atom        0.018954     -0.002360     -0.001379
    27   Atom       -0.035849      0.017119     -0.024842
 --------------------------------------------------------


 ---------------------------------------------------------------------------------
              Anisotropic Spin Dipole Couplings in Principal Axis System
 ---------------------------------------------------------------------------------

       Atom             a.u.   MegaHertz   Gauss  10(-4) cm-1        Axes

              Baa    -0.0463    -6.207    -2.215    -2.070 -0.1503  0.9794  0.1347
     1 C(13)  Bbb    -0.0453    -6.076    -2.168    -2.027  0.1018 -0.1202  0.9875
              Bcc     0.0915    12.283     4.383     4.097  0.9834  0.1621 -0.0816
 
              Baa    -0.0697    -9.357    -3.339    -3.121  0.1954 -0.0593  0.9789
     2 C(13)  Bbb    -0.0692    -9.286    -3.314    -3.098 -0.2835  0.9521  0.1143
              Bcc     0.1389    18.643     6.652     6.219  0.9389  0.2998 -0.1692
 
              Baa    -0.0835   -11.208    -3.999    -3.739  0.1427 -0.4914  0.8592
     3 C(13)  Bbb    -0.0825   -11.074    -3.952    -3.694 -0.1386  0.8496  0.5090
              Bcc     0.1661    22.283     7.951     7.433  0.9800  0.1917 -0.0531
 
              Baa    -0.0786   -10.553    -3.766    -3.520 -0.2133  0.9452  0.2471
     4 C(13)  Bbb    -0.0773   -10.378    -3.703    -3.462  0.0025 -0.2524  0.9676
              Bcc     0.1560    20.931     7.469     6.982  0.9770  0.2070  0.0514
 
              Baa    -0.0683    -9.171    -3.272    -3.059 -0.2288  0.2829  0.9314
     5 C(13)  Bbb    -0.0673    -9.029    -3.222    -3.012 -0.3303  0.8775 -0.3477
              Bcc     0.1356    18.200     6.494     6.071  0.9157  0.3872  0.1074
 
              Baa    -0.0709    -9.518    -3.396    -3.175 -0.0156 -0.3743  0.9272
     6 C(13)  Bbb    -0.0676    -9.066    -3.235    -3.024 -0.4298  0.8398  0.3318
              Bcc     0.1385    18.584     6.631     6.199  0.9028  0.3933  0.1739
 
              Baa    -0.0511    -6.852    -2.445    -2.285  0.1297  0.1706  0.9768
     7 C(13)  Bbb    -0.0439    -5.884    -2.100    -1.963 -0.4143  0.9043 -0.1029
              Bcc     0.0949    12.736     4.545     4.248  0.9008  0.3914 -0.1880
 
              Baa    -0.0679    -9.115    -3.253    -3.040  0.6104 -0.3842  0.6927
     8 C(13)  Bbb    -0.0460    -6.177    -2.204    -2.060 -0.0369  0.8598  0.5094
              Bcc     0.1140    15.292     5.457     5.101  0.7912  0.3365 -0.5106
 
              Baa    -0.6859    49.633    17.710    16.556  0.6433  0.1960  0.7401
     9 O(17)  Bbb    -0.6643    48.065    17.151    16.033 -0.5087  0.8319  0.2218
              Bcc     1.3502   -97.698   -34.861   -32.589 -0.5722 -0.5192  0.6348
 
              Baa    -0.0080    -4.276    -1.526    -1.426 -0.0460  0.4223  0.9053
    10 H(1)   Bbb    -0.0066    -3.546    -1.265    -1.183  0.7668 -0.5659  0.3029
              Bcc     0.0147     7.822     2.791     2.609  0.6403  0.7081 -0.2978
 
              Baa    -0.0068    -3.609    -1.288    -1.204 -0.1609  0.9564  0.2438
    11 H(1)   Bbb    -0.0022    -1.181    -0.421    -0.394  0.8837  0.2496 -0.3959
              Bcc     0.0090     4.790     1.709     1.598  0.4395 -0.1517  0.8853
 
              Baa    -0.0066    -3.523    -1.257    -1.175  0.0966 -0.3092  0.9461
    12 H(1)   Bbb    -0.0011    -0.580    -0.207    -0.193  0.8827  0.4658  0.0621
              Bcc     0.0077     4.103     1.464     1.369 -0.4599  0.8291  0.3180
 
              Baa    -0.0089    -4.770    -1.702    -1.591 -0.2184  0.9435  0.2491
    13 H(1)   Bbb    -0.0009    -0.481    -0.172    -0.160  0.9748  0.2227  0.0113
              Bcc     0.0098     5.252     1.874     1.752  0.0448 -0.2453  0.9684
 
              Baa    -0.0089    -4.763    -1.700    -1.589  0.1647 -0.2899  0.9428
    14 H(1)   Bbb    -0.0010    -0.546    -0.195    -0.182  0.9847 -0.0061 -0.1739
              Bcc     0.0100     5.309     1.895     1.771  0.0562  0.9570  0.2844
 
              Baa    -0.0107    -5.696    -2.032    -1.900 -0.1408  0.9539  0.2652
    15 H(1)   Bbb    -0.0009    -0.472    -0.168    -0.157  0.9826  0.1674 -0.0803
              Bcc     0.0116     6.167     2.201     2.057  0.1210 -0.2493  0.9609
 
              Baa    -0.0106    -5.677    -2.026    -1.894  0.0798 -0.3090  0.9477
    16 H(1)   Bbb    -0.0008    -0.438    -0.156    -0.146  0.9835  0.1794 -0.0243
              Bcc     0.0115     6.116     2.182     2.040 -0.1625  0.9340  0.3182
 
              Baa    -0.0108    -5.743    -2.049    -1.916  0.0452 -0.2886  0.9564
    17 H(1)   Bbb    -0.0002    -0.100    -0.036    -0.033  0.9511  0.3053  0.0472
              Bcc     0.0110     5.843     2.085     1.949 -0.3056  0.9075  0.2883
 
              Baa    -0.0103    -5.476    -1.954    -1.827 -0.1188  0.9585  0.2591
    18 H(1)   Bbb    -0.0004    -0.233    -0.083    -0.078  0.9864  0.0841  0.1410
              Bcc     0.0107     5.709     2.037     1.904 -0.1133 -0.2723  0.9555
 
              Baa    -0.0094    -5.018    -1.791    -1.674 -0.1142  0.9340  0.3385
    19 H(1)   Bbb    -0.0016    -0.828    -0.295    -0.276  0.9508  0.0040  0.3096
              Bcc     0.0110     5.846     2.086     1.950 -0.2878 -0.3572  0.8886
 
              Baa    -0.0095    -5.083    -1.814    -1.696  0.0675 -0.3096  0.9485
    20 H(1)   Bbb    -0.0016    -0.838    -0.299    -0.280  0.9187  0.3901  0.0620
              Bcc     0.0111     5.921     2.113     1.975 -0.3892  0.8671  0.3107
 
              Baa    -0.0092    -4.925    -1.758    -1.643 -0.1145  0.9699  0.2148
    21 H(1)   Bbb    -0.0001    -0.060    -0.021    -0.020  0.9492  0.0430  0.3118
              Bcc     0.0093     4.985     1.779     1.663 -0.2932 -0.2395  0.9256
 
              Baa    -0.0129    -6.873    -2.452    -2.292  0.0499 -0.3460  0.9369
    22 H(1)   Bbb    -0.0025    -1.337    -0.477    -0.446  0.7337  0.6492  0.2007
              Bcc     0.0154     8.209     2.929     2.738  0.6777 -0.6774 -0.2862
 
              Baa    -0.0060    -3.199    -1.142    -1.067  0.1781  0.8964  0.4059
    23 H(1)   Bbb    -0.0010    -0.532    -0.190    -0.177  0.9195 -0.0047 -0.3931
              Bcc     0.0070     3.731     1.331     1.244  0.3505 -0.4432  0.8251
 
              Baa    -0.0077    -4.124    -1.472    -1.376  0.0784 -0.2768  0.9577
    24 H(1)   Bbb    -0.0007    -0.393    -0.140    -0.131  0.9674  0.2530 -0.0060
              Bcc     0.0085     4.518     1.612     1.507 -0.2406  0.9270  0.2877
 
              Baa    -0.0132    -7.038    -2.511    -2.348  0.7990  0.5451 -0.2539
    25 H(1)   Bbb    -0.0087    -4.660    -1.663    -1.554 -0.5027  0.8372  0.2154
              Bcc     0.0219    11.698     4.174     3.902  0.3300 -0.0445  0.9429
 
              Baa    -0.0143    -7.617    -2.718    -2.541  0.3750 -0.2405  0.8953
    26 H(1)   Bbb    -0.0120    -6.382    -2.277    -2.129  0.6676 -0.6000 -0.4408
              Bcc     0.0262    13.998     4.995     4.669  0.6432  0.7630 -0.0644
 
              Baa    -0.0444   -23.677    -8.449    -7.898  0.1617  0.6922  0.7034
    27 H(1)   Bbb    -0.0186    -9.903    -3.534    -3.303 -0.5595 -0.5229  0.6431
              Bcc     0.0629    33.580    11.982    11.201  0.8129 -0.4975  0.3027
 

 ---------------------------------------------------------------------------------

 ******************************Gaussian NBO Version 3.1******************************
             N A T U R A L   A T O M I C   O R B I T A L   A N D
          N A T U R A L   B O N D   O R B I T A L   A N A L Y S I S
 ******************************Gaussian NBO Version 3.1******************************
       /RESON  / : Allow strongly delocalized NBO set

 Analyzing the SCF density

 Job title: 4                                                               

 Storage needed:    142398 in NPA,    188015 in NBO ( 939520181 available)
 GSVD:  LWork=       26262 too small for GESVD, short by       13635 words or       13635 for optimal perf.


 NATURAL POPULATIONS:  Natural atomic orbital occupancies 
                                                          
   NAO  Atom  No  lang   Type(AO)    Occupancy
 --------------------------------------------
     1    C    1  S      Cor( 1S)     1.99922
     2    C    1  S      Val( 2S)     1.10120
     3    C    1  S      Ryd( 3S)     0.00043
     4    C    1  px     Val( 2p)     1.06137
     5    C    1  px     Ryd( 3p)     0.00209
     6    C    1  py     Val( 2p)     1.20885
     7    C    1  py     Ryd( 3p)     0.00185
     8    C    1  pz     Val( 2p)     1.22150
     9    C    1  pz     Ryd( 3p)     0.00147
    10    C    1  dxy    Ryd( 3d)     0.00060
    11    C    1  dxz    Ryd( 3d)     0.00029
    12    C    1  dyz    Ryd( 3d)     0.00037
    13    C    1  dx2y2  Ryd( 3d)     0.00051
    14    C    1  dz2    Ryd( 3d)     0.00076

    15    C    2  S      Cor( 1S)     1.99912
    16    C    2  S      Val( 2S)     1.02777
    17    C    2  S      Ryd( 3S)     0.00122
    18    C    2  px     Val( 2p)     0.98212
    19    C    2  px     Ryd( 3p)     0.00253
    20    C    2  py     Val( 2p)     1.15980
    21    C    2  py     Ryd( 3p)     0.00170
    22    C    2  pz     Val( 2p)     1.21614
    23    C    2  pz     Ryd( 3p)     0.00254
    24    C    2  dxy    Ryd( 3d)     0.00072
    25    C    2  dxz    Ryd( 3d)     0.00047
    26    C    2  dyz    Ryd( 3d)     0.00047
    27    C    2  dx2y2  Ryd( 3d)     0.00077
    28    C    2  dz2    Ryd( 3d)     0.00091

    29    C    3  S      Cor( 1S)     1.99910
    30    C    3  S      Val( 2S)     1.02426
    31    C    3  S      Ryd( 3S)     0.00189
    32    C    3  px     Val( 2p)     0.96023
    33    C    3  px     Ryd( 3p)     0.00306
    34    C    3  py     Val( 2p)     1.17134
    35    C    3  py     Ryd( 3p)     0.00214
    36    C    3  pz     Val( 2p)     1.22026
    37    C    3  pz     Ryd( 3p)     0.00283
    38    C    3  dxy    Ryd( 3d)     0.00067
    39    C    3  dxz    Ryd( 3d)     0.00047
    40    C    3  dyz    Ryd( 3d)     0.00048
    41    C    3  dx2y2  Ryd( 3d)     0.00079
    42    C    3  dz2    Ryd( 3d)     0.00091

    43    C    4  S      Cor( 1S)     1.99911
    44    C    4  S      Val( 2S)     1.02085
    45    C    4  S      Ryd( 3S)     0.00175
    46    C    4  px     Val( 2p)     0.96834
    47    C    4  px     Ryd( 3p)     0.00307
    48    C    4  py     Val( 2p)     1.16647
    49    C    4  py     Ryd( 3p)     0.00223
    50    C    4  pz     Val( 2p)     1.22171
    51    C    4  pz     Ryd( 3p)     0.00293
    52    C    4  dxy    Ryd( 3d)     0.00069
    53    C    4  dxz    Ryd( 3d)     0.00046
    54    C    4  dyz    Ryd( 3d)     0.00048
    55    C    4  dx2y2  Ryd( 3d)     0.00076
    56    C    4  dz2    Ryd( 3d)     0.00090

    57    C    5  S      Cor( 1S)     1.99910
    58    C    5  S      Val( 2S)     1.01929
    59    C    5  S      Ryd( 3S)     0.00173
    60    C    5  px     Val( 2p)     0.98070
    61    C    5  px     Ryd( 3p)     0.00307
    62    C    5  py     Val( 2p)     1.16154
    63    C    5  py     Ryd( 3p)     0.00225
    64    C    5  pz     Val( 2p)     1.22079
    65    C    5  pz     Ryd( 3p)     0.00304
    66    C    5  dxy    Ryd( 3d)     0.00067
    67    C    5  dxz    Ryd( 3d)     0.00046
    68    C    5  dyz    Ryd( 3d)     0.00048
    69    C    5  dx2y2  Ryd( 3d)     0.00076
    70    C    5  dz2    Ryd( 3d)     0.00090

    71    C    6  S      Cor( 1S)     1.99911
    72    C    6  S      Val( 2S)     1.02152
    73    C    6  S      Ryd( 3S)     0.00200
    74    C    6  px     Val( 2p)     0.98688
    75    C    6  px     Ryd( 3p)     0.00351
    76    C    6  py     Val( 2p)     1.16261
    77    C    6  py     Ryd( 3p)     0.00222
    78    C    6  pz     Val( 2p)     1.21796
    79    C    6  pz     Ryd( 3p)     0.00298
    80    C    6  dxy    Ryd( 3d)     0.00069
    81    C    6  dxz    Ryd( 3d)     0.00047
    82    C    6  dyz    Ryd( 3d)     0.00049
    83    C    6  dx2y2  Ryd( 3d)     0.00070
    84    C    6  dz2    Ryd( 3d)     0.00089

    85    C    7  S      Cor( 1S)     1.99909
    86    C    7  S      Val( 2S)     1.03201
    87    C    7  S      Ryd( 3S)     0.00184
    88    C    7  px     Val( 2p)     0.99577
    89    C    7  px     Ryd( 3p)     0.00242
    90    C    7  py     Val( 2p)     1.16509
    91    C    7  py     Ryd( 3p)     0.00299
    92    C    7  pz     Val( 2p)     1.23436
    93    C    7  pz     Ryd( 3p)     0.00310
    94    C    7  dxy    Ryd( 3d)     0.00062
    95    C    7  dxz    Ryd( 3d)     0.00038
    96    C    7  dyz    Ryd( 3d)     0.00056
    97    C    7  dx2y2  Ryd( 3d)     0.00073
    98    C    7  dz2    Ryd( 3d)     0.00084

    99    C    8  S      Cor( 1S)     1.99903
   100    C    8  S      Val( 2S)     1.02460
   101    C    8  S      Ryd( 3S)     0.00218
   102    C    8  px     Val( 2p)     1.10168
   103    C    8  px     Ryd( 3p)     0.00227
   104    C    8  py     Val( 2p)     0.84356
   105    C    8  py     Ryd( 3p)     0.00296
   106    C    8  pz     Val( 2p)     1.06890
   107    C    8  pz     Ryd( 3p)     0.00219
   108    C    8  dxy    Ryd( 3d)     0.00140
   109    C    8  dxz    Ryd( 3d)     0.00072
   110    C    8  dyz    Ryd( 3d)     0.00169
   111    C    8  dx2y2  Ryd( 3d)     0.00149
   112    C    8  dz2    Ryd( 3d)     0.00138

   113    O    9  S      Cor( 1S)     1.99975
   114    O    9  S      Val( 2S)     1.69146
   115    O    9  S      Ryd( 3S)     0.00141
   116    O    9  px     Val( 2p)     1.60126
   117    O    9  px     Ryd( 3p)     0.00176
   118    O    9  py     Val( 2p)     1.50135
   119    O    9  py     Ryd( 3p)     0.00163
   120    O    9  pz     Val( 2p)     1.70334
   121    O    9  pz     Ryd( 3p)     0.00114
   122    O    9  dxy    Ryd( 3d)     0.00074
   123    O    9  dxz    Ryd( 3d)     0.00102
   124    O    9  dyz    Ryd( 3d)     0.00095
   125    O    9  dx2y2  Ryd( 3d)     0.00073
   126    O    9  dz2    Ryd( 3d)     0.00095

   127    H   10  S      Val( 1S)     0.73087
   128    H   10  S      Ryd( 2S)     0.00109
   129    H   10  px     Ryd( 2p)     0.00051
   130    H   10  py     Ryd( 2p)     0.00035
   131    H   10  pz     Ryd( 2p)     0.00023

   132    H   11  S      Val( 1S)     0.77130
   133    H   11  S      Ryd( 2S)     0.00151
   134    H   11  px     Ryd( 2p)     0.00014
   135    H   11  py     Ryd( 2p)     0.00020
   136    H   11  pz     Ryd( 2p)     0.00070

   137    H   12  S      Val( 1S)     0.77257
   138    H   12  S      Ryd( 2S)     0.00152
   139    H   12  px     Ryd( 2p)     0.00016
   140    H   12  py     Ryd( 2p)     0.00060
   141    H   12  pz     Ryd( 2p)     0.00027

   142    H   13  S      Val( 1S)     0.76570
   143    H   13  S      Ryd( 2S)     0.00261
   144    H   13  px     Ryd( 2p)     0.00012
   145    H   13  py     Ryd( 2p)     0.00019
   146    H   13  pz     Ryd( 2p)     0.00072

   147    H   14  S      Val( 1S)     0.76715
   148    H   14  S      Ryd( 2S)     0.00261
   149    H   14  px     Ryd( 2p)     0.00012
   150    H   14  py     Ryd( 2p)     0.00064
   151    H   14  pz     Ryd( 2p)     0.00026

   152    H   15  S      Val( 1S)     0.76526
   153    H   15  S      Ryd( 2S)     0.00275
   154    H   15  px     Ryd( 2p)     0.00011
   155    H   15  py     Ryd( 2p)     0.00019
   156    H   15  pz     Ryd( 2p)     0.00072

   157    H   16  S      Val( 1S)     0.76523
   158    H   16  S      Ryd( 2S)     0.00275
   159    H   16  px     Ryd( 2p)     0.00012
   160    H   16  py     Ryd( 2p)     0.00063
   161    H   16  pz     Ryd( 2p)     0.00027

   162    H   17  S      Val( 1S)     0.76343
   163    H   17  S      Ryd( 2S)     0.00267
   164    H   17  px     Ryd( 2p)     0.00012
   165    H   17  py     Ryd( 2p)     0.00064
   166    H   17  pz     Ryd( 2p)     0.00027

   167    H   18  S      Val( 1S)     0.76482
   168    H   18  S      Ryd( 2S)     0.00268
   169    H   18  px     Ryd( 2p)     0.00011
   170    H   18  py     Ryd( 2p)     0.00019
   171    H   18  pz     Ryd( 2p)     0.00072

   172    H   19  S      Val( 1S)     0.76277
   173    H   19  S      Ryd( 2S)     0.00263
   174    H   19  px     Ryd( 2p)     0.00012
   175    H   19  py     Ryd( 2p)     0.00019
   176    H   19  pz     Ryd( 2p)     0.00072

   177    H   20  S      Val( 1S)     0.75911
   178    H   20  S      Ryd( 2S)     0.00263
   179    H   20  px     Ryd( 2p)     0.00013
   180    H   20  py     Ryd( 2p)     0.00063
   181    H   20  pz     Ryd( 2p)     0.00027

   182    H   21  S      Val( 1S)     0.76674
   183    H   21  S      Ryd( 2S)     0.00267
   184    H   21  px     Ryd( 2p)     0.00011
   185    H   21  py     Ryd( 2p)     0.00019
   186    H   21  pz     Ryd( 2p)     0.00072

   187    H   22  S      Val( 1S)     0.75223
   188    H   22  S      Ryd( 2S)     0.00323
   189    H   22  px     Ryd( 2p)     0.00013
   190    H   22  py     Ryd( 2p)     0.00065
   191    H   22  pz     Ryd( 2p)     0.00028

   192    H   23  S      Val( 1S)     0.74937
   193    H   23  S      Ryd( 2S)     0.00311
   194    H   23  px     Ryd( 2p)     0.00012
   195    H   23  py     Ryd( 2p)     0.00017
   196    H   23  pz     Ryd( 2p)     0.00072

   197    H   24  S      Val( 1S)     0.74607
   198    H   24  S      Ryd( 2S)     0.00196
   199    H   24  px     Ryd( 2p)     0.00012
   200    H   24  py     Ryd( 2p)     0.00065
   201    H   24  pz     Ryd( 2p)     0.00027

   202    H   25  S      Val( 1S)     0.75392
   203    H   25  S      Ryd( 2S)     0.00229
   204    H   25  px     Ryd( 2p)     0.00020
   205    H   25  py     Ryd( 2p)     0.00013
   206    H   25  pz     Ryd( 2p)     0.00082

   207    H   26  S      Val( 1S)     0.70763
   208    H   26  S      Ryd( 2S)     0.00158
   209    H   26  px     Ryd( 2p)     0.00052
   210    H   26  py     Ryd( 2p)     0.00046
   211    H   26  pz     Ryd( 2p)     0.00024

   212    H   27  S      Val( 1S)     0.49883
   213    H   27  S      Ryd( 2S)     0.00090
   214    H   27  px     Ryd( 2p)     0.00203
   215    H   27  py     Ryd( 2p)     0.00153
   216    H   27  pz     Ryd( 2p)     0.00123


 Summary of Natural Population Analysis:                  
                                                          
                                       Natural Population 
                Natural  -----------------------------------------------
    Atom  No    Charge         Core      Valence    Rydberg      Total
 -----------------------------------------------------------------------
      C    1   -0.60051      1.99922     4.59292    0.00837     6.60051
      C    2   -0.39628      1.99912     4.38584    0.01133     6.39628
      C    3   -0.38843      1.99910     4.37609    0.01324     6.38843
      C    4   -0.38976      1.99911     4.37738    0.01327     6.38976
      C    5   -0.39479      1.99910     4.38232    0.01337     6.39479
      C    6   -0.40202      1.99911     4.38897    0.01395     6.40202
      C    7   -0.43980      1.99909     4.42723    0.01348     6.43980
      C    8   -0.05407      1.99903     4.03875    0.01629     6.05407
      O    9   -0.50749      1.99975     6.49742    0.01032     8.50749
      H   10    0.26695      0.00000     0.73087    0.00218     0.73305
      H   11    0.22615      0.00000     0.77130    0.00255     0.77385
      H   12    0.22488      0.00000     0.77257    0.00255     0.77512
      H   13    0.23067      0.00000     0.76570    0.00363     0.76933
      H   14    0.22922      0.00000     0.76715    0.00363     0.77078
      H   15    0.23097      0.00000     0.76526    0.00378     0.76903
      H   16    0.23099      0.00000     0.76523    0.00377     0.76901
      H   17    0.23287      0.00000     0.76343    0.00370     0.76713
      H   18    0.23147      0.00000     0.76482    0.00371     0.76853
      H   19    0.23357      0.00000     0.76277    0.00366     0.76643
      H   20    0.23723      0.00000     0.75911    0.00367     0.76277
      H   21    0.22957      0.00000     0.76674    0.00369     0.77043
      H   22    0.24347      0.00000     0.75223    0.00430     0.75653
      H   23    0.24650      0.00000     0.74937    0.00412     0.75350
      H   24    0.25094      0.00000     0.74607    0.00299     0.74906
      H   25    0.24265      0.00000     0.75392    0.00344     0.75735
      H   26    0.28958      0.00000     0.70763    0.00279     0.71042
      H   27    0.49548      0.00000     0.49883    0.00569     0.50452
 =======================================================================
   * Total *    1.00000     17.99262    54.82992    0.17746    73.00000

                                 Natural Population      
 --------------------------------------------------------
   Core                      17.99262 ( 99.9590% of  18)
   Valence                   54.82992 ( 99.6908% of  55)
   Natural Minimal Basis     72.82254 ( 99.7569% of  73)
   Natural Rydberg Basis      0.17746 (  0.2431% of  73)
 --------------------------------------------------------

    Atom  No          Natural Electron Configuration
 ----------------------------------------------------------------------------
      C    1      [core]2S( 1.10)2p( 3.49)3p( 0.01)
      C    2      [core]2S( 1.03)2p( 3.36)3p( 0.01)
      C    3      [core]2S( 1.02)2p( 3.35)3p( 0.01)
      C    4      [core]2S( 1.02)2p( 3.36)3p( 0.01)
      C    5      [core]2S( 1.02)2p( 3.36)3p( 0.01)
      C    6      [core]2S( 1.02)2p( 3.37)3p( 0.01)
      C    7      [core]2S( 1.03)2p( 3.40)3p( 0.01)
      C    8      [core]2S( 1.02)2p( 3.01)3p( 0.01)3d( 0.01)
      O    9      [core]2S( 1.69)2p( 4.81)
      H   10            1S( 0.73)
      H   11            1S( 0.77)
      H   12            1S( 0.77)
      H   13            1S( 0.77)
      H   14            1S( 0.77)
      H   15            1S( 0.77)
      H   16            1S( 0.77)
      H   17            1S( 0.76)
      H   18            1S( 0.76)
      H   19            1S( 0.76)
      H   20            1S( 0.76)
      H   21            1S( 0.77)
      H   22            1S( 0.75)
      H   23            1S( 0.75)
      H   24            1S( 0.75)
      H   25            1S( 0.75)
      H   26            1S( 0.71)
      H   27            1S( 0.50)


 ***************************************************
 *******         Alpha spin orbitals         *******
 ***************************************************


 NATURAL POPULATIONS:  Natural atomic orbital occupancies 
                                                          
   NAO  Atom  No  lang   Type(AO)    Occupancy      Energy
 ----------------------------------------------------------
     1    C    1  S      Cor( 1S)     0.99961     -10.18605
     2    C    1  S      Val( 2S)     0.55070      -0.35617
     3    C    1  S      Ryd( 3S)     0.00023       0.75739
     4    C    1  px     Val( 2p)     0.55811      -0.18810
     5    C    1  px     Ryd( 3p)     0.00111       0.44990
     6    C    1  py     Val( 2p)     0.60506      -0.19010
     7    C    1  py     Ryd( 3p)     0.00103       0.48324
     8    C    1  pz     Val( 2p)     0.61125      -0.18974
     9    C    1  pz     Ryd( 3p)     0.00077       0.47555
    10    C    1  dxy    Ryd( 3d)     0.00034       2.19302
    11    C    1  dxz    Ryd( 3d)     0.00016       2.00651
    12    C    1  dyz    Ryd( 3d)     0.00018       2.11305
    13    C    1  dx2y2  Ryd( 3d)     0.00026       2.12583
    14    C    1  dz2    Ryd( 3d)     0.00039       2.30764

    15    C    2  S      Cor( 1S)     0.99956     -10.19855
    16    C    2  S      Val( 2S)     0.51425      -0.34495
    17    C    2  S      Ryd( 3S)     0.00062       0.78790
    18    C    2  px     Val( 2p)     0.52237      -0.20270
    19    C    2  px     Ryd( 3p)     0.00133       0.51314
    20    C    2  py     Val( 2p)     0.58240      -0.20017
    21    C    2  py     Ryd( 3p)     0.00092       0.48517
    22    C    2  pz     Val( 2p)     0.60961      -0.20214
    23    C    2  pz     Ryd( 3p)     0.00129       0.57476
    24    C    2  dxy    Ryd( 3d)     0.00042       2.09738
    25    C    2  dxz    Ryd( 3d)     0.00025       1.95927
    26    C    2  dyz    Ryd( 3d)     0.00024       2.08049
    27    C    2  dx2y2  Ryd( 3d)     0.00039       2.12504
    28    C    2  dz2    Ryd( 3d)     0.00046       2.28953

    29    C    3  S      Cor( 1S)     0.99955     -10.20561
    30    C    3  S      Val( 2S)     0.51240      -0.35167
    31    C    3  S      Ryd( 3S)     0.00095       0.78232
    32    C    3  px     Val( 2p)     0.52175      -0.21250
    33    C    3  px     Ryd( 3p)     0.00166       0.56925
    34    C    3  py     Val( 2p)     0.58658      -0.21292
    35    C    3  py     Ryd( 3p)     0.00113       0.52021
    36    C    3  pz     Val( 2p)     0.61081      -0.21431
    37    C    3  pz     Ryd( 3p)     0.00143       0.60456
    38    C    3  dxy    Ryd( 3d)     0.00041       2.09062
    39    C    3  dxz    Ryd( 3d)     0.00025       1.95423
    40    C    3  dyz    Ryd( 3d)     0.00024       2.07076
    41    C    3  dx2y2  Ryd( 3d)     0.00040       2.12863
    42    C    3  dz2    Ryd( 3d)     0.00047       2.28269

    43    C    4  S      Cor( 1S)     0.99955     -10.21221
    44    C    4  S      Val( 2S)     0.51063      -0.35689
    45    C    4  S      Ryd( 3S)     0.00088       0.79376
    46    C    4  px     Val( 2p)     0.52214      -0.21817
    47    C    4  px     Ryd( 3p)     0.00171       0.57508
    48    C    4  py     Val( 2p)     0.58435      -0.21943
    49    C    4  py     Ryd( 3p)     0.00117       0.51917
    50    C    4  pz     Val( 2p)     0.61139      -0.22209
    51    C    4  pz     Ryd( 3p)     0.00149       0.60883
    52    C    4  dxy    Ryd( 3d)     0.00041       2.09213
    53    C    4  dxz    Ryd( 3d)     0.00026       1.95196
    54    C    4  dyz    Ryd( 3d)     0.00024       2.06552
    55    C    4  dx2y2  Ryd( 3d)     0.00039       2.12483
    56    C    4  dz2    Ryd( 3d)     0.00046       2.27707

    57    C    5  S      Cor( 1S)     0.99955     -10.21795
    58    C    5  S      Val( 2S)     0.50993      -0.36195
    59    C    5  S      Ryd( 3S)     0.00087       0.78813
    60    C    5  px     Val( 2p)     0.51851      -0.22181
    61    C    5  px     Ryd( 3p)     0.00171       0.56876
    62    C    5  py     Val( 2p)     0.58575      -0.22649
    63    C    5  py     Ryd( 3p)     0.00118       0.51326
    64    C    5  pz     Val( 2p)     0.61120      -0.22773
    65    C    5  pz     Ryd( 3p)     0.00154       0.60500
    66    C    5  dxy    Ryd( 3d)     0.00040       2.08966
    67    C    5  dxz    Ryd( 3d)     0.00024       1.94633
    68    C    5  dyz    Ryd( 3d)     0.00024       2.06220
    69    C    5  dx2y2  Ryd( 3d)     0.00038       2.11778
    70    C    5  dz2    Ryd( 3d)     0.00046       2.27193

    71    C    6  S      Cor( 1S)     0.99955     -10.22525
    72    C    6  S      Val( 2S)     0.51107      -0.37078
    73    C    6  S      Ryd( 3S)     0.00098       0.76875
    74    C    6  px     Val( 2p)     0.52295      -0.23259
    75    C    6  px     Ryd( 3p)     0.00205       0.54602
    76    C    6  py     Val( 2p)     0.58676      -0.23505
    77    C    6  py     Ryd( 3p)     0.00116       0.49998
    78    C    6  pz     Val( 2p)     0.61077      -0.23530
    79    C    6  pz     Ryd( 3p)     0.00150       0.59157
    80    C    6  dxy    Ryd( 3d)     0.00040       2.07994
    81    C    6  dxz    Ryd( 3d)     0.00024       1.93772
    82    C    6  dyz    Ryd( 3d)     0.00025       2.06009
    83    C    6  dx2y2  Ryd( 3d)     0.00037       2.10919
    84    C    6  dz2    Ryd( 3d)     0.00045       2.25955

    85    C    7  S      Cor( 1S)     0.99955     -10.23554
    86    C    7  S      Val( 2S)     0.51616      -0.38664
    87    C    7  S      Ryd( 3S)     0.00090       0.75901
    88    C    7  px     Val( 2p)     0.51503      -0.24545
    89    C    7  px     Ryd( 3p)     0.00125       0.47732
    90    C    7  py     Val( 2p)     0.58632      -0.24500
    91    C    7  py     Ryd( 3p)     0.00151       0.47645
    92    C    7  pz     Val( 2p)     0.61795      -0.24679
    93    C    7  pz     Ryd( 3p)     0.00156       0.55381
    94    C    7  dxy    Ryd( 3d)     0.00035       2.06353
    95    C    7  dxz    Ryd( 3d)     0.00022       1.90962
    96    C    7  dyz    Ryd( 3d)     0.00028       2.08060
    97    C    7  dx2y2  Ryd( 3d)     0.00036       2.08382
    98    C    7  dz2    Ryd( 3d)     0.00043       2.23753

    99    C    8  S      Cor( 1S)     0.99951     -10.32638
   100    C    8  S      Val( 2S)     0.51015      -0.42559
   101    C    8  S      Ryd( 3S)     0.00105       0.60601
   102    C    8  px     Val( 2p)     0.56861      -0.28051
   103    C    8  px     Ryd( 3p)     0.00109       0.40198
   104    C    8  py     Val( 2p)     0.42154      -0.26252
   105    C    8  py     Ryd( 3p)     0.00150       0.41939
   106    C    8  pz     Val( 2p)     0.54013      -0.27140
   107    C    8  pz     Ryd( 3p)     0.00108       0.43454
   108    C    8  dxy    Ryd( 3d)     0.00082       2.11093
   109    C    8  dxz    Ryd( 3d)     0.00034       1.87395
   110    C    8  dyz    Ryd( 3d)     0.00083       1.98303
   111    C    8  dx2y2  Ryd( 3d)     0.00073       1.93287
   112    C    8  dz2    Ryd( 3d)     0.00081       2.19031

   113    O    9  S      Cor( 1S)     0.99988     -19.19744
   114    O    9  S      Val( 2S)     0.84912      -1.10380
   115    O    9  S      Ryd( 3S)     0.00069       1.19013
   116    O    9  px     Val( 2p)     0.85471      -0.51872
   117    O    9  px     Ryd( 3p)     0.00083       0.98388
   118    O    9  py     Val( 2p)     0.79708      -0.51842
   119    O    9  py     Ryd( 3p)     0.00080       0.91722
   120    O    9  pz     Val( 2p)     0.91793      -0.53388
   121    O    9  pz     Ryd( 3p)     0.00049       0.86570
   122    O    9  dxy    Ryd( 3d)     0.00034       2.82794
   123    O    9  dxz    Ryd( 3d)     0.00052       2.67972
   124    O    9  dyz    Ryd( 3d)     0.00048       2.74665
   125    O    9  dx2y2  Ryd( 3d)     0.00037       2.78363
   126    O    9  dz2    Ryd( 3d)     0.00051       2.61020

   127    H   10  S      Val( 1S)     0.38088      -0.03375
   128    H   10  S      Ryd( 2S)     0.00056       0.24835
   129    H   10  px     Ryd( 2p)     0.00026       2.00378
   130    H   10  py     Ryd( 2p)     0.00019       1.84574
   131    H   10  pz     Ryd( 2p)     0.00012       1.69515

   132    H   11  S      Val( 1S)     0.38583      -0.03306
   133    H   11  S      Ryd( 2S)     0.00076       0.26514
   134    H   11  px     Ryd( 2p)     0.00007       1.64525
   135    H   11  py     Ryd( 2p)     0.00010       1.67338
   136    H   11  pz     Ryd( 2p)     0.00035       2.25433

   137    H   12  S      Val( 1S)     0.38573      -0.03254
   138    H   12  S      Ryd( 2S)     0.00076       0.26544
   139    H   12  px     Ryd( 2p)     0.00008       1.66360
   140    H   12  py     Ryd( 2p)     0.00030       2.14626
   141    H   12  pz     Ryd( 2p)     0.00013       1.76456

   142    H   13  S      Val( 1S)     0.38263      -0.03636
   143    H   13  S      Ryd( 2S)     0.00130       0.26210
   144    H   13  px     Ryd( 2p)     0.00006       1.70304
   145    H   13  py     Ryd( 2p)     0.00009       1.68663
   146    H   13  pz     Ryd( 2p)     0.00036       2.24293

   147    H   14  S      Val( 1S)     0.38258      -0.03583
   148    H   14  S      Ryd( 2S)     0.00131       0.26229
   149    H   14  px     Ryd( 2p)     0.00006       1.70349
   150    H   14  py     Ryd( 2p)     0.00032       2.14617
   151    H   14  pz     Ryd( 2p)     0.00013       1.78433

   152    H   15  S      Val( 1S)     0.38168      -0.04713
   153    H   15  S      Ryd( 2S)     0.00138       0.26648
   154    H   15  px     Ryd( 2p)     0.00006       1.72735
   155    H   15  py     Ryd( 2p)     0.00009       1.70234
   156    H   15  pz     Ryd( 2p)     0.00036       2.23814

   157    H   16  S      Val( 1S)     0.38159      -0.04698
   158    H   16  S      Ryd( 2S)     0.00138       0.26604
   159    H   16  px     Ryd( 2p)     0.00006       1.73464
   160    H   16  py     Ryd( 2p)     0.00031       2.14448
   161    H   16  pz     Ryd( 2p)     0.00013       1.78866

   162    H   17  S      Val( 1S)     0.38144      -0.05429
   163    H   17  S      Ryd( 2S)     0.00135       0.26192
   164    H   17  px     Ryd( 2p)     0.00006       1.73705
   165    H   17  py     Ryd( 2p)     0.00032       2.13805
   166    H   17  pz     Ryd( 2p)     0.00013       1.78565

   167    H   18  S      Val( 1S)     0.38127      -0.05396
   168    H   18  S      Ryd( 2S)     0.00134       0.26174
   169    H   18  px     Ryd( 2p)     0.00006       1.73354
   170    H   18  py     Ryd( 2p)     0.00010       1.69833
   171    H   18  pz     Ryd( 2p)     0.00036       2.23229

   172    H   19  S      Val( 1S)     0.38079      -0.05922
   173    H   19  S      Ryd( 2S)     0.00132       0.25800
   174    H   19  px     Ryd( 2p)     0.00006       1.72644
   175    H   19  py     Ryd( 2p)     0.00009       1.69379
   176    H   19  pz     Ryd( 2p)     0.00036       2.22679

   177    H   20  S      Val( 1S)     0.38148      -0.06109
   178    H   20  S      Ryd( 2S)     0.00132       0.25437
   179    H   20  px     Ryd( 2p)     0.00007       1.73014
   180    H   20  py     Ryd( 2p)     0.00032       2.12923
   181    H   20  pz     Ryd( 2p)     0.00014       1.77947

   182    H   21  S      Val( 1S)     0.38234      -0.07042
   183    H   21  S      Ryd( 2S)     0.00133       0.24741
   184    H   21  px     Ryd( 2p)     0.00005       1.71224
   185    H   21  py     Ryd( 2p)     0.00009       1.68159
   186    H   21  pz     Ryd( 2p)     0.00036       2.21536

   187    H   22  S      Val( 1S)     0.37834      -0.06415
   188    H   22  S      Ryd( 2S)     0.00156       0.25313
   189    H   22  px     Ryd( 2p)     0.00008       1.71198
   190    H   22  py     Ryd( 2p)     0.00033       2.12665
   191    H   22  pz     Ryd( 2p)     0.00014       1.78097

   192    H   23  S      Val( 1S)     0.37506      -0.06772
   193    H   23  S      Ryd( 2S)     0.00153       0.23441
   194    H   23  px     Ryd( 2p)     0.00006       1.66580
   195    H   23  py     Ryd( 2p)     0.00008       1.70805
   196    H   23  pz     Ryd( 2p)     0.00036       2.20612

   197    H   24  S      Val( 1S)     0.37266      -0.07106
   198    H   24  S      Ryd( 2S)     0.00097       0.22836
   199    H   24  px     Ryd( 2p)     0.00006       1.67832
   200    H   24  py     Ryd( 2p)     0.00032       2.09356
   201    H   24  pz     Ryd( 2p)     0.00013       1.77546

   202    H   25  S      Val( 1S)     0.39452      -0.12322
   203    H   25  S      Ryd( 2S)     0.00119       0.19235
   204    H   25  px     Ryd( 2p)     0.00011       1.59944
   205    H   25  py     Ryd( 2p)     0.00006       1.63208
   206    H   25  pz     Ryd( 2p)     0.00044       2.14806

   207    H   26  S      Val( 1S)     0.39255      -0.12707
   208    H   26  S      Ryd( 2S)     0.00093       0.17547
   209    H   26  px     Ryd( 2p)     0.00029       1.88677
   210    H   26  py     Ryd( 2p)     0.00026       1.80577
   211    H   26  pz     Ryd( 2p)     0.00012       1.63026

   212    H   27  S      Val( 1S)     0.24571      -0.06954
   213    H   27  S      Ryd( 2S)     0.00044       0.23909
   214    H   27  px     Ryd( 2p)     0.00101       2.03043
   215    H   27  py     Ryd( 2p)     0.00079       1.71061
   216    H   27  pz     Ryd( 2p)     0.00065       1.55425


 Summary of Natural Population Analysis:                  
                                                          
                                       Natural Population 
                Natural  -----------------------------------------------
    Atom  No    Charge         Core      Valence    Rydberg      Total
 -----------------------------------------------------------------------
      C    1   -0.32920      0.99961     2.32512    0.00447     3.32920
      C    2   -0.23411      0.99956     2.22863    0.00592     3.23411
      C    3   -0.23802      0.99955     2.23154    0.00694     3.23802
      C    4   -0.23506      0.99955     2.22851    0.00700     3.23506
      C    5   -0.23197      0.99955     2.22539    0.00703     3.23197
      C    6   -0.23851      0.99955     2.23156    0.00741     3.23851
      C    7   -0.24187      0.99955     2.23547    0.00685     3.24187
      C    8   -0.04819      0.99951     2.04043    0.00825     3.04819
      O    9   -0.42376      0.99988     3.41884    0.00504     4.42376
      H   10    0.11798      0.00000     0.38088    0.00113     0.38202
      H   11    0.11288      0.00000     0.38583    0.00128     0.38712
      H   12    0.11299      0.00000     0.38573    0.00128     0.38701
      H   13    0.11555      0.00000     0.38263    0.00181     0.38445
      H   14    0.11560      0.00000     0.38258    0.00181     0.38440
      H   15    0.11644      0.00000     0.38168    0.00189     0.38356
      H   16    0.11652      0.00000     0.38159    0.00189     0.38348
      H   17    0.11670      0.00000     0.38144    0.00186     0.38330
      H   18    0.11688      0.00000     0.38127    0.00185     0.38312
      H   19    0.11738      0.00000     0.38079    0.00183     0.38262
      H   20    0.11668      0.00000     0.38148    0.00184     0.38332
      H   21    0.11582      0.00000     0.38234    0.00184     0.38418
      H   22    0.11956      0.00000     0.37834    0.00210     0.38044
      H   23    0.12290      0.00000     0.37506    0.00204     0.37710
      H   24    0.12585      0.00000     0.37266    0.00149     0.37415
      H   25    0.10368      0.00000     0.39452    0.00179     0.39632
      H   26    0.10586      0.00000     0.39255    0.00159     0.39414
      H   27    0.25140      0.00000     0.24571    0.00289     0.24860
 =======================================================================
   * Total *   -0.00000      8.99631    27.91256    0.09114    37.00000

                                 Natural Population      
 --------------------------------------------------------
   Core                       8.99631 ( 99.9590% of   9)
   Valence                   27.91256 ( 99.6877% of  28)
   Natural Minimal Basis     36.90886 ( 99.7537% of  37)
   Natural Rydberg Basis      0.09114 (  0.2463% of  37)
 --------------------------------------------------------

    Atom  No          Natural Electron Configuration
 ----------------------------------------------------------------------------
      C    1      [core]2S( 0.55)2p( 1.77)
      C    2      [core]2S( 0.51)2p( 1.71)
      C    3      [core]2S( 0.51)2p( 1.72)
      C    4      [core]2S( 0.51)2p( 1.72)
      C    5      [core]2S( 0.51)2p( 1.72)
      C    6      [core]2S( 0.51)2p( 1.72)
      C    7      [core]2S( 0.52)2p( 1.72)
      C    8      [core]2S( 0.51)2p( 1.53)
      O    9      [core]2S( 0.85)2p( 2.57)
      H   10            1S( 0.38)
      H   11            1S( 0.39)
      H   12            1S( 0.39)
      H   13            1S( 0.38)
      H   14            1S( 0.38)
      H   15            1S( 0.38)
      H   16            1S( 0.38)
      H   17            1S( 0.38)
      H   18            1S( 0.38)
      H   19            1S( 0.38)
      H   20            1S( 0.38)
      H   21            1S( 0.38)
      H   22            1S( 0.38)
      H   23            1S( 0.38)
      H   24            1S( 0.37)
      H   25            1S( 0.39)
      H   26            1S( 0.39)
      H   27            1S( 0.25)


 NATURAL BOND ORBITAL ANALYSIS, alpha spin orbitals:

                       Occupancies       Lewis Structure    Low   High
           Occ.    -------------------  -----------------   occ   occ
  Cycle   Thresh.   Lewis   Non-Lewis     CR  BD  3C  LP    (L)   (NL)   Dev
 =============================================================================
   1(1)    0.90    36.73724   0.26276      9  26   0   2     0      0    0.01
 -----------------------------------------------------------------------------

 Structure accepted: No low occupancy Lewis orbitals

 --------------------------------------------------------
   Core                      8.99631 ( 99.959% of   9)
   Valence Lewis            27.74093 ( 99.075% of  28)
  ==================       ============================
   Total Lewis              36.73724 ( 99.290% of  37)
  -----------------------------------------------------
   Valence non-Lewis         0.19553 (  0.528% of  37)
   Rydberg non-Lewis         0.06724 (  0.182% of  37)
  ==================       ============================
   Total non-Lewis           0.26276 (  0.710% of  37)
 --------------------------------------------------------


       (Occupancy)   Bond orbital/ Coefficients/ Hybrids
 ---------------------------------------------------------------------------------
     1. (0.99399) BD ( 1) C   1 - C   2  
                ( 48.81%)   0.6987* C   1 s( 29.51%)p 2.39( 70.44%)d 0.00(  0.05%)
                                            0.0004  0.5432  0.0074  0.7338 -0.0005
                                           -0.3330 -0.0141  0.2339  0.0075 -0.0128
                                            0.0091 -0.0042  0.0122 -0.0088
                ( 51.19%)   0.7155* C   2 s( 28.20%)p 2.54( 71.76%)d 0.00(  0.05%)
                                            0.0002  0.5308  0.0144 -0.7413 -0.0107
                                            0.3351 -0.0115 -0.2355  0.0054 -0.0134
                                            0.0092 -0.0052  0.0100 -0.0082
     2. (0.99399) BD ( 1) C   1 - H  10  
                ( 61.79%)   0.7861* C   1 s( 23.83%)p 3.19( 76.12%)d 0.00(  0.04%)
                                           -0.0000 -0.4882 -0.0043  0.6668  0.0043
                                            0.5148 -0.0116 -0.2266  0.0066 -0.0167
                                            0.0075  0.0057 -0.0036  0.0081
                ( 38.21%)   0.6181* H  10 s( 99.91%)p 0.00(  0.09%)
                                           -0.9995  0.0009 -0.0239 -0.0175  0.0074
     3. (0.99442) BD ( 1) C   1 - H  11  
                ( 61.42%)   0.7837* C   1 s( 23.32%)p 3.29( 76.64%)d 0.00(  0.04%)
                                           -0.0000 -0.4829  0.0046  0.0290  0.0181
                                           -0.1137 -0.0034  0.8674 -0.0029 -0.0005
                                            0.0003  0.0042 -0.0000 -0.0199
                ( 38.58%)   0.6211* H  11 s( 99.92%)p 0.00(  0.08%)
                                           -0.9996  0.0021 -0.0043  0.0042 -0.0285
     4. (0.99442) BD ( 1) C   1 - H  12  
                ( 61.43%)   0.7838* C   1 s( 23.31%)p 3.29( 76.65%)d 0.00(  0.04%)
                                            0.0000  0.4828 -0.0047 -0.1222 -0.0173
                                            0.7812 -0.0018  0.3754 -0.0066 -0.0029
                                           -0.0020  0.0139 -0.0136 -0.0044
                ( 38.57%)   0.6210* H  12 s( 99.92%)p 0.00(  0.08%)
                                            0.9996 -0.0021  0.0070 -0.0256 -0.0116
     5. (0.99094) BD ( 1) C   2 - C   3  
                ( 49.16%)   0.7012* C   2 s( 27.99%)p 2.57( 71.95%)d 0.00(  0.06%)
                                            0.0003  0.5290  0.0073  0.6641  0.0032
                                            0.4840  0.0060 -0.2100 -0.0031  0.0192
                                           -0.0085 -0.0064  0.0060 -0.0102
                ( 50.84%)   0.7130* C   3 s( 28.63%)p 2.49( 71.32%)d 0.00(  0.06%)
                                            0.0003  0.5349  0.0106 -0.6608 -0.0004
                                           -0.4823  0.0012  0.2093 -0.0006  0.0183
                                           -0.0079 -0.0062  0.0054 -0.0098
     6. (0.98885) BD ( 1) C   2 - H  13  
                ( 61.81%)   0.7862* C   2 s( 21.91%)p 3.56( 78.04%)d 0.00(  0.04%)
                                           -0.0001  0.4681 -0.0086 -0.0013 -0.0076
                                           -0.1301 -0.0125  0.8736 -0.0071  0.0000
                                            0.0012 -0.0040 -0.0001  0.0204
                ( 38.19%)   0.6180* H  13 s( 99.91%)p 0.00(  0.09%)
                                            0.9996 -0.0048  0.0011  0.0061 -0.0288
     7. (0.98884) BD ( 1) C   2 - H  14  
                ( 61.81%)   0.7862* C   2 s( 21.91%)p 3.56( 78.05%)d 0.00(  0.04%)
                                            0.0001 -0.4680  0.0088 -0.0920  0.0093
                                            0.7972  0.0014  0.3692 -0.0134  0.0046
                                            0.0025 -0.0142  0.0136  0.0042
                ( 38.19%)   0.6180* H  14 s( 99.91%)p 0.00(  0.09%)
                                           -0.9996  0.0048  0.0015 -0.0274 -0.0108
     8. (0.99041) BD ( 1) C   3 - C   4  
                ( 49.52%)   0.7037* C   3 s( 28.07%)p 2.56( 71.88%)d 0.00(  0.05%)
                                            0.0003  0.5297  0.0118  0.7446 -0.0003
                                           -0.3317 -0.0023  0.2330  0.0012 -0.0138
                                            0.0095 -0.0046  0.0121 -0.0092
                ( 50.48%)   0.7105* C   4 s( 28.61%)p 2.49( 71.34%)d 0.00(  0.05%)
                                            0.0003  0.5347  0.0102 -0.7404  0.0024
                                            0.3327 -0.0003 -0.2337  0.0002 -0.0135
                                            0.0097 -0.0049  0.0111 -0.0086
     9. (0.98889) BD ( 1) C   3 - H  15  
                ( 61.93%)   0.7870* C   3 s( 21.65%)p 3.62( 78.30%)d 0.00(  0.04%)
                                            0.0002 -0.4652  0.0082 -0.0023  0.0041
                                           -0.1328 -0.0112  0.8748 -0.0052 -0.0003
                                            0.0007  0.0044 -0.0001 -0.0203
                ( 38.07%)   0.6170* H  15 s( 99.91%)p 0.00(  0.09%)
                                           -0.9995  0.0052 -0.0014  0.0057 -0.0290
    10. (0.98885) BD ( 1) C   3 - H  16  
                ( 61.94%)   0.7870* C   3 s( 21.68%)p 3.61( 78.28%)d 0.00(  0.04%)
                                           -0.0002  0.4656 -0.0081 -0.0901 -0.0027
                                            0.7992  0.0015  0.3685 -0.0125 -0.0027
                                           -0.0015  0.0143 -0.0139 -0.0046
                ( 38.06%)   0.6169* H  16 s( 99.91%)p 0.00(  0.09%)
                                            0.9996 -0.0052  0.0043 -0.0271 -0.0110
    11. (0.99039) BD ( 1) C   4 - C   5  
                ( 49.63%)   0.7045* C   4 s( 28.10%)p 2.56( 71.84%)d 0.00(  0.06%)
                                            0.0003  0.5300  0.0120  0.6652 -0.0004
                                            0.4822  0.0023 -0.2084 -0.0010  0.0186
                                           -0.0081 -0.0061  0.0062 -0.0099
                ( 50.37%)   0.7098* C   5 s( 28.55%)p 2.50( 71.40%)d 0.00(  0.06%)
                                            0.0003  0.5342  0.0101 -0.6619  0.0015
                                           -0.4818 -0.0003  0.2092  0.0002  0.0186
                                           -0.0076 -0.0062  0.0049 -0.0097
    12. (0.98883) BD ( 1) C   4 - H  17  
                ( 61.95%)   0.7871* C   4 s( 21.64%)p 3.62( 78.32%)d 0.00(  0.04%)
                                            0.0001 -0.4651  0.0085 -0.0932  0.0020
                                            0.7988  0.0024  0.3692 -0.0124  0.0038
                                            0.0021 -0.0144  0.0137  0.0045
                ( 38.05%)   0.6169* H  17 s( 99.91%)p 0.00(  0.09%)
                                           -0.9996  0.0049  0.0026 -0.0273 -0.0110
    13. (0.98878) BD ( 1) C   4 - H  18  
                ( 61.97%)   0.7872* C   4 s( 21.68%)p 3.61( 78.27%)d 0.00(  0.04%)
                                           -0.0002  0.4656 -0.0083  0.0000 -0.0008
                                           -0.1333 -0.0115  0.8745 -0.0052  0.0002
                                            0.0008 -0.0043  0.0000  0.0202
                ( 38.03%)   0.6167* H  18 s( 99.91%)p 0.00(  0.09%)
                                            0.9996 -0.0051  0.0010  0.0059 -0.0289
    14. (0.98996) BD ( 1) C   5 - C   6  
                ( 49.43%)   0.7031* C   5 s( 28.03%)p 2.57( 71.92%)d 0.00(  0.05%)
                                            0.0003  0.5293  0.0120  0.7441 -0.0010
                                           -0.3361 -0.0011  0.2290  0.0008 -0.0135
                                            0.0092 -0.0045  0.0110 -0.0089
                ( 50.57%)   0.7111* C   6 s( 28.78%)p 2.47( 71.17%)d 0.00(  0.04%)
                                            0.0003  0.5364  0.0098 -0.7386  0.0046
                                            0.3381 -0.0002 -0.2277  0.0003 -0.0129
                                            0.0092 -0.0047  0.0102 -0.0084
    15. (0.98873) BD ( 1) C   5 - H  19  
                ( 62.00%)   0.7874* C   5 s( 21.70%)p 3.61( 78.26%)d 0.00(  0.04%)
                                            0.0001 -0.4657  0.0087  0.0002  0.0026
                                           -0.1367 -0.0116  0.8739 -0.0051 -0.0002
                                           -0.0002  0.0043  0.0001 -0.0204
                ( 38.00%)   0.6164* H  19 s( 99.91%)p 0.00(  0.09%)
                                           -0.9995  0.0049 -0.0003  0.0061 -0.0290
    16. (0.98888) BD ( 1) C   5 - H  20  
                ( 61.94%)   0.7870* C   5 s( 21.76%)p 3.59( 78.20%)d 0.00(  0.04%)
                                           -0.0001  0.4664 -0.0082 -0.0862 -0.0019
                                            0.7970  0.0020  0.3731 -0.0125 -0.0027
                                           -0.0014  0.0144 -0.0140 -0.0044
                ( 38.06%)   0.6169* H  20 s( 99.91%)p 0.00(  0.09%)
                                            0.9995 -0.0047  0.0045 -0.0272 -0.0112
    17. (0.99059) BD ( 1) C   6 - C   7  
                ( 49.62%)   0.7044* C   6 s( 27.60%)p 2.62( 72.34%)d 0.00(  0.06%)
                                            0.0003  0.5252  0.0121  0.6672 -0.0017
                                            0.4859  0.0029 -0.2053 -0.0001  0.0186
                                           -0.0075 -0.0055  0.0064 -0.0101
                ( 50.38%)   0.7098* C   7 s( 28.80%)p 2.47( 71.14%)d 0.00(  0.05%)
                                            0.0003  0.5367  0.0040 -0.6581 -0.0018
                                           -0.4828  0.0011  0.2127  0.0029  0.0173
                                           -0.0084 -0.0071  0.0033 -0.0094
    18. (0.98897) BD ( 1) C   6 - H  21  
                ( 61.86%)   0.7865* C   6 s( 21.61%)p 3.63( 78.34%)d 0.00(  0.04%)
                                           -0.0001  0.4648 -0.0086  0.0044 -0.0021
                                           -0.1385 -0.0109  0.8741 -0.0054  0.0003
                                            0.0016 -0.0047 -0.0001  0.0202
                ( 38.14%)   0.6176* H  21 s( 99.91%)p 0.00(  0.09%)
                                            0.9995 -0.0050  0.0015  0.0060 -0.0290
    19. (0.98883) BD ( 1) C   6 - H  22  
                ( 62.25%)   0.7890* C   6 s( 22.03%)p 3.54( 77.92%)d 0.00(  0.04%)
                                            0.0001 -0.4693  0.0077 -0.0932  0.0013
                                            0.7933  0.0034  0.3756 -0.0115  0.0039
                                            0.0022 -0.0147  0.0137  0.0044
                ( 37.75%)   0.6144* H  22 s( 99.91%)p 0.00(  0.09%)
                                           -0.9995  0.0067  0.0042 -0.0276 -0.0120
    20. (0.99192) BD ( 1) C   7 - C   8  
                ( 49.42%)   0.7030* C   7 s( 26.79%)p 2.73( 73.15%)d 0.00(  0.05%)
                                            0.0003  0.5173  0.0174  0.7498  0.0165
                                           -0.3598  0.0091  0.1987 -0.0025 -0.0157
                                            0.0081 -0.0046  0.0104 -0.0099
                ( 50.58%)   0.7112* C   8 s( 30.77%)p 2.25( 69.19%)d 0.00(  0.04%)
                                            0.0002  0.5547  0.0026 -0.7364  0.0168
                                            0.3295  0.0076 -0.2017 -0.0026 -0.0108
                                            0.0078 -0.0041  0.0128 -0.0080
    21. (0.98751) BD ( 1) C   7 - H  23  
                ( 62.53%)   0.7907* C   7 s( 22.17%)p 3.51( 77.79%)d 0.00(  0.04%)
                                            0.0001 -0.4708  0.0088  0.0165 -0.0011
                                           -0.1637 -0.0140  0.8663 -0.0088  0.0005
                                            0.0013  0.0045  0.0005 -0.0195
                ( 37.47%)   0.6122* H  23 s( 99.91%)p 0.00(  0.09%)
                                           -0.9995  0.0051 -0.0012  0.0073 -0.0292
    22. (0.98576) BD ( 1) C   7 - H  24  
                ( 62.57%)   0.7910* C   7 s( 22.25%)p 3.49( 77.71%)d 0.00(  0.04%)
                                           -0.0001  0.4716 -0.0063 -0.0576  0.0013
                                            0.7808  0.0020  0.4048 -0.0158 -0.0001
                                            0.0004  0.0157 -0.0126 -0.0020
                ( 37.43%)   0.6118* H  24 s( 99.91%)p 0.00(  0.09%)
                                            0.9995 -0.0031  0.0030 -0.0279 -0.0115
    23. (0.99786) BD ( 1) C   8 - O   9  
                ( 30.71%)   0.5542* C   8 s( 20.24%)p 3.93( 79.45%)d 0.02(  0.32%)
                                            0.0000  0.4481  0.0397  0.1212  0.0085
                                           -0.7580 -0.0387 -0.4506 -0.0251 -0.0116
                                           -0.0076  0.0415 -0.0347 -0.0072
                ( 69.29%)   0.8324* O   9 s( 32.14%)p 2.11( 67.80%)d 0.00(  0.06%)
                                           -0.0000  0.5669  0.0008 -0.0562 -0.0019
                                            0.6902 -0.0006  0.4455 -0.0030  0.0047
                                            0.0043  0.0215 -0.0114  0.0026
    24. (0.99412) BD ( 1) C   8 - H  25  
                ( 61.06%)   0.7814* C   8 s( 24.39%)p 3.10( 75.56%)d 0.00(  0.06%)
                                           -0.0000  0.4936 -0.0139  0.0499  0.0124
                                           -0.2034  0.0081  0.8435 -0.0037  0.0000
                                            0.0015 -0.0105  0.0008  0.0215
                ( 38.94%)   0.6240* H  25 s( 99.89%)p 0.00(  0.11%)
                                            0.9995 -0.0050 -0.0026  0.0034 -0.0322
    25. (0.99402) BD ( 1) C   8 - H  26  
                ( 61.16%)   0.7821* C   8 s( 24.71%)p 3.04( 75.22%)d 0.00(  0.06%)
                                           -0.0000  0.4971 -0.0046  0.6630 -0.0032
                                            0.5203 -0.0074 -0.2044  0.0093  0.0197
                                           -0.0072 -0.0076  0.0060 -0.0099
                ( 38.84%)   0.6232* H  26 s( 99.89%)p 0.00(  0.11%)
                                            0.9994 -0.0013 -0.0231 -0.0240  0.0057
    26. (0.99493) BD ( 1) O   9 - H  27  
                ( 75.38%)   0.8682* O   9 s( 20.20%)p 3.95( 79.71%)d 0.00(  0.08%)
                                           -0.0001 -0.4490 -0.0195 -0.7399 -0.0184
                                            0.4486  0.0281 -0.2176  0.0059  0.0097
                                           -0.0184  0.0080 -0.0177  0.0055
                ( 24.62%)   0.4962* H  27 s( 99.52%)p 0.00(  0.48%)
                                           -0.9976  0.0041  0.0563 -0.0382  0.0142
    27. (0.99961) CR ( 1) C   1           s(100.00%)p 0.00(  0.00%)
                                            1.0000 -0.0002 -0.0000 -0.0003  0.0000
                                            0.0001  0.0000 -0.0001 -0.0000  0.0000
                                           -0.0000  0.0000 -0.0000  0.0000
    28. (0.99956) CR ( 1) C   2           s(100.00%)p 0.00(  0.00%)
                                            1.0000 -0.0001 -0.0000 -0.0000 -0.0000
                                           -0.0003 -0.0000  0.0002  0.0000 -0.0000
                                            0.0000  0.0000 -0.0000  0.0000
    29. (0.99955) CR ( 1) C   3           s(100.00%)p 0.00(  0.00%)
                                            1.0000 -0.0002 -0.0000 -0.0000 -0.0000
                                            0.0004  0.0000 -0.0002 -0.0000 -0.0000
                                           -0.0000  0.0000 -0.0000  0.0000
    30. (0.99955) CR ( 1) C   4           s(100.00%)p 0.00(  0.00%)
                                            1.0000 -0.0002 -0.0000  0.0000 -0.0000
                                           -0.0004 -0.0000  0.0002  0.0000 -0.0000
                                           -0.0000  0.0000 -0.0000  0.0000
    31. (0.99955) CR ( 1) C   5           s(100.00%)p 0.00(  0.00%)
                                            1.0000 -0.0002 -0.0000 -0.0000 -0.0000
                                            0.0004  0.0000 -0.0002 -0.0000 -0.0000
                                           -0.0000  0.0000 -0.0000  0.0000
    32. (0.99955) CR ( 1) C   6           s(100.00%)p 0.00(  0.00%)
                                            1.0000 -0.0002 -0.0000  0.0000 -0.0000
                                           -0.0004 -0.0000  0.0002  0.0000 -0.0000
                                           -0.0000  0.0000 -0.0000  0.0000
    33. (0.99955) CR ( 1) C   7           s(100.00%)p 0.00(  0.00%)
                                            1.0000 -0.0002 -0.0000 -0.0001 -0.0000
                                            0.0004 -0.0000 -0.0002 -0.0000  0.0000
                                           -0.0000  0.0000 -0.0000  0.0000
    34. (0.99951) CR ( 1) C   8           s(100.00%)p 0.00(  0.00%)
                                            1.0000 -0.0001 -0.0000  0.0002 -0.0000
                                           -0.0001 -0.0000  0.0001  0.0000  0.0000
                                           -0.0000 -0.0000 -0.0000  0.0000
    35. (0.99988) CR ( 1) O   9           s(100.00%)p 0.00(  0.00%)
                                            1.0000 -0.0001 -0.0000 -0.0001 -0.0000
                                            0.0001  0.0000  0.0000  0.0000  0.0000
                                           -0.0000  0.0000 -0.0000  0.0000
    36. (0.99217) LP ( 1) O   9           s( 47.61%)p 1.10( 52.34%)d 0.00(  0.04%)
                                            0.0000  0.6900 -0.0085 -0.4194  0.0060
                                           -0.2585 -0.0012 -0.5298  0.0036 -0.0077
                                           -0.0156 -0.0088 -0.0041 -0.0070
    37. (0.98507) LP ( 2) O   9           s(  0.05%)p99.99( 99.90%)d 1.09(  0.05%)
                                            0.0000  0.0221 -0.0009 -0.5214  0.0043
                                           -0.5044  0.0036  0.6875 -0.0055 -0.0110
                                            0.0013 -0.0035 -0.0041  0.0195
    38. (0.00165) RY*( 1) C   1           s(  6.76%)p12.75( 86.23%)d 1.04(  7.00%)
                                           -0.0000  0.0119  0.2598  0.0127  0.6265
                                            0.0145  0.6223 -0.0067 -0.2865  0.1618
                                           -0.0658  0.0532  0.1758 -0.0761
    39. (0.00088) RY*( 2) C   1           s(  0.00%)p 1.00( 79.58%)d 0.26( 20.42%)
                                            0.0000  0.0001  0.0023 -0.0010 -0.0590
                                            0.0071  0.4194  0.0130  0.7850  0.1736
                                            0.2799 -0.1510  0.1006  0.2507
    40. (0.00020) RY*( 3) C   1           s(  6.93%)p13.42( 92.99%)d 0.01(  0.08%)
                                            0.0000  0.0119  0.2629 -0.0194  0.6582
                                            0.0114 -0.5993 -0.0078  0.3700 -0.0122
                                            0.0075 -0.0193  0.0022 -0.0161
    41. (0.00007) RY*( 4) C   1           s( 66.40%)p 0.09(  6.15%)d 0.41( 27.45%)
    42. (0.00001) RY*( 5) C   1           s(  7.57%)p 1.25(  9.44%)d10.96( 82.99%)
    43. (0.00000) RY*( 6) C   1           s(  1.46%)p 6.82(  9.99%)d60.45( 88.55%)
    44. (0.00000) RY*( 7) C   1           s(  2.63%)p 1.16(  3.05%)d35.89( 94.32%)
    45. (0.00000) RY*( 8) C   1           s(  7.85%)p 0.82(  6.44%)d10.91( 85.70%)
    46. (0.00000) RY*( 9) C   1           s(  0.42%)p15.11(  6.28%)d99.99( 93.31%)
    47. (0.00176) RY*( 1) C   2           s( 15.26%)p 5.08( 77.53%)d 0.47(  7.21%)
                                            0.0000  0.0023  0.3906  0.0048  0.7461
                                           -0.0113 -0.3949  0.0058  0.2499 -0.0571
                                            0.0567  0.0602  0.2371 -0.0765
    48. (0.00153) RY*( 2) C   2           s(  0.00%)p 1.00( 86.72%)d 0.15( 13.28%)
                                            0.0000  0.0001  0.0056 -0.0015 -0.0486
                                            0.0112  0.4328  0.0212  0.8228 -0.0238
                                            0.0105  0.2019 -0.1469 -0.2641
    49. (0.00053) RY*( 3) C   2           s( 14.74%)p 4.20( 61.86%)d 1.59( 23.40%)
                                            0.0000 -0.0148  0.3837  0.0076 -0.6016
                                           -0.0072 -0.4634  0.0045  0.2043  0.3072
                                           -0.1253  0.0805  0.3094 -0.1475
    50. (0.00019) RY*( 4) C   2           s( 29.62%)p 1.78( 52.67%)d 0.60( 17.70%)
                                            0.0000  0.0053  0.5442 -0.0110  0.0690
                                           -0.0211  0.6385  0.0106 -0.3371  0.1881
                                           -0.1173  0.0413  0.3125 -0.1690
    51. (0.00019) RY*( 5) C   2           s(  0.09%)p 1.79(  0.16%)d99.99( 99.75%)
                                            0.0000  0.0005  0.0298 -0.0002  0.0031
                                           -0.0031  0.0385 -0.0031 -0.0091  0.4792
                                            0.8680  0.0461 -0.0590  0.0939
    52. (0.00007) RY*( 6) C   2           s( 36.25%)p 0.13(  4.65%)d 1.63( 59.10%)
    53. (0.00004) RY*( 7) C   2           s(  3.53%)p 0.90(  3.16%)d26.42( 93.31%)
    54. (0.00000) RY*( 8) C   2           s(  0.30%)p16.77(  5.08%)d99.99( 94.62%)
    55. (0.00000) RY*( 9) C   2           s(  0.19%)p44.37(  8.38%)d99.99( 91.43%)
    56. (0.00177) RY*( 1) C   3           s(  1.91%)p49.00( 93.51%)d 2.40(  4.58%)
                                            0.0000  0.0002  0.1381  0.0057  0.9115
                                            0.0036  0.2781 -0.0035 -0.1640  0.1820
                                           -0.0957  0.0259  0.0223 -0.0489
    57. (0.00172) RY*( 2) C   3           s(  0.00%)p 1.00( 87.69%)d 0.14( 12.31%)
                                            0.0000 -0.0002  0.0014  0.0010 -0.0156
                                           -0.0105 -0.4541 -0.0191 -0.8185 -0.0515
                                           -0.0127  0.1914 -0.1395 -0.2533
    58. (0.00161) RY*( 3) C   3           s( 40.67%)p 1.23( 50.06%)d 0.23(  9.27%)
                                            0.0000 -0.0087  0.6377 -0.0017 -0.3278
                                            0.0098  0.5506 -0.0049 -0.2998 -0.0055
                                            0.0340  0.0734  0.2784 -0.0928
    59. (0.00020) RY*( 4) C   3           s( 45.76%)p 1.12( 51.04%)d 0.07(  3.19%)
                                            0.0000  0.0011  0.6765 -0.0044  0.1310
                                            0.0199 -0.6143 -0.0112  0.3397  0.0344
                                            0.0055  0.0121  0.1536 -0.0834
    60. (0.00020) RY*( 5) C   3           s(  0.00%)p 1.00(  0.06%)d99.99( 99.94%)
                                            0.0000 -0.0001  0.0014 -0.0003  0.0017
                                            0.0010 -0.0128  0.0019 -0.0203 -0.4527
                                           -0.8665 -0.1442  0.1479  0.0333
    61. (0.00008) RY*( 6) C   3           s( 11.50%)p 0.08(  0.91%)d 7.62( 87.59%)
    62. (0.00004) RY*( 7) C   3           s(  0.00%)p 1.00(  4.49%)d21.27( 95.51%)
    63. (0.00000) RY*( 8) C   3           s(  0.07%)p79.66(  5.51%)d99.99( 94.42%)
    64. (0.00000) RY*( 9) C   3           s(  0.06%)p99.99(  6.95%)d99.99( 92.98%)
    65. (0.00178) RY*( 1) C   4           s(  0.91%)p99.99( 94.78%)d 4.73(  4.31%)
                                            0.0000 -0.0005  0.0955  0.0075  0.9724
                                           -0.0036 -0.0352  0.0012  0.0291 -0.1632
                                            0.0961  0.0098  0.0844 -0.0004
    66. (0.00179) RY*( 2) C   4           s(  0.02%)p99.99( 88.18%)d99.99( 11.80%)
                                            0.0000 -0.0002  0.0124  0.0012  0.0032
                                           -0.0102 -0.4553 -0.0189 -0.8210  0.0436
                                            0.0071 -0.1875  0.1414  0.2468
    67. (0.00161) RY*( 3) C   4           s( 36.82%)p 1.47( 54.10%)d 0.25(  9.08%)
                                            0.0000 -0.0079  0.6067 -0.0002 -0.0991
                                           -0.0085 -0.6345  0.0053  0.3584  0.0901
                                           -0.0195  0.0792  0.2537 -0.1081
    68. (0.00019) RY*( 4) C   4           s( 49.10%)p 0.94( 46.11%)d 0.10(  4.78%)
                                            0.0000  0.0005  0.7007 -0.0012 -0.0423
                                           -0.0217  0.5964  0.0114 -0.3209  0.0512
                                           -0.0287  0.0138  0.1826 -0.1041
    69. (0.00020) RY*( 5) C   4           s(  0.02%)p 1.92(  0.04%)d99.99( 99.94%)
                                            0.0000 -0.0002  0.0146  0.0004 -0.0020
                                           -0.0013  0.0201 -0.0013  0.0015  0.4657
                                            0.8745  0.0840 -0.0911  0.0494
    70. (0.00007) RY*( 6) C   4           s( 12.84%)p 0.05(  0.70%)d 6.73( 86.45%)
    71. (0.00004) RY*( 7) C   4           s(  0.07%)p65.82(  4.31%)d99.99( 95.63%)
    72. (0.00000) RY*( 8) C   4           s(  0.09%)p61.43(  5.37%)d99.99( 94.55%)
    73. (0.00000) RY*( 9) C   4           s(  0.10%)p65.36(  6.64%)d99.99( 93.26%)
    74. (0.00183) RY*( 1) C   5           s(  0.07%)p99.99( 88.63%)d99.99( 11.30%)
                                            0.0000 -0.0003  0.0271  0.0009 -0.0184
                                           -0.0098 -0.4196 -0.0191 -0.8423 -0.0422
                                           -0.0106  0.1906 -0.1213 -0.2451
    75. (0.00179) RY*( 2) C   5           s(  0.25%)p99.99( 95.63%)d16.72(  4.12%)
                                            0.0000  0.0002  0.0496  0.0068  0.9634
                                            0.0024  0.1447 -0.0021 -0.0844  0.1740
                                           -0.0963  0.0103 -0.0271 -0.0286
    76. (0.00159) RY*( 3) C   5           s( 36.90%)p 1.46( 54.04%)d 0.25(  9.06%)
                                            0.0000 -0.0079  0.6074 -0.0021 -0.1557
                                            0.0090  0.6510 -0.0038 -0.3037  0.0322
                                            0.0120  0.0647  0.2790 -0.0859
    77. (0.00020) RY*( 4) C   5           s( 51.92%)p 0.87( 44.94%)d 0.06(  3.14%)
                                            0.0000  0.0010  0.7205 -0.0032  0.0745
                                            0.0206 -0.5846 -0.0117  0.3186  0.0323
                                            0.0038  0.0118  0.1488 -0.0900
    78. (0.00019) RY*( 5) C   5           s(  0.00%)p 1.00(  0.05%)d99.99( 99.95%)
                                           -0.0000  0.0007  0.0021 -0.0005  0.0013
                                            0.0006 -0.0118  0.0012 -0.0190 -0.4545
                                           -0.8695 -0.1343  0.1336  0.0310
    79. (0.00007) RY*( 6) C   5           s( 10.67%)p 0.12(  1.28%)d 8.25( 88.05%)
    80. (0.00004) RY*( 7) C   5           s(  0.00%)p 1.00(  4.17%)d22.97( 95.82%)
    81. (0.00000) RY*( 8) C   5           s(  0.05%)p97.57(  5.14%)d99.99( 94.81%)
    82. (0.00000) RY*( 9) C   5           s(  0.11%)p59.49(  6.34%)d99.99( 93.55%)
    83. (0.00219) RY*( 1) C   6           s(  8.38%)p10.55( 88.47%)d 0.38(  3.15%)
                                            0.0000 -0.0025  0.2895  0.0085  0.9134
                                           -0.0066 -0.2241  0.0023 -0.0080 -0.1107
                                            0.0764  0.0073  0.1156  0.0050
    84. (0.00180) RY*( 2) C   6           s(  0.03%)p99.99( 88.90%)d99.99( 11.07%)
                                            0.0000 -0.0005  0.0167 -0.0008  0.1143
                                            0.0080  0.4183  0.0188  0.8370 -0.0490
                                           -0.0013  0.1931 -0.1244 -0.2356
    85. (0.00162) RY*( 3) C   6           s( 34.36%)p 1.67( 57.51%)d 0.24(  8.13%)
                                            0.0000 -0.0073  0.5861 -0.0034 -0.3365
                                           -0.0072 -0.5962  0.0051  0.3261  0.1336
                                           -0.0438  0.0735  0.2140 -0.1018
    86. (0.00019) RY*( 4) C   6           s( 41.41%)p 1.22( 50.35%)d 0.20(  8.24%)
                                            0.0000  0.0008  0.6435 -0.0011 -0.0792
                                           -0.0216  0.6289  0.0111 -0.3181  0.0308
                                           -0.0209  0.0367  0.2564 -0.1178
    87. (0.00019) RY*( 5) C   6           s(  0.02%)p 4.35(  0.11%)d99.99( 99.87%)
                                            0.0000 -0.0007  0.0158 -0.0004 -0.0026
                                           -0.0019  0.0323 -0.0024  0.0049  0.4794
                                            0.8671  0.0753 -0.0778  0.0727
    88. (0.00008) RY*( 6) C   6           s( 14.88%)p 0.00(  0.03%)d 5.72( 85.10%)
    89. (0.00004) RY*( 7) C   6           s(  0.80%)p 4.42(  3.54%)d99.99( 95.66%)
    90. (0.00000) RY*( 8) C   6           s(  0.06%)p94.71(  5.36%)d99.99( 94.58%)
    91. (0.00000) RY*( 9) C   6           s(  0.03%)p99.99(  5.96%)d99.99( 94.02%)
    92. (0.00229) RY*( 1) C   7           s(  2.38%)p38.79( 92.36%)d 2.21(  5.26%)
                                           -0.0000  0.0041  0.1542 -0.0014  0.1554
                                           -0.0076 -0.6470 -0.0219 -0.6930  0.0101
                                            0.0039  0.1318 -0.1195 -0.1444
    93. (0.00163) RY*( 2) C   7           s( 25.47%)p 2.61( 66.39%)d 0.32(  8.14%)
                                            0.0000 -0.0010  0.5047 -0.0024 -0.6903
                                            0.0040  0.2934 -0.0072 -0.3183 -0.0523
                                            0.0608  0.0908  0.2361 -0.1046
    94. (0.00064) RY*( 3) C   7           s(  2.39%)p35.17( 84.01%)d 5.70( 13.60%)
                                            0.0000 -0.0152  0.1538 -0.0095  0.6031
                                            0.0037  0.5933 -0.0068 -0.3525  0.2037
                                           -0.1334  0.1230  0.1760 -0.1751
    95. (0.00041) RY*( 4) C   7           s( 53.43%)p 0.49( 26.13%)d 0.38( 20.44%)
                                            0.0000 -0.0009  0.7310 -0.0063  0.2349
                                            0.0188 -0.2480 -0.0005  0.3798 -0.0770
                                           -0.4011 -0.1098  0.1195  0.1060
    96. (0.00011) RY*( 5) C   7           s( 15.08%)p 0.27(  4.04%)d 5.36( 80.88%)
                                            0.0000 -0.0022  0.3883 -0.0023  0.0877
                                           -0.0047  0.1047 -0.0035  0.1474  0.2517
                                            0.5626  0.1459 -0.6379  0.0271
    97. (0.00006) RY*( 6) C   7           s(  0.65%)p13.62(  8.87%)d99.99( 90.48%)
    98. (0.00007) RY*( 7) C   7           s(  0.27%)p54.08( 14.78%)d99.99( 84.95%)
    99. (0.00001) RY*( 8) C   7           s(  0.28%)p 4.78(  1.35%)d99.99( 98.37%)
   100. (0.00001) RY*( 9) C   7           s(  0.03%)p76.05(  2.27%)d99.99( 97.70%)
   101. (0.00172) RY*( 1) C   8           s( 17.44%)p 4.19( 73.09%)d 0.54(  9.47%)
                                           -0.0000  0.0005  0.4176 -0.0171 -0.6227
                                            0.0163 -0.5725  0.0325  0.1173 -0.0137
                                           -0.1653  0.0143  0.1488 -0.2119
   102. (0.00105) RY*( 2) C   8           s( 15.10%)p 2.56( 38.66%)d 3.06( 46.24%)
                                            0.0000 -0.0082  0.3885  0.0166  0.0184
                                            0.0282  0.2117  0.0127 -0.5832 -0.6369
                                           -0.1732 -0.1256 -0.0793 -0.0682
   103. (0.00084) RY*( 3) C   8           s(  0.89%)p78.22( 69.79%)d32.86( 29.32%)
                                            0.0000  0.0111  0.0938  0.0049 -0.0562
                                           -0.0219  0.4673 -0.0019  0.6898 -0.2953
                                           -0.2660 -0.0343 -0.0714 -0.3591
   104. (0.00070) RY*( 4) C   8           s(  0.05%)p53.62(  2.88%)d99.99( 97.07%)
                                            0.0000 -0.0036  0.0229 -0.0048  0.0649
                                           -0.0003 -0.0681  0.0138 -0.1405  0.2439
                                            0.3094 -0.3807 -0.4848 -0.6599
   105. (0.00047) RY*( 5) C   8           s(  0.83%)p65.99( 54.75%)d53.53( 44.42%)
                                           -0.0000 -0.0216  0.0885 -0.0053  0.5487
                                            0.0463 -0.4772  0.0312  0.1249 -0.1580
                                           -0.2716  0.4429 -0.3772 -0.0837
   106. (0.00012) RY*( 6) C   8           s(  0.09%)p99.99( 34.61%)d99.99( 65.30%)
                                            0.0000 -0.0027  0.0301  0.0130  0.3861
                                           -0.0220 -0.3548 -0.0149  0.2649 -0.3392
                                            0.2486 -0.5786  0.3688  0.0729
   107. (0.00005) RY*( 7) C   8           s( 42.10%)p 0.16(  6.91%)d 1.21( 50.98%)
   108. (0.00000) RY*( 8) C   8           s( 15.64%)p 0.72( 11.20%)d 4.68( 73.16%)
   109. (0.00001) RY*( 9) C   8           s(  7.75%)p 1.12(  8.70%)d10.78( 83.56%)
   110. (0.00083) RY*( 1) O   9           s( 35.01%)p 1.55( 54.38%)d 0.30( 10.61%)
                                            0.0000  0.0044  0.5917 -0.0031 -0.7233
                                           -0.0011  0.0564 -0.0010 -0.1317 -0.2869
                                           -0.0969 -0.0585  0.0343 -0.0991
   111. (0.00070) RY*( 2) O   9           s(  1.54%)p57.16( 87.99%)d 6.80( 10.47%)
                                           -0.0000  0.0006  0.1241  0.0018  0.2868
                                            0.0005  0.4870 -0.0018 -0.7487  0.0512
                                            0.0572 -0.1198 -0.1314 -0.2591
   112. (0.00007) RY*( 3) O   9           s( 48.80%)p 0.76( 36.94%)d 0.29( 14.26%)
   113. (0.00002) RY*( 4) O   9           s( 12.75%)p 5.74( 73.20%)d 1.10( 14.06%)
   114. (0.00001) RY*( 5) O   9           s(  0.09%)p99.99( 16.71%)d99.99( 83.21%)
   115. (0.00000) RY*( 6) O   9           s(  0.05%)p39.94(  1.82%)d99.99( 98.13%)
   116. (0.00001) RY*( 7) O   9           s(  1.15%)p 9.03( 10.36%)d77.16( 88.50%)
   117. (0.00000) RY*( 8) O   9           s(  0.05%)p99.99(  7.71%)d99.99( 92.24%)
   118. (0.00000) RY*( 9) O   9           s(  0.56%)p19.79( 11.15%)d99.99( 88.28%)
   119. (0.00058) RY*( 1) H  10           s( 97.77%)p 0.02(  2.23%)
                                            0.0052  0.9888 -0.1407 -0.0481  0.0138
   120. (0.00011) RY*( 2) H  10           s(  0.00%)p 1.00(100.00%)
                                           -0.0001  0.0012 -0.0669  0.4726  0.8787
   121. (0.00007) RY*( 3) H  10           s(  0.02%)p99.99( 99.98%)
   122. (0.00002) RY*( 4) H  10           s(  2.31%)p42.37( 97.69%)
   123. (0.00078) RY*( 1) H  11           s( 98.46%)p 0.02(  1.54%)
                                            0.0053  0.9923 -0.0456  0.0564 -0.1006
   124. (0.00010) RY*( 2) H  11           s(  0.06%)p99.99( 99.94%)
   125. (0.00007) RY*( 3) H  11           s(  0.04%)p99.99( 99.96%)
   126. (0.00002) RY*( 4) H  11           s(  1.53%)p64.55( 98.47%)
   127. (0.00078) RY*( 1) H  12           s( 98.48%)p 0.02(  1.52%)
                                            0.0054  0.9924 -0.0515  0.1119  0.0030
   128. (0.00009) RY*( 2) H  12           s(  0.06%)p99.99( 99.94%)
   129. (0.00007) RY*( 3) H  12           s(  0.03%)p99.99( 99.97%)
   130. (0.00002) RY*( 4) H  12           s(  1.51%)p65.35( 98.49%)
   131. (0.00132) RY*( 1) H  13           s( 99.63%)p 0.00(  0.37%)
                                            0.0064  0.9981  0.0183 -0.0353  0.0464
   132. (0.00009) RY*( 2) H  13           s(  0.03%)p99.99( 99.97%)
   133. (0.00006) RY*( 3) H  13           s(  0.03%)p99.99( 99.97%)
   134. (0.00002) RY*( 4) H  13           s(  0.40%)p99.99( 99.60%)
   135. (0.00132) RY*( 1) H  14           s( 99.64%)p 0.00(  0.36%)
                                            0.0063  0.9982  0.0198 -0.0567  0.0059
   136. (0.00009) RY*( 2) H  14           s(  0.03%)p99.99( 99.97%)
   137. (0.00006) RY*( 3) H  14           s(  0.02%)p99.99( 99.98%)
   138. (0.00002) RY*( 4) H  14           s(  0.39%)p99.99( 99.61%)
   139. (0.00139) RY*( 1) H  15           s( 99.67%)p 0.00(  0.33%)
                                            0.0066  0.9983  0.0020  0.0410 -0.0397
   140. (0.00009) RY*( 2) H  15           s(  0.06%)p99.99( 99.94%)
   141. (0.00006) RY*( 3) H  15           s(  0.01%)p 1.00( 99.99%)
   142. (0.00002) RY*( 4) H  15           s(  0.34%)p99.99( 99.66%)
   143. (0.00139) RY*( 1) H  16           s( 99.68%)p 0.00(  0.32%)
                                            0.0065  0.9984  0.0010  0.0557 -0.0120
   144. (0.00009) RY*( 2) H  16           s(  0.06%)p99.99( 99.94%)
   145. (0.00006) RY*( 3) H  16           s(  0.01%)p 1.00( 99.99%)
   146. (0.00002) RY*( 4) H  16           s(  0.34%)p99.99( 99.66%)
   147. (0.00136) RY*( 1) H  17           s( 99.66%)p 0.00(  0.34%)
                                            0.0063  0.9983  0.0136 -0.0557  0.0127
   148. (0.00009) RY*( 2) H  17           s(  0.07%)p99.99( 99.93%)
   149. (0.00006) RY*( 3) H  17           s(  0.01%)p99.99( 99.99%)
   150. (0.00002) RY*( 4) H  17           s(  0.35%)p99.99( 99.65%)
   151. (0.00135) RY*( 1) H  18           s( 99.66%)p 0.00(  0.34%)
                                            0.0065  0.9983  0.0090 -0.0411  0.0404
   152. (0.00009) RY*( 2) H  18           s(  0.07%)p99.99( 99.93%)
   153. (0.00006) RY*( 3) H  18           s(  0.01%)p 1.00( 99.99%)
   154. (0.00002) RY*( 4) H  18           s(  0.35%)p99.99( 99.65%)
   155. (0.00133) RY*( 1) H  19           s( 99.65%)p 0.00(  0.35%)
                                            0.0064  0.9982  0.0041  0.0423 -0.0415
   156. (0.00009) RY*( 2) H  19           s(  0.06%)p99.99( 99.94%)
   157. (0.00006) RY*( 3) H  19           s(  0.01%)p 1.00( 99.99%)
   158. (0.00002) RY*( 4) H  19           s(  0.37%)p99.99( 99.63%)
   159. (0.00134) RY*( 1) H  20           s( 99.67%)p 0.00(  0.33%)
                                            0.0061  0.9983 -0.0023  0.0568 -0.0100
   160. (0.00009) RY*( 2) H  20           s(  0.06%)p99.99( 99.94%)
   161. (0.00006) RY*( 3) H  20           s(  0.00%)p 1.00(100.00%)
   162. (0.00002) RY*( 4) H  20           s(  0.36%)p99.99( 99.64%)
   163. (0.00135) RY*( 1) H  21           s( 99.58%)p 0.00(  0.42%)
                                            0.0065  0.9979  0.0126 -0.0470  0.0432
   164. (0.00009) RY*( 2) H  21           s(  0.09%)p99.99( 99.91%)
   165. (0.00005) RY*( 3) H  21           s(  0.02%)p99.99( 99.98%)
   166. (0.00002) RY*( 4) H  21           s(  0.40%)p99.99( 99.60%)
   167. (0.00157) RY*( 1) H  22           s( 99.65%)p 0.00(  0.35%)
                                            0.0078  0.9982  0.0381 -0.0428  0.0161
   168. (0.00009) RY*( 2) H  22           s(  0.03%)p99.99( 99.97%)
   169. (0.00006) RY*( 3) H  22           s(  0.20%)p99.99( 99.80%)
   170. (0.00002) RY*( 4) H  22           s(  0.22%)p99.99( 99.78%)
   171. (0.00155) RY*( 1) H  23           s( 99.64%)p 0.00(  0.36%)
                                            0.0063  0.9982  0.0033  0.0537 -0.0270
   172. (0.00008) RY*( 2) H  23           s(  0.10%)p99.99( 99.90%)
   173. (0.00006) RY*( 3) H  23           s(  0.03%)p99.99( 99.97%)
   174. (0.00002) RY*( 4) H  23           s(  0.33%)p99.99( 99.67%)
   175. (0.00098) RY*( 1) H  24           s( 99.38%)p 0.01(  0.62%)
                                            0.0051  0.9969  0.0267  0.0736  0.0047
   176. (0.00009) RY*( 2) H  24           s(  0.01%)p 1.00( 99.99%)
   177. (0.00006) RY*( 3) H  24           s(  0.09%)p99.99( 99.91%)
   178. (0.00002) RY*( 4) H  24           s(  0.61%)p99.99( 99.39%)
   179. (0.00121) RY*( 1) H  25           s( 99.21%)p 0.01(  0.79%)
                                            0.0064  0.9960  0.0726 -0.0367  0.0356
   180. (0.00010) RY*( 2) H  25           s(  0.30%)p99.99( 99.70%)
                                            0.0023  0.0548 -0.9501 -0.2867  0.1096
   181. (0.00006) RY*( 3) H  25           s(  0.46%)p99.99( 99.54%)
   182. (0.00001) RY*( 4) H  25           s(  0.13%)p99.99( 99.87%)
   183. (0.00094) RY*( 1) H  26           s( 98.57%)p 0.01(  1.43%)
                                            0.0029  0.9928  0.1079 -0.0260  0.0439
   184. (0.00012) RY*( 2) H  26           s(  0.74%)p99.99( 99.26%)
                                            0.0048  0.0861 -0.3586  0.3322 -0.8681
   185. (0.00005) RY*( 3) H  26           s(  0.59%)p99.99( 99.41%)
   186. (0.00002) RY*( 4) H  26           s(  0.20%)p99.99( 99.80%)
   187. (0.00071) RY*( 1) H  27           s(  0.83%)p99.99( 99.17%)
                                            0.0017  0.0909 -0.5056 -0.5296  0.6750
   188. (0.00062) RY*( 2) H  27           s( 28.85%)p 2.47( 71.15%)
                                            0.0110  0.5370 -0.0906 -0.5860 -0.6000
   189. (0.00038) RY*( 3) H  27           s( 66.92%)p 0.49( 33.08%)
                                            0.0128  0.8179  0.2973  0.3264  0.3686
   190. (0.00001) RY*( 4) H  27           s(  3.89%)p24.70( 96.11%)
   191. (0.00320) BD*( 1) C   1 - C   2  
                ( 51.19%)   0.7155* C   1 s( 29.51%)p 2.39( 70.44%)d 0.00(  0.05%)
                                            0.0004  0.5432  0.0074  0.7338 -0.0005
                                           -0.3330 -0.0141  0.2339  0.0075 -0.0128
                                            0.0091 -0.0042  0.0122 -0.0088
                ( 48.81%)  -0.6987* C   2 s( 28.20%)p 2.54( 71.76%)d 0.00(  0.05%)
                                            0.0002  0.5308  0.0144 -0.7413 -0.0107
                                            0.3351 -0.0115 -0.2355  0.0054 -0.0134
                                            0.0092 -0.0052  0.0100 -0.0082
   192. (0.00236) BD*( 1) C   1 - H  10  
                ( 38.21%)   0.6181* C   1 s( 23.83%)p 3.19( 76.12%)d 0.00(  0.04%)
                                            0.0000  0.4882  0.0043 -0.6668 -0.0043
                                           -0.5148  0.0116  0.2266 -0.0066  0.0167
                                           -0.0075 -0.0057  0.0036 -0.0081
                ( 61.79%)  -0.7861* H  10 s( 99.91%)p 0.00(  0.09%)
                                            0.9995 -0.0009  0.0239  0.0175 -0.0074
   193. (0.00412) BD*( 1) C   1 - H  11  
                ( 38.58%)   0.6211* C   1 s( 23.32%)p 3.29( 76.64%)d 0.00(  0.04%)
                                            0.0000  0.4829 -0.0046 -0.0290 -0.0181
                                            0.1137  0.0034 -0.8674  0.0029  0.0005
                                           -0.0003 -0.0042  0.0000  0.0199
                ( 61.42%)  -0.7837* H  11 s( 99.92%)p 0.00(  0.08%)
                                            0.9996 -0.0021  0.0043 -0.0042  0.0285
   194. (0.00412) BD*( 1) C   1 - H  12  
                ( 38.57%)   0.6210* C   1 s( 23.31%)p 3.29( 76.65%)d 0.00(  0.04%)
                                           -0.0000 -0.4828  0.0047  0.1222  0.0173
                                           -0.7812  0.0018 -0.3754  0.0066  0.0029
                                            0.0020 -0.0139  0.0136  0.0044
                ( 61.43%)  -0.7838* H  12 s( 99.92%)p 0.00(  0.08%)
                                           -0.9996  0.0021 -0.0070  0.0256  0.0116
   195. (0.00737) BD*( 1) C   2 - C   3  
                ( 50.84%)   0.7130* C   2 s( 27.99%)p 2.57( 71.95%)d 0.00(  0.06%)
                                            0.0003  0.5290  0.0073  0.6641  0.0032
                                            0.4840  0.0060 -0.2100 -0.0031  0.0192
                                           -0.0085 -0.0064  0.0060 -0.0102
                ( 49.16%)  -0.7012* C   3 s( 28.63%)p 2.49( 71.32%)d 0.00(  0.06%)
                                            0.0003  0.5349  0.0106 -0.6608 -0.0004
                                           -0.4823  0.0012  0.2093 -0.0006  0.0183
                                           -0.0079 -0.0062  0.0054 -0.0098
   196. (0.00857) BD*( 1) C   2 - H  13  
                ( 38.19%)   0.6180* C   2 s( 21.91%)p 3.56( 78.04%)d 0.00(  0.04%)
                                            0.0001 -0.4681  0.0086  0.0013  0.0076
                                            0.1301  0.0125 -0.8736  0.0071 -0.0000
                                           -0.0012  0.0040  0.0001 -0.0204
                ( 61.81%)  -0.7862* H  13 s( 99.91%)p 0.00(  0.09%)
                                           -0.9996  0.0048 -0.0011 -0.0061  0.0288
   197. (0.00857) BD*( 1) C   2 - H  14  
                ( 38.19%)   0.6180* C   2 s( 21.91%)p 3.56( 78.05%)d 0.00(  0.04%)
                                           -0.0001  0.4680 -0.0088  0.0920 -0.0093
                                           -0.7972 -0.0014 -0.3692  0.0134 -0.0046
                                           -0.0025  0.0142 -0.0136 -0.0042
                ( 61.81%)  -0.7862* H  14 s( 99.91%)p 0.00(  0.09%)
                                            0.9996 -0.0048 -0.0015  0.0274  0.0108
   198. (0.00649) BD*( 1) C   3 - C   4  
                ( 50.48%)   0.7105* C   3 s( 28.07%)p 2.56( 71.88%)d 0.00(  0.05%)
                                            0.0003  0.5297  0.0118  0.7446 -0.0003
                                           -0.3317 -0.0023  0.2330  0.0012 -0.0138
                                            0.0095 -0.0046  0.0121 -0.0092
                ( 49.52%)  -0.7037* C   4 s( 28.61%)p 2.49( 71.34%)d 0.00(  0.05%)
                                            0.0003  0.5347  0.0102 -0.7404  0.0024
                                            0.3327 -0.0003 -0.2337  0.0002 -0.0135
                                            0.0097 -0.0049  0.0111 -0.0086
   199. (0.00898) BD*( 1) C   3 - H  15  
                ( 38.07%)   0.6170* C   3 s( 21.65%)p 3.62( 78.30%)d 0.00(  0.04%)
                                           -0.0002  0.4652 -0.0082  0.0023 -0.0041
                                            0.1328  0.0112 -0.8748  0.0052  0.0003
                                           -0.0007 -0.0044  0.0001  0.0203
                ( 61.93%)  -0.7870* H  15 s( 99.91%)p 0.00(  0.09%)
                                            0.9995 -0.0052  0.0014 -0.0057  0.0290
   200. (0.00899) BD*( 1) C   3 - H  16  
                ( 38.06%)   0.6169* C   3 s( 21.68%)p 3.61( 78.28%)d 0.00(  0.04%)
                                            0.0002 -0.4656  0.0081  0.0901  0.0027
                                           -0.7992 -0.0015 -0.3685  0.0125  0.0027
                                            0.0015 -0.0143  0.0139  0.0046
                ( 61.94%)  -0.7870* H  16 s( 99.91%)p 0.00(  0.09%)
                                           -0.9996  0.0052 -0.0043  0.0271  0.0110
   201. (0.00611) BD*( 1) C   4 - C   5  
                ( 50.37%)   0.7098* C   4 s( 28.10%)p 2.56( 71.84%)d 0.00(  0.06%)
                                            0.0003  0.5300  0.0120  0.6652 -0.0004
                                            0.4822  0.0023 -0.2084 -0.0010  0.0186
                                           -0.0081 -0.0061  0.0062 -0.0099
                ( 49.63%)  -0.7045* C   5 s( 28.55%)p 2.50( 71.40%)d 0.00(  0.06%)
                                            0.0003  0.5342  0.0101 -0.6619  0.0015
                                           -0.4818 -0.0003  0.2092  0.0002  0.0186
                                           -0.0076 -0.0062  0.0049 -0.0097
   202. (0.00888) BD*( 1) C   4 - H  17  
                ( 38.05%)   0.6169* C   4 s( 21.64%)p 3.62( 78.32%)d 0.00(  0.04%)
                                           -0.0001  0.4651 -0.0085  0.0932 -0.0020
                                           -0.7988 -0.0024 -0.3692  0.0124 -0.0038
                                           -0.0021  0.0144 -0.0137 -0.0045
                ( 61.95%)  -0.7871* H  17 s( 99.91%)p 0.00(  0.09%)
                                            0.9996 -0.0049 -0.0026  0.0273  0.0110
   203. (0.00892) BD*( 1) C   4 - H  18  
                ( 38.03%)   0.6167* C   4 s( 21.68%)p 3.61( 78.27%)d 0.00(  0.04%)
                                            0.0002 -0.4656  0.0083 -0.0000  0.0008
                                            0.1333  0.0115 -0.8745  0.0052 -0.0002
                                           -0.0008  0.0043 -0.0000 -0.0202
                ( 61.97%)  -0.7872* H  18 s( 99.91%)p 0.00(  0.09%)
                                           -0.9996  0.0051 -0.0010 -0.0059  0.0289
   204. (0.00625) BD*( 1) C   5 - C   6  
                ( 50.57%)   0.7111* C   5 s( 28.03%)p 2.57( 71.92%)d 0.00(  0.05%)
                                            0.0003  0.5293  0.0120  0.7441 -0.0010
                                           -0.3361 -0.0011  0.2290  0.0008 -0.0135
                                            0.0092 -0.0045  0.0110 -0.0089
                ( 49.43%)  -0.7031* C   6 s( 28.78%)p 2.47( 71.17%)d 0.00(  0.04%)
                                            0.0003  0.5364  0.0098 -0.7386  0.0046
                                            0.3381 -0.0002 -0.2277  0.0003 -0.0129
                                            0.0092 -0.0047  0.0102 -0.0084
   205. (0.00874) BD*( 1) C   5 - H  19  
                ( 38.00%)   0.6164* C   5 s( 21.70%)p 3.61( 78.26%)d 0.00(  0.04%)
                                           -0.0001  0.4657 -0.0087 -0.0002 -0.0026
                                            0.1367  0.0116 -0.8739  0.0051  0.0002
                                            0.0002 -0.0043 -0.0001  0.0204
                ( 62.00%)  -0.7874* H  19 s( 99.91%)p 0.00(  0.09%)
                                            0.9995 -0.0049  0.0003 -0.0061  0.0290
   206. (0.00882) BD*( 1) C   5 - H  20  
                ( 38.06%)   0.6169* C   5 s( 21.76%)p 3.59( 78.20%)d 0.00(  0.04%)
                                            0.0001 -0.4664  0.0082  0.0862  0.0019
                                           -0.7970 -0.0020 -0.3731  0.0125  0.0027
                                            0.0014 -0.0144  0.0140  0.0044
                ( 61.94%)  -0.7870* H  20 s( 99.91%)p 0.00(  0.09%)
                                           -0.9995  0.0047 -0.0045  0.0272  0.0112
   207. (0.00734) BD*( 1) C   6 - C   7  
                ( 50.38%)   0.7098* C   6 s( 27.60%)p 2.62( 72.34%)d 0.00(  0.06%)
                                            0.0003  0.5252  0.0121  0.6672 -0.0017
                                            0.4859  0.0029 -0.2053 -0.0001  0.0186
                                           -0.0075 -0.0055  0.0064 -0.0101
                ( 49.62%)  -0.7044* C   7 s( 28.80%)p 2.47( 71.14%)d 0.00(  0.05%)
                                            0.0003  0.5367  0.0040 -0.6581 -0.0018
                                           -0.4828  0.0011  0.2127  0.0029  0.0173
                                           -0.0084 -0.0071  0.0033 -0.0094
   208. (0.00881) BD*( 1) C   6 - H  21  
                ( 38.14%)   0.6176* C   6 s( 21.61%)p 3.63( 78.34%)d 0.00(  0.04%)
                                            0.0001 -0.4648  0.0086 -0.0044  0.0021
                                            0.1385  0.0109 -0.8741  0.0054 -0.0003
                                           -0.0016  0.0047  0.0001 -0.0202
                ( 61.86%)  -0.7865* H  21 s( 99.91%)p 0.00(  0.09%)
                                           -0.9995  0.0050 -0.0015 -0.0060  0.0290
   209. (0.00868) BD*( 1) C   6 - H  22  
                ( 37.75%)   0.6144* C   6 s( 22.03%)p 3.54( 77.92%)d 0.00(  0.04%)
                                           -0.0001  0.4693 -0.0077  0.0932 -0.0013
                                           -0.7933 -0.0034 -0.3756  0.0115 -0.0039
                                           -0.0022  0.0147 -0.0137 -0.0044
                ( 62.25%)  -0.7890* H  22 s( 99.91%)p 0.00(  0.09%)
                                            0.9995 -0.0067 -0.0042  0.0276  0.0120
   210. (0.00853) BD*( 1) C   7 - C   8  
                ( 50.58%)   0.7112* C   7 s( 26.79%)p 2.73( 73.15%)d 0.00(  0.05%)
                                            0.0003  0.5173  0.0174  0.7498  0.0165
                                           -0.3598  0.0091  0.1987 -0.0025 -0.0157
                                            0.0081 -0.0046  0.0104 -0.0099
                ( 49.42%)  -0.7030* C   8 s( 30.77%)p 2.25( 69.19%)d 0.00(  0.04%)
                                            0.0002  0.5547  0.0026 -0.7364  0.0168
                                            0.3295  0.0076 -0.2017 -0.0026 -0.0108
                                            0.0078 -0.0041  0.0128 -0.0080
   211. (0.00854) BD*( 1) C   7 - H  23  
                ( 37.47%)   0.6122* C   7 s( 22.17%)p 3.51( 77.79%)d 0.00(  0.04%)
                                           -0.0001  0.4708 -0.0088 -0.0165  0.0011
                                            0.1637  0.0140 -0.8663  0.0088 -0.0005
                                           -0.0013 -0.0045 -0.0005  0.0195
                ( 62.53%)  -0.7907* H  23 s( 99.91%)p 0.00(  0.09%)
                                            0.9995 -0.0051  0.0012 -0.0073  0.0292
   212. (0.00647) BD*( 1) C   7 - H  24  
                ( 37.43%)   0.6118* C   7 s( 22.25%)p 3.49( 77.71%)d 0.00(  0.04%)
                                            0.0001 -0.4716  0.0063  0.0576 -0.0013
                                           -0.7808 -0.0020 -0.4048  0.0158  0.0001
                                           -0.0004 -0.0157  0.0126  0.0020
                ( 62.57%)  -0.7910* H  24 s( 99.91%)p 0.00(  0.09%)
                                           -0.9995  0.0031 -0.0030  0.0279  0.0115
   213. (0.01000) BD*( 1) C   8 - O   9  
                ( 69.29%)   0.8324* C   8 s( 20.24%)p 3.93( 79.45%)d 0.02(  0.32%)
                                            0.0000  0.4481  0.0397  0.1212  0.0085
                                           -0.7580 -0.0387 -0.4506 -0.0251 -0.0116
                                           -0.0076  0.0415 -0.0347 -0.0072
                ( 30.71%)  -0.5542* O   9 s( 32.14%)p 2.11( 67.80%)d 0.00(  0.06%)
                                           -0.0000  0.5669  0.0008 -0.0562 -0.0019
                                            0.6902 -0.0006  0.4455 -0.0030  0.0047
                                            0.0043  0.0215 -0.0114  0.0026
   214. (0.01279) BD*( 1) C   8 - H  25  
                ( 38.94%)   0.6240* C   8 s( 24.39%)p 3.10( 75.56%)d 0.00(  0.06%)
                                            0.0000 -0.4936  0.0139 -0.0499 -0.0124
                                            0.2034 -0.0081 -0.8435  0.0037 -0.0000
                                           -0.0015  0.0105 -0.0008 -0.0215
                ( 61.06%)  -0.7814* H  25 s( 99.89%)p 0.00(  0.11%)
                                           -0.9995  0.0050  0.0026 -0.0034  0.0322
   215. (0.01138) BD*( 1) C   8 - H  26  
                ( 38.84%)   0.6232* C   8 s( 24.71%)p 3.04( 75.22%)d 0.00(  0.06%)
                                            0.0000 -0.4971  0.0046 -0.6630  0.0032
                                           -0.5203  0.0074  0.2044 -0.0093 -0.0197
                                            0.0072  0.0076 -0.0060  0.0099
                ( 61.16%)  -0.7821* H  26 s( 99.89%)p 0.00(  0.11%)
                                           -0.9994  0.0013  0.0231  0.0240 -0.0057
   216. (0.00249) BD*( 1) O   9 - H  27  
                ( 24.62%)   0.4962* O   9 s( 20.20%)p 3.95( 79.71%)d 0.00(  0.08%)
                                            0.0001  0.4490  0.0195  0.7399  0.0184
                                           -0.4486 -0.0281  0.2176 -0.0059 -0.0097
                                            0.0184 -0.0080  0.0177 -0.0055
                ( 75.38%)  -0.8682* H  27 s( 99.52%)p 0.00(  0.48%)
                                            0.9976 -0.0041 -0.0563  0.0382 -0.0142


 NHO Directionality and "Bond Bending" (deviations from line of nuclear centers)

         [Thresholds for printing:  angular deviation  >  1.0 degree]
                                    hybrid p-character > 25.0%
                                    orbital occupancy  >  0.10e

                                Line of Centers        Hybrid 1              Hybrid 2
                                ---------------  -------------------   ------------------
                NBO               Theta   Phi    Theta   Phi    Dev    Theta   Phi    Dev
 ========================================================================================
     1. BD (   1) C   1 - C   2    73.9  335.8    73.4  334.7   1.2      --     --    --
    20. BD (   1) C   7 - C   8    76.9  334.7     --     --    --     104.4  154.9   1.3
    21. BD (   1) C   7 - H  23   169.3   94.5   168.2   94.9   1.0      --     --    --
    23. BD (   1) C   8 - O   9   121.7  276.6   120.5  279.2   2.5     57.4   94.8   1.8
    24. BD (   1) C   8 - H  25    10.5  281.9    13.7  287.7   3.4      --     --    --
    25. BD (   1) C   8 - H  26   102.0   41.2   103.1   37.9   3.4      --     --    --
    26. BD (   1) O   9 - H  27    73.3  331.5    76.7  327.8   4.9      --     --    --
    36. LP (   1) O   9             --     --    137.1  212.1   --       --     --    --
    37. LP (   2) O   9             --     --     46.5  224.1   --       --     --    --


 Second Order Perturbation Theory Analysis of Fock Matrix in NBO Basis

     Threshold for printing:   0.25 kcal/mol
                                                                              E(2)  E(j)-E(i) F(i,j)
         Donor NBO (i)                     Acceptor NBO (j)                 kcal/mol   a.u.    a.u. 
 ===================================================================================================

 within unit  1
   1. BD (   1) C   1 - C   2        / 58. RY*(   3) C   3                    0.55    1.52    0.037
   1. BD (   1) C   1 - C   2        /195. BD*(   1) C   2 - C   3            0.52    0.99    0.029
   1. BD (   1) C   1 - C   2        /196. BD*(   1) C   2 - H  13            0.29    1.05    0.022
   1. BD (   1) C   1 - C   2        /197. BD*(   1) C   2 - H  14            0.30    1.05    0.022
   1. BD (   1) C   1 - C   2        /198. BD*(   1) C   3 - C   4            1.21    0.99    0.044
   2. BD (   1) C   1 - H  10        /195. BD*(   1) C   2 - C   3            1.75    0.87    0.049
   3. BD (   1) C   1 - H  11        /196. BD*(   1) C   2 - H  13            1.58    0.93    0.048
   4. BD (   1) C   1 - H  12        /197. BD*(   1) C   2 - H  14            1.58    0.93    0.048
   5. BD (   1) C   2 - C   3        / 38. RY*(   1) C   1                    0.64    1.42    0.038
   5. BD (   1) C   2 - C   3        / 67. RY*(   3) C   4                    0.52    1.52    0.036
   5. BD (   1) C   2 - C   3        /191. BD*(   1) C   1 - C   2            0.43    1.02    0.027
   5. BD (   1) C   2 - C   3        /192. BD*(   1) C   1 - H  10            0.75    1.08    0.036
   5. BD (   1) C   2 - C   3        /198. BD*(   1) C   3 - C   4            0.59    1.00    0.031
   5. BD (   1) C   2 - C   3        /199. BD*(   1) C   3 - H  15            0.28    1.05    0.022
   5. BD (   1) C   2 - C   3        /200. BD*(   1) C   3 - H  16            0.29    1.05    0.022
   5. BD (   1) C   2 - C   3        /201. BD*(   1) C   4 - C   5            1.08    0.99    0.041
   6. BD (   1) C   2 - H  13        / 39. RY*(   2) C   1                    0.29    1.42    0.026
   6. BD (   1) C   2 - H  13        /193. BD*(   1) C   1 - H  11            1.53    0.94    0.048
   6. BD (   1) C   2 - H  13        /199. BD*(   1) C   3 - H  15            1.67    0.91    0.049
   7. BD (   1) C   2 - H  14        / 39. RY*(   2) C   1                    0.29    1.42    0.026
   7. BD (   1) C   2 - H  14        /194. BD*(   1) C   1 - H  12            1.53    0.94    0.048
   7. BD (   1) C   2 - H  14        /200. BD*(   1) C   3 - H  16            1.68    0.91    0.049
   8. BD (   1) C   3 - C   4        / 47. RY*(   1) C   2                    0.58    1.47    0.037
   8. BD (   1) C   3 - C   4        / 76. RY*(   3) C   5                    0.47    1.51    0.034
   8. BD (   1) C   3 - C   4        /191. BD*(   1) C   1 - C   2            0.99    1.02    0.040
   8. BD (   1) C   3 - C   4        /195. BD*(   1) C   2 - C   3            0.52    1.01    0.029
   8. BD (   1) C   3 - C   4        /200. BD*(   1) C   3 - H  16            0.25    1.06    0.021
   8. BD (   1) C   3 - C   4        /201. BD*(   1) C   4 - C   5            0.57    1.00    0.030
   8. BD (   1) C   3 - C   4        /202. BD*(   1) C   4 - H  17            0.29    1.05    0.022
   8. BD (   1) C   3 - C   4        /203. BD*(   1) C   4 - H  18            0.30    1.05    0.022
   8. BD (   1) C   3 - C   4        /204. BD*(   1) C   5 - C   6            1.08    0.99    0.041
   9. BD (   1) C   3 - H  15        / 48. RY*(   2) C   2                    0.27    1.49    0.026
   9. BD (   1) C   3 - H  15        /196. BD*(   1) C   2 - H  13            1.53    0.94    0.048
   9. BD (   1) C   3 - H  15        /203. BD*(   1) C   4 - H  18            1.62    0.92    0.049
  10. BD (   1) C   3 - H  16        / 48. RY*(   2) C   2                    0.26    1.49    0.025
  10. BD (   1) C   3 - H  16        / 66. RY*(   2) C   4                    0.27    1.50    0.026
  10. BD (   1) C   3 - H  16        /197. BD*(   1) C   2 - H  14            1.53    0.94    0.048
  10. BD (   1) C   3 - H  16        /202. BD*(   1) C   4 - H  17            1.62    0.92    0.049
  11. BD (   1) C   4 - C   5        / 56. RY*(   1) C   3                    0.42    1.42    0.031
  11. BD (   1) C   4 - C   5        / 85. RY*(   3) C   6                    0.60    1.50    0.038
  11. BD (   1) C   4 - C   5        /195. BD*(   1) C   2 - C   3            0.98    1.02    0.040
  11. BD (   1) C   4 - C   5        /198. BD*(   1) C   3 - C   4            0.56    1.01    0.030
  11. BD (   1) C   4 - C   5        /202. BD*(   1) C   4 - H  17            0.25    1.06    0.021
  11. BD (   1) C   4 - C   5        /203. BD*(   1) C   4 - H  18            0.25    1.06    0.021
  11. BD (   1) C   4 - C   5        /204. BD*(   1) C   5 - C   6            0.56    1.00    0.030
  11. BD (   1) C   4 - C   5        /205. BD*(   1) C   5 - H  19            0.28    1.05    0.022
  11. BD (   1) C   4 - C   5        /206. BD*(   1) C   5 - H  20            0.30    1.05    0.022
  11. BD (   1) C   4 - C   5        /207. BD*(   1) C   6 - C   7            1.09    0.99    0.041
  12. BD (   1) C   4 - H  17        / 57. RY*(   2) C   3                    0.31    1.52    0.028
  12. BD (   1) C   4 - H  17        /200. BD*(   1) C   3 - H  16            1.55    0.93    0.048
  12. BD (   1) C   4 - H  17        /206. BD*(   1) C   5 - H  20            1.61    0.92    0.049
  13. BD (   1) C   4 - H  18        / 74. RY*(   1) C   5                    0.29    1.50    0.026
  13. BD (   1) C   4 - H  18        /199. BD*(   1) C   3 - H  15            1.55    0.93    0.048
  13. BD (   1) C   4 - H  18        /205. BD*(   1) C   5 - H  19            1.61    0.92    0.049
  14. BD (   1) C   5 - C   6        / 65. RY*(   1) C   4                    0.32    1.42    0.027
  14. BD (   1) C   5 - C   6        / 67. RY*(   3) C   4                    0.31    1.53    0.028
  14. BD (   1) C   5 - C   6        / 93. RY*(   2) C   7                    0.55    1.48    0.036
  14. BD (   1) C   5 - C   6        /198. BD*(   1) C   3 - C   4            1.02    1.02    0.041
  14. BD (   1) C   5 - C   6        /201. BD*(   1) C   4 - C   5            0.53    1.01    0.029
  14. BD (   1) C   5 - C   6        /205. BD*(   1) C   5 - H  19            0.27    1.05    0.021
  14. BD (   1) C   5 - C   6        /206. BD*(   1) C   5 - H  20            0.25    1.05    0.021
  14. BD (   1) C   5 - C   6        /207. BD*(   1) C   6 - C   7            0.59    0.99    0.030
  14. BD (   1) C   5 - C   6        /208. BD*(   1) C   6 - H  21            0.32    1.04    0.023
  14. BD (   1) C   5 - C   6        /209. BD*(   1) C   6 - H  22            0.30    1.05    0.023
  14. BD (   1) C   5 - C   6        /210. BD*(   1) C   7 - C   8            1.18    0.97    0.043
  15. BD (   1) C   5 - H  19        / 66. RY*(   2) C   4                    0.30    1.52    0.027
  15. BD (   1) C   5 - H  19        /203. BD*(   1) C   4 - H  18            1.57    0.93    0.048
  15. BD (   1) C   5 - H  19        /208. BD*(   1) C   6 - H  21            1.62    0.91    0.049
  16. BD (   1) C   5 - H  20        / 66. RY*(   2) C   4                    0.26    1.52    0.025
  16. BD (   1) C   5 - H  20        / 84. RY*(   2) C   6                    0.30    1.48    0.027
  16. BD (   1) C   5 - H  20        /202. BD*(   1) C   4 - H  17            1.55    0.93    0.048
  16. BD (   1) C   5 - H  20        /209. BD*(   1) C   6 - H  22            1.60    0.92    0.049
  17. BD (   1) C   6 - C   7        / 75. RY*(   2) C   5                    0.29    1.42    0.026
  17. BD (   1) C   6 - C   7        / 76. RY*(   3) C   5                    0.35    1.54    0.029
  17. BD (   1) C   6 - C   7        /101. RY*(   1) C   8                    0.47    1.45    0.033
  17. BD (   1) C   6 - C   7        /201. BD*(   1) C   4 - C   5            1.00    1.02    0.040
  17. BD (   1) C   6 - C   7        /204. BD*(   1) C   5 - C   6            0.58    1.02    0.031
  17. BD (   1) C   6 - C   7        /209. BD*(   1) C   6 - H  22            0.26    1.07    0.021
  17. BD (   1) C   6 - C   7        /210. BD*(   1) C   7 - C   8            0.37    0.99    0.024
  17. BD (   1) C   6 - C   7        /211. BD*(   1) C   7 - H  23            0.30    1.06    0.022
  17. BD (   1) C   6 - C   7        /212. BD*(   1) C   7 - H  24            0.33    1.06    0.024
  17. BD (   1) C   6 - C   7        /215. BD*(   1) C   8 - H  26            0.80    1.01    0.036
  18. BD (   1) C   6 - H  21        / 74. RY*(   1) C   5                    0.26    1.51    0.025
  18. BD (   1) C   6 - H  21        /205. BD*(   1) C   5 - H  19            1.53    0.93    0.048
  18. BD (   1) C   6 - H  21        /211. BD*(   1) C   7 - H  23            1.59    0.92    0.049
  19. BD (   1) C   6 - H  22        / 74. RY*(   1) C   5                    0.32    1.51    0.028
  19. BD (   1) C   6 - H  22        / 92. RY*(   1) C   7                    0.29    1.37    0.025
  19. BD (   1) C   6 - H  22        /206. BD*(   1) C   5 - H  20            1.52    0.93    0.048
  19. BD (   1) C   6 - H  22        /212. BD*(   1) C   7 - H  24            1.63    0.93    0.049
  20. BD (   1) C   7 - C   8        / 83. RY*(   1) C   6                    0.54    1.42    0.035
  20. BD (   1) C   7 - C   8        /110. RY*(   1) O   9                    0.44    1.98    0.037
  20. BD (   1) C   7 - C   8        /204. BD*(   1) C   5 - C   6            1.05    1.04    0.042
  20. BD (   1) C   7 - C   8        /207. BD*(   1) C   6 - C   7            0.48    1.03    0.028
  20. BD (   1) C   7 - C   8        /215. BD*(   1) C   8 - H  26            0.28    1.04    0.022
  20. BD (   1) C   7 - C   8        /216. BD*(   1) O   9 - H  27            0.84    1.04    0.037
  21. BD (   1) C   7 - H  23        / 84. RY*(   2) C   6                    0.31    1.50    0.028
  21. BD (   1) C   7 - H  23        /208. BD*(   1) C   6 - H  21            1.58    0.93    0.048
  21. BD (   1) C   7 - H  23        /213. BD*(   1) C   8 - O   9            0.36    0.73    0.021
  21. BD (   1) C   7 - H  23        /214. BD*(   1) C   8 - H  25            1.61    0.89    0.048
  22. BD (   1) C   7 - H  24        /209. BD*(   1) C   6 - H  22            1.53    0.94    0.048
  22. BD (   1) C   7 - H  24        /213. BD*(   1) C   8 - O   9            2.46    0.73    0.054
  23. BD (   1) C   8 - O   9        / 92. RY*(   1) C   7                    0.26    1.78    0.027
  23. BD (   1) C   8 - O   9        /188. RY*(   2) H  27                    0.26    2.21    0.030
  23. BD (   1) C   8 - O   9        /212. BD*(   1) C   7 - H  24            0.69    1.34    0.038
  24. BD (   1) C   8 - H  25        / 92. RY*(   1) C   7                    0.28    1.43    0.025
  24. BD (   1) C   8 - H  25        /111. RY*(   2) O   9                    0.32    1.67    0.029
  24. BD (   1) C   8 - H  25        /211. BD*(   1) C   7 - H  23            1.50    0.99    0.049
  24. BD (   1) C   8 - H  25        /213. BD*(   1) C   8 - O   9            0.26    0.78    0.018
  25. BD (   1) C   8 - H  26        / 94. RY*(   3) C   7                    0.27    1.35    0.024
  25. BD (   1) C   8 - H  26        /111. RY*(   2) O   9                    0.27    1.68    0.027
  25. BD (   1) C   8 - H  26        /207. BD*(   1) C   6 - C   7            1.70    0.94    0.051
  25. BD (   1) C   8 - H  26        /210. BD*(   1) C   7 - C   8            0.27    0.93    0.020
  26. BD (   1) O   9 - H  27        / 92. RY*(   1) C   7                    0.34    1.66    0.030
  26. BD (   1) O   9 - H  27        /103. RY*(   3) C   8                    0.59    1.77    0.041
  26. BD (   1) O   9 - H  27        /210. BD*(   1) C   7 - C   8            1.41    1.14    0.051
  27. CR (   1) C   1                / 47. RY*(   1) C   2                    0.27   10.91    0.069
  27. CR (   1) C   1                /119. RY*(   1) H  10                    0.40   10.51    0.081
  27. CR (   1) C   1                /123. RY*(   1) H  11                    0.34   10.50    0.076
  27. CR (   1) C   1                /127. RY*(   1) H  12                    0.34   10.50    0.076
  28. CR (   1) C   2                / 40. RY*(   3) C   1                    0.65   10.61    0.105
  28. CR (   1) C   2                / 56. RY*(   1) C   3                    0.41   10.87    0.085
  28. CR (   1) C   2                /131. RY*(   1) H  13                    0.32   10.48    0.074
  28. CR (   1) C   2                /135. RY*(   1) H  14                    0.32   10.48    0.074
  29. CR (   1) C   3                / 50. RY*(   4) C   2                    0.44   11.02    0.088
  29. CR (   1) C   3                / 65. RY*(   1) C   4                    0.38   10.88    0.082
  29. CR (   1) C   3                / 68. RY*(   4) C   4                    0.28   10.88    0.069
  29. CR (   1) C   3                /139. RY*(   1) H  15                    0.33   10.49    0.074
  29. CR (   1) C   3                /143. RY*(   1) H  16                    0.33   10.49    0.074
  30. CR (   1) C   4                / 56. RY*(   1) C   3                    0.29   10.89    0.071
  30. CR (   1) C   4                / 59. RY*(   4) C   3                    0.37   10.84    0.080
  30. CR (   1) C   4                / 75. RY*(   2) C   5                    0.39   10.87    0.082
  30. CR (   1) C   4                / 77. RY*(   4) C   5                    0.28   10.86    0.070
  30. CR (   1) C   4                /147. RY*(   1) H  17                    0.33   10.49    0.074
  30. CR (   1) C   4                /151. RY*(   1) H  18                    0.33   10.49    0.074
  31. CR (   1) C   5                / 65. RY*(   1) C   4                    0.35   10.89    0.078
  31. CR (   1) C   5                / 68. RY*(   4) C   4                    0.33   10.89    0.075
  31. CR (   1) C   5                / 83. RY*(   1) C   6                    0.31   10.85    0.073
  31. CR (   1) C   5                / 86. RY*(   4) C   6                    0.31   10.90    0.073
  31. CR (   1) C   5                /155. RY*(   1) H  19                    0.33   10.49    0.074
  31. CR (   1) C   5                /159. RY*(   1) H  20                    0.33   10.49    0.074
  32. CR (   1) C   6                / 75. RY*(   2) C   5                    0.35   10.88    0.078
  32. CR (   1) C   6                / 77. RY*(   4) C   5                    0.32   10.87    0.074
  32. CR (   1) C   6                / 94. RY*(   3) C   7                    0.35   10.87    0.078
  32. CR (   1) C   6                /163. RY*(   1) H  21                    0.33   10.49    0.074
  32. CR (   1) C   6                /167. RY*(   1) H  22                    0.37   10.49    0.078
  33. CR (   1) C   7                / 83. RY*(   1) C   6                    0.31   10.86    0.074
  33. CR (   1) C   7                / 86. RY*(   4) C   6                    0.30   10.92    0.072
  33. CR (   1) C   7                /105. RY*(   5) C   8                    0.30   11.33    0.074
  33. CR (   1) C   7                /171. RY*(   1) H  23                    0.36   10.48    0.077
  33. CR (   1) C   7                /175. RY*(   1) H  24                    0.35   10.49    0.077
  34. CR (   1) C   8                / 95. RY*(   4) C   7                    0.31   11.23    0.074
  34. CR (   1) C   8                /179. RY*(   1) H  25                    0.38   10.54    0.080
  34. CR (   1) C   8                /183. RY*(   1) H  26                    0.43   10.53    0.085
  34. CR (   1) C   8                /213. BD*(   1) C   8 - O   9            0.63   10.42    0.102
  35. CR (   1) O   9                /101. RY*(   1) C   8                    0.31   19.88    0.099
  35. CR (   1) O   9                /103. RY*(   3) C   8                    0.48   20.04    0.124
  35. CR (   1) O   9                /105. RY*(   5) C   8                    0.40   20.30    0.114
  36. LP (   1) O   9                /101. RY*(   1) C   8                    0.30    1.49    0.027
  36. LP (   1) O   9                /102. RY*(   2) C   8                    0.43    2.02    0.037
  36. LP (   1) O   9                /188. RY*(   2) H  27                    0.31    1.98    0.032
  36. LP (   1) O   9                /189. RY*(   3) H  27                    0.27    1.57    0.026
  36. LP (   1) O   9                /210. BD*(   1) C   7 - C   8            0.36    1.03    0.024
  36. LP (   1) O   9                /214. BD*(   1) C   8 - H  25            0.78    1.06    0.036
  36. LP (   1) O   9                /215. BD*(   1) C   8 - H  26            0.40    1.06    0.026
  37. LP (   2) O   9                /104. RY*(   4) C   8                    0.59    2.43    0.048
  37. LP (   2) O   9                /187. RY*(   1) H  27                    0.98    1.99    0.056
  37. LP (   2) O   9                /214. BD*(   1) C   8 - H  25            2.42    0.80    0.056
  37. LP (   2) O   9                /215. BD*(   1) C   8 - H  26            3.17    0.80    0.064


 Natural Bond Orbitals (Summary):

                                                            Principal Delocalizations
           NBO                        Occupancy    Energy   (geminal,vicinal,remote)
 ====================================================================================
 Molecular unit  1  (C8H18O)
     1. BD (   1) C   1 - C   2          0.99399    -0.72008  198(v),58(v),195(g),197(g)
                                                    196(g)
     2. BD (   1) C   1 - H  10          0.99399    -0.60414  195(v)
     3. BD (   1) C   1 - H  11          0.99442    -0.59482  196(v)
     4. BD (   1) C   1 - H  12          0.99442    -0.59429  197(v)
     5. BD (   1) C   2 - C   3          0.99094    -0.73433  201(v),192(v),38(v),198(g)
                                                    67(v),191(g),200(g),199(g)
     6. BD (   1) C   2 - H  13          0.98885    -0.59693  199(v),193(v),39(v)
     7. BD (   1) C   2 - H  14          0.98884    -0.59655  200(v),194(v),39(v)
     8. BD (   1) C   3 - C   4          0.99041    -0.73915  204(v),191(v),47(v),201(g)
                                                    195(g),76(v),203(g),202(g)
     9. BD (   1) C   3 - H  15          0.98889    -0.60642  203(v),196(v),48(v)
    10. BD (   1) C   3 - H  16          0.98885    -0.60622  202(v),197(v),66(v),48(v)
    11. BD (   1) C   4 - C   5          0.99039    -0.74857  207(v),195(v),85(v),204(g)
                                                    198(g),56(v),206(g),205(g)
    12. BD (   1) C   4 - H  17          0.98883    -0.61381  206(v),200(v),57(v)
    13. BD (   1) C   4 - H  18          0.98878    -0.61313  205(v),199(v),74(v)
    14. BD (   1) C   5 - C   6          0.98996    -0.74994  210(v),198(v),207(g),93(v)
                                                    201(g),65(v),208(g),67(v)
                                                    209(g),205(g)
    15. BD (   1) C   5 - H  19          0.98873    -0.61919  208(v),203(v),66(v)
    16. BD (   1) C   5 - H  20          0.98888    -0.62036  209(v),202(v),84(v),66(v)
    17. BD (   1) C   6 - C   7          0.99059    -0.76360  201(v),215(v),204(g),101(v)
                                                    210(g),76(v),212(g),211(g)
                                                    75(v),209(g)
    18. BD (   1) C   6 - H  21          0.98897    -0.62824  211(v),205(v),74(v)
    19. BD (   1) C   6 - H  22          0.98883    -0.63109  212(v),206(v),74(v),92(v)
    20. BD (   1) C   7 - C   8          0.99192    -0.78801  204(v),216(v),83(v),207(g)
                                                    110(v),215(g)
    21. BD (   1) C   7 - H  23          0.98751    -0.63574  214(v),208(v),213(v),84(v)
    22. BD (   1) C   7 - H  24          0.98576    -0.63929  213(v),209(v)
    23. BD (   1) C   8 - O   9          0.99786    -1.04214  212(v),188(v),92(v)
    24. BD (   1) C   8 - H  25          0.99412    -0.69200  211(v),111(v),92(v),213(g)
    25. BD (   1) C   8 - H  26          0.99402    -0.70197  207(v),111(v),210(g),94(v)
    26. BD (   1) O   9 - H  27          0.99493    -0.92032  210(v),103(v),92(r)
    27. CR (   1) C   1                  0.99961   -10.18574  119(v),123(v),127(v),47(v)
    28. CR (   1) C   2                  0.99956   -10.19834  40(v),56(v),131(v),135(v)
    29. CR (   1) C   3                  0.99955   -10.20537  50(v),65(v),139(v),143(v)
                                                    68(v)
    30. CR (   1) C   4                  0.99955   -10.21196  75(v),59(v),147(v),151(v)
                                                    56(v),77(v)
    31. CR (   1) C   5                  0.99955   -10.21769  65(v),155(v),159(v),68(v)
                                                    83(v),86(v)
    32. CR (   1) C   6                  0.99955   -10.22501  167(v),75(v),94(v),163(v)
                                                    77(v)
    33. CR (   1) C   7                  0.99955   -10.23527  171(v),175(v),83(v),105(v)
                                                    86(v)
    34. CR (   1) C   8                  0.99951   -10.32621  213(g),183(v),179(v),95(v)
    35. CR (   1) O   9                  0.99988   -19.19766  103(v),105(v),101(v)
    36. LP (   1) O   9                  0.99217    -0.80578  214(v),102(v),215(v),210(v)
                                                    188(v),101(v),189(v)
    37. LP (   2) O   9                  0.98507    -0.54737  215(v),214(v),187(v),104(v)
    38. RY*(   1) C   1                  0.00165     0.68808   
    39. RY*(   2) C   1                  0.00088     0.82253   
    40. RY*(   3) C   1                  0.00020     0.41048   
    41. RY*(   4) C   1                  0.00007     1.10714   
    42. RY*(   5) C   1                  0.00001     1.90855   
    43. RY*(   6) C   1                  0.00000     1.85330   
    44. RY*(   7) C   1                  0.00000     2.02933   
    45. RY*(   8) C   1                  0.00000     1.92909   
    46. RY*(   9) C   1                  0.00000     2.14742   
    47. RY*(   1) C   2                  0.00176     0.72591   
    48. RY*(   2) C   2                  0.00153     0.88753   
    49. RY*(   3) C   2                  0.00053     0.90465   
    50. RY*(   4) C   2                  0.00019     0.81236   
    51. RY*(   5) C   2                  0.00019     1.90192   
    52. RY*(   6) C   2                  0.00007     1.52799   
    53. RY*(   7) C   2                  0.00004     2.00748   
    54. RY*(   8) C   2                  0.00000     2.06105   
    55. RY*(   9) C   2                  0.00000     2.06545   
    56. RY*(   1) C   3                  0.00177     0.67351   
    57. RY*(   2) C   3                  0.00172     0.90206   
    58. RY*(   3) C   3                  0.00161     0.79863   
    59. RY*(   4) C   3                  0.00020     0.62866   
    60. RY*(   5) C   3                  0.00020     1.89585   
    61. RY*(   6) C   3                  0.00008     1.90869   
    62. RY*(   7) C   3                  0.00004     2.04434   
    63. RY*(   8) C   3                  0.00000     2.06479   
    64. RY*(   9) C   3                  0.00000     2.06979   
    65. RY*(   1) C   4                  0.00178     0.67095   
    66. RY*(   2) C   4                  0.00179     0.89708   
    67. RY*(   3) C   4                  0.00161     0.78300   
    68. RY*(   4) C   4                  0.00019     0.67210   
    69. RY*(   5) C   4                  0.00020     1.89268   
    70. RY*(   6) C   4                  0.00007     1.89616   
    71. RY*(   7) C   4                  0.00004     2.04693   
    72. RY*(   8) C   4                  0.00000     2.06465   
    73. RY*(   9) C   4                  0.00000     2.06810   
    74. RY*(   1) C   5                  0.00183     0.88389   
    75. RY*(   2) C   5                  0.00179     0.65971   
    76. RY*(   3) C   5                  0.00159     0.77582   
    77. RY*(   4) C   5                  0.00020     0.64876   
    78. RY*(   5) C   5                  0.00019     1.89062   
    79. RY*(   6) C   5                  0.00007     1.91190   
    80. RY*(   7) C   5                  0.00004     2.04661   
    81. RY*(   8) C   5                  0.00000     2.05848   
    82. RY*(   9) C   5                  0.00000     2.07065   
    83. RY*(   1) C   6                  0.00219     0.62882   
    84. RY*(   2) C   6                  0.00180     0.86266   
    85. RY*(   3) C   6                  0.00162     0.75447   
    86. RY*(   4) C   6                  0.00019     0.68550   
    87. RY*(   5) C   6                  0.00019     1.88538   
    88. RY*(   6) C   6                  0.00008     1.87079   
    89. RY*(   7) C   6                  0.00004     2.03150   
    90. RY*(   8) C   6                  0.00000     2.05892   
    91. RY*(   9) C   6                  0.00000     2.05889   
    92. RY*(   1) C   7                  0.00229     0.73515   
    93. RY*(   2) C   7                  0.00163     0.73150   
    94. RY*(   3) C   7                  0.00064     0.64919   
    95. RY*(   4) C   7                  0.00041     0.90779   
    96. RY*(   5) C   7                  0.00011     1.74431   
    97. RY*(   6) C   7                  0.00006     1.91355   
    98. RY*(   7) C   7                  0.00007     1.85743   
    99. RY*(   8) C   7                  0.00001     2.02621   
   100. RY*(   9) C   7                  0.00001     2.05830   
   101. RY*(   1) C   8                  0.00172     0.68611   
   102. RY*(   2) C   8                  0.00105     1.21434   
   103. RY*(   3) C   8                  0.00084     0.84490   
   104. RY*(   4) C   8                  0.00070     1.88584   
   105. RY*(   5) C   8                  0.00047     1.09889   
   106. RY*(   6) C   8                  0.00012     1.48424   
   107. RY*(   7) C   8                  0.00005     1.34625   
   108. RY*(   8) C   8                  0.00000     1.58772   
   109. RY*(   9) C   8                  0.00001     1.77602   
   110. RY*(   1) O   9                  0.00083     1.18852   
   111. RY*(   2) O   9                  0.00070     0.97846   
   112. RY*(   3) O   9                  0.00007     1.51517   
   113. RY*(   4) O   9                  0.00002     1.10940   
   114. RY*(   5) O   9                  0.00001     2.49117   
   115. RY*(   6) O   9                  0.00000     2.69184   
   116. RY*(   7) O   9                  0.00001     2.56559   
   117. RY*(   8) O   9                  0.00000     2.65434   
   118. RY*(   9) O   9                  0.00000     2.40817   
   119. RY*(   1) H  10                  0.00058     0.32046   
   120. RY*(   2) H  10                  0.00011     1.66380   
   121. RY*(   3) H  10                  0.00007     1.66710   
   122. RY*(   4) H  10                  0.00002     2.13351   
   123. RY*(   1) H  11                  0.00078     0.31581   
   124. RY*(   2) H  11                  0.00010     1.67980   
   125. RY*(   3) H  11                  0.00007     1.68020   
   126. RY*(   4) H  11                  0.00002     2.15441   
   127. RY*(   1) H  12                  0.00078     0.31579   
   128. RY*(   2) H  12                  0.00009     1.68017   
   129. RY*(   3) H  12                  0.00007     1.68080   
   130. RY*(   4) H  12                  0.00002     2.15522   
   131. RY*(   1) H  13                  0.00132     0.27824   
   132. RY*(   2) H  13                  0.00009     1.69596   
   133. RY*(   3) H  13                  0.00006     1.70273   
   134. RY*(   4) H  13                  0.00002     2.20869   
   135. RY*(   1) H  14                  0.00132     0.27827   
   136. RY*(   2) H  14                  0.00009     1.69735   
   137. RY*(   3) H  14                  0.00006     1.70227   
   138. RY*(   4) H  14                  0.00002     2.20936   
   139. RY*(   1) H  15                  0.00139     0.28018   
   140. RY*(   2) H  15                  0.00009     1.70620   
   141. RY*(   3) H  15                  0.00006     1.73079   
   142. RY*(   4) H  15                  0.00002     2.20797   
   143. RY*(   1) H  16                  0.00139     0.27963   
   144. RY*(   2) H  16                  0.00009     1.70588   
   145. RY*(   3) H  16                  0.00006     1.73081   
   146. RY*(   4) H  16                  0.00002     2.20834   
   147. RY*(   1) H  17                  0.00136     0.27620   
   148. RY*(   2) H  17                  0.00009     1.70506   
   149. RY*(   3) H  17                  0.00006     1.73086   
   150. RY*(   4) H  17                  0.00002     2.20150   
   151. RY*(   1) H  18                  0.00135     0.27585   
   152. RY*(   2) H  18                  0.00009     1.70496   
   153. RY*(   3) H  18                  0.00006     1.73357   
   154. RY*(   4) H  18                  0.00002     2.20240   
   155. RY*(   1) H  19                  0.00133     0.27267   
   156. RY*(   2) H  19                  0.00009     1.70053   
   157. RY*(   3) H  19                  0.00006     1.72679   
   158. RY*(   4) H  19                  0.00002     2.19592   
   159. RY*(   1) H  20                  0.00134     0.26872   
   160. RY*(   2) H  20                  0.00009     1.69692   
   161. RY*(   3) H  20                  0.00006     1.72515   
   162. RY*(   4) H  20                  0.00002     2.19338   
   163. RY*(   1) H  21                  0.00135     0.26378   
   164. RY*(   2) H  21                  0.00009     1.68944   
   165. RY*(   3) H  21                  0.00005     1.71113   
   166. RY*(   4) H  21                  0.00002     2.18315   
   167. RY*(   1) H  22                  0.00157     0.26382   
   168. RY*(   2) H  22                  0.00009     1.69802   
   169. RY*(   3) H  22                  0.00006     1.69750   
   170. RY*(   4) H  22                  0.00002     2.20327   
   171. RY*(   1) H  23                  0.00155     0.24630   
   172. RY*(   2) H  23                  0.00008     1.75463   
   173. RY*(   3) H  23                  0.00006     1.65084   
   174. RY*(   4) H  23                  0.00002     2.15322   
   175. RY*(   1) H  24                  0.00098     0.25266   
   176. RY*(   2) H  24                  0.00009     1.68154   
   177. RY*(   3) H  24                  0.00006     1.67091   
   178. RY*(   4) H  24                  0.00002     2.16195   
   179. RY*(   1) H  25                  0.00121     0.21077   
   180. RY*(   2) H  25                  0.00010     1.62616   
   181. RY*(   3) H  25                  0.00006     1.70280   
   182. RY*(   4) H  25                  0.00001     2.02237   
   183. RY*(   1) H  26                  0.00094     0.20654   
   184. RY*(   2) H  26                  0.00012     1.58383   
   185. RY*(   3) H  26                  0.00005     1.69182   
   186. RY*(   4) H  26                  0.00002     2.00712   
   187. RY*(   1) H  27                  0.00071     1.43766   
   188. RY*(   2) H  27                  0.00062     1.17183   
   189. RY*(   3) H  27                  0.00038     0.76642   
   190. RY*(   4) H  27                  0.00001     2.12679   
   191. BD*(   1) C   1 - C   2          0.00320     0.28152   
   192. BD*(   1) C   1 - H  10          0.00236     0.34071   
   193. BD*(   1) C   1 - H  11          0.00412     0.33875   
   194. BD*(   1) C   1 - H  12          0.00412     0.33912   
   195. BD*(   1) C   2 - C   3          0.00737     0.26895   
   196. BD*(   1) C   2 - H  13          0.00857     0.33134   
   197. BD*(   1) C   2 - H  14          0.00857     0.33182   
   198. BD*(   1) C   3 - C   4          0.00649     0.26571   
   199. BD*(   1) C   3 - H  15          0.00898     0.31714   
   200. BD*(   1) C   3 - H  16          0.00899     0.31714   
   201. BD*(   1) C   4 - C   5          0.00611     0.25837   
   202. BD*(   1) C   4 - H  17          0.00888     0.30976   
   203. BD*(   1) C   4 - H  18          0.00892     0.30973   
   204. BD*(   1) C   5 - C   6          0.00625     0.25351   
   205. BD*(   1) C   5 - H  19          0.00874     0.30459   
   206. BD*(   1) C   5 - H  20          0.00882     0.30288   
   207. BD*(   1) C   6 - C   7          0.00734     0.23974   
   208. BD*(   1) C   6 - H  21          0.00881     0.29421   
   209. BD*(   1) C   6 - H  22          0.00868     0.30270   
   210. BD*(   1) C   7 - C   8          0.00853     0.22427   
   211. BD*(   1) C   7 - H  23          0.00854     0.29592   
   212. BD*(   1) C   7 - H  24          0.00647     0.29496   
   213. BD*(   1) C   8 - O   9          0.01000     0.09284   
   214. BD*(   1) C   8 - H  25          0.01279     0.25139   
   215. BD*(   1) C   8 - H  26          0.01138     0.24969   
   216. BD*(   1) O   9 - H  27          0.00249     0.24952   
       -------------------------------
              Total Lewis   36.73724  ( 99.2898%)
        Valence non-Lewis    0.19553  (  0.5285%)
        Rydberg non-Lewis    0.06724  (  0.1817%)
       -------------------------------
            Total unit  1   37.00000  (100.0000%)
           Charge unit  1    0.00000


 ***************************************************
 *******         Beta  spin orbitals         *******
 ***************************************************


 NATURAL POPULATIONS:  Natural atomic orbital occupancies 
                                                          
   NAO  Atom  No  lang   Type(AO)    Occupancy      Energy
 ----------------------------------------------------------
     1    C    1  S      Cor( 1S)     0.99960     -10.18523
     2    C    1  S      Val( 2S)     0.55051      -0.35192
     3    C    1  S      Ryd( 3S)     0.00020       0.75860
     4    C    1  px     Val( 2p)     0.50326      -0.17553
     5    C    1  px     Ryd( 3p)     0.00098       0.45270
     6    C    1  py     Val( 2p)     0.60379      -0.18851
     7    C    1  py     Ryd( 3p)     0.00081       0.48410
     8    C    1  pz     Val( 2p)     0.61025      -0.18812
     9    C    1  pz     Ryd( 3p)     0.00070       0.47638
    10    C    1  dxy    Ryd( 3d)     0.00027       2.19790
    11    C    1  dxz    Ryd( 3d)     0.00013       2.01122
    12    C    1  dyz    Ryd( 3d)     0.00018       2.11381
    13    C    1  dx2y2  Ryd( 3d)     0.00025       2.13016
    14    C    1  dz2    Ryd( 3d)     0.00037       2.30963

    15    C    2  S      Cor( 1S)     0.99956     -10.19727
    16    C    2  S      Val( 2S)     0.51352      -0.33868
    17    C    2  S      Ryd( 3S)     0.00059       0.78885
    18    C    2  px     Val( 2p)     0.45975      -0.18568
    19    C    2  px     Ryd( 3p)     0.00120       0.51601
    20    C    2  py     Val( 2p)     0.57740      -0.19675
    21    C    2  py     Ryd( 3p)     0.00079       0.48613
    22    C    2  pz     Val( 2p)     0.60653      -0.19945
    23    C    2  pz     Ryd( 3p)     0.00125       0.57552
    24    C    2  dxy    Ryd( 3d)     0.00030       2.10462
    25    C    2  dxz    Ryd( 3d)     0.00021       1.96597
    26    C    2  dyz    Ryd( 3d)     0.00024       2.08208
    27    C    2  dx2y2  Ryd( 3d)     0.00038       2.13143
    28    C    2  dz2    Ryd( 3d)     0.00044       2.29257

    29    C    3  S      Cor( 1S)     0.99956     -10.20412
    30    C    3  S      Val( 2S)     0.51186      -0.34435
    31    C    3  S      Ryd( 3S)     0.00094       0.78336
    32    C    3  px     Val( 2p)     0.43848      -0.19036
    33    C    3  px     Ryd( 3p)     0.00140       0.57298
    34    C    3  py     Val( 2p)     0.58476      -0.21000
    35    C    3  py     Ryd( 3p)     0.00101       0.52118
    36    C    3  pz     Val( 2p)     0.60945      -0.21174
    37    C    3  pz     Ryd( 3p)     0.00140       0.60525
    38    C    3  dxy    Ryd( 3d)     0.00026       2.09937
    39    C    3  dxz    Ryd( 3d)     0.00022       1.96243
    40    C    3  dyz    Ryd( 3d)     0.00024       2.07194
    41    C    3  dx2y2  Ryd( 3d)     0.00039       2.13639
    42    C    3  dz2    Ryd( 3d)     0.00045       2.28606

    43    C    4  S      Cor( 1S)     0.99956     -10.21083
    44    C    4  S      Val( 2S)     0.51022      -0.35013
    45    C    4  S      Ryd( 3S)     0.00087       0.79471
    46    C    4  px     Val( 2p)     0.44621      -0.19787
    47    C    4  px     Ryd( 3p)     0.00136       0.57848
    48    C    4  py     Val( 2p)     0.58213      -0.21668
    49    C    4  py     Ryd( 3p)     0.00106       0.52003
    50    C    4  pz     Val( 2p)     0.61032      -0.21965
    51    C    4  pz     Ryd( 3p)     0.00144       0.60958
    52    C    4  dxy    Ryd( 3d)     0.00028       2.10015
    53    C    4  dxz    Ryd( 3d)     0.00020       1.95968
    54    C    4  dyz    Ryd( 3d)     0.00024       2.06668
    55    C    4  dx2y2  Ryd( 3d)     0.00037       2.13194
    56    C    4  dz2    Ryd( 3d)     0.00044       2.28011

    57    C    5  S      Cor( 1S)     0.99955     -10.21673
    58    C    5  S      Val( 2S)     0.50935      -0.35607
    59    C    5  S      Ryd( 3S)     0.00086       0.78914
    60    C    5  px     Val( 2p)     0.46219      -0.20650
    61    C    5  px     Ryd( 3p)     0.00137       0.57147
    62    C    5  py     Val( 2p)     0.57579      -0.22222
    63    C    5  py     Ryd( 3p)     0.00107       0.51449
    64    C    5  pz     Val( 2p)     0.60959      -0.22550
    65    C    5  pz     Ryd( 3p)     0.00150       0.60573
    66    C    5  dxy    Ryd( 3d)     0.00027       2.09667
    67    C    5  dxz    Ryd( 3d)     0.00022       1.95214
    68    C    5  dyz    Ryd( 3d)     0.00024       2.06395
    69    C    5  dx2y2  Ryd( 3d)     0.00038       2.12376
    70    C    5  dz2    Ryd( 3d)     0.00044       2.27465

    71    C    6  S      Cor( 1S)     0.99956     -10.22402
    72    C    6  S      Val( 2S)     0.51044      -0.36473
    73    C    6  S      Ryd( 3S)     0.00101       0.76983
    74    C    6  px     Val( 2p)     0.46393      -0.21711
    75    C    6  px     Ryd( 3p)     0.00146       0.54886
    76    C    6  py     Val( 2p)     0.57585      -0.23041
    77    C    6  py     Ryd( 3p)     0.00106       0.50143
    78    C    6  pz     Val( 2p)     0.60719      -0.23264
    79    C    6  pz     Ryd( 3p)     0.00148       0.59235
    80    C    6  dxy    Ryd( 3d)     0.00028       2.08694
    81    C    6  dxz    Ryd( 3d)     0.00022       1.94355
    82    C    6  dyz    Ryd( 3d)     0.00024       2.06206
    83    C    6  dx2y2  Ryd( 3d)     0.00034       2.11535
    84    C    6  dz2    Ryd( 3d)     0.00044       2.26252

    85    C    7  S      Cor( 1S)     0.99954     -10.23466
    86    C    7  S      Val( 2S)     0.51584      -0.38258
    87    C    7  S      Ryd( 3S)     0.00094       0.75963
    88    C    7  px     Val( 2p)     0.48074      -0.23551
    89    C    7  px     Ryd( 3p)     0.00117       0.47905
    90    C    7  py     Val( 2p)     0.57877      -0.24187
    91    C    7  py     Ryd( 3p)     0.00148       0.47723
    92    C    7  pz     Val( 2p)     0.61641      -0.24503
    93    C    7  pz     Ryd( 3p)     0.00154       0.55457
    94    C    7  dxy    Ryd( 3d)     0.00027       2.06809
    95    C    7  dxz    Ryd( 3d)     0.00016       1.91386
    96    C    7  dyz    Ryd( 3d)     0.00028       2.08197
    97    C    7  dx2y2  Ryd( 3d)     0.00037       2.08795
    98    C    7  dz2    Ryd( 3d)     0.00041       2.23942

    99    C    8  S      Cor( 1S)     0.99952     -10.32582
   100    C    8  S      Val( 2S)     0.51445      -0.42267
   101    C    8  S      Ryd( 3S)     0.00113       0.60899
   102    C    8  px     Val( 2p)     0.53307      -0.27173
   103    C    8  px     Ryd( 3p)     0.00119       0.40525
   104    C    8  py     Val( 2p)     0.42202      -0.26175
   105    C    8  py     Ryd( 3p)     0.00146       0.42155
   106    C    8  pz     Val( 2p)     0.52877      -0.26774
   107    C    8  pz     Ryd( 3p)     0.00111       0.43764
   108    C    8  dxy    Ryd( 3d)     0.00058       2.11425
   109    C    8  dxz    Ryd( 3d)     0.00038       1.87762
   110    C    8  dyz    Ryd( 3d)     0.00086       1.98423
   111    C    8  dx2y2  Ryd( 3d)     0.00076       1.93534
   112    C    8  dz2    Ryd( 3d)     0.00057       2.19296

   113    O    9  S      Cor( 1S)     0.99987     -19.18920
   114    O    9  S      Val( 2S)     0.84234      -1.07290
   115    O    9  S      Ryd( 3S)     0.00072       1.19980
   116    O    9  px     Val( 2p)     0.74655      -0.48324
   117    O    9  px     Ryd( 3p)     0.00092       0.99637
   118    O    9  py     Val( 2p)     0.70427      -0.48693
   119    O    9  py     Ryd( 3p)     0.00083       0.92873
   120    O    9  pz     Val( 2p)     0.78542      -0.49386
   121    O    9  pz     Ryd( 3p)     0.00064       0.88048
   122    O    9  dxy    Ryd( 3d)     0.00040       2.84615
   123    O    9  dxz    Ryd( 3d)     0.00050       2.70108
   124    O    9  dyz    Ryd( 3d)     0.00047       2.76702
   125    O    9  dx2y2  Ryd( 3d)     0.00036       2.80264
   126    O    9  dz2    Ryd( 3d)     0.00044       2.63154

   127    H   10  S      Val( 1S)     0.34999      -0.01937
   128    H   10  S      Ryd( 2S)     0.00052       0.25061
   129    H   10  px     Ryd( 2p)     0.00026       2.01063
   130    H   10  py     Ryd( 2p)     0.00015       1.85350
   131    H   10  pz     Ryd( 2p)     0.00011       1.70239

   132    H   11  S      Val( 1S)     0.38547      -0.03266
   133    H   11  S      Ryd( 2S)     0.00075       0.26522
   134    H   11  px     Ryd( 2p)     0.00007       1.64572
   135    H   11  py     Ryd( 2p)     0.00010       1.67362
   136    H   11  pz     Ryd( 2p)     0.00035       2.25477

   137    H   12  S      Val( 1S)     0.38684      -0.03279
   138    H   12  S      Ryd( 2S)     0.00075       0.26542
   139    H   12  px     Ryd( 2p)     0.00008       1.66378
   140    H   12  py     Ryd( 2p)     0.00031       2.14632
   141    H   12  pz     Ryd( 2p)     0.00013       1.76451

   142    H   13  S      Val( 1S)     0.38307      -0.03622
   143    H   13  S      Ryd( 2S)     0.00130       0.26217
   144    H   13  px     Ryd( 2p)     0.00006       1.70337
   145    H   13  py     Ryd( 2p)     0.00010       1.68668
   146    H   13  pz     Ryd( 2p)     0.00036       2.24332

   147    H   14  S      Val( 1S)     0.38456      -0.03639
   148    H   14  S      Ryd( 2S)     0.00130       0.26224
   149    H   14  px     Ryd( 2p)     0.00006       1.70350
   150    H   14  py     Ryd( 2p)     0.00032       2.14616
   151    H   14  pz     Ryd( 2p)     0.00013       1.78411

   152    H   15  S      Val( 1S)     0.38358      -0.04763
   153    H   15  S      Ryd( 2S)     0.00137       0.26646
   154    H   15  px     Ryd( 2p)     0.00005       1.72749
   155    H   15  py     Ryd( 2p)     0.00010       1.70209
   156    H   15  pz     Ryd( 2p)     0.00036       2.23828

   157    H   16  S      Val( 1S)     0.38365      -0.04755
   158    H   16  S      Ryd( 2S)     0.00137       0.26599
   159    H   16  px     Ryd( 2p)     0.00006       1.73478
   160    H   16  py     Ryd( 2p)     0.00032       2.14450
   161    H   16  pz     Ryd( 2p)     0.00014       1.78842

   162    H   17  S      Val( 1S)     0.38199      -0.05428
   163    H   17  S      Ryd( 2S)     0.00132       0.26199
   164    H   17  px     Ryd( 2p)     0.00006       1.73745
   165    H   17  py     Ryd( 2p)     0.00032       2.13832
   166    H   17  pz     Ryd( 2p)     0.00014       1.78567

   167    H   18  S      Val( 1S)     0.38356      -0.05460
   168    H   18  S      Ryd( 2S)     0.00134       0.26169
   169    H   18  px     Ryd( 2p)     0.00006       1.73357
   170    H   18  py     Ryd( 2p)     0.00010       1.69801
   171    H   18  pz     Ryd( 2p)     0.00036       2.23230

   172    H   19  S      Val( 1S)     0.38198      -0.05940
   173    H   19  S      Ryd( 2S)     0.00131       0.25801
   174    H   19  px     Ryd( 2p)     0.00006       1.72662
   175    H   19  py     Ryd( 2p)     0.00009       1.69378
   176    H   19  pz     Ryd( 2p)     0.00036       2.22699

   177    H   20  S      Val( 1S)     0.37763      -0.05918
   178    H   20  S      Ryd( 2S)     0.00131       0.25472
   179    H   20  px     Ryd( 2p)     0.00006       1.73136
   180    H   20  py     Ryd( 2p)     0.00032       2.13033
   181    H   20  pz     Ryd( 2p)     0.00014       1.78041

   182    H   21  S      Val( 1S)     0.38440      -0.07096
   183    H   21  S      Ryd( 2S)     0.00133       0.24736
   184    H   21  px     Ryd( 2p)     0.00006       1.71227
   185    H   21  py     Ryd( 2p)     0.00010       1.68143
   186    H   21  pz     Ryd( 2p)     0.00036       2.21541

   187    H   22  S      Val( 1S)     0.37389      -0.06138
   188    H   22  S      Ryd( 2S)     0.00168       0.25370
   189    H   22  px     Ryd( 2p)     0.00006       1.71383
   190    H   22  py     Ryd( 2p)     0.00032       2.12829
   191    H   22  pz     Ryd( 2p)     0.00014       1.78247

   192    H   23  S      Val( 1S)     0.37431      -0.06732
   193    H   23  S      Ryd( 2S)     0.00158       0.23453
   194    H   23  px     Ryd( 2p)     0.00006       1.66607
   195    H   23  py     Ryd( 2p)     0.00009       1.70824
   196    H   23  pz     Ryd( 2p)     0.00036       2.20650

   197    H   24  S      Val( 1S)     0.37340      -0.07117
   198    H   24  S      Ryd( 2S)     0.00098       0.22836
   199    H   24  px     Ryd( 2p)     0.00006       1.67842
   200    H   24  py     Ryd( 2p)     0.00033       2.09365
   201    H   24  pz     Ryd( 2p)     0.00013       1.77549

   202    H   25  S      Val( 1S)     0.35939      -0.10711
   203    H   25  S      Ryd( 2S)     0.00110       0.19493
   204    H   25  px     Ryd( 2p)     0.00009       1.60751
   205    H   25  py     Ryd( 2p)     0.00007       1.63986
   206    H   25  pz     Ryd( 2p)     0.00038       2.15636

   207    H   26  S      Val( 1S)     0.31508      -0.09131
   208    H   26  S      Ryd( 2S)     0.00065       0.18085
   209    H   26  px     Ryd( 2p)     0.00023       1.90447
   210    H   26  py     Ryd( 2p)     0.00020       1.82342
   211    H   26  pz     Ryd( 2p)     0.00012       1.64725

   212    H   27  S      Val( 1S)     0.25312      -0.07177
   213    H   27  S      Ryd( 2S)     0.00046       0.23909
   214    H   27  px     Ryd( 2p)     0.00102       2.03065
   215    H   27  py     Ryd( 2p)     0.00074       1.71049
   216    H   27  pz     Ryd( 2p)     0.00057       1.55450


 Summary of Natural Population Analysis:                  
                                                          
                                       Natural Population 
                Natural  -----------------------------------------------
    Atom  No    Charge         Core      Valence    Rydberg      Total
 -----------------------------------------------------------------------
      C    1   -0.27132      0.99960     2.26781    0.00391     3.27132
      C    2   -0.16218      0.99956     2.15721    0.00541     3.16218
      C    3   -0.15041      0.99956     2.14455    0.00631     3.15041
      C    4   -0.15470      0.99956     2.14888    0.00626     3.15470
      C    5   -0.16282      0.99955     2.15693    0.00634     3.16282
      C    6   -0.16351      0.99956     2.15741    0.00654     3.16351
      C    7   -0.19793      0.99954     2.19176    0.00663     3.19793
      C    8   -0.00588      0.99952     1.99832    0.00804     3.00588
      O    9   -0.08374      0.99987     3.07858    0.00528     4.08374
      H   10    0.14897      0.00000     0.34999    0.00104     0.35103
      H   11    0.11327      0.00000     0.38547    0.00126     0.38673
      H   12    0.11189      0.00000     0.38684    0.00127     0.38811
      H   13    0.11511      0.00000     0.38307    0.00182     0.38489
      H   14    0.11362      0.00000     0.38456    0.00182     0.38638
      H   15    0.11453      0.00000     0.38358    0.00189     0.38547
      H   16    0.11447      0.00000     0.38365    0.00189     0.38553
      H   17    0.11617      0.00000     0.38199    0.00184     0.38383
      H   18    0.11458      0.00000     0.38356    0.00186     0.38542
      H   19    0.11619      0.00000     0.38198    0.00182     0.38381
      H   20    0.12055      0.00000     0.37763    0.00182     0.37945
      H   21    0.11375      0.00000     0.38440    0.00185     0.38625
      H   22    0.12391      0.00000     0.37389    0.00220     0.37609
      H   23    0.12360      0.00000     0.37431    0.00208     0.37640
      H   24    0.12510      0.00000     0.37340    0.00150     0.37490
      H   25    0.13897      0.00000     0.35939    0.00164     0.36103
      H   26    0.18372      0.00000     0.31508    0.00120     0.31628
      H   27    0.24408      0.00000     0.25312    0.00280     0.25592
 =======================================================================
   * Total *    1.00000      8.99631    26.91736    0.08632    36.00000

                                 Natural Population      
 --------------------------------------------------------
   Core                       8.99631 ( 99.9590% of   9)
   Valence                   26.91736 ( 99.6939% of  27)
   Natural Minimal Basis     35.91368 ( 99.7602% of  36)
   Natural Rydberg Basis      0.08632 (  0.2398% of  36)
 --------------------------------------------------------

    Atom  No          Natural Electron Configuration
 ----------------------------------------------------------------------------
      C    1      [core]2S( 0.55)2p( 1.72)
      C    2      [core]2S( 0.51)2p( 1.64)
      C    3      [core]2S( 0.51)2p( 1.63)
      C    4      [core]2S( 0.51)2p( 1.64)
      C    5      [core]2S( 0.51)2p( 1.65)
      C    6      [core]2S( 0.51)2p( 1.65)
      C    7      [core]2S( 0.52)2p( 1.68)
      C    8      [core]2S( 0.51)2p( 1.48)
      O    9      [core]2S( 0.84)2p( 2.24)
      H   10            1S( 0.35)
      H   11            1S( 0.39)
      H   12            1S( 0.39)
      H   13            1S( 0.38)
      H   14            1S( 0.38)
      H   15            1S( 0.38)
      H   16            1S( 0.38)
      H   17            1S( 0.38)
      H   18            1S( 0.38)
      H   19            1S( 0.38)
      H   20            1S( 0.38)
      H   21            1S( 0.38)
      H   22            1S( 0.37)
      H   23            1S( 0.37)
      H   24            1S( 0.37)
      H   25            1S( 0.36)
      H   26            1S( 0.32)
      H   27            1S( 0.25)


 NATURAL BOND ORBITAL ANALYSIS, beta spin orbitals:

                       Occupancies       Lewis Structure    Low   High
           Occ.    -------------------  -----------------   occ   occ
  Cycle   Thresh.   Lewis   Non-Lewis     CR  BD  3C  LP    (L)   (NL)   Dev
 =============================================================================
   1(1)    0.90    34.85963   1.14037      9  25   0   2     2      1    0.18
   2(2)    0.90    34.85963   1.14037      9  25   0   2     2      1    0.18
   3(1)    0.80    34.80469   1.19531      9  26   0   1     1      1    0.18
   4(2)    0.80    34.80469   1.19531      9  26   0   1     1      1    0.18
   5(1)    0.70    34.55538   1.44462      9  25   0   2     0      1    0.19

    The hybrids on atom  9 are linearly dependent.  An eigenvalue (  0.000048)
    of the hybrid overlap matrix is too small (<0.00010).

    PRJTHR will be raised from  0.200 to 0.250 and the NBO search repeated.


    The hybrids on atom  9 are linearly dependent.  An eigenvalue (  0.000048)
    of the hybrid overlap matrix is too small (<0.00010).

    PRJTHR will be raised from  0.250 to 0.300 and the NBO search repeated.


    The hybrids on atom  9 are linearly dependent.  An eigenvalue (  0.000048)
    of the hybrid overlap matrix is too small (<0.00010).

    PRJTHR will be raised from  0.300 to 0.350 and the NBO search repeated.


    The hybrids on atom  9 are linearly dependent.  An eigenvalue (  0.000048)
    of the hybrid overlap matrix is too small (<0.00010).

    PRJTHR will be raised from  0.350 to 0.400 and the NBO search repeated.

   6(2)    0.70    34.47216   1.52784      9  25   0   2     0      0    0.18
   7(3)    0.70    34.55538   1.44462      9  25   0   2     0      1    0.19
   8(4)    0.70    34.28882   1.71118      9  25   0   2     0      1    0.18
   9(5)    0.70    34.55538   1.44462      9  25   0   2     0      1    0.19
  10(6)    0.70    34.28882   1.71118      9  25   0   2     0      1    0.18
  11(7)    0.70    34.55538   1.44462      9  25   0   2     0      1    0.19
  12(8)    0.70    34.28882   1.71118      9  25   0   2     0      1    0.18
  13(9)    0.70    34.55538   1.44462      9  25   0   2     0      1    0.19
  14(1)    0.60    28.28917   7.71083      9   8   0  19     0      0    0.27
  15(2)    0.60    28.28917   7.71083      9   8   0  19     0      0    0.27
  16(1)    0.50    28.33961   7.66039      9   7   0  20     0      1    0.27
  17(2)    0.50    28.33961   7.66039      9   7   0  20     0      1    0.27
  18(1)    0.90    34.85963   1.14037      9  25   0   2     2      1    0.18
 -----------------------------------------------------------------------------

 Structure accepted: RESONANCE keyword permits strongly delocalized structure

 --------------------------------------------------------
   Core                      8.99631 ( 99.959% of   9)
   Valence Lewis            25.86332 ( 95.790% of  27)
  ==================       ============================
   Total Lewis              34.85963 ( 96.832% of  36)
  -----------------------------------------------------
   Valence non-Lewis         1.07658 (  2.990% of  36)
   Rydberg non-Lewis         0.06380 (  0.177% of  36)
  ==================       ============================
   Total non-Lewis           1.14037 (  3.168% of  36)
 --------------------------------------------------------


       (Occupancy)   Bond orbital/ Coefficients/ Hybrids
 ---------------------------------------------------------------------------------
     1. (0.95270) BD ( 1) C   1 - C   2  
                ( 48.49%)   0.6963* C   1 s( 29.89%)p 2.34( 70.07%)d 0.00(  0.04%)
                                            0.0008  0.5466  0.0084  0.7285  0.0008
                                           -0.3377 -0.0090  0.2364  0.0045 -0.0110
                                            0.0080 -0.0037  0.0126 -0.0091
                ( 51.51%)   0.7177* C   2 s( 27.52%)p 2.63( 72.44%)d 0.00(  0.04%)
                                           -0.0003  0.5245  0.0124 -0.7454 -0.0110
                                            0.3346 -0.0115 -0.2378  0.0055 -0.0122
                                            0.0085 -0.0050  0.0091 -0.0080
     2. (0.93261) BD ( 1) C   1 - H  10  
                ( 62.60%)   0.7912* C   1 s( 23.13%)p 3.32( 76.84%)d 0.00(  0.04%)
                                           -0.0006  0.4809  0.0007 -0.6724 -0.0050
                                           -0.5152  0.0109  0.2251 -0.0061  0.0153
                                           -0.0068 -0.0063  0.0011 -0.0068
                ( 37.40%)   0.6116* H  10 s( 99.91%)p 0.00(  0.09%)
                                            0.9995 -0.0016  0.0255  0.0151 -0.0065
     3. (0.99179) BD ( 1) C   1 - H  11  
                ( 61.35%)   0.7833* C   1 s( 23.47%)p 3.26( 76.49%)d 0.00(  0.04%)
                                           -0.0001 -0.4844  0.0040  0.0298  0.0173
                                           -0.1124 -0.0039  0.8666 -0.0030 -0.0005
                                           -0.0002  0.0041  0.0002 -0.0199
                ( 38.65%)   0.6217* H  11 s( 99.92%)p 0.00(  0.08%)
                                           -0.9996  0.0016 -0.0033  0.0044 -0.0285
     4. (0.99393) BD ( 1) C   1 - H  12  
                ( 61.30%)   0.7829* C   1 s( 23.49%)p 3.25( 76.47%)d 0.00(  0.04%)
                                            0.0001  0.4847 -0.0044 -0.1243 -0.0169
                                            0.7792 -0.0018  0.3764 -0.0068 -0.0033
                                           -0.0021  0.0139 -0.0138 -0.0042
                ( 38.70%)   0.6221* H  12 s( 99.92%)p 0.00(  0.08%)
                                            0.9996 -0.0016  0.0065 -0.0258 -0.0115
     5. (0.89534) BD ( 1) C   2 - C   3  
                ( 49.10%)   0.7007* C   2 s( 29.15%)p 2.43( 70.81%)d 0.00(  0.04%)
                                            0.0008  0.5399  0.0086  0.6601  0.0040
                                            0.4818 -0.0017 -0.2004  0.0011  0.0148
                                           -0.0060 -0.0056  0.0057 -0.0087
                ( 50.90%)   0.7134* C   3 s( 28.80%)p 2.47( 71.16%)d 0.00(  0.04%)
                                            0.0002  0.5366  0.0092 -0.6552 -0.0032
                                           -0.4867  0.0041  0.2131 -0.0020  0.0140
                                           -0.0066 -0.0062  0.0033 -0.0080
     6. (0.98522) BD ( 1) C   2 - H  13  
                ( 61.63%)   0.7851* C   2 s( 21.46%)p 3.66( 78.50%)d 0.00(  0.05%)
                                           -0.0002  0.4631 -0.0091 -0.0141 -0.0083
                                           -0.1350 -0.0119  0.8754 -0.0079 -0.0003
                                            0.0013 -0.0040 -0.0008  0.0208
                ( 38.37%)   0.6194* H  13 s( 99.91%)p 0.00(  0.09%)
                                            0.9996 -0.0038  0.0020  0.0063 -0.0289
     7. (0.98852) BD ( 1) C   2 - H  14  
                ( 61.60%)   0.7849* C   2 s( 21.87%)p 3.57( 78.09%)d 0.00(  0.04%)
                                            0.0002 -0.4676  0.0088 -0.0884  0.0095
                                            0.7979  0.0008  0.3689 -0.0134  0.0046
                                            0.0022 -0.0142  0.0143  0.0040
                ( 38.40%)   0.6197* H  14 s( 99.91%)p 0.00(  0.09%)
                                           -0.9996  0.0038  0.0013 -0.0275 -0.0108
     8. (0.92325) BD ( 1) C   3 - C   4  
                ( 49.44%)   0.7031* C   3 s( 27.23%)p 2.67( 72.73%)d 0.00(  0.04%)
                                            0.0001  0.5217  0.0110  0.7496  0.0032
                                           -0.3297  0.0022  0.2381  0.0001 -0.0114
                                            0.0089 -0.0045  0.0111 -0.0084
                ( 50.56%)   0.7111* C   4 s( 27.70%)p 2.61( 72.26%)d 0.00(  0.04%)
                                            0.0002  0.5262  0.0098 -0.7496 -0.0021
                                            0.3305 -0.0049 -0.2269  0.0019 -0.0115
                                            0.0075 -0.0048  0.0105 -0.0076
     9. (0.98777) BD ( 1) C   3 - H  15  
                ( 61.69%)   0.7854* C   3 s( 22.20%)p 3.50( 77.76%)d 0.00(  0.04%)
                                            0.0002 -0.4711  0.0081 -0.0062  0.0034
                                           -0.1288 -0.0112  0.8722 -0.0057 -0.0000
                                            0.0006  0.0046  0.0006 -0.0206
                ( 38.31%)   0.6190* H  15 s( 99.91%)p 0.00(  0.09%)
                                           -0.9996  0.0043 -0.0009  0.0058 -0.0291
    10. (0.98841) BD ( 1) C   3 - H  16  
                ( 61.71%)   0.7856* C   3 s( 21.79%)p 3.59( 78.16%)d 0.00(  0.04%)
                                           -0.0002  0.4668 -0.0081 -0.0907 -0.0021
                                            0.7981  0.0012  0.3692 -0.0126 -0.0029
                                           -0.0014  0.0142 -0.0147 -0.0042
                ( 38.29%)   0.6188* H  16 s( 99.91%)p 0.00(  0.09%)
                                            0.9996 -0.0043  0.0039 -0.0272 -0.0111
    11. (0.90481) BD ( 1) C   4 - C   5  
                ( 49.69%)   0.7049* C   4 s( 28.51%)p 2.51( 71.45%)d 0.00(  0.04%)
                                            0.0001  0.5338  0.0105  0.6550  0.0034
                                            0.4910  0.0011 -0.2108  0.0030  0.0149
                                           -0.0054 -0.0055  0.0035 -0.0093
                ( 50.31%)   0.7093* C   5 s( 28.70%)p 2.48( 71.26%)d 0.00(  0.04%)
                                            0.0006  0.5356  0.0108 -0.6660 -0.0032
                                           -0.4690  0.0037  0.2216 -0.0034  0.0138
                                           -0.0066 -0.0050  0.0042 -0.0094
    12. (0.98642) BD ( 1) C   4 - H  17  
                ( 61.79%)   0.7860* C   4 s( 22.18%)p 3.51( 77.77%)d 0.00(  0.04%)
                                            0.0001 -0.4709  0.0083 -0.0924  0.0034
                                            0.7944  0.0022  0.3714 -0.0125  0.0040
                                            0.0024 -0.0141  0.0143  0.0042
                ( 38.21%)   0.6182* H  17 s( 99.91%)p 0.00(  0.09%)
                                           -0.9995  0.0043  0.0017 -0.0275 -0.0111
    13. (0.98883) BD ( 1) C   4 - H  18  
                ( 61.74%)   0.7858* C   4 s( 21.63%)p 3.62( 78.32%)d 0.00(  0.04%)
                                           -0.0001  0.4650 -0.0082  0.0027 -0.0007
                                           -0.1332 -0.0113  0.8748 -0.0057 -0.0001
                                            0.0006 -0.0045 -0.0008  0.0206
                ( 38.26%)   0.6185* H  18 s( 99.91%)p 0.00(  0.09%)
                                            0.9996 -0.0042  0.0008  0.0058 -0.0290
    14. (0.94816) BD ( 1) C   5 - C   6  
                ( 49.83%)   0.7059* C   5 s( 27.99%)p 2.57( 71.97%)d 0.00(  0.04%)
                                           -0.0001  0.5290  0.0107  0.7421  0.0031
                                           -0.3419  0.0019  0.2282  0.0016 -0.0117
                                            0.0086 -0.0051  0.0106 -0.0077
                ( 50.17%)   0.7083* C   6 s( 27.75%)p 2.60( 72.21%)d 0.00(  0.04%)
                                            0.0004  0.5267  0.0085 -0.7483 -0.0017
                                            0.3376 -0.0024 -0.2195  0.0008 -0.0117
                                            0.0082 -0.0049  0.0107 -0.0080
    15. (0.98732) BD ( 1) C   5 - H  19  
                ( 61.82%)   0.7863* C   5 s( 22.15%)p 3.51( 77.80%)d 0.00(  0.04%)
                                            0.0001 -0.4706  0.0083  0.0057  0.0036
                                           -0.1331 -0.0113  0.8718 -0.0055  0.0004
                                            0.0005  0.0047  0.0006 -0.0204
                ( 38.18%)   0.6179* H  19 s( 99.91%)p 0.00(  0.09%)
                                           -0.9996  0.0041 -0.0010  0.0057 -0.0291
    16. (0.97900) BD ( 1) C   5 - H  20  
                ( 61.96%)   0.7872* C   5 s( 21.18%)p 3.72( 78.77%)d 0.00(  0.04%)
                                           -0.0003  0.4602 -0.0089 -0.0720  0.0005
                                            0.8028  0.0015  0.3713 -0.0123 -0.0030
                                           -0.0016  0.0141 -0.0145 -0.0038
                ( 38.04%)   0.6167* H  20 s( 99.91%)p 0.00(  0.09%)
                                            0.9995 -0.0046  0.0030 -0.0274 -0.0113
    17. (0.92121) BD ( 1) C   6 - C   7  
                ( 49.36%)   0.7026* C   6 s( 28.55%)p 2.50( 71.41%)d 0.00(  0.04%)
                                           -0.0001  0.5342  0.0121  0.6587  0.0049
                                            0.4759 -0.0008 -0.2317  0.0007  0.0144
                                           -0.0074 -0.0055  0.0035 -0.0087
                ( 50.64%)   0.7116* C   7 s( 29.47%)p 2.39( 70.50%)d 0.00(  0.03%)
                                            0.0008  0.5428  0.0027 -0.6555 -0.0014
                                           -0.4845  0.0066  0.2013 -0.0042  0.0141
                                           -0.0044 -0.0060  0.0022 -0.0083
    18. (0.98801) BD ( 1) C   6 - H  21  
                ( 61.60%)   0.7849* C   6 s( 22.31%)p 3.48( 77.65%)d 0.00(  0.04%)
                                           -0.0002  0.4722 -0.0082  0.0179 -0.0014
                                           -0.1300 -0.0108  0.8713 -0.0058 -0.0001
                                            0.0011 -0.0050 -0.0006  0.0205
                ( 38.40%)   0.6197* H  21 s( 99.91%)p 0.00(  0.09%)
                                            0.9996 -0.0040  0.0012  0.0057 -0.0291
    19. (0.97392) BD ( 1) C   6 - H  22  
                ( 62.16%)   0.7884* C   6 s( 21.42%)p 3.67( 78.54%)d 0.00(  0.04%)
                                            0.0000 -0.4627  0.0087 -0.0731  0.0059
                                            0.8010  0.0023  0.3717 -0.0119  0.0046
                                            0.0028 -0.0144  0.0133  0.0041
                ( 37.84%)   0.6151* H  22 s( 99.91%)p 0.00(  0.09%)
                                           -0.9995  0.0041  0.0015 -0.0276 -0.0120
    20. (0.97667) BD ( 1) C   7 - C   8  
                ( 49.42%)   0.7030* C   7 s( 26.69%)p 2.74( 73.26%)d 0.00(  0.05%)
                                            0.0000  0.5163  0.0178  0.7523  0.0173
                                           -0.3592  0.0086  0.1928 -0.0023 -0.0151
                                            0.0067 -0.0042  0.0107 -0.0102
                ( 50.58%)   0.7112* C   8 s( 34.14%)p 1.93( 65.82%)d 0.00(  0.04%)
                                            0.0004  0.5843  0.0020 -0.6896  0.0161
                                            0.3662  0.0053 -0.2197 -0.0019 -0.0071
                                            0.0092 -0.0053  0.0120 -0.0105
    21. (0.98456) BD ( 1) C   7 - H  23  
                ( 62.52%)   0.7907* C   7 s( 21.30%)p 3.69( 78.66%)d 0.00(  0.04%)
                                            0.0003 -0.4614  0.0088  0.0117 -0.0014
                                           -0.1710 -0.0131  0.8700 -0.0098  0.0006
                                            0.0017  0.0044  0.0007 -0.0197
                ( 37.48%)   0.6122* H  23 s( 99.91%)p 0.00(  0.09%)
                                           -0.9995  0.0053 -0.0004  0.0076 -0.0292
    22. (0.98370) BD ( 1) C   7 - H  24  
                ( 62.42%)   0.7901* C   7 s( 22.55%)p 3.43( 77.41%)d 0.00(  0.04%)
                                           -0.0003  0.4749 -0.0063 -0.0578  0.0017
                                            0.7785  0.0012  0.4054 -0.0155 -0.0001
                                            0.0003  0.0157 -0.0130 -0.0020
                ( 37.58%)   0.6130* H  24 s( 99.91%)p 0.00(  0.09%)
                                            0.9995 -0.0024  0.0024 -0.0282 -0.0113
    23. (0.99780) BD ( 1) C   8 - O   9  
                ( 31.59%)   0.5620* C   8 s( 20.73%)p 3.81( 78.95%)d 0.02(  0.32%)
                                            0.0000  0.4536  0.0388  0.1302  0.0090
                                           -0.7503 -0.0387 -0.4554 -0.0243 -0.0113
                                           -0.0078  0.0418 -0.0353 -0.0076
                ( 68.41%)   0.8271* O   9 s( 32.52%)p 2.07( 67.41%)d 0.00(  0.08%)
                                           -0.0001  0.5703  0.0004 -0.0682 -0.0017
                                            0.6802 -0.0018  0.4546 -0.0034  0.0025
                                            0.0066  0.0237 -0.0119  0.0024
    24. (0.95541) BD ( 1) C   8 - H  25  
                ( 63.21%)   0.7951* C   8 s( 31.80%)p 2.14( 68.16%)d 0.00(  0.04%)
                                            0.0002  0.5637 -0.0159  0.1588  0.0093
                                           -0.1198  0.0064  0.8012 -0.0047  0.0053
                                            0.0034 -0.0122  0.0004  0.0157
                ( 36.79%)   0.6065* H  25 s( 99.90%)p 0.00(  0.10%)
                                            0.9995 -0.0062  0.0024  0.0037 -0.0318
    25. (0.99495) BD ( 1) O   9 - H  27  
                ( 74.65%)   0.8640* O   9 s( 20.73%)p 3.82( 79.18%)d 0.00(  0.09%)
                                            0.0001  0.4549  0.0196  0.7056  0.0185
                                           -0.4788 -0.0269  0.2521 -0.0065 -0.0118
                                            0.0202 -0.0064  0.0172 -0.0047
                ( 25.35%)   0.5035* H  27 s( 99.52%)p 0.00(  0.48%)
                                            0.9976 -0.0016 -0.0580  0.0361 -0.0118
    26. (0.99960) CR ( 1) C   1           s(100.00%)p 0.00(  0.00%)
                                            1.0000 -0.0002 -0.0000 -0.0010 -0.0000
                                           -0.0001  0.0000  0.0000 -0.0000  0.0000
                                           -0.0000 -0.0000 -0.0000  0.0000
    27. (0.99956) CR ( 1) C   2           s(100.00%)p 0.00(  0.00%)
                                            1.0000 -0.0001 -0.0000 -0.0007 -0.0000
                                           -0.0004 -0.0000  0.0002  0.0000 -0.0000
                                            0.0000  0.0000 -0.0000  0.0000
    28. (0.99955) CR ( 1) C   3           s(100.00%)p 0.00(  0.00%)
                                            1.0000 -0.0000 -0.0000  0.0000 -0.0000
                                            0.0003  0.0000 -0.0001 -0.0000 -0.0000
                                           -0.0000  0.0000 -0.0000  0.0000
    29. (0.99956) CR ( 1) C   4           s(100.00%)p 0.00(  0.00%)
                                            1.0000 -0.0000 -0.0000  0.0000 -0.0000
                                           -0.0003 -0.0000  0.0001  0.0000 -0.0000
                                           -0.0000  0.0000 -0.0000  0.0000
    30. (0.99955) CR ( 1) C   5           s(100.00%)p 0.00(  0.00%)
                                            1.0000 -0.0001 -0.0000  0.0004  0.0000
                                            0.0005 -0.0000 -0.0001 -0.0000 -0.0000
                                            0.0000  0.0000 -0.0000  0.0000
    31. (0.99955) CR ( 1) C   6           s(100.00%)p 0.00(  0.00%)
                                            1.0000 -0.0001 -0.0000  0.0004  0.0000
                                           -0.0001 -0.0000  0.0002 -0.0000  0.0000
                                           -0.0000  0.0000 -0.0000  0.0000
    32. (0.99954) CR ( 1) C   7           s(100.00%)p 0.00(  0.00%)
                                            1.0000 -0.0002 -0.0000  0.0005  0.0000
                                            0.0006 -0.0000 -0.0003  0.0000 -0.0000
                                            0.0000  0.0000 -0.0000  0.0000
    33. (0.99952) CR ( 1) C   8           s(100.00%)p 0.00(  0.00%)
                                            1.0000 -0.0004  0.0000  0.0002 -0.0000
                                           -0.0001 -0.0000 -0.0001  0.0000  0.0000
                                           -0.0000  0.0000 -0.0000  0.0000
    34. (0.99987) CR ( 1) O   9           s(100.00%)p 0.00(  0.00%)
                                            1.0000 -0.0001 -0.0000 -0.0001 -0.0000
                                            0.0001  0.0000  0.0000  0.0000  0.0000
                                           -0.0000  0.0000 -0.0000  0.0000
    35. (0.57216) LP*( 1) C   8           s( 13.45%)p 6.43( 86.52%)d 0.00(  0.03%)
                                           -0.0000  0.3666 -0.0065  0.6938 -0.0096
                                            0.5328 -0.0094 -0.3156  0.0115  0.0113
                                           -0.0104 -0.0028  0.0074 -0.0039
    36. (0.99184) LP ( 1) O   9           s( 46.70%)p 1.14( 53.27%)d 0.00(  0.04%)
                                            0.0000  0.6833 -0.0101 -0.3958  0.0080
                                           -0.2331  0.0001 -0.5671  0.0071 -0.0098
                                           -0.0123 -0.0056 -0.0042 -0.0081
    37. (0.66114) LP ( 2) O   9           s(  0.04%)p99.99( 99.89%)d 1.47(  0.07%)
                                            0.0000  0.0209 -0.0031 -0.5822  0.0123
                                           -0.5023  0.0134  0.6380 -0.0146 -0.0136
                                           -0.0017 -0.0025 -0.0034  0.0212
    38. (0.31543) LP*( 1) H  26           s( 99.89%)p 0.00(  0.11%)
                                            0.9994 -0.0037 -0.0230 -0.0228  0.0065
    39. (0.00132) RY*( 1) C   1           s(  6.70%)p12.75( 85.44%)d 1.17(  7.86%)
                                           -0.0000  0.0102  0.2587  0.0062  0.6476
                                            0.0152  0.6108 -0.0067 -0.2483  0.1741
                                           -0.0595  0.0530  0.1914 -0.0727
    40. (0.00086) RY*( 2) C   1           s(  0.01%)p 1.00( 79.58%)d 0.26( 20.41%)
                                            0.0000  0.0003  0.0083  0.0007  0.0825
                                           -0.0067 -0.4055 -0.0137 -0.7901 -0.1675
                                           -0.2812  0.1536 -0.0952 -0.2537
    41. (0.00019) RY*( 3) C   1           s(  7.39%)p12.50( 92.40%)d 0.03(  0.21%)
                                            0.0000  0.0132  0.2716 -0.0178  0.6327
                                            0.0091 -0.6141 -0.0062  0.3822 -0.0237
                                            0.0152 -0.0288 -0.0212 -0.0050
    42. (0.00006) RY*( 4) C   1           s( 67.12%)p 0.11(  7.30%)d 0.38( 25.57%)
    43. (0.00001) RY*( 5) C   1           s(  4.75%)p 1.60(  7.59%)d18.46( 87.67%)
    44. (0.00000) RY*( 6) C   1           s(  0.83%)p11.48(  9.48%)d99.99( 89.69%)
    45. (0.00000) RY*( 7) C   1           s(  1.87%)p 1.50(  2.82%)d50.87( 95.31%)
    46. (0.00000) RY*( 8) C   1           s( 10.81%)p 0.82(  8.84%)d 7.43( 80.35%)
    47. (0.00000) RY*( 9) C   1           s(  0.54%)p12.39(  6.70%)d99.99( 92.76%)
    48. (0.00159) RY*( 1) C   2           s( 17.49%)p 4.21( 73.53%)d 0.51(  8.98%)
                                            0.0000  0.0009  0.4182 -0.0004  0.7271
                                           -0.0145 -0.3448  0.0097  0.2957 -0.0331
                                            0.0451  0.0827  0.2602 -0.1099
    49. (0.00151) RY*( 2) C   2           s(  0.05%)p99.99( 86.79%)d99.99( 13.16%)
                                            0.0000  0.0001  0.0223  0.0015  0.0993
                                           -0.0123 -0.4598 -0.0211 -0.8038  0.0242
                                           -0.0028 -0.1954  0.1649  0.2561
    50. (0.00051) RY*( 3) C   2           s( 17.85%)p 3.29( 58.65%)d 1.32( 23.50%)
                                            0.0000 -0.0150  0.4223  0.0058 -0.6269
                                           -0.0093 -0.4047  0.0055  0.1721  0.3047
                                           -0.1255  0.0854  0.3125 -0.1463
    51. (0.00018) RY*( 4) C   2           s(  0.15%)p 2.14(  0.32%)d99.99( 99.53%)
                                            0.0000  0.0008  0.0387 -0.0006  0.0034
                                            0.0007  0.0399  0.0039 -0.0398 -0.4602
                                           -0.8729 -0.0424  0.0857 -0.1114
    52. (0.00017) RY*( 5) C   2           s( 29.01%)p 2.08( 60.20%)d 0.37( 10.79%)
                                            0.0000  0.0101  0.5385 -0.0069  0.0639
                                           -0.0161  0.6835  0.0077 -0.3611  0.1935
                                            0.0073  0.0276  0.2326 -0.1248
    53. (0.00005) RY*( 6) C   2           s(  3.95%)p 1.57(  6.22%)d22.75( 89.83%)
    54. (0.00005) RY*( 7) C   2           s( 30.99%)p 0.04(  1.12%)d 2.19( 67.89%)
    55. (0.00000) RY*( 8) C   2           s(  0.28%)p21.64(  5.95%)d99.99( 93.77%)
    56. (0.00000) RY*( 9) C   2           s(  0.23%)p31.83(  7.39%)d99.99( 92.38%)
    57. (0.00170) RY*( 1) C   3           s(  0.01%)p99.99( 87.69%)d99.99( 12.30%)
                                           -0.0000  0.0006  0.0116  0.0020  0.0975
                                           -0.0107 -0.4158 -0.0195 -0.8331 -0.0299
                                           -0.0265  0.1919 -0.1374 -0.2563
    58. (0.00158) RY*( 2) C   3           s( 46.56%)p 0.93( 43.21%)d 0.22( 10.23%)
                                            0.0000 -0.0090  0.6823 -0.0017 -0.0748
                                            0.0129  0.5837 -0.0064 -0.2925  0.0477
                                            0.0056  0.0764  0.2906 -0.0986
    59. (0.00146) RY*( 3) C   3           s(  0.04%)p99.99( 95.66%)d99.99(  4.30%)
                                           -0.0000 -0.0011  0.0198 -0.0002 -0.9631
                                           -0.0019 -0.1687 -0.0001 -0.0247 -0.1739
                                            0.1042  0.0178  0.0383 -0.0092
    60. (0.00019) RY*( 4) C   3           s( 43.94%)p 1.25( 54.81%)d 0.03(  1.25%)
                                            0.0000  0.0055  0.6628 -0.0046  0.1196
                                            0.0153 -0.6429 -0.0089  0.3467  0.0140
                                            0.0070 -0.0035  0.0914 -0.0624
    61. (0.00019) RY*( 5) C   3           s(  0.00%)p 1.00(  0.06%)d99.99( 99.94%)
                                           -0.0000 -0.0001  0.0022 -0.0007  0.0074
                                           -0.0012  0.0134 -0.0019  0.0180  0.4474
                                            0.8689  0.1438 -0.1507 -0.0309
    62. (0.00007) RY*( 6) C   3           s(  9.30%)p 0.22(  2.05%)d 9.53( 88.65%)
    63. (0.00003) RY*( 7) C   3           s(  0.00%)p 1.00(  4.28%)d22.38( 95.72%)
    64. (0.00000) RY*( 8) C   3           s(  0.07%)p77.95(  5.52%)d99.99( 94.41%)
    65. (0.00000) RY*( 9) C   3           s(  0.06%)p99.99(  6.91%)d99.99( 93.03%)
    66. (0.00177) RY*( 1) C   4           s(  0.07%)p99.99( 88.32%)d99.99( 11.61%)
                                           -0.0000  0.0011  0.0267  0.0041  0.2021
                                           -0.0097 -0.4583 -0.0192 -0.7949  0.0091
                                            0.0282 -0.1816  0.1542  0.2417
    67. (0.00158) RY*( 2) C   4           s( 37.33%)p 1.41( 52.75%)d 0.27(  9.93%)
                                            0.0000 -0.0081  0.6109  0.0028  0.3288
                                           -0.0111 -0.5145  0.0082  0.3929  0.0112
                                            0.0217  0.0993  0.2699 -0.1264
    68. (0.00137) RY*( 3) C   4           s(  4.97%)p18.18( 90.33%)d 0.95(  4.70%)
                                            0.0000 -0.0041  0.2229  0.0009 -0.8994
                                           -0.0021 -0.3052 -0.0007 -0.0340  0.1944
                                           -0.0764 -0.0069  0.0577 -0.0039
    69. (0.00018) RY*( 4) C   4           s(  0.01%)p 1.00(  0.10%)d99.99( 99.89%)
                                            0.0000  0.0002  0.0093 -0.0012  0.0148
                                           -0.0019  0.0281 -0.0012  0.0034  0.4743
                                            0.8700  0.0836 -0.0872  0.0502
    70. (0.00017) RY*( 5) C   4           s( 45.86%)p 1.12( 51.28%)d 0.06(  2.86%)
                                            0.0000  0.0049  0.6772 -0.0010 -0.0144
                                           -0.0177  0.6289  0.0090 -0.3417  0.0312
                                           -0.0240 -0.0002  0.1420 -0.0831
    71. (0.00007) RY*( 6) C   4           s( 11.52%)p 0.12(  1.36%)d 7.56( 87.12%)
    72. (0.00003) RY*( 7) C   4           s(  0.05%)p80.57(  4.10%)d99.99( 95.85%)
    73. (0.00000) RY*( 8) C   4           s(  0.09%)p60.93(  5.34%)d99.99( 94.57%)
    74. (0.00000) RY*( 9) C   4           s(  0.09%)p76.46(  6.60%)d99.99( 93.32%)
    75. (0.00181) RY*( 1) C   5           s(  0.12%)p99.99( 88.87%)d89.26( 11.00%)
                                            0.0000  0.0001  0.0351  0.0037  0.2365
                                           -0.0094 -0.3609 -0.0193 -0.8379  0.0037
                                           -0.0376  0.1858 -0.1228 -0.2429
    76. (0.00158) RY*( 2) C   5           s( 34.68%)p 1.63( 56.40%)d 0.26(  8.92%)
                                            0.0000 -0.0085  0.5889  0.0002  0.3138
                                            0.0131  0.6580 -0.0039 -0.1798  0.1173
                                           -0.0297  0.0425  0.2627 -0.0610
    77. (0.00137) RY*( 3) C   5           s(  6.18%)p14.23( 87.93%)d 0.95(  5.89%)
                                            0.0000 -0.0043  0.2485  0.0008 -0.8947
                                            0.0040  0.0857 -0.0033 -0.2673 -0.1266
                                            0.0942  0.0704  0.1510 -0.0793
    78. (0.00018) RY*( 4) C   5           s( 47.78%)p 1.04( 49.81%)d 0.05(  2.41%)
                                            0.0000  0.0044  0.6912 -0.0039  0.0635
                                            0.0173 -0.6243 -0.0099  0.3224  0.0212
                                            0.0070  0.0080  0.1291 -0.0827
    79. (0.00018) RY*( 5) C   5           s(  0.00%)p 1.00(  0.05%)d99.99( 99.95%)
                                            0.0000 -0.0004  0.0009  0.0005 -0.0098
                                            0.0009 -0.0089  0.0016 -0.0187 -0.4515
                                           -0.8699 -0.1282  0.1482  0.0229
    80. (0.00007) RY*( 6) C   5           s( 11.05%)p 0.16(  1.81%)d 7.88( 87.13%)
    81. (0.00003) RY*( 7) C   5           s(  0.00%)p 1.00(  3.94%)d24.38( 96.06%)
    82. (0.00000) RY*( 8) C   5           s(  0.08%)p63.41(  5.10%)d99.99( 94.82%)
    83. (0.00000) RY*( 9) C   5           s(  0.07%)p86.43(  6.27%)d99.99( 93.65%)
    84. (0.00193) RY*( 1) C   6           s( 20.94%)p 3.42( 71.65%)d 0.35(  7.41%)
                                            0.0000 -0.0042  0.4576  0.0005  0.5347
                                           -0.0169 -0.5832 -0.0062 -0.3002 -0.0021
                                            0.0530 -0.0526  0.2520  0.0706
    85. (0.00173) RY*( 2) C   6           s( 14.36%)p 5.23( 75.11%)d 0.73( 10.53%)
                                            0.0000 -0.0038  0.3789 -0.0013  0.1970
                                            0.0000  0.0159  0.0189  0.8436 -0.0065
                                            0.0037  0.2018  0.0471 -0.2496
    86. (0.00129) RY*( 3) C   6           s( 11.55%)p 7.17( 82.84%)d 0.49(  5.61%)
                                            0.0000 -0.0059  0.3398 -0.0004 -0.7942
                                           -0.0021 -0.4431 -0.0001  0.0360  0.1892
                                           -0.0937 -0.0014  0.1074 -0.0046
    87. (0.00018) RY*( 4) C   6           s( 41.95%)p 1.30( 54.66%)d 0.08(  3.39%)
                                            0.0000  0.0040  0.6477 -0.0002 -0.0758
                                           -0.0172  0.6601  0.0095 -0.3236  0.0192
                                           -0.0295  0.0191  0.1596 -0.0827
    88. (0.00018) RY*( 5) C   6           s(  0.09%)p 1.86(  0.17%)d99.99( 99.74%)
                                           -0.0000  0.0011  0.0301  0.0002 -0.0125
                                           -0.0013  0.0378 -0.0030  0.0095  0.4779
                                            0.8613  0.0595 -0.1208  0.0955
    89. (0.00006) RY*( 6) C   6           s( 10.10%)p 0.06(  0.65%)d 8.84( 89.26%)
    90. (0.00004) RY*( 7) C   6           s(  0.88%)p 4.42(  3.90%)d99.99( 95.22%)
    91. (0.00000) RY*( 8) C   6           s(  0.05%)p99.99(  5.37%)d99.99( 94.59%)
    92. (0.00000) RY*( 9) C   6           s(  0.05%)p99.99(  5.86%)d99.99( 94.09%)
    93. (0.00231) RY*( 1) C   7           s(  2.66%)p34.70( 92.25%)d 1.91(  5.09%)
                                           -0.0000  0.0028  0.1630 -0.0009  0.1485
                                           -0.0067 -0.6439 -0.0227 -0.6967  0.0067
                                            0.0005  0.1308 -0.1122 -0.1454
    94. (0.00156) RY*( 2) C   7           s( 32.51%)p 1.78( 57.89%)d 0.30(  9.61%)
                                            0.0000 -0.0009  0.5701 -0.0007 -0.6801
                                            0.0079  0.2449 -0.0082 -0.2371 -0.0329
                                            0.0290  0.0969  0.2647 -0.1212
    95. (0.00065) RY*( 3) C   7           s(  0.18%)p99.99( 88.14%)d66.36( 11.69%)
                                            0.0000 -0.0176  0.0381 -0.0052  0.5215
                                            0.0038  0.6430 -0.0078 -0.4426  0.1897
                                           -0.0801  0.1278  0.1770 -0.1638
    96. (0.00039) RY*( 4) C   7           s( 51.78%)p 0.62( 31.96%)d 0.31( 16.27%)
                                            0.0000 -0.0020  0.7196 -0.0137  0.4193
                                            0.0157 -0.1525  0.0005  0.3465 -0.0650
                                           -0.3651 -0.0936  0.0875  0.0936
    97. (0.00012) RY*( 5) C   7           s(  9.93%)p 0.53(  5.26%)d 8.54( 84.81%)
                                            0.0000 -0.0018  0.3151  0.0011  0.0861
                                           -0.0029  0.0632 -0.0074  0.2029  0.3798
                                            0.5876  0.2478 -0.5189 -0.1670
    98. (0.00007) RY*( 6) C   7           s(  0.56%)p25.17( 14.09%)d99.99( 85.35%)
    99. (0.00005) RY*( 7) C   7           s(  1.75%)p 4.01(  7.03%)d52.01( 91.21%)
   100. (0.00001) RY*( 8) C   7           s(  0.53%)p 2.77(  1.46%)d99.99( 98.01%)
   101. (0.00001) RY*( 9) C   7           s(  0.10%)p20.35(  2.09%)d99.99( 97.81%)
   102. (0.00188) RY*( 1) C   8           s( 16.78%)p 3.96( 66.48%)d 1.00( 16.74%)
                                           -0.0000  0.0020  0.4096 -0.0160 -0.6397
                                            0.0125 -0.4799  0.0276  0.1554 -0.1529
                                           -0.2503  0.0931  0.2690 -0.0166
   103. (0.00108) RY*( 2) C   8           s( 15.88%)p 2.46( 39.01%)d 2.84( 45.11%)
                                           -0.0000 -0.0089  0.3984  0.0124 -0.0095
                                            0.0275  0.1012  0.0172 -0.6153 -0.4028
                                           -0.0118 -0.2910 -0.2574 -0.3712
   104. (0.00086) RY*( 3) C   8           s(  0.91%)p74.09( 67.57%)d34.56( 31.52%)
                                           -0.0000  0.0124  0.0947  0.0068 -0.0171
                                           -0.0202  0.5604 -0.0033  0.6007 -0.3984
                                           -0.2953 -0.0155 -0.0424 -0.2593
   105. (0.00049) RY*( 4) C   8           s(  1.24%)p42.68( 53.01%)d36.84( 45.75%)
                                           -0.0000 -0.0191  0.1098 -0.0072  0.4595
                                            0.0410 -0.5182  0.0357  0.2177  0.0028
                                           -0.2024  0.3242 -0.4499 -0.3301
   106. (0.00033) RY*( 5) C   8           s(  0.32%)p41.15( 13.20%)d99.99( 86.48%)
                                           -0.0000 -0.0089  0.0559  0.0040  0.2968
                                            0.0241  0.0125  0.0034 -0.2078 -0.5253
                                           -0.2661  0.3569  0.1296  0.6114
   107. (0.00011) RY*( 6) C   8           s(  0.00%)p 1.00( 34.05%)d 1.94( 65.95%)
                                           -0.0000  0.0017 -0.0008 -0.0125 -0.3773
                                            0.0246  0.3563  0.0134 -0.2651  0.3266
                                           -0.2499  0.5976 -0.3648 -0.0148
   108. (0.00005) RY*( 7) C   8           s( 41.45%)p 0.18(  7.63%)d 1.23( 50.92%)
   109. (0.00000) RY*( 8) C   8           s( 21.02%)p 0.75( 15.79%)d 3.01( 63.19%)
   110. (0.00001) RY*( 9) C   8           s(  2.29%)p 1.66(  3.80%)d41.05( 93.91%)
   111. (0.00083) RY*( 1) O   9           s( 36.78%)p 1.42( 52.41%)d 0.29( 10.80%)
                                            0.0000  0.0062  0.6065 -0.0058 -0.6674
                                           -0.0023  0.1297 -0.0016 -0.2487 -0.2744
                                           -0.0884 -0.0774  0.0172 -0.1365
   112. (0.00065) RY*( 2) O   9           s(  0.01%)p 1.00( 90.29%)d 0.11(  9.70%)
                                           -0.0000  0.0003  0.0099  0.0097  0.3889
                                            0.0076  0.4708 -0.0106 -0.7278  0.0758
                                            0.0685 -0.1071 -0.1367 -0.2376
   113. (0.00007) RY*( 3) O   9           s( 47.96%)p 0.79( 37.88%)d 0.30( 14.16%)
   114. (0.00002) RY*( 4) O   9           s( 12.95%)p 5.56( 72.02%)d 1.16( 15.03%)
   115. (0.00000) RY*( 5) O   9           s(  0.03%)p99.99( 14.96%)d99.99( 85.00%)
   116. (0.00000) RY*( 6) O   9           s(  0.04%)p50.59(  1.83%)d99.99( 98.13%)
   117. (0.00001) RY*( 7) O   9           s(  1.47%)p 6.49(  9.55%)d60.47( 88.97%)
   118. (0.00000) RY*( 8) O   9           s(  0.10%)p88.56(  8.48%)d99.99( 91.43%)
   119. (0.00000) RY*( 9) O   9           s(  0.66%)p19.30( 12.83%)d99.99( 86.50%)
   120. (0.00054) RY*( 1) H  10           s( 97.72%)p 0.02(  2.28%)
                                            0.0061  0.9885 -0.1389 -0.0568  0.0160
   121. (0.00010) RY*( 2) H  10           s(  0.00%)p 1.00(100.00%)
                                            0.0004  0.0036 -0.0588  0.4562  0.8879
   122. (0.00007) RY*( 3) H  10           s(  0.00%)p 1.00(100.00%)
   123. (0.00002) RY*( 4) H  10           s(  2.37%)p41.28( 97.63%)
   124. (0.00076) RY*( 1) H  11           s( 98.28%)p 0.02(  1.72%)
                                            0.0051  0.9914 -0.0563  0.0495 -0.1074
   125. (0.00009) RY*( 2) H  11           s(  0.03%)p99.99( 99.97%)
   126. (0.00007) RY*( 3) H  11           s(  0.04%)p99.99( 99.96%)
   127. (0.00002) RY*( 4) H  11           s(  1.73%)p56.86( 98.27%)
   128. (0.00077) RY*( 1) H  12           s( 98.34%)p 0.02(  1.66%)
                                            0.0050  0.9917 -0.0624  0.1120  0.0108
   129. (0.00009) RY*( 2) H  12           s(  0.04%)p99.99( 99.96%)
   130. (0.00007) RY*( 3) H  12           s(  0.03%)p99.99( 99.97%)
   131. (0.00002) RY*( 4) H  12           s(  1.67%)p58.84( 98.33%)
   132. (0.00131) RY*( 1) H  13           s( 99.59%)p 0.00(  0.41%)
                                            0.0054  0.9979  0.0135 -0.0378  0.0501
   133. (0.00009) RY*( 2) H  13           s(  0.04%)p99.99( 99.96%)
   134. (0.00006) RY*( 3) H  13           s(  0.01%)p99.99( 99.99%)
   135. (0.00002) RY*( 4) H  13           s(  0.45%)p99.99( 99.55%)
   136. (0.00131) RY*( 1) H  14           s( 99.58%)p 0.00(  0.42%)
                                            0.0055  0.9979  0.0168 -0.0622  0.0057
   137. (0.00009) RY*( 2) H  14           s(  0.04%)p99.99( 99.96%)
   138. (0.00006) RY*( 3) H  14           s(  0.02%)p99.99( 99.98%)
   139. (0.00002) RY*( 4) H  14           s(  0.45%)p99.99( 99.55%)
   140. (0.00139) RY*( 1) H  15           s( 99.63%)p 0.00(  0.37%)
                                            0.0058  0.9981  0.0019  0.0413 -0.0451
   141. (0.00009) RY*( 2) H  15           s(  0.06%)p99.99( 99.94%)
   142. (0.00005) RY*( 3) H  15           s(  0.01%)p 1.00( 99.99%)
   143. (0.00002) RY*( 4) H  15           s(  0.40%)p99.99( 99.60%)
   144. (0.00138) RY*( 1) H  16           s( 99.64%)p 0.00(  0.36%)
                                            0.0058  0.9982 -0.0025  0.0593 -0.0092
   145. (0.00009) RY*( 2) H  16           s(  0.06%)p99.99( 99.94%)
   146. (0.00005) RY*( 3) H  16           s(  0.00%)p 1.00(100.00%)
   147. (0.00002) RY*( 4) H  16           s(  0.39%)p99.99( 99.61%)
   148. (0.00134) RY*( 1) H  17           s( 99.60%)p 0.00(  0.40%)
                                            0.0058  0.9980  0.0182 -0.0597  0.0099
   149. (0.00009) RY*( 2) H  17           s(  0.06%)p99.99( 99.94%)
   150. (0.00006) RY*( 3) H  17           s(  0.02%)p99.99( 99.98%)
   151. (0.00002) RY*( 4) H  17           s(  0.41%)p99.99( 99.59%)
   152. (0.00136) RY*( 1) H  18           s( 99.62%)p 0.00(  0.38%)
                                            0.0057  0.9981  0.0094 -0.0415  0.0443
   153. (0.00009) RY*( 2) H  18           s(  0.07%)p99.99( 99.93%)
   154. (0.00006) RY*( 3) H  18           s(  0.01%)p 1.00( 99.99%)
   155. (0.00002) RY*( 4) H  18           s(  0.39%)p99.99( 99.61%)
   156. (0.00132) RY*( 1) H  19           s( 99.59%)p 0.00(  0.41%)
                                            0.0056  0.9979  0.0048  0.0450 -0.0458
   157. (0.00009) RY*( 2) H  19           s(  0.06%)p99.99( 99.94%)
   158. (0.00006) RY*( 3) H  19           s(  0.01%)p 1.00( 99.99%)
   159. (0.00002) RY*( 4) H  19           s(  0.43%)p99.99( 99.57%)
   160. (0.00132) RY*( 1) H  20           s( 99.64%)p 0.00(  0.36%)
                                            0.0061  0.9982 -0.0036  0.0588 -0.0106
   161. (0.00009) RY*( 2) H  20           s(  0.06%)p99.99( 99.94%)
   162. (0.00006) RY*( 3) H  20           s(  0.00%)p 1.00(100.00%)
   163. (0.00002) RY*( 4) H  20           s(  0.38%)p99.99( 99.62%)
   164. (0.00135) RY*( 1) H  21           s( 99.55%)p 0.00(  0.45%)
                                            0.0057  0.9977  0.0190 -0.0424  0.0489
   165. (0.00009) RY*( 2) H  21           s(  0.05%)p99.99( 99.95%)
   166. (0.00005) RY*( 3) H  21           s(  0.04%)p99.99( 99.96%)
   167. (0.00002) RY*( 4) H  21           s(  0.45%)p99.99( 99.55%)
   168. (0.00169) RY*( 1) H  22           s( 99.63%)p 0.00(  0.37%)
                                            0.0052  0.9981  0.0378 -0.0447  0.0157
   169. (0.00009) RY*( 2) H  22           s(  0.04%)p99.99( 99.96%)
   170. (0.00005) RY*( 3) H  22           s(  0.15%)p99.99( 99.85%)
   171. (0.00002) RY*( 4) H  22           s(  0.26%)p99.99( 99.74%)
   172. (0.00159) RY*( 1) H  23           s( 99.70%)p 0.00(  0.30%)
                                            0.0064  0.9985 -0.0028  0.0489 -0.0248
   173. (0.00008) RY*( 2) H  23           s(  0.09%)p99.99( 99.91%)
   174. (0.00005) RY*( 3) H  23           s(  0.01%)p99.99( 99.99%)
   175. (0.00002) RY*( 4) H  23           s(  0.29%)p99.99( 99.71%)
   176. (0.00099) RY*( 1) H  24           s( 99.37%)p 0.01(  0.63%)
                                            0.0045  0.9968  0.0274  0.0742  0.0081
   177. (0.00009) RY*( 2) H  24           s(  0.00%)p 1.00(100.00%)
   178. (0.00005) RY*( 3) H  24           s(  0.06%)p99.99( 99.94%)
   179. (0.00002) RY*( 4) H  24           s(  0.66%)p99.99( 99.34%)
   180. (0.00113) RY*( 1) H  25           s( 98.91%)p 0.01(  1.09%)
                                            0.0073  0.9945  0.0929 -0.0269  0.0396
   181. (0.00009) RY*( 2) H  25           s(  0.26%)p99.99( 99.74%)
   182. (0.00006) RY*( 3) H  25           s(  0.66%)p99.99( 99.34%)
   183. (0.00001) RY*( 4) H  25           s(  0.27%)p99.99( 99.73%)
   184. (0.00066) RY*( 1) H  26           s( 97.33%)p 0.03(  2.67%)
                                            0.0057  0.9865  0.1433 -0.0382  0.0687
   185. (0.00011) RY*( 2) H  26           s(  1.43%)p68.83( 98.57%)
                                            0.0067  0.1195 -0.3109  0.3363 -0.8809
   186. (0.00006) RY*( 3) H  26           s(  0.92%)p99.99( 99.08%)
   187. (0.00002) RY*( 4) H  26           s(  0.43%)p99.99( 99.57%)
   188. (0.00066) RY*( 1) H  27           s( 35.55%)p 1.81( 64.45%)
                                            0.0091  0.5962 -0.2058 -0.6782 -0.3771
   189. (0.00054) RY*( 2) H  27           s(  1.25%)p78.86( 98.75%)
                                           -0.0027  0.1119 -0.3936 -0.2674  0.8724
   190. (0.00038) RY*( 3) H  27           s( 58.80%)p 0.70( 41.20%)
                                            0.0138  0.7667  0.4319  0.4182  0.2247
   191. (0.00001) RY*( 4) H  27           s(  4.87%)p19.53( 95.13%)
   192. (0.00335) BD*( 1) C   1 - C   2  
                ( 51.51%)   0.7177* C   1 s( 29.89%)p 2.34( 70.07%)d 0.00(  0.04%)
                                            0.0008  0.5466  0.0084  0.7285  0.0008
                                           -0.3377 -0.0090  0.2364  0.0045 -0.0110
                                            0.0080 -0.0037  0.0126 -0.0091
                ( 48.49%)  -0.6963* C   2 s( 27.52%)p 2.63( 72.44%)d 0.00(  0.04%)
                                           -0.0003  0.5245  0.0124 -0.7454 -0.0110
                                            0.3346 -0.0115 -0.2378  0.0055 -0.0122
                                            0.0085 -0.0050  0.0091 -0.0080
   193. (0.00239) BD*( 1) C   1 - H  10  
                ( 37.40%)   0.6116* C   1 s( 23.13%)p 3.32( 76.84%)d 0.00(  0.04%)
                                            0.0006 -0.4809 -0.0007  0.6724  0.0050
                                            0.5152 -0.0109 -0.2251  0.0061 -0.0153
                                            0.0068  0.0063 -0.0011  0.0068
                ( 62.60%)  -0.7912* H  10 s( 99.91%)p 0.00(  0.09%)
                                           -0.9995  0.0016 -0.0255 -0.0151  0.0065
   194. (0.00406) BD*( 1) C   1 - H  11  
                ( 38.65%)   0.6217* C   1 s( 23.47%)p 3.26( 76.49%)d 0.00(  0.04%)
                                            0.0001  0.4844 -0.0040 -0.0298 -0.0173
                                            0.1124  0.0039 -0.8666  0.0030  0.0005
                                            0.0002 -0.0041 -0.0002  0.0199
                ( 61.35%)  -0.7833* H  11 s( 99.92%)p 0.00(  0.08%)
                                            0.9996 -0.0016  0.0033 -0.0044  0.0285
   195. (0.00409) BD*( 1) C   1 - H  12  
                ( 38.70%)   0.6221* C   1 s( 23.49%)p 3.25( 76.47%)d 0.00(  0.04%)
                                           -0.0001 -0.4847  0.0044  0.1243  0.0169
                                           -0.7792  0.0018 -0.3764  0.0068  0.0033
                                            0.0021 -0.0139  0.0138  0.0042
                ( 61.30%)  -0.7829* H  12 s( 99.92%)p 0.00(  0.08%)
                                           -0.9996  0.0016 -0.0065  0.0258  0.0115
   196. (0.00736) BD*( 1) C   2 - C   3  
                ( 50.90%)   0.7134* C   2 s( 29.15%)p 2.43( 70.81%)d 0.00(  0.04%)
                                            0.0008  0.5399  0.0086  0.6601  0.0040
                                            0.4818 -0.0017 -0.2004  0.0011  0.0148
                                           -0.0060 -0.0056  0.0057 -0.0087
                ( 49.10%)  -0.7007* C   3 s( 28.80%)p 2.47( 71.16%)d 0.00(  0.04%)
                                            0.0002  0.5366  0.0092 -0.6552 -0.0032
                                           -0.4867  0.0041  0.2131 -0.0020  0.0140
                                           -0.0066 -0.0062  0.0033 -0.0080
   197. (0.00876) BD*( 1) C   2 - H  13  
                ( 38.37%)   0.6194* C   2 s( 21.46%)p 3.66( 78.50%)d 0.00(  0.05%)
                                            0.0002 -0.4631  0.0091  0.0141  0.0083
                                            0.1350  0.0119 -0.8754  0.0079  0.0003
                                           -0.0013  0.0040  0.0008 -0.0208
                ( 61.63%)  -0.7851* H  13 s( 99.91%)p 0.00(  0.09%)
                                           -0.9996  0.0038 -0.0020 -0.0063  0.0289
   198. (0.00863) BD*( 1) C   2 - H  14  
                ( 38.40%)   0.6197* C   2 s( 21.87%)p 3.57( 78.09%)d 0.00(  0.04%)
                                           -0.0002  0.4676 -0.0088  0.0884 -0.0095
                                           -0.7979 -0.0008 -0.3689  0.0134 -0.0046
                                           -0.0022  0.0142 -0.0143 -0.0040
                ( 61.60%)  -0.7849* H  14 s( 99.91%)p 0.00(  0.09%)
                                            0.9996 -0.0038 -0.0013  0.0275  0.0108
   199. (0.00726) BD*( 1) C   3 - C   4  
                ( 50.56%)   0.7111* C   3 s( 27.23%)p 2.67( 72.73%)d 0.00(  0.04%)
                                            0.0001  0.5217  0.0110  0.7496  0.0032
                                           -0.3297  0.0022  0.2381  0.0001 -0.0114
                                            0.0089 -0.0045  0.0111 -0.0084
                ( 49.44%)  -0.7031* C   4 s( 27.70%)p 2.61( 72.26%)d 0.00(  0.04%)
                                            0.0002  0.5262  0.0098 -0.7496 -0.0021
                                            0.3305 -0.0049 -0.2269  0.0019 -0.0115
                                            0.0075 -0.0048  0.0105 -0.0076
   200. (0.00891) BD*( 1) C   3 - H  15  
                ( 38.31%)   0.6190* C   3 s( 22.20%)p 3.50( 77.76%)d 0.00(  0.04%)
                                           -0.0002  0.4711 -0.0081  0.0062 -0.0034
                                            0.1288  0.0112 -0.8722  0.0057  0.0000
                                           -0.0006 -0.0046 -0.0006  0.0206
                ( 61.69%)  -0.7854* H  15 s( 99.91%)p 0.00(  0.09%)
                                            0.9996 -0.0043  0.0009 -0.0058  0.0291
   201. (0.00900) BD*( 1) C   3 - H  16  
                ( 38.29%)   0.6188* C   3 s( 21.79%)p 3.59( 78.16%)d 0.00(  0.04%)
                                            0.0002 -0.4668  0.0081  0.0907  0.0021
                                           -0.7981 -0.0012 -0.3692  0.0126  0.0029
                                            0.0014 -0.0142  0.0147  0.0042
                ( 61.71%)  -0.7856* H  16 s( 99.91%)p 0.00(  0.09%)
                                           -0.9996  0.0043 -0.0039  0.0272  0.0111
   202. (0.00639) BD*( 1) C   4 - C   5  
                ( 50.31%)   0.7093* C   4 s( 28.51%)p 2.51( 71.45%)d 0.00(  0.04%)
                                            0.0001  0.5338  0.0105  0.6550  0.0034
                                            0.4910  0.0011 -0.2108  0.0030  0.0149
                                           -0.0054 -0.0055  0.0035 -0.0093
                ( 49.69%)  -0.7049* C   5 s( 28.70%)p 2.48( 71.26%)d 0.00(  0.04%)
                                            0.0006  0.5356  0.0108 -0.6660 -0.0032
                                           -0.4690  0.0037  0.2216 -0.0034  0.0138
                                           -0.0066 -0.0050  0.0042 -0.0094
   203. (0.00871) BD*( 1) C   4 - H  17  
                ( 38.21%)   0.6182* C   4 s( 22.18%)p 3.51( 77.77%)d 0.00(  0.04%)
                                           -0.0001  0.4709 -0.0083  0.0924 -0.0034
                                           -0.7944 -0.0022 -0.3714  0.0125 -0.0040
                                           -0.0024  0.0141 -0.0143 -0.0042
                ( 61.79%)  -0.7860* H  17 s( 99.91%)p 0.00(  0.09%)
                                            0.9995 -0.0043 -0.0017  0.0275  0.0111
   204. (0.00904) BD*( 1) C   4 - H  18  
                ( 38.26%)   0.6185* C   4 s( 21.63%)p 3.62( 78.32%)d 0.00(  0.04%)
                                            0.0001 -0.4650  0.0082 -0.0027  0.0007
                                            0.1332  0.0113 -0.8748  0.0057  0.0001
                                           -0.0006  0.0045  0.0008 -0.0206
                ( 61.74%)  -0.7858* H  18 s( 99.91%)p 0.00(  0.09%)
                                           -0.9996  0.0042 -0.0008 -0.0058  0.0290
   205. (0.00670) BD*( 1) C   5 - C   6  
                ( 50.17%)   0.7083* C   5 s( 27.99%)p 2.57( 71.97%)d 0.00(  0.04%)
                                           -0.0001  0.5290  0.0107  0.7421  0.0031
                                           -0.3419  0.0019  0.2282  0.0016 -0.0117
                                            0.0086 -0.0051  0.0106 -0.0077
                ( 49.83%)  -0.7059* C   6 s( 27.75%)p 2.60( 72.21%)d 0.00(  0.04%)
                                            0.0004  0.5267  0.0085 -0.7483 -0.0017
                                            0.3376 -0.0024 -0.2195  0.0008 -0.0117
                                            0.0082 -0.0049  0.0107 -0.0080
   206. (0.00868) BD*( 1) C   5 - H  19  
                ( 38.18%)   0.6179* C   5 s( 22.15%)p 3.51( 77.80%)d 0.00(  0.04%)
                                           -0.0001  0.4706 -0.0083 -0.0057 -0.0036
                                            0.1331  0.0113 -0.8718  0.0055 -0.0004
                                           -0.0005 -0.0047 -0.0006  0.0204
                ( 61.82%)  -0.7863* H  19 s( 99.91%)p 0.00(  0.09%)
                                            0.9996 -0.0041  0.0010 -0.0057  0.0291
   207. (0.00903) BD*( 1) C   5 - H  20  
                ( 38.04%)   0.6167* C   5 s( 21.18%)p 3.72( 78.77%)d 0.00(  0.04%)
                                            0.0003 -0.4602  0.0089  0.0720 -0.0005
                                           -0.8028 -0.0015 -0.3713  0.0123  0.0030
                                            0.0016 -0.0141  0.0145  0.0038
                ( 61.96%)  -0.7872* H  20 s( 99.91%)p 0.00(  0.09%)
                                           -0.9995  0.0046 -0.0030  0.0274  0.0113
   208. (0.00781) BD*( 1) C   6 - C   7  
                ( 50.64%)   0.7116* C   6 s( 28.55%)p 2.50( 71.41%)d 0.00(  0.04%)
                                           -0.0001  0.5342  0.0121  0.6587  0.0049
                                            0.4759 -0.0008 -0.2317  0.0007  0.0144
                                           -0.0074 -0.0055  0.0035 -0.0087
                ( 49.36%)  -0.7026* C   7 s( 29.47%)p 2.39( 70.50%)d 0.00(  0.03%)
                                            0.0008  0.5428  0.0027 -0.6555 -0.0014
                                           -0.4845  0.0066  0.2013 -0.0042  0.0141
                                           -0.0044 -0.0060  0.0022 -0.0083
   209. (0.00869) BD*( 1) C   6 - H  21  
                ( 38.40%)   0.6197* C   6 s( 22.31%)p 3.48( 77.65%)d 0.00(  0.04%)
                                            0.0002 -0.4722  0.0082 -0.0179  0.0014
                                            0.1300  0.0108 -0.8713  0.0058  0.0001
                                           -0.0011  0.0050  0.0006 -0.0205
                ( 61.60%)  -0.7849* H  21 s( 99.91%)p 0.00(  0.09%)
                                           -0.9996  0.0040 -0.0012 -0.0057  0.0291
   210. (0.00916) BD*( 1) C   6 - H  22  
                ( 37.84%)   0.6151* C   6 s( 21.42%)p 3.67( 78.54%)d 0.00(  0.04%)
                                           -0.0000  0.4627 -0.0087  0.0731 -0.0059
                                           -0.8010 -0.0023 -0.3717  0.0119 -0.0046
                                           -0.0028  0.0144 -0.0133 -0.0041
                ( 62.16%)  -0.7884* H  22 s( 99.91%)p 0.00(  0.09%)
                                            0.9995 -0.0041 -0.0015  0.0276  0.0120
   211. (0.00942) BD*( 1) C   7 - C   8  
                ( 50.58%)   0.7112* C   7 s( 26.69%)p 2.74( 73.26%)d 0.00(  0.05%)
                                            0.0000  0.5163  0.0178  0.7523  0.0173
                                           -0.3592  0.0086  0.1928 -0.0023 -0.0151
                                            0.0067 -0.0042  0.0107 -0.0102
                ( 49.42%)  -0.7030* C   8 s( 34.14%)p 1.93( 65.82%)d 0.00(  0.04%)
                                            0.0004  0.5843  0.0020 -0.6896  0.0161
                                            0.3662  0.0053 -0.2197 -0.0019 -0.0071
                                            0.0092 -0.0053  0.0120 -0.0105
   212. (0.00900) BD*( 1) C   7 - H  23  
                ( 37.48%)   0.6122* C   7 s( 21.30%)p 3.69( 78.66%)d 0.00(  0.04%)
                                           -0.0003  0.4614 -0.0088 -0.0117  0.0014
                                            0.1710  0.0131 -0.8700  0.0098 -0.0006
                                           -0.0017 -0.0044 -0.0007  0.0197
                ( 62.52%)  -0.7907* H  23 s( 99.91%)p 0.00(  0.09%)
                                            0.9995 -0.0053  0.0004 -0.0076  0.0292
   213. (0.00655) BD*( 1) C   7 - H  24  
                ( 37.58%)   0.6130* C   7 s( 22.55%)p 3.43( 77.41%)d 0.00(  0.04%)
                                            0.0003 -0.4749  0.0063  0.0578 -0.0017
                                           -0.7785 -0.0012 -0.4054  0.0155  0.0001
                                           -0.0003 -0.0157  0.0130  0.0020
                ( 62.42%)  -0.7901* H  24 s( 99.91%)p 0.00(  0.09%)
                                           -0.9995  0.0024 -0.0024  0.0282  0.0113
   214. (0.01005) BD*( 1) C   8 - O   9  
                ( 68.41%)   0.8271* C   8 s( 20.73%)p 3.81( 78.95%)d 0.02(  0.32%)
                                            0.0000  0.4536  0.0388  0.1302  0.0090
                                           -0.7503 -0.0387 -0.4554 -0.0243 -0.0113
                                           -0.0078  0.0418 -0.0353 -0.0076
                ( 31.59%)  -0.5620* O   9 s( 32.52%)p 2.07( 67.41%)d 0.00(  0.08%)
                                           -0.0001  0.5703  0.0004 -0.0682 -0.0017
                                            0.6802 -0.0018  0.4546 -0.0034  0.0025
                                            0.0066  0.0237 -0.0119  0.0024
   215. (0.01309) BD*( 1) C   8 - H  25  
                ( 36.79%)   0.6065* C   8 s( 31.80%)p 2.14( 68.16%)d 0.00(  0.04%)
                                           -0.0002 -0.5637  0.0159 -0.1588 -0.0093
                                            0.1198 -0.0064 -0.8012  0.0047 -0.0053
                                           -0.0034  0.0122 -0.0004 -0.0157
                ( 63.21%)  -0.7951* H  25 s( 99.90%)p 0.00(  0.10%)
                                           -0.9995  0.0062 -0.0024 -0.0037  0.0318
   216. (0.00285) BD*( 1) O   9 - H  27  
                ( 25.35%)   0.5035* O   9 s( 20.73%)p 3.82( 79.18%)d 0.00(  0.09%)
                                           -0.0001 -0.4549 -0.0196 -0.7056 -0.0185
                                            0.4788  0.0269 -0.2521  0.0065  0.0118
                                           -0.0202  0.0064 -0.0172  0.0047
                ( 74.65%)  -0.8640* H  27 s( 99.52%)p 0.00(  0.48%)
                                           -0.9976  0.0016  0.0580 -0.0361  0.0118


 NHO Directionality and "Bond Bending" (deviations from line of nuclear centers)

         [Thresholds for printing:  angular deviation  >  1.0 degree]
                                    hybrid p-character > 25.0%
                                    orbital occupancy  >  0.10e

                                Line of Centers        Hybrid 1              Hybrid 2
                                ---------------  -------------------   ------------------
                NBO               Theta   Phi    Theta   Phi    Dev    Theta   Phi    Dev
 ========================================================================================
     1. BD (   1) C   1 - C   2    73.9  335.8    73.4  334.6   1.3    105.8  156.9   1.1
     6. BD (   1) C   2 - H  13     8.8  270.7     9.7  261.3   1.8      --     --    --
     7. BD (   1) C   2 - H  14   114.4  276.7   113.9  275.6   1.1      --     --    --
    11. BD (   1) C   4 - C   5   104.2   35.8     --     --    --      75.0  214.8   1.2
    16. BD (   1) C   5 - H  20    65.3   96.4    66.0   95.1   1.4      --     --    --
    17. BD (   1) C   6 - C   7   104.2   35.8   105.8   35.6   1.6      --     --    --
    19. BD (   1) C   6 - H  22   115.2  277.1   114.1  274.8   2.3      --     --    --
    20. BD (   1) C   7 - C   8    76.9  334.7     --     --    --     106.1  151.1   4.6
    21. BD (   1) C   7 - H  23   169.3   94.5   167.9   93.2   1.4      --     --    --
    23. BD (   1) C   8 - O   9   121.7  276.6   120.9  280.0   3.0     56.5   95.9   1.9
    24. BD (   1) C   8 - H  25    10.5  281.9    14.3  326.0   9.9      --     --    --
    25. BD (   1) O   9 - H  27    73.3  331.5    74.5  325.1   6.2      --     --    --
    35. LP*(   1) C   8             --     --    109.4   37.4   --       --     --    --
    36. LP (   1) O   9             --     --    141.1  211.0   --       --     --    --
    37. LP (   2) O   9             --     --     50.3  220.6   --       --     --    --

 The molecular units found in the alpha and beta manifolds are inequivalent.
 For labelling purposes, the molecular units of the beta system will be used.


 Second Order Perturbation Theory Analysis of Fock Matrix in NBO Basis

     Threshold for printing:   0.25 kcal/mol
    (Intermolecular threshold: 0.03 kcal/mol)
                                                                              E(2)  E(j)-E(i) F(i,j)
         Donor NBO (i)                     Acceptor NBO (j)                 kcal/mol   a.u.    a.u. 
 ===================================================================================================

 within unit  1
   1. BD (   1) C   1 - C   2        / 58. RY*(   2) C   3                    0.40    1.54    0.032
   1. BD (   1) C   1 - C   2        /193. BD*(   1) C   1 - H  10            0.32    1.06    0.024
   1. BD (   1) C   1 - C   2        /196. BD*(   1) C   2 - C   3            0.30    0.99    0.022
   1. BD (   1) C   1 - C   2        /197. BD*(   1) C   2 - H  13            0.27    1.04    0.021
   1. BD (   1) C   1 - C   2        /198. BD*(   1) C   2 - H  14            0.28    1.04    0.022
   1. BD (   1) C   1 - C   2        /199. BD*(   1) C   3 - C   4            1.24    0.98    0.045
   2. BD (   1) C   1 - H  10        /196. BD*(   1) C   2 - C   3            1.73    0.87    0.050
   3. BD (   1) C   1 - H  11        /197. BD*(   1) C   2 - H  13            1.57    0.93    0.048
   4. BD (   1) C   1 - H  12        /198. BD*(   1) C   2 - H  14            1.57    0.93    0.048
   5. BD (   1) C   2 - C   3        / 39. RY*(   1) C   1                    0.53    1.42    0.037
   5. BD (   1) C   2 - C   3        / 68. RY*(   3) C   4                    0.36    1.40    0.030
   5. BD (   1) C   2 - C   3        /192. BD*(   1) C   1 - C   2            0.46    1.00    0.029
   5. BD (   1) C   2 - C   3        /193. BD*(   1) C   1 - H  10            0.73    1.06    0.037
   5. BD (   1) C   2 - C   3        /197. BD*(   1) C   2 - H  13            0.36    1.05    0.026
   5. BD (   1) C   2 - C   3        /199. BD*(   1) C   3 - C   4            0.56    0.99    0.031
   5. BD (   1) C   2 - C   3        /200. BD*(   1) C   3 - H  15            0.26    1.03    0.022
   5. BD (   1) C   2 - C   3        /201. BD*(   1) C   3 - H  16            0.27    1.03    0.022
   5. BD (   1) C   2 - C   3        /202. BD*(   1) C   4 - C   5            1.03    0.98    0.042
   6. BD (   1) C   2 - H  13        / 40. RY*(   2) C   1                    0.29    1.42    0.026
   6. BD (   1) C   2 - H  13        /194. BD*(   1) C   1 - H  11            1.54    0.93    0.048
   6. BD (   1) C   2 - H  13        /200. BD*(   1) C   3 - H  15            1.63    0.91    0.049
   7. BD (   1) C   2 - H  14        / 40. RY*(   2) C   1                    0.27    1.42    0.025
   7. BD (   1) C   2 - H  14        /195. BD*(   1) C   1 - H  12            1.53    0.94    0.048
   7. BD (   1) C   2 - H  14        /201. BD*(   1) C   3 - H  16            1.65    0.91    0.049
   8. BD (   1) C   3 - C   4        / 48. RY*(   1) C   2                    0.52    1.48    0.036
   8. BD (   1) C   3 - C   4        / 77. RY*(   3) C   5                    0.42    1.42    0.032
   8. BD (   1) C   3 - C   4        /192. BD*(   1) C   1 - C   2            1.01    1.01    0.042
   8. BD (   1) C   3 - C   4        /196. BD*(   1) C   2 - C   3            0.27    1.00    0.022
   8. BD (   1) C   3 - C   4        /202. BD*(   1) C   4 - C   5            0.25    0.99    0.021
   8. BD (   1) C   3 - C   4        /204. BD*(   1) C   4 - H  18            0.32    1.03    0.024
   8. BD (   1) C   3 - C   4        /205. BD*(   1) C   5 - C   6            1.05    0.98    0.042
   9. BD (   1) C   3 - H  15        / 66. RY*(   1) C   4                    0.29    1.50    0.027
   9. BD (   1) C   3 - H  15        /197. BD*(   1) C   2 - H  13            1.56    0.94    0.048
   9. BD (   1) C   3 - H  15        /204. BD*(   1) C   4 - H  18            1.62    0.92    0.049
  10. BD (   1) C   3 - H  16        / 49. RY*(   2) C   2                    0.27    1.49    0.026
  10. BD (   1) C   3 - H  16        /198. BD*(   1) C   2 - H  14            1.53    0.94    0.048
  10. BD (   1) C   3 - H  16        /203. BD*(   1) C   4 - H  17            1.59    0.92    0.048
  11. BD (   1) C   4 - C   5        / 58. RY*(   2) C   3                    0.34    1.56    0.031
  11. BD (   1) C   4 - C   5        / 86. RY*(   3) C   6                    0.44    1.43    0.033
  11. BD (   1) C   4 - C   5        /196. BD*(   1) C   2 - C   3            0.98    1.01    0.041
  11. BD (   1) C   4 - C   5        /199. BD*(   1) C   3 - C   4            0.63    1.00    0.033
  11. BD (   1) C   4 - C   5        /205. BD*(   1) C   5 - C   6            0.45    0.99    0.028
  11. BD (   1) C   4 - C   5        /207. BD*(   1) C   5 - H  20            0.46    1.03    0.029
  11. BD (   1) C   4 - C   5        /208. BD*(   1) C   6 - C   7            1.02    0.98    0.042
  12. BD (   1) C   4 - H  17        / 57. RY*(   1) C   3                    0.27    1.52    0.025
  12. BD (   1) C   4 - H  17        / 75. RY*(   1) C   5                    0.30    1.49    0.027
  12. BD (   1) C   4 - H  17        /199. BD*(   1) C   3 - C   4            0.26    0.89    0.019
  12. BD (   1) C   4 - H  17        /201. BD*(   1) C   3 - H  16            1.53    0.93    0.048
  12. BD (   1) C   4 - H  17        /207. BD*(   1) C   5 - H  20            1.65    0.92    0.049
  13. BD (   1) C   4 - H  18        / 57. RY*(   1) C   3                    0.29    1.51    0.027
  13. BD (   1) C   4 - H  18        /200. BD*(   1) C   3 - H  15            1.52    0.93    0.047
  13. BD (   1) C   4 - H  18        /206. BD*(   1) C   5 - H  19            1.57    0.92    0.048
  14. BD (   1) C   5 - C   6        / 67. RY*(   2) C   4                    0.51    1.54    0.036
  14. BD (   1) C   5 - C   6        / 94. RY*(   2) C   7                    0.46    1.51    0.034
  14. BD (   1) C   5 - C   6        /199. BD*(   1) C   3 - C   4            1.09    1.01    0.043
  14. BD (   1) C   5 - C   6        /202. BD*(   1) C   4 - C   5            0.44    1.01    0.027
  14. BD (   1) C   5 - C   6        /206. BD*(   1) C   5 - H  19            0.27    1.04    0.022
  14. BD (   1) C   5 - C   6        /208. BD*(   1) C   6 - C   7            0.26    0.98    0.021
  14. BD (   1) C   5 - C   6        /209. BD*(   1) C   6 - H  21            0.31    1.03    0.023
  14. BD (   1) C   5 - C   6        /210. BD*(   1) C   6 - H  22            0.26    1.04    0.021
  14. BD (   1) C   5 - C   6        /211. BD*(   1) C   7 - C   8            1.20    0.97    0.044
  15. BD (   1) C   5 - H  19        /202. BD*(   1) C   4 - C   5            0.25    0.89    0.019
  15. BD (   1) C   5 - H  19        /204. BD*(   1) C   4 - H  18            1.55    0.93    0.048
  15. BD (   1) C   5 - H  19        /209. BD*(   1) C   6 - H  21            1.61    0.91    0.049
  16. BD (   1) C   5 - H  20        / 66. RY*(   1) C   4                    0.32    1.51    0.028
  16. BD (   1) C   5 - H  20        /203. BD*(   1) C   4 - H  17            1.50    0.93    0.047
  16. BD (   1) C   5 - H  20        /210. BD*(   1) C   6 - H  22            1.60    0.92    0.049
  17. BD (   1) C   6 - C   7        / 35. LP*(   1) C   8                    2.21    0.44    0.056
  17. BD (   1) C   6 - C   7        / 76. RY*(   2) C   5                    0.53    1.53    0.037
  17. BD (   1) C   6 - C   7        /102. RY*(   1) C   8                    0.40    1.50    0.032
  17. BD (   1) C   6 - C   7        /202. BD*(   1) C   4 - C   5            1.01    1.02    0.042
  17. BD (   1) C   6 - C   7        /205. BD*(   1) C   5 - C   6            0.66    1.01    0.034
  17. BD (   1) C   6 - C   7        /210. BD*(   1) C   6 - H  22            0.49    1.05    0.030
  17. BD (   1) C   6 - C   7        /211. BD*(   1) C   7 - C   8            0.31    0.98    0.023
  17. BD (   1) C   6 - C   7        /212. BD*(   1) C   7 - H  23            0.43    1.05    0.028
  17. BD (   1) C   6 - C   7        /213. BD*(   1) C   7 - H  24            0.31    1.05    0.024
  18. BD (   1) C   6 - H  21        / 75. RY*(   1) C   5                    0.35    1.50    0.029
  18. BD (   1) C   6 - H  21        /206. BD*(   1) C   5 - H  19            1.49    0.93    0.047
  18. BD (   1) C   6 - H  21        /212. BD*(   1) C   7 - H  23            1.64    0.93    0.049
  19. BD (   1) C   6 - H  22        / 93. RY*(   1) C   7                    0.25    1.36    0.024
  19. BD (   1) C   6 - H  22        /205. BD*(   1) C   5 - C   6            0.34    0.88    0.022
  19. BD (   1) C   6 - H  22        /207. BD*(   1) C   5 - H  20            1.53    0.93    0.048
  19. BD (   1) C   6 - H  22        /213. BD*(   1) C   7 - H  24            1.59    0.92    0.049
  20. BD (   1) C   7 - C   8        / 35. LP*(   1) C   8                    0.87    0.48    0.038
  20. BD (   1) C   7 - C   8        / 84. RY*(   1) C   6                    0.44    1.55    0.033
  20. BD (   1) C   7 - C   8        /111. RY*(   1) O   9                    0.41    2.00    0.037
  20. BD (   1) C   7 - C   8        /205. BD*(   1) C   5 - C   6            1.06    1.05    0.042
  20. BD (   1) C   7 - C   8        /208. BD*(   1) C   6 - C   7            0.46    1.04    0.028
  20. BD (   1) C   7 - C   8        /212. BD*(   1) C   7 - H  23            0.25    1.09    0.021
  20. BD (   1) C   7 - C   8        /216. BD*(   1) O   9 - H  27            0.80    1.04    0.037
  21. BD (   1) C   7 - H  23        / 35. LP*(   1) C   8                    0.38    0.33    0.021
  21. BD (   1) C   7 - H  23        / 85. RY*(   2) C   6                    0.27    1.46    0.025
  21. BD (   1) C   7 - H  23        /209. BD*(   1) C   6 - H  21            1.51    0.93    0.047
  21. BD (   1) C   7 - H  23        /214. BD*(   1) C   8 - O   9            0.36    0.73    0.021
  21. BD (   1) C   7 - H  23        /215. BD*(   1) C   8 - H  25            1.43    0.89    0.045
  22. BD (   1) C   7 - H  24        / 84. RY*(   1) C   6                    0.27    1.40    0.025
  22. BD (   1) C   7 - H  24        /104. RY*(   3) C   8                    0.25    1.49    0.025
  22. BD (   1) C   7 - H  24        /210. BD*(   1) C   6 - H  22            1.58    0.94    0.049
  22. BD (   1) C   7 - H  24        /214. BD*(   1) C   8 - O   9            2.37    0.74    0.053
  23. BD (   1) C   8 - O   9        / 35. LP*(   1) C   8                    0.73    0.73    0.044
  23. BD (   1) C   8 - O   9        / 93. RY*(   1) C   7                    0.26    1.77    0.027
  23. BD (   1) C   8 - O   9        /188. RY*(   1) H  27                    0.28    2.12    0.031
  23. BD (   1) C   8 - O   9        /213. BD*(   1) C   7 - H  24            0.70    1.33    0.039
  24. BD (   1) C   8 - H  25        / 35. LP*(   1) C   8                    0.49    0.39    0.025
  24. BD (   1) C   8 - H  25        / 93. RY*(   1) C   7                    0.31    1.43    0.027
  24. BD (   1) C   8 - H  25        /112. RY*(   2) O   9                    0.26    1.68    0.027
  24. BD (   1) C   8 - H  25        /212. BD*(   1) C   7 - H  23            1.29    0.99    0.046
  24. BD (   1) C   8 - H  25        /214. BD*(   1) C   8 - O   9            0.26    0.79    0.018
  25. BD (   1) O   9 - H  27        / 93. RY*(   1) C   7                    0.33    1.65    0.029
  25. BD (   1) O   9 - H  27        /104. RY*(   3) C   8                    0.64    1.77    0.042
  25. BD (   1) O   9 - H  27        /211. BD*(   1) C   7 - C   8            1.37    1.14    0.050
  26. CR (   1) C   1                /120. RY*(   1) H  10                    0.40   10.51    0.082
  26. CR (   1) C   1                /124. RY*(   1) H  11                    0.34   10.51    0.076
  26. CR (   1) C   1                /128. RY*(   1) H  12                    0.34   10.50    0.075
  27. CR (   1) C   2                / 41. RY*(   3) C   1                    0.62   10.61    0.102
  27. CR (   1) C   2                / 59. RY*(   3) C   3                    0.44   10.86    0.088
  27. CR (   1) C   2                /132. RY*(   1) H  13                    0.32   10.48    0.073
  27. CR (   1) C   2                /136. RY*(   1) H  14                    0.32   10.48    0.073
  28. CR (   1) C   3                / 52. RY*(   5) C   2                    0.42   10.90    0.086
  28. CR (   1) C   3                / 68. RY*(   3) C   4                    0.37   10.89    0.080
  28. CR (   1) C   3                / 70. RY*(   5) C   4                    0.25   10.84    0.066
  28. CR (   1) C   3                /140. RY*(   1) H  15                    0.32   10.49    0.074
  28. CR (   1) C   3                /144. RY*(   1) H  16                    0.32   10.49    0.074
  29. CR (   1) C   4                / 59. RY*(   3) C   3                    0.36   10.88    0.080
  29. CR (   1) C   4                / 60. RY*(   4) C   3                    0.35   10.80    0.078
  29. CR (   1) C   4                / 77. RY*(   3) C   5                    0.31   10.91    0.073
  29. CR (   1) C   4                / 78. RY*(   4) C   5                    0.28   10.84    0.070
  29. CR (   1) C   4                /148. RY*(   1) H  17                    0.33   10.49    0.074
  29. CR (   1) C   4                /152. RY*(   1) H  18                    0.32   10.49    0.074
  30. CR (   1) C   5                / 68. RY*(   3) C   4                    0.35   10.90    0.078
  30. CR (   1) C   5                / 70. RY*(   5) C   4                    0.34   10.85    0.076
  30. CR (   1) C   5                / 86. RY*(   3) C   6                    0.26   10.91    0.067
  30. CR (   1) C   5                / 87. RY*(   4) C   6                    0.30   10.83    0.072
  30. CR (   1) C   5                /156. RY*(   1) H  19                    0.33   10.49    0.074
  30. CR (   1) C   5                /160. RY*(   1) H  20                    0.33   10.49    0.074
  31. CR (   1) C   6                / 77. RY*(   3) C   5                    0.34   10.92    0.078
  31. CR (   1) C   6                / 78. RY*(   4) C   5                    0.30   10.85    0.073
  31. CR (   1) C   6                / 95. RY*(   3) C   7                    0.37   10.83    0.080
  31. CR (   1) C   6                /164. RY*(   1) H  21                    0.32   10.49    0.074
  31. CR (   1) C   6                /168. RY*(   1) H  22                    0.36   10.49    0.077
  32. CR (   1) C   7                / 86. RY*(   3) C   6                    0.31   10.93    0.073
  32. CR (   1) C   7                / 87. RY*(   4) C   6                    0.30   10.84    0.072
  32. CR (   1) C   7                /105. RY*(   4) C   8                    0.26   11.39    0.069
  32. CR (   1) C   7                /172. RY*(   1) H  23                    0.36   10.48    0.077
  32. CR (   1) C   7                /176. RY*(   1) H  24                    0.35   10.49    0.077
  33. CR (   1) C   8                / 35. LP*(   1) C   8                    1.76   10.02    0.256
  33. CR (   1) C   8                / 96. RY*(   4) C   7                    0.44   11.18    0.089
  33. CR (   1) C   8                /180. RY*(   1) H  25                    0.38   10.54    0.080
  33. CR (   1) C   8                /214. BD*(   1) C   8 - O   9            0.61   10.42    0.101
  34. CR (   1) O   9                /104. RY*(   3) C   8                    0.51   20.04    0.128
  34. CR (   1) O   9                /105. RY*(   4) C   8                    0.37   20.34    0.109
  35. LP*(   1) C   8                /106. RY*(   5) C   8                    0.65    2.20    0.063
  35. LP*(   1) C   8                /108. RY*(   7) C   8                    0.38    1.64    0.041
  35. LP*(   1) C   8                /110. RY*(   9) C   8                    0.58    2.23    0.060
  35. LP*(   1) C   8                /112. RY*(   2) O   9                    0.31    1.29    0.033
  35. LP*(   1) C   8                /181. RY*(   2) H  25                    0.47    2.00    0.051
  35. LP*(   1) C   8                /205. BD*(   1) C   5 - C   6            0.37    0.57    0.024
  35. LP*(   1) C   8                /208. BD*(   1) C   6 - C   7            2.32    0.55    0.059
  35. LP*(   1) C   8                /212. BD*(   1) C   7 - H  23            0.66    0.60    0.033
  35. LP*(   1) C   8                /213. BD*(   1) C   7 - H  24            0.33    0.60    0.023
  35. LP*(   1) C   8                /215. BD*(   1) C   8 - H  25            1.21    0.56    0.043
  36. LP (   1) O   9                / 35. LP*(   1) C   8                    0.32    0.48    0.024
  36. LP (   1) O   9                /103. RY*(   2) C   8                    0.54    1.91    0.041
  36. LP (   1) O   9                /188. RY*(   1) H  27                    0.25    1.87    0.028
  36. LP (   1) O   9                /211. BD*(   1) C   7 - C   8            0.34    1.01    0.024
  36. LP (   1) O   9                /213. BD*(   1) C   7 - H  24            0.26    1.08    0.021
  36. LP (   1) O   9                /215. BD*(   1) C   8 - H  25            0.99    1.04    0.041
  37. LP (   2) O   9                / 35. LP*(   1) C   8                   32.15    0.16    0.103
  37. LP (   2) O   9                /106. RY*(   5) C   8                    0.32    2.36    0.043
  37. LP (   2) O   9                /189. RY*(   2) H  27                    0.66    1.91    0.055
  37. LP (   2) O   9                /215. BD*(   1) C   8 - H  25            1.15    0.72    0.044

 from unit  1 to unit  2
  17. BD (   1) C   6 - C   7        / 38. LP*(   1) H  26                    0.06    0.67    0.009
  20. BD (   1) C   7 - C   8        / 38. LP*(   1) H  26                    7.36    0.71    0.108
  20. BD (   1) C   7 - C   8        /184. RY*(   1) H  26                    0.22    1.02    0.019
  20. BD (   1) C   7 - C   8        /186. RY*(   3) H  26                    0.05    2.43    0.014
  20. BD (   1) C   7 - C   8        /187. RY*(   4) H  26                    0.03    2.86    0.012
  23. BD (   1) C   8 - O   9        / 38. LP*(   1) H  26                    1.55    0.95    0.059
  24. BD (   1) C   8 - H  25        / 38. LP*(   1) H  26                   12.02    0.61    0.127
  24. BD (   1) C   8 - H  25        /184. RY*(   1) H  26                    0.37    0.93    0.024
  24. BD (   1) C   8 - H  25        /185. RY*(   2) H  26                    0.14    2.29    0.023
  24. BD (   1) C   8 - H  25        /186. RY*(   3) H  26                    0.03    2.34    0.010
  24. BD (   1) C   8 - H  25        /187. RY*(   4) H  26                    0.05    2.76    0.015
  32. CR (   1) C   7                / 38. LP*(   1) H  26                    0.04   10.15    0.030
  33. CR (   1) C   8                / 38. LP*(   1) H  26                    3.72   10.24    0.298
  33. CR (   1) C   8                /184. RY*(   1) H  26                    0.44   10.56    0.086
  33. CR (   1) C   8                /187. RY*(   4) H  26                    0.04   12.39    0.028
  34. CR (   1) O   9                / 38. LP*(   1) H  26                    0.03   19.11    0.039
  35. LP*(   1) C   8                / 38. LP*(   1) H  26                  467.58    0.22    0.434
  35. LP*(   1) C   8                /184. RY*(   1) H  26                   15.30    0.54    0.151
  35. LP*(   1) C   8                /185. RY*(   2) H  26                    0.14    1.91    0.027
  35. LP*(   1) C   8                /186. RY*(   3) H  26                    0.07    1.95    0.019
  35. LP*(   1) C   8                /187. RY*(   4) H  26                    1.62    2.37    0.103
  36. LP (   1) O   9                / 38. LP*(   1) H  26                    0.04    0.70    0.008
  37. LP (   2) O   9                / 38. LP*(   1) H  26                    0.34    0.38    0.015
  37. LP (   2) O   9                /184. RY*(   1) H  26                    0.08    0.70    0.012

 from unit  2 to unit  1
  38. LP*(   1) H  26                / 84. RY*(   1) C   6                    0.21    0.84    0.030
  38. LP*(   1) H  26                / 85. RY*(   2) C   6                    0.08    0.91    0.019
  38. LP*(   1) H  26                / 86. RY*(   3) C   6                    0.10    0.78    0.019
  38. LP*(   1) H  26                / 87. RY*(   4) C   6                    0.03    0.69    0.010
  38. LP*(   1) H  26                / 95. RY*(   3) C   7                    0.03    0.68    0.010
  38. LP*(   1) H  26                / 98. RY*(   6) C   7                    0.05    1.94    0.023
  38. LP*(   1) H  26                /102. RY*(   1) C   8                    0.22    0.83    0.031
  38. LP*(   1) H  26                /103. RY*(   2) C   8                    0.23    1.20    0.037
  38. LP*(   1) H  26                /104. RY*(   3) C   8                    0.11    0.94    0.022
  38. LP*(   1) H  26                /105. RY*(   4) C   8                    0.11    1.23    0.026
  38. LP*(   1) H  26                /106. RY*(   5) C   8                    1.26    1.98    0.112
  38. LP*(   1) H  26                /107. RY*(   6) C   8                    0.04    1.57    0.019
  38. LP*(   1) H  26                /108. RY*(   7) C   8                    0.36    1.42    0.051
  38. LP*(   1) H  26                /109. RY*(   8) C   8                    0.19    1.51    0.038
  38. LP*(   1) H  26                /110. RY*(   9) C   8                    0.71    2.00    0.085
  38. LP*(   1) H  26                /111. RY*(   1) O   9                    0.06    1.29    0.020
  38. LP*(   1) H  26                /112. RY*(   2) O   9                    0.04    1.07    0.015
  38. LP*(   1) H  26                /113. RY*(   3) O   9                    0.09    1.61    0.027
  38. LP*(   1) H  26                /118. RY*(   8) O   9                    0.03    2.74    0.019
  38. LP*(   1) H  26                /164. RY*(   1) H  21                    0.05    0.35    0.009
  38. LP*(   1) H  26                /181. RY*(   2) H  25                    0.23    1.78    0.045
  38. LP*(   1) H  26                /190. RY*(   3) H  27                    0.03    0.96    0.012
  38. LP*(   1) H  26                /205. BD*(   1) C   5 - C   6            0.17    0.34    0.017
  38. LP*(   1) H  26                /208. BD*(   1) C   6 - C   7            0.07    0.33    0.010
  38. LP*(   1) H  26                /211. BD*(   1) C   7 - C   8            0.20    0.31    0.017
  38. LP*(   1) H  26                /212. BD*(   1) C   7 - H  23            0.11    0.38    0.014
  38. LP*(   1) H  26                /213. BD*(   1) C   7 - H  24            0.14    0.38    0.016
  38. LP*(   1) H  26                /214. BD*(   1) C   8 - O   9            0.25    0.18    0.015
  38. LP*(   1) H  26                /215. BD*(   1) C   8 - H  25            1.31    0.34    0.046
  38. LP*(   1) H  26                /216. BD*(   1) O   9 - H  27            0.05    0.33    0.009

 within unit  2
  38. LP*(   1) H  26                /184. RY*(   1) H  26                   28.45    0.31    0.212
  38. LP*(   1) H  26                /185. RY*(   2) H  26                    0.28    1.68    0.049
  38. LP*(   1) H  26                /187. RY*(   4) H  26                    1.82    2.15    0.140


 Natural Bond Orbitals (Summary):

                                                            Principal Delocalizations
           NBO                        Occupancy    Energy   (geminal,vicinal,remote)
 ====================================================================================
 Molecular unit  1  (C8H17O)
     1. BD (   1) C   1 - C   2          0.95270    -0.71006  199(v),58(v),193(g),196(g)
                                                    198(g),197(g)
     2. BD (   1) C   1 - H  10          0.93261    -0.58849  196(v)
     3. BD (   1) C   1 - H  11          0.99179    -0.59366  197(v)
     4. BD (   1) C   1 - H  12          0.99393    -0.59372  198(v)
     5. BD (   1) C   2 - C   3          0.89534    -0.71529  202(v),193(v),199(g),39(v)
                                                    192(g),68(v),197(g),201(g)
                                                    200(g)
     6. BD (   1) C   2 - H  13          0.98522    -0.59409  200(v),194(v),40(v)
     7. BD (   1) C   2 - H  14          0.98852    -0.59528  201(v),195(v),40(v)
     8. BD (   1) C   3 - C   4          0.92325    -0.72078  205(v),192(v),48(v),77(v)
                                                    204(g),196(g),202(g)
     9. BD (   1) C   3 - H  15          0.98777    -0.60591  204(v),197(v),66(v)
    10. BD (   1) C   3 - H  16          0.98841    -0.60499  203(v),198(v),49(v)
    11. BD (   1) C   4 - C   5          0.90481    -0.72999  208(v),196(v),199(g),207(g)
                                                    205(g),86(v),58(v)
    12. BD (   1) C   4 - H  17          0.98642    -0.61311  207(v),201(v),75(v),57(v)
                                                    199(g)
    13. BD (   1) C   4 - H  18          0.98883    -0.61181  206(v),200(v),57(v)
    14. BD (   1) C   5 - C   6          0.94816    -0.73824  211(v),199(v),67(v),94(v)
                                                    202(g),209(g),206(g),208(g)
                                                    210(g)
    15. BD (   1) C   5 - H  19          0.98732    -0.61861  209(v),204(v),202(g)
    16. BD (   1) C   5 - H  20          0.97900    -0.61607  210(v),203(v),66(v)
    17. BD (   1) C   6 - C   7          0.92121    -0.75018  35(v),202(v),205(g),76(v)
                                                    210(g),212(g),102(v),213(g)
                                                    211(g),38(r)
    18. BD (   1) C   6 - H  21          0.98801    -0.62830  212(v),206(v),75(v)
    19. BD (   1) C   6 - H  22          0.97392    -0.62495  213(v),207(v),205(g),93(v)
    20. BD (   1) C   7 - C   8          0.97667    -0.78890  38(r),35(g),205(v),216(v)
                                                    208(g),84(v),111(v),212(g)
                                                    184(r),186(r),187(r)
    21. BD (   1) C   7 - H  23          0.98456    -0.63269  209(v),215(v),35(v),214(v)
                                                    85(v)
    22. BD (   1) C   7 - H  24          0.98370    -0.63885  214(v),210(v),35(v),84(v)
                                                    104(v)
    23. BD (   1) C   8 - O   9          0.99780    -1.03501  38(r),35(g),213(v),188(v)
                                                    93(v)
    24. BD (   1) C   8 - H  25          0.95541    -0.69256  38(r),212(v),35(g),184(r)
                                                    93(v),112(v),214(g),185(r)
                                                    187(r),186(r)
    25. BD (   1) O   9 - H  27          0.99495    -0.91308  211(v),104(v),93(r)
    26. CR (   1) C   1                  0.99960   -10.18489  120(v),124(v),128(v)
    27. CR (   1) C   2                  0.99956   -10.19715  41(v),59(v),132(v),136(v)
    28. CR (   1) C   3                  0.99955   -10.20410  52(v),68(v),140(v),144(v)
                                                    70(v)
    29. CR (   1) C   4                  0.99956   -10.21080  59(v),60(v),148(v),152(v)
                                                    77(v),78(v)
    30. CR (   1) C   5                  0.99955   -10.21662  68(v),70(v),160(v),156(v)
                                                    87(v),86(v)
    31. CR (   1) C   6                  0.99955   -10.22392  95(v),168(v),77(v),164(v)
                                                    78(v)
    32. CR (   1) C   7                  0.99954   -10.23441  172(v),176(v),86(v),87(v)
                                                    105(v),38(r)
    33. CR (   1) C   8                  0.99952   -10.32532  38(r),35(g),214(g),96(v)
                                                    184(r),180(v),187(r)
    34. CR (   1) O   9                  0.99987   -19.18939  104(v),105(v),38(r)
    35. LP*(   1) C   8                  0.57216    -0.30574  38(r),184(r),208(v),187(r)
                                                    215(g),212(v),106(g),110(g)
                                                    181(v),108(g),205(r),213(v)
                                                    112(v),185(r),186(r)
    36. LP (   1) O   9                  0.99184    -0.78275  215(v),35(v),103(v),211(v)
                                                    213(r),188(v),38(r)
    37. LP (   2) O   9                  0.66114    -0.46428  35(v),215(v),189(v),106(v)
                                                    38(r),184(r)
    39. RY*(   1) C   1                  0.00132     0.70210   
    40. RY*(   2) C   1                  0.00086     0.82427   
    41. RY*(   3) C   1                  0.00019     0.41688   
    42. RY*(   4) C   1                  0.00006     1.07887   
    43. RY*(   5) C   1                  0.00001     1.97737   
    44. RY*(   6) C   1                  0.00000     1.88103   
    45. RY*(   7) C   1                  0.00000     2.06128   
    46. RY*(   8) C   1                  0.00000     1.83046   
    47. RY*(   9) C   1                  0.00000     2.14658   
    48. RY*(   1) C   2                  0.00159     0.75925   
    49. RY*(   2) C   2                  0.00151     0.88626   
    50. RY*(   3) C   2                  0.00051     0.92233   
    51. RY*(   4) C   2                  0.00018     1.90497   
    52. RY*(   5) C   2                  0.00017     0.69694   
    53. RY*(   6) C   2                  0.00005     1.96827   
    54. RY*(   7) C   2                  0.00005     1.65220   
    55. RY*(   8) C   2                  0.00000     2.06691   
    56. RY*(   9) C   2                  0.00000     2.06900   
    57. RY*(   1) C   3                  0.00170     0.90273   
    58. RY*(   2) C   3                  0.00158     0.82977   
    59. RY*(   3) C   3                  0.00146     0.66780   
    60. RY*(   4) C   3                  0.00019     0.59349   
    61. RY*(   5) C   3                  0.00019     1.90436   
    62. RY*(   6) C   3                  0.00007     1.92443   
    63. RY*(   7) C   3                  0.00003     2.05792   
    64. RY*(   8) C   3                  0.00000     2.06943   
    65. RY*(   9) C   3                  0.00000     2.07276   
    66. RY*(   1) C   4                  0.00177     0.89266   
    67. RY*(   2) C   4                  0.00158     0.80364   
    68. RY*(   3) C   4                  0.00137     0.68817   
    69. RY*(   4) C   4                  0.00018     1.89981   
    70. RY*(   5) C   4                  0.00017     0.63314   
    71. RY*(   6) C   4                  0.00007     1.90809   
    72. RY*(   7) C   4                  0.00003     2.05994   
    73. RY*(   8) C   4                  0.00000     2.06826   
    74. RY*(   9) C   4                  0.00000     2.07123   
    75. RY*(   1) C   5                  0.00181     0.87615   
    76. RY*(   2) C   5                  0.00158     0.77805   
    77. RY*(   3) C   5                  0.00137     0.69995   
    78. RY*(   4) C   5                  0.00018     0.62614   
    79. RY*(   5) C   5                  0.00018     1.89706   
    80. RY*(   6) C   5                  0.00007     1.90113   
    81. RY*(   7) C   5                  0.00003     2.05861   
    82. RY*(   8) C   5                  0.00000     2.06456   
    83. RY*(   9) C   5                  0.00000     2.07372   
    84. RY*(   1) C   6                  0.00193     0.75810   
    85. RY*(   2) C   6                  0.00173     0.82855   
    86. RY*(   3) C   6                  0.00129     0.69505   
    87. RY*(   4) C   6                  0.00018     0.61000   
    88. RY*(   5) C   6                  0.00018     1.89220   
    89. RY*(   6) C   6                  0.00006     1.91853   
    90. RY*(   7) C   6                  0.00004     2.03062   
    91. RY*(   8) C   6                  0.00000     2.06830   
    92. RY*(   9) C   6                  0.00000     2.06477   
    93. RY*(   1) C   7                  0.00231     0.73354   
    94. RY*(   2) C   7                  0.00156     0.77068   
    95. RY*(   3) C   7                  0.00065     0.60318   
    96. RY*(   4) C   7                  0.00039     0.85022   
    97. RY*(   5) C   7                  0.00012     1.79269   
    98. RY*(   6) C   7                  0.00007     1.86150   
    99. RY*(   7) C   7                  0.00005     1.95974   
   100. RY*(   8) C   7                  0.00001     2.02422   
   101. RY*(   9) C   7                  0.00001     2.04918   
   102. RY*(   1) C   8                  0.00188     0.74977   
   103. RY*(   2) C   8                  0.00108     1.12287   
   104. RY*(   3) C   8                  0.00086     0.85455   
   105. RY*(   4) C   8                  0.00049     1.15084   
   106. RY*(   5) C   8                  0.00033     1.89789   
   107. RY*(   6) C   8                  0.00011     1.49179   
   108. RY*(   7) C   8                  0.00005     1.33351   
   109. RY*(   8) C   8                  0.00000     1.43108   
   110. RY*(   9) C   8                  0.00001     1.92029   
   111. RY*(   1) O   9                  0.00083     1.20751   
   112. RY*(   2) O   9                  0.00065     0.98782   
   113. RY*(   3) O   9                  0.00007     1.52435   
   114. RY*(   4) O   9                  0.00002     1.13928   
   115. RY*(   5) O   9                  0.00000     2.52061   
   116. RY*(   6) O   9                  0.00000     2.70538   
   117. RY*(   7) O   9                  0.00001     2.58815   
   118. RY*(   8) O   9                  0.00000     2.66193   
   119. RY*(   9) O   9                  0.00000     2.41705   
   120. RY*(   1) H  10                  0.00054     0.32525   
   121. RY*(   2) H  10                  0.00010     1.67094   
   122. RY*(   3) H  10                  0.00007     1.67073   
   123. RY*(   4) H  10                  0.00002     2.14180   
   124. RY*(   1) H  11                  0.00076     0.32074   
   125. RY*(   2) H  11                  0.00009     1.67801   
   126. RY*(   3) H  11                  0.00007     1.69712   
   127. RY*(   4) H  11                  0.00002     2.13574   
   128. RY*(   1) H  12                  0.00077     0.31970   
   129. RY*(   2) H  12                  0.00009     1.67725   
   130. RY*(   3) H  12                  0.00007     1.69624   
   131. RY*(   4) H  12                  0.00002     2.13916   
   132. RY*(   1) H  13                  0.00131     0.28042   
   133. RY*(   2) H  13                  0.00009     1.69840   
   134. RY*(   3) H  13                  0.00006     1.70095   
   135. RY*(   4) H  13                  0.00002     2.20705   
   136. RY*(   1) H  14                  0.00131     0.28070   
   137. RY*(   2) H  14                  0.00009     1.70131   
   138. RY*(   3) H  14                  0.00006     1.69955   
   139. RY*(   4) H  14                  0.00002     2.20575   
   140. RY*(   1) H  15                  0.00139     0.28266   
   141. RY*(   2) H  15                  0.00009     1.70583   
   142. RY*(   3) H  15                  0.00005     1.73054   
   143. RY*(   4) H  15                  0.00002     2.20645   
   144. RY*(   1) H  16                  0.00138     0.28177   
   145. RY*(   2) H  16                  0.00009     1.70560   
   146. RY*(   3) H  16                  0.00005     1.73053   
   147. RY*(   4) H  16                  0.00002     2.20694   
   148. RY*(   1) H  17                  0.00134     0.27878   
   149. RY*(   2) H  17                  0.00009     1.70399   
   150. RY*(   3) H  17                  0.00006     1.73205   
   151. RY*(   4) H  17                  0.00002     2.19976   
   152. RY*(   1) H  18                  0.00136     0.27776   
   153. RY*(   2) H  18                  0.00009     1.70556   
   154. RY*(   3) H  18                  0.00006     1.73410   
   155. RY*(   4) H  18                  0.00002     2.19937   
   156. RY*(   1) H  19                  0.00132     0.27518   
   157. RY*(   2) H  19                  0.00009     1.70246   
   158. RY*(   3) H  19                  0.00006     1.73106   
   159. RY*(   4) H  19                  0.00002     2.18793   
   160. RY*(   1) H  20                  0.00132     0.26992   
   161. RY*(   2) H  20                  0.00009     1.69758   
   162. RY*(   3) H  20                  0.00006     1.72614   
   163. RY*(   4) H  20                  0.00002     2.19415   
   164. RY*(   1) H  21                  0.00135     0.26596   
   165. RY*(   2) H  21                  0.00009     1.68796   
   166. RY*(   3) H  21                  0.00005     1.71049   
   167. RY*(   4) H  21                  0.00002     2.18330   
   168. RY*(   1) H  22                  0.00169     0.26622   
   169. RY*(   2) H  22                  0.00009     1.69487   
   170. RY*(   3) H  22                  0.00005     1.70170   
   171. RY*(   4) H  22                  0.00002     2.20653   
   172. RY*(   1) H  23                  0.00159     0.24470   
   173. RY*(   2) H  23                  0.00008     1.75463   
   174. RY*(   3) H  23                  0.00005     1.64915   
   175. RY*(   4) H  23                  0.00002     2.15737   
   176. RY*(   1) H  24                  0.00099     0.25373   
   177. RY*(   2) H  24                  0.00009     1.68865   
   178. RY*(   3) H  24                  0.00005     1.68560   
   179. RY*(   4) H  24                  0.00002     2.13951   
   180. RY*(   1) H  25                  0.00113     0.21867   
   181. RY*(   2) H  25                  0.00009     1.69363   
   182. RY*(   3) H  25                  0.00006     1.60774   
   183. RY*(   4) H  25                  0.00001     2.06843   
   188. RY*(   1) H  27                  0.00066     1.08441   
   189. RY*(   2) H  27                  0.00054     1.44436   
   190. RY*(   3) H  27                  0.00038     0.87757   
   191. RY*(   4) H  27                  0.00001     2.09792   
   192. BD*(   1) C   1 - C   2          0.00335     0.28601   
   193. BD*(   1) C   1 - H  10          0.00239     0.34858   
   194. BD*(   1) C   1 - H  11          0.00406     0.33992   
   195. BD*(   1) C   1 - H  12          0.00409     0.34005   
   196. BD*(   1) C   2 - C   3          0.00736     0.27760   
   197. BD*(   1) C   2 - H  13          0.00876     0.33261   
   198. BD*(   1) C   2 - H  14          0.00863     0.33294   
   199. BD*(   1) C   3 - C   4          0.00726     0.27264   
   200. BD*(   1) C   3 - H  15          0.00891     0.31884   
   201. BD*(   1) C   3 - H  16          0.00900     0.31862   
   202. BD*(   1) C   4 - C   5          0.00639     0.26704   
   203. BD*(   1) C   4 - H  17          0.00871     0.31163   
   204. BD*(   1) C   4 - H  18          0.00904     0.31090   
   205. BD*(   1) C   5 - C   6          0.00670     0.25937   
   206. BD*(   1) C   5 - H  19          0.00868     0.30594   
   207. BD*(   1) C   5 - H  20          0.00903     0.30501   
   208. BD*(   1) C   6 - C   7          0.00781     0.24624   
   209. BD*(   1) C   6 - H  21          0.00869     0.29558   
   210. BD*(   1) C   6 - H  22          0.00916     0.30417   
   211. BD*(   1) C   7 - C   8          0.00942     0.22769   
   212. BD*(   1) C   7 - H  23          0.00900     0.29674   
   213. BD*(   1) C   7 - H  24          0.00655     0.29596   
   214. BD*(   1) C   8 - O   9          0.01005     0.09935   
   215. BD*(   1) C   8 - H  25          0.01309     0.25635   
   216. BD*(   1) O   9 - H  27          0.00285     0.25345   
       -------------------------------
              Total Lewis   34.85963  ( 97.6906%)
        Valence non-Lewis    0.76115  (  2.1331%)
        Rydberg non-Lewis    0.06294  (  0.1764%)
       -------------------------------
            Total unit  1   35.68372  (100.0000%)
           Charge unit  1    0.81628

 Molecular unit  2  (H)
    38. LP*(   1) H  26                  0.31543    -0.08153  35(r),184(g),187(g),215(r)
                                                    106(r),110(r),108(r),185(g)
                                                    214(r),181(r),103(r),102(r)
                                                    84(r),211(r),109(r),205(r)
                                                    213(r),105(r),104(r),212(r)
                                                    86(r),113(r),85(r),208(r)
                                                    111(r),98(r),164(r),216(r)
                                                    107(r),112(r),87(r),190(r)
                                                    95(r),118(r)
   184. RY*(   1) H  26                  0.00066     0.23245   
   185. RY*(   2) H  26                  0.00011     1.60059   
   186. RY*(   3) H  26                  0.00006     1.64534   
   187. RY*(   4) H  26                  0.00002     2.06783   
       -------------------------------
              Total Lewis    0.00000  (  0.0000%)
        Valence non-Lewis    0.31543  ( 99.7301%)
        Rydberg non-Lewis    0.00085  (  0.2699%)
       -------------------------------
            Total unit  2    0.31628  (100.0000%)
           Charge unit  2    0.18372
 Unable to Open any file for archive entry.
 1\1\GINC-COMPUTE-1-15\SP\UB3LYP\def2SVP\C8H18O1(1+,2)\ZAHRT2\08-Jan-20
 21\0\\# b3lyp/def2svp geom=NewRedundant pop=NBO\\4\\1,2\C,0,4.66298806
 52,-0.5356247938,-0.1335441364\C,0,3.3763934229,0.1798189555,-0.542326
 7536\C,0,2.1194109408,-0.421584986,0.0886205828\C,0,0.8265447368,0.286
 950061,-0.3154041566\C,0,-0.4300185805,-0.3132123252,0.3154874149\C,0,
 -1.7204278178,0.3911850918,-0.1012277003\C,0,-2.9758258241,-0.21049765
 37,0.5302605777\C,0,-4.2658542542,0.4443764508,0.0624388482\O,0,-4.397
 10075,0.2381547739,-1.3315973942\H,0,5.5494891611,-0.0803689152,-0.602
 9889045\H,0,4.6385400515,-1.5984702569,-0.4270319492\H,0,4.8087452027,
 -0.500635567,0.9591387466\H,0,3.4429553889,1.2483556891,-0.268229616\H
 ,0,3.2739383129,0.1592550817,-1.6424570546\H,0,2.050513889,-1.49101531
 11,-0.1845591401\H,0,2.218885233,-0.4010165852,1.1899496994\H,0,0.7256
 955172,0.2650169099,-1.416128268\H,0,0.8962076062,1.3565326812,-0.0435
 121268\H,0,-0.4968882644,-1.3836844348,0.0470660406\H,0,-0.333726423,-
 0.2871820488,1.4170864614\H,0,-1.6565610642,1.4628278315,0.1655829082\
 H,0,-1.8283624254,0.3562557231,-1.1978177416\H,0,-3.0295904681,-1.2878
 293787,0.2929013354\H,0,-2.9223788087,-0.1337055153,1.6308750552\H,0,-
 4.2377588375,1.5269621843,0.3081338458\H,0,-5.1229044844,0.0090569274,
 0.6162383671\H,0,-5.1729095259,0.7200794105,-1.6417343118\\Version=ES6
 4L-G16RevC.01\State=2-A\HF=-390.2885101\S2=0.752352\S2-1=0.\S2A=0.7500
 05\RMSD=6.144e-09\Dipole=-2.4149688,0.5536787,0.0761577\Quadrupole=36.
 1381996,-18.3493739,-17.7888257,-6.8738134,0.8679496,-1.0690608\PG=C01
  [X(C8H18O1)]\\@
 The archive entry for this job was punched.


 TO ERR IS HUMAN - AND TO BLAME IT ON A COMPUTER IS EVEN MORE SO.
 File lengths (MBytes):  RWF=     49 Int=      0 D2E=      0 Chk=      4 Scr=      1
 Normal termination of Gaussian 16
