# Supplementary material for: Machine-Learning-Guided Discovery of Electrochemical Reactions
Source: J Am Chem Soc. 2022 Dec 2;144(49):22599–610. doi: 10.1021/jacs.2c08997 (PMC9756344; doi:10.1021/jacs.2c08997)
Supplement: Supplementary file 3 — ja2c08997_si_003.zip [file ja2c08997_si_003.zip › Oxidation Site Selectivity/Ologs_notimes/5.log]

 Entering Gaussian System, Link 0=g16
 Input=5.com
 Output=5.log
 Initial command:
  
 Copyright (c) 1988-2019, Gaussian, Inc.  All Rights Reserved.
  
 This is part of the Gaussian(R) 16 program.  It is based on
 the Gaussian(R) 09 system (copyright 2009, Gaussian, Inc.),
 the Gaussian(R) 03 system (copyright 2003, Gaussian, Inc.),
 the Gaussian(R) 98 system (copyright 1998, Gaussian, Inc.),
 the Gaussian(R) 94 system (copyright 1995, Gaussian, Inc.),
 the Gaussian 92(TM) system (copyright 1992, Gaussian, Inc.),
 the Gaussian 90(TM) system (copyright 1990, Gaussian, Inc.),
 the Gaussian 88(TM) system (copyright 1988, Gaussian, Inc.),
 the Gaussian 86(TM) system (copyright 1986, Carnegie Mellon
 University), and the Gaussian 82(TM) system (copyright 1983,
 Carnegie Mellon University). Gaussian is a federally registered
 trademark of Gaussian, Inc.
  
 This software contains proprietary and confidential information,
 including trade secrets, belonging to Gaussian, Inc.
  
 This software is provided under written license and may be
 used, copied, transmitted, or stored only in accord with that
 written license.
  
 The following legend is applicable only to US Government
 contracts under FAR:
  
                    RESTRICTED RIGHTS LEGEND
  
 Use, reproduction and disclosure by the US Government is
 subject to restrictions as set forth in subparagraphs (a)
 and (c) of the Commercial Computer Software - Restricted
 Rights clause in FAR 52.227-19.
  
 Gaussian, Inc.
 340 Quinnipiac St., Bldg. 40, Wallingford CT 06492
  
  
 ---------------------------------------------------------------
 Warning -- This program may not be used in any manner that
 competes with the business of Gaussian, Inc. or will provide
 assistance to any competitor of Gaussian, Inc.  The licensee
 of this program is prohibited from giving any competitor of
 Gaussian, Inc. access to this program.  By using this program,
 the user acknowledges that Gaussian, Inc. is engaged in the
 business of creating and licensing software in the field of
 computational chemistry and represents and warrants to the
 licensee that it is not a competitor of Gaussian, Inc. and that
 it will not use this program in any manner prohibited above.
 ---------------------------------------------------------------
  

 Cite this work as:
 Gaussian 16, Revision C.01,
 M. J. Frisch, G. W. Trucks, H. B. Schlegel, G. E. Scuseria, 
 M. A. Robb, J. R. Cheeseman, G. Scalmani, V. Barone, 
 G. A. Petersson, H. Nakatsuji, X. Li, M. Caricato, A. V. Marenich, 
 J. Bloino, B. G. Janesko, R. Gomperts, B. Mennucci, H. P. Hratchian, 
 J. V. Ortiz, A. F. Izmaylov, J. L. Sonnenberg, D. Williams-Young, 
 F. Ding, F. Lipparini, F. Egidi, J. Goings, B. Peng, A. Petrone, 
 T. Henderson, D. Ranasinghe, V. G. Zakrzewski, J. Gao, N. Rega, 
 G. Zheng, W. Liang, M. Hada, M. Ehara, K. Toyota, R. Fukuda, 
 J. Hasegawa, M. Ishida, T. Nakajima, Y. Honda, O. Kitao, H. Nakai, 
 T. Vreven, K. Throssell, J. A. Montgomery, Jr., J. E. Peralta, 
 F. Ogliaro, M. J. Bearpark, J. J. Heyd, E. N. Brothers, K. N. Kudin, 
 V. N. Staroverov, T. A. Keith, R. Kobayashi, J. Normand, 
 K. Raghavachari, A. P. Rendell, J. C. Burant, S. S. Iyengar, 
 J. Tomasi, M. Cossi, J. M. Millam, M. Klene, C. Adamo, R. Cammi, 
 J. W. Ochterski, R. L. Martin, K. Morokuma, O. Farkas, 
 J. B. Foresman, and D. J. Fox, Gaussian, Inc., Wallingford CT, 2019.
 
 ******************************************
 Gaussian 16:  ES64L-G16RevC.01  3-Jul-2019
                 8-Jan-2021 
 ******************************************
 %nprocshared=16
 Will use up to   16 processors via shared memory.
 %mem=7GB
 -----------------------------------------
 # b3lyp/def2svp geom=NewRedundant pop=NBO
 -----------------------------------------
 1/29=4000,38=1,172=1/1;
 2/12=2,17=6,18=5,40=1/2;
 3/5=43,7=101,11=2,25=1,30=1,74=-5/1,2,3;
 4//1;
 5/5=2,38=5/2;
 6/7=2,8=2,9=2,10=2,28=1,40=1/1,7;
 99/5=1,9=1/99;
 -
 5
 -
 Symbolic Z-matrix:
 Charge =  1 Multiplicity = 2
 C                     3.57732  -0.04136  -0.48068 
 O                     2.59738   0.90606  -0.13191 
 C                     1.3075    0.49904  -0.00224 
 C                     0.37586   1.48876   0.3523 
 C                    -0.96802   1.16735   0.50574 
 C                    -1.42133  -0.14758   0.31577 
 C                    -2.88792  -0.48473   0.43276 
 O                    -3.52068   0.41616   1.31778 
 C                    -0.48562  -1.12695  -0.02493 
 C                     0.86923  -0.81927  -0.19109 
 H                     3.37332  -0.50237  -1.46448 
 H                     4.53291   0.49752  -0.53215 
 H                     3.66041  -0.84522   0.27353 
 H                     0.73764   2.50756   0.5041 
 H                    -1.68842   1.9351    0.79134 
 H                    -3.35039  -0.43519  -0.57635 
 H                    -2.99096  -1.53559   0.77266 
 H                    -4.4745    0.29535   1.242 
 H                    -0.81163  -2.16216  -0.16409 
 H                     1.56788  -1.61246  -0.45581 
 
                          Input orientation:                          
 ---------------------------------------------------------------------
 Center     Atomic      Atomic             Coordinates (Angstroms)
 Number     Number       Type             X           Y           Z
 ---------------------------------------------------------------------
      1          6           0        3.577322   -0.041363   -0.480683
      2          8           0        2.597384    0.906057   -0.131906
      3          6           0        1.307500    0.499039   -0.002243
      4          6           0        0.375858    1.488760    0.352297
      5          6           0       -0.968019    1.167350    0.505742
      6          6           0       -1.421328   -0.147582    0.315772
      7          6           0       -2.887917   -0.484735    0.432761
      8          8           0       -3.520679    0.416156    1.317780
      9          6           0       -0.485620   -1.126945   -0.024927
     10          6           0        0.869233   -0.819269   -0.191092
     11          1           0        3.373317   -0.502372   -1.464483
     12          1           0        4.532911    0.497516   -0.532151
     13          1           0        3.660410   -0.845224    0.273531
     14          1           0        0.737641    2.507558    0.504101
     15          1           0       -1.688418    1.935103    0.791345
     16          1           0       -3.350390   -0.435187   -0.576352
     17          1           0       -2.990956   -1.535593    0.772664
     18          1           0       -4.474503    0.295353    1.241998
     19          1           0       -0.811630   -2.162164   -0.164087
     20          1           0        1.567883   -1.612457   -0.455814
 ---------------------------------------------------------------------
                    Distance matrix (angstroms):
                    1          2          3          4          5
     1  C    0.000000
     2  O    1.406957   0.000000
     3  C    2.381813   1.358777   0.000000
     4  C    3.644792   2.347163   1.404708   0.000000
     5  C    4.805637   3.631387   2.425423   1.390272   0.000000
     6  C    5.062818   4.178591   2.822368   2.430808   1.403789
     7  C    6.544485   5.686975   4.331117   3.814890   2.533914
     8  O    7.336580   6.306527   5.006061   4.155194   2.782044
     9  C    4.230095   3.694517   2.420666   2.779633   2.403769
    10  C    2.832446   2.442695   1.402027   2.421918   2.794231
    11  H    1.105445   2.088422   2.721868   4.031136   5.051431
    12  H    1.098267   2.018258   3.268651   4.364161   5.637919
    13  H    1.105411   2.088393   2.723835   4.030132   5.052398
    14  H    3.940887   2.535341   2.148318   1.091733   2.169202
    15  H    5.766497   4.503268   3.415785   2.157132   1.090866
    16  H    6.939556   6.113303   4.785219   4.295216   3.068345
    17  H    6.851707   6.165180   4.818396   4.545202   3.386654
    18  H    8.240928   7.229948   5.917870   5.073637   3.687530
    19  H    4.884765   4.586544   3.405717   3.873762   3.399822
    20  H    2.550843   2.740018   2.175303   3.419286   3.883647
                    6          7          8          9         10
     6  C    0.000000
     7  C    1.509385   0.000000
     8  O    2.393552   1.412532   0.000000
     9  C    1.396702   2.528427   3.660000   0.000000
    10  C    2.440235   3.823256   4.803571   1.399251   0.000000
    11  H    5.126773   6.542393   7.490785   4.165790   2.827081
    12  H    6.048809   7.547487   8.263726   5.299227   3.908040
    13  H    5.129576   6.560175   7.365431   4.166295   2.829703
    14  H    3.427300   4.701444   4.813452   3.871157   3.401233
    15  H    2.152924   2.724517   2.437522   3.389566   3.885013
    16  H    2.144733   1.111146   2.083631   2.998250   4.254546
    17  H    2.144541   1.109259   2.094536   2.660799   4.042649
    18  H    3.221174   1.944390   0.964425   4.420318   5.643726
    19  H    2.158828   2.735136   4.022761   1.094224   2.151603
    20  H    3.417102   4.681397   5.757983   2.153662   1.089650
                   11         12         13         14         15
    11  H    0.000000
    12  H    1.792673   0.000000
    13  H    1.794621   1.792577   0.000000
    14  H    4.458900   4.417936   4.453862   0.000000
    15  H    6.054023   6.520984   6.050480   2.509178   0.000000
    16  H    6.782442   7.938408   7.074019   5.151614   3.201721
    17  H    6.824687   7.902193   6.705701   5.506509   3.707113
    18  H    8.339645   9.182700   8.271375   5.710060   3.264068
    19  H    4.686120   5.981094   4.682412   4.965181   4.297581
    20  H    2.347189   3.639946   2.345050   4.311063   4.974342
                   16         17         18         19         20
    16  H    0.000000
    17  H    1.777620   0.000000
    18  H    2.259141   2.402821   0.000000
    19  H    3.098018   2.453479   4.629590   0.000000
    20  H    5.058646   4.722085   6.559934   2.459545   0.000000
 Stoichiometry    C8H10O2(1+,2)
 Framework group  C1[X(C8H10O2)]
 Deg. of freedom    54
 Full point group                 C1      NOp   1
 Largest Abelian subgroup         C1      NOp   1
 Largest concise Abelian subgroup C1      NOp   1
                         Standard orientation:                         
 ---------------------------------------------------------------------
 Center     Atomic      Atomic             Coordinates (Angstroms)
 Number     Number       Type             X           Y           Z
 ---------------------------------------------------------------------
      1          6           0        3.693712    0.334901   -0.083585
      2          8           0        2.703124   -0.661682   -0.012253
      3          6           0        1.397008   -0.288158    0.016305
      4          6           0        0.454384   -1.327515    0.082647
      5          6           0       -0.905879   -1.042452    0.118448
      6          6           0       -1.366061    0.283325    0.084242
      7          6           0       -2.840586    0.592929    0.174603
      8          8           0       -3.592269   -0.485311   -0.342713
      9          6           0       -0.421632    1.309363    0.006292
     10          6           0        0.951251    1.040550   -0.022612
     11          1           0        3.659360    1.013435    0.788436
     12          1           0        4.662144   -0.183021   -0.092810
     13          1           0        3.603502    0.940650   -1.003838
     14          1           0        0.820437   -2.355855    0.102730
     15          1           0       -1.636813   -1.851185    0.159377
     16          1           0       -3.104272    0.782401    1.237249
     17          1           0       -3.045674    1.536443   -0.371452
     18          1           0       -4.519107   -0.344377   -0.116386
     19          1           0       -0.755560    2.350512   -0.036446
     20          1           0        1.655957    1.869292   -0.085168
 ---------------------------------------------------------------------
 Rotational constants (GHZ):           4.3872172           0.6686055           0.5883524
 Standard basis: def2SVP (5D, 7F)
 There are   200 symmetry adapted cartesian basis functions of A   symmetry.
 There are   190 symmetry adapted basis functions of A   symmetry.
   190 basis functions,   320 primitive gaussians,   200 cartesian basis functions
    37 alpha electrons       36 beta electrons
       nuclear repulsion energy       502.5607061541 Hartrees.
 NAtoms=   20 NActive=   20 NUniq=   20 SFac= 1.00D+00 NAtFMM=   60 NAOKFM=F Big=F
 Integral buffers will be    131072 words long.
 Raffenetti 2 integral format.
 Two-electron integral symmetry is turned on.
 One-electron integrals computed using PRISM.
   1 Symmetry operations used in ECPInt.
 ECPInt:  NShTT=    4095 NPrTT=   14695 LenC2=    3934 LenP2D=   10945.
 LDataN:  DoStor=T MaxTD1= 4 Len=   56
 NBasis=   190 RedAO= T EigKep=  2.63D-04  NBF=   190
 NBsUse=   190 1.00D-06 EigRej= -1.00D+00 NBFU=   190
 ExpMin= 1.22D-01 ExpMax= 2.27D+03 ExpMxC= 3.41D+02 IAcc=3 IRadAn=         5 AccDes= 0.00D+00
 Harris functional with IExCor=  402 and IRadAn=       5 diagonalized for initial guess.
 HarFok:  IExCor=  402 AccDes= 0.00D+00 IRadAn=         5 IDoV= 1 UseB2=F ITyADJ=14
 ICtDFT=  3500011 ScaDFX=  1.000000  1.000000  1.000000  1.000000
 FoFCou: FMM=F IPFlag=           0 FMFlag=      100000 FMFlg1=           0
         NFxFlg=           0 DoJE=T BraDBF=F KetDBF=T FulRan=T
         wScrn=  0.000000 ICntrl=       500 IOpCl=  0 I1Cent=   200000004 NGrid=           0
         NMat0=    1 NMatS0=      1 NMatT0=    0 NMatD0=    1 NMtDS0=    0 NMtDT0=    0
 Petite list used in FoFCou.
 Initial guess <Sx>= 0.0000 <Sy>= 0.0000 <Sz>= 0.5000 <S**2>= 0.7500 S= 0.5000
 Requested convergence on RMS density matrix=1.00D-08 within 128 cycles.
 Requested convergence on MAX density matrix=1.00D-06.
 Requested convergence on             energy=1.00D-06.
 No special actions if energy rises.
 Integral accuracy reduced to 1.0D-05 until final iterations.
 Initial convergence to 1.0D-05 achieved.  Increase integral accuracy.
 SCF Done:  E(UB3LYP) =  -460.674339876     A.U. after   22 cycles
            NFock= 22  Conv=0.84D-08     -V/T= 2.0100
 <Sx>= 0.0000 <Sy>= 0.0000 <Sz>= 0.5000 <S**2>= 0.7594 S= 0.5047
 <L.S>= 0.000000000000E+00
 Annihilation of the first spin contaminant:
 S**2 before annihilation     0.7594,   after     0.7500

 **********************************************************************

            Population analysis using the SCF Density.

 **********************************************************************

 Orbital symmetries:
 Alpha Orbitals:
       Occupied  (A) (A) (A) (A) (A) (A) (A) (A) (A) (A) (A) (A)
                 (A) (A) (A) (A) (A) (A) (A) (A) (A) (A) (A) (A)
                 (A) (A) (A) (A) (A) (A) (A) (A) (A) (A) (A) (A)
                 (A)
       Virtual   (A) (A) (A) (A) (A) (A) (A) (A) (A) (A) (A) (A)
                 (A) (A) (A) (A) (A) (A) (A) (A) (A) (A) (A) (A)
                 (A) (A) (A) (A) (A) (A) (A) (A) (A) (A) (A) (A)
                 (A) (A) (A) (A) (A) (A) (A) (A) (A) (A) (A) (A)
                 (A) (A) (A) (A) (A) (A) (A) (A) (A) (A) (A) (A)
                 (A) (A) (A) (A) (A) (A) (A) (A) (A) (A) (A) (A)
                 (A) (A) (A) (A) (A) (A) (A) (A) (A) (A) (A) (A)
                 (A) (A) (A) (A) (A) (A) (A) (A) (A) (A) (A) (A)
                 (A) (A) (A) (A) (A) (A) (A) (A) (A) (A) (A) (A)
                 (A) (A) (A) (A) (A) (A) (A) (A) (A) (A) (A) (A)
                 (A) (A) (A) (A) (A) (A) (A) (A) (A) (A) (A) (A)
                 (A) (A) (A) (A) (A) (A) (A) (A) (A) (A) (A) (A)
                 (A) (A) (A) (A) (A) (A) (A) (A) (A)
 Beta  Orbitals:
       Occupied  (A) (A) (A) (A) (A) (A) (A) (A) (A) (A) (A) (A)
                 (A) (A) (A) (A) (A) (A) (A) (A) (A) (A) (A) (A)
                 (A) (A) (A) (A) (A) (A) (A) (A) (A) (A) (A) (A)
       Virtual   (A) (A) (A) (A) (A) (A) (A) (A) (A) (A) (A) (A)
                 (A) (A) (A) (A) (A) (A) (A) (A) (A) (A) (A) (A)
                 (A) (A) (A) (A) (A) (A) (A) (A) (A) (A) (A) (A)
                 (A) (A) (A) (A) (A) (A) (A) (A) (A) (A) (A) (A)
                 (A) (A) (A) (A) (A) (A) (A) (A) (A) (A) (A) (A)
                 (A) (A) (A) (A) (A) (A) (A) (A) (A) (A) (A) (A)
                 (A) (A) (A) (A) (A) (A) (A) (A) (A) (A) (A) (A)
                 (A) (A) (A) (A) (A) (A) (A) (A) (A) (A) (A) (A)
                 (A) (A) (A) (A) (A) (A) (A) (A) (A) (A) (A) (A)
                 (A) (A) (A) (A) (A) (A) (A) (A) (A) (A) (A) (A)
                 (A) (A) (A) (A) (A) (A) (A) (A) (A) (A) (A) (A)
                 (A) (A) (A) (A) (A) (A) (A) (A) (A) (A) (A) (A)
                 (A) (A) (A) (A) (A) (A) (A) (A) (A) (A)
 The electronic state is 2-A.
 Alpha  occ. eigenvalues --  -19.39238 -19.29115 -10.46597 -10.40934 -10.40676
 Alpha  occ. eigenvalues --  -10.40579 -10.39111 -10.39065 -10.38804 -10.37650
 Alpha  occ. eigenvalues --   -1.27429  -1.17047  -1.05337  -0.96561  -0.93677
 Alpha  occ. eigenvalues --   -0.89106  -0.83498  -0.80506  -0.76157  -0.72580
 Alpha  occ. eigenvalues --   -0.69591  -0.66866  -0.66562  -0.65333  -0.62853
 Alpha  occ. eigenvalues --   -0.62222  -0.61266  -0.59525  -0.57012  -0.56306
 Alpha  occ. eigenvalues --   -0.54474  -0.52128  -0.51990  -0.50117  -0.45057
 Alpha  occ. eigenvalues --   -0.44712  -0.42473
 Alpha virt. eigenvalues --   -0.20708  -0.19965  -0.09209  -0.08421  -0.06961
 Alpha virt. eigenvalues --   -0.05804  -0.04846  -0.04309  -0.02705  -0.01514
 Alpha virt. eigenvalues --   -0.01386  -0.00370   0.00231   0.01547   0.04274
 Alpha virt. eigenvalues --    0.06372   0.06651   0.10652   0.12259   0.13138
 Alpha virt. eigenvalues --    0.15343   0.16984   0.22907   0.23768   0.25171
 Alpha virt. eigenvalues --    0.26481   0.27230   0.28368   0.29536   0.30103
 Alpha virt. eigenvalues --    0.31341   0.32757   0.34040   0.35753   0.37328
 Alpha virt. eigenvalues --    0.41339   0.41863   0.43560   0.44660   0.45230
 Alpha virt. eigenvalues --    0.45594   0.46465   0.47134   0.48471   0.49167
 Alpha virt. eigenvalues --    0.50092   0.50450   0.51401   0.53002   0.53911
 Alpha virt. eigenvalues --    0.54690   0.55189   0.56644   0.57206   0.60956
 Alpha virt. eigenvalues --    0.64914   0.65107   0.68553   0.74542   0.79200
 Alpha virt. eigenvalues --    0.81741   0.83246   0.87001   0.90108   0.91117
 Alpha virt. eigenvalues --    0.94671   1.00882   1.02780   1.03956   1.04897
 Alpha virt. eigenvalues --    1.06285   1.08124   1.09529   1.10730   1.12725
 Alpha virt. eigenvalues --    1.15545   1.25692   1.27480   1.28398   1.33229
 Alpha virt. eigenvalues --    1.34902   1.35586   1.37622   1.42384   1.45583
 Alpha virt. eigenvalues --    1.48812   1.50449   1.51325   1.53252   1.53953
 Alpha virt. eigenvalues --    1.55381   1.56499   1.57192   1.57582   1.59785
 Alpha virt. eigenvalues --    1.60499   1.61281   1.63244   1.65302   1.68790
 Alpha virt. eigenvalues --    1.70027   1.70083   1.72663   1.75117   1.77155
 Alpha virt. eigenvalues --    1.79498   1.80897   1.85264   1.88493   1.89966
 Alpha virt. eigenvalues --    1.93542   1.94307   1.97541   1.98865   2.01703
 Alpha virt. eigenvalues --    2.04431   2.05736   2.08214   2.13058   2.13683
 Alpha virt. eigenvalues --    2.14286   2.15000   2.15832   2.21193   2.24758
 Alpha virt. eigenvalues --    2.27986   2.33574   2.41603   2.43133   2.44144
 Alpha virt. eigenvalues --    2.46354   2.48142   2.55086   2.55165   2.61340
 Alpha virt. eigenvalues --    2.64798   2.66566   2.66997   2.69019   2.69738
 Alpha virt. eigenvalues --    2.75340   2.78816   2.81938   2.88208   2.89795
 Alpha virt. eigenvalues --    2.90964   2.96862   3.04942   3.16322   3.20773
 Alpha virt. eigenvalues --    3.28809   3.49140   3.61445
  Beta  occ. eigenvalues --  -19.38527 -19.29002 -10.46337 -10.40945 -10.40700
  Beta  occ. eigenvalues --  -10.40108 -10.39071 -10.38958 -10.38596 -10.37733
  Beta  occ. eigenvalues --   -1.26127  -1.16802  -1.04585  -0.95600  -0.93389
  Beta  occ. eigenvalues --   -0.88837  -0.83002  -0.80067  -0.75720  -0.72213
  Beta  occ. eigenvalues --   -0.69343  -0.66187  -0.65044  -0.64538  -0.62611
  Beta  occ. eigenvalues --   -0.61530  -0.61102  -0.59179  -0.56204  -0.55524
  Beta  occ. eigenvalues --   -0.54257  -0.51627  -0.49985  -0.49449  -0.44428
  Beta  occ. eigenvalues --   -0.42839
  Beta virt. eigenvalues --   -0.35781  -0.19162  -0.17723  -0.09106  -0.08227
  Beta virt. eigenvalues --   -0.06811  -0.05574  -0.04100  -0.03842  -0.02484
  Beta virt. eigenvalues --   -0.01406  -0.01157   0.00081   0.00406   0.01659
  Beta virt. eigenvalues --    0.04684   0.06768   0.07031   0.11009   0.12447
  Beta virt. eigenvalues --    0.13639   0.15631   0.17333   0.23393   0.23823
  Beta virt. eigenvalues --    0.25401   0.26735   0.27908   0.28677   0.29957
  Beta virt. eigenvalues --    0.30449   0.31610   0.33339   0.34395   0.35991
  Beta virt. eigenvalues --    0.37769   0.41639   0.42373   0.43890   0.45002
  Beta virt. eigenvalues --    0.45859   0.45977   0.46689   0.47373   0.48934
  Beta virt. eigenvalues --    0.49429   0.50334   0.50641   0.51552   0.53257
  Beta virt. eigenvalues --    0.54095   0.55131   0.55404   0.56892   0.57508
  Beta virt. eigenvalues --    0.61104   0.65206   0.65391   0.68860   0.74838
  Beta virt. eigenvalues --    0.79628   0.83148   0.83567   0.87386   0.90255
  Beta virt. eigenvalues --    0.91297   0.94927   1.01317   1.03455   1.04379
  Beta virt. eigenvalues --    1.05278   1.06610   1.08561   1.09948   1.11107
  Beta virt. eigenvalues --    1.13298   1.15772   1.25850   1.28071   1.28854
  Beta virt. eigenvalues --    1.33416   1.35416   1.35953   1.37808   1.42736
  Beta virt. eigenvalues --    1.45971   1.49037   1.50723   1.51686   1.53665
  Beta virt. eigenvalues --    1.54480   1.55896   1.56921   1.57625   1.58253
  Beta virt. eigenvalues --    1.60179   1.60865   1.61481   1.63728   1.65734
  Beta virt. eigenvalues --    1.69239   1.70309   1.70492   1.73076   1.75514
  Beta virt. eigenvalues --    1.77267   1.79803   1.81155   1.85359   1.88741
  Beta virt. eigenvalues --    1.90493   1.93723   1.94628   1.98282   1.99255
  Beta virt. eigenvalues --    2.01992   2.05197   2.06485   2.08627   2.13438
  Beta virt. eigenvalues --    2.13988   2.14771   2.15355   2.16242   2.21513
  Beta virt. eigenvalues --    2.25047   2.28627   2.34357   2.42212   2.43537
  Beta virt. eigenvalues --    2.44648   2.46591   2.48496   2.55189   2.55517
  Beta virt. eigenvalues --    2.61930   2.65086   2.66940   2.68643   2.69398
  Beta virt. eigenvalues --    2.69959   2.75469   2.79025   2.82232   2.89452
  Beta virt. eigenvalues --    2.90855   2.91310   2.97038   3.05264   3.16513
  Beta virt. eigenvalues --    3.21074   3.29199   3.49390   3.61533
          Condensed to atoms (all electrons):
               1          2          3          4          5          6
     1  C    4.432111   0.275564  -0.050806   0.006244  -0.000203   0.000039
     2  O    0.275564   7.709532   0.421449  -0.069785   0.003188  -0.000133
     3  C   -0.050806   0.421449   5.188840   0.144747   0.148564  -0.183178
     4  C    0.006244  -0.069785   0.144747   5.163098   0.256187   0.119630
     5  C   -0.000203   0.003188   0.148564   0.256187   5.126540   0.128178
     6  C    0.000039  -0.000133  -0.183178   0.119630   0.128178   5.646170
     7  C   -0.000000   0.000003  -0.000171   0.012466  -0.068815   0.287999
     8  O   -0.000000  -0.000000  -0.000017   0.001130   0.005631  -0.085678
     9  C    0.001117   0.003942   0.139668  -0.124552   0.077406   0.162454
    10  C    0.004755  -0.073455   0.085274   0.041099  -0.122772   0.104104
    11  H    0.398887  -0.020100  -0.009477  -0.000373   0.000046  -0.000054
    12  H    0.398431  -0.019198   0.004375  -0.000139   0.000006   0.000003
    13  H    0.398940  -0.020081  -0.009638  -0.000314   0.000029  -0.000034
    14  H   -0.000211   0.001467  -0.071304   0.447849  -0.063137   0.014572
    15  H    0.000006  -0.000052   0.014119  -0.061362   0.456423  -0.077252
    16  H   -0.000000   0.000000   0.000001  -0.000222  -0.009602   0.003558
    17  H    0.000000  -0.000000  -0.000034  -0.000168   0.012099  -0.043821
    18  H    0.000000  -0.000000   0.000002  -0.000020   0.000598   0.008647
    19  H   -0.000032  -0.000060   0.013620  -0.001831   0.013965  -0.072702
    20  H    0.010146  -0.006937  -0.086498   0.011997  -0.002160   0.015429
               7          8          9         10         11         12
     1  C   -0.000000  -0.000000   0.001117   0.004755   0.398887   0.398431
     2  O    0.000003  -0.000000   0.003942  -0.073455  -0.020100  -0.019198
     3  C   -0.000171  -0.000017   0.139668   0.085274  -0.009477   0.004375
     4  C    0.012466   0.001130  -0.124552   0.041099  -0.000373  -0.000139
     5  C   -0.068815   0.005631   0.077406  -0.122772   0.000046   0.000006
     6  C    0.287999  -0.085678   0.162454   0.104104  -0.000054   0.000003
     7  C    4.498845   0.362378  -0.056569   0.008253   0.000000  -0.000000
     8  O    0.362378   7.692010   0.002930  -0.000122   0.000000   0.000000
     9  C   -0.056569   0.002930   5.079090   0.279602   0.000538  -0.000028
    10  C    0.008253  -0.000122   0.279602   5.272899   0.003982   0.000185
    11  H    0.000000   0.000000   0.000538   0.003982   0.595811  -0.017391
    12  H   -0.000000   0.000000  -0.000028   0.000185  -0.017391   0.556394
    13  H    0.000000   0.000000   0.000576   0.003976  -0.029765  -0.017388
    14  H   -0.000166  -0.000014  -0.002658   0.017288   0.000062  -0.000103
    15  H   -0.014614   0.019963   0.014188  -0.002070   0.000000  -0.000000
    16  H    0.359370  -0.020314  -0.000250  -0.000783  -0.000000  -0.000000
    17  H    0.382665  -0.028565  -0.001530   0.000928   0.000000   0.000000
    18  H   -0.013083   0.321073  -0.000467   0.000019   0.000000  -0.000000
    19  H   -0.012028   0.000013   0.443949  -0.051607   0.000022  -0.000000
    20  H   -0.000182   0.000001  -0.050880   0.454758   0.000720  -0.000307
              13         14         15         16         17         18
     1  C    0.398940  -0.000211   0.000006  -0.000000   0.000000   0.000000
     2  O   -0.020081   0.001467  -0.000052   0.000000  -0.000000  -0.000000
     3  C   -0.009638  -0.071304   0.014119   0.000001  -0.000034   0.000002
     4  C   -0.000314   0.447849  -0.061362  -0.000222  -0.000168  -0.000020
     5  C    0.000029  -0.063137   0.456423  -0.009602   0.012099   0.000598
     6  C   -0.000034   0.014572  -0.077252   0.003558  -0.043821   0.008647
     7  C    0.000000  -0.000166  -0.014614   0.359370   0.382665  -0.013083
     8  O    0.000000  -0.000014   0.019963  -0.020314  -0.028565   0.321073
     9  C    0.000576  -0.002658   0.014188  -0.000250  -0.001530  -0.000467
    10  C    0.003976   0.017288  -0.002070  -0.000783   0.000928   0.000019
    11  H   -0.029765   0.000062   0.000000  -0.000000   0.000000   0.000000
    12  H   -0.017388  -0.000103  -0.000000  -0.000000   0.000000  -0.000000
    13  H    0.594908   0.000063  -0.000000   0.000000  -0.000000  -0.000000
    14  H    0.000063   0.610635  -0.010847   0.000005   0.000003  -0.000000
    15  H   -0.000000  -0.010847   0.607192   0.000686   0.001120  -0.000935
    16  H    0.000000   0.000005   0.000686   0.623194  -0.030052  -0.007484
    17  H   -0.000000   0.000003   0.001120  -0.030052   0.647453  -0.001244
    18  H   -0.000000  -0.000000  -0.000935  -0.007484  -0.001244   0.492149
    19  H    0.000015   0.000019  -0.000155   0.000476   0.006312  -0.000014
    20  H    0.000901  -0.000136   0.000008   0.000009  -0.000006  -0.000000
              19         20
     1  C   -0.000032   0.010146
     2  O   -0.000060  -0.006937
     3  C    0.013620  -0.086498
     4  C   -0.001831   0.011997
     5  C    0.013965  -0.002160
     6  C   -0.072702   0.015429
     7  C   -0.012028  -0.000182
     8  O    0.000013   0.000001
     9  C    0.443949  -0.050880
    10  C   -0.051607   0.454758
    11  H    0.000022   0.000720
    12  H   -0.000000  -0.000307
    13  H    0.000015   0.000901
    14  H    0.000019  -0.000136
    15  H   -0.000155   0.000008
    16  H    0.000476   0.000009
    17  H    0.006312  -0.000006
    18  H   -0.000014  -0.000000
    19  H    0.629306  -0.012165
    20  H   -0.012165   0.628229
          Atomic-Atomic Spin Densities.
               1          2          3          4          5          6
     1  C   -0.016228  -0.003573   0.000315  -0.000158   0.000003   0.000000
     2  O   -0.003573   0.309558  -0.058034  -0.006946   0.000205   0.000087
     3  C    0.000315  -0.058034   0.181529   0.029048  -0.000556  -0.009446
     4  C   -0.000158  -0.006946   0.029048   0.153943  -0.024981  -0.005909
     5  C    0.000003   0.000205  -0.000556  -0.024981  -0.065494   0.013602
     6  C    0.000000   0.000087  -0.009446  -0.005909   0.013602   0.355620
     7  C    0.000000   0.000000  -0.000002   0.000122   0.000147  -0.021890
     8  O    0.000000  -0.000000  -0.000001   0.000004   0.001109   0.000029
     9  C    0.000036   0.000235  -0.002064  -0.004562   0.001706   0.029357
    10  C   -0.000288  -0.004019   0.029879   0.003984  -0.001900  -0.006723
    11  H    0.001264  -0.003973   0.002223   0.000157  -0.000010  -0.000006
    12  H    0.000363   0.000010   0.000012   0.000002   0.000000   0.000000
    13  H    0.001612  -0.004007   0.002170   0.000100  -0.000005  -0.000022
    14  H   -0.000008  -0.000075  -0.000857   0.002532   0.000120  -0.000024
    15  H   -0.000000   0.000000   0.000129  -0.000097   0.000752  -0.000402
    16  H   -0.000000  -0.000000   0.000049   0.000067  -0.001533  -0.006852
    17  H    0.000000  -0.000000   0.000003   0.000036   0.000342  -0.008030
    18  H   -0.000000   0.000000  -0.000000  -0.000002  -0.000070   0.000352
    19  H    0.000000   0.000001   0.000095  -0.000063   0.000002  -0.000894
    20  H   -0.000258   0.000083  -0.000611   0.000057  -0.000092   0.000085
               7          8          9         10         11         12
     1  C    0.000000   0.000000   0.000036  -0.000288   0.001264   0.000363
     2  O    0.000000  -0.000000   0.000235  -0.004019  -0.003973   0.000010
     3  C   -0.000002  -0.000001  -0.002064   0.029879   0.002223   0.000012
     4  C    0.000122   0.000004  -0.004562   0.003984   0.000157   0.000002
     5  C    0.000147   0.001109   0.001706  -0.001900  -0.000010   0.000000
     6  C   -0.021890   0.000029   0.029357  -0.006723  -0.000006   0.000000
     7  C   -0.018314  -0.001401  -0.001981   0.000185  -0.000000   0.000000
     8  O   -0.001401   0.046006   0.000116  -0.000001  -0.000000   0.000000
     9  C   -0.001981   0.000116   0.021104  -0.033421  -0.000006  -0.000001
    10  C    0.000185  -0.000001  -0.033421   0.087311   0.001022  -0.000005
    11  H   -0.000000  -0.000000  -0.000006   0.001022   0.023583  -0.000107
    12  H    0.000000   0.000000  -0.000001  -0.000005  -0.000107  -0.000264
    13  H    0.000000   0.000000  -0.000157   0.001274  -0.005261  -0.000011
    14  H    0.000004   0.000000  -0.000056  -0.000125  -0.000001   0.000000
    15  H    0.000132  -0.000107   0.000057  -0.000049  -0.000000   0.000000
    16  H    0.008975  -0.004677  -0.001316   0.000058   0.000000  -0.000000
    17  H    0.009519   0.000021  -0.000318   0.000165  -0.000000   0.000000
    18  H    0.000004   0.000051  -0.000004  -0.000001   0.000000  -0.000000
    19  H    0.000206   0.000003   0.001576  -0.000009  -0.000005   0.000000
    20  H    0.000001  -0.000000   0.000191   0.001780   0.000123  -0.000001
              13         14         15         16         17         18
     1  C    0.001612  -0.000008  -0.000000  -0.000000   0.000000  -0.000000
     2  O   -0.004007  -0.000075   0.000000  -0.000000  -0.000000   0.000000
     3  C    0.002170  -0.000857   0.000129   0.000049   0.000003  -0.000000
     4  C    0.000100   0.002532  -0.000097   0.000067   0.000036  -0.000002
     5  C   -0.000005   0.000120   0.000752  -0.001533   0.000342  -0.000070
     6  C   -0.000022  -0.000024  -0.000402  -0.006852  -0.008030   0.000352
     7  C    0.000000   0.000004   0.000132   0.008975   0.009519   0.000004
     8  O    0.000000   0.000000  -0.000107  -0.004677   0.000021   0.000051
     9  C   -0.000157  -0.000056   0.000057  -0.001316  -0.000318  -0.000004
    10  C    0.001274  -0.000125  -0.000049   0.000058   0.000165  -0.000001
    11  H   -0.005261  -0.000001  -0.000000   0.000000  -0.000000   0.000000
    12  H   -0.000011   0.000000   0.000000  -0.000000   0.000000  -0.000000
    13  H    0.023267   0.000000   0.000000  -0.000000   0.000000  -0.000000
    14  H    0.000000  -0.008701   0.000126  -0.000000  -0.000000   0.000000
    15  H    0.000000   0.000126   0.001133  -0.000110   0.000028   0.000002
    16  H   -0.000000  -0.000000  -0.000110   0.058182  -0.008359   0.000693
    17  H    0.000000  -0.000000   0.000028  -0.008359   0.033630  -0.000394
    18  H   -0.000000   0.000000   0.000002   0.000693  -0.000394  -0.001511
    19  H    0.000004  -0.000001   0.000000  -0.000079   0.000063  -0.000000
    20  H   -0.000021   0.000004  -0.000001   0.000001  -0.000001   0.000000
              19         20
     1  C    0.000000  -0.000258
     2  O    0.000001   0.000083
     3  C    0.000095  -0.000611
     4  C   -0.000063   0.000057
     5  C    0.000002  -0.000092
     6  C   -0.000894   0.000085
     7  C    0.000206   0.000001
     8  O    0.000003  -0.000000
     9  C    0.001576   0.000191
    10  C   -0.000009   0.001780
    11  H   -0.000005   0.000123
    12  H    0.000000  -0.000001
    13  H    0.000004  -0.000021
    14  H   -0.000001   0.000004
    15  H    0.000000  -0.000001
    16  H   -0.000079   0.000001
    17  H    0.000063  -0.000001
    18  H   -0.000000   0.000000
    19  H   -0.002616   0.000138
    20  H    0.000138  -0.005906
 Mulliken charges and spin densities:
               1          2
     1  C    0.125015  -0.016918
     2  O   -0.205343   0.229553
     3  C    0.250466   0.173881
     4  C    0.054320   0.147335
     5  C    0.037831  -0.076653
     6  C   -0.027931   0.338935
     7  C    0.253650  -0.024292
     8  O   -0.270417   0.041153
     9  C    0.031475   0.010491
    10  C   -0.026310   0.079118
    11  H    0.077092   0.019003
    12  H    0.095162  -0.000001
    13  H    0.077812   0.018946
    14  H    0.056614  -0.007061
    15  H    0.053583   0.001595
    16  H    0.081409   0.045099
    17  H    0.054839   0.026704
    18  H    0.200761  -0.000881
    19  H    0.042897  -0.001579
    20  H    0.037075  -0.004428
 Sum of Mulliken charges =   1.00000   1.00000
 Mulliken charges and spin densities with hydrogens summed into heavy atoms:
               1          2
     1  C    0.375081   0.021030
     2  O   -0.205343   0.229553
     3  C    0.250466   0.173881
     4  C    0.110934   0.140274
     5  C    0.091413  -0.075058
     6  C   -0.027931   0.338935
     7  C    0.389898   0.047511
     8  O   -0.069656   0.040272
     9  C    0.074372   0.008912
    10  C    0.010765   0.074690
 Electronic spatial extent (au):  <R**2>=           1844.7974
 Charge=              1.0000 electrons
 Dipole moment (field-independent basis, Debye):
    X=              0.5643    Y=              2.4443    Z=              0.9353  Tot=              2.6773
 Quadrupole moment (field-independent basis, Debye-Ang):
   XX=            -11.2545   YY=            -47.1219   ZZ=            -57.8232
   XY=             -0.3801   XZ=             -4.1883   YZ=             -0.7346
 Traceless Quadrupole moment (field-independent basis, Debye-Ang):
   XX=             27.4787   YY=             -8.3887   ZZ=            -19.0900
   XY=             -0.3801   XZ=             -4.1883   YZ=             -0.7346
 Octapole moment (field-independent basis, Debye-Ang**2):
  XXX=            -22.3391  YYY=             -2.2876  ZZZ=             -0.3627  XYY=             -1.6256
  XXY=             23.5310  XXZ=              8.6857  XZZ=              0.3463  YZZ=              0.2975
  YYZ=             -0.2814  XYZ=              0.6643
 Hexadecapole moment (field-independent basis, Debye-Ang**3):
 XXXX=           -960.8397 YYYY=           -300.2211 ZZZZ=            -74.5485 XXXY=             17.3552
 XXXZ=            -40.2371 YYYX=             -1.1461 YYYZ=             -2.9235 ZZZX=             -2.2169
 ZZZY=              1.3303 XXYY=           -345.4428 XXZZ=           -314.8109 YYZZ=            -74.1025
 XXYZ=             -3.5448 YYXZ=              0.8052 ZZXY=             -0.3495
 N-N= 5.025607061541D+02 E-N=-2.063964970451D+03  KE= 4.560981744068D+02
                          Isotropic Fermi Contact Couplings
        Atom                 a.u.       MegaHertz       Gauss      10(-4) cm-1
     1  C(13)             -0.01105     -12.42471      -4.43345      -4.14444
     2  O(17)              0.10770     -65.28977     -23.29701     -21.77832
     3  C(13)              0.01420      15.96346       5.69616       5.32484
     4  C(13)              0.01850      20.79304       7.41947       6.93581
     5  C(13)             -0.02136     -24.01750      -8.57004      -8.01137
     6  C(13)              0.05312      59.72071      21.30983      19.92068
     7  C(13)             -0.01897     -21.32326      -7.60867      -7.11267
     8  O(17)              0.01747     -10.59213      -3.77953      -3.53315
     9  C(13)             -0.00693      -7.78684      -2.77854      -2.59741
    10  C(13)              0.00593       6.66464       2.37811       2.22309
    11  H(1)               0.00700      31.26858      11.15741      10.43007
    12  H(1)              -0.00009      -0.41406      -0.14775      -0.13811
    13  H(1)               0.00703      31.41350      11.20912      10.47842
    14  H(1)              -0.00226     -10.11713      -3.61004      -3.37471
    15  H(1)               0.00047       2.08762       0.74492       0.69636
    16  H(1)               0.02173      97.12308      34.65593      32.39677
    17  H(1)               0.01307      58.42614      20.84790      19.48886
    18  H(1)              -0.00064      -2.86743      -1.02317      -0.95647
    19  H(1)              -0.00061      -2.70904      -0.96665      -0.90364
    20  H(1)              -0.00149      -6.67378      -2.38137      -2.22613
 --------------------------------------------------------
       Center         ----  Spin Dipole Couplings  ----
                      3XX-RR        3YY-RR        3ZZ-RR
 --------------------------------------------------------
     1   Atom        0.002459     -0.000856     -0.001603
     2   Atom       -0.517420     -0.528912      1.046332
     3   Atom       -0.107980     -0.117920      0.225900
     4   Atom       -0.085265     -0.079983      0.165248
     5   Atom        0.021210      0.025092     -0.046302
     6   Atom       -0.174858     -0.184033      0.358891
     7   Atom       -0.012267     -0.014415      0.026682
     8   Atom       -0.063901     -0.075516      0.139417
     9   Atom       -0.020835     -0.022347      0.043182
    10   Atom       -0.050399     -0.044434      0.094834
    11   Atom        0.001806      0.001587     -0.003393
    12   Atom        0.008364     -0.004059     -0.004305
    13   Atom        0.001478      0.000909     -0.002387
    14   Atom       -0.010181      0.015416     -0.005235
    15   Atom       -0.000599      0.005737     -0.005138
    16   Atom        0.000684     -0.005864      0.005180
    17   Atom        0.001353      0.003723     -0.005076
    18   Atom        0.009606     -0.006205     -0.003401
    19   Atom       -0.004771      0.009975     -0.005204
    20   Atom       -0.003982      0.008722     -0.004740
 --------------------------------------------------------
                        XY            XZ            YZ
 --------------------------------------------------------
     1   Atom        0.010296     -0.000672     -0.000485
     2   Atom        0.006900      0.045059      0.063563
     3   Atom       -0.002604      0.008026      0.010921
     4   Atom        0.003626      0.006159      0.010926
     5   Atom       -0.003328     -0.002635      0.005613
     6   Atom        0.000772      0.035948      0.008919
     7   Atom        0.002951     -0.003092     -0.017847
     8   Atom       -0.012697      0.063768     -0.057825
     9   Atom        0.004276      0.008114      0.001742
    10   Atom       -0.000918      0.007214      0.006485
    11   Atom        0.004634      0.002091      0.003737
    12   Atom        0.002255     -0.000487     -0.000090
    13   Atom        0.004161     -0.002709     -0.004359
    14   Atom       -0.002118      0.000306     -0.001080
    15   Atom       -0.000120     -0.000297     -0.000603
    16   Atom       -0.002310     -0.005200      0.005120
    17   Atom       -0.005771      0.002496     -0.003490
    18   Atom       -0.000607     -0.001521      0.000198
    19   Atom        0.000567     -0.000279      0.000111
    20   Atom        0.006752     -0.000263     -0.000835
 --------------------------------------------------------


 ---------------------------------------------------------------------------------
              Anisotropic Spin Dipole Couplings in Principal Axis System
 ---------------------------------------------------------------------------------

       Atom             a.u.   MegaHertz   Gauss  10(-4) cm-1        Axes

              Baa    -0.0096    -1.292    -0.461    -0.431 -0.6487  0.7610 -0.0083
     1 C(13)  Bbb    -0.0017    -0.222    -0.079    -0.074  0.0433  0.0478  0.9979
              Bcc     0.0113     1.514     0.540     0.505  0.7598  0.6470 -0.0640
 
              Baa    -0.5332    38.586    13.768    12.871 -0.3300  0.9435 -0.0286
     2 O(17)  Bbb    -0.5170    37.406    13.348    12.477  0.9435  0.3288 -0.0406
              Bcc     1.0502   -75.992   -27.116   -25.348  0.0289  0.0403  0.9988
 
              Baa    -0.1190   -15.971    -5.699    -5.327  0.2545  0.9664 -0.0365
     3 C(13)  Bbb    -0.1074   -14.414    -5.143    -4.808  0.9668 -0.2552 -0.0149
              Bcc     0.2264    30.385    10.842    10.135  0.0237  0.0315  0.9992
 
              Baa    -0.0871   -11.689    -4.171    -3.899  0.8927 -0.4506 -0.0023
     4 C(13)  Bbb    -0.0788   -10.572    -3.772    -3.526  0.4499  0.8916 -0.0513
              Bcc     0.1659    22.261     7.943     7.426  0.0251  0.0448  0.9987
 
              Baa    -0.0468    -6.283    -2.242    -2.096  0.0349 -0.0762  0.9965
     5 C(13)  Bbb     0.0193     2.590     0.924     0.864  0.8700  0.4930  0.0072
              Bcc     0.0275     3.693     1.318     1.232 -0.4919  0.8667  0.0835
 
              Baa    -0.1842   -24.716    -8.819    -8.244 -0.0261  0.9996 -0.0147
     6 C(13)  Bbb    -0.1773   -23.787    -8.488    -7.935  0.9974  0.0251 -0.0673
              Bcc     0.3614    48.503    17.307    16.179  0.0669  0.0164  0.9976
 
              Baa    -0.0214    -2.872    -1.025    -0.958 -0.1866  0.9249  0.3313
     7 C(13)  Bbb    -0.0123    -1.648    -0.588    -0.550  0.9787  0.1457  0.1444
              Bcc     0.0337     4.520     1.613     1.508 -0.0853 -0.3512  0.9324
 
              Baa    -0.0911     6.595     2.353     2.200 -0.3083  0.8991  0.3108
     8 O(17)  Bbb    -0.0807     5.841     2.084     1.948  0.9135  0.3710 -0.1671
              Bcc     0.1719   -12.437    -4.438    -4.148  0.2656 -0.2323  0.9357
 
              Baa    -0.0262    -3.512    -1.253    -1.171 -0.6791  0.7315  0.0611
     9 C(13)  Bbb    -0.0181    -2.429    -0.867    -0.810  0.7232  0.6810 -0.1151
              Bcc     0.0443     5.941     2.120     1.982  0.1258  0.0340  0.9915
 
              Baa    -0.0510    -6.844    -2.442    -2.283  0.9795  0.1933 -0.0570
    10 C(13)  Bbb    -0.0445    -5.970    -2.130    -1.991 -0.1955  0.9801 -0.0355
              Bcc     0.0955    12.813     4.572     4.274  0.0490  0.0459  0.9977
 
              Baa    -0.0054    -2.892    -1.032    -0.965  0.0783 -0.5089  0.8572
    11 H(1)   Bbb    -0.0024    -1.297    -0.463    -0.432  0.7616 -0.5243 -0.3808
              Bcc     0.0079     4.189     1.495     1.397  0.6433  0.6827  0.3465
 
              Baa    -0.0045    -2.377    -0.848    -0.793 -0.1720  0.9846  0.0303
    12 H(1)   Bbb    -0.0043    -2.307    -0.823    -0.770  0.0425 -0.0233  0.9988
              Bcc     0.0088     4.684     1.671     1.563  0.9842  0.1731 -0.0378
 
              Baa    -0.0054    -2.883    -1.029    -0.962 -0.0321  0.5822  0.8124
    13 H(1)   Bbb    -0.0024    -1.285    -0.458    -0.429  0.7864 -0.4870  0.3800
              Bcc     0.0078     4.168     1.487     1.390  0.6169  0.6511 -0.4422
 
              Baa    -0.0104    -5.530    -1.973    -1.845  0.9959  0.0801 -0.0425
    14 H(1)   Bbb    -0.0053    -2.819    -1.006    -0.940  0.0381  0.0559  0.9977
              Bcc     0.0156     8.349     2.979     2.785 -0.0822  0.9952 -0.0527
 
              Baa    -0.0052    -2.770    -0.988    -0.924  0.0658  0.0557  0.9963
    15 H(1)   Bbb    -0.0006    -0.310    -0.111    -0.103  0.9977  0.0126 -0.0666
              Bcc     0.0058     3.080     1.099     1.027 -0.0163  0.9984 -0.0548
 
              Baa    -0.0079    -4.206    -1.501    -1.403  0.0391  0.9355 -0.3511
    16 H(1)   Bbb    -0.0026    -1.389    -0.496    -0.463  0.8641  0.1448  0.4820
              Bcc     0.0105     5.595     1.996     1.866 -0.5018  0.3223  0.8027
 
              Baa    -0.0063    -3.384    -1.207    -1.129 -0.1079  0.2699  0.9568
    17 H(1)   Bbb    -0.0033    -1.777    -0.634    -0.593  0.7908  0.6065 -0.0819
              Bcc     0.0097     5.161     1.842     1.722 -0.6024  0.7479 -0.2789
 
              Baa    -0.0062    -3.327    -1.187    -1.110  0.0333  0.9981 -0.0520
    18 H(1)   Bbb    -0.0036    -1.905    -0.680    -0.635  0.1167  0.0477  0.9920
              Bcc     0.0098     5.232     1.867     1.745  0.9926 -0.0391 -0.1149
 
              Baa    -0.0053    -2.854    -1.018    -0.952  0.4531 -0.0232  0.8912
    19 H(1)   Bbb    -0.0046    -2.480    -0.885    -0.827  0.8907 -0.0311 -0.4536
              Bcc     0.0100     5.334     1.903     1.779  0.0382  0.9992  0.0066
 
              Baa    -0.0069    -3.684    -1.314    -1.229  0.9163 -0.3982 -0.0424
    20 H(1)   Bbb    -0.0048    -2.552    -0.911    -0.851  0.0600  0.0317  0.9977
              Bcc     0.0117     6.236     2.225     2.080  0.3959  0.9168 -0.0529
 

 ---------------------------------------------------------------------------------

 ******************************Gaussian NBO Version 3.1******************************
             N A T U R A L   A T O M I C   O R B I T A L   A N D
          N A T U R A L   B O N D   O R B I T A L   A N A L Y S I S
 ******************************Gaussian NBO Version 3.1******************************
       /RESON  / : Allow strongly delocalized NBO set

 Analyzing the SCF density

 Job title: 5                                                               

 Storage needed:    109710 in NPA,    145384 in NBO ( 939521896 available)
 GSVD:  LWork=       22660 too small for GESVD, short by        3500 words or        3500 for optimal perf.


 NATURAL POPULATIONS:  Natural atomic orbital occupancies 
                                                          
   NAO  Atom  No  lang   Type(AO)    Occupancy
 --------------------------------------------
     1    C    1  S      Cor( 1S)     1.99922
     2    C    1  S      Val( 2S)     1.09974
     3    C    1  S      Ryd( 3S)     0.00174
     4    C    1  px     Val( 2p)     0.96664
     5    C    1  px     Ryd( 3p)     0.00384
     6    C    1  py     Val( 2p)     0.97426
     7    C    1  py     Ryd( 3p)     0.00361
     8    C    1  pz     Val( 2p)     1.21564
     9    C    1  pz     Ryd( 3p)     0.00047
    10    C    1  dxy    Ryd( 3d)     0.00198
    11    C    1  dxz    Ryd( 3d)     0.00061
    12    C    1  dyz    Ryd( 3d)     0.00102
    13    C    1  dx2y2  Ryd( 3d)     0.00098
    14    C    1  dz2    Ryd( 3d)     0.00093

    15    O    2  S      Cor( 1S)     1.99963
    16    O    2  S      Val( 2S)     1.58594
    17    O    2  S      Ryd( 3S)     0.00060
    18    O    2  px     Val( 2p)     1.41727
    19    O    2  px     Ryd( 3p)     0.00057
    20    O    2  py     Val( 2p)     1.74410
    21    O    2  py     Ryd( 3p)     0.00250
    22    O    2  pz     Val( 2p)     1.64287
    23    O    2  pz     Ryd( 3p)     0.00151
    24    O    2  dxy    Ryd( 3d)     0.00133
    25    O    2  dxz    Ryd( 3d)     0.00049
    26    O    2  dyz    Ryd( 3d)     0.00095
    27    O    2  dx2y2  Ryd( 3d)     0.00118
    28    O    2  dz2    Ryd( 3d)     0.00065

    29    C    3  S      Cor( 1S)     1.99863
    30    C    3  S      Val( 2S)     0.82658
    31    C    3  S      Ryd( 3S)     0.00195
    32    C    3  px     Val( 2p)     0.77842
    33    C    3  px     Ryd( 3p)     0.00633
    34    C    3  py     Val( 2p)     1.07351
    35    C    3  py     Ryd( 3p)     0.00609
    36    C    3  pz     Val( 2p)     0.87559
    37    C    3  pz     Ryd( 3p)     0.00084
    38    C    3  dxy    Ryd( 3d)     0.00189
    39    C    3  dxz    Ryd( 3d)     0.00198
    40    C    3  dyz    Ryd( 3d)     0.00095
    41    C    3  dx2y2  Ryd( 3d)     0.00198
    42    C    3  dz2    Ryd( 3d)     0.00071

    43    C    4  S      Cor( 1S)     1.99892
    44    C    4  S      Val( 2S)     0.96521
    45    C    4  S      Ryd( 3S)     0.00159
    46    C    4  px     Val( 2p)     1.08085
    47    C    4  px     Ryd( 3p)     0.00521
    48    C    4  py     Val( 2p)     1.18940
    49    C    4  py     Ryd( 3p)     0.00598
    50    C    4  pz     Val( 2p)     0.91739
    51    C    4  pz     Ryd( 3p)     0.00095
    52    C    4  dxy    Ryd( 3d)     0.00095
    53    C    4  dxz    Ryd( 3d)     0.00051
    54    C    4  dyz    Ryd( 3d)     0.00049
    55    C    4  dx2y2  Ryd( 3d)     0.00048
    56    C    4  dz2    Ryd( 3d)     0.00041

    57    C    5  S      Cor( 1S)     1.99891
    58    C    5  S      Val( 2S)     0.95313
    59    C    5  S      Ryd( 3S)     0.00148
    60    C    5  px     Val( 2p)     1.13275
    61    C    5  px     Ryd( 3p)     0.00579
    62    C    5  py     Val( 2p)     1.14880
    63    C    5  py     Ryd( 3p)     0.00545
    64    C    5  pz     Val( 2p)     0.93652
    65    C    5  pz     Ryd( 3p)     0.00103
    66    C    5  dxy    Ryd( 3d)     0.00069
    67    C    5  dxz    Ryd( 3d)     0.00052
    68    C    5  dyz    Ryd( 3d)     0.00041
    69    C    5  dx2y2  Ryd( 3d)     0.00078
    70    C    5  dz2    Ryd( 3d)     0.00041

    71    C    6  S      Cor( 1S)     1.99884
    72    C    6  S      Val( 2S)     0.89676
    73    C    6  S      Ryd( 3S)     0.00219
    74    C    6  px     Val( 2p)     1.08929
    75    C    6  px     Ryd( 3p)     0.00553
    76    C    6  py     Val( 2p)     1.09233
    77    C    6  py     Ryd( 3p)     0.00399
    78    C    6  pz     Val( 2p)     0.83191
    79    C    6  pz     Ryd( 3p)     0.00129
    80    C    6  dxy    Ryd( 3d)     0.00097
    81    C    6  dxz    Ryd( 3d)     0.00079
    82    C    6  dyz    Ryd( 3d)     0.00068
    83    C    6  dx2y2  Ryd( 3d)     0.00086
    84    C    6  dz2    Ryd( 3d)     0.00045

    85    C    7  S      Cor( 1S)     1.99905
    86    C    7  S      Val( 2S)     0.99939
    87    C    7  S      Ryd( 3S)     0.00329
    88    C    7  px     Val( 2p)     0.94358
    89    C    7  px     Ryd( 3p)     0.00211
    90    C    7  py     Val( 2p)     0.96021
    91    C    7  py     Ryd( 3p)     0.00502
    92    C    7  pz     Val( 2p)     1.14593
    93    C    7  pz     Ryd( 3p)     0.00176
    94    C    7  dxy    Ryd( 3d)     0.00139
    95    C    7  dxz    Ryd( 3d)     0.00097
    96    C    7  dyz    Ryd( 3d)     0.00128
    97    C    7  dx2y2  Ryd( 3d)     0.00179
    98    C    7  dz2    Ryd( 3d)     0.00133

    99    O    8  S      Cor( 1S)     1.99975
   100    O    8  S      Val( 2S)     1.67801
   101    O    8  S      Ryd( 3S)     0.00119
   102    O    8  px     Val( 2p)     1.47879
   103    O    8  px     Ryd( 3p)     0.00229
   104    O    8  py     Val( 2p)     1.69088
   105    O    8  py     Ryd( 3p)     0.00101
   106    O    8  pz     Val( 2p)     1.85161
   107    O    8  pz     Ryd( 3p)     0.00158
   108    O    8  dxy    Ryd( 3d)     0.00084
   109    O    8  dxz    Ryd( 3d)     0.00051
   110    O    8  dyz    Ryd( 3d)     0.00103
   111    O    8  dx2y2  Ryd( 3d)     0.00100
   112    O    8  dz2    Ryd( 3d)     0.00088

   113    C    9  S      Cor( 1S)     1.99890
   114    C    9  S      Val( 2S)     0.94955
   115    C    9  S      Ryd( 3S)     0.00142
   116    C    9  px     Val( 2p)     1.07337
   117    C    9  px     Ryd( 3p)     0.00392
   118    C    9  py     Val( 2p)     1.19725
   119    C    9  py     Ryd( 3p)     0.00650
   120    C    9  pz     Val( 2p)     0.92274
   121    C    9  pz     Ryd( 3p)     0.00062
   122    C    9  dxy    Ryd( 3d)     0.00080
   123    C    9  dxz    Ryd( 3d)     0.00052
   124    C    9  dyz    Ryd( 3d)     0.00044
   125    C    9  dx2y2  Ryd( 3d)     0.00069
   126    C    9  dz2    Ryd( 3d)     0.00040

   127    C   10  S      Cor( 1S)     1.99893
   128    C   10  S      Val( 2S)     0.95906
   129    C   10  S      Ryd( 3S)     0.00165
   130    C   10  px     Val( 2p)     1.14226
   131    C   10  px     Ryd( 3p)     0.00398
   132    C   10  py     Val( 2p)     1.14392
   133    C   10  py     Ryd( 3p)     0.00466
   134    C   10  pz     Val( 2p)     0.98632
   135    C   10  pz     Ryd( 3p)     0.00097
   136    C   10  dxy    Ryd( 3d)     0.00069
   137    C   10  dxz    Ryd( 3d)     0.00048
   138    C   10  dyz    Ryd( 3d)     0.00044
   139    C   10  dx2y2  Ryd( 3d)     0.00067
   140    C   10  dz2    Ryd( 3d)     0.00041

   141    H   11  S      Val( 1S)     0.77917
   142    H   11  S      Ryd( 2S)     0.00146
   143    H   11  px     Ryd( 2p)     0.00015
   144    H   11  py     Ryd( 2p)     0.00039
   145    H   11  pz     Ryd( 2p)     0.00059

   146    H   12  S      Val( 1S)     0.75401
   147    H   12  S      Ryd( 2S)     0.00049
   148    H   12  px     Ryd( 2p)     0.00065
   149    H   12  py     Ryd( 2p)     0.00022
   150    H   12  pz     Ryd( 2p)     0.00016

   151    H   13  S      Val( 1S)     0.77874
   152    H   13  S      Ryd( 2S)     0.00145
   153    H   13  px     Ryd( 2p)     0.00014
   154    H   13  py     Ryd( 2p)     0.00034
   155    H   13  pz     Ryd( 2p)     0.00064

   156    H   14  S      Val( 1S)     0.72688
   157    H   14  S      Ryd( 2S)     0.00175
   158    H   14  px     Ryd( 2p)     0.00017
   159    H   14  py     Ryd( 2p)     0.00077
   160    H   14  pz     Ryd( 2p)     0.00011

   161    H   15  S      Val( 1S)     0.72107
   162    H   15  S      Ryd( 2S)     0.00252
   163    H   15  px     Ryd( 2p)     0.00048
   164    H   15  py     Ryd( 2p)     0.00050
   165    H   15  pz     Ryd( 2p)     0.00011

   166    H   16  S      Val( 1S)     0.75008
   167    H   16  S      Ryd( 2S)     0.00175
   168    H   16  px     Ryd( 2p)     0.00029
   169    H   16  py     Ryd( 2p)     0.00018
   170    H   16  pz     Ryd( 2p)     0.00075

   171    H   17  S      Val( 1S)     0.76934
   172    H   17  S      Ryd( 2S)     0.00198
   173    H   17  px     Ryd( 2p)     0.00024
   174    H   17  py     Ryd( 2p)     0.00050
   175    H   17  pz     Ryd( 2p)     0.00041

   176    H   18  S      Val( 1S)     0.50852
   177    H   18  S      Ryd( 2S)     0.00091
   178    H   18  px     Ryd( 2p)     0.00224
   179    H   18  py     Ryd( 2p)     0.00115
   180    H   18  pz     Ryd( 2p)     0.00138

   181    H   19  S      Val( 1S)     0.74058
   182    H   19  S      Ryd( 2S)     0.00161
   183    H   19  px     Ryd( 2p)     0.00014
   184    H   19  py     Ryd( 2p)     0.00079
   185    H   19  pz     Ryd( 2p)     0.00013

   186    H   20  S      Val( 1S)     0.73699
   187    H   20  S      Ryd( 2S)     0.00131
   188    H   20  px     Ryd( 2p)     0.00037
   189    H   20  py     Ryd( 2p)     0.00054
   190    H   20  pz     Ryd( 2p)     0.00015

 WARNING:  1 low occupancy (<1.9990e) core orbital  found on  C    3
           1 low occupancy (<1.9990e) core orbital  found on  C    4
           1 low occupancy (<1.9990e) core orbital  found on  C    5
           1 low occupancy (<1.9990e) core orbital  found on  C    6
           1 low occupancy (<1.9990e) core orbital  found on  C    9
           1 low occupancy (<1.9990e) core orbital  found on  C   10


 Summary of Natural Population Analysis:                  
                                                          
                                       Natural Population 
                Natural  -----------------------------------------------
    Atom  No    Charge         Core      Valence    Rydberg      Total
 -----------------------------------------------------------------------
      C    1   -0.27069      1.99922     4.25628    0.01518     6.27069
      O    2   -0.39962      1.99963     6.39018    0.00980     8.39962
      C    3    0.42456      1.99863     3.55410    0.02271     5.57544
      C    4   -0.16834      1.99892     4.15285    0.01657     6.16834
      C    5   -0.18666      1.99891     4.17119    0.01656     6.18666
      C    6    0.07411      1.99884     3.91030    0.01674     5.92589
      C    7   -0.06711      1.99905     4.04911    0.01895     6.06711
      O    8   -0.70936      1.99975     6.69929    0.01032     8.70936
      C    9   -0.15713      1.99890     4.14291    0.01532     6.15713
      C   10   -0.24445      1.99893     4.23156    0.01396     6.24445
      H   11    0.21825      0.00000     0.77917    0.00258     0.78175
      H   12    0.24447      0.00000     0.75401    0.00152     0.75553
      H   13    0.21868      0.00000     0.77874    0.00258     0.78132
      H   14    0.27032      0.00000     0.72688    0.00281     0.72968
      H   15    0.27532      0.00000     0.72107    0.00362     0.72468
      H   16    0.24695      0.00000     0.75008    0.00297     0.75305
      H   17    0.22753      0.00000     0.76934    0.00313     0.77247
      H   18    0.48580      0.00000     0.50852    0.00568     0.51420
      H   19    0.25674      0.00000     0.74058    0.00268     0.74326
      H   20    0.26063      0.00000     0.73699    0.00237     0.73937
 =======================================================================
   * Total *    1.00000     19.99079    52.82315    0.18606    73.00000

                                 Natural Population      
 --------------------------------------------------------
   Core                      19.99079 ( 99.9539% of  20)
   Valence                   52.82315 ( 99.6663% of  53)
   Natural Minimal Basis     72.81394 ( 99.7451% of  73)
   Natural Rydberg Basis      0.18606 (  0.2549% of  73)
 --------------------------------------------------------

    Atom  No          Natural Electron Configuration
 ----------------------------------------------------------------------------
      C    1      [core]2S( 1.10)2p( 3.16)3p( 0.01)3d( 0.01)
      O    2      [core]2S( 1.59)2p( 4.80)
      C    3      [core]2S( 0.83)2p( 2.73)3p( 0.01)3d( 0.01)
      C    4      [core]2S( 0.97)2p( 3.19)3p( 0.01)
      C    5      [core]2S( 0.95)2p( 3.22)3p( 0.01)
      C    6      [core]2S( 0.90)2p( 3.01)3p( 0.01)
      C    7      [core]2S( 1.00)2p( 3.05)3p( 0.01)3d( 0.01)
      O    8      [core]2S( 1.68)2p( 5.02)
      C    9      [core]2S( 0.95)2p( 3.19)3p( 0.01)
      C   10      [core]2S( 0.96)2p( 3.27)3p( 0.01)
      H   11            1S( 0.78)
      H   12            1S( 0.75)
      H   13            1S( 0.78)
      H   14            1S( 0.73)
      H   15            1S( 0.72)
      H   16            1S( 0.75)
      H   17            1S( 0.77)
      H   18            1S( 0.51)
      H   19            1S( 0.74)
      H   20            1S( 0.74)


 ***************************************************
 *******         Alpha spin orbitals         *******
 ***************************************************


 NATURAL POPULATIONS:  Natural atomic orbital occupancies 
                                                          
   NAO  Atom  No  lang   Type(AO)    Occupancy      Energy
 ----------------------------------------------------------
     1    C    1  S      Cor( 1S)     0.99961     -10.30920
     2    C    1  S      Val( 2S)     0.54896      -0.42348
     3    C    1  S      Ryd( 3S)     0.00086       0.62088
     4    C    1  px     Val( 2p)     0.48144      -0.24690
     5    C    1  px     Ryd( 3p)     0.00193       0.50477
     6    C    1  py     Val( 2p)     0.48510      -0.23917
     7    C    1  py     Ryd( 3p)     0.00180       0.37804
     8    C    1  pz     Val( 2p)     0.60784      -0.25838
     9    C    1  pz     Ryd( 3p)     0.00029       0.38612
    10    C    1  dxy    Ryd( 3d)     0.00098       2.14850
    11    C    1  dxz    Ryd( 3d)     0.00032       1.84155
    12    C    1  dyz    Ryd( 3d)     0.00059       2.23324
    13    C    1  dx2y2  Ryd( 3d)     0.00048       2.00513
    14    C    1  dz2    Ryd( 3d)     0.00046       2.12448

    15    O    2  S      Cor( 1S)     0.99982     -19.19190
    16    O    2  S      Val( 2S)     0.79612      -1.06286
    17    O    2  S      Ryd( 3S)     0.00030       1.39530
    18    O    2  px     Val( 2p)     0.71072      -0.52697
    19    O    2  px     Ryd( 3p)     0.00029       1.19882
    20    O    2  py     Val( 2p)     0.87308      -0.54173
    21    O    2  py     Ryd( 3p)     0.00124       1.07494
    22    O    2  pz     Val( 2p)     0.93352      -0.54171
    23    O    2  pz     Ryd( 3p)     0.00102       0.88990
    24    O    2  dxy    Ryd( 3d)     0.00066       2.91460
    25    O    2  dxz    Ryd( 3d)     0.00022       2.52093
    26    O    2  dyz    Ryd( 3d)     0.00050       2.45118
    27    O    2  dx2y2  Ryd( 3d)     0.00059       2.81196
    28    O    2  dz2    Ryd( 3d)     0.00031       2.68423

    29    C    3  S      Cor( 1S)     0.99931     -10.34575
    30    C    3  S      Val( 2S)     0.41523      -0.32973
    31    C    3  S      Ryd( 3S)     0.00100       0.42585
    32    C    3  px     Val( 2p)     0.38752      -0.22983
    33    C    3  px     Ryd( 3p)     0.00319       0.65360
    34    C    3  py     Val( 2p)     0.53635      -0.25749
    35    C    3  py     Ryd( 3p)     0.00303       0.67850
    36    C    3  pz     Val( 2p)     0.51960      -0.33632
    37    C    3  pz     Ryd( 3p)     0.00039       0.39076
    38    C    3  dxy    Ryd( 3d)     0.00094       2.24661
    39    C    3  dxz    Ryd( 3d)     0.00120       1.68184
    40    C    3  dyz    Ryd( 3d)     0.00053       1.69228
    41    C    3  dx2y2  Ryd( 3d)     0.00098       2.17209
    42    C    3  dz2    Ryd( 3d)     0.00030       1.95883

    43    C    4  S      Cor( 1S)     0.99946     -10.25794
    44    C    4  S      Val( 2S)     0.48489      -0.34407
    45    C    4  S      Ryd( 3S)     0.00080       0.39727
    46    C    4  px     Val( 2p)     0.54121      -0.23149
    47    C    4  px     Ryd( 3p)     0.00260       0.53644
    48    C    4  py     Val( 2p)     0.59516      -0.25252
    49    C    4  py     Ryd( 3p)     0.00301       0.79460
    50    C    4  pz     Val( 2p)     0.52261      -0.30424
    51    C    4  pz     Ryd( 3p)     0.00054       0.38249
    52    C    4  dxy    Ryd( 3d)     0.00048       2.27313
    53    C    4  dxz    Ryd( 3d)     0.00025       1.74332
    54    C    4  dyz    Ryd( 3d)     0.00031       1.71786
    55    C    4  dx2y2  Ryd( 3d)     0.00024       2.29196
    56    C    4  dz2    Ryd( 3d)     0.00017       2.02740

    57    C    5  S      Cor( 1S)     0.99945     -10.24505
    58    C    5  S      Val( 2S)     0.47479      -0.31970
    59    C    5  S      Ryd( 3S)     0.00075       0.41035
    60    C    5  px     Val( 2p)     0.56483      -0.22968
    61    C    5  px     Ryd( 3p)     0.00292       0.70931
    62    C    5  py     Val( 2p)     0.57199      -0.23107
    63    C    5  py     Ryd( 3p)     0.00275       0.68473
    64    C    5  pz     Val( 2p)     0.45116      -0.27900
    65    C    5  pz     Ryd( 3p)     0.00054       0.39806
    66    C    5  dxy    Ryd( 3d)     0.00034       2.34843
    67    C    5  dxz    Ryd( 3d)     0.00028       1.74969
    68    C    5  dyz    Ryd( 3d)     0.00029       1.75165
    69    C    5  dx2y2  Ryd( 3d)     0.00038       2.26920
    70    C    5  dz2    Ryd( 3d)     0.00020       2.04450

    71    C    6  S      Cor( 1S)     0.99942     -10.27198
    72    C    6  S      Val( 2S)     0.45393      -0.33471
    73    C    6  S      Ryd( 3S)     0.00113       0.37339
    74    C    6  px     Val( 2p)     0.54770      -0.26241
    75    C    6  px     Ryd( 3p)     0.00278       0.90343
    76    C    6  py     Val( 2p)     0.54833      -0.24752
    77    C    6  py     Ryd( 3p)     0.00198       0.69126
    78    C    6  pz     Val( 2p)     0.55047      -0.31801
    79    C    6  pz     Ryd( 3p)     0.00081       0.44160
    80    C    6  dxy    Ryd( 3d)     0.00049       2.26210
    81    C    6  dxz    Ryd( 3d)     0.00046       1.71840
    82    C    6  dyz    Ryd( 3d)     0.00035       1.71928
    83    C    6  dx2y2  Ryd( 3d)     0.00043       2.21427
    84    C    6  dz2    Ryd( 3d)     0.00014       1.98457

    85    C    7  S      Cor( 1S)     0.99953     -10.30279
    86    C    7  S      Val( 2S)     0.49811      -0.38645
    87    C    7  S      Ryd( 3S)     0.00163       0.61456
    88    C    7  px     Val( 2p)     0.46872      -0.24156
    89    C    7  px     Ryd( 3p)     0.00108       0.35233
    90    C    7  py     Val( 2p)     0.48002      -0.23857
    91    C    7  py     Ryd( 3p)     0.00253       0.42450
    92    C    7  pz     Val( 2p)     0.57699      -0.25402
    93    C    7  pz     Ryd( 3p)     0.00104       0.48111
    94    C    7  dxy    Ryd( 3d)     0.00069       2.05617
    95    C    7  dxz    Ryd( 3d)     0.00052       1.88779
    96    C    7  dyz    Ryd( 3d)     0.00067       2.08471
    97    C    7  dx2y2  Ryd( 3d)     0.00090       2.10200
    98    C    7  dz2    Ryd( 3d)     0.00071       2.13950

    99    O    8  S      Cor( 1S)     0.99987     -19.11226
   100    O    8  S      Val( 2S)     0.83949      -1.01042
   101    O    8  S      Ryd( 3S)     0.00059       1.24020
   102    O    8  px     Val( 2p)     0.74097      -0.42710
   103    O    8  px     Ryd( 3p)     0.00115       1.09034
   104    O    8  py     Val( 2p)     0.84665      -0.45073
   105    O    8  py     Ryd( 3p)     0.00050       0.95452
   106    O    8  pz     Val( 2p)     0.94322      -0.45182
   107    O    8  pz     Ryd( 3p)     0.00077       0.92453
   108    O    8  dxy    Ryd( 3d)     0.00042       2.85632
   109    O    8  dxz    Ryd( 3d)     0.00026       2.77245
   110    O    8  dyz    Ryd( 3d)     0.00051       2.70040
   111    O    8  dx2y2  Ryd( 3d)     0.00050       2.98878
   112    O    8  dz2    Ryd( 3d)     0.00044       2.74524

   113    C    9  S      Cor( 1S)     0.99945     -10.25894
   114    C    9  S      Val( 2S)     0.47451      -0.33346
   115    C    9  S      Ryd( 3S)     0.00073       0.40938
   116    C    9  px     Val( 2p)     0.53541      -0.23143
   117    C    9  px     Ryd( 3p)     0.00199       0.54929
   118    C    9  py     Val( 2p)     0.59751      -0.25157
   119    C    9  py     Ryd( 3p)     0.00328       0.80880
   120    C    9  pz     Val( 2p)     0.47728      -0.29714
   121    C    9  pz     Ryd( 3p)     0.00034       0.38554
   122    C    9  dxy    Ryd( 3d)     0.00040       2.25868
   123    C    9  dxz    Ryd( 3d)     0.00032       1.74287
   124    C    9  dyz    Ryd( 3d)     0.00027       1.73017
   125    C    9  dx2y2  Ryd( 3d)     0.00034       2.31633
   126    C    9  dz2    Ryd( 3d)     0.00019       2.02885

   127    C   10  S      Cor( 1S)     0.99946     -10.26143
   128    C   10  S      Val( 2S)     0.48055      -0.34667
   129    C   10  S      Ryd( 3S)     0.00083       0.38868
   130    C   10  px     Val( 2p)     0.57172      -0.25136
   131    C   10  px     Ryd( 3p)     0.00201       0.69210
   132    C   10  py     Val( 2p)     0.57115      -0.25367
   133    C   10  py     Ryd( 3p)     0.00234       0.70740
   134    C   10  pz     Val( 2p)     0.53237      -0.30994
   135    C   10  pz     Ryd( 3p)     0.00054       0.38695
   136    C   10  dxy    Ryd( 3d)     0.00034       2.31752
   137    C   10  dxz    Ryd( 3d)     0.00022       1.72295
   138    C   10  dyz    Ryd( 3d)     0.00033       1.73321
   139    C   10  dx2y2  Ryd( 3d)     0.00033       2.26766
   140    C   10  dz2    Ryd( 3d)     0.00018       2.02645

   141    H   11  S      Val( 1S)     0.39635      -0.10954
   142    H   11  S      Ryd( 2S)     0.00078       0.21577
   143    H   11  px     Ryd( 2p)     0.00007       1.56903
   144    H   11  py     Ryd( 2p)     0.00020       1.81049
   145    H   11  pz     Ryd( 2p)     0.00030       1.95859

   146    H   12  S      Val( 1S)     0.37700      -0.07103
   147    H   12  S      Ryd( 2S)     0.00025       0.18359
   148    H   12  px     Ryd( 2p)     0.00033       2.06620
   149    H   12  py     Ryd( 2p)     0.00011       1.69033
   150    H   12  pz     Ryd( 2p)     0.00008       1.58060

   151    H   13  S      Val( 1S)     0.39616      -0.10917
   152    H   13  S      Ryd( 2S)     0.00078       0.21614
   153    H   13  px     Ryd( 2p)     0.00007       1.56978
   154    H   13  py     Ryd( 2p)     0.00017       1.76318
   155    H   13  pz     Ryd( 2p)     0.00032       2.00699

   156    H   14  S      Val( 1S)     0.36137      -0.07174
   157    H   14  S      Ryd( 2S)     0.00085       0.18210
   158    H   14  px     Ryd( 2p)     0.00009       1.86973
   159    H   14  py     Ryd( 2p)     0.00038       2.17393
   160    H   14  pz     Ryd( 2p)     0.00006       1.49345

   161    H   15  S      Val( 1S)     0.36100      -0.05410
   162    H   15  S      Ryd( 2S)     0.00125       0.20274
   163    H   15  px     Ryd( 2p)     0.00024       2.03040
   164    H   15  py     Ryd( 2p)     0.00025       2.05500
   165    H   15  pz     Ryd( 2p)     0.00005       1.51214

   166    H   16  S      Val( 1S)     0.39415      -0.10814
   167    H   16  S      Ryd( 2S)     0.00108       0.19560
   168    H   16  px     Ryd( 2p)     0.00014       1.63642
   169    H   16  py     Ryd( 2p)     0.00009       1.69842
   170    H   16  pz     Ryd( 2p)     0.00040       2.12132

   171    H   17  S      Val( 1S)     0.39560      -0.10070
   172    H   17  S      Ryd( 2S)     0.00107       0.21427
   173    H   17  px     Ryd( 2p)     0.00012       1.60767
   174    H   17  py     Ryd( 2p)     0.00026       2.05110
   175    H   17  pz     Ryd( 2p)     0.00020       1.76304

   176    H   18  S      Val( 1S)     0.25373      -0.02165
   177    H   18  S      Ryd( 2S)     0.00045       0.27787
   178    H   18  px     Ryd( 2p)     0.00112       2.27696
   179    H   18  py     Ryd( 2p)     0.00058       1.61976
   180    H   18  pz     Ryd( 2p)     0.00070       1.56885

   181    H   19  S      Val( 1S)     0.36977      -0.08374
   182    H   19  S      Ryd( 2S)     0.00080       0.18359
   183    H   19  px     Ryd( 2p)     0.00007       1.87432
   184    H   19  py     Ryd( 2p)     0.00039       2.17374
   185    H   19  pz     Ryd( 2p)     0.00007       1.48958

   186    H   20  S      Val( 1S)     0.36716      -0.09010
   187    H   20  S      Ryd( 2S)     0.00064       0.20641
   188    H   20  px     Ryd( 2p)     0.00018       2.00250
   189    H   20  py     Ryd( 2p)     0.00027       2.04540
   190    H   20  pz     Ryd( 2p)     0.00008       1.48409


 Summary of Natural Population Analysis:                  
                                                          
                                       Natural Population 
                Natural  -----------------------------------------------
    Atom  No    Charge         Core      Valence    Rydberg      Total
 -----------------------------------------------------------------------
      C    1   -0.13067      0.99961     2.12334    0.00772     3.13067
      O    2   -0.31839      0.99982     3.31344    0.00513     4.31839
      C    3    0.13042      0.99931     1.85870    0.01157     2.86958
      C    4   -0.15174      0.99946     2.14388    0.00840     3.15174
      C    5   -0.07069      0.99945     2.06277    0.00846     3.07069
      C    6   -0.10843      0.99942     2.10043    0.00858     3.10843
      C    7   -0.03313      0.99953     2.02383    0.00977     3.03313
      O    8   -0.37534      0.99987     3.37033    0.00513     4.37534
      C    9   -0.09201      0.99945     2.08471    0.00785     3.09201
      C   10   -0.16238      0.99946     2.15578    0.00713     3.16238
      H   11    0.10230      0.00000     0.39635    0.00135     0.39770
      H   12    0.12223      0.00000     0.37700    0.00077     0.37777
      H   13    0.10249      0.00000     0.39616    0.00134     0.39751
      H   14    0.13726      0.00000     0.36137    0.00138     0.36274
      H   15    0.13720      0.00000     0.36100    0.00180     0.36280
      H   16    0.10414      0.00000     0.39415    0.00171     0.39586
      H   17    0.10275      0.00000     0.39560    0.00165     0.39725
      H   18    0.24343      0.00000     0.25373    0.00284     0.25657
      H   19    0.12889      0.00000     0.36977    0.00134     0.37111
      H   20    0.13167      0.00000     0.36716    0.00118     0.36833
 =======================================================================
   * Total *   -0.00000      9.99540    26.90951    0.09509    37.00000

                                 Natural Population      
 --------------------------------------------------------
   Core                       9.99540 ( 99.9540% of  10)
   Valence                   26.90951 ( 99.6649% of  27)
   Natural Minimal Basis     36.90491 ( 99.7430% of  37)
   Natural Rydberg Basis      0.09509 (  0.2570% of  37)
 --------------------------------------------------------

    Atom  No          Natural Electron Configuration
 ----------------------------------------------------------------------------
      C    1      [core]2S( 0.55)2p( 1.57)
      O    2      [core]2S( 0.80)2p( 2.52)
      C    3      [core]2S( 0.42)2p( 1.44)3p( 0.01)
      C    4      [core]2S( 0.48)2p( 1.66)3p( 0.01)
      C    5      [core]2S( 0.47)2p( 1.59)3p( 0.01)
      C    6      [core]2S( 0.45)2p( 1.65)3p( 0.01)
      C    7      [core]2S( 0.50)2p( 1.53)
      O    8      [core]2S( 0.84)2p( 2.53)
      C    9      [core]2S( 0.47)2p( 1.61)3p( 0.01)
      C   10      [core]2S( 0.48)2p( 1.68)
      H   11            1S( 0.40)
      H   12            1S( 0.38)
      H   13            1S( 0.40)
      H   14            1S( 0.36)
      H   15            1S( 0.36)
      H   16            1S( 0.39)
      H   17            1S( 0.40)
      H   18            1S( 0.25)
      H   19            1S( 0.37)
      H   20            1S( 0.37)


 NATURAL BOND ORBITAL ANALYSIS, alpha spin orbitals:

                       Occupancies       Lewis Structure    Low   High
           Occ.    -------------------  -----------------   occ   occ
  Cycle   Thresh.   Lewis   Non-Lewis     CR  BD  3C  LP    (L)   (NL)   Dev
 =============================================================================
   1(1)    0.90    35.30534   1.69466     10  20   0   7     3      3    0.03
   2(2)    0.90    35.30534   1.69466     10  20   0   7     3      3    0.03
   3(1)    0.80    36.22327   0.77673     10  23   0   4     0      3    0.03
 -----------------------------------------------------------------------------

 Structure accepted: No low occupancy Lewis orbitals

 --------------------------------------------------------
   Core                      9.99540 ( 99.954% of  10)
   Valence Lewis            26.22786 ( 97.140% of  27)
  ==================       ============================
   Total Lewis              36.22327 ( 97.901% of  37)
  -----------------------------------------------------
   Valence non-Lewis         0.71230 (  1.925% of  37)
   Rydberg non-Lewis         0.06443 (  0.174% of  37)
  ==================       ============================
   Total non-Lewis           0.77673 (  2.099% of  37)
 --------------------------------------------------------


       (Occupancy)   Bond orbital/ Coefficients/ Hybrids
 ---------------------------------------------------------------------------------
     1. (0.99654) BD ( 1) C   1 - O   2  
                ( 28.82%)   0.5369* C   1 s( 20.87%)p 3.77( 78.78%)d 0.02(  0.35%)
                                            0.0001  0.4561  0.0266 -0.6475 -0.0143
                                           -0.6024 -0.0591  0.0446  0.0028  0.0507
                                           -0.0038 -0.0035  0.0049 -0.0298
                ( 71.18%)   0.8437* O   2 s( 31.58%)p 2.16( 68.36%)d 0.00(  0.06%)
                                            0.0001  0.5620  0.0007  0.5864  0.0145
                                            0.5810 -0.0137 -0.0421  0.0000  0.0173
                                           -0.0009 -0.0018 -0.0127 -0.0110
     2. (0.99754) BD ( 1) C   1 - H  11  
                ( 60.69%)   0.7790* C   1 s( 26.39%)p 2.79( 73.56%)d 0.00(  0.05%)
                                            0.0001  0.5135 -0.0134 -0.0635  0.0273
                                            0.5057  0.0013  0.6893 -0.0006 -0.0052
                                           -0.0042  0.0171 -0.0057  0.0109
                ( 39.31%)   0.6270* H  11 s( 99.90%)p 0.00(  0.10%)
                                            0.9995 -0.0013 -0.0046 -0.0189 -0.0239
     3. (0.99450) BD ( 1) C   1 - H  12  
                ( 62.28%)   0.7891* C   1 s( 26.40%)p 2.79( 73.56%)d 0.00(  0.04%)
                                           -0.0001  0.5135  0.0151  0.7490 -0.0170
                                           -0.4174  0.0068 -0.0064  0.0002 -0.0182
                                            0.0001  0.0002  0.0062 -0.0082
                ( 37.72%)   0.6142* H  12 s( 99.90%)p 0.00(  0.10%)
                                            0.9995 -0.0007 -0.0285  0.0123  0.0004
     4. (0.99754) BD ( 1) C   1 - H  13  
                ( 60.71%)   0.7792* C   1 s( 26.39%)p 2.79( 73.56%)d 0.00(  0.05%)
                                            0.0001  0.5136 -0.0134 -0.1075  0.0272
                                            0.4484  0.0012 -0.7226 -0.0013 -0.0058
                                            0.0062 -0.0155 -0.0040  0.0126
                ( 39.29%)   0.6268* H  13 s( 99.90%)p 0.00(  0.10%)
                                            0.9995 -0.0013 -0.0030 -0.0168  0.0257
     5. (0.99582) BD ( 1) O   2 - C   3  
                ( 68.52%)   0.8277* O   2 s( 33.59%)p 1.98( 66.35%)d 0.00(  0.06%)
                                           -0.0000 -0.5795 -0.0032  0.7812  0.0064
                                           -0.2299  0.0030 -0.0165 -0.0004  0.0197
                                            0.0003 -0.0003 -0.0111  0.0117
                ( 31.48%)   0.5611* C   3 s( 24.62%)p 3.05( 75.11%)d 0.01(  0.27%)
                                            0.0001 -0.4959  0.0159 -0.8413 -0.0254
                                            0.2030  0.0323  0.0201 -0.0005  0.0210
                                            0.0020 -0.0005 -0.0399  0.0257
     6. (0.98756) BD ( 1) C   3 - C   4  
                ( 51.00%)   0.7141* C   3 s( 36.72%)p 1.72( 63.24%)d 0.00(  0.04%)
                                           -0.0003  0.6060 -0.0004 -0.5053  0.0434
                                           -0.6110 -0.0156  0.0393 -0.0008  0.0179
                                           -0.0011 -0.0014 -0.0033 -0.0089
                ( 49.00%)   0.7000* C   4 s( 33.64%)p 1.97( 66.31%)d 0.00(  0.05%)
                                            0.0002  0.5799  0.0135  0.5615  0.0326
                                            0.5875 -0.0142 -0.0363 -0.0005  0.0200
                                           -0.0011 -0.0012 -0.0028 -0.0113
     7. (0.99003) BD ( 1) C   3 - C  10  
                ( 50.43%)   0.7101* C   3 s( 38.34%)p 1.61( 61.62%)d 0.00(  0.04%)
                                           -0.0000  0.6191  0.0102 -0.1812  0.0132
                                            0.7634 -0.0002 -0.0205 -0.0003 -0.0092
                                            0.0003 -0.0008 -0.0155 -0.0090
                ( 49.57%)   0.7041* C  10 s( 33.83%)p 1.95( 66.12%)d 0.00(  0.05%)
                                           -0.0000  0.5816  0.0078  0.2930  0.0283
                                           -0.7576  0.0016  0.0256 -0.0010 -0.0123
                                            0.0004 -0.0011 -0.0150 -0.0118
     8. (0.84635) BD ( 2) C   3 - C  10  
                ( 49.00%)   0.7000* C   3 s(  0.00%)p 1.00( 99.94%)d 0.00(  0.06%)
                                           -0.0000 -0.0012  0.0007  0.0332 -0.0002
                                            0.0357 -0.0003  0.9985 -0.0021  0.0000
                                           -0.0172  0.0183 -0.0014 -0.0003
                ( 51.00%)   0.7141* C  10 s(  0.00%)p 1.00( 99.93%)d 0.00(  0.07%)
                                           -0.0000 -0.0005 -0.0003  0.0314  0.0000
                                            0.0456 -0.0001  0.9981  0.0002 -0.0012
                                           -0.0037 -0.0257  0.0009  0.0020
     9. (0.98773) BD ( 1) C   4 - C   5  
                ( 50.42%)   0.7101* C   4 s( 36.69%)p 1.72( 63.27%)d 0.00(  0.04%)
                                           -0.0000  0.6057  0.0062 -0.7801 -0.0120
                                            0.1488 -0.0390  0.0177  0.0017 -0.0109
                                           -0.0007  0.0002  0.0129 -0.0106
                ( 49.58%)   0.7041* C   5 s( 35.41%)p 1.82( 64.54%)d 0.00(  0.05%)
                                            0.0000  0.5949  0.0131  0.7825 -0.0027
                                           -0.1755 -0.0427 -0.0239  0.0016 -0.0035
                                           -0.0012  0.0000  0.0179 -0.0121
    10. (0.83043) BD ( 2) C   4 - C   5  
                ( 55.22%)   0.7431* C   4 s(  0.00%)p 1.00( 99.94%)d 0.00(  0.06%)
                                            0.0000  0.0016 -0.0008  0.0300  0.0002
                                            0.0315 -0.0002  0.9987 -0.0076  0.0003
                                           -0.0121  0.0204 -0.0010 -0.0004
                ( 44.78%)   0.6691* C   5 s(  0.00%)p 1.00( 99.93%)d 0.00(  0.07%)
                                           -0.0000  0.0048 -0.0030  0.0340  0.0015
                                            0.0319 -0.0006  0.9985  0.0034  0.0010
                                            0.0240  0.0106  0.0003 -0.0020
    11. (0.98760) BD ( 1) C   4 - H  14  
                ( 63.77%)   0.7985* C   4 s( 29.60%)p 2.38( 70.37%)d 0.00(  0.02%)
                                            0.0003 -0.5438  0.0172 -0.2711  0.0112
                                            0.7936 -0.0059 -0.0160  0.0000  0.0099
                                           -0.0000  0.0004  0.0084  0.0085
                ( 36.23%)   0.6019* H  14 s( 99.90%)p 0.00(  0.10%)
                                           -0.9995  0.0034  0.0104 -0.0305  0.0006
    12. (0.98683) BD ( 1) C   5 - C   6  
                ( 48.62%)   0.6973* C   5 s( 34.60%)p 1.89( 65.35%)d 0.00(  0.05%)
                                            0.0001  0.5882  0.0066 -0.2780 -0.0252
                                            0.7584 -0.0070 -0.0175  0.0002 -0.0096
                                           -0.0001 -0.0007 -0.0160 -0.0126
                ( 51.38%)   0.7168* C   6 s( 33.96%)p 1.94( 66.00%)d 0.00(  0.04%)
                                           -0.0001  0.5828 -0.0011  0.2487 -0.0197
                                           -0.7727 -0.0098  0.0243  0.0015 -0.0122
                                            0.0009 -0.0014 -0.0121 -0.0090
    13. (0.98827) BD ( 1) C   5 - H  15  
                ( 63.91%)   0.7994* C   5 s( 29.90%)p 2.34( 70.08%)d 0.00(  0.03%)
                                            0.0003 -0.5466  0.0142  0.5546 -0.0111
                                            0.6259 -0.0015 -0.0362  0.0017 -0.0128
                                            0.0011  0.0010  0.0007  0.0097
                ( 36.09%)   0.6008* H  15 s( 99.89%)p 0.00(  0.11%)
                                           -0.9995  0.0039 -0.0227 -0.0238 -0.0001
    14. (0.98812) BD ( 1) C   6 - C   7  
                ( 52.82%)   0.7267* C   6 s( 31.75%)p 2.15( 68.22%)d 0.00(  0.03%)
                                            0.0000  0.5634 -0.0045 -0.8080  0.0163
                                            0.1658 -0.0016  0.0409 -0.0017 -0.0060
                                           -0.0016  0.0004  0.0136 -0.0086
                ( 47.18%)   0.6869* C   7 s( 29.62%)p 2.37( 70.32%)d 0.00(  0.06%)
                                            0.0003  0.5442  0.0084  0.8128 -0.0063
                                           -0.1961  0.0004 -0.0637 -0.0027 -0.0100
                                           -0.0030  0.0002  0.0185 -0.0103
    15. (0.98778) BD ( 1) C   6 - C   9  
                ( 50.91%)   0.7135* C   6 s( 34.24%)p 1.92( 65.72%)d 0.00(  0.04%)
                                           -0.0000  0.5851  0.0025  0.5308 -0.0138
                                            0.6107  0.0182 -0.0436 -0.0020  0.0184
                                           -0.0013 -0.0009 -0.0005 -0.0092
                ( 49.09%)   0.7006* C   9 s( 35.54%)p 1.81( 64.41%)d 0.00(  0.05%)
                                            0.0001  0.5962  0.0050 -0.5555 -0.0201
                                           -0.5767  0.0171  0.0468 -0.0012  0.0186
                                           -0.0016 -0.0018 -0.0028 -0.0117
    16. (0.84738) BD ( 2) C   6 - C   9  
                ( 55.53%)   0.7452* C   6 s(  0.01%)p99.99( 99.93%)d 3.87(  0.05%)
                                           -0.0000 -0.0117 -0.0004  0.0503  0.0006
                                            0.0388 -0.0006  0.9976  0.0015  0.0005
                                            0.0218  0.0071 -0.0000 -0.0022
                ( 44.47%)   0.6668* C   9 s(  0.00%)p 1.00( 99.92%)d 0.00(  0.08%)
                                            0.0000 -0.0033 -0.0008  0.0333  0.0022
                                            0.0454 -0.0005  0.9980  0.0085 -0.0015
                                           -0.0086 -0.0260  0.0008  0.0026
    17. (0.99720) BD ( 1) C   7 - O   8  
                ( 33.42%)   0.5781* C   7 s( 21.83%)p 3.57( 77.90%)d 0.01(  0.27%)
                                            0.0000  0.4653  0.0424 -0.4951 -0.0237
                                           -0.6570 -0.0227 -0.3177 -0.0182  0.0372
                                            0.0166  0.0240 -0.0121 -0.0165
                ( 66.58%)   0.8160* O   8 s( 30.78%)p 2.25( 69.15%)d 0.00(  0.07%)
                                           -0.0001  0.5548  0.0057  0.4186  0.0035
                                            0.6489  0.0001  0.3084 -0.0007  0.0111
                                            0.0056  0.0191 -0.0125 -0.0067
    18. (0.98752) BD ( 1) C   7 - H  16  
                ( 60.92%)   0.7805* C   7 s( 24.02%)p 3.16( 75.92%)d 0.00(  0.05%)
                                           -0.0001  0.4899 -0.0138 -0.2336 -0.0085
                                            0.1202  0.0058  0.8307 -0.0088 -0.0031
                                           -0.0064  0.0045  0.0015  0.0218
                ( 39.08%)   0.6251* H  16 s( 99.90%)p 0.00(  0.10%)
                                            0.9995 -0.0023  0.0079 -0.0063 -0.0300
    19. (0.99143) BD ( 1) C   7 - H  17  
                ( 60.93%)   0.7806* C   7 s( 24.62%)p 3.06( 75.33%)d 0.00(  0.05%)
                                           -0.0001  0.4961 -0.0123 -0.1946 -0.0147
                                            0.7153 -0.0118 -0.4508  0.0080 -0.0058
                                           -0.0001 -0.0167 -0.0135 -0.0029
                ( 39.07%)   0.6251* H  17 s( 99.90%)p 0.00(  0.10%)
                                            0.9995 -0.0044  0.0082 -0.0250  0.0163
    20. (0.99356) BD ( 1) O   8 - H  18  
                ( 74.51%)   0.8632* O   8 s( 20.82%)p 3.80( 79.09%)d 0.00(  0.08%)
                                           -0.0002 -0.4559 -0.0195  0.8667  0.0327
                                           -0.0858  0.0148 -0.1765  0.0029  0.0164
                                            0.0155 -0.0058 -0.0144  0.0084
                ( 25.49%)   0.5048* H  18 s( 99.56%)p 0.00(  0.44%)
                                           -0.9978  0.0026 -0.0652  0.0022  0.0109
    21. (0.98656) BD ( 1) C   9 - C  10  
                ( 49.60%)   0.7043* C   9 s( 35.41%)p 1.82( 64.55%)d 0.00(  0.04%)
                                            0.0001  0.5949  0.0135  0.7888  0.0148
                                           -0.1457  0.0388 -0.0177 -0.0018 -0.0099
                                           -0.0004  0.0000  0.0145 -0.0116
                ( 50.40%)   0.7099* C  10 s( 36.31%)p 1.75( 63.66%)d 0.00(  0.04%)
                                           -0.0001  0.6024  0.0111 -0.7802  0.0025
                                            0.1615  0.0371  0.0175 -0.0020 -0.0017
                                           -0.0009 -0.0001  0.0161 -0.0112
    22. (0.98907) BD ( 1) C   9 - H  19  
                ( 63.02%)   0.7939* C   9 s( 28.96%)p 2.45( 71.01%)d 0.00(  0.03%)
                                           -0.0003  0.5380 -0.0150 -0.2579  0.0127
                                            0.8017 -0.0057 -0.0261 -0.0005 -0.0086
                                            0.0001 -0.0012 -0.0109 -0.0093
                ( 36.98%)   0.6081* H  19 s( 99.90%)p 0.00(  0.10%)
                                            0.9995 -0.0029  0.0089 -0.0306  0.0014
    23. (0.98743) BD ( 1) C  10 - H  20  
                ( 63.20%)   0.7950* C  10 s( 29.79%)p 2.36( 70.18%)d 0.00(  0.03%)
                                           -0.0003  0.5456 -0.0150  0.5507 -0.0171
                                            0.6294  0.0060 -0.0458  0.0004  0.0129
                                           -0.0012 -0.0012  0.0000 -0.0092
                ( 36.80%)   0.6067* H  20 s( 99.90%)p 0.00(  0.10%)
                                            0.9995 -0.0018 -0.0191 -0.0252  0.0019
    24. (0.99961) CR ( 1) C   1           s(100.00%)p 0.00(  0.00%)
                                            1.0000 -0.0000  0.0000  0.0002 -0.0000
                                           -0.0001  0.0000 -0.0000 -0.0000 -0.0000
                                            0.0000  0.0000  0.0000  0.0000
    25. (0.99982) CR ( 1) O   2           s(100.00%)p 0.00(  0.00%)
                                            1.0000 -0.0002 -0.0000 -0.0001 -0.0000
                                            0.0001  0.0000 -0.0000  0.0000 -0.0000
                                            0.0000 -0.0000 -0.0000 -0.0000
    26. (0.99931) CR ( 1) C   3           s(100.00%)p 0.00(  0.00%)
                                            1.0000  0.0002 -0.0000 -0.0001  0.0000
                                           -0.0001 -0.0000  0.0000 -0.0000  0.0000
                                           -0.0000 -0.0000  0.0000 -0.0000
    27. (0.99946) CR ( 1) C   4           s(100.00%)p 0.00(  0.00%)
                                            1.0000  0.0001 -0.0000 -0.0001 -0.0000
                                           -0.0003  0.0000 -0.0000  0.0000 -0.0000
                                            0.0000 -0.0000 -0.0000 -0.0000
    28. (0.99946) CR ( 1) C   5           s(100.00%)p 0.00(  0.00%)
                                            1.0000  0.0001 -0.0000 -0.0002  0.0000
                                           -0.0003  0.0000  0.0000 -0.0000  0.0000
                                            0.0000 -0.0000  0.0000 -0.0000
    29. (0.99942) CR ( 1) C   6           s(100.00%)
                                            1.0000  0.0001  0.0000  0.0001 -0.0000
                                           -0.0001 -0.0000  0.0000  0.0000 -0.0000
                                            0.0000 -0.0000 -0.0000 -0.0000
    30. (0.99953) CR ( 1) C   7           s(100.00%)p 0.00(  0.00%)
                                            1.0000 -0.0001 -0.0000 -0.0003  0.0000
                                            0.0002 -0.0000  0.0000  0.0000  0.0000
                                            0.0000 -0.0000 -0.0000  0.0000
    31. (0.99987) CR ( 1) O   8           s(100.00%)p 0.00(  0.00%)
                                            1.0000 -0.0000 -0.0000  0.0002  0.0000
                                            0.0000  0.0000 -0.0000  0.0000  0.0000
                                            0.0000  0.0000 -0.0000  0.0000
    32. (0.99945) CR ( 1) C   9           s(100.00%)p 0.00(  0.00%)
                                            1.0000  0.0001 -0.0000 -0.0001  0.0000
                                            0.0004 -0.0000 -0.0000 -0.0000 -0.0000
                                            0.0000  0.0000 -0.0000 -0.0000
    33. (0.99946) CR ( 1) C  10           s(100.00%)p 0.00(  0.00%)
                                            1.0000  0.0002 -0.0000  0.0001 -0.0000
                                            0.0002  0.0000 -0.0000 -0.0000  0.0000
                                           -0.0000 -0.0000  0.0000 -0.0000
    34. (0.98284) LP ( 1) O   2           s( 34.81%)p 1.87( 65.14%)d 0.00(  0.05%)
                                            0.0002  0.5900 -0.0009  0.2086  0.0013
                                           -0.7793  0.0052  0.0219 -0.0003  0.0105
                                           -0.0003  0.0009  0.0156  0.0108
    35. (0.93451) LP ( 2) O   2           s(  0.00%)p 1.00( 99.94%)d 0.00(  0.06%)
                                            0.0000  0.0012 -0.0000  0.0331  0.0001
                                            0.0378  0.0001  0.9984  0.0033  0.0004
                                           -0.0094  0.0219 -0.0011 -0.0009
    36. (0.98963) LP ( 1) O   8           s( 47.10%)p 1.12( 52.86%)d 0.00(  0.04%)
                                           -0.0000  0.6862 -0.0121  0.2112 -0.0070
                                           -0.4856  0.0032 -0.4981  0.0042  0.0085
                                            0.0060 -0.0130  0.0094 -0.0038
    37. (0.97811) LP ( 2) O   8           s(  1.30%)p75.91( 98.65%)d 0.04(  0.05%)
                                           -0.0000  0.1140 -0.0024  0.1636 -0.0035
                                           -0.5786  0.0091  0.7904 -0.0118  0.0073
                                           -0.0035  0.0073  0.0098  0.0179
    38. (0.00146) RY*( 1) C   1           s( 22.07%)p 2.65( 58.49%)d 0.88( 19.45%)
                                            0.0000  0.0074  0.4697 -0.0080 -0.7619
                                            0.0523  0.0329 -0.0018  0.0233 -0.0388
                                           -0.0146  0.0159  0.4364 -0.0454
    39. (0.00083) RY*( 2) C   1           s(  1.06%)p90.94( 96.22%)d 2.57(  2.72%)
                                            0.0000 -0.0247  0.0999  0.0499  0.0642
                                            0.0409 -0.9761 -0.0032  0.0329  0.1338
                                           -0.0075 -0.0015  0.0788 -0.0548
    40. (0.00074) RY*( 3) C   1           s(  0.00%)p 1.00( 25.20%)d 2.97( 74.80%)
                                           -0.0000 -0.0001  0.0006  0.0006  0.0162
                                            0.0006  0.0140  0.0098  0.5014 -0.0426
                                           -0.5931 -0.6234  0.0066  0.0759
    41. (0.00021) RY*( 4) C   1           s(  9.17%)p 1.18( 10.83%)d 8.72( 80.00%)
                                            0.0000  0.0005  0.3028  0.0087 -0.3256
                                            0.0214 -0.0406 -0.0011  0.0125  0.1315
                                            0.0213 -0.0408 -0.8831 -0.0257
    42. (0.00014) RY*( 5) C   1           s(  0.00%)p 1.00( 72.85%)d 0.37( 27.15%)
                                            0.0000 -0.0000  0.0020 -0.0003  0.0293
                                           -0.0005  0.0330 -0.0096  0.8523  0.0219
                                            0.2221  0.4686 -0.0113 -0.0442
    43. (0.00001) RY*( 6) C   1           s( 67.50%)p 0.47( 31.97%)d 0.01(  0.52%)
    44. (0.00000) RY*( 7) C   1           s(  0.00%)p 1.00(  2.01%)d48.68( 97.98%)
    45. (0.00001) RY*( 8) C   1           s(  0.05%)p44.86(  2.36%)d99.99( 97.58%)
    46. (0.00000) RY*( 9) C   1           s(  0.10%)p 6.19(  0.60%)d99.99( 99.30%)
    47. (0.00142) RY*( 1) O   2           s( 15.51%)p 4.89( 75.76%)d 0.56(  8.73%)
                                            0.0000 -0.0097  0.3937 -0.0049  0.0501
                                           -0.0086 -0.8682  0.0005  0.0361  0.1601
                                           -0.0176  0.0006  0.2409 -0.0577
    48. (0.00104) RY*( 2) O   2           s(  0.00%)p 1.00( 96.79%)d 0.03(  3.21%)
                                            0.0000  0.0000 -0.0000 -0.0002  0.0318
                                           -0.0003  0.0423 -0.0075  0.9824  0.0030
                                           -0.0534  0.1706 -0.0094 -0.0084
    49. (0.00018) RY*( 3) O   2           s(  3.46%)p14.62( 50.65%)d13.25( 45.89%)
                                            0.0000 -0.0065  0.1860  0.0101  0.6768
                                            0.0043  0.2175 -0.0005 -0.0309 -0.3648
                                           -0.0064  0.0256  0.5510 -0.1467
    50. (0.00015) RY*( 4) O   2           s(  0.01%)p 1.00(  0.02%)d99.99( 99.97%)
                                            0.0000 -0.0000  0.0091  0.0001  0.0015
                                            0.0001  0.0052 -0.0007  0.0137 -0.0506
                                           -0.9256 -0.3663 -0.0130  0.0771
    51. (0.00009) RY*( 5) O   2           s( 79.77%)p 0.23( 18.24%)d 0.02(  1.99%)
    52. (0.00005) RY*( 6) O   2           s(  0.68%)p61.80( 41.72%)d85.34( 57.61%)
    53. (0.00000) RY*( 7) O   2           s(  0.00%)p 1.00(  3.24%)d29.82( 96.76%)
    54. (0.00000) RY*( 8) O   2           s(  0.36%)p32.28( 11.72%)d99.99( 87.92%)
    55. (0.00001) RY*( 9) O   2           s(  0.23%)p 8.99(  2.06%)d99.99( 97.71%)
    56. (0.00308) RY*( 1) C   3           s(  0.43%)p99.99( 96.51%)d 7.06(  3.06%)
                                            0.0000  0.0463  0.0468  0.0068 -0.5964
                                           -0.0267  0.7801  0.0010 -0.0078 -0.1547
                                            0.0039  0.0045  0.0775 -0.0242
    57. (0.00195) RY*( 2) C   3           s(  0.98%)p79.19( 77.72%)d21.70( 21.30%)
                                            0.0000  0.0116  0.0984 -0.0260 -0.6464
                                           -0.0108 -0.5972  0.0010  0.0435 -0.4562
                                            0.0155  0.0177  0.0474 -0.0455
    58. (0.00128) RY*( 3) C   3           s(  0.15%)p15.57(  2.30%)d99.99( 97.55%)
                                            0.0000  0.0002  0.0384  0.0006 -0.0004
                                           -0.0017 -0.0007 -0.0228 -0.1499 -0.0314
                                           -0.9163  0.3605 -0.0630  0.0314
    59. (0.00109) RY*( 4) C   3           s( 70.99%)p 0.05(  3.78%)d 0.36( 25.24%)
                                            0.0000  0.0007  0.8425  0.0274  0.1731
                                           -0.0183  0.0819  0.0001 -0.0016 -0.2258
                                            0.0724 -0.0106 -0.4279  0.1137
    60. (0.00056) RY*( 5) C   3           s(  0.00%)p 1.00(  2.71%)d35.85( 97.29%)
                                            0.0000  0.0000  0.0021  0.0006 -0.0060
                                            0.0002 -0.0082  0.0109 -0.1641 -0.0495
                                           -0.3332 -0.9234  0.0150  0.0812
    61. (0.00039) RY*( 6) C   3           s( 24.66%)p 0.06(  1.46%)d 3.00( 73.89%)
                                           -0.0000 -0.0046  0.4965 -0.0170 -0.0099
                                            0.0135 -0.0577 -0.0000  0.1032  0.2861
                                           -0.0584  0.0049  0.8079  0.0313
    62. (0.00036) RY*( 7) C   3           s(  0.27%)p99.99( 94.04%)d21.06(  5.69%)
                                           -0.0000  0.0000  0.0520 -0.0014 -0.0374
                                            0.0013 -0.0422 -0.0006 -0.9681  0.0475
                                            0.1926  0.1012  0.0850 -0.0100
    63. (0.00013) RY*( 8) C   3           s(  1.36%)p15.81( 21.52%)d56.63( 77.11%)
                                            0.0000  0.0266  0.1136  0.0331 -0.4379
                                           -0.0047 -0.1468 -0.0011  0.0283  0.7890
                                           -0.0121 -0.0364 -0.3720  0.0931
    64. (0.00001) RY*( 9) C   3           s(  1.48%)p 0.04(  0.06%)d66.40( 98.46%)
    65. (0.00297) RY*( 1) C   4           s(  0.13%)p99.99( 95.70%)d32.22(  4.17%)
                                           -0.0000  0.0249  0.0260 -0.0029 -0.6212
                                            0.0333  0.7550 -0.0008 -0.0070 -0.1276
                                            0.0077 -0.0027 -0.1571 -0.0258
    66. (0.00154) RY*( 2) C   4           s(  1.48%)p65.09( 96.34%)d 1.47(  2.18%)
                                            0.0000  0.0122  0.1210 -0.0308  0.7697
                                           -0.0091  0.6070  0.0009 -0.0381 -0.1424
                                           -0.0043  0.0015  0.0171 -0.0344
    67. (0.00058) RY*( 3) C   4           s(  0.34%)p99.99( 81.43%)d54.12( 18.23%)
                                            0.0000 -0.0003  0.0580 -0.0001 -0.0299
                                           -0.0015 -0.0327 -0.0060 -0.9013 -0.0105
                                           -0.3492 -0.2432  0.0005  0.0328
    68. (0.00052) RY*( 4) C   4           s( 94.92%)p 0.01(  1.18%)d 0.04(  3.90%)
                                            0.0000 -0.0045  0.9742  0.0037 -0.0810
                                           -0.0244 -0.0574  0.0021  0.0364  0.1587
                                            0.0584  0.0167  0.0815 -0.0594
    69. (0.00024) RY*( 5) C   4           s(  0.26%)p59.65( 15.79%)d99.99( 83.94%)
                                            0.0000 -0.0005  0.0515  0.0005  0.0009
                                           -0.0013  0.0044 -0.0045  0.3974 -0.0280
                                           -0.8999 -0.1604 -0.0192  0.0519
    70. (0.00008) RY*( 6) C   4           s(  2.13%)p 1.83(  3.91%)d44.03( 93.96%)
    71. (0.00001) RY*( 7) C   4           s(  0.00%)p 1.00(  2.75%)d35.42( 97.25%)
    72. (0.00002) RY*( 8) C   4           s(  0.74%)p 2.82(  2.10%)d99.99( 97.16%)
    73. (0.00000) RY*( 9) C   4           s(  0.06%)p14.63(  0.91%)d99.99( 99.03%)
    74. (0.00320) RY*( 1) C   5           s(  0.82%)p99.99( 94.34%)d 5.88(  4.84%)
                                            0.0000 -0.0228  0.0878 -0.0208 -0.8352
                                           -0.0243 -0.4888  0.0027  0.0759 -0.2144
                                            0.0038  0.0038  0.0437  0.0222
    75. (0.00169) RY*( 2) C   5           s(  6.23%)p14.80( 92.18%)d 0.25(  1.59%)
                                           -0.0000  0.0176  0.2490  0.0209 -0.4696
                                           -0.0135  0.8340  0.0015  0.0722  0.0707
                                           -0.0124 -0.0035  0.1005 -0.0246
    76. (0.00058) RY*( 3) C   5           s(  5.29%)p14.56( 77.01%)d 3.35( 17.70%)
                                            0.0000 -0.0013  0.2300 -0.0065  0.1350
                                           -0.0006 -0.0621 -0.0001  0.8648  0.0061
                                           -0.2385  0.3407 -0.0636  0.0056
    77. (0.00042) RY*( 4) C   5           s( 82.11%)p 0.09(  7.73%)d 0.12( 10.16%)
                                            0.0000 -0.0072  0.9061 -0.0186  0.1899
                                           -0.0080 -0.1356  0.0013 -0.1498 -0.1258
                                            0.1927 -0.2000 -0.0362 -0.0856
    78. (0.00031) RY*( 5) C   5           s(  3.00%)p 6.61( 19.83%)d25.71( 77.17%)
                                            0.0000 -0.0024  0.1732 -0.0021 -0.0025
                                           -0.0023 -0.0138  0.0140 -0.4449 -0.0623
                                           -0.7128  0.5056 -0.0442 -0.0462
    79. (0.00006) RY*( 6) C   5           s(  0.54%)p 3.84(  2.08%)d99.99( 97.38%)
    80. (0.00004) RY*( 7) C   5           s(  1.52%)p 2.61(  3.96%)d62.20( 94.52%)
    81. (0.00001) RY*( 8) C   5           s(  0.20%)p11.13(  2.23%)d99.99( 97.57%)
    82. (0.00001) RY*( 9) C   5           s(  0.38%)p 1.94(  0.74%)d99.99( 98.89%)
    83. (0.00285) RY*( 1) C   6           s(  9.35%)p 9.07( 84.72%)d 0.63(  5.93%)
                                            0.0000  0.0091  0.3056  0.0250  0.9083
                                           -0.0100  0.1193 -0.0007  0.0855 -0.1608
                                           -0.0258  0.0099  0.1784 -0.0298
    84. (0.00196) RY*( 2) C   6           s(  7.97%)p11.08( 88.29%)d 0.47(  3.74%)
                                           -0.0000  0.0035  0.2822  0.0086  0.0258
                                            0.0127 -0.9187 -0.0027 -0.1950  0.0655
                                            0.0763 -0.0269  0.1563 -0.0466
    85. (0.00118) RY*( 3) C   6           s( 34.54%)p 1.42( 49.13%)d 0.47( 16.32%)
                                           -0.0000 -0.0035  0.5877 -0.0109 -0.1577
                                           -0.0035  0.3126 -0.0046 -0.6071 -0.0679
                                            0.3414 -0.1288 -0.1384 -0.0795
    86. (0.00061) RY*( 4) C   6           s( 43.44%)p 1.06( 46.23%)d 0.24( 10.33%)
                                           -0.0000 -0.0007  0.6591 -0.0141 -0.2168
                                            0.0005  0.0259  0.0019  0.6438  0.1895
                                           -0.1219  0.1053 -0.2033 -0.0119
    87. (0.00038) RY*( 5) C   6           s(  0.12%)p 4.37(  0.55%)d99.99( 99.33%)
                                           -0.0000 -0.0003  0.0353 -0.0004 -0.0177
                                            0.0013 -0.0047  0.0130  0.0704 -0.0212
                                           -0.2808 -0.9524  0.0064  0.0834
    88. (0.00017) RY*( 6) C   6           s(  1.12%)p13.99( 15.71%)d74.06( 83.16%)
                                            0.0000 -0.0003  0.1060 -0.0031  0.0370
                                           -0.0165  0.1081  0.0153 -0.3789  0.5432
                                           -0.6964  0.1748  0.1290  0.0663
    89. (0.00012) RY*( 7) C   6           s(  0.32%)p11.69(  3.73%)d99.99( 95.95%)
                                           -0.0000 -0.0002  0.0565  0.0022 -0.0296
                                            0.0202 -0.1292  0.0096 -0.1388 -0.6684
                                           -0.5099  0.1544 -0.4783 -0.0086
    90. (0.00009) RY*( 8) C   6           s(  2.88%)p 3.95( 11.36%)d29.82( 85.77%)
    91. (0.00001) RY*( 9) C   6           s(  0.30%)p 1.34(  0.40%)d99.99( 99.30%)
    92. (0.00241) RY*( 1) C   7           s(  8.83%)p 9.83( 86.79%)d 0.50(  4.38%)
                                            0.0000 -0.0146  0.2968  0.0090  0.0031
                                            0.0161 -0.9309  0.0202  0.0241 -0.1150
                                            0.1078 -0.0207  0.1342  0.0227
    93. (0.00184) RY*( 2) C   7           s( 32.37%)p 1.22( 39.39%)d 0.87( 28.24%)
                                            0.0000  0.0096  0.5689 -0.0100  0.5714
                                            0.0269  0.2338  0.0019 -0.1090  0.2076
                                            0.0784 -0.0879  0.4740 -0.0279
    94. (0.00107) RY*( 3) C   7           s(  0.13%)p99.99( 59.37%)d99.99( 40.50%)
                                            0.0000 -0.0083  0.0355  0.0047  0.0078
                                            0.0073 -0.1026  0.0013 -0.7635  0.0629
                                           -0.5396 -0.2034 -0.1652 -0.2032
    95. (0.00080) RY*( 4) C   7           s(  0.77%)p28.98( 22.18%)d99.99( 77.05%)
                                            0.0000  0.0022  0.0875 -0.0023 -0.0086
                                           -0.0082 -0.0294  0.0246  0.4693  0.2084
                                           -0.1358 -0.5590 -0.1799 -0.6031
    96. (0.00022) RY*( 5) C   7           s( 33.06%)p 0.17(  5.65%)d 1.85( 61.29%)
                                           -0.0000 -0.0164  0.5748  0.0328 -0.1909
                                            0.0386  0.0875  0.0224 -0.0967  0.2477
                                            0.2925  0.2402 -0.6390 -0.0055
    97. (0.00017) RY*( 6) C   7           s(  0.05%)p99.99( 50.13%)d99.99( 49.82%)
                                           -0.0000  0.0221 -0.0008 -0.0074  0.6676
                                           -0.0225 -0.0507 -0.0100  0.2287 -0.3669
                                           -0.2980  0.0982 -0.4876  0.1656
    98. (0.00003) RY*( 7) C   7           s( 22.15%)p 1.27( 28.18%)d 2.24( 49.66%)
    99. (0.00001) RY*( 8) C   7           s(  0.56%)p 6.62(  3.74%)d99.99( 95.70%)
   100. (0.00001) RY*( 9) C   7           s(  1.97%)p 2.58(  5.10%)d47.11( 92.93%)
   101. (0.00078) RY*( 1) O   8           s(  0.00%)p 1.00( 93.18%)d 0.07(  6.82%)
                                           -0.0000  0.0003  0.0028 -0.0035 -0.0542
                                            0.0060  0.4274 -0.0080 -0.8638  0.0552
                                           -0.1041 -0.1495 -0.0959 -0.1507
   102. (0.00056) RY*( 2) O   8           s( 23.76%)p 2.71( 64.46%)d 0.50( 11.79%)
                                           -0.0000  0.0062  0.4874 -0.0012  0.6670
                                           -0.0063 -0.3857 -0.0007 -0.2255  0.0860
                                            0.0243 -0.1005  0.2972 -0.1069
   103. (0.00004) RY*( 3) O   8           s(  9.84%)p 8.25( 81.19%)d 0.91(  8.97%)
   104. (0.00002) RY*( 4) O   8           s( 62.18%)p 0.53( 32.80%)d 0.08(  5.02%)
   105. (0.00000) RY*( 5) O   8           s(  0.44%)p15.01(  6.60%)d99.99( 92.96%)
   106. (0.00000) RY*( 6) O   8           s(  1.36%)p 2.03(  2.76%)d70.68( 95.88%)
   107. (0.00000) RY*( 7) O   8           s(  0.09%)p64.47(  5.92%)d99.99( 93.98%)
   108. (0.00001) RY*( 8) O   8           s(  1.77%)p 4.76(  8.43%)d50.69( 89.80%)
   109. (0.00000) RY*( 9) O   8           s(  0.56%)p 8.72(  4.91%)d99.99( 94.53%)
   110. (0.00307) RY*( 1) C   9           s(  0.30%)p99.99( 93.85%)d19.80(  5.85%)
                                           -0.0000 -0.0245  0.0485 -0.0125 -0.4400
                                            0.0309  0.8624  0.0006 -0.0036  0.1339
                                           -0.0067  0.0124  0.1997  0.0227
   111. (0.00136) RY*( 2) C   9           s(  2.81%)p33.89( 95.14%)d 0.73(  2.05%)
                                           -0.0000  0.0159  0.1668  0.0221 -0.8623
                                            0.0096 -0.4492  0.0003  0.0747 -0.1136
                                            0.0064  0.0121  0.0814 -0.0278
   112. (0.00050) RY*( 3) C   9           s(  7.82%)p 3.93( 30.72%)d 7.86( 61.46%)
                                           -0.0000 -0.0015  0.2796 -0.0053  0.0773
                                            0.0028  0.0307 -0.0198  0.5476 -0.0300
                                           -0.7000 -0.3494 -0.0075  0.0385
   113. (0.00046) RY*( 4) C   9           s( 87.08%)p 0.05(  4.71%)d 0.09(  8.21%)
                                           -0.0000 -0.0059  0.9332 -0.0134  0.1599
                                            0.0149  0.0088  0.0060 -0.1449  0.0975
                                            0.2239  0.0852  0.0313 -0.1194
   114. (0.00031) RY*( 5) C   9           s(  0.12%)p99.99( 62.67%)d99.99( 37.21%)
                                           -0.0000 -0.0007  0.0350  0.0004 -0.0428
                                            0.0019 -0.0370  0.0014 -0.7896 -0.0162
                                           -0.6085  0.0005  0.0297  0.0260
   115. (0.00006) RY*( 6) C   9           s(  0.43%)p 6.06(  2.61%)d99.99( 96.96%)
   116. (0.00003) RY*( 7) C   9           s(  0.86%)p 4.99(  4.28%)d99.99( 94.87%)
   117. (0.00001) RY*( 8) C   9           s(  0.00%)p 1.00(  5.35%)d17.68( 94.65%)
   118. (0.00000) RY*( 9) C   9           s(  0.67%)p 1.17(  0.78%)d99.99( 98.54%)
   119. (0.00232) RY*( 1) C  10           s(  1.38%)p67.44( 93.38%)d 3.78(  5.24%)
                                           -0.0000  0.0243  0.1151 -0.0198 -0.6174
                                           -0.0158 -0.7402  0.0014  0.0639  0.2249
                                           -0.0110 -0.0107  0.0154 -0.0363
   120. (0.00113) RY*( 2) C  10           s(  1.01%)p96.54( 97.32%)d 1.66(  1.67%)
                                           -0.0000  0.0092  0.1000 -0.0096  0.7652
                                            0.0294 -0.6215 -0.0012  0.0204 -0.0127
                                           -0.0031  0.0014  0.1277 -0.0155
   121. (0.00060) RY*( 3) C  10           s( 93.81%)p 0.03(  2.80%)d 0.04(  3.39%)
                                            0.0000 -0.0069  0.9685  0.0175 -0.0305
                                            0.0148  0.1137 -0.0008 -0.1166 -0.1723
                                            0.0388  0.0015 -0.0270 -0.0450
   122. (0.00055) RY*( 4) C  10           s(  1.11%)p84.80( 94.32%)d 4.10(  4.57%)
                                            0.0000 -0.0011  0.1055  0.0020  0.0212
                                            0.0009  0.0760 -0.0058  0.9680 -0.0304
                                           -0.0420 -0.2069  0.0053  0.0120
   123. (0.00032) RY*( 5) C  10           s(  0.13%)p 8.38(  1.06%)d99.99( 98.82%)
                                            0.0000 -0.0003  0.0355  0.0010  0.0027
                                            0.0011  0.0083  0.0139  0.1014 -0.0167
                                           -0.7513  0.6488 -0.0479 -0.0129
   124. (0.00006) RY*( 6) C  10           s(  1.80%)p 2.44(  4.38%)d52.20( 93.82%)
   125. (0.00004) RY*( 7) C  10           s(  0.76%)p 3.59(  2.73%)d99.99( 96.51%)
   126. (0.00001) RY*( 8) C  10           s(  0.00%)p 1.00(  3.48%)d27.70( 96.52%)
   127. (0.00000) RY*( 9) C  10           s(  0.07%)p 8.64(  0.64%)d99.99( 99.28%)
   128. (0.00079) RY*( 1) H  11           s( 98.45%)p 0.02(  1.55%)
                                            0.0033  0.9922 -0.0366  0.1191 -0.0037
   129. (0.00010) RY*( 2) H  11           s(  1.03%)p96.45( 98.97%)
   130. (0.00007) RY*( 3) H  11           s(  0.03%)p99.99( 99.97%)
   131. (0.00001) RY*( 4) H  11           s(  0.59%)p99.99( 99.41%)
   132. (0.00025) RY*( 1) H  12           s( 97.26%)p 0.03(  2.74%)
                                            0.0055  0.9862  0.1166 -0.1176  0.0024
   133. (0.00008) RY*( 2) H  12           s(  0.00%)p 1.00(100.00%)
   134. (0.00005) RY*( 3) H  12           s(  2.32%)p42.02( 97.68%)
   135. (0.00000) RY*( 4) H  12           s(  0.52%)p99.99( 99.48%)
   136. (0.00079) RY*( 1) H  13           s( 98.44%)p 0.02(  1.56%)
                                            0.0033  0.9922 -0.0356  0.1198 -0.0034
   137. (0.00010) RY*( 2) H  13           s(  1.03%)p96.17( 98.97%)
   138. (0.00007) RY*( 3) H  13           s(  0.03%)p99.99( 99.97%)
   139. (0.00001) RY*( 4) H  13           s(  0.60%)p99.99( 99.40%)
   140. (0.00086) RY*( 1) H  14           s( 99.60%)p 0.00(  0.40%)
                                            0.0054  0.9980  0.0149 -0.0612  0.0017
   141. (0.00006) RY*( 2) H  14           s(  0.00%)p 1.00(100.00%)
   142. (0.00004) RY*( 3) H  14           s(  0.07%)p99.99( 99.93%)
   143. (0.00003) RY*( 4) H  14           s(  0.43%)p99.99( 99.57%)
   144. (0.00126) RY*( 1) H  15           s( 99.21%)p 0.01(  0.79%)
                                            0.0056  0.9960 -0.0866  0.0114 -0.0163
   145. (0.00005) RY*( 2) H  15           s(  0.76%)p99.99( 99.24%)
   146. (0.00005) RY*( 3) H  15           s(  0.03%)p99.99( 99.97%)
   147. (0.00003) RY*( 4) H  15           s(  0.11%)p99.99( 99.89%)
   148. (0.00110) RY*( 1) H  16           s( 99.46%)p 0.01(  0.54%)
                                            0.0039  0.9973 -0.0542  0.0385  0.0319
   149. (0.00014) RY*( 2) H  16           s(  0.25%)p99.99( 99.75%)
                                            0.0019  0.0497  0.7340 -0.5650  0.3735
   150. (0.00007) RY*( 3) H  16           s(  0.07%)p99.99( 99.93%)
   151. (0.00001) RY*( 4) H  16           s(  0.33%)p99.99( 99.67%)
   152. (0.00109) RY*( 1) H  17           s( 98.95%)p 0.01(  1.05%)
                                            0.0056  0.9947 -0.0218  0.0790  0.0613
   153. (0.00011) RY*( 2) H  17           s(  0.46%)p99.99( 99.54%)
                                            0.0017  0.0676  0.7326 -0.1348 -0.6637
   154. (0.00006) RY*( 3) H  17           s(  0.13%)p99.99( 99.87%)
   155. (0.00001) RY*( 4) H  17           s(  0.56%)p99.99( 99.44%)
   156. (0.00075) RY*( 1) H  18           s(  0.37%)p99.99( 99.63%)
                                            0.0008  0.0612  0.1113 -0.5382  0.8332
   157. (0.00062) RY*( 2) H  18           s( 39.33%)p 1.54( 60.67%)
                                            0.0106  0.6271 -0.2272 -0.6185 -0.4153
   158. (0.00037) RY*( 3) H  18           s( 55.83%)p 0.79( 44.17%)
                                            0.0127  0.7471 -0.0908  0.5717  0.3265
   159. (0.00001) RY*( 4) H  18           s(  4.90%)p19.39( 95.10%)
   160. (0.00081) RY*( 1) H  19           s( 99.61%)p 0.00(  0.39%)
                                            0.0047  0.9980 -0.0367  0.0501  0.0087
   161. (0.00007) RY*( 2) H  19           s(  0.01%)p99.99( 99.99%)
   162. (0.00003) RY*( 3) H  19           s(  0.34%)p99.99( 99.66%)
   163. (0.00004) RY*( 4) H  19           s(  0.14%)p99.99( 99.86%)
   164. (0.00065) RY*( 1) H  20           s( 99.44%)p 0.01(  0.56%)
                                            0.0038  0.9972  0.0698  0.0266 -0.0016
   165. (0.00008) RY*( 2) H  20           s(  0.00%)p 1.00(100.00%)
   166. (0.00004) RY*( 3) H  20           s(  0.49%)p99.99( 99.51%)
   167. (0.00003) RY*( 4) H  20           s(  0.17%)p99.99( 99.83%)
   168. (0.00399) BD*( 1) C   1 - O   2  
                ( 71.18%)   0.8437* C   1 s( 20.87%)p 3.77( 78.78%)d 0.02(  0.35%)
                                            0.0001  0.4561  0.0266 -0.6475 -0.0143
                                           -0.6024 -0.0591  0.0446  0.0028  0.0507
                                           -0.0038 -0.0035  0.0049 -0.0298
                ( 28.82%)  -0.5369* O   2 s( 31.58%)p 2.16( 68.36%)d 0.00(  0.06%)
                                            0.0001  0.5620  0.0007  0.5864  0.0145
                                            0.5810 -0.0137 -0.0421  0.0000  0.0173
                                           -0.0009 -0.0018 -0.0127 -0.0110
   169. (0.00755) BD*( 1) C   1 - H  11  
                ( 39.31%)   0.6270* C   1 s( 26.39%)p 2.79( 73.56%)d 0.00(  0.05%)
                                           -0.0001 -0.5135  0.0134  0.0635 -0.0273
                                           -0.5057 -0.0013 -0.6893  0.0006  0.0052
                                            0.0042 -0.0171  0.0057 -0.0109
                ( 60.69%)  -0.7790* H  11 s( 99.90%)p 0.00(  0.10%)
                                           -0.9995  0.0013  0.0046  0.0189  0.0239
   170. (0.00354) BD*( 1) C   1 - H  12  
                ( 37.72%)   0.6142* C   1 s( 26.40%)p 2.79( 73.56%)d 0.00(  0.04%)
                                            0.0001 -0.5135 -0.0151 -0.7490  0.0170
                                            0.4174 -0.0068  0.0064 -0.0002  0.0182
                                           -0.0001 -0.0002 -0.0062  0.0082
                ( 62.28%)  -0.7891* H  12 s( 99.90%)p 0.00(  0.10%)
                                           -0.9995  0.0007  0.0285 -0.0123 -0.0004
   171. (0.00755) BD*( 1) C   1 - H  13  
                ( 39.29%)   0.6268* C   1 s( 26.39%)p 2.79( 73.56%)d 0.00(  0.05%)
                                           -0.0001 -0.5136  0.0134  0.1075 -0.0272
                                           -0.4484 -0.0012  0.7226  0.0013  0.0058
                                           -0.0062  0.0155  0.0040 -0.0126
                ( 60.71%)  -0.7792* H  13 s( 99.90%)p 0.00(  0.10%)
                                           -0.9995  0.0013  0.0030  0.0168 -0.0257
   172. (0.01763) BD*( 1) O   2 - C   3  
                ( 31.48%)   0.5611* O   2 s( 33.59%)p 1.98( 66.35%)d 0.00(  0.06%)
                                            0.0000  0.5795  0.0032 -0.7812 -0.0064
                                            0.2299 -0.0030  0.0165  0.0004 -0.0197
                                           -0.0003  0.0003  0.0111 -0.0117
                ( 68.52%)  -0.8277* C   3 s( 24.62%)p 3.05( 75.11%)d 0.01(  0.27%)
                                           -0.0001  0.4959 -0.0159  0.8413  0.0254
                                           -0.2030 -0.0323 -0.0201  0.0005 -0.0210
                                           -0.0020  0.0005  0.0399 -0.0257
   173. (0.01211) BD*( 1) C   3 - C   4  
                ( 49.00%)   0.7000* C   3 s( 36.72%)p 1.72( 63.24%)d 0.00(  0.04%)
                                            0.0003 -0.6060  0.0004  0.5053 -0.0434
                                            0.6110  0.0156 -0.0393  0.0008 -0.0179
                                            0.0011  0.0014  0.0033  0.0089
                ( 51.00%)  -0.7141* C   4 s( 33.64%)p 1.97( 66.31%)d 0.00(  0.05%)
                                           -0.0002 -0.5799 -0.0135 -0.5615 -0.0326
                                           -0.5875  0.0142  0.0363  0.0005 -0.0200
                                            0.0011  0.0012  0.0028  0.0113
   174. (0.01496) BD*( 1) C   3 - C  10  
                ( 49.57%)   0.7041* C   3 s( 38.34%)p 1.61( 61.62%)d 0.00(  0.04%)
                                            0.0000 -0.6191 -0.0102  0.1812 -0.0132
                                           -0.7634  0.0002  0.0205  0.0003  0.0092
                                           -0.0003  0.0008  0.0155  0.0090
                ( 50.43%)  -0.7101* C  10 s( 33.83%)p 1.95( 66.12%)d 0.00(  0.05%)
                                            0.0000 -0.5816 -0.0078 -0.2930 -0.0283
                                            0.7576 -0.0016 -0.0256  0.0010  0.0123
                                           -0.0004  0.0011  0.0150  0.0118
   175. (0.20551) BD*( 2) C   3 - C  10  
                ( 51.00%)   0.7141* C   3 s(  0.00%)p 1.00( 99.94%)d 0.00(  0.06%)
                                           -0.0000 -0.0012  0.0007  0.0332 -0.0002
                                            0.0357 -0.0003  0.9985 -0.0021  0.0000
                                           -0.0172  0.0183 -0.0014 -0.0003
                ( 49.00%)  -0.7000* C  10 s(  0.00%)p 1.00( 99.93%)d 0.00(  0.07%)
                                           -0.0000 -0.0005 -0.0003  0.0314  0.0000
                                            0.0456 -0.0001  0.9981  0.0002 -0.0012
                                           -0.0037 -0.0257  0.0009  0.0020
   176. (0.00683) BD*( 1) C   4 - C   5  
                ( 49.58%)   0.7041* C   4 s( 36.69%)p 1.72( 63.27%)d 0.00(  0.04%)
                                            0.0000 -0.6057 -0.0062  0.7801  0.0120
                                           -0.1488  0.0390 -0.0177 -0.0017  0.0109
                                            0.0007 -0.0002 -0.0129  0.0106
                ( 50.42%)  -0.7101* C   5 s( 35.41%)p 1.82( 64.54%)d 0.00(  0.05%)
                                           -0.0000 -0.5949 -0.0131 -0.7825  0.0027
                                            0.1755  0.0427  0.0239 -0.0016  0.0035
                                            0.0012 -0.0000 -0.0179  0.0121
   177. (0.14348) BD*( 2) C   4 - C   5  
                ( 44.78%)   0.6691* C   4 s(  0.00%)p 1.00( 99.94%)d 0.00(  0.06%)
                                           -0.0000 -0.0016  0.0008 -0.0300 -0.0002
                                           -0.0315  0.0002 -0.9987  0.0076 -0.0003
                                            0.0121 -0.0204  0.0010  0.0004
                ( 55.22%)  -0.7431* C   5 s(  0.00%)p 1.00( 99.93%)d 0.00(  0.07%)
                                            0.0000 -0.0048  0.0030 -0.0340 -0.0015
                                           -0.0319  0.0006 -0.9985 -0.0034 -0.0010
                                           -0.0240 -0.0106 -0.0003  0.0020
   178. (0.00613) BD*( 1) C   4 - H  14  
                ( 36.23%)   0.6019* C   4 s( 29.60%)p 2.38( 70.37%)d 0.00(  0.02%)
                                           -0.0003  0.5438 -0.0172  0.2711 -0.0112
                                           -0.7936  0.0059  0.0160 -0.0000 -0.0099
                                            0.0000 -0.0004 -0.0084 -0.0085
                ( 63.77%)  -0.7985* H  14 s( 99.90%)p 0.00(  0.10%)
                                            0.9995 -0.0034 -0.0104  0.0305 -0.0006
   179. (0.01284) BD*( 1) C   5 - C   6  
                ( 51.38%)   0.7168* C   5 s( 34.60%)p 1.89( 65.35%)d 0.00(  0.05%)
                                            0.0001  0.5882  0.0066 -0.2780 -0.0252
                                            0.7584 -0.0070 -0.0175  0.0002 -0.0096
                                           -0.0001 -0.0007 -0.0160 -0.0126
                ( 48.62%)  -0.6973* C   6 s( 33.96%)p 1.94( 66.00%)d 0.00(  0.04%)
                                           -0.0001  0.5828 -0.0011  0.2487 -0.0197
                                           -0.7727 -0.0098  0.0243  0.0015 -0.0122
                                            0.0009 -0.0014 -0.0121 -0.0090
   180. (0.00740) BD*( 1) C   5 - H  15  
                ( 36.09%)   0.6008* C   5 s( 29.90%)p 2.34( 70.08%)d 0.00(  0.03%)
                                           -0.0003  0.5466 -0.0142 -0.5546  0.0111
                                           -0.6259  0.0015  0.0362 -0.0017  0.0128
                                           -0.0011 -0.0010 -0.0007 -0.0097
                ( 63.91%)  -0.7994* H  15 s( 99.89%)p 0.00(  0.11%)
                                            0.9995 -0.0039  0.0227  0.0238  0.0001
   181. (0.01513) BD*( 1) C   6 - C   7  
                ( 47.18%)   0.6869* C   6 s( 31.75%)p 2.15( 68.22%)d 0.00(  0.03%)
                                           -0.0000 -0.5634  0.0045  0.8080 -0.0163
                                           -0.1658  0.0016 -0.0409  0.0017  0.0060
                                            0.0016 -0.0004 -0.0136  0.0086
                ( 52.82%)  -0.7267* C   7 s( 29.62%)p 2.37( 70.32%)d 0.00(  0.06%)
                                           -0.0003 -0.5442 -0.0084 -0.8128  0.0063
                                            0.1961 -0.0004  0.0637  0.0027  0.0100
                                            0.0030 -0.0002 -0.0185  0.0103
   182. (0.01128) BD*( 1) C   6 - C   9  
                ( 49.09%)   0.7006* C   6 s( 34.24%)p 1.92( 65.72%)d 0.00(  0.04%)
                                            0.0000 -0.5851 -0.0025 -0.5308  0.0138
                                           -0.6107 -0.0182  0.0436  0.0020 -0.0184
                                            0.0013  0.0009  0.0005  0.0092
                ( 50.91%)  -0.7135* C   9 s( 35.54%)p 1.81( 64.41%)d 0.00(  0.05%)
                                           -0.0001 -0.5962 -0.0050  0.5555  0.0201
                                            0.5767 -0.0171 -0.0468  0.0012 -0.0186
                                            0.0016  0.0018  0.0028  0.0117
   183. (0.18070) BD*( 2) C   6 - C   9  
                ( 44.47%)   0.6668* C   6 s(  0.01%)p99.99( 99.93%)d 3.87(  0.05%)
                                            0.0000  0.0117  0.0004 -0.0503 -0.0006
                                           -0.0388  0.0006 -0.9976 -0.0015 -0.0005
                                           -0.0218 -0.0071  0.0000  0.0022
                ( 55.53%)  -0.7452* C   9 s(  0.00%)p 1.00( 99.92%)d 0.00(  0.08%)
                                           -0.0000  0.0033  0.0008 -0.0333 -0.0022
                                           -0.0454  0.0005 -0.9980 -0.0085  0.0015
                                            0.0086  0.0260 -0.0008 -0.0026
   184. (0.00437) BD*( 1) C   7 - O   8  
                ( 66.58%)   0.8160* C   7 s( 21.83%)p 3.57( 77.90%)d 0.01(  0.27%)
                                            0.0000  0.4653  0.0424 -0.4951 -0.0237
                                           -0.6570 -0.0227 -0.3177 -0.0182  0.0372
                                            0.0166  0.0240 -0.0121 -0.0165
                ( 33.42%)  -0.5781* O   8 s( 30.78%)p 2.25( 69.15%)d 0.00(  0.07%)
                                           -0.0001  0.5548  0.0057  0.4186  0.0035
                                            0.6489  0.0001  0.3084 -0.0007  0.0111
                                            0.0056  0.0191 -0.0125 -0.0067
   185. (0.01414) BD*( 1) C   7 - H  16  
                ( 39.08%)   0.6251* C   7 s( 24.02%)p 3.16( 75.92%)d 0.00(  0.05%)
                                            0.0001 -0.4899  0.0138  0.2336  0.0085
                                           -0.1202 -0.0058 -0.8307  0.0088  0.0031
                                            0.0064 -0.0045 -0.0015 -0.0218
                ( 60.92%)  -0.7805* H  16 s( 99.90%)p 0.00(  0.10%)
                                           -0.9995  0.0023 -0.0079  0.0063  0.0300
   186. (0.01411) BD*( 1) C   7 - H  17  
                ( 39.07%)   0.6251* C   7 s( 24.62%)p 3.06( 75.33%)d 0.00(  0.05%)
                                            0.0001 -0.4961  0.0123  0.1946  0.0147
                                           -0.7153  0.0118  0.4508 -0.0080  0.0058
                                            0.0001  0.0167  0.0135  0.0029
                ( 60.93%)  -0.7806* H  17 s( 99.90%)p 0.00(  0.10%)
                                           -0.9995  0.0044 -0.0082  0.0250 -0.0163
   187. (0.00215) BD*( 1) O   8 - H  18  
                ( 25.49%)   0.5048* O   8 s( 20.82%)p 3.80( 79.09%)d 0.00(  0.08%)
                                            0.0002  0.4559  0.0195 -0.8667 -0.0327
                                            0.0858 -0.0148  0.1765 -0.0029 -0.0164
                                           -0.0155  0.0058  0.0144 -0.0084
                ( 74.51%)  -0.8632* H  18 s( 99.56%)p 0.00(  0.44%)
                                            0.9978 -0.0026  0.0652 -0.0022 -0.0109
   188. (0.00730) BD*( 1) C   9 - C  10  
                ( 50.40%)   0.7099* C   9 s( 35.41%)p 1.82( 64.55%)d 0.00(  0.04%)
                                            0.0001  0.5949  0.0135  0.7888  0.0148
                                           -0.1457  0.0388 -0.0177 -0.0018 -0.0099
                                           -0.0004  0.0000  0.0145 -0.0116
                ( 49.60%)  -0.7043* C  10 s( 36.31%)p 1.75( 63.66%)d 0.00(  0.04%)
                                           -0.0001  0.6024  0.0111 -0.7802  0.0025
                                            0.1615  0.0371  0.0175 -0.0020 -0.0017
                                           -0.0009 -0.0001  0.0161 -0.0112
   189. (0.00704) BD*( 1) C   9 - H  19  
                ( 36.98%)   0.6081* C   9 s( 28.96%)p 2.45( 71.01%)d 0.00(  0.03%)
                                            0.0003 -0.5380  0.0150  0.2579 -0.0127
                                           -0.8017  0.0057  0.0261  0.0005  0.0086
                                           -0.0001  0.0012  0.0109  0.0093
                ( 63.02%)  -0.7939* H  19 s( 99.90%)p 0.00(  0.10%)
                                           -0.9995  0.0029 -0.0089  0.0306 -0.0014
   190. (0.00655) BD*( 1) C  10 - H  20  
                ( 36.80%)   0.6067* C  10 s( 29.79%)p 2.36( 70.18%)d 0.00(  0.03%)
                                            0.0003 -0.5456  0.0150 -0.5507  0.0171
                                           -0.6294 -0.0060  0.0458 -0.0004 -0.0129
                                            0.0012  0.0012 -0.0000  0.0092
                ( 63.20%)  -0.7950* H  20 s( 99.90%)p 0.00(  0.10%)
                                           -0.9995  0.0018  0.0191  0.0252 -0.0019


 NHO Directionality and "Bond Bending" (deviations from line of nuclear centers)

         [Thresholds for printing:  angular deviation  >  1.0 degree]
                                    hybrid p-character > 25.0%
                                    orbital occupancy  >  0.10e

                                Line of Centers        Hybrid 1              Hybrid 2
                                ---------------  -------------------   ------------------
                NBO               Theta   Phi    Theta   Phi    Dev    Theta   Phi    Dev
 ========================================================================================
     1. BD (   1) C   1 - O   2    87.1  225.2     --     --    --      92.9   43.4   1.8
     2. BD (   1) C   1 - H  11    37.9   92.9    36.4   94.1   1.7      --     --    --
     3. BD (   1) C   1 - H  12    90.5  331.9    90.4  330.7   1.2      --     --    --
     4. BD (   1) C   1 - H  13   146.4   98.5   147.8  100.1   1.7      --     --    --
     6. BD (   1) C   3 - C   4    87.3  227.8    87.2  233.6   5.8     92.6   44.0   3.8
     7. BD (   1) C   3 - C  10    91.6  108.5    91.5  102.4   6.1     88.3  293.0   4.5
     8. BD (   2) C   3 - C  10    91.6  108.5   177.2  227.0  89.7    176.8  235.3  89.7
     9. BD (   1) C   4 - C   5    88.5  168.2    88.6  172.1   3.9     91.6  344.4   3.8
    10. BD (   2) C   4 - C   5    88.5  168.2     2.5   46.1  89.9      2.7   41.4  89.9
    11. BD (   1) C   4 - H  14    88.9  289.6    88.9  288.3   1.3      --     --    --
    12. BD (   1) C   5 - C   6    91.4  109.1    91.2  112.0   2.8     88.2  286.3   2.9
    13. BD (   1) C   5 - H  15    87.8  227.9    87.6  229.0   1.1      --     --    --
    14. BD (   1) C   6 - C   7    86.6  168.1     --     --    --      94.6  346.4   2.1
    15. BD (   1) C   6 - C   9    93.2   47.4    93.2   50.6   3.2     86.7  224.2   3.2
    16. BD (   2) C   6 - C   9    93.2   47.4   176.4  216.9  90.4    176.7  231.6  90.0
    17. BD (   1) C   7 - O   8   111.5  235.1   111.4  232.6   2.3     68.3   57.0   1.7
    18. BD (   1) C   7 - H  16    17.0  144.3    18.4  152.5   2.8      --     --    --
    19. BD (   1) C   7 - H  17   119.5  102.3   121.1  106.6   4.1      --     --    --
    20. BD (   1) O   8 - H  18    76.4  171.4    79.1  175.5   4.8      --     --    --
    21. BD (   1) C   9 - C  10    91.2  348.9    91.4  352.4   3.5     88.9  165.7   3.2
    34. LP (   1) O   2             --     --     88.5  285.2   --       --     --    --
    35. LP (   2) O   2             --     --      2.9   48.8   --       --     --    --
    36. LP (   1) O   8             --     --    133.3  292.9   --       --     --    --
    37. LP (   2) O   8             --     --     37.2  285.7   --       --     --    --
   175. BD*(   2) C   3 - C  10    91.6  108.5   177.2  227.0  89.7    176.8  235.3  89.7
   177. BD*(   2) C   4 - C   5    88.5  168.2     2.5   46.1  89.9      2.7   41.4  89.9
   183. BD*(   2) C   6 - C   9    93.2   47.4   176.4  216.9  90.4    176.7  231.6  90.0


 Second Order Perturbation Theory Analysis of Fock Matrix in NBO Basis

     Threshold for printing:   0.25 kcal/mol
                                                                              E(2)  E(j)-E(i) F(i,j)
         Donor NBO (i)                     Acceptor NBO (j)                 kcal/mol   a.u.    a.u. 
 ===================================================================================================

 within unit  1
   1. BD (   1) C   1 - O   2        / 56. RY*(   1) C   3                    0.67    1.71    0.043
   1. BD (   1) C   1 - O   2        / 57. RY*(   2) C   3                    0.55    2.09    0.043
   1. BD (   1) C   1 - O   2        /173. BD*(   1) C   3 - C   4            1.40    1.39    0.056
   3. BD (   1) C   1 - H  12        / 47. RY*(   1) O   2                    0.29    1.78    0.029
   3. BD (   1) C   1 - H  12        /172. BD*(   1) O   2 - C   3            2.05    0.83    0.052
   5. BD (   1) O   2 - C   3        / 39. RY*(   2) C   1                    0.66    1.53    0.040
   5. BD (   1) O   2 - C   3        / 65. RY*(   1) C   4                    0.26    2.03    0.029
   5. BD (   1) O   2 - C   3        /170. BD*(   1) C   1 - H  12            0.32    1.41    0.027
   5. BD (   1) O   2 - C   3        /173. BD*(   1) C   3 - C   4            0.35    1.46    0.029
   5. BD (   1) O   2 - C   3        /174. BD*(   1) C   3 - C  10            0.41    1.46    0.031
   5. BD (   1) O   2 - C   3        /176. BD*(   1) C   4 - C   5            0.74    1.51    0.042
   5. BD (   1) O   2 - C   3        /188. BD*(   1) C   9 - C  10            0.59    1.49    0.038
   6. BD (   1) C   3 - C   4        / 47. RY*(   1) O   2                    0.44    2.00    0.038
   6. BD (   1) C   3 - C   4        / 74. RY*(   1) C   5                    0.27    1.85    0.028
   6. BD (   1) C   3 - C   4        / 75. RY*(   2) C   5                    0.98    1.46    0.048
   6. BD (   1) C   3 - C   4        /119. RY*(   1) C  10                    0.37    1.86    0.033
   6. BD (   1) C   3 - C   4        /120. RY*(   2) C  10                    0.34    1.48    0.028
   6. BD (   1) C   3 - C   4        /168. BD*(   1) C   1 - O   2            1.49    1.01    0.049
   6. BD (   1) C   3 - C   4        /172. BD*(   1) O   2 - C   3            0.30    1.06    0.022
   6. BD (   1) C   3 - C   4        /174. BD*(   1) C   3 - C  10            1.78    1.25    0.060
   6. BD (   1) C   3 - C   4        /176. BD*(   1) C   4 - C   5            1.16    1.30    0.049
   6. BD (   1) C   3 - C   4        /178. BD*(   1) C   4 - H  14            0.49    1.20    0.031
   6. BD (   1) C   3 - C   4        /180. BD*(   1) C   5 - H  15            1.10    1.21    0.046
   6. BD (   1) C   3 - C   4        /190. BD*(   1) C  10 - H  20            1.24    1.18    0.049
   7. BD (   1) C   3 - C  10        / 47. RY*(   1) O   2                    0.27    2.01    0.030
   7. BD (   1) C   3 - C  10        / 65. RY*(   1) C   4                    0.73    1.82    0.046
   7. BD (   1) C   3 - C  10        /110. RY*(   1) C   9                    0.38    1.88    0.034
   7. BD (   1) C   3 - C  10        /111. RY*(   2) C   9                    0.79    1.45    0.043
   7. BD (   1) C   3 - C  10        /173. BD*(   1) C   3 - C   4            1.87    1.26    0.061
   7. BD (   1) C   3 - C  10        /178. BD*(   1) C   4 - H  14            0.97    1.21    0.043
   7. BD (   1) C   3 - C  10        /188. BD*(   1) C   9 - C  10            1.36    1.29    0.053
   7. BD (   1) C   3 - C  10        /189. BD*(   1) C   9 - H  19            1.02    1.20    0.044
   7. BD (   1) C   3 - C  10        /190. BD*(   1) C  10 - H  20            0.63    1.19    0.035
   8. BD (   2) C   3 - C  10        / 48. RY*(   2) O   2                    0.43    1.38    0.034
   8. BD (   2) C   3 - C  10        / 67. RY*(   3) C   4                    1.14    1.08    0.048
   8. BD (   2) C   3 - C  10        /114. RY*(   5) C   9                    0.93    1.35    0.049
   8. BD (   2) C   3 - C  10        /175. BD*(   2) C   3 - C  10            0.53    0.29    0.016
   8. BD (   2) C   3 - C  10        /177. BD*(   2) C   4 - C   5            7.83    0.32    0.064
   8. BD (   2) C   3 - C  10        /183. BD*(   2) C   6 - C   9           10.57    0.31    0.073
   9. BD (   1) C   4 - C   5        / 56. RY*(   1) C   3                    0.88    1.54    0.047
   9. BD (   1) C   4 - C   5        / 83. RY*(   1) C   6                    0.84    1.83    0.050
   9. BD (   1) C   4 - C   5        /172. BD*(   1) O   2 - C   3            1.92    1.04    0.056
   9. BD (   1) C   4 - C   5        /173. BD*(   1) C   3 - C   4            1.16    1.23    0.048
   9. BD (   1) C   4 - C   5        /178. BD*(   1) C   4 - H  14            0.78    1.17    0.038
   9. BD (   1) C   4 - C   5        /179. BD*(   1) C   5 - C   6            1.53    1.25    0.055
   9. BD (   1) C   4 - C   5        /180. BD*(   1) C   5 - H  15            0.72    1.19    0.037
   9. BD (   1) C   4 - C   5        /181. BD*(   1) C   6 - C   7            1.66    1.11    0.054
  10. BD (   2) C   4 - C   5        / 60. RY*(   5) C   3                    0.31    2.08    0.035
  10. BD (   2) C   4 - C   5        / 62. RY*(   7) C   3                    0.67    0.90    0.034
  10. BD (   2) C   4 - C   5        / 67. RY*(   3) C   4                    0.34    1.05    0.026
  10. BD (   2) C   4 - C   5        /175. BD*(   2) C   3 - C  10           12.81    0.26    0.074
  10. BD (   2) C   4 - C   5        /183. BD*(   2) C   6 - C   9            8.39    0.28    0.061
  11. BD (   1) C   4 - H  14        / 74. RY*(   1) C   5                    0.30    1.64    0.028
  11. BD (   1) C   4 - H  14        /172. BD*(   1) O   2 - C   3            0.66    0.85    0.030
  11. BD (   1) C   4 - H  14        /174. BD*(   1) C   3 - C  10            2.31    1.04    0.062
  11. BD (   1) C   4 - H  14        /176. BD*(   1) C   4 - C   5            0.62    1.09    0.033
  11. BD (   1) C   4 - H  14        /179. BD*(   1) C   5 - C   6            2.07    1.06    0.059
  12. BD (   1) C   5 - C   6        / 66. RY*(   2) C   4                    1.03    1.42    0.049
  12. BD (   1) C   5 - C   6        / 92. RY*(   1) C   7                    0.41    1.33    0.030
  12. BD (   1) C   5 - C   6        /110. RY*(   1) C   9                    0.42    1.84    0.035
  12. BD (   1) C   5 - C   6        /176. BD*(   1) C   4 - C   5            1.33    1.27    0.052
  12. BD (   1) C   5 - C   6        /178. BD*(   1) C   4 - H  14            1.11    1.17    0.046
  12. BD (   1) C   5 - C   6        /180. BD*(   1) C   5 - H  15            0.66    1.19    0.036
  12. BD (   1) C   5 - C   6        /181. BD*(   1) C   6 - C   7            0.99    1.11    0.042
  12. BD (   1) C   5 - C   6        /182. BD*(   1) C   6 - C   9            1.61    1.25    0.057
  12. BD (   1) C   5 - C   6        /186. BD*(   1) C   7 - H  17            0.37    1.15    0.026
  12. BD (   1) C   5 - C   6        /189. BD*(   1) C   9 - H  19            1.35    1.17    0.050
  13. BD (   1) C   5 - H  15        / 65. RY*(   1) C   4                    0.30    1.59    0.028
  13. BD (   1) C   5 - H  15        / 83. RY*(   1) C   6                    0.29    1.63    0.028
  13. BD (   1) C   5 - H  15        /173. BD*(   1) C   3 - C   4            2.08    1.03    0.058
  13. BD (   1) C   5 - H  15        /176. BD*(   1) C   4 - C   5            0.58    1.07    0.032
  13. BD (   1) C   5 - H  15        /179. BD*(   1) C   5 - C   6            0.50    1.05    0.029
  13. BD (   1) C   5 - H  15        /182. BD*(   1) C   6 - C   9            2.21    1.05    0.061
  14. BD (   1) C   6 - C   7        / 74. RY*(   1) C   5                    0.67    1.76    0.044
  14. BD (   1) C   6 - C   7        /102. RY*(   2) O   8                    0.29    2.07    0.031
  14. BD (   1) C   6 - C   7        /110. RY*(   1) C   9                    0.65    1.78    0.043
  14. BD (   1) C   6 - C   7        /176. BD*(   1) C   4 - C   5            1.32    1.21    0.051
  14. BD (   1) C   6 - C   7        /179. BD*(   1) C   5 - C   6            1.19    1.18    0.048
  14. BD (   1) C   6 - C   7        /182. BD*(   1) C   6 - C   9            1.11    1.19    0.046
  14. BD (   1) C   6 - C   7        /187. BD*(   1) O   8 - H  18            0.80    1.11    0.038
  14. BD (   1) C   6 - C   7        /188. BD*(   1) C   9 - C  10            1.40    1.19    0.052
  15. BD (   1) C   6 - C   9        / 74. RY*(   1) C   5                    0.52    1.84    0.039
  15. BD (   1) C   6 - C   9        / 92. RY*(   1) C   7                    0.35    1.35    0.028
  15. BD (   1) C   6 - C   9        /119. RY*(   1) C  10                    0.58    1.85    0.042
  15. BD (   1) C   6 - C   9        /120. RY*(   2) C  10                    0.53    1.47    0.035
  15. BD (   1) C   6 - C   9        /179. BD*(   1) C   5 - C   6            1.61    1.26    0.057
  15. BD (   1) C   6 - C   9        /180. BD*(   1) C   5 - H  15            1.19    1.21    0.048
  15. BD (   1) C   6 - C   9        /181. BD*(   1) C   6 - C   7            0.95    1.12    0.041
  15. BD (   1) C   6 - C   9        /184. BD*(   1) C   7 - O   8            0.48    1.03    0.028
  15. BD (   1) C   6 - C   9        /188. BD*(   1) C   9 - C  10            1.40    1.27    0.053
  15. BD (   1) C   6 - C   9        /189. BD*(   1) C   9 - H  19            0.64    1.18    0.035
  15. BD (   1) C   6 - C   9        /190. BD*(   1) C  10 - H  20            1.03    1.18    0.044
  16. BD (   2) C   6 - C   9        / 76. RY*(   3) C   5                    1.13    1.09    0.048
  16. BD (   2) C   6 - C   9        / 94. RY*(   3) C   7                    0.36    1.46    0.032
  16. BD (   2) C   6 - C   9        /122. RY*(   4) C  10                    0.63    0.88    0.032
  16. BD (   2) C   6 - C   9        /175. BD*(   2) C   3 - C  10            8.42    0.28    0.063
  16. BD (   2) C   6 - C   9        /177. BD*(   2) C   4 - C   5           11.71    0.31    0.076
  16. BD (   2) C   6 - C   9        /184. BD*(   1) C   7 - O   8            0.73    0.60    0.029
  16. BD (   2) C   6 - C   9        /185. BD*(   1) C   7 - H  16            1.47    0.72    0.044
  16. BD (   2) C   6 - C   9        /186. BD*(   1) C   7 - H  17            0.32    0.73    0.021
  17. BD (   1) C   7 - O   8        / 84. RY*(   2) C   6                    0.30    1.71    0.028
  17. BD (   1) C   7 - O   8        /157. RY*(   2) H  18                    0.28    2.06    0.031
  17. BD (   1) C   7 - O   8        /182. BD*(   1) C   6 - C   9            1.05    1.36    0.048
  18. BD (   1) C   7 - H  16        / 85. RY*(   3) C   6                    0.50    1.35    0.033
  18. BD (   1) C   7 - H  16        /101. RY*(   1) O   8                    0.29    1.66    0.028
  18. BD (   1) C   7 - H  16        /179. BD*(   1) C   5 - C   6            0.33    1.05    0.024
  18. BD (   1) C   7 - H  16        /182. BD*(   1) C   6 - C   9            0.28    1.05    0.021
  18. BD (   1) C   7 - H  16        /183. BD*(   2) C   6 - C   9            2.02    0.51    0.044
  19. BD (   1) C   7 - H  17        /101. RY*(   1) O   8                    0.39    1.66    0.032
  19. BD (   1) C   7 - H  17        /179. BD*(   1) C   5 - C   6            1.90    1.04    0.056
  19. BD (   1) C   7 - H  17        /183. BD*(   2) C   6 - C   9            0.52    0.51    0.022
  20. BD (   1) O   8 - H  18        /181. BD*(   1) C   6 - C   7            1.71    1.09    0.055
  21. BD (   1) C   9 - C  10        / 57. RY*(   2) C   3                    0.73    1.93    0.048
  21. BD (   1) C   9 - C  10        / 84. RY*(   2) C   6                    0.87    1.60    0.047
  21. BD (   1) C   9 - C  10        /172. BD*(   1) O   2 - C   3            2.53    1.04    0.065
  21. BD (   1) C   9 - C  10        /174. BD*(   1) C   3 - C  10            1.46    1.23    0.053
  21. BD (   1) C   9 - C  10        /181. BD*(   1) C   6 - C   7            1.70    1.11    0.055
  21. BD (   1) C   9 - C  10        /182. BD*(   1) C   6 - C   9            1.58    1.25    0.056
  21. BD (   1) C   9 - C  10        /189. BD*(   1) C   9 - H  19            0.62    1.17    0.034
  21. BD (   1) C   9 - C  10        /190. BD*(   1) C  10 - H  20            0.83    1.16    0.039
  22. BD (   1) C   9 - H  19        / 83. RY*(   1) C   6                    0.47    1.65    0.035
  22. BD (   1) C   9 - H  19        /119. RY*(   1) C  10                    0.30    1.65    0.028
  22. BD (   1) C   9 - H  19        /174. BD*(   1) C   3 - C  10            2.06    1.04    0.059
  22. BD (   1) C   9 - H  19        /179. BD*(   1) C   5 - C   6            2.18    1.06    0.061
  22. BD (   1) C   9 - H  19        /182. BD*(   1) C   6 - C   9            0.43    1.07    0.027
  22. BD (   1) C   9 - H  19        /188. BD*(   1) C   9 - C  10            0.49    1.07    0.029
  23. BD (   1) C  10 - H  20        / 56. RY*(   1) C   3                    0.40    1.37    0.030
  23. BD (   1) C  10 - H  20        /110. RY*(   1) C   9                    0.36    1.67    0.031
  23. BD (   1) C  10 - H  20        /172. BD*(   1) O   2 - C   3            0.35    0.86    0.022
  23. BD (   1) C  10 - H  20        /173. BD*(   1) C   3 - C   4            2.09    1.05    0.059
  23. BD (   1) C  10 - H  20        /174. BD*(   1) C   3 - C  10            0.34    1.05    0.024
  23. BD (   1) C  10 - H  20        /182. BD*(   1) C   6 - C   9            1.95    1.08    0.058
  23. BD (   1) C  10 - H  20        /188. BD*(   1) C   9 - C  10            0.63    1.08    0.033
  24. CR (   1) C   1                /128. RY*(   1) H  11                    0.35   10.56    0.077
  24. CR (   1) C   1                /132. RY*(   1) H  12                    0.42   10.58    0.084
  24. CR (   1) C   1                /136. RY*(   1) H  13                    0.35   10.56    0.077
  24. CR (   1) C   1                /168. BD*(   1) C   1 - O   2            0.47   10.43    0.089
  24. CR (   1) C   1                /172. BD*(   1) O   2 - C   3            0.73   10.47    0.111
  25. CR (   1) O   2                / 38. RY*(   1) C   1                    0.32   20.06    0.101
  25. CR (   1) O   2                / 39. RY*(   2) C   1                    0.58   19.62    0.134
  25. CR (   1) O   2                / 56. RY*(   1) C   3                    0.99   19.86    0.177
  25. CR (   1) O   2                / 63. RY*(   8) C   3                    0.47   21.02    0.125
  25. CR (   1) O   2                /174. BD*(   1) C   3 - C  10            0.31   19.55    0.099
  26. CR (   1) C   3                / 66. RY*(   2) C   4                    0.84   10.89    0.121
  26. CR (   1) C   3                /120. RY*(   2) C  10                    0.63   10.93    0.105
  26. CR (   1) C   3                /168. BD*(   1) C   1 - O   2            0.67   10.47    0.106
  26. CR (   1) C   3                /172. BD*(   1) O   2 - C   3            0.48   10.51    0.090
  26. CR (   1) C   3                /173. BD*(   1) C   3 - C   4            0.37   10.70    0.080
  26. CR (   1) C   3                /174. BD*(   1) C   3 - C  10            0.33   10.70    0.076
  26. CR (   1) C   3                /176. BD*(   1) C   4 - C   5            0.39   10.75    0.082
  26. CR (   1) C   3                /178. BD*(   1) C   4 - H  14            0.25   10.65    0.066
  26. CR (   1) C   3                /188. BD*(   1) C   9 - C  10            0.37   10.73    0.080
  26. CR (   1) C   3                /190. BD*(   1) C  10 - H  20            0.33   10.64    0.075
  27. CR (   1) C   4                / 57. RY*(   2) C   3                    0.44   11.31    0.089
  27. CR (   1) C   4                / 59. RY*(   4) C   3                    0.30   11.15    0.073
  27. CR (   1) C   4                / 75. RY*(   2) C   5                    0.31   10.83    0.073
  27. CR (   1) C   4                / 77. RY*(   4) C   5                    0.45   10.83    0.089
  27. CR (   1) C   4                /140. RY*(   1) H  14                    0.43   10.46    0.085
  27. CR (   1) C   4                /172. BD*(   1) O   2 - C   3            0.28   10.42    0.069
  27. CR (   1) C   4                /174. BD*(   1) C   3 - C  10            0.62   10.61    0.103
  27. CR (   1) C   4                /179. BD*(   1) C   5 - C   6            0.53   10.64    0.095
  27. CR (   1) C   4                /180. BD*(   1) C   5 - H  15            0.30   10.58    0.071
  28. CR (   1) C   5                / 65. RY*(   1) C   4                    0.28   11.17    0.071
  28. CR (   1) C   5                / 66. RY*(   2) C   4                    0.35   10.79    0.078
  28. CR (   1) C   5                / 68. RY*(   4) C   4                    0.29   10.71    0.071
  28. CR (   1) C   5                / 84. RY*(   2) C   6                    1.00   10.97    0.132
  28. CR (   1) C   5                /144. RY*(   1) H  15                    0.44   10.47    0.086
  28. CR (   1) C   5                /173. BD*(   1) C   3 - C   4            0.49   10.60    0.092
  28. CR (   1) C   5                /178. BD*(   1) C   4 - H  14            0.31   10.55    0.073
  28. CR (   1) C   5                /181. BD*(   1) C   6 - C   7            0.48   10.48    0.091
  28. CR (   1) C   5                /182. BD*(   1) C   6 - C   9            0.52   10.63    0.094
  29. CR (   1) C   6                / 75. RY*(   2) C   5                    0.90   10.84    0.125
  29. CR (   1) C   6                / 93. RY*(   2) C   7                    0.42   11.24    0.087
  29. CR (   1) C   6                /111. RY*(   2) C   9                    0.84   10.82    0.120
  29. CR (   1) C   6                /176. BD*(   1) C   4 - C   5            0.42   10.68    0.085
  29. CR (   1) C   6                /180. BD*(   1) C   5 - H  15            0.27   10.59    0.068
  29. CR (   1) C   6                /188. BD*(   1) C   9 - C  10            0.44   10.66    0.087
  29. CR (   1) C   6                /189. BD*(   1) C   9 - H  19            0.30   10.57    0.071
  30. CR (   1) C   7                /148. RY*(   1) H  16                    0.36   10.52    0.078
  30. CR (   1) C   7                /152. RY*(   1) H  17                    0.34   10.54    0.075
  30. CR (   1) C   7                /179. BD*(   1) C   5 - C   6            0.43   10.68    0.086
  30. CR (   1) C   7                /182. BD*(   1) C   6 - C   9            0.42   10.68    0.085
  30. CR (   1) C   7                /184. BD*(   1) C   7 - O   8            0.44   10.45    0.086
  31. CR (   1) O   8                / 92. RY*(   1) C   7                    0.64   19.58    0.141
  31. CR (   1) O   8                / 96. RY*(   5) C   7                    0.29   20.60    0.097
  32. CR (   1) C   9                / 83. RY*(   1) C   6                    0.57   11.22    0.101
  32. CR (   1) C   9                / 84. RY*(   2) C   6                    0.32   10.99    0.075
  32. CR (   1) C   9                /120. RY*(   2) C  10                    0.51   10.85    0.093
  32. CR (   1) C   9                /121. RY*(   3) C  10                    0.30   10.71    0.072
  32. CR (   1) C   9                /160. RY*(   1) H  19                    0.39   10.46    0.081
  32. CR (   1) C   9                /174. BD*(   1) C   3 - C  10            0.51   10.61    0.093
  32. CR (   1) C   9                /179. BD*(   1) C   5 - C   6            0.50   10.64    0.093
  32. CR (   1) C   9                /181. BD*(   1) C   6 - C   7            0.50   10.50    0.092
  32. CR (   1) C   9                /190. BD*(   1) C  10 - H  20            0.31   10.55    0.073
  33. CR (   1) C  10                / 56. RY*(   1) C   3                    0.88   10.93    0.124
  33. CR (   1) C  10                /111. RY*(   2) C   9                    0.45   10.81    0.088
  33. CR (   1) C  10                /113. RY*(   4) C   9                    0.39   10.79    0.082
  33. CR (   1) C  10                /164. RY*(   1) H  20                    0.43   10.49    0.085
  33. CR (   1) C  10                /172. BD*(   1) O   2 - C   3            0.42   10.43    0.084
  33. CR (   1) C  10                /173. BD*(   1) C   3 - C   4            0.53   10.62    0.095
  33. CR (   1) C  10                /182. BD*(   1) C   6 - C   9            0.54   10.64    0.096
  33. CR (   1) C  10                /189. BD*(   1) C   9 - H  19            0.28   10.56    0.069
  34. LP (   1) O   2                / 38. RY*(   1) C   1                    0.77    1.59    0.045
  34. LP (   1) O   2                / 39. RY*(   2) C   1                    0.30    1.15    0.024
  34. LP (   1) O   2                / 56. RY*(   1) C   3                    1.10    1.40    0.050
  34. LP (   1) O   2                / 57. RY*(   2) C   3                    0.48    1.78    0.037
  34. LP (   1) O   2                /169. BD*(   1) C   1 - H  11            0.60    1.00    0.031
  34. LP (   1) O   2                /170. BD*(   1) C   1 - H  12            1.04    1.03    0.042
  34. LP (   1) O   2                /171. BD*(   1) C   1 - H  13            0.58    1.00    0.031
  34. LP (   1) O   2                /173. BD*(   1) C   3 - C   4            0.34    1.08    0.024
  34. LP (   1) O   2                /174. BD*(   1) C   3 - C  10            3.63    1.08    0.079
  35. LP (   2) O   2                / 40. RY*(   3) C   1                    0.69    2.12    0.050
  35. LP (   2) O   2                / 58. RY*(   3) C   3                    1.35    2.20    0.071
  35. LP (   2) O   2                /169. BD*(   1) C   1 - H  11            2.48    0.81    0.058
  35. LP (   2) O   2                /171. BD*(   1) C   1 - H  13            2.50    0.81    0.059
  35. LP (   2) O   2                /175. BD*(   2) C   3 - C  10           12.69    0.37    0.093
  36. LP (   1) O   8                / 92. RY*(   1) C   7                    0.46    1.19    0.030
  36. LP (   1) O   8                /158. RY*(   3) H  18                    0.31    1.71    0.029
  36. LP (   1) O   8                /181. BD*(   1) C   6 - C   7            0.42    0.96    0.025
  36. LP (   1) O   8                /185. BD*(   1) C   7 - H  16            1.29    0.99    0.045
  37. LP (   2) O   8                / 94. RY*(   3) C   7                    0.40    1.46    0.031
  37. LP (   2) O   8                / 95. RY*(   4) C   7                    0.38    2.24    0.037
  37. LP (   2) O   8                /156. RY*(   1) H  18                    1.01    1.96    0.057
  37. LP (   2) O   8                /181. BD*(   1) C   6 - C   7            0.25    0.70    0.017
  37. LP (   2) O   8                /185. BD*(   1) C   7 - H  16            1.98    0.73    0.048
  37. LP (   2) O   8                /186. BD*(   1) C   7 - H  17            4.23    0.73    0.071
 175. BD*(   2) C   3 - C  10        / 60. RY*(   5) C   3                    0.27    1.82    0.062
 175. BD*(   2) C   3 - C  10        / 62. RY*(   7) C   3                    0.64    0.64    0.056
 175. BD*(   2) C   3 - C  10        / 67. RY*(   3) C   4                    0.44    0.79    0.052
 175. BD*(   2) C   3 - C  10        /114. RY*(   5) C   9                    0.33    1.06    0.052
 175. BD*(   2) C   3 - C  10        /122. RY*(   4) C  10                    1.90    0.60    0.094
 175. BD*(   2) C   3 - C  10        /177. BD*(   2) C   4 - C   5           43.36    0.03    0.080
 175. BD*(   2) C   3 - C  10        /183. BD*(   2) C   6 - C   9           97.80    0.02    0.085
 177. BD*(   2) C   4 - C   5        / 67. RY*(   3) C   4                    0.34    0.76    0.053
 177. BD*(   2) C   4 - C   5        / 69. RY*(   5) C   4                    0.43    1.67    0.089
 177. BD*(   2) C   4 - C   5        / 76. RY*(   3) C   5                    0.37    0.78    0.057
 177. BD*(   2) C   4 - C   5        / 78. RY*(   5) C   5                    0.47    1.59    0.092
 183. BD*(   2) C   6 - C   9        / 76. RY*(   3) C   5                    0.32    0.79    0.047
 183. BD*(   2) C   6 - C   9        /112. RY*(   3) C   9                    0.81    1.38    0.099
 183. BD*(   2) C   6 - C   9        /177. BD*(   2) C   4 - C   5           98.46    0.01    0.082
 183. BD*(   2) C   6 - C   9        /185. BD*(   1) C   7 - H  16            0.65    0.43    0.048
 183. BD*(   2) C   6 - C   9        /186. BD*(   1) C   7 - H  17            0.27    0.43    0.031


 Natural Bond Orbitals (Summary):

                                                            Principal Delocalizations
           NBO                        Occupancy    Energy   (geminal,vicinal,remote)
 ====================================================================================
 Molecular unit  1  (C8H10O2)
     1. BD (   1) C   1 - O   2          0.99654    -1.03896  173(v),56(v),57(v)
     2. BD (   1) C   1 - H  11          0.99754    -0.68070   
     3. BD (   1) C   1 - H  12          0.99450    -0.66852  172(v),47(v)
     4. BD (   1) C   1 - H  13          0.99754    -0.68061   
     5. BD (   1) O   2 - C   3          0.99582    -1.10597  176(v),39(v),188(v),174(g)
                                                    173(g),170(v),65(v)
     6. BD (   1) C   3 - C   4          0.98756    -0.89217  174(g),168(v),190(v),176(g)
                                                    180(v),75(v),178(g),47(v)
                                                    119(v),120(v),172(g),74(v)
     7. BD (   1) C   3 - C  10          0.99003    -0.90278  173(g),188(g),189(v),178(v)
                                                    111(v),65(v),190(g),110(v)
                                                    47(v)
     8. BD (   2) C   3 - C  10          0.84635    -0.46755  183(v),177(v),67(v),114(v)
                                                    175(g),48(v)
     9. BD (   1) C   4 - C   5          0.98773    -0.87084  172(v),181(v),179(g),173(g)
                                                    56(v),83(v),178(g),180(g)
    10. BD (   2) C   4 - C   5          0.83043    -0.43694  175(v),183(v),62(v),67(g)
                                                    60(v)
    11. BD (   1) C   4 - H  14          0.98760    -0.68411  174(v),179(v),172(v),176(g)
                                                    74(v)
    12. BD (   1) C   5 - C   6          0.98683    -0.87094  182(g),189(v),176(g),178(v)
                                                    66(v),181(g),180(g),110(v)
                                                    92(v),186(v)
    13. BD (   1) C   5 - H  15          0.98827    -0.67030  182(v),173(v),176(g),179(g)
                                                    65(v),83(v)
    14. BD (   1) C   6 - C   7          0.98812    -0.80676  188(v),176(v),179(g),182(g)
                                                    187(v),74(v),110(v),102(v)
    15. BD (   1) C   6 - C   9          0.98778    -0.88633  179(g),188(g),180(v),190(v)
                                                    181(g),189(g),119(v),120(v)
                                                    74(v),184(v),92(v)
    16. BD (   2) C   6 - C   9          0.84738    -0.45347  177(v),175(v),185(v),76(v)
                                                    184(v),122(v),94(v),186(v)
    17. BD (   1) C   7 - O   8          0.99720    -0.97785  182(v),84(v),157(v)
    18. BD (   1) C   7 - H  16          0.98752    -0.66907  183(v),85(v),179(v),101(v)
                                                    182(v)
    19. BD (   1) C   7 - H  17          0.99143    -0.66507  179(v),183(v),101(v)
    20. BD (   1) O   8 - H  18          0.99356    -0.85061  181(v)
    21. BD (   1) C   9 - C  10          0.98656    -0.87174  172(v),181(v),182(g),174(g)
                                                    84(v),190(g),57(v),189(g)
    22. BD (   1) C   9 - H  19          0.98907    -0.68659  179(v),174(v),188(g),83(v)
                                                    182(g),119(v)
    23. BD (   1) C  10 - H  20          0.98743    -0.69796  173(v),182(v),188(g),56(v)
                                                    110(v),172(v),174(g)
    24. CR (   1) C   1                  0.99961   -10.30915  172(v),168(g),132(v),136(v)
                                                    128(v)
    25. CR (   1) O   2                  0.99982   -19.19258  56(v),39(v),63(v),38(v)
                                                    174(v)
    26. CR (   1) C   3                  0.99931   -10.34604  66(v),168(v),120(v),172(g)
                                                    176(v),173(g),188(v),174(g)
                                                    190(v),178(v)
    27. CR (   1) C   4                  0.99946   -10.25809  174(v),179(v),77(v),57(v)
                                                    140(v),75(v),180(v),59(v)
                                                    172(v)
    28. CR (   1) C   5                  0.99946   -10.24522  84(v),182(v),173(v),181(v)
                                                    144(v),66(v),178(v),68(v)
                                                    65(v)
    29. CR (   1) C   6                  0.99942   -10.27206  75(v),111(v),188(v),176(v)
                                                    93(v),189(v),180(v)
    30. CR (   1) C   7                  0.99953   -10.30267  184(g),179(v),182(v),148(v)
                                                    152(v)
    31. CR (   1) O   8                  0.99987   -19.11238  92(v),96(v)
    32. CR (   1) C   9                  0.99945   -10.25909  83(v),174(v),179(v),181(v)
                                                    120(v),160(v),84(v),190(v)
                                                    121(v)
    33. CR (   1) C  10                  0.99946   -10.26173  56(v),182(v),173(v),111(v)
                                                    164(v),172(v),113(v),189(v)
    34. LP (   1) O   2                  0.98284    -0.72585  174(v),56(v),170(v),38(v)
                                                    169(v),171(v),57(v),173(v)
                                                    39(v)
    35. LP (   2) O   2                  0.93451    -0.54240  175(v),171(v),169(v),58(v)
                                                    40(v)
    36. LP (   1) O   8                  0.98963    -0.72262  185(v),92(v),181(v),158(v)
    37. LP (   2) O   8                  0.97811    -0.45907  186(v),185(v),156(v),94(v)
                                                    95(v)
    38. RY*(   1) C   1                  0.00146     0.86505   
    39. RY*(   2) C   1                  0.00083     0.42454   
    40. RY*(   3) C   1                  0.00074     1.58232   
    41. RY*(   4) C   1                  0.00021     1.74086   
    42. RY*(   5) C   1                  0.00014     0.85073   
    43. RY*(   6) C   1                  0.00001     0.55164   
    44. RY*(   7) C   1                  0.00000     2.02275   
    45. RY*(   8) C   1                  0.00001     2.06039   
    46. RY*(   9) C   1                  0.00000     2.10897   
    47. RY*(   1) O   2                  0.00142     1.10738   
    48. RY*(   2) O   2                  0.00104     0.91744   
    49. RY*(   3) O   2                  0.00018     2.22039   
    50. RY*(   4) O   2                  0.00015     2.51862   
    51. RY*(   5) O   2                  0.00009     1.48464   
    52. RY*(   6) O   2                  0.00005     2.06163   
    53. RY*(   7) O   2                  0.00000     2.42227   
    54. RY*(   8) O   2                  0.00000     2.56680   
    55. RY*(   9) O   2                  0.00001     2.63956   
    56. RY*(   1) C   3                  0.00308     0.67076   
    57. RY*(   2) C   3                  0.00195     1.05444   
    58. RY*(   3) C   3                  0.00128     1.66101   
    59. RY*(   4) C   3                  0.00109     0.89531   
    60. RY*(   5) C   3                  0.00056     1.64403   
    61. RY*(   6) C   3                  0.00039     1.70633   
    62. RY*(   7) C   3                  0.00036     0.46536   
    63. RY*(   8) C   3                  0.00013     1.82948   
    64. RY*(   9) C   3                  0.00001     1.95605   
    65. RY*(   1) C   4                  0.00297     0.92097   
    66. RY*(   2) C   4                  0.00154     0.54818   
    67. RY*(   3) C   4                  0.00058     0.61737   
    68. RY*(   4) C   4                  0.00052     0.46373   
    69. RY*(   5) C   4                  0.00024     1.52101   
    70. RY*(   6) C   4                  0.00008     2.13987   
    71. RY*(   7) C   4                  0.00001     1.69430   
    72. RY*(   8) C   4                  0.00002     2.21264   
    73. RY*(   9) C   4                  0.00000     2.03132   
    74. RY*(   1) C   5                  0.00320     0.95465   
    75. RY*(   2) C   5                  0.00169     0.56722   
    76. RY*(   3) C   5                  0.00058     0.63499   
    77. RY*(   4) C   5                  0.00042     0.56713   
    78. RY*(   5) C   5                  0.00031     1.44925   
    79. RY*(   6) C   5                  0.00006     2.20475   
    80. RY*(   7) C   5                  0.00004     2.18799   
    81. RY*(   8) C   5                  0.00001     1.74347   
    82. RY*(   9) C   5                  0.00001     2.04041   
    83. RY*(   1) C   6                  0.00285     0.96058   
    84. RY*(   2) C   6                  0.00196     0.72786   
    85. RY*(   3) C   6                  0.00118     0.68273   
    86. RY*(   4) C   6                  0.00061     0.61093   
    87. RY*(   5) C   6                  0.00038     1.70777   
    88. RY*(   6) C   6                  0.00017     1.68345   
    89. RY*(   7) C   6                  0.00012     1.99754   
    90. RY*(   8) C   6                  0.00009     1.95035   
    91. RY*(   9) C   6                  0.00001     1.97938   
    92. RY*(   1) C   7                  0.00241     0.46318   
    93. RY*(   2) C   7                  0.00184     0.96583   
    94. RY*(   3) C   7                  0.00107     1.00533   
    95. RY*(   4) C   7                  0.00080     1.78520   
    96. RY*(   5) C   7                  0.00022     1.48829   
    97. RY*(   6) C   7                  0.00017     1.21134   
    98. RY*(   7) C   7                  0.00003     1.26338   
    99. RY*(   8) C   7                  0.00001     1.99613   
   100. RY*(   9) C   7                  0.00001     1.93549   
   101. RY*(   1) O   8                  0.00078     0.99062   
   102. RY*(   2) O   8                  0.00056     1.26043   
   103. RY*(   3) O   8                  0.00004     1.20679   
   104. RY*(   4) O   8                  0.00002     1.22499   
   105. RY*(   5) O   8                  0.00000     2.77929   
   106. RY*(   6) O   8                  0.00000     2.72405   
   107. RY*(   7) O   8                  0.00000     2.64249   
   108. RY*(   8) O   8                  0.00001     2.79381   
   109. RY*(   9) O   8                  0.00000     2.64694   
   110. RY*(   1) C   9                  0.00307     0.97256   
   111. RY*(   2) C   9                  0.00136     0.54725   
   112. RY*(   3) C   9                  0.00050     1.21719   
   113. RY*(   4) C   9                  0.00046     0.52688   
   114. RY*(   5) C   9                  0.00031     0.87895   
   115. RY*(   6) C   9                  0.00006     2.17681   
   116. RY*(   7) C   9                  0.00003     2.18049   
   117. RY*(   8) C   9                  0.00001     1.69396   
   118. RY*(   9) C   9                  0.00000     2.01922   
   119. RY*(   1) C  10                  0.00232     0.96409   
   120. RY*(   2) C  10                  0.00113     0.58789   
   121. RY*(   3) C  10                  0.00060     0.44822   
   122. RY*(   4) C  10                  0.00055     0.42770   
   123. RY*(   5) C  10                  0.00032     1.72175   
   124. RY*(   6) C  10                  0.00006     2.13831   
   125. RY*(   7) C  10                  0.00004     2.22741   
   126. RY*(   8) C  10                  0.00001     1.68818   
   127. RY*(   9) C  10                  0.00000     2.02397   
   128. RY*(   1) H  11                  0.00079     0.25231   
   129. RY*(   2) H  11                  0.00010     1.60411   
   130. RY*(   3) H  11                  0.00007     1.71334   
   131. RY*(   4) H  11                  0.00001     1.97629   
   132. RY*(   1) H  12                  0.00025     0.26823   
   133. RY*(   2) H  12                  0.00008     1.58067   
   134. RY*(   3) H  12                  0.00005     1.85555   
   135. RY*(   4) H  12                  0.00000     1.80803   
   136. RY*(   1) H  13                  0.00079     0.25279   
   137. RY*(   2) H  13                  0.00010     1.60500   
   138. RY*(   3) H  13                  0.00007     1.71467   
   139. RY*(   4) H  13                  0.00001     1.97578   
   140. RY*(   1) H  14                  0.00086     0.20127   
   141. RY*(   2) H  14                  0.00006     1.49268   
   142. RY*(   3) H  14                  0.00004     1.90384   
   143. RY*(   4) H  14                  0.00003     2.11168   
   144. RY*(   1) H  15                  0.00126     0.22430   
   145. RY*(   2) H  15                  0.00005     1.89793   
   146. RY*(   3) H  15                  0.00005     1.51336   
   147. RY*(   4) H  15                  0.00003     2.15456   
   148. RY*(   1) H  16                  0.00110     0.21420   
   149. RY*(   2) H  16                  0.00014     1.60838   
   150. RY*(   3) H  16                  0.00007     1.73756   
   151. RY*(   4) H  16                  0.00001     2.08300   
   152. RY*(   1) H  17                  0.00109     0.23711   
   153. RY*(   2) H  17                  0.00011     1.62428   
   154. RY*(   3) H  17                  0.00006     1.72261   
   155. RY*(   4) H  17                  0.00001     2.04288   
   156. RY*(   1) H  18                  0.00075     1.50183   
   157. RY*(   2) H  18                  0.00062     1.08655   
   158. RY*(   3) H  18                  0.00037     0.98760   
   159. RY*(   4) H  18                  0.00001     2.13790   
   160. RY*(   1) H  19                  0.00081     0.20194   
   161. RY*(   2) H  19                  0.00007     1.48779   
   162. RY*(   3) H  19                  0.00003     2.15274   
   163. RY*(   4) H  19                  0.00004     1.86933   
   164. RY*(   1) H  20                  0.00065     0.22989   
   165. RY*(   2) H  20                  0.00008     1.48166   
   166. RY*(   3) H  20                  0.00004     1.95380   
   167. RY*(   4) H  20                  0.00003     2.06397   
   168. BD*(   1) C   1 - O   2          0.00399     0.11954   
   169. BD*(   1) C   1 - H  11          0.00755     0.27133   
   170. BD*(   1) C   1 - H  12          0.00354     0.30858   
   171. BD*(   1) C   1 - H  13          0.00755     0.27162   
   172. BD*(   1) O   2 - C   3          0.01763     0.16440   
   173. BD*(   1) C   3 - C   4          0.01211     0.35576   
   174. BD*(   1) C   3 - C  10          0.01496     0.35424   
   175. BD*(   2) C   3 - C  10          0.20551    -0.17688  183(v),177(v),122(g),62(g)
                                                    67(v),114(v),60(g)
   176. BD*(   1) C   4 - C   5          0.00683     0.40406   
   177. BD*(   2) C   4 - C   5          0.14348    -0.14490  183(v),175(v),78(g),69(g)
                                                    76(g),67(g)
   178. BD*(   1) C   4 - H  14          0.00613     0.30376   
   179. BD*(   1) C   5 - C   6          0.01284     0.37732   
   180. BD*(   1) C   5 - H  15          0.00740     0.32126   
   181. BD*(   1) C   6 - C   7          0.01513     0.23698   
   182. BD*(   1) C   6 - C   9          0.01128     0.38213   
   183. BD*(   2) C   6 - C   9          0.18070    -0.15889  177(v),175(v),112(g),185(v)
                                                    76(v)
   184. BD*(   1) C   7 - O   8          0.00437     0.14488   
   185. BD*(   1) C   7 - H  16          0.01414     0.26698   
   186. BD*(   1) C   7 - H  17          0.01411     0.27548   
   187. BD*(   1) O   8 - H  18          0.00215     0.30223   
   188. BD*(   1) C   9 - C  10          0.00730     0.38506   
   189. BD*(   1) C   9 - H  19          0.00704     0.29445   
   190. BD*(   1) C  10 - H  20          0.00655     0.29184   
       -------------------------------
              Total Lewis   36.22327  ( 97.9007%)
        Valence non-Lewis    0.71230  (  1.9251%)
        Rydberg non-Lewis    0.06443  (  0.1741%)
       -------------------------------
            Total unit  1   37.00000  (100.0000%)
           Charge unit  1    0.00000


 ***************************************************
 *******         Beta  spin orbitals         *******
 ***************************************************


 NATURAL POPULATIONS:  Natural atomic orbital occupancies 
                                                          
   NAO  Atom  No  lang   Type(AO)    Occupancy      Energy
 ----------------------------------------------------------
     1    C    1  S      Cor( 1S)     0.99961     -10.30941
     2    C    1  S      Val( 2S)     0.55078      -0.42413
     3    C    1  S      Ryd( 3S)     0.00088       0.62157
     4    C    1  px     Val( 2p)     0.48520      -0.24791
     5    C    1  px     Ryd( 3p)     0.00191       0.50515
     6    C    1  py     Val( 2p)     0.48916      -0.24005
     7    C    1  py     Ryd( 3p)     0.00181       0.37820
     8    C    1  pz     Val( 2p)     0.60780      -0.25835
     9    C    1  pz     Ryd( 3p)     0.00018       0.38671
    10    C    1  dxy    Ryd( 3d)     0.00100       2.14796
    11    C    1  dxz    Ryd( 3d)     0.00029       1.84126
    12    C    1  dyz    Ryd( 3d)     0.00043       2.23333
    13    C    1  dx2y2  Ryd( 3d)     0.00049       2.00435
    14    C    1  dz2    Ryd( 3d)     0.00047       2.12417

    15    O    2  S      Cor( 1S)     0.99982     -19.18546
    16    O    2  S      Val( 2S)     0.78982      -1.03946
    17    O    2  S      Ryd( 3S)     0.00030       1.40210
    18    O    2  px     Val( 2p)     0.70655      -0.51821
    19    O    2  px     Ryd( 3p)     0.00028       1.20223
    20    O    2  py     Val( 2p)     0.87102      -0.53382
    21    O    2  py     Ryd( 3p)     0.00126       1.07903
    22    O    2  pz     Val( 2p)     0.70935      -0.48041
    23    O    2  pz     Ryd( 3p)     0.00049       0.91138
    24    O    2  dxy    Ryd( 3d)     0.00067       2.91840
    25    O    2  dxz    Ryd( 3d)     0.00028       2.54078
    26    O    2  dyz    Ryd( 3d)     0.00044       2.47110
    27    O    2  dx2y2  Ryd( 3d)     0.00059       2.81581
    28    O    2  dz2    Ryd( 3d)     0.00035       2.70993

    29    C    3  S      Cor( 1S)     0.99931     -10.34337
    30    C    3  S      Val( 2S)     0.41135      -0.31584
    31    C    3  S      Ryd( 3S)     0.00095       0.43161
    32    C    3  px     Val( 2p)     0.39090      -0.22645
    33    C    3  px     Ryd( 3p)     0.00314       0.65592
    34    C    3  py     Val( 2p)     0.53716      -0.25303
    35    C    3  py     Ryd( 3p)     0.00305       0.68094
    36    C    3  pz     Val( 2p)     0.35598      -0.29924
    37    C    3  pz     Ryd( 3p)     0.00044       0.40121
    38    C    3  dxy    Ryd( 3d)     0.00095       2.24864
    39    C    3  dxz    Ryd( 3d)     0.00079       1.69506
    40    C    3  dyz    Ryd( 3d)     0.00042       1.70644
    41    C    3  dx2y2  Ryd( 3d)     0.00100       2.17378
    42    C    3  dz2    Ryd( 3d)     0.00041       1.97480

    43    C    4  S      Cor( 1S)     0.99946     -10.25606
    44    C    4  S      Val( 2S)     0.48032      -0.33289
    45    C    4  S      Ryd( 3S)     0.00079       0.40186
    46    C    4  px     Val( 2p)     0.53964      -0.22774
    47    C    4  px     Ryd( 3p)     0.00261       0.53767
    48    C    4  py     Val( 2p)     0.59423      -0.24866
    49    C    4  py     Ryd( 3p)     0.00297       0.79626
    50    C    4  pz     Val( 2p)     0.39478      -0.27609
    51    C    4  pz     Ryd( 3p)     0.00041       0.39021
    52    C    4  dxy    Ryd( 3d)     0.00047       2.27530
    53    C    4  dxz    Ryd( 3d)     0.00026       1.75381
    54    C    4  dyz    Ryd( 3d)     0.00017       1.72916
    55    C    4  dx2y2  Ryd( 3d)     0.00024       2.29356
    56    C    4  dz2    Ryd( 3d)     0.00025       2.04029

    57    C    5  S      Cor( 1S)     0.99945     -10.24577
    58    C    5  S      Val( 2S)     0.47834      -0.32286
    59    C    5  S      Ryd( 3S)     0.00073       0.40891
    60    C    5  px     Val( 2p)     0.56792      -0.23130
    61    C    5  px     Ryd( 3p)     0.00287       0.70936
    62    C    5  py     Val( 2p)     0.57680      -0.23273
    63    C    5  py     Ryd( 3p)     0.00271       0.68481
    64    C    5  pz     Val( 2p)     0.48535      -0.28551
    65    C    5  pz     Ryd( 3p)     0.00049       0.39660
    66    C    5  dxy    Ryd( 3d)     0.00035       2.34767
    67    C    5  dxz    Ryd( 3d)     0.00024       1.74740
    68    C    5  dyz    Ryd( 3d)     0.00012       1.75024
    69    C    5  dx2y2  Ryd( 3d)     0.00040       2.26878
    70    C    5  dz2    Ryd( 3d)     0.00020       2.04096

    71    C    6  S      Cor( 1S)     0.99942     -10.26773
    72    C    6  S      Val( 2S)     0.44283      -0.31069
    73    C    6  S      Ryd( 3S)     0.00106       0.38424
    74    C    6  px     Val( 2p)     0.54159      -0.25379
    75    C    6  px     Ryd( 3p)     0.00275       0.90707
    76    C    6  py     Val( 2p)     0.54401      -0.23876
    77    C    6  py     Ryd( 3p)     0.00201       0.69445
    78    C    6  pz     Val( 2p)     0.28144      -0.25798
    79    C    6  pz     Ryd( 3p)     0.00047       0.45811
    80    C    6  dxy    Ryd( 3d)     0.00048       2.26629
    81    C    6  dxz    Ryd( 3d)     0.00033       1.74046
    82    C    6  dyz    Ryd( 3d)     0.00033       1.74212
    83    C    6  dx2y2  Ryd( 3d)     0.00043       2.21818
    84    C    6  dz2    Ryd( 3d)     0.00030       2.01314

    85    C    7  S      Cor( 1S)     0.99953     -10.30288
    86    C    7  S      Val( 2S)     0.50128      -0.38655
    87    C    7  S      Ryd( 3S)     0.00166       0.61605
    88    C    7  px     Val( 2p)     0.47486      -0.24290
    89    C    7  px     Ryd( 3p)     0.00103       0.35252
    90    C    7  py     Val( 2p)     0.48019      -0.23884
    91    C    7  py     Ryd( 3p)     0.00249       0.42528
    92    C    7  pz     Val( 2p)     0.56894      -0.25154
    93    C    7  pz     Ryd( 3p)     0.00072       0.48333
    94    C    7  dxy    Ryd( 3d)     0.00070       2.05561
    95    C    7  dxz    Ryd( 3d)     0.00046       1.88845
    96    C    7  dyz    Ryd( 3d)     0.00062       2.08547
    97    C    7  dx2y2  Ryd( 3d)     0.00090       2.10155
    98    C    7  dz2    Ryd( 3d)     0.00062       2.14073

    99    O    8  S      Cor( 1S)     0.99987     -19.11123
   100    O    8  S      Val( 2S)     0.83851      -1.00664
   101    O    8  S      Ryd( 3S)     0.00060       1.24154
   102    O    8  px     Val( 2p)     0.73783      -0.42502
   103    O    8  px     Ryd( 3p)     0.00114       1.09125
   104    O    8  py     Val( 2p)     0.84423      -0.44908
   105    O    8  py     Ryd( 3p)     0.00052       0.95541
   106    O    8  pz     Val( 2p)     0.90839      -0.44264
   107    O    8  pz     Ryd( 3p)     0.00080       0.92783
   108    O    8  dxy    Ryd( 3d)     0.00042       2.85727
   109    O    8  dxz    Ryd( 3d)     0.00026       2.77573
   110    O    8  dyz    Ryd( 3d)     0.00051       2.70347
   111    O    8  dx2y2  Ryd( 3d)     0.00050       2.98973
   112    O    8  dz2    Ryd( 3d)     0.00044       2.74905

   113    C    9  S      Cor( 1S)     0.99945     -10.25860
   114    C    9  S      Val( 2S)     0.47504      -0.33066
   115    C    9  S      Ryd( 3S)     0.00070       0.41028
   116    C    9  px     Val( 2p)     0.53796      -0.23083
   117    C    9  px     Ryd( 3p)     0.00193       0.54974
   118    C    9  py     Val( 2p)     0.59974      -0.25108
   119    C    9  py     Ryd( 3p)     0.00322       0.80942
   120    C    9  pz     Val( 2p)     0.44546      -0.28923
   121    C    9  pz     Ryd( 3p)     0.00027       0.38802
   122    C    9  dxy    Ryd( 3d)     0.00040       2.25943
   123    C    9  dxz    Ryd( 3d)     0.00020       1.74652
   124    C    9  dyz    Ryd( 3d)     0.00017       1.73369
   125    C    9  dx2y2  Ryd( 3d)     0.00035       2.31643
   126    C    9  dz2    Ryd( 3d)     0.00022       2.03214

   127    C   10  S      Cor( 1S)     0.99946     -10.26041
   128    C   10  S      Val( 2S)     0.47852      -0.34021
   129    C   10  S      Ryd( 3S)     0.00082       0.39129
   130    C   10  px     Val( 2p)     0.57054      -0.24923
   131    C   10  px     Ryd( 3p)     0.00197       0.69324
   132    C   10  py     Val( 2p)     0.57277      -0.25167
   133    C   10  py     Ryd( 3p)     0.00232       0.70864
   134    C   10  pz     Val( 2p)     0.45395      -0.29314
   135    C   10  pz     Ryd( 3p)     0.00043       0.39188
   136    C   10  dxy    Ryd( 3d)     0.00034       2.31855
   137    C   10  dxz    Ryd( 3d)     0.00026       1.72902
   138    C   10  dyz    Ryd( 3d)     0.00011       1.74051
   139    C   10  dx2y2  Ryd( 3d)     0.00034       2.26881
   140    C   10  dz2    Ryd( 3d)     0.00023       2.03383

   141    H   11  S      Val( 1S)     0.38282      -0.10402
   142    H   11  S      Ryd( 2S)     0.00068       0.21665
   143    H   11  px     Ryd( 2p)     0.00007       1.57175
   144    H   11  py     Ryd( 2p)     0.00019       1.81301
   145    H   11  pz     Ryd( 2p)     0.00029       1.96121

   146    H   12  S      Val( 1S)     0.37701      -0.07112
   147    H   12  S      Ryd( 2S)     0.00025       0.18359
   148    H   12  px     Ryd( 2p)     0.00032       2.06613
   149    H   12  py     Ryd( 2p)     0.00011       1.69028
   150    H   12  pz     Ryd( 2p)     0.00008       1.58061

   151    H   13  S      Val( 1S)     0.38258      -0.10362
   152    H   13  S      Ryd( 2S)     0.00068       0.21701
   153    H   13  px     Ryd( 2p)     0.00007       1.57252
   154    H   13  py     Ryd( 2p)     0.00017       1.76570
   155    H   13  pz     Ryd( 2p)     0.00032       2.00963

   156    H   14  S      Val( 1S)     0.36551      -0.07304
   157    H   14  S      Ryd( 2S)     0.00090       0.18200
   158    H   14  px     Ryd( 2p)     0.00009       1.86928
   159    H   14  py     Ryd( 2p)     0.00039       2.17387
   160    H   14  pz     Ryd( 2p)     0.00005       1.49398

   161    H   15  S      Val( 1S)     0.36007      -0.05391
   162    H   15  S      Ryd( 2S)     0.00128       0.20285
   163    H   15  px     Ryd( 2p)     0.00024       2.03040
   164    H   15  py     Ryd( 2p)     0.00025       2.05511
   165    H   15  pz     Ryd( 2p)     0.00006       1.51199

   166    H   16  S      Val( 1S)     0.35593      -0.09222
   167    H   16  S      Ryd( 2S)     0.00067       0.19799
   168    H   16  px     Ryd( 2p)     0.00015       1.64390
   169    H   16  py     Ryd( 2p)     0.00008       1.70598
   170    H   16  pz     Ryd( 2p)     0.00035       2.12936

   171    H   17  S      Val( 1S)     0.37374      -0.09125
   172    H   17  S      Ryd( 2S)     0.00091       0.21576
   173    H   17  px     Ryd( 2p)     0.00012       1.61221
   174    H   17  py     Ryd( 2p)     0.00024       2.05595
   175    H   17  pz     Ryd( 2p)     0.00020       1.76748

   176    H   18  S      Val( 1S)     0.25479      -0.02199
   177    H   18  S      Ryd( 2S)     0.00046       0.27786
   178    H   18  px     Ryd( 2p)     0.00112       2.27692
   179    H   18  py     Ryd( 2p)     0.00058       1.61964
   180    H   18  pz     Ryd( 2p)     0.00068       1.56895

   181    H   19  S      Val( 1S)     0.37081      -0.08414
   182    H   19  S      Ryd( 2S)     0.00081       0.18359
   183    H   19  px     Ryd( 2p)     0.00007       1.87421
   184    H   19  py     Ryd( 2p)     0.00040       2.17376
   185    H   19  pz     Ryd( 2p)     0.00006       1.48971

   186    H   20  S      Val( 1S)     0.36984      -0.09096
   187    H   20  S      Ryd( 2S)     0.00067       0.20628
   188    H   20  px     Ryd( 2p)     0.00019       2.00220
   189    H   20  py     Ryd( 2p)     0.00027       2.04534
   190    H   20  pz     Ryd( 2p)     0.00007       1.48448


 Summary of Natural Population Analysis:                  
                                                          
                                       Natural Population 
                Natural  -----------------------------------------------
    Atom  No    Charge         Core      Valence    Rydberg      Total
 -----------------------------------------------------------------------
      C    1   -0.14001      0.99961     2.13294    0.00746     3.14001
      O    2   -0.08123      0.99982     3.07674    0.00467     4.08123
      C    3    0.29414      0.99931     1.69539    0.01115     2.70586
      C    4   -0.01660      0.99946     2.00897    0.00818     3.01660
      C    5   -0.11597      0.99945     2.10842    0.00810     3.11597
      C    6    0.18255      0.99942     1.80987    0.00816     2.81745
      C    7   -0.03398      0.99953     2.02528    0.00918     3.03398
      O    8   -0.33402      0.99987     3.32896    0.00519     4.33402
      C    9   -0.06512      0.99945     2.05820    0.00747     3.06512
      C   10   -0.08207      0.99946     2.07578    0.00683     3.08207
      H   11    0.11594      0.00000     0.38282    0.00123     0.38406
      H   12    0.12223      0.00000     0.37701    0.00076     0.37777
      H   13    0.11619      0.00000     0.38258    0.00123     0.38381
      H   14    0.13306      0.00000     0.36551    0.00143     0.36694
      H   15    0.13811      0.00000     0.36007    0.00182     0.36189
      H   16    0.14281      0.00000     0.35593    0.00126     0.35719
      H   17    0.12478      0.00000     0.37374    0.00148     0.37522
      H   18    0.24237      0.00000     0.25479    0.00284     0.25763
      H   19    0.12785      0.00000     0.37081    0.00135     0.37215
      H   20    0.12897      0.00000     0.36984    0.00120     0.37103
 =======================================================================
   * Total *    1.00000      9.99539    25.91364    0.09097    36.00000

                                 Natural Population      
 --------------------------------------------------------
   Core                       9.99539 ( 99.9539% of  10)
   Valence                   25.91364 ( 99.6678% of  26)
   Natural Minimal Basis     35.90903 ( 99.7473% of  36)
   Natural Rydberg Basis      0.09097 (  0.2527% of  36)
 --------------------------------------------------------

    Atom  No          Natural Electron Configuration
 ----------------------------------------------------------------------------
      C    1      [core]2S( 0.55)2p( 1.58)
      O    2      [core]2S( 0.79)2p( 2.29)
      C    3      [core]2S( 0.41)2p( 1.28)3p( 0.01)
      C    4      [core]2S( 0.48)2p( 1.53)3p( 0.01)
      C    5      [core]2S( 0.48)2p( 1.63)3p( 0.01)
      C    6      [core]2S( 0.44)2p( 1.37)3p( 0.01)
      C    7      [core]2S( 0.50)2p( 1.52)
      O    8      [core]2S( 0.84)2p( 2.49)
      C    9      [core]2S( 0.48)2p( 1.58)3p( 0.01)
      C   10      [core]2S( 0.48)2p( 1.60)
      H   11            1S( 0.38)
      H   12            1S( 0.38)
      H   13            1S( 0.38)
      H   14            1S( 0.37)
      H   15            1S( 0.36)
      H   16            1S( 0.36)
      H   17            1S( 0.37)
      H   18            1S( 0.25)
      H   19            1S( 0.37)
      H   20            1S( 0.37)


 NATURAL BOND ORBITAL ANALYSIS, beta spin orbitals:

                       Occupancies       Lewis Structure    Low   High
           Occ.    -------------------  -----------------   occ   occ
  Cycle   Thresh.   Lewis   Non-Lewis     CR  BD  3C  LP    (L)   (NL)   Dev
 =============================================================================
   1(1)    0.90    34.52127   1.47873     10  21   0   5     2      0    0.02
   2(2)    0.90    34.52127   1.47873     10  21   0   5     2      0    0.02
   3(1)    0.80    35.29050   0.70950     10  23   0   3     0      0    0.02
 -----------------------------------------------------------------------------

 Structure accepted: No low occupancy Lewis orbitals

 --------------------------------------------------------
   Core                      9.99539 ( 99.954% of  10)
   Valence Lewis            25.29511 ( 97.289% of  26)
  ==================       ============================
   Total Lewis              35.29050 ( 98.029% of  36)
  -----------------------------------------------------
   Valence non-Lewis         0.64997 (  1.805% of  36)
   Rydberg non-Lewis         0.05953 (  0.165% of  36)
  ==================       ============================
   Total non-Lewis           0.70950 (  1.971% of  36)
 --------------------------------------------------------


       (Occupancy)   Bond orbital/ Coefficients/ Hybrids
 ---------------------------------------------------------------------------------
     1. (0.99660) BD ( 1) C   1 - O   2  
                ( 29.52%)   0.5433* C   1 s( 20.96%)p 3.75( 78.69%)d 0.02(  0.35%)
                                            0.0001  0.4571  0.0262 -0.6462 -0.0143
                                           -0.6030 -0.0589  0.0450  0.0028  0.0509
                                           -0.0039 -0.0036  0.0048 -0.0300
                ( 70.48%)   0.8395* O   2 s( 31.76%)p 2.15( 68.17%)d 0.00(  0.07%)
                                            0.0001  0.5636  0.0007  0.5882  0.0142
                                            0.5776 -0.0141 -0.0408  0.0000  0.0173
                                           -0.0010 -0.0020 -0.0127 -0.0141
     2. (0.98718) BD ( 1) C   1 - H  11  
                ( 61.54%)   0.7844* C   1 s( 26.37%)p 2.79( 73.59%)d 0.00(  0.04%)
                                            0.0000  0.5133 -0.0139 -0.0633  0.0272
                                            0.5060  0.0010  0.6893 -0.0017 -0.0053
                                           -0.0056  0.0151 -0.0056  0.0110
                ( 38.46%)   0.6202* H  11 s( 99.90%)p 0.00(  0.10%)
                                            0.9995 -0.0036 -0.0050 -0.0188 -0.0241
     3. (0.99459) BD ( 1) C   1 - H  12  
                ( 62.28%)   0.7892* C   1 s( 26.33%)p 2.80( 73.62%)d 0.00(  0.04%)
                                           -0.0001  0.5129  0.0152  0.7501 -0.0169
                                           -0.4162  0.0066 -0.0065  0.0002 -0.0181
                                            0.0001  0.0002  0.0061 -0.0082
                ( 37.72%)   0.6141* H  12 s( 99.90%)p 0.00(  0.10%)
                                            0.9995 -0.0008 -0.0284  0.0123  0.0004
     4. (0.98710) BD ( 1) C   1 - H  13  
                ( 61.56%)   0.7846* C   1 s( 26.39%)p 2.79( 73.57%)d 0.00(  0.04%)
                                            0.0000  0.5135 -0.0138 -0.1077  0.0272
                                            0.4484  0.0009 -0.7227 -0.0001 -0.0057
                                            0.0076 -0.0135 -0.0040  0.0122
                ( 38.44%)   0.6200* H  13 s( 99.90%)p 0.00(  0.10%)
                                            0.9995 -0.0036 -0.0034 -0.0167  0.0258
     5. (0.99575) BD ( 1) O   2 - C   3  
                ( 68.08%)   0.8251* O   2 s( 33.98%)p 1.94( 65.94%)d 0.00(  0.07%)
                                           -0.0000 -0.5829 -0.0024  0.7796  0.0055
                                           -0.2267  0.0032 -0.0143 -0.0003  0.0198
                                            0.0004 -0.0001 -0.0116  0.0144
                ( 31.92%)   0.5650* C   3 s( 24.84%)p 3.01( 74.87%)d 0.01(  0.29%)
                                            0.0001 -0.4982  0.0153 -0.8398 -0.0244
                                            0.2032  0.0319  0.0219 -0.0005  0.0215
                                            0.0022 -0.0005 -0.0405  0.0272
     6. (0.93777) BD ( 2) O   2 - C   3  
                ( 71.86%)   0.8477* O   2 s(  0.00%)p 1.00( 99.91%)d 0.00(  0.09%)
                                            0.0000  0.0007  0.0001  0.0302  0.0000
                                            0.0391 -0.0000  0.9984  0.0013  0.0000
                                           -0.0177  0.0232 -0.0014 -0.0006
                ( 28.14%)   0.5305* C   3 s(  0.00%)p 1.00( 99.78%)d 0.00(  0.21%)
                                           -0.0000  0.0040  0.0002  0.0323 -0.0005
                                            0.0355 -0.0007  0.9976 -0.0165  0.0013
                                            0.0446 -0.0121  0.0019 -0.0018
     7. (0.98712) BD ( 1) C   3 - C   4  
                ( 50.90%)   0.7135* C   3 s( 36.62%)p 1.73( 63.33%)d 0.00(  0.05%)
                                           -0.0003  0.6051 -0.0038 -0.5074  0.0421
                                           -0.6104 -0.0160  0.0357 -0.0008  0.0175
                                           -0.0011 -0.0015 -0.0035 -0.0132
                ( 49.10%)   0.7007* C   4 s( 33.78%)p 1.96( 66.16%)d 0.00(  0.06%)
                                            0.0002  0.5810  0.0160  0.5604  0.0330
                                            0.5872 -0.0131 -0.0393 -0.0006  0.0197
                                           -0.0014 -0.0016 -0.0030 -0.0148
     8. (0.98970) BD ( 1) C   3 - C  10  
                ( 50.20%)   0.7086* C   3 s( 38.20%)p 1.62( 61.76%)d 0.00(  0.05%)
                                           -0.0000  0.6180  0.0066 -0.1825  0.0120
                                            0.7639  0.0007 -0.0237 -0.0003 -0.0088
                                            0.0001 -0.0012 -0.0151 -0.0133
                ( 49.80%)   0.7057* C  10 s( 33.95%)p 1.94( 65.99%)d 0.00(  0.06%)
                                           -0.0000  0.5826  0.0095  0.2924  0.0283
                                           -0.7570  0.0006  0.0234 -0.0010 -0.0121
                                            0.0001 -0.0013 -0.0150 -0.0144
     9. (0.98783) BD ( 1) C   4 - C   5  
                ( 50.04%)   0.7074* C   4 s( 36.57%)p 1.73( 63.38%)d 0.00(  0.04%)
                                           -0.0000  0.6047  0.0078 -0.7811 -0.0120
                                            0.1478 -0.0390  0.0133  0.0018 -0.0108
                                           -0.0007 -0.0000  0.0132 -0.0126
                ( 49.96%)   0.7068* C   5 s( 35.42%)p 1.82( 64.53%)d 0.00(  0.05%)
                                            0.0000  0.5950  0.0118  0.7819 -0.0028
                                           -0.1772 -0.0426 -0.0266  0.0017 -0.0036
                                           -0.0013  0.0000  0.0182 -0.0115
    10. (0.84652) BD ( 2) C   4 - C   5  
                ( 44.43%)   0.6666* C   4 s(  0.00%)p 1.00( 99.92%)d 0.00(  0.08%)
                                            0.0000  0.0046 -0.0011  0.0273  0.0002
                                            0.0362 -0.0002  0.9985 -0.0109 -0.0004
                                           -0.0214  0.0185 -0.0013  0.0001
                ( 55.57%)   0.7454* C   5 s(  0.01%)p99.99( 99.93%)d 5.98(  0.06%)
                                           -0.0001  0.0096 -0.0031  0.0362  0.0016
                                            0.0417 -0.0014  0.9981 -0.0080  0.0009
                                            0.0219  0.0112  0.0002 -0.0021
    11. (0.98771) BD ( 1) C   4 - H  14  
                ( 63.36%)   0.7960* C   4 s( 29.57%)p 2.38( 70.40%)d 0.00(  0.03%)
                                            0.0003 -0.5435  0.0155 -0.2708  0.0106
                                            0.7938 -0.0061 -0.0189  0.0002  0.0098
                                           -0.0001  0.0006  0.0085  0.0105
                ( 36.64%)   0.6053* H  14 s( 99.89%)p 0.00(  0.11%)
                                           -0.9995  0.0018  0.0104 -0.0308  0.0004
    12. (0.98651) BD ( 1) C   5 - C   6  
                ( 49.32%)   0.7023* C   5 s( 34.77%)p 1.87( 65.18%)d 0.00(  0.05%)
                                            0.0001  0.5896  0.0055 -0.2785 -0.0252
                                            0.7568 -0.0066 -0.0272 -0.0001 -0.0096
                                            0.0001 -0.0015 -0.0161 -0.0130
                ( 50.68%)   0.7119* C   6 s( 33.92%)p 1.95( 66.04%)d 0.00(  0.05%)
                                           -0.0001  0.5824  0.0040  0.2477 -0.0191
                                           -0.7736 -0.0105  0.0044  0.0015 -0.0120
                                           -0.0003 -0.0014 -0.0119 -0.0145
    13. (0.98833) BD ( 1) C   5 - H  15  
                ( 64.01%)   0.8001* C   5 s( 29.71%)p 2.37( 70.27%)d 0.00(  0.02%)
                                            0.0003 -0.5448  0.0144  0.5550 -0.0109
                                            0.6268 -0.0017 -0.0410  0.0017 -0.0127
                                            0.0011  0.0008  0.0008  0.0091
                ( 35.99%)   0.5999* H  15 s( 99.89%)p 0.00(  0.11%)
                                           -0.9995  0.0043 -0.0226 -0.0237 -0.0002
    14. (0.98788) BD ( 1) C   6 - C   7  
                ( 52.04%)   0.7214* C   6 s( 31.77%)p 2.15( 68.19%)d 0.00(  0.04%)
                                            0.0001  0.5637 -0.0001 -0.8077  0.0158
                                            0.1657 -0.0015  0.0429 -0.0018 -0.0062
                                           -0.0025  0.0000  0.0139 -0.0134
                ( 47.96%)   0.6925* C   7 s( 29.89%)p 2.34( 70.05%)d 0.00(  0.06%)
                                            0.0003  0.5467  0.0067  0.8116 -0.0067
                                           -0.1940  0.0004 -0.0637 -0.0023 -0.0103
                                           -0.0029  0.0001  0.0191 -0.0108
    15. (0.98736) BD ( 1) C   6 - C   9  
                ( 50.37%)   0.7097* C   6 s( 34.24%)p 1.92( 65.71%)d 0.00(  0.06%)
                                           -0.0000  0.5851  0.0081  0.5315 -0.0128
                                            0.6105  0.0188 -0.0354 -0.0020  0.0180
                                           -0.0015 -0.0008 -0.0005 -0.0151
                ( 49.63%)   0.7045* C   9 s( 35.72%)p 1.80( 64.23%)d 0.00(  0.05%)
                                            0.0001  0.5976  0.0052 -0.5546 -0.0201
                                           -0.5756  0.0164  0.0525 -0.0010  0.0184
                                           -0.0020 -0.0022 -0.0030 -0.0137
    16. (0.99601) BD ( 1) C   7 - O   8  
                ( 33.72%)   0.5807* C   7 s( 21.80%)p 3.57( 77.94%)d 0.01(  0.26%)
                                            0.0000  0.4650  0.0422 -0.4958 -0.0235
                                           -0.6656 -0.0217 -0.2985 -0.0195  0.0371
                                            0.0149  0.0239 -0.0125 -0.0167
                ( 66.28%)   0.8141* O   8 s( 30.60%)p 2.27( 69.33%)d 0.00(  0.07%)
                                           -0.0001  0.5531  0.0058  0.4231  0.0031
                                            0.6309  0.0004  0.3410 -0.0013  0.0113
                                            0.0053  0.0197 -0.0121 -0.0063
    17. (0.95050) BD ( 1) C   7 - H  16  
                ( 63.10%)   0.7944* C   7 s( 23.44%)p 3.26( 76.52%)d 0.00(  0.04%)
                                           -0.0001  0.4839 -0.0156 -0.2285 -0.0097
                                            0.1332  0.0045  0.8337 -0.0086 -0.0029
                                           -0.0028  0.0029  0.0005  0.0193
                ( 36.90%)   0.6074* H  16 s( 99.90%)p 0.00(  0.10%)
                                            0.9995 -0.0075  0.0096 -0.0050 -0.0297
    18. (0.96801) BD ( 1) C   7 - H  17  
                ( 62.13%)   0.7882* C   7 s( 24.97%)p 3.00( 74.99%)d 0.00(  0.04%)
                                           -0.0003  0.4995 -0.0125 -0.2036 -0.0128
                                            0.7055 -0.0124 -0.4586  0.0072 -0.0057
                                           -0.0025 -0.0147 -0.0126 -0.0018
                ( 37.87%)   0.6154* H  17 s( 99.90%)p 0.00(  0.10%)
                                            0.9995 -0.0068  0.0083 -0.0244  0.0171
    19. (0.99362) BD ( 1) O   8 - H  18  
                ( 74.41%)   0.8626* O   8 s( 20.90%)p 3.78( 79.02%)d 0.00(  0.08%)
                                           -0.0002 -0.4567 -0.0195  0.8663  0.0326
                                           -0.0857  0.0147 -0.1764  0.0030  0.0164
                                            0.0156 -0.0060 -0.0144  0.0087
                ( 25.59%)   0.5059* H  18 s( 99.56%)p 0.00(  0.44%)
                                           -0.9978  0.0022 -0.0652  0.0023  0.0106
    20. (0.98668) BD ( 1) C   9 - C  10  
                ( 49.72%)   0.7051* C   9 s( 35.37%)p 1.83( 64.58%)d 0.00(  0.05%)
                                            0.0001  0.5946  0.0131  0.7894  0.0146
                                           -0.1440  0.0388 -0.0155 -0.0018 -0.0099
                                           -0.0004  0.0000  0.0148 -0.0119
                ( 50.28%)   0.7091* C  10 s( 36.26%)p 1.76( 63.70%)d 0.00(  0.04%)
                                           -0.0001  0.6020  0.0115 -0.7802  0.0025
                                            0.1628  0.0371  0.0187 -0.0020 -0.0019
                                           -0.0010 -0.0002  0.0164 -0.0122
    21. (0.86163) BD ( 2) C   9 - C  10  
                ( 49.49%)   0.7035* C   9 s(  0.00%)p 1.00( 99.94%)d 0.00(  0.06%)
                                            0.0000 -0.0065 -0.0010  0.0339  0.0009
                                            0.0514 -0.0005  0.9978 -0.0065  0.0002
                                            0.0183 -0.0164  0.0014  0.0006
                ( 50.51%)   0.7107* C  10 s(  0.00%)p 1.00( 99.94%)d 0.00(  0.06%)
                                            0.0000  0.0017 -0.0007  0.0347 -0.0001
                                            0.0455 -0.0001  0.9980 -0.0083 -0.0014
                                           -0.0225 -0.0096 -0.0004  0.0018
    22. (0.98910) BD ( 1) C   9 - H  19  
                ( 62.92%)   0.7932* C   9 s( 28.82%)p 2.47( 71.16%)d 0.00(  0.03%)
                                           -0.0003  0.5366 -0.0143 -0.2581  0.0122
                                            0.8024 -0.0060 -0.0291 -0.0005 -0.0085
                                            0.0000 -0.0011 -0.0109 -0.0098
                ( 37.08%)   0.6089* H  19 s( 99.90%)p 0.00(  0.10%)
                                            0.9995 -0.0025  0.0089 -0.0307  0.0015
    23. (0.98759) BD ( 1) C  10 - H  20  
                ( 62.94%)   0.7933* C  10 s( 29.71%)p 2.37( 70.27%)d 0.00(  0.03%)
                                           -0.0003  0.5448 -0.0139  0.5508 -0.0166
                                            0.6298  0.0056 -0.0488  0.0004  0.0129
                                           -0.0012 -0.0012 -0.0001 -0.0103
                ( 37.06%)   0.6088* H  20 s( 99.90%)p 0.00(  0.10%)
                                            0.9995 -0.0010 -0.0191 -0.0253  0.0019
    24. (0.99961) CR ( 1) C   1           s(100.00%)p 0.00(  0.00%)
                                            1.0000 -0.0000  0.0000  0.0002 -0.0000
                                           -0.0000  0.0000 -0.0000 -0.0000 -0.0000
                                            0.0000  0.0000  0.0000  0.0000
    25. (0.99982) CR ( 1) O   2           s(100.00%)p 0.00(  0.00%)
                                            1.0000 -0.0002  0.0000 -0.0001 -0.0000
                                            0.0001 -0.0000 -0.0000  0.0000 -0.0000
                                            0.0000 -0.0000 -0.0000  0.0000
    26. (0.99931) CR ( 1) C   3           s(100.00%)p 0.00(  0.00%)
                                            1.0000  0.0002 -0.0000 -0.0001  0.0000
                                           -0.0001 -0.0000  0.0000 -0.0000  0.0000
                                            0.0000 -0.0000  0.0000 -0.0000
    27. (0.99946) CR ( 1) C   4           s(100.00%)p 0.00(  0.00%)
                                            1.0000  0.0001 -0.0000 -0.0000 -0.0000
                                           -0.0003  0.0000 -0.0000  0.0000 -0.0000
                                            0.0000 -0.0000 -0.0000 -0.0000
    28. (0.99946) CR ( 1) C   5           s(100.00%)p 0.00(  0.00%)
                                            1.0000  0.0001 -0.0000 -0.0002  0.0000
                                           -0.0003  0.0000  0.0001 -0.0000  0.0000
                                            0.0000  0.0000  0.0000 -0.0000
    29. (0.99942) CR ( 1) C   6           s(100.00%)
                                            1.0000  0.0000  0.0000  0.0001 -0.0000
                                           -0.0001 -0.0000 -0.0000  0.0000  0.0000
                                            0.0000 -0.0000 -0.0000 -0.0000
    30. (0.99953) CR ( 1) C   7           s(100.00%)p 0.00(  0.00%)
                                            1.0000 -0.0000 -0.0000 -0.0003 -0.0000
                                            0.0003 -0.0000 -0.0000  0.0000  0.0000
                                           -0.0000 -0.0000 -0.0000  0.0000
    31. (0.99987) CR ( 1) O   8           s(100.00%)p 0.00(  0.00%)
                                            1.0000 -0.0000 -0.0000  0.0002  0.0000
                                            0.0000  0.0000  0.0000  0.0000  0.0000
                                            0.0000  0.0000 -0.0000  0.0000
    32. (0.99945) CR ( 1) C   9           s(100.00%)p 0.00(  0.00%)
                                            1.0000  0.0001 -0.0000 -0.0001  0.0000
                                            0.0003 -0.0000 -0.0001  0.0000 -0.0000
                                           -0.0000  0.0000 -0.0000 -0.0000
    33. (0.99946) CR ( 1) C  10           s(100.00%)p 0.00(  0.00%)
                                            1.0000  0.0002 -0.0000  0.0001 -0.0000
                                            0.0002  0.0000 -0.0000  0.0000  0.0000
                                            0.0000 -0.0000  0.0000 -0.0000
    34. (0.98228) LP ( 1) O   2           s( 34.23%)p 1.92( 65.73%)d 0.00(  0.04%)
                                            0.0002  0.5850 -0.0016  0.2100  0.0004
                                           -0.7827  0.0081  0.0239 -0.0003  0.0106
                                           -0.0005  0.0007  0.0155  0.0073
    35. (0.28051) LP*( 1) C   6           s(  0.03%)p99.99( 99.96%)d 0.44(  0.01%)
                                           -0.0000  0.0058  0.0155 -0.0526 -0.0037
                                           -0.0179 -0.0026 -0.9981 -0.0190 -0.0021
                                           -0.0103  0.0025 -0.0011 -0.0019
    36. (0.98942) LP ( 1) O   8           s( 48.47%)p 1.06( 51.50%)d 0.00(  0.04%)
                                           -0.0000  0.6961 -0.0127  0.2364 -0.0076
                                           -0.5729  0.0050 -0.3615  0.0025  0.0097
                                            0.0051 -0.0113  0.0108 -0.0013
    37. (0.94235) LP ( 2) O   8           s(  0.04%)p99.99( 99.90%)d 1.31(  0.06%)
                                            0.0000  0.0208 -0.0007 -0.1110  0.0030
                                            0.5152 -0.0095 -0.8491  0.0138 -0.0054
                                            0.0046 -0.0090 -0.0090 -0.0187
    38. (0.00145) RY*( 1) C   1           s( 22.57%)p 2.52( 56.94%)d 0.91( 20.49%)
                                           -0.0000  0.0068  0.4750 -0.0068 -0.7523
                                            0.0532  0.0005 -0.0019  0.0244 -0.0409
                                           -0.0154  0.0158  0.4482 -0.0431
    39. (0.00083) RY*( 2) C   1           s(  0.87%)p99.99( 96.76%)d 2.73(  2.37%)
                                            0.0000 -0.0253  0.0897  0.0495  0.0984
                                            0.0383 -0.9761 -0.0030  0.0349  0.1271
                                           -0.0108 -0.0054  0.0727 -0.0459
    40. (0.00057) RY*( 3) C   1           s(  0.00%)p 1.00( 26.94%)d 2.71( 73.06%)
                                           -0.0000  0.0000  0.0012  0.0002  0.0168
                                            0.0003  0.0212  0.0070  0.5183 -0.0442
                                           -0.6069 -0.5955  0.0020  0.0753
    41. (0.00020) RY*( 4) C   1           s(  8.70%)p 1.38( 12.00%)d 9.11( 79.29%)
                                            0.0000  0.0004  0.2950  0.0094 -0.3417
                                            0.0229 -0.0507 -0.0012  0.0083  0.1446
                                            0.0206 -0.0423 -0.8768 -0.0310
    42. (0.00003) RY*( 5) C   1           s(  0.02%)p99.99( 70.88%)d99.99( 29.10%)
    43. (0.00001) RY*( 6) C   1           s( 67.57%)p 0.48( 32.14%)d 0.00(  0.30%)
    44. (0.00000) RY*( 7) C   1           s(  0.00%)p 1.00(  2.16%)d45.23( 97.84%)
    45. (0.00001) RY*( 8) C   1           s(  0.09%)p25.28(  2.22%)d99.99( 97.69%)
    46. (0.00000) RY*( 9) C   1           s(  0.13%)p 3.82(  0.49%)d99.99( 99.38%)
    47. (0.00140) RY*( 1) O   2           s( 15.49%)p 4.87( 75.46%)d 0.58(  9.05%)
                                            0.0000 -0.0086  0.3935 -0.0046  0.0649
                                           -0.0109 -0.8657  0.0005  0.0276  0.1612
                                           -0.0170 -0.0003  0.2468 -0.0570
    48. (0.00056) RY*( 2) O   2           s(  0.00%)p 1.00( 86.08%)d 0.16( 13.92%)
                                           -0.0000 -0.0000  0.0018 -0.0001  0.0336
                                           -0.0002  0.0333 -0.0026  0.9266  0.0185
                                            0.2625  0.2623 -0.0001 -0.0334
    49. (0.00018) RY*( 3) O   2           s(  1.22%)p44.36( 54.04%)d36.72( 44.74%)
                                            0.0000 -0.0074  0.1101  0.0100  0.7072
                                            0.0038  0.1980 -0.0005 -0.0314 -0.3652
                                           -0.0187  0.0210  0.5417 -0.1406
    50. (0.00010) RY*( 4) O   2           s( 80.52%)p 0.23( 18.30%)d 0.01(  1.17%)
    51. (0.00007) RY*( 5) O   2           s(  0.00%)p 1.00( 11.28%)d 7.87( 88.72%)
    52. (0.00005) RY*( 6) O   2           s(  2.42%)p15.97( 38.72%)d24.28( 58.85%)
    53. (0.00000) RY*( 7) O   2           s(  0.00%)p 1.00(  2.72%)d35.81( 97.28%)
    54. (0.00000) RY*( 8) O   2           s(  0.29%)p40.20( 11.74%)d99.99( 87.96%)
    55. (0.00001) RY*( 9) O   2           s(  0.08%)p24.11(  1.88%)d99.99( 98.04%)
    56. (0.00318) RY*( 1) C   3           s(  0.57%)p99.99( 95.92%)d 6.21(  3.51%)
                                            0.0000  0.0452  0.0601  0.0060 -0.6091
                                           -0.0277  0.7664  0.0006 -0.0075 -0.1727
                                            0.0069  0.0054  0.0691 -0.0208
    57. (0.00193) RY*( 2) C   3           s(  1.05%)p74.02( 78.05%)d19.82( 20.89%)
                                            0.0000  0.0094  0.1022 -0.0262 -0.6304
                                           -0.0092 -0.6168  0.0011  0.0442 -0.4522
                                            0.0133  0.0169  0.0470 -0.0421
    58. (0.00108) RY*( 3) C   3           s( 69.18%)p 0.06(  4.28%)d 0.38( 26.55%)
                                            0.0000  0.0042  0.8317  0.0249  0.1904
                                           -0.0172  0.0748  0.0011  0.0031 -0.2360
                                            0.0055  0.0121 -0.4441  0.1111
    59. (0.00107) RY*( 4) C   3           s(  0.05%)p99.99( 20.47%)d99.99( 79.49%)
                                            0.0000  0.0001  0.0214 -0.0003 -0.0096
                                           -0.0022 -0.0179 -0.0485 -0.4493  0.0148
                                            0.8325 -0.3177  0.0196 -0.0167
    60. (0.00038) RY*( 5) C   3           s( 26.48%)p 0.01(  0.35%)d 2.76( 73.17%)
                                           -0.0000 -0.0028  0.5146 -0.0185 -0.0080
                                            0.0132 -0.0538 -0.0005  0.0058  0.2847
                                           -0.0188  0.0422  0.8050  0.0226
    61. (0.00036) RY*( 6) C   3           s(  0.02%)p 1.80(  0.04%)d99.99( 99.93%)
                                           -0.0000 -0.0001  0.0154 -0.0006  0.0027
                                            0.0003 -0.0011  0.0045  0.0200 -0.0448
                                           -0.3440 -0.9330  0.0444  0.0809
    62. (0.00025) RY*( 7) C   3           s(  0.00%)p 1.00( 79.69%)d 0.25( 20.31%)
                                           -0.0000  0.0000  0.0034 -0.0000 -0.0308
                                            0.0003 -0.0316  0.0061 -0.8916 -0.0100
                                           -0.4281  0.1395 -0.0122  0.0096
    63. (0.00013) RY*( 8) C   3           s(  1.64%)p13.09( 21.40%)d47.06( 76.96%)
                                            0.0000  0.0272  0.1250  0.0332 -0.4375
                                           -0.0050 -0.1453 -0.0008  0.0208  0.7877
                                           -0.0187 -0.0394 -0.3727  0.0909
    64. (0.00001) RY*( 9) C   3           s(  1.36%)p 0.03(  0.05%)d72.68( 98.60%)
    65. (0.00295) RY*( 1) C   4           s(  0.08%)p99.99( 95.65%)d51.78(  4.27%)
                                           -0.0000  0.0244  0.0152 -0.0032 -0.6237
                                            0.0331  0.7525 -0.0011 -0.0100 -0.1276
                                            0.0087 -0.0027 -0.1599 -0.0269
    66. (0.00154) RY*( 2) C   4           s(  0.91%)p99.99( 96.86%)d 2.45(  2.23%)
                                            0.0000  0.0111  0.0948 -0.0318  0.7688
                                           -0.0086  0.6117  0.0007 -0.0478 -0.1453
                                            0.0051  0.0040  0.0141 -0.0312
    67. (0.00051) RY*( 3) C   4           s( 96.24%)p 0.01(  0.70%)d 0.03(  3.06%)
                                            0.0000 -0.0073  0.9810  0.0024 -0.0673
                                           -0.0246 -0.0341  0.0022  0.0263  0.1491
                                           -0.0141 -0.0079  0.0757 -0.0485
    68. (0.00049) RY*( 4) C   4           s(  0.03%)p99.99( 76.44%)d99.99( 23.53%)
                                            0.0000 -0.0003  0.0177 -0.0005 -0.0276
                                           -0.0009 -0.0338 -0.0149 -0.8731 -0.0192
                                           -0.4349 -0.2105 -0.0060  0.0385
    69. (0.00008) RY*( 5) C   4           s(  2.01%)p 1.86(  3.73%)d47.00( 94.26%)
    70. (0.00007) RY*( 6) C   4           s(  0.01%)p99.99( 12.96%)d99.99( 87.03%)
    71. (0.00002) RY*( 7) C   4           s(  0.72%)p 3.22(  2.31%)d99.99( 96.98%)
    72. (0.00000) RY*( 8) C   4           s(  0.01%)p99.99( 10.57%)d99.99( 89.42%)
    73. (0.00000) RY*( 9) C   4           s(  0.07%)p13.43(  0.92%)d99.99( 99.01%)
    74. (0.00314) RY*( 1) C   5           s(  1.01%)p92.81( 93.90%)d 5.03(  5.09%)
                                            0.0000 -0.0226  0.0980 -0.0208 -0.8347
                                           -0.0240 -0.4845  0.0039  0.0804 -0.2194
                                           -0.0110  0.0160  0.0432  0.0228
    75. (0.00167) RY*( 2) C   5           s(  6.09%)p15.12( 92.04%)d 0.31(  1.87%)
                                           -0.0000  0.0176  0.2461  0.0212 -0.4635
                                           -0.0131  0.8361  0.0035  0.0772  0.0736
                                           -0.0420  0.0190  0.1015 -0.0290
    76. (0.00050) RY*( 3) C   5           s( 21.84%)p 3.33( 72.79%)d 0.25(  5.37%)
                                            0.0000 -0.0019  0.4673 -0.0108  0.1983
                                           -0.0015 -0.1014  0.0078  0.8235 -0.0164
                                           -0.0871  0.1982 -0.0802 -0.0103
    77. (0.00039) RY*( 4) C   5           s( 68.07%)p 0.39( 26.28%)d 0.08(  5.65%)
                                            0.0000 -0.0058  0.8250 -0.0154  0.1403
                                           -0.0081 -0.1019 -0.0004 -0.4821 -0.1440
                                            0.0547 -0.1412 -0.0290 -0.1097
    78. (0.00007) RY*( 5) C   5           s(  0.55%)p 3.83(  2.09%)d99.99( 97.36%)
    79. (0.00005) RY*( 6) C   5           s(  1.56%)p 3.60(  5.60%)d59.65( 92.84%)
    80. (0.00002) RY*( 7) C   5           s(  0.02%)p99.99(  4.58%)d99.99( 95.40%)
    81. (0.00002) RY*( 8) C   5           s(  0.40%)p 4.24(  1.71%)d99.99( 97.88%)
    82. (0.00001) RY*( 9) C   5           s(  0.55%)p 1.98(  1.10%)d99.99( 98.35%)
    83. (0.00283) RY*( 1) C   6           s(  8.66%)p 9.86( 85.45%)d 0.68(  5.88%)
                                            0.0000  0.0057  0.2943  0.0239  0.9121
                                           -0.0105  0.1257 -0.0013  0.0785 -0.1625
                                           -0.0206  0.0085  0.1770 -0.0248
    84. (0.00192) RY*( 2) C   6           s(  4.24%)p21.70( 91.98%)d 0.89(  3.78%)
                                           -0.0000  0.0020  0.2058  0.0103  0.0515
                                            0.0142 -0.9549  0.0053 -0.0705  0.0765
                                            0.0340 -0.0184  0.1716 -0.0319
    85. (0.00083) RY*( 3) C   6           s( 70.38%)p 0.15( 10.25%)d 0.28( 19.37%)
                                           -0.0000 -0.0100  0.8389 -0.0144 -0.2357
                                           -0.0007  0.1675  0.0129 -0.1361  0.0255
                                            0.3531 -0.1838 -0.1728 -0.0687
    86. (0.00047) RY*( 4) C   6           s(  9.25%)p 6.01( 55.63%)d 3.80( 35.12%)
                                           -0.0000 -0.0015  0.3041 -0.0086 -0.1004
                                           -0.0006 -0.0242 -0.0039  0.7386  0.2282
                                           -0.3904  0.3525 -0.1451  0.0374
    87. (0.00030) RY*( 5) C   6           s(  0.01%)p 1.00(  4.19%)d22.84( 95.80%)
                                           -0.0000  0.0005  0.0073 -0.0009 -0.0120
                                            0.0008 -0.0147 -0.0020  0.2039  0.0117
                                           -0.3907 -0.8922 -0.0088  0.0954
    88. (0.00016) RY*( 6) C   6           s(  2.26%)p12.09( 27.28%)d31.21( 70.46%)
                                            0.0000 -0.0019  0.1502 -0.0035  0.0326
                                           -0.0203  0.1459  0.0152 -0.4998  0.6465
                                           -0.4632  0.0992  0.2427  0.0569
    89. (0.00010) RY*( 7) C   6           s(  4.35%)p 2.68( 11.68%)d19.30( 83.97%)
    90. (0.00010) RY*( 8) C   6           s(  0.68%)p19.91( 13.50%)d99.99( 85.83%)
    91. (0.00001) RY*( 9) C   6           s(  0.22%)p 0.70(  0.15%)d99.99( 99.63%)
    92. (0.00240) RY*( 1) C   7           s( 10.84%)p 7.68( 83.22%)d 0.55(  5.94%)
                                            0.0000 -0.0139  0.3290  0.0085  0.0406
                                            0.0171 -0.9109  0.0178 -0.0117 -0.1171
                                            0.1182 -0.0003  0.1714  0.0481
    93. (0.00179) RY*( 2) C   7           s( 30.51%)p 1.31( 39.84%)d 0.97( 29.65%)
                                            0.0000  0.0115  0.5522 -0.0102  0.5570
                                            0.0250  0.2920  0.0040 -0.0459  0.2331
                                            0.0975 -0.1142  0.4644 -0.0628
    94. (0.00098) RY*( 3) C   7           s(  0.80%)p23.54( 18.75%)d99.99( 80.46%)
                                            0.0000 -0.0064  0.0890  0.0040  0.0266
                                            0.0034 -0.1213  0.0139 -0.4145  0.1527
                                           -0.5534 -0.4464 -0.2361 -0.4691
    95. (0.00047) RY*( 4) C   7           s(  1.35%)p52.36( 70.65%)d20.75( 28.00%)
                                           -0.0000 -0.0124  0.1155  0.0155 -0.0875
                                            0.0262  0.0611 -0.0094 -0.8331  0.0325
                                            0.0373  0.4053 -0.0329  0.3350
    96. (0.00019) RY*( 5) C   7           s( 26.56%)p 0.24(  6.35%)d 2.53( 67.08%)
                                            0.0000 -0.0010  0.5154  0.0239  0.1400
                                            0.0197  0.0517  0.0168  0.2001  0.0437
                                            0.1057  0.1867 -0.7888  0.0253
    97. (0.00014) RY*( 6) C   7           s(  9.79%)p 5.55( 54.37%)d 3.66( 35.83%)
                                            0.0000 -0.0251  0.3119  0.0186 -0.7318
                                            0.0337  0.0769  0.0194  0.0217  0.4364
                                            0.3088 -0.0862  0.1243 -0.2229
    98. (0.00001) RY*( 7) C   7           s( 14.50%)p 0.93( 13.49%)d 4.97( 72.01%)
    99. (0.00001) RY*( 8) C   7           s(  3.07%)p 3.26( 10.02%)d28.29( 86.91%)
   100. (0.00001) RY*( 9) C   7           s(  2.48%)p 1.54(  3.81%)d37.86( 93.71%)
   101. (0.00078) RY*( 1) O   8           s(  0.92%)p99.99( 92.51%)d 7.16(  6.57%)
                                            0.0000  0.0004  0.0958 -0.0025 -0.0063
                                            0.0059  0.4071 -0.0103 -0.8713  0.0623
                                           -0.1080 -0.1530 -0.0591 -0.1526
   102. (0.00057) RY*( 2) O   8           s( 23.43%)p 2.77( 64.88%)d 0.50( 11.69%)
                                           -0.0000  0.0064  0.4840 -0.0006  0.6667
                                           -0.0071 -0.4298 -0.0001 -0.1398  0.0792
                                            0.0373 -0.0883  0.3040 -0.0951
   103. (0.00003) RY*( 3) O   8           s(  2.34%)p37.65( 88.07%)d 4.10(  9.59%)
   104. (0.00001) RY*( 4) O   8           s( 70.36%)p 0.42( 29.51%)d 0.00(  0.13%)
   105. (0.00000) RY*( 5) O   8           s(  0.61%)p10.95(  6.66%)d99.99( 92.73%)
   106. (0.00000) RY*( 6) O   8           s(  0.05%)p33.20(  1.72%)d99.99( 98.23%)
   107. (0.00000) RY*( 7) O   8           s(  0.01%)p99.99(  5.27%)d99.99( 94.72%)
   108. (0.00001) RY*( 8) O   8           s(  2.09%)p 3.94(  8.26%)d42.79( 89.64%)
   109. (0.00000) RY*( 9) O   8           s(  0.18%)p18.63(  3.37%)d99.99( 96.45%)
   110. (0.00301) RY*( 1) C   9           s(  0.40%)p99.99( 93.50%)d15.32(  6.10%)
                                            0.0000 -0.0243  0.0583 -0.0132 -0.4355
                                            0.0306  0.8627 -0.0001 -0.0037  0.1359
                                           -0.0275  0.0074  0.2028  0.0249
   111. (0.00133) RY*( 2) C   9           s(  2.51%)p37.99( 95.19%)d 0.92(  2.30%)
                                            0.0000  0.0151  0.1576  0.0223 -0.8642
                                            0.0094 -0.4471  0.0005  0.0686 -0.1203
                                           -0.0269  0.0051  0.0841 -0.0268
   112. (0.00046) RY*( 3) C   9           s( 93.78%)p 0.04(  3.37%)d 0.03(  2.85%)
                                            0.0000 -0.0060  0.9684 -0.0132  0.1695
                                            0.0144  0.0053 -0.0008  0.0674  0.0909
                                            0.0828 -0.0147  0.0255 -0.1120
   113. (0.00029) RY*( 4) C   9           s(  0.18%)p99.99( 81.62%)d99.99( 18.20%)
                                            0.0000 -0.0005  0.0426  0.0000 -0.0499
                                            0.0017 -0.0413 -0.0055 -0.9011  0.0463
                                            0.2668  0.3235  0.0389 -0.0498
   114. (0.00008) RY*( 5) C   9           s(  0.67%)p14.40(  9.65%)d99.99( 89.68%)
   115. (0.00006) RY*( 6) C   9           s(  1.11%)p 3.64(  4.04%)d85.54( 94.85%)
   116. (0.00003) RY*( 7) C   9           s(  0.72%)p 6.26(  4.52%)d99.99( 94.76%)
   117. (0.00001) RY*( 8) C   9           s(  0.00%)p 1.00(  7.26%)d12.78( 92.74%)
   118. (0.00000) RY*( 9) C   9           s(  0.73%)p 1.31(  0.95%)d99.99( 98.32%)
   119. (0.00228) RY*( 1) C  10           s(  1.01%)p92.18( 93.50%)d 5.40(  5.48%)
                                            0.0000  0.0237  0.0979 -0.0205 -0.6136
                                           -0.0152 -0.7438  0.0018  0.0681  0.2299
                                           -0.0150 -0.0082  0.0139 -0.0384
   120. (0.00112) RY*( 2) C  10           s(  0.76%)p99.99( 97.43%)d 2.38(  1.81%)
                                            0.0000  0.0083  0.0868 -0.0102  0.7674
                                            0.0294 -0.6196 -0.0007  0.0225 -0.0098
                                           -0.0020  0.0014  0.1335 -0.0124
   121. (0.00060) RY*( 3) C  10           s( 95.35%)p 0.02(  1.51%)d 0.03(  3.14%)
                                           -0.0000 -0.0082  0.9765  0.0165 -0.0268
                                            0.0153  0.1037 -0.0003  0.0556 -0.1703
                                           -0.0007 -0.0021 -0.0273 -0.0409
   122. (0.00045) RY*( 4) C  10           s(  0.32%)p99.99( 86.28%)d41.85( 13.40%)
                                           -0.0000 -0.0002  0.0566  0.0004 -0.0245
                                            0.0009 -0.0580 -0.0083 -0.9267 -0.0045
                                           -0.1659  0.3251 -0.0178 -0.0213
   123. (0.00006) RY*( 5) C  10           s(  1.70%)p 2.52(  4.28%)d55.24( 94.02%)
   124. (0.00007) RY*( 6) C  10           s(  0.01%)p99.99(  6.66%)d99.99( 93.33%)
   125. (0.00004) RY*( 7) C  10           s(  0.82%)p 3.65(  3.00%)d99.99( 96.18%)
   126. (0.00001) RY*( 8) C  10           s(  0.02%)p99.99(  6.64%)d99.99( 93.34%)
   127. (0.00000) RY*( 9) C  10           s(  0.08%)p 9.83(  0.80%)d99.99( 99.12%)
   128. (0.00069) RY*( 1) H  11           s( 97.44%)p 0.03(  2.56%)
                                            0.0059  0.9871 -0.0546  0.1502 -0.0094
   129. (0.00008) RY*( 2) H  11           s(  1.42%)p69.64( 98.58%)
   130. (0.00008) RY*( 3) H  11           s(  0.37%)p99.99( 99.63%)
   131. (0.00001) RY*( 4) H  11           s(  0.87%)p99.99( 99.13%)
   132. (0.00025) RY*( 1) H  12           s( 97.27%)p 0.03(  2.73%)
                                            0.0056  0.9862  0.1180 -0.1156  0.0037
   133. (0.00008) RY*( 2) H  12           s(  0.00%)p 1.00(100.00%)
   134. (0.00005) RY*( 3) H  12           s(  2.26%)p43.23( 97.74%)
   135. (0.00000) RY*( 4) H  12           s(  0.57%)p99.99( 99.43%)
   136. (0.00069) RY*( 1) H  13           s( 97.41%)p 0.03(  2.59%)
                                            0.0058  0.9869 -0.0554  0.1511  0.0023
   137. (0.00009) RY*( 2) H  13           s(  1.73%)p56.65( 98.27%)
   138. (0.00007) RY*( 3) H  13           s(  0.11%)p99.99( 99.89%)
   139. (0.00001) RY*( 4) H  13           s(  0.84%)p99.99( 99.16%)
   140. (0.00090) RY*( 1) H  14           s( 99.56%)p 0.00(  0.44%)
                                            0.0040  0.9978  0.0157 -0.0646  0.0040
   141. (0.00005) RY*( 2) H  14           s(  0.07%)p99.99( 99.93%)
   142. (0.00005) RY*( 3) H  14           s(  0.00%)p 1.00(100.00%)
   143. (0.00003) RY*( 4) H  14           s(  0.48%)p99.99( 99.52%)
   144. (0.00129) RY*( 1) H  15           s( 99.19%)p 0.01(  0.81%)
                                            0.0059  0.9959 -0.0858  0.0130 -0.0242
   145. (0.00006) RY*( 2) H  15           s(  0.31%)p99.99( 99.69%)
   146. (0.00003) RY*( 3) H  15           s(  0.06%)p99.99( 99.94%)
   147. (0.00004) RY*( 4) H  15           s(  0.54%)p99.99( 99.46%)
   148. (0.00067) RY*( 1) H  16           s( 98.86%)p 0.01(  1.14%)
                                            0.0098  0.9942 -0.0107  0.0875  0.0602
   149. (0.00014) RY*( 2) H  16           s(  0.11%)p99.99( 99.89%)
                                            0.0010  0.0331  0.7636 -0.5330  0.3629
   150. (0.00007) RY*( 3) H  16           s(  0.08%)p99.99( 99.92%)
   151. (0.00001) RY*( 4) H  16           s(  1.05%)p94.20( 98.95%)
   152. (0.00094) RY*( 1) H  17           s( 98.41%)p 0.02(  1.59%)
                                            0.0077  0.9920 -0.0056  0.0951  0.0828
   153. (0.00012) RY*( 2) H  17           s(  0.44%)p99.99( 99.56%)
                                            0.0020  0.0659  0.7765 -0.1038 -0.6180
   154. (0.00006) RY*( 3) H  17           s(  0.38%)p99.99( 99.62%)
   155. (0.00001) RY*( 4) H  17           s(  0.87%)p99.99( 99.13%)
   156. (0.00074) RY*( 1) H  18           s(  3.39%)p28.46( 96.61%)
                                            0.0021  0.1842  0.0794 -0.5967  0.7770
   157. (0.00062) RY*( 2) H  18           s( 36.73%)p 1.72( 63.27%)
                                            0.0102  0.6059 -0.2416 -0.5389 -0.5329
   158. (0.00037) RY*( 3) H  18           s( 55.26%)p 0.81( 44.74%)
                                            0.0127  0.7433 -0.1008  0.5941  0.2903
   159. (0.00001) RY*( 4) H  18           s(  5.06%)p18.78( 94.94%)
   160. (0.00082) RY*( 1) H  19           s( 99.63%)p 0.00(  0.37%)
                                            0.0043  0.9981 -0.0362  0.0485 -0.0083
   161. (0.00006) RY*( 2) H  19           s(  0.00%)p 1.00(100.00%)
   162. (0.00003) RY*( 3) H  19           s(  0.33%)p99.99( 99.67%)
   163. (0.00004) RY*( 4) H  19           s(  0.14%)p99.99( 99.86%)
   164. (0.00067) RY*( 1) H  20           s( 99.46%)p 0.01(  0.54%)
                                            0.0030  0.9973  0.0684  0.0274 -0.0035
   165. (0.00007) RY*( 2) H  20           s(  0.00%)p 1.00(100.00%)
   166. (0.00004) RY*( 3) H  20           s(  0.45%)p99.99( 99.55%)
   167. (0.00003) RY*( 4) H  20           s(  0.20%)p99.99( 99.80%)
   168. (0.00399) BD*( 1) C   1 - O   2  
                ( 70.48%)   0.8395* C   1 s( 20.96%)p 3.75( 78.69%)d 0.02(  0.35%)
                                            0.0001  0.4571  0.0262 -0.6462 -0.0143
                                           -0.6030 -0.0589  0.0450  0.0028  0.0509
                                           -0.0039 -0.0036  0.0048 -0.0300
                ( 29.52%)  -0.5433* O   2 s( 31.76%)p 2.15( 68.17%)d 0.00(  0.07%)
                                            0.0001  0.5636  0.0007  0.5882  0.0142
                                            0.5776 -0.0141 -0.0408  0.0000  0.0173
                                           -0.0010 -0.0020 -0.0127 -0.0141
   169. (0.00565) BD*( 1) C   1 - H  11  
                ( 38.46%)   0.6202* C   1 s( 26.37%)p 2.79( 73.59%)d 0.00(  0.04%)
                                           -0.0000 -0.5133  0.0139  0.0633 -0.0272
                                           -0.5060 -0.0010 -0.6893  0.0017  0.0053
                                            0.0056 -0.0151  0.0056 -0.0110
                ( 61.54%)  -0.7844* H  11 s( 99.90%)p 0.00(  0.10%)
                                           -0.9995  0.0036  0.0050  0.0188  0.0241
   170. (0.00364) BD*( 1) C   1 - H  12  
                ( 37.72%)   0.6141* C   1 s( 26.33%)p 2.80( 73.62%)d 0.00(  0.04%)
                                            0.0001 -0.5129 -0.0152 -0.7501  0.0169
                                            0.4162 -0.0066  0.0065 -0.0002  0.0181
                                           -0.0001 -0.0002 -0.0061  0.0082
                ( 62.28%)  -0.7892* H  12 s( 99.90%)p 0.00(  0.10%)
                                           -0.9995  0.0008  0.0284 -0.0123 -0.0004
   171. (0.00565) BD*( 1) C   1 - H  13  
                ( 38.44%)   0.6200* C   1 s( 26.39%)p 2.79( 73.57%)d 0.00(  0.04%)
                                           -0.0000 -0.5135  0.0138  0.1077 -0.0272
                                           -0.4484 -0.0009  0.7227  0.0001  0.0057
                                           -0.0076  0.0135  0.0040 -0.0122
                ( 61.56%)  -0.7846* H  13 s( 99.90%)p 0.00(  0.10%)
                                           -0.9995  0.0036  0.0034  0.0167 -0.0258
   172. (0.01713) BD*( 1) O   2 - C   3  
                ( 31.92%)   0.5650* O   2 s( 33.98%)p 1.94( 65.94%)d 0.00(  0.07%)
                                            0.0000  0.5829  0.0024 -0.7796 -0.0055
                                            0.2267 -0.0032  0.0143  0.0003 -0.0198
                                           -0.0004  0.0001  0.0116 -0.0144
                ( 68.08%)  -0.8251* C   3 s( 24.84%)p 3.01( 74.87%)d 0.01(  0.29%)
                                           -0.0001  0.4982 -0.0153  0.8398  0.0244
                                           -0.2032 -0.0319 -0.0219  0.0005 -0.0215
                                           -0.0022  0.0005  0.0405 -0.0272
   173. (0.12768) BD*( 2) O   2 - C   3  
                ( 28.14%)   0.5305* O   2 s(  0.00%)p 1.00( 99.91%)d 0.00(  0.09%)
                                           -0.0000 -0.0007 -0.0001 -0.0302 -0.0000
                                           -0.0391  0.0000 -0.9984 -0.0013 -0.0000
                                            0.0177 -0.0232  0.0014  0.0006
                ( 71.86%)  -0.8477* C   3 s(  0.00%)p 1.00( 99.78%)d 0.00(  0.21%)
                                            0.0000 -0.0040 -0.0002 -0.0323  0.0005
                                           -0.0355  0.0007 -0.9976  0.0165 -0.0013
                                           -0.0446  0.0121 -0.0019  0.0018
   174. (0.01234) BD*( 1) C   3 - C   4  
                ( 49.10%)   0.7007* C   3 s( 36.62%)p 1.73( 63.33%)d 0.00(  0.05%)
                                            0.0003 -0.6051  0.0038  0.5074 -0.0421
                                            0.6104  0.0160 -0.0357  0.0008 -0.0175
                                            0.0011  0.0015  0.0035  0.0132
                ( 50.90%)  -0.7135* C   4 s( 33.78%)p 1.96( 66.16%)d 0.00(  0.06%)
                                           -0.0002 -0.5810 -0.0160 -0.5604 -0.0330
                                           -0.5872  0.0131  0.0393  0.0006 -0.0197
                                            0.0014  0.0016  0.0030  0.0148
   175. (0.01525) BD*( 1) C   3 - C  10  
                ( 49.80%)   0.7057* C   3 s( 38.20%)p 1.62( 61.76%)d 0.00(  0.05%)
                                            0.0000 -0.6180 -0.0066  0.1825 -0.0120
                                           -0.7639 -0.0007  0.0237  0.0003  0.0088
                                           -0.0001  0.0012  0.0151  0.0133
                ( 50.20%)  -0.7086* C  10 s( 33.95%)p 1.94( 65.99%)d 0.00(  0.06%)
                                            0.0000 -0.5826 -0.0095 -0.2924 -0.0283
                                            0.7570 -0.0006 -0.0234  0.0010  0.0121
                                           -0.0001  0.0013  0.0150  0.0144
   176. (0.00694) BD*( 1) C   4 - C   5  
                ( 49.96%)   0.7068* C   4 s( 36.57%)p 1.73( 63.38%)d 0.00(  0.04%)
                                            0.0000 -0.6047 -0.0078  0.7811  0.0120
                                           -0.1478  0.0390 -0.0133 -0.0018  0.0108
                                            0.0007  0.0000 -0.0132  0.0126
                ( 50.04%)  -0.7074* C   5 s( 35.42%)p 1.82( 64.53%)d 0.00(  0.05%)
                                           -0.0000 -0.5950 -0.0118 -0.7819  0.0028
                                            0.1772  0.0426  0.0266 -0.0017  0.0036
                                            0.0013 -0.0000 -0.0182  0.0115
   177. (0.03343) BD*( 2) C   4 - C   5  
                ( 55.57%)   0.7454* C   4 s(  0.00%)p 1.00( 99.92%)d 0.00(  0.08%)
                                            0.0000  0.0046 -0.0011  0.0273  0.0002
                                            0.0362 -0.0002  0.9985 -0.0109 -0.0004
                                           -0.0214  0.0185 -0.0013  0.0001
                ( 44.43%)  -0.6666* C   5 s(  0.01%)p99.99( 99.93%)d 5.98(  0.06%)
                                           -0.0001  0.0096 -0.0031  0.0362  0.0016
                                            0.0417 -0.0014  0.9981 -0.0080  0.0009
                                            0.0219  0.0112  0.0002 -0.0021
   178. (0.00628) BD*( 1) C   4 - H  14  
                ( 36.64%)   0.6053* C   4 s( 29.57%)p 2.38( 70.40%)d 0.00(  0.03%)
                                           -0.0003  0.5435 -0.0155  0.2708 -0.0106
                                           -0.7938  0.0061  0.0189 -0.0002 -0.0098
                                            0.0001 -0.0006 -0.0085 -0.0105
                ( 63.36%)  -0.7960* H  14 s( 99.89%)p 0.00(  0.11%)
                                            0.9995 -0.0018 -0.0104  0.0308 -0.0004
   179. (0.01292) BD*( 1) C   5 - C   6  
                ( 50.68%)   0.7119* C   5 s( 34.77%)p 1.87( 65.18%)d 0.00(  0.05%)
                                            0.0001  0.5896  0.0055 -0.2785 -0.0252
                                            0.7568 -0.0066 -0.0272 -0.0001 -0.0096
                                            0.0001 -0.0015 -0.0161 -0.0130
                ( 49.32%)  -0.7023* C   6 s( 33.92%)p 1.95( 66.04%)d 0.00(  0.05%)
                                           -0.0001  0.5824  0.0040  0.2477 -0.0191
                                           -0.7736 -0.0105  0.0044  0.0015 -0.0120
                                           -0.0003 -0.0014 -0.0119 -0.0145
   180. (0.00747) BD*( 1) C   5 - H  15  
                ( 35.99%)   0.5999* C   5 s( 29.71%)p 2.37( 70.27%)d 0.00(  0.02%)
                                           -0.0003  0.5448 -0.0144 -0.5550  0.0109
                                           -0.6268  0.0017  0.0410 -0.0017  0.0127
                                           -0.0011 -0.0008 -0.0008 -0.0091
                ( 64.01%)  -0.8001* H  15 s( 99.89%)p 0.00(  0.11%)
                                            0.9995 -0.0043  0.0226  0.0237  0.0002
   181. (0.01506) BD*( 1) C   6 - C   7  
                ( 47.96%)   0.6925* C   6 s( 31.77%)p 2.15( 68.19%)d 0.00(  0.04%)
                                           -0.0001 -0.5637  0.0001  0.8077 -0.0158
                                           -0.1657  0.0015 -0.0429  0.0018  0.0062
                                            0.0025 -0.0000 -0.0139  0.0134
                ( 52.04%)  -0.7214* C   7 s( 29.89%)p 2.34( 70.05%)d 0.00(  0.06%)
                                           -0.0003 -0.5467 -0.0067 -0.8116  0.0067
                                            0.1940 -0.0004  0.0637  0.0023  0.0103
                                            0.0029 -0.0001 -0.0191  0.0108
   182. (0.01151) BD*( 1) C   6 - C   9  
                ( 49.63%)   0.7045* C   6 s( 34.24%)p 1.92( 65.71%)d 0.00(  0.06%)
                                            0.0000 -0.5851 -0.0081 -0.5315  0.0128
                                           -0.6105 -0.0188  0.0354  0.0020 -0.0180
                                            0.0015  0.0008  0.0005  0.0151
                ( 50.37%)  -0.7097* C   9 s( 35.72%)p 1.80( 64.23%)d 0.00(  0.05%)
                                           -0.0001 -0.5976 -0.0052  0.5546  0.0201
                                            0.5756 -0.0164 -0.0525  0.0010 -0.0184
                                            0.0020  0.0022  0.0030  0.0137
   183. (0.00290) BD*( 1) C   7 - O   8  
                ( 66.28%)   0.8141* C   7 s( 21.80%)p 3.57( 77.94%)d 0.01(  0.26%)
                                            0.0000  0.4650  0.0422 -0.4958 -0.0235
                                           -0.6656 -0.0217 -0.2985 -0.0195  0.0371
                                            0.0149  0.0239 -0.0125 -0.0167
                ( 33.72%)  -0.5807* O   8 s( 30.60%)p 2.27( 69.33%)d 0.00(  0.07%)
                                           -0.0001  0.5531  0.0058  0.4231  0.0031
                                            0.6309  0.0004  0.3410 -0.0013  0.0113
                                            0.0053  0.0197 -0.0121 -0.0063
   184. (0.00888) BD*( 1) C   7 - H  16  
                ( 36.90%)   0.6074* C   7 s( 23.44%)p 3.26( 76.52%)d 0.00(  0.04%)
                                            0.0001 -0.4839  0.0156  0.2285  0.0097
                                           -0.1332 -0.0045 -0.8337  0.0086  0.0029
                                            0.0028 -0.0029 -0.0005 -0.0193
                ( 63.10%)  -0.7944* H  16 s( 99.90%)p 0.00(  0.10%)
                                           -0.9995  0.0075 -0.0096  0.0050  0.0297
   185. (0.01206) BD*( 1) C   7 - H  17  
                ( 37.87%)   0.6154* C   7 s( 24.97%)p 3.00( 74.99%)d 0.00(  0.04%)
                                            0.0003 -0.4995  0.0125  0.2036  0.0128
                                           -0.7055  0.0124  0.4586 -0.0072  0.0057
                                            0.0025  0.0147  0.0126  0.0018
                ( 62.13%)  -0.7882* H  17 s( 99.90%)p 0.00(  0.10%)
                                           -0.9995  0.0068 -0.0083  0.0244 -0.0171
   186. (0.00217) BD*( 1) O   8 - H  18  
                ( 25.59%)   0.5059* O   8 s( 20.90%)p 3.78( 79.02%)d 0.00(  0.08%)
                                            0.0002  0.4567  0.0195 -0.8663 -0.0326
                                            0.0857 -0.0147  0.1764 -0.0030 -0.0164
                                           -0.0156  0.0060  0.0144 -0.0087
                ( 74.41%)  -0.8626* H  18 s( 99.56%)p 0.00(  0.44%)
                                            0.9978 -0.0022  0.0652 -0.0023 -0.0106
   187. (0.00740) BD*( 1) C   9 - C  10  
                ( 50.28%)   0.7091* C   9 s( 35.37%)p 1.83( 64.58%)d 0.00(  0.05%)
                                            0.0001  0.5946  0.0131  0.7894  0.0146
                                           -0.1440  0.0388 -0.0155 -0.0018 -0.0099
                                           -0.0004  0.0000  0.0148 -0.0119
                ( 49.72%)  -0.7051* C  10 s( 36.26%)p 1.76( 63.70%)d 0.00(  0.04%)
                                           -0.0001  0.6020  0.0115 -0.7802  0.0025
                                            0.1628  0.0371  0.0187 -0.0020 -0.0019
                                           -0.0010 -0.0002  0.0164 -0.0122
   188. (0.03731) BD*( 2) C   9 - C  10  
                ( 50.51%)   0.7107* C   9 s(  0.00%)p 1.00( 99.94%)d 0.00(  0.06%)
                                            0.0000 -0.0065 -0.0010  0.0339  0.0009
                                            0.0514 -0.0005  0.9978 -0.0065  0.0002
                                            0.0183 -0.0164  0.0014  0.0006
                ( 49.49%)  -0.7035* C  10 s(  0.00%)p 1.00( 99.94%)d 0.00(  0.06%)
                                            0.0000  0.0017 -0.0007  0.0347 -0.0001
                                            0.0455 -0.0001  0.9980 -0.0083 -0.0014
                                           -0.0225 -0.0096 -0.0004  0.0018
   189. (0.00710) BD*( 1) C   9 - H  19  
                ( 37.08%)   0.6089* C   9 s( 28.82%)p 2.47( 71.16%)d 0.00(  0.03%)
                                            0.0003 -0.5366  0.0143  0.2581 -0.0122
                                           -0.8024  0.0060  0.0291  0.0005  0.0085
                                           -0.0000  0.0011  0.0109  0.0098
                ( 62.92%)  -0.7932* H  19 s( 99.90%)p 0.00(  0.10%)
                                           -0.9995  0.0025 -0.0089  0.0307 -0.0015
   190. (0.00670) BD*( 1) C  10 - H  20  
                ( 37.06%)   0.6088* C  10 s( 29.71%)p 2.37( 70.27%)d 0.00(  0.03%)
                                            0.0003 -0.5448  0.0139 -0.5508  0.0166
                                           -0.6298 -0.0056  0.0488 -0.0004 -0.0129
                                            0.0012  0.0012  0.0001  0.0103
                ( 62.94%)  -0.7933* H  20 s( 99.90%)p 0.00(  0.10%)
                                           -0.9995  0.0010  0.0191  0.0253 -0.0019


 NHO Directionality and "Bond Bending" (deviations from line of nuclear centers)

         [Thresholds for printing:  angular deviation  >  1.0 degree]
                                    hybrid p-character > 25.0%
                                    orbital occupancy  >  0.10e

                                Line of Centers        Hybrid 1              Hybrid 2
                                ---------------  -------------------   ------------------
                NBO               Theta   Phi    Theta   Phi    Dev    Theta   Phi    Dev
 ========================================================================================
     1. BD (   1) C   1 - O   2    87.1  225.2     --     --    --      92.8   43.1   2.1
     2. BD (   1) C   1 - H  11    37.9   92.9    36.5   94.1   1.6      --     --    --
     3. BD (   1) C   1 - H  12    90.5  331.9    90.4  330.8   1.1      --     --    --
     4. BD (   1) C   1 - H  13   146.4   98.5   147.7  100.2   1.7      --     --    --
     6. BD (   2) O   2 - C   3    88.8  164.0     2.8   52.3  89.8      2.8   47.5  90.0
     7. BD (   1) C   3 - C   4    87.3  227.8    87.4  233.4   5.6     92.8   44.1   3.7
     8. BD (   1) C   3 - C  10    91.6  108.5    91.8  102.6   6.0     88.4  293.0   4.4
     9. BD (   1) C   4 - C   5    88.5  168.2    88.9  172.2   4.0     91.8  344.2   3.9
    10. BD (   2) C   4 - C   5    88.5  168.2     2.6   52.6  89.7      3.2   46.8  89.8
    11. BD (   1) C   4 - H  14    88.9  289.6    88.7  288.3   1.3      --     --    --
    12. BD (   1) C   5 - C   6    91.4  109.1    91.9  112.0   2.9     89.6  286.3   3.1
    13. BD (   1) C   5 - H  15    87.8  227.9    87.3  229.0   1.2      --     --    --
    14. BD (   1) C   6 - C   7    86.6  168.1     --     --    --      94.6  346.5   2.0
    15. BD (   1) C   6 - C   9    93.2   47.4    92.6   50.5   3.2     86.3  224.2   3.2
    16. BD (   1) C   7 - O   8   111.5  235.1   110.3  232.9   2.4     66.0   56.0   2.7
    17. BD (   1) C   7 - H  16    17.0  144.3    18.4  150.0   2.3      --     --    --
    18. BD (   1) C   7 - H  17   119.5  102.3   121.9  107.3   5.0      --     --    --
    19. BD (   1) O   8 - H  18    76.4  171.4    79.1  175.5   4.9      --     --    --
    20. BD (   1) C   9 - C  10    91.2  348.9    91.2  352.5   3.6     88.8  165.6   3.3
    21. BD (   2) C   9 - C  10    91.2  348.9   176.4  235.6  90.2      3.3   52.7  90.3
    34. LP (   1) O   2             --     --     88.3  285.2   --       --     --    --
    35. LP*(   1) C   6             --     --    176.6  199.9   --       --     --    --
    36. LP (   1) O   8             --     --    120.4  291.9   --       --     --    --
    37. LP (   2) O   8             --     --    148.2  102.1   --       --     --    --
   173. BD*(   2) O   2 - C   3    88.8  164.0     2.8   52.3  89.8      2.8   47.5  90.0


 Second Order Perturbation Theory Analysis of Fock Matrix in NBO Basis

     Threshold for printing:   0.25 kcal/mol
                                                                              E(2)  E(j)-E(i) F(i,j)
         Donor NBO (i)                     Acceptor NBO (j)                 kcal/mol   a.u.    a.u. 
 ===================================================================================================

 within unit  1
   1. BD (   1) C   1 - O   2        / 56. RY*(   1) C   3                    0.60    1.71    0.040
   1. BD (   1) C   1 - O   2        / 57. RY*(   2) C   3                    0.58    2.08    0.044
   1. BD (   1) C   1 - O   2        /174. BD*(   1) C   3 - C   4            1.39    1.40    0.056
   2. BD (   1) C   1 - H  11        / 48. RY*(   2) O   2                    0.30    1.79    0.029
   2. BD (   1) C   1 - H  11        /173. BD*(   2) O   2 - C   3            0.89    0.45    0.027
   3. BD (   1) C   1 - H  12        / 47. RY*(   1) O   2                    0.30    1.78    0.029
   3. BD (   1) C   1 - H  12        /172. BD*(   1) O   2 - C   3            2.03    0.84    0.052
   4. BD (   1) C   1 - H  13        / 48. RY*(   2) O   2                    0.30    1.79    0.030
   4. BD (   1) C   1 - H  13        /173. BD*(   2) O   2 - C   3            0.90    0.45    0.027
   5. BD (   1) O   2 - C   3        / 39. RY*(   2) C   1                    0.65    1.53    0.040
   5. BD (   1) O   2 - C   3        / 65. RY*(   1) C   4                    0.27    2.02    0.029
   5. BD (   1) O   2 - C   3        /170. BD*(   1) C   1 - H  12            0.31    1.41    0.027
   5. BD (   1) O   2 - C   3        /174. BD*(   1) C   3 - C   4            0.38    1.47    0.030
   5. BD (   1) O   2 - C   3        /175. BD*(   1) C   3 - C  10            0.44    1.46    0.032
   5. BD (   1) O   2 - C   3        /176. BD*(   1) C   4 - C   5            0.75    1.51    0.043
   5. BD (   1) O   2 - C   3        /187. BD*(   1) C   9 - C  10            0.60    1.49    0.038
   6. BD (   2) O   2 - C   3        / 40. RY*(   3) C   1                    0.50    2.10    0.042
   6. BD (   2) O   2 - C   3        / 68. RY*(   4) C   4                    0.48    1.26    0.032
   6. BD (   2) O   2 - C   3        /122. RY*(   4) C  10                    0.39    1.11    0.027
   6. BD (   2) O   2 - C   3        /169. BD*(   1) C   1 - H  11            1.57    0.83    0.047
   6. BD (   2) O   2 - C   3        /171. BD*(   1) C   1 - H  13            1.58    0.83    0.047
   6. BD (   2) O   2 - C   3        /173. BD*(   2) O   2 - C   3            0.79    0.33    0.021
   6. BD (   2) O   2 - C   3        /177. BD*(   2) C   4 - C   5            4.33    0.42    0.055
   6. BD (   2) O   2 - C   3        /188. BD*(   2) C   9 - C  10            3.60    0.41    0.049
   7. BD (   1) C   3 - C   4        / 47. RY*(   1) O   2                    0.42    1.99    0.037
   7. BD (   1) C   3 - C   4        / 74. RY*(   1) C   5                    0.26    1.84    0.028
   7. BD (   1) C   3 - C   4        / 75. RY*(   2) C   5                    0.96    1.46    0.047
   7. BD (   1) C   3 - C   4        /119. RY*(   1) C  10                    0.36    1.85    0.033
   7. BD (   1) C   3 - C   4        /120. RY*(   2) C  10                    0.32    1.48    0.028
   7. BD (   1) C   3 - C   4        /168. BD*(   1) C   1 - O   2            1.50    1.01    0.049
   7. BD (   1) C   3 - C   4        /172. BD*(   1) O   2 - C   3            0.32    1.05    0.023
   7. BD (   1) C   3 - C   4        /175. BD*(   1) C   3 - C  10            1.96    1.24    0.062
   7. BD (   1) C   3 - C   4        /176. BD*(   1) C   4 - C   5            1.23    1.29    0.050
   7. BD (   1) C   3 - C   4        /178. BD*(   1) C   4 - H  14            0.54    1.19    0.032
   7. BD (   1) C   3 - C   4        /180. BD*(   1) C   5 - H  15            1.11    1.20    0.046
   7. BD (   1) C   3 - C   4        /190. BD*(   1) C  10 - H  20            1.24    1.18    0.048
   8. BD (   1) C   3 - C  10        / 47. RY*(   1) O   2                    0.27    2.01    0.030
   8. BD (   1) C   3 - C  10        / 65. RY*(   1) C   4                    0.72    1.82    0.046
   8. BD (   1) C   3 - C  10        /110. RY*(   1) C   9                    0.37    1.87    0.033
   8. BD (   1) C   3 - C  10        /111. RY*(   2) C   9                    0.77    1.45    0.042
   8. BD (   1) C   3 - C  10        /174. BD*(   1) C   3 - C   4            2.05    1.26    0.064
   8. BD (   1) C   3 - C  10        /178. BD*(   1) C   4 - H  14            0.96    1.20    0.043
   8. BD (   1) C   3 - C  10        /187. BD*(   1) C   9 - C  10            1.41    1.28    0.054
   8. BD (   1) C   3 - C  10        /189. BD*(   1) C   9 - H  19            1.04    1.19    0.044
   8. BD (   1) C   3 - C  10        /190. BD*(   1) C  10 - H  20            0.67    1.19    0.036
   9. BD (   1) C   4 - C   5        / 56. RY*(   1) C   3                    0.85    1.55    0.046
   9. BD (   1) C   4 - C   5        / 83. RY*(   1) C   6                    0.84    1.84    0.050
   9. BD (   1) C   4 - C   5        / 84. RY*(   2) C   6                    0.26    1.63    0.026
   9. BD (   1) C   4 - C   5        /172. BD*(   1) O   2 - C   3            1.85    1.04    0.056
   9. BD (   1) C   4 - C   5        /174. BD*(   1) C   3 - C   4            1.22    1.24    0.049
   9. BD (   1) C   4 - C   5        /178. BD*(   1) C   4 - H  14            0.81    1.18    0.039
   9. BD (   1) C   4 - C   5        /179. BD*(   1) C   5 - C   6            1.54    1.25    0.056
   9. BD (   1) C   4 - C   5        /180. BD*(   1) C   5 - H  15            0.72    1.19    0.037
   9. BD (   1) C   4 - C   5        /181. BD*(   1) C   6 - C   7            1.66    1.11    0.054
  10. BD (   2) C   4 - C   5        / 35. LP*(   1) C   6                   30.65    0.18    0.099
  10. BD (   2) C   4 - C   5        / 87. RY*(   5) C   6                    0.25    2.12    0.032
  10. BD (   2) C   4 - C   5        /173. BD*(   2) O   2 - C   3           14.91    0.21    0.071
  10. BD (   2) C   4 - C   5        /177. BD*(   2) C   4 - C   5            0.27    0.30    0.012
  11. BD (   1) C   4 - H  14        / 74. RY*(   1) C   5                    0.30    1.64    0.028
  11. BD (   1) C   4 - H  14        /172. BD*(   1) O   2 - C   3            0.65    0.85    0.030
  11. BD (   1) C   4 - H  14        /174. BD*(   1) C   3 - C   4            0.28    1.05    0.022
  11. BD (   1) C   4 - H  14        /175. BD*(   1) C   3 - C  10            2.26    1.04    0.061
  11. BD (   1) C   4 - H  14        /176. BD*(   1) C   4 - C   5            0.64    1.09    0.033
  11. BD (   1) C   4 - H  14        /179. BD*(   1) C   5 - C   6            2.02    1.07    0.059
  12. BD (   1) C   5 - C   6        / 66. RY*(   2) C   4                    1.04    1.42    0.049
  12. BD (   1) C   5 - C   6        / 92. RY*(   1) C   7                    0.37    1.34    0.028
  12. BD (   1) C   5 - C   6        /110. RY*(   1) C   9                    0.41    1.84    0.035
  12. BD (   1) C   5 - C   6        /176. BD*(   1) C   4 - C   5            1.34    1.27    0.052
  12. BD (   1) C   5 - C   6        /178. BD*(   1) C   4 - H  14            1.14    1.17    0.046
  12. BD (   1) C   5 - C   6        /180. BD*(   1) C   5 - H  15            0.68    1.18    0.036
  12. BD (   1) C   5 - C   6        /181. BD*(   1) C   6 - C   7            1.07    1.11    0.044
  12. BD (   1) C   5 - C   6        /182. BD*(   1) C   6 - C   9            1.76    1.26    0.059
  12. BD (   1) C   5 - C   6        /185. BD*(   1) C   7 - H  17            0.34    1.14    0.025
  12. BD (   1) C   5 - C   6        /189. BD*(   1) C   9 - H  19            1.32    1.16    0.050
  13. BD (   1) C   5 - H  15        / 65. RY*(   1) C   4                    0.30    1.59    0.028
  13. BD (   1) C   5 - H  15        / 83. RY*(   1) C   6                    0.30    1.64    0.028
  13. BD (   1) C   5 - H  15        /174. BD*(   1) C   3 - C   4            2.05    1.04    0.058
  13. BD (   1) C   5 - H  15        /176. BD*(   1) C   4 - C   5            0.57    1.08    0.031
  13. BD (   1) C   5 - H  15        /179. BD*(   1) C   5 - C   6            0.52    1.05    0.030
  13. BD (   1) C   5 - H  15        /182. BD*(   1) C   6 - C   9            2.20    1.06    0.061
  14. BD (   1) C   6 - C   7        / 74. RY*(   1) C   5                    0.66    1.76    0.043
  14. BD (   1) C   6 - C   7        /102. RY*(   2) O   8                    0.29    2.06    0.031
  14. BD (   1) C   6 - C   7        /110. RY*(   1) C   9                    0.64    1.78    0.043
  14. BD (   1) C   6 - C   7        /176. BD*(   1) C   4 - C   5            1.29    1.21    0.050
  14. BD (   1) C   6 - C   7        /179. BD*(   1) C   5 - C   6            1.31    1.19    0.050
  14. BD (   1) C   6 - C   7        /182. BD*(   1) C   6 - C   9            1.22    1.19    0.048
  14. BD (   1) C   6 - C   7        /186. BD*(   1) O   8 - H  18            0.81    1.11    0.038
  14. BD (   1) C   6 - C   7        /187. BD*(   1) C   9 - C  10            1.36    1.19    0.051
  15. BD (   1) C   6 - C   9        / 74. RY*(   1) C   5                    0.51    1.83    0.039
  15. BD (   1) C   6 - C   9        / 92. RY*(   1) C   7                    0.30    1.36    0.026
  15. BD (   1) C   6 - C   9        /119. RY*(   1) C  10                    0.56    1.85    0.041
  15. BD (   1) C   6 - C   9        /120. RY*(   2) C  10                    0.53    1.47    0.036
  15. BD (   1) C   6 - C   9        /179. BD*(   1) C   5 - C   6            1.76    1.26    0.059
  15. BD (   1) C   6 - C   9        /180. BD*(   1) C   5 - H  15            1.17    1.20    0.047
  15. BD (   1) C   6 - C   9        /181. BD*(   1) C   6 - C   7            1.04    1.12    0.043
  15. BD (   1) C   6 - C   9        /183. BD*(   1) C   7 - O   8            0.49    1.02    0.028
  15. BD (   1) C   6 - C   9        /187. BD*(   1) C   9 - C  10            1.44    1.26    0.054
  15. BD (   1) C   6 - C   9        /189. BD*(   1) C   9 - H  19            0.68    1.17    0.036
  15. BD (   1) C   6 - C   9        /190. BD*(   1) C  10 - H  20            1.05    1.17    0.044
  16. BD (   1) C   7 - O   8        / 35. LP*(   1) C   6                    0.26    0.72    0.020
  16. BD (   1) C   7 - O   8        / 84. RY*(   2) C   6                    0.28    1.74    0.028
  16. BD (   1) C   7 - O   8        /157. RY*(   2) H  18                    0.27    2.09    0.030
  16. BD (   1) C   7 - O   8        /182. BD*(   1) C   6 - C   9            1.08    1.37    0.049
  17. BD (   1) C   7 - H  16        / 35. LP*(   1) C   6                    5.86    0.40    0.070
  17. BD (   1) C   7 - H  16        / 85. RY*(   3) C   6                    0.26    1.36    0.025
  17. BD (   1) C   7 - H  16        / 86. RY*(   4) C   6                    0.27    1.60    0.027
  17. BD (   1) C   7 - H  16        /101. RY*(   1) O   8                    0.34    1.65    0.030
  17. BD (   1) C   7 - H  16        /179. BD*(   1) C   5 - C   6            0.37    1.04    0.025
  18. BD (   1) C   7 - H  17        / 35. LP*(   1) C   6                    1.87    0.40    0.040
  18. BD (   1) C   7 - H  17        /101. RY*(   1) O   8                    0.38    1.65    0.032
  18. BD (   1) C   7 - H  17        /179. BD*(   1) C   5 - C   6            1.83    1.04    0.056
  19. BD (   1) O   8 - H  18        / 93. RY*(   2) C   7                    0.27    1.84    0.028
  19. BD (   1) O   8 - H  18        /181. BD*(   1) C   6 - C   7            1.67    1.09    0.054
  20. BD (   1) C   9 - C  10        / 57. RY*(   2) C   3                    0.74    1.92    0.048
  20. BD (   1) C   9 - C  10        / 84. RY*(   2) C   6                    0.95    1.64    0.050
  20. BD (   1) C   9 - C  10        /172. BD*(   1) O   2 - C   3            2.47    1.04    0.064
  20. BD (   1) C   9 - C  10        /175. BD*(   1) C   3 - C  10            1.51    1.23    0.055
  20. BD (   1) C   9 - C  10        /181. BD*(   1) C   6 - C   7            1.70    1.11    0.055
  20. BD (   1) C   9 - C  10        /182. BD*(   1) C   6 - C   9            1.62    1.26    0.057
  20. BD (   1) C   9 - C  10        /189. BD*(   1) C   9 - H  19            0.63    1.17    0.034
  20. BD (   1) C   9 - C  10        /190. BD*(   1) C  10 - H  20            0.84    1.16    0.040
  21. BD (   2) C   9 - C  10        / 35. LP*(   1) C   6                   24.60    0.18    0.092
  21. BD (   2) C   9 - C  10        / 59. RY*(   4) C   3                    0.45    1.88    0.039
  21. BD (   2) C   9 - C  10        /173. BD*(   2) O   2 - C   3           18.65    0.22    0.080
  22. BD (   1) C   9 - H  19        / 83. RY*(   1) C   6                    0.48    1.65    0.036
  22. BD (   1) C   9 - H  19        /119. RY*(   1) C  10                    0.30    1.66    0.028
  22. BD (   1) C   9 - H  19        /175. BD*(   1) C   3 - C  10            2.04    1.05    0.058
  22. BD (   1) C   9 - H  19        /179. BD*(   1) C   5 - C   6            2.16    1.07    0.061
  22. BD (   1) C   9 - H  19        /182. BD*(   1) C   6 - C   9            0.48    1.08    0.029
  22. BD (   1) C   9 - H  19        /187. BD*(   1) C   9 - C  10            0.48    1.07    0.029
  23. BD (   1) C  10 - H  20        / 56. RY*(   1) C   3                    0.40    1.37    0.030
  23. BD (   1) C  10 - H  20        /110. RY*(   1) C   9                    0.35    1.67    0.031
  23. BD (   1) C  10 - H  20        /172. BD*(   1) O   2 - C   3            0.35    0.87    0.022
  23. BD (   1) C  10 - H  20        /174. BD*(   1) C   3 - C   4            2.04    1.06    0.059
  23. BD (   1) C  10 - H  20        /175. BD*(   1) C   3 - C  10            0.38    1.06    0.025
  23. BD (   1) C  10 - H  20        /182. BD*(   1) C   6 - C   9            1.91    1.09    0.058
  23. BD (   1) C  10 - H  20        /187. BD*(   1) C   9 - C  10            0.63    1.08    0.033
  24. CR (   1) C   1                /128. RY*(   1) H  11                    0.36   10.58    0.078
  24. CR (   1) C   1                /132. RY*(   1) H  12                    0.42   10.58    0.084
  24. CR (   1) C   1                /136. RY*(   1) H  13                    0.36   10.58    0.078
  24. CR (   1) C   1                /168. BD*(   1) C   1 - O   2            0.44   10.43    0.086
  24. CR (   1) C   1                /172. BD*(   1) O   2 - C   3            0.73   10.48    0.111
  25. CR (   1) O   2                / 38. RY*(   1) C   1                    0.34   20.06    0.105
  25. CR (   1) O   2                / 39. RY*(   2) C   1                    0.54   19.61    0.130
  25. CR (   1) O   2                / 56. RY*(   1) C   3                    1.01   19.86    0.179
  25. CR (   1) O   2                / 63. RY*(   8) C   3                    0.47   21.01    0.126
  25. CR (   1) O   2                /175. BD*(   1) C   3 - C  10            0.31   19.55    0.099
  26. CR (   1) C   3                / 66. RY*(   2) C   4                    0.83   10.90    0.120
  26. CR (   1) C   3                /120. RY*(   2) C  10                    0.62   10.94    0.104
  26. CR (   1) C   3                /168. BD*(   1) C   1 - O   2            0.68   10.47    0.106
  26. CR (   1) C   3                /172. BD*(   1) O   2 - C   3            0.46   10.52    0.089
  26. CR (   1) C   3                /174. BD*(   1) C   3 - C   4            0.37   10.71    0.080
  26. CR (   1) C   3                /175. BD*(   1) C   3 - C  10            0.33   10.71    0.076
  26. CR (   1) C   3                /176. BD*(   1) C   4 - C   5            0.39   10.75    0.082
  26. CR (   1) C   3                /178. BD*(   1) C   4 - H  14            0.25   10.65    0.066
  26. CR (   1) C   3                /187. BD*(   1) C   9 - C  10            0.37   10.73    0.080
  26. CR (   1) C   3                /190. BD*(   1) C  10 - H  20            0.33   10.64    0.075
  27. CR (   1) C   4                / 57. RY*(   2) C   3                    0.45   11.31    0.091
  27. CR (   1) C   4                / 58. RY*(   3) C   3                    0.31   11.19    0.074
  27. CR (   1) C   4                / 75. RY*(   2) C   5                    0.31   10.83    0.073
  27. CR (   1) C   4                / 77. RY*(   4) C   5                    0.35   10.76    0.077
  27. CR (   1) C   4                /140. RY*(   1) H  14                    0.42   10.46    0.084
  27. CR (   1) C   4                /172. BD*(   1) O   2 - C   3            0.27   10.43    0.068
  27. CR (   1) C   4                /175. BD*(   1) C   3 - C  10            0.62   10.62    0.103
  27. CR (   1) C   4                /179. BD*(   1) C   5 - C   6            0.53   10.64    0.095
  27. CR (   1) C   4                /180. BD*(   1) C   5 - H  15            0.30   10.58    0.072
  28. CR (   1) C   5                / 65. RY*(   1) C   4                    0.28   11.17    0.071
  28. CR (   1) C   5                / 66. RY*(   2) C   4                    0.37   10.80    0.079
  28. CR (   1) C   5                / 67. RY*(   3) C   4                    0.29   10.70    0.070
  28. CR (   1) C   5                / 84. RY*(   2) C   6                    1.01   11.01    0.134
  28. CR (   1) C   5                /144. RY*(   1) H  15                    0.44   10.47    0.086
  28. CR (   1) C   5                /174. BD*(   1) C   3 - C   4            0.49   10.61    0.091
  28. CR (   1) C   5                /178. BD*(   1) C   4 - H  14            0.31   10.55    0.073
  28. CR (   1) C   5                /181. BD*(   1) C   6 - C   7            0.48   10.49    0.091
  28. CR (   1) C   5                /182. BD*(   1) C   6 - C   9            0.52   10.64    0.094
  29. CR (   1) C   6                / 75. RY*(   2) C   5                    0.90   10.84    0.125
  29. CR (   1) C   6                / 93. RY*(   2) C   7                    0.38   11.26    0.083
  29. CR (   1) C   6                /111. RY*(   2) C   9                    0.83   10.82    0.120
  29. CR (   1) C   6                /176. BD*(   1) C   4 - C   5            0.43   10.67    0.085
  29. CR (   1) C   6                /180. BD*(   1) C   5 - H  15            0.27   10.59    0.068
  29. CR (   1) C   6                /187. BD*(   1) C   9 - C  10            0.45   10.65    0.087
  29. CR (   1) C   6                /189. BD*(   1) C   9 - H  19            0.30   10.56    0.071
  30. CR (   1) C   7                /148. RY*(   1) H  16                    0.38   10.53    0.080
  30. CR (   1) C   7                /152. RY*(   1) H  17                    0.34   10.55    0.076
  30. CR (   1) C   7                /179. BD*(   1) C   5 - C   6            0.43   10.69    0.086
  30. CR (   1) C   7                /182. BD*(   1) C   6 - C   9            0.42   10.69    0.085
  30. CR (   1) C   7                /183. BD*(   1) C   7 - O   8            0.42   10.45    0.084
  31. CR (   1) O   8                / 92. RY*(   1) C   7                    0.62   19.59    0.139
  31. CR (   1) O   8                / 97. RY*(   6) C   7                    0.37   20.12    0.108
  32. CR (   1) C   9                / 83. RY*(   1) C   6                    0.59   11.23    0.103
  32. CR (   1) C   9                / 84. RY*(   2) C   6                    0.38   11.02    0.082
  32. CR (   1) C   9                /120. RY*(   2) C  10                    0.52   10.85    0.094
  32. CR (   1) C   9                /121. RY*(   3) C  10                    0.30   10.70    0.072
  32. CR (   1) C   9                /160. RY*(   1) H  19                    0.39   10.46    0.080
  32. CR (   1) C   9                /175. BD*(   1) C   3 - C  10            0.50   10.62    0.093
  32. CR (   1) C   9                /179. BD*(   1) C   5 - C   6            0.51   10.64    0.093
  32. CR (   1) C   9                /181. BD*(   1) C   6 - C   7            0.50   10.50    0.093
  32. CR (   1) C   9                /190. BD*(   1) C  10 - H  20            0.31   10.55    0.073
  33. CR (   1) C  10                / 56. RY*(   1) C   3                    0.86   10.94    0.123
  33. CR (   1) C  10                /111. RY*(   2) C   9                    0.46   10.81    0.089
  33. CR (   1) C  10                /112. RY*(   3) C   9                    0.41   10.72    0.084
  33. CR (   1) C  10                /164. RY*(   1) H  20                    0.43   10.49    0.085
  33. CR (   1) C  10                /172. BD*(   1) O   2 - C   3            0.41   10.43    0.084
  33. CR (   1) C  10                /174. BD*(   1) C   3 - C   4            0.52   10.63    0.095
  33. CR (   1) C  10                /182. BD*(   1) C   6 - C   9            0.53   10.65    0.095
  33. CR (   1) C  10                /189. BD*(   1) C   9 - H  19            0.28   10.56    0.069
  34. LP (   1) O   2                / 38. RY*(   1) C   1                    0.81    1.58    0.046
  34. LP (   1) O   2                / 39. RY*(   2) C   1                    0.27    1.14    0.022
  34. LP (   1) O   2                / 56. RY*(   1) C   3                    1.21    1.39    0.052
  34. LP (   1) O   2                / 57. RY*(   2) C   3                    0.43    1.76    0.035
  34. LP (   1) O   2                /169. BD*(   1) C   1 - H  11            0.59    0.99    0.031
  34. LP (   1) O   2                /170. BD*(   1) C   1 - H  12            1.07    1.02    0.042
  34. LP (   1) O   2                /171. BD*(   1) C   1 - H  13            0.58    0.99    0.030
  34. LP (   1) O   2                /174. BD*(   1) C   3 - C   4            0.37    1.08    0.025
  34. LP (   1) O   2                /175. BD*(   1) C   3 - C  10            3.66    1.07    0.079
  35. LP*(   1) C   6                / 76. RY*(   3) C   5                    0.70    0.73    0.054
  35. LP*(   1) C   6                / 77. RY*(   4) C   5                    0.25    0.75    0.033
  35. LP*(   1) C   6                / 86. RY*(   4) C   6                    0.29    1.19    0.045
  35. LP*(   1) C   6                /113. RY*(   4) C   9                    0.98    0.87    0.070
  35. LP*(   1) C   6                /173. BD*(   2) O   2 - C   3            0.82    0.03    0.010
  35. LP*(   1) C   6                /177. BD*(   2) C   4 - C   5           14.40    0.12    0.095
  35. LP*(   1) C   6                /183. BD*(   1) C   7 - O   8            0.51    0.40    0.034
  35. LP*(   1) C   6                /184. BD*(   1) C   7 - H  16            1.38    0.53    0.063
  35. LP*(   1) C   6                /185. BD*(   1) C   7 - H  17            0.49    0.54    0.038
  35. LP*(   1) C   6                /188. BD*(   2) C   9 - C  10           18.52    0.11    0.102
  36. LP (   1) O   8                / 92. RY*(   1) C   7                    0.55    1.21    0.033
  36. LP (   1) O   8                /158. RY*(   3) H  18                    0.32    1.73    0.030
  36. LP (   1) O   8                /181. BD*(   1) C   6 - C   7            0.48    0.97    0.027
  36. LP (   1) O   8                /184. BD*(   1) C   7 - H  16            0.88    1.00    0.038
  36. LP (   1) O   8                /185. BD*(   1) C   7 - H  17            0.37    1.01    0.024
  37. LP (   2) O   8                / 94. RY*(   3) C   7                    0.70    2.06    0.049
  37. LP (   2) O   8                /156. RY*(   1) H  18                    0.99    1.91    0.056
  37. LP (   2) O   8                /184. BD*(   1) C   7 - H  16            2.39    0.72    0.054
  37. LP (   2) O   8                /185. BD*(   1) C   7 - H  17            3.71    0.72    0.067
 173. BD*(   2) O   2 - C   3        / 62. RY*(   7) C   3                    0.73    0.89    0.090
 173. BD*(   2) O   2 - C   3        / 68. RY*(   4) C   4                    0.30    0.93    0.059
 173. BD*(   2) O   2 - C   3        /122. RY*(   4) C  10                    0.30    0.78    0.054
 173. BD*(   2) O   2 - C   3        /177. BD*(   2) C   4 - C   5            8.02    0.09    0.086
 173. BD*(   2) O   2 - C   3        /188. BD*(   2) C   9 - C  10            9.24    0.08    0.085
 188. BD*(   2) C   9 - C  10        /177. BD*(   2) C   4 - C   5            1.34    0.01    0.019


 Natural Bond Orbitals (Summary):

                                                            Principal Delocalizations
           NBO                        Occupancy    Energy   (geminal,vicinal,remote)
 ====================================================================================
 Molecular unit  1  (C8H10O2)
     1. BD (   1) C   1 - O   2          0.99660    -1.03145  174(v),56(v),57(v)
     2. BD (   1) C   1 - H  11          0.98718    -0.67780  173(v),48(v)
     3. BD (   1) C   1 - H  12          0.99459    -0.66857  172(v),47(v)
     4. BD (   1) C   1 - H  13          0.98710    -0.67772  173(v),48(v)
     5. BD (   1) O   2 - C   3          0.99575    -1.10150  176(v),39(v),187(v),175(g)
                                                    174(g),170(v),65(v)
     6. BD (   2) O   2 - C   3          0.93777    -0.55469  177(v),188(v),171(v),169(v)
                                                    173(g),40(v),68(v),122(v)
     7. BD (   1) C   3 - C   4          0.98712    -0.88234  175(g),168(v),190(v),176(g)
                                                    180(v),75(v),178(g),47(v)
                                                    119(v),120(v),172(g),74(v)
     8. BD (   1) C   3 - C  10          0.98970    -0.89415  174(g),187(g),189(v),178(v)
                                                    111(v),65(v),190(g),110(v)
                                                    47(v)
     9. BD (   1) C   4 - C   5          0.98783    -0.87034  172(v),181(v),179(g),174(g)
                                                    56(v),83(v),178(g),180(g)
                                                    84(v)
    10. BD (   2) C   4 - C   5          0.84652    -0.43084  35(v),173(v),177(g),87(v)
    11. BD (   1) C   4 - H  14          0.98771    -0.68156  175(v),179(v),172(v),176(g)
                                                    74(v),174(g)
    12. BD (   1) C   5 - C   6          0.98651    -0.86396  182(g),176(g),189(v),178(v)
                                                    181(g),66(v),180(g),110(v)
                                                    92(v),185(v)
    13. BD (   1) C   5 - H  15          0.98833    -0.67078  182(v),174(v),176(g),179(g)
                                                    65(v),83(v)
    14. BD (   1) C   6 - C   7          0.98788    -0.80289  187(v),179(g),176(v),182(g)
                                                    186(v),74(v),110(v),102(v)
    15. BD (   1) C   6 - C   9          0.98736    -0.87664  179(g),187(g),180(v),190(v)
                                                    181(g),189(g),119(v),120(v)
                                                    74(v),183(v),92(v)
    16. BD (   1) C   7 - O   8          0.99601    -0.97522  182(v),35(v),84(v),157(v)
    17. BD (   1) C   7 - H  16          0.95050    -0.65720  35(v),179(v),101(v),86(v)
                                                    85(v)
    18. BD (   1) C   7 - H  17          0.96801    -0.65915  35(v),179(v),101(v)
    19. BD (   1) O   8 - H  18          0.99362    -0.84989  181(v),93(v)
    20. BD (   1) C   9 - C  10          0.98668    -0.87156  172(v),181(v),182(g),175(g)
                                                    84(v),190(g),57(v),189(g)
    21. BD (   2) C   9 - C  10          0.86163    -0.43928  35(v),173(v),59(v)
    22. BD (   1) C   9 - H  19          0.98910    -0.68577  179(v),175(v),187(g),83(v)
                                                    182(g),119(v)
    23. BD (   1) C  10 - H  20          0.98759    -0.69634  174(v),182(v),187(g),56(v)
                                                    175(g),110(v),172(v)
    24. CR (   1) C   1                  0.99961   -10.30941  172(v),168(g),132(v),136(v)
                                                    128(v)
    25. CR (   1) O   2                  0.99982   -19.18612  56(v),39(v),63(v),38(v)
                                                    175(v)
    26. CR (   1) C   3                  0.99931   -10.34365  66(v),168(v),120(v),172(g)
                                                    176(v),174(g),187(v),175(g)
                                                    190(v),178(v)
    27. CR (   1) C   4                  0.99946   -10.25619  175(v),179(v),57(v),140(v)
                                                    77(v),58(v),75(v),180(v)
                                                    172(v)
    28. CR (   1) C   5                  0.99946   -10.24595  84(v),182(v),174(v),181(v)
                                                    144(v),66(v),178(v),67(v)
                                                    65(v)
    29. CR (   1) C   6                  0.99942   -10.26779  75(v),111(v),187(v),176(v)
                                                    93(v),189(v),180(v)
    30. CR (   1) C   7                  0.99953   -10.30288  179(v),183(g),182(v),148(v)
                                                    152(v)
    31. CR (   1) O   8                  0.99987   -19.11134  92(v),97(v)
    32. CR (   1) C   9                  0.99945   -10.25875  83(v),120(v),179(v),181(v)
                                                    175(v),160(v),84(v),190(v)
                                                    121(v)
    33. CR (   1) C  10                  0.99946   -10.26070  56(v),182(v),174(v),111(v)
                                                    164(v),172(v),112(v),189(v)
    34. LP (   1) O   2                  0.98228    -0.71090  175(v),56(v),170(v),38(v)
                                                    169(v),171(v),57(v),174(v)
                                                    39(v)
    35. LP*(   1) C   6                  0.28051    -0.25511  188(v),177(v),184(v),113(v)
                                                    76(v),173(r),183(v),185(v)
                                                    86(g),77(v)
    36. LP (   1) O   8                  0.98942    -0.72883  184(v),92(v),181(v),185(v)
                                                    158(v)
    37. LP (   2) O   8                  0.94235    -0.44193  185(v),184(v),156(v),94(v)
                                                    35(r)
    38. RY*(   1) C   1                  0.00145     0.87400   
    39. RY*(   2) C   1                  0.00083     0.42811   
    40. RY*(   3) C   1                  0.00057     1.54259   
    41. RY*(   4) C   1                  0.00020     1.72981   
    42. RY*(   5) C   1                  0.00003     0.88383   
    43. RY*(   6) C   1                  0.00001     0.54825   
    44. RY*(   7) C   1                  0.00000     2.03135   
    45. RY*(   8) C   1                  0.00001     2.05893   
    46. RY*(   9) C   1                  0.00000     2.11128   
    47. RY*(   1) O   2                  0.00140     1.11151   
    48. RY*(   2) O   2                  0.00056     1.10887   
    49. RY*(   3) O   2                  0.00018     2.20808   
    50. RY*(   4) O   2                  0.00010     1.47138   
    51. RY*(   5) O   2                  0.00007     2.36237   
    52. RY*(   6) O   2                  0.00005     2.10305   
    53. RY*(   7) O   2                  0.00000     2.44826   
    54. RY*(   8) O   2                  0.00000     2.57047   
    55. RY*(   9) O   2                  0.00001     2.66346   
    56. RY*(   1) C   3                  0.00318     0.67520   
    57. RY*(   2) C   3                  0.00193     1.05113   
    58. RY*(   3) C   3                  0.00108     0.93000   
    59. RY*(   4) C   3                  0.00107     1.43951   
    60. RY*(   5) C   3                  0.00038     1.69671   
    61. RY*(   6) C   3                  0.00036     1.69177   
    62. RY*(   7) C   3                  0.00025     0.66455   
    63. RY*(   8) C   3                  0.00013     1.82749   
    64. RY*(   9) C   3                  0.00001     1.97232   
    65. RY*(   1) C   4                  0.00295     0.92256   
    66. RY*(   2) C   4                  0.00154     0.55191   
    67. RY*(   3) C   4                  0.00051     0.45534   
    68. RY*(   4) C   4                  0.00049     0.70537   
    69. RY*(   5) C   4                  0.00008     2.14507   
    70. RY*(   6) C   4                  0.00007     1.54837   
    71. RY*(   7) C   4                  0.00002     2.21639   
    72. RY*(   8) C   4                  0.00000     1.61706   
    73. RY*(   9) C   4                  0.00000     2.03963   
    74. RY*(   1) C   5                  0.00314     0.95604   
    75. RY*(   2) C   5                  0.00167     0.57303   
    76. RY*(   3) C   5                  0.00050     0.47733   
    77. RY*(   4) C   5                  0.00039     0.49987   
    78. RY*(   5) C   5                  0.00007     2.18802   
    79. RY*(   6) C   5                  0.00005     2.02312   
    80. RY*(   7) C   5                  0.00002     1.71916   
    81. RY*(   8) C   5                  0.00002     1.87750   
    82. RY*(   9) C   5                  0.00001     2.02669   
    83. RY*(   1) C   6                  0.00283     0.96877   
    84. RY*(   2) C   6                  0.00192     0.76355   
    85. RY*(   3) C   6                  0.00083     0.70242   
    86. RY*(   4) C   6                  0.00047     0.93841   
    87. RY*(   5) C   6                  0.00030     1.68713   
    88. RY*(   6) C   6                  0.00016     1.61984   
    89. RY*(   7) C   6                  0.00010     1.77440   
    90. RY*(   8) C   6                  0.00010     1.94485   
    91. RY*(   9) C   6                  0.00001     2.01204   
    92. RY*(   1) C   7                  0.00240     0.48036   
    93. RY*(   2) C   7                  0.00179     0.98721   
    94. RY*(   3) C   7                  0.00098     1.61597   
    95. RY*(   4) C   7                  0.00047     0.99530   
    96. RY*(   5) C   7                  0.00019     1.58287   
    97. RY*(   6) C   7                  0.00014     1.00986   
    98. RY*(   7) C   7                  0.00001     1.65383   
    99. RY*(   8) C   7                  0.00001     1.84994   
   100. RY*(   9) C   7                  0.00001     1.94674   
   101. RY*(   1) O   8                  0.00078     0.99289   
   102. RY*(   2) O   8                  0.00057     1.25600   
   103. RY*(   3) O   8                  0.00003     1.15272   
   104. RY*(   4) O   8                  0.00001     1.22534   
   105. RY*(   5) O   8                  0.00000     2.78543   
   106. RY*(   6) O   8                  0.00000     2.75846   
   107. RY*(   7) O   8                  0.00000     2.65160   
   108. RY*(   8) O   8                  0.00001     2.77675   
   109. RY*(   9) O   8                  0.00000     2.68882   
   110. RY*(   1) C   9                  0.00301     0.97576   
   111. RY*(   2) C   9                  0.00133     0.55214   
   112. RY*(   3) C   9                  0.00046     0.45836   
   113. RY*(   4) C   9                  0.00029     0.61848   
   114. RY*(   5) C   9                  0.00008     1.65482   
   115. RY*(   6) C   9                  0.00006     2.09940   
   116. RY*(   7) C   9                  0.00003     2.17111   
   117. RY*(   8) C   9                  0.00001     1.68080   
   118. RY*(   9) C   9                  0.00000     2.02009   
   119. RY*(   1) C  10                  0.00228     0.96940   
   120. RY*(   2) C  10                  0.00112     0.59283   
   121. RY*(   3) C  10                  0.00060     0.44570   
   122. RY*(   4) C  10                  0.00045     0.55841   
   123. RY*(   5) C  10                  0.00006     2.13983   
   124. RY*(   6) C  10                  0.00007     1.63761   
   125. RY*(   7) C  10                  0.00004     2.22230   
   126. RY*(   8) C  10                  0.00001     1.66523   
   127. RY*(   9) C  10                  0.00000     2.02914   
   128. RY*(   1) H  11                  0.00069     0.27026   
   129. RY*(   2) H  11                  0.00008     1.62778   
   130. RY*(   3) H  11                  0.00008     1.65567   
   131. RY*(   4) H  11                  0.00001     2.00013   
   132. RY*(   1) H  12                  0.00025     0.26814   
   133. RY*(   2) H  12                  0.00008     1.58069   
   134. RY*(   3) H  12                  0.00005     1.84999   
   135. RY*(   4) H  12                  0.00000     1.81354   
   136. RY*(   1) H  13                  0.00069     0.27070   
   137. RY*(   2) H  13                  0.00009     1.59653   
   138. RY*(   3) H  13                  0.00007     1.68934   
   139. RY*(   4) H  13                  0.00001     1.99953   
   140. RY*(   1) H  14                  0.00090     0.20344   
   141. RY*(   2) H  14                  0.00005     1.89585   
   142. RY*(   3) H  14                  0.00005     1.49392   
   143. RY*(   4) H  14                  0.00003     2.11664   
   144. RY*(   1) H  15                  0.00129     0.22406   
   145. RY*(   2) H  15                  0.00006     1.55771   
   146. RY*(   3) H  15                  0.00003     2.05609   
   147. RY*(   4) H  15                  0.00004     1.95226   
   148. RY*(   1) H  16                  0.00067     0.23097   
   149. RY*(   2) H  16                  0.00014     1.61400   
   150. RY*(   3) H  16                  0.00007     1.77629   
   151. RY*(   4) H  16                  0.00001     2.04526   
   152. RY*(   1) H  17                  0.00094     0.24586   
   153. RY*(   2) H  17                  0.00012     1.62455   
   154. RY*(   3) H  17                  0.00006     1.75571   
   155. RY*(   4) H  17                  0.00001     2.01510   
   156. RY*(   1) H  18                  0.00074     1.46930   
   157. RY*(   2) H  18                  0.00062     1.11413   
   158. RY*(   3) H  18                  0.00037     0.99703   
   159. RY*(   4) H  18                  0.00001     2.13355   
   160. RY*(   1) H  19                  0.00082     0.20151   
   161. RY*(   2) H  19                  0.00006     1.48871   
   162. RY*(   3) H  19                  0.00003     2.15302   
   163. RY*(   4) H  19                  0.00004     1.86871   
   164. RY*(   1) H  20                  0.00067     0.22977   
   165. RY*(   2) H  20                  0.00007     1.48225   
   166. RY*(   3) H  20                  0.00004     1.94085   
   167. RY*(   4) H  20                  0.00003     2.07660   
   168. BD*(   1) C   1 - O   2          0.00399     0.12430   
   169. BD*(   1) C   1 - H  11          0.00565     0.27433   
   170. BD*(   1) C   1 - H  12          0.00364     0.30832   
   171. BD*(   1) C   1 - H  13          0.00565     0.27461   
   172. BD*(   1) O   2 - C   3          0.01713     0.17236   
   173. BD*(   2) O   2 - C   3          0.12768    -0.22389  188(v),177(v),62(g),68(v)
                                                    122(v),35(r)
   174. BD*(   1) C   3 - C   4          0.01234     0.36479   
   175. BD*(   1) C   3 - C  10          0.01525     0.36186   
   176. BD*(   1) C   4 - C   5          0.00694     0.40563   
   177. BD*(   2) C   4 - C   5          0.03343    -0.13109   
   178. BD*(   1) C   4 - H  14          0.00628     0.30580   
   179. BD*(   1) C   5 - C   6          0.01292     0.38398   
   180. BD*(   1) C   5 - H  15          0.00747     0.32046   
   181. BD*(   1) C   6 - C   7          0.01506     0.24319   
   182. BD*(   1) C   6 - C   9          0.01151     0.39123   
   183. BD*(   1) C   7 - O   8          0.00290     0.14544   
   184. BD*(   1) C   7 - H  16          0.00888     0.27544   
   185. BD*(   1) C   7 - H  17          0.01206     0.28032   
   186. BD*(   1) O   8 - H  18          0.00217     0.30271   
   187. BD*(   1) C   9 - C  10          0.00740     0.38675   
   188. BD*(   2) C   9 - C  10          0.03731    -0.14314   
   189. BD*(   1) C   9 - H  19          0.00710     0.29489   
   190. BD*(   1) C  10 - H  20          0.00670     0.29302   
       -------------------------------
              Total Lewis   35.29050  ( 98.0292%)
        Valence non-Lewis    0.64997  (  1.8055%)
        Rydberg non-Lewis    0.05953  (  0.1654%)
       -------------------------------
            Total unit  1   36.00000  (100.0000%)
           Charge unit  1    1.00000
 Unable to Open any file for archive entry.
 1\1\GINC-COMPUTE-1-15\SP\UB3LYP\def2SVP\C8H10O2(1+,2)\ZAHRT2\08-Jan-20
 21\0\\# b3lyp/def2svp geom=NewRedundant pop=NBO\\5\\1,2\C,0,3.57732237
 93,-0.0413631455,-0.480683395\O,0,2.5973841032,0.9060566071,-0.1319058
 299\C,0,1.3075004937,0.4990392309,-0.0022428911\C,0,0.3758579987,1.488
 7604013,0.3522965069\C,0,-0.9680191857,1.1673495746,0.5057415284\C,0,-
 1.4213282268,-0.1475823162,0.3157717169\C,0,-2.8879174273,-0.484734669
 1,0.432761471\O,0,-3.520678776,0.4161556343,1.3177796062\C,0,-0.485620
 3046,-1.1269453924,-0.0249273744\C,0,0.8692330623,-0.8192688576,-0.191
 0919038\H,0,3.3733168057,-0.5023715038,-1.4644834328\H,0,4.5329109291,
 0.4975161716,-0.5321510886\H,0,3.6604100724,-0.8452236355,0.2735305618
 \H,0,0.7376410393,2.5075580585,0.5041014278\H,0,-1.6884177218,1.935102
 837,0.7913446316\H,0,-3.350389534,-0.435186998,-0.5763524818\H,0,-2.99
 09563309,-1.535593404,0.772663929\H,0,-4.4745026353,0.2953527869,1.241
 9981629\H,0,-0.8116297212,-2.1621642549,-0.1640868365\H,0,1.5678829799
 ,-1.6124571253,-0.4558141949\\Version=ES64L-G16RevC.01\State=2-A\HF=-4
 60.6743399\S2=0.759355\S2-1=0.\S2A=0.750048\RMSD=8.442e-09\Dipole=0.14
 19698,-0.8421955,-0.6164732\Quadrupole=20.3388104,-6.4065911,-13.93221
 93,0.8469234,-3.4904342,1.2730482\PG=C01 [X(C8H10O2)]\\@
 The archive entry for this job was punched.


 IF IT'S NOT TRUE, IT'S WELL INVENTED -- DANTE
 File lengths (MBytes):  RWF=     40 Int=      0 D2E=      0 Chk=      4 Scr=      1
 Normal termination of Gaussian 16
