# Supplementary material for: Machine-Learning-Guided Discovery of Electrochemical Reactions
Source: J Am Chem Soc. 2022 Dec 2;144(49):22599–610. doi: 10.1021/jacs.2c08997 (PMC9756344; doi:10.1021/jacs.2c08997)
Supplement: Supplementary file 3 — ja2c08997_si_003.zip [file ja2c08997_si_003.zip › Oxidation Site Selectivity/Ologs_notimes/9.log]

 Entering Gaussian System, Link 0=g16
 Input=9.com
 Output=9.log
 Initial command:
  
 Copyright (c) 1988-2019, Gaussian, Inc.  All Rights Reserved.
  
 This is part of the Gaussian(R) 16 program.  It is based on
 the Gaussian(R) 09 system (copyright 2009, Gaussian, Inc.),
 the Gaussian(R) 03 system (copyright 2003, Gaussian, Inc.),
 the Gaussian(R) 98 system (copyright 1998, Gaussian, Inc.),
 the Gaussian(R) 94 system (copyright 1995, Gaussian, Inc.),
 the Gaussian 92(TM) system (copyright 1992, Gaussian, Inc.),
 the Gaussian 90(TM) system (copyright 1990, Gaussian, Inc.),
 the Gaussian 88(TM) system (copyright 1988, Gaussian, Inc.),
 the Gaussian 86(TM) system (copyright 1986, Carnegie Mellon
 University), and the Gaussian 82(TM) system (copyright 1983,
 Carnegie Mellon University). Gaussian is a federally registered
 trademark of Gaussian, Inc.
  
 This software contains proprietary and confidential information,
 including trade secrets, belonging to Gaussian, Inc.
  
 This software is provided under written license and may be
 used, copied, transmitted, or stored only in accord with that
 written license.
  
 The following legend is applicable only to US Government
 contracts under FAR:
  
                    RESTRICTED RIGHTS LEGEND
  
 Use, reproduction and disclosure by the US Government is
 subject to restrictions as set forth in subparagraphs (a)
 and (c) of the Commercial Computer Software - Restricted
 Rights clause in FAR 52.227-19.
  
 Gaussian, Inc.
 340 Quinnipiac St., Bldg. 40, Wallingford CT 06492
  
  
 ---------------------------------------------------------------
 Warning -- This program may not be used in any manner that
 competes with the business of Gaussian, Inc. or will provide
 assistance to any competitor of Gaussian, Inc.  The licensee
 of this program is prohibited from giving any competitor of
 Gaussian, Inc. access to this program.  By using this program,
 the user acknowledges that Gaussian, Inc. is engaged in the
 business of creating and licensing software in the field of
 computational chemistry and represents and warrants to the
 licensee that it is not a competitor of Gaussian, Inc. and that
 it will not use this program in any manner prohibited above.
 ---------------------------------------------------------------
  

 Cite this work as:
 Gaussian 16, Revision C.01,
 M. J. Frisch, G. W. Trucks, H. B. Schlegel, G. E. Scuseria, 
 M. A. Robb, J. R. Cheeseman, G. Scalmani, V. Barone, 
 G. A. Petersson, H. Nakatsuji, X. Li, M. Caricato, A. V. Marenich, 
 J. Bloino, B. G. Janesko, R. Gomperts, B. Mennucci, H. P. Hratchian, 
 J. V. Ortiz, A. F. Izmaylov, J. L. Sonnenberg, D. Williams-Young, 
 F. Ding, F. Lipparini, F. Egidi, J. Goings, B. Peng, A. Petrone, 
 T. Henderson, D. Ranasinghe, V. G. Zakrzewski, J. Gao, N. Rega, 
 G. Zheng, W. Liang, M. Hada, M. Ehara, K. Toyota, R. Fukuda, 
 J. Hasegawa, M. Ishida, T. Nakajima, Y. Honda, O. Kitao, H. Nakai, 
 T. Vreven, K. Throssell, J. A. Montgomery, Jr., J. E. Peralta, 
 F. Ogliaro, M. J. Bearpark, J. J. Heyd, E. N. Brothers, K. N. Kudin, 
 V. N. Staroverov, T. A. Keith, R. Kobayashi, J. Normand, 
 K. Raghavachari, A. P. Rendell, J. C. Burant, S. S. Iyengar, 
 J. Tomasi, M. Cossi, J. M. Millam, M. Klene, C. Adamo, R. Cammi, 
 J. W. Ochterski, R. L. Martin, K. Morokuma, O. Farkas, 
 J. B. Foresman, and D. J. Fox, Gaussian, Inc., Wallingford CT, 2019.
 
 ******************************************
 Gaussian 16:  ES64L-G16RevC.01  3-Jul-2019
                 8-Jan-2021 
 ******************************************
 %nprocshared=16
 Will use up to   16 processors via shared memory.
 %mem=7GB
 -----------------------------------------
 # b3lyp/def2svp geom=NewRedundant pop=NBO
 -----------------------------------------
 1/29=4000,38=1,172=1/1;
 2/12=2,17=6,18=5,40=1/2;
 3/5=43,7=101,11=2,25=1,30=1,74=-5/1,2,3;
 4//1;
 5/5=2,38=5/2;
 6/7=2,8=2,9=2,10=2,28=1,40=1/1,7;
 99/5=1,9=1/99;
 -
 9
 -
 Symbolic Z-matrix:
 Charge =  1 Multiplicity = 2
 C                    -3.24021  -1.0986    0.6111 
 C                    -3.07202   0.00399  -0.402 
 C                    -4.28566   0.25485  -1.26011 
 C                    -1.94907   0.7267   -0.5601 
 C                    -0.65159   0.59035   0.18371 
 C                     0.45254  -0.06761  -0.67439 
 C                     1.79767  -0.14013   0.01001 
 C                     1.85207  -1.00255   1.24571 
 C                     2.84072   0.55766  -0.46976 
 C                     4.22734   0.64671   0.08846 
 O                     5.14535   0.61601  -0.99119 
 H                    -3.48862  -2.04971   0.10785 
 H                    -4.08302  -0.87911   1.29034 
 H                    -2.34528  -1.26696   1.22418 
 H                    -5.15993   0.5235   -0.6403 
 H                    -4.57004  -0.65473  -1.81898 
 H                    -4.11768   1.06448  -1.98534 
 H                    -1.9517    1.48947  -1.34957 
 H                    -0.2968    1.59089   0.48907 
 H                    -0.78985   0.01571   1.11154 
 H                     0.54862   0.48524  -1.62256 
 H                     0.11721  -1.08792  -0.93726 
 H                     2.87908  -1.23457   1.55935 
 H                     1.35309  -0.51047   2.09867 
 H                     1.32034  -1.95441   1.07769 
 H                     2.69725   1.16315  -1.37242 
 H                     4.32441   1.59638   0.66003 
 H                     4.41935  -0.1721    0.80886 
 H                     6.02644   0.79376  -0.64014 
 
                          Input orientation:                          
 ---------------------------------------------------------------------
 Center     Atomic      Atomic             Coordinates (Angstroms)
 Number     Number       Type             X           Y           Z
 ---------------------------------------------------------------------
      1          6           0       -3.240213   -1.098603    0.611099
      2          6           0       -3.072020    0.003994   -0.401999
      3          6           0       -4.285658    0.254847   -1.260106
      4          6           0       -1.949068    0.726703   -0.560105
      5          6           0       -0.651589    0.590350    0.183713
      6          6           0        0.452537   -0.067606   -0.674385
      7          6           0        1.797672   -0.140129    0.010006
      8          6           0        1.852069   -1.002549    1.245715
      9          6           0        2.840723    0.557661   -0.469762
     10          6           0        4.227344    0.646712    0.088456
     11          8           0        5.145353    0.616013   -0.991189
     12          1           0       -3.488620   -2.049705    0.107853
     13          1           0       -4.083025   -0.879111    1.290339
     14          1           0       -2.345283   -1.266963    1.224179
     15          1           0       -5.159934    0.523503   -0.640296
     16          1           0       -4.570044   -0.654731   -1.818980
     17          1           0       -4.117678    1.064478   -1.985342
     18          1           0       -1.951697    1.489469   -1.349567
     19          1           0       -0.296799    1.590889    0.489073
     20          1           0       -0.789852    0.015710    1.111543
     21          1           0        0.548621    0.485244   -1.622556
     22          1           0        0.117211   -1.087917   -0.937256
     23          1           0        2.879077   -1.234566    1.559351
     24          1           0        1.353092   -0.510474    2.098673
     25          1           0        1.320345   -1.954410    1.077688
     26          1           0        2.697250    1.163150   -1.372419
     27          1           0        4.324405    1.596380    0.660033
     28          1           0        4.419347   -0.172099    0.808863
     29          1           0        6.026435    0.793761   -0.640136
 ---------------------------------------------------------------------
                    Distance matrix (angstroms):
                    1          2          3          4          5
     1  C    0.000000
     2  C    1.506777   0.000000
     3  C    2.534993   1.507378   0.000000
     4  C    2.523988   1.344740   2.484411   0.000000
     5  C    3.120287   2.558390   3.924745   1.501769   0.000000
     6  C    4.043740   3.535792   4.785137   2.532133   1.545424
     7  C    5.163358   4.889215   6.227045   3.887736   2.561768
     8  C    5.132572   5.289115   6.747730   4.549719   3.151742
     9  C    6.394470   5.938996   7.176464   4.793625   3.553075
    10  C    7.686592   7.344001   8.628058   6.210886   4.880189
    11  O    8.707752   8.261170   9.441754   7.108368   5.914862
    12  H    1.104336   2.156661   2.795986   3.244200   3.876131
    13  H    1.104480   2.160095   2.798515   3.249084   3.893415
    14  H    1.097776   2.188135   3.500376   2.704692   2.720437
    15  H    2.807588   2.164731   1.104852   3.218288   4.583517
    16  H    2.805487   2.164677   1.104784   3.219105   4.573324
    17  H    3.491471   2.173707   1.099858   2.616918   4.116232
    18  H    3.493222   2.087976   2.641906   1.097756   2.202190
    19  H    3.988978   3.318749   4.555834   2.139529   1.104627
    20  H    2.737957   2.738474   4.231142   2.154925   1.100090
    21  H    4.674724   3.851026   4.853319   2.724987   2.171212
    22  H    3.697271   3.413205   4.614380   2.775716   2.159677
    23  H    6.193818   6.387213   7.842265   5.625803   4.205747
    24  H    4.863869   5.108782   6.607768   4.416330   2.982890
    25  H    4.663560   5.031669   6.463231   4.534291   3.341185
    26  H    6.656075   5.964045   7.042629   4.736941   3.736893
    27  H    8.030490   7.640073   8.922994   6.449926   5.098971
    28  H    7.717926   7.590638   8.957680   6.575609   5.165902
    29  H    9.540304   9.135772  10.344760   7.976187   6.731725
                    6          7          8          9         10
     6  C    0.000000
     7  C    1.510972   0.000000
     8  C    2.553349   1.507880   0.000000
     9  C    2.477148   1.343519   2.520824   0.000000
    10  C    3.916803   2.555109   3.114682   1.497416   0.000000
    11  O    4.752916   3.575068   4.297581   2.363601   1.417503
    12  H    4.480328   5.621472   5.560056   6.869686   8.173564
    13  H    5.008992   6.063657   5.936545   7.287012   8.534336
    14  H    3.587590   4.461844   4.205727   5.752682   6.939125
    15  H    5.643617   7.019372   7.419842   8.002547   9.416329
    16  H    5.184702   6.645134   7.124385   7.629531   9.095389
    17  H    4.887443   6.357976   7.095788   7.139551   8.608982
    18  H    2.942906   4.308340   5.235864   4.960808   6.399899
    19  H    2.160034   2.759119   3.451965   3.439618   4.638948
    20  H    2.177157   2.816549   2.834536   3.996913   5.159179
    21  H    1.101773   2.148599   3.484176   2.566693   4.060374
    22  H    1.105703   2.149315   2.789691   3.216208   4.577577
    23  H    3.498495   2.183506   1.098611   2.707553   2.742364
    24  H    2.949064   2.167334   1.103926   3.154491   3.693423
    25  H    2.717145   2.158565   1.103178   3.319134   4.024309
    26  H    2.653440   2.102112   3.501315   1.096354   2.177625
    27  H    4.420507   3.134068   3.634543   2.134639   1.112650
    28  H    4.236334   2.740872   2.733387   2.158585   1.107386
    29  H    5.640165   4.379187   4.920214   3.198990   1.946587
                   11         12         13         14         15
    11  O    0.000000
    12  H    9.102716   0.000000
    13  H    9.623082   1.766884   0.000000
    14  H    8.035116   1.779351   1.781727   0.000000
    15  H   10.311674   3.158230   2.618093   3.821557   0.000000
    16  H    9.833054   2.613066   3.155217   3.819058   1.767908
    17  H    9.327015   3.804644   3.809044   4.344885   1.785525
    18  H    7.159572   4.124555   4.137853   3.791701   3.424754
    19  H    5.723511   4.856643   4.591125   3.592212   5.105376
    20  H    6.325227   3.543541   3.417259   2.019233   4.735442
    21  H    4.641731   5.071449   5.639021   4.421404   5.792572
    22  H    5.309284   3.875476   4.758966   3.281423   5.525678
    23  H    3.881481   6.581708   6.976359   5.235202   8.517920
    24  H    5.019707   5.456627   5.508236   3.874919   7.140768
    25  H    5.051535   4.906711   5.513428   3.732408   7.147415
    26  H    2.537302   7.125913   7.565265   6.170487   7.917101
    27  H    2.088446   8.639572   8.786934   7.280229   9.632996
    28  H    2.094849   8.157988   8.545292   6.865234   9.713216
    29  H    0.964955   9.958969  10.427196   8.820880  11.189633
                   16         17         18         19         20
    16  H    0.000000
    17  H    1.785494   0.000000
    18  H    3.416677   2.297020   0.000000
    19  H    5.350751   4.582462   2.475797   0.000000
    20  H    4.829835   4.665302   3.094982   1.764019   0.000000
    21  H    5.247748   4.716087   2.708243   2.529064   3.080141
    22  H    4.789097   4.864728   3.330660   3.062976   2.497665
    23  H    8.199923   8.173435   6.262471   4.383479   3.901892
    24  H    7.102982   7.006352   5.178007   3.119083   2.417334
    25  H    6.691527   6.933104   5.334616   3.940910   2.887117
    26  H    7.504510   6.843147   4.660442   3.551400   4.432445
    27  H    9.503906   8.862827   6.590856   4.624369   5.371965
    28  H    9.378041   9.067387   6.928913   5.045041   5.221364
    29  H   10.759794  10.236499   8.039770   6.472544   7.080644
                   21         22         23         24         25
    21  H    0.000000
    22  H    1.769346   0.000000
    23  H    4.302709   3.725917   0.000000
    24  H    3.935247   3.328318   1.773079   0.000000
    25  H    3.720052   2.501667   1.783206   1.768737   0.000000
    26  H    2.266877   3.451560   3.791751   4.081207   4.197389
    27  H    4.549877   5.239968   3.303331   3.916276   4.669788
    28  H    4.618054   4.732444   2.016060   3.343655   3.585068
    29  H    5.573758   6.208697   4.342547   5.571556   5.714075
                   26         27         28         29
    26  H    0.000000
    27  H    2.639353   0.000000
    28  H    3.083262   1.777268   0.000000
    29  H    3.428726   2.287257   2.369645   0.000000
 Stoichiometry    C10H18O(1+,2)
 Framework group  C1[X(C10H18O)]
 Deg. of freedom    81
 Full point group                 C1      NOp   1
 Largest Abelian subgroup         C1      NOp   1
 Largest concise Abelian subgroup C1      NOp   1
                         Standard orientation:                         
 ---------------------------------------------------------------------
 Center     Atomic      Atomic             Coordinates (Angstroms)
 Number     Number       Type             X           Y           Z
 ---------------------------------------------------------------------
      1          6           0        3.588306    1.278671   -0.181901
      2          6           0        3.375270   -0.197611    0.031608
      3          6           0        4.592361   -1.048570   -0.226744
      4          6           0        2.211925   -0.749955    0.418740
      5          6           0        0.906745   -0.058050    0.689078
      6          6           0       -0.128419   -0.294325   -0.433839
      7          6           0       -1.483733    0.312275   -0.154204
      8          6           0       -1.514458    1.816702   -0.056948
      9          6           0       -2.557128   -0.477152    0.018051
     10          6           0       -3.961055   -0.069152    0.341749
     11          8           0       -4.845823   -0.874056   -0.418929
     12          1           0        3.912016    1.475229   -1.219270
     13          1           0        4.396393    1.654619    0.470427
     14          1           0        2.690265    1.880418    0.009239
     15          1           0        5.430197   -0.750361    0.428848
     16          1           0        4.950723   -0.922101   -1.264111
     17          1           0        4.391065   -2.117122   -0.061324
     18          1           0        2.185605   -1.842789    0.519182
     19          1           0        0.478974   -0.437795    1.634068
     20          1           0        1.057544    1.022375    0.830996
     21          1           0       -0.235169   -1.377859   -0.602547
     22          1           0        0.280099    0.131329   -1.368992
     23          1           0       -2.532047    2.227191   -0.111353
     24          1           0       -1.071891    2.164835    0.892573
     25          1           0       -0.917072    2.269641   -0.866256
     26          1           0       -2.429600   -1.562892   -0.064992
     27          1           0       -4.135536   -0.214540    1.430973
     28          1           0       -4.118104    1.008632    0.141698
     29          1           0       -5.745760   -0.693367   -0.121266
 ---------------------------------------------------------------------
 Rotational constants (GHZ):           3.0553311           0.3277361           0.3062699
 Standard basis: def2SVP (5D, 7F)
 There are   255 symmetry adapted cartesian basis functions of A   symmetry.
 There are   244 symmetry adapted basis functions of A   symmetry.
   244 basis functions,   401 primitive gaussians,   255 cartesian basis functions
    43 alpha electrons       42 beta electrons
       nuclear repulsion energy       587.2354149556 Hartrees.
 NAtoms=   29 NActive=   29 NUniq=   29 SFac= 1.00D+00 NAtFMM=   60 NAOKFM=F Big=F
 Integral buffers will be    131072 words long.
 Raffenetti 2 integral format.
 Two-electron integral symmetry is turned on.
 One-electron integrals computed using PRISM.
   1 Symmetry operations used in ECPInt.
 ECPInt:  NShTT=    7260 NPrTT=   24950 LenC2=    6701 LenP2D=   17402.
 LDataN:  DoStor=T MaxTD1= 4 Len=   56
 NBasis=   244 RedAO= T EigKep=  1.16D-03  NBF=   244
 NBsUse=   244 1.00D-06 EigRej= -1.00D+00 NBFU=   244
 ExpMin= 1.22D-01 ExpMax= 2.27D+03 ExpMxC= 3.41D+02 IAcc=3 IRadAn=         5 AccDes= 0.00D+00
 Harris functional with IExCor=  402 and IRadAn=       5 diagonalized for initial guess.
 HarFok:  IExCor=  402 AccDes= 0.00D+00 IRadAn=         5 IDoV= 1 UseB2=F ITyADJ=14
 ICtDFT=  3500011 ScaDFX=  1.000000  1.000000  1.000000  1.000000
 FoFCou: FMM=F IPFlag=           0 FMFlag=      100000 FMFlg1=           0
         NFxFlg=           0 DoJE=T BraDBF=F KetDBF=T FulRan=T
         wScrn=  0.000000 ICntrl=       500 IOpCl=  0 I1Cent=   200000004 NGrid=           0
         NMat0=    1 NMatS0=      1 NMatT0=    0 NMatD0=    1 NMtDS0=    0 NMtDT0=    0
 Petite list used in FoFCou.
 Initial guess <Sx>= 0.0000 <Sy>= 0.0000 <Sz>= 0.5000 <S**2>= 0.7500 S= 0.5000
 Requested convergence on RMS density matrix=1.00D-08 within 128 cycles.
 Requested convergence on MAX density matrix=1.00D-06.
 Requested convergence on             energy=1.00D-06.
 No special actions if energy rises.
 Integral accuracy reduced to 1.0D-05 until final iterations.
 EnCoef did     5 forward-backward iterations
 Initial convergence to 1.0D-05 achieved.  Increase integral accuracy.
 SCF Done:  E(UB3LYP) =  -466.457405498     A.U. after   20 cycles
            NFock= 20  Conv=0.31D-08     -V/T= 2.0115
 <Sx>= 0.0000 <Sy>= 0.0000 <Sz>= 0.5000 <S**2>= 0.7525 S= 0.5012
 <L.S>= 0.000000000000E+00
 Annihilation of the first spin contaminant:
 S**2 before annihilation     0.7525,   after     0.7500

 **********************************************************************

            Population analysis using the SCF Density.

 **********************************************************************

 Orbital symmetries:
 Alpha Orbitals:
       Occupied  (A) (A) (A) (A) (A) (A) (A) (A) (A) (A) (A) (A)
                 (A) (A) (A) (A) (A) (A) (A) (A) (A) (A) (A) (A)
                 (A) (A) (A) (A) (A) (A) (A) (A) (A) (A) (A) (A)
                 (A) (A) (A) (A) (A) (A) (A)
       Virtual   (A) (A) (A) (A) (A) (A) (A) (A) (A) (A) (A) (A)
                 (A) (A) (A) (A) (A) (A) (A) (A) (A) (A) (A) (A)
                 (A) (A) (A) (A) (A) (A) (A) (A) (A) (A) (A) (A)
                 (A) (A) (A) (A) (A) (A) (A) (A) (A) (A) (A) (A)
                 (A) (A) (A) (A) (A) (A) (A) (A) (A) (A) (A) (A)
                 (A) (A) (A) (A) (A) (A) (A) (A) (A) (A) (A) (A)
                 (A) (A) (A) (A) (A) (A) (A) (A) (A) (A) (A) (A)
                 (A) (A) (A) (A) (A) (A) (A) (A) (A) (A) (A) (A)
                 (A) (A) (A) (A) (A) (A) (A) (A) (A) (A) (A) (A)
                 (A) (A) (A) (A) (A) (A) (A) (A) (A) (A) (A) (A)
                 (A) (A) (A) (A) (A) (A) (A) (A) (A) (A) (A) (A)
                 (A) (A) (A) (A) (A) (A) (A) (A) (A) (A) (A) (A)
                 (A) (A) (A) (A) (A) (A) (A) (A) (A) (A) (A) (A)
                 (A) (A) (A) (A) (A) (A) (A) (A) (A) (A) (A) (A)
                 (A) (A) (A) (A) (A) (A) (A) (A) (A) (A) (A) (A)
                 (A) (A) (A) (A) (A) (A) (A) (A) (A) (A) (A) (A)
                 (A) (A) (A) (A) (A) (A) (A) (A) (A)
 Beta  Orbitals:
       Occupied  (A) (A) (A) (A) (A) (A) (A) (A) (A) (A) (A) (A)
                 (A) (A) (A) (A) (A) (A) (A) (A) (A) (A) (A) (A)
                 (A) (A) (A) (A) (A) (A) (A) (A) (A) (A) (A) (A)
                 (A) (A) (A) (A) (A) (A)
       Virtual   (A) (A) (A) (A) (A) (A) (A) (A) (A) (A) (A) (A)
                 (A) (A) (A) (A) (A) (A) (A) (A) (A) (A) (A) (A)
                 (A) (A) (A) (A) (A) (A) (A) (A) (A) (A) (A) (A)
                 (A) (A) (A) (A) (A) (A) (A) (A) (A) (A) (A) (A)
                 (A) (A) (A) (A) (A) (A) (A) (A) (A) (A) (A) (A)
                 (A) (A) (A) (A) (A) (A) (A) (A) (A) (A) (A) (A)
                 (A) (A) (A) (A) (A) (A) (A) (A) (A) (A) (A) (A)
                 (A) (A) (A) (A) (A) (A) (A) (A) (A) (A) (A) (A)
                 (A) (A) (A) (A) (A) (A) (A) (A) (A) (A) (A) (A)
                 (A) (A) (A) (A) (A) (A) (A) (A) (A) (A) (A) (A)
                 (A) (A) (A) (A) (A) (A) (A) (A) (A) (A) (A) (A)
                 (A) (A) (A) (A) (A) (A) (A) (A) (A) (A) (A) (A)
                 (A) (A) (A) (A) (A) (A) (A) (A) (A) (A) (A) (A)
                 (A) (A) (A) (A) (A) (A) (A) (A) (A) (A) (A) (A)
                 (A) (A) (A) (A) (A) (A) (A) (A) (A) (A) (A) (A)
                 (A) (A) (A) (A) (A) (A) (A) (A) (A) (A) (A) (A)
                 (A) (A) (A) (A) (A) (A) (A) (A) (A) (A)
 The electronic state is 2-A.
 Alpha  occ. eigenvalues --  -19.26986 -10.38401 -10.37794 -10.37404 -10.36500
 Alpha  occ. eigenvalues --  -10.36106 -10.35461 -10.35307 -10.33299 -10.33014
 Alpha  occ. eigenvalues --  -10.32447  -1.14684  -0.99340  -0.97453  -0.91653
 Alpha  occ. eigenvalues --   -0.86646  -0.83844  -0.83160  -0.80093  -0.75796
 Alpha  occ. eigenvalues --   -0.68369  -0.67712  -0.65063  -0.63353  -0.62781
 Alpha  occ. eigenvalues --   -0.60407  -0.59831  -0.58531  -0.57724  -0.56002
 Alpha  occ. eigenvalues --   -0.55905  -0.53876  -0.52638  -0.52605  -0.52346
 Alpha  occ. eigenvalues --   -0.51816  -0.50429  -0.50099  -0.48444  -0.47210
 Alpha  occ. eigenvalues --   -0.43412  -0.41893  -0.40634
 Alpha virt. eigenvalues --   -0.16475  -0.15268  -0.08610  -0.06869  -0.06042
 Alpha virt. eigenvalues --   -0.05744  -0.03972  -0.03347  -0.02703  -0.01608
 Alpha virt. eigenvalues --   -0.01359  -0.00468   0.00189   0.00467   0.00726
 Alpha virt. eigenvalues --    0.02711   0.03345   0.04027   0.05013   0.06502
 Alpha virt. eigenvalues --    0.07103   0.07694   0.08141   0.08408   0.09205
 Alpha virt. eigenvalues --    0.10469   0.15357   0.16896   0.22029   0.22943
 Alpha virt. eigenvalues --    0.24554   0.26595   0.27025   0.28100   0.28410
 Alpha virt. eigenvalues --    0.29684   0.30167   0.31429   0.32563   0.34262
 Alpha virt. eigenvalues --    0.34928   0.37774   0.38793   0.39754   0.42089
 Alpha virt. eigenvalues --    0.42243   0.42995   0.45913   0.46222   0.46621
 Alpha virt. eigenvalues --    0.48179   0.48431   0.48679   0.49487   0.49551
 Alpha virt. eigenvalues --    0.49801   0.50457   0.50735   0.51397   0.51849
 Alpha virt. eigenvalues --    0.52164   0.52711   0.53353   0.54018   0.54181
 Alpha virt. eigenvalues --    0.54978   0.55255   0.55650   0.56180   0.57253
 Alpha virt. eigenvalues --    0.57943   0.58879   0.59233   0.61336   0.63483
 Alpha virt. eigenvalues --    0.66015   0.67175   0.71398   0.73313   0.75524
 Alpha virt. eigenvalues --    0.78423   0.80207   0.83871   0.86883   0.89089
 Alpha virt. eigenvalues --    0.89355   0.94860   0.98731   0.99867   1.00313
 Alpha virt. eigenvalues --    1.02591   1.04299   1.05682   1.07756   1.09560
 Alpha virt. eigenvalues --    1.13528   1.20115   1.22965   1.24449   1.26280
 Alpha virt. eigenvalues --    1.29139   1.32828   1.34624   1.34975   1.36971
 Alpha virt. eigenvalues --    1.37579   1.39541   1.39896   1.40219   1.42503
 Alpha virt. eigenvalues --    1.43194   1.45405   1.50373   1.52016   1.53094
 Alpha virt. eigenvalues --    1.53485   1.54587   1.55638   1.58300   1.59569
 Alpha virt. eigenvalues --    1.61163   1.62463   1.63040   1.64391   1.65058
 Alpha virt. eigenvalues --    1.65244   1.65634   1.66472   1.68059   1.68600
 Alpha virt. eigenvalues --    1.69006   1.69434   1.71464   1.72699   1.74337
 Alpha virt. eigenvalues --    1.74629   1.75283   1.77225   1.78040   1.80338
 Alpha virt. eigenvalues --    1.81897   1.82130   1.84682   1.85575   1.86644
 Alpha virt. eigenvalues --    1.90244   1.91734   1.93409   1.97352   1.99621
 Alpha virt. eigenvalues --    2.01308   2.01861   2.05728   2.07187   2.09936
 Alpha virt. eigenvalues --    2.11334   2.12038   2.12757   2.16457   2.17500
 Alpha virt. eigenvalues --    2.19335   2.22063   2.24076   2.26766   2.26958
 Alpha virt. eigenvalues --    2.29368   2.30330   2.33039   2.36252   2.39173
 Alpha virt. eigenvalues --    2.41317   2.43240   2.46008   2.46814   2.48398
 Alpha virt. eigenvalues --    2.49333   2.54594   2.56004   2.60307   2.61661
 Alpha virt. eigenvalues --    2.62683   2.65772   2.70347   2.73253   2.74965
 Alpha virt. eigenvalues --    2.75783   2.76926   2.77546   2.78312   2.80436
 Alpha virt. eigenvalues --    2.82158   2.82543   2.84661   2.92336   2.95065
 Alpha virt. eigenvalues --    2.98256   3.03355   3.07025   3.07639   3.18233
 Alpha virt. eigenvalues --    3.63210
  Beta  occ. eigenvalues --  -19.26815 -10.38408 -10.37511 -10.37222 -10.36189
  Beta  occ. eigenvalues --  -10.35779 -10.35402 -10.35230 -10.33301 -10.33020
  Beta  occ. eigenvalues --  -10.32452  -1.14324  -0.98630  -0.96594  -0.91141
  Beta  occ. eigenvalues --   -0.86328  -0.83497  -0.83016  -0.79493  -0.75339
  Beta  occ. eigenvalues --   -0.68018  -0.67363  -0.64796  -0.62962  -0.62432
  Beta  occ. eigenvalues --   -0.60155  -0.59468  -0.57711  -0.57171  -0.55703
  Beta  occ. eigenvalues --   -0.55476  -0.53215  -0.52461  -0.52213  -0.52164
  Beta  occ. eigenvalues --   -0.51659  -0.50290  -0.49905  -0.48352  -0.46961
  Beta  occ. eigenvalues --   -0.41204  -0.38570
  Beta virt. eigenvalues --   -0.35233  -0.14607  -0.13196  -0.08510  -0.06775
  Beta virt. eigenvalues --   -0.05928  -0.05652  -0.03848  -0.03245  -0.02579
  Beta virt. eigenvalues --   -0.01527  -0.01261  -0.00329   0.00312   0.00654
  Beta virt. eigenvalues --    0.00880   0.02864   0.03502   0.04222   0.05209
  Beta virt. eigenvalues --    0.06660   0.07470   0.07873   0.08470   0.08593
  Beta virt. eigenvalues --    0.09525   0.10825   0.15583   0.17209   0.22426
  Beta virt. eigenvalues --    0.23256   0.24872   0.26770   0.27174   0.28412
  Beta virt. eigenvalues --    0.28720   0.30041   0.30736   0.31892   0.32939
  Beta virt. eigenvalues --    0.34642   0.35251   0.38402   0.39165   0.40127
  Beta virt. eigenvalues --    0.42453   0.42584   0.43375   0.46216   0.46742
  Beta virt. eigenvalues --    0.47151   0.48457   0.48805   0.49138   0.49755
  Beta virt. eigenvalues --    0.49932   0.50129   0.50707   0.50978   0.51604
  Beta virt. eigenvalues --    0.52033   0.52464   0.52921   0.53533   0.54302
  Beta virt. eigenvalues --    0.54366   0.55222   0.55410   0.55777   0.56391
  Beta virt. eigenvalues --    0.57426   0.58103   0.59005   0.59390   0.61643
  Beta virt. eigenvalues --    0.63677   0.66182   0.67499   0.71683   0.73647
  Beta virt. eigenvalues --    0.75834   0.78629   0.80522   0.84025   0.87196
  Beta virt. eigenvalues --    0.89219   0.89602   0.95162   0.99109   1.00187
  Beta virt. eigenvalues --    1.00545   1.03107   1.04453   1.05916   1.08074
  Beta virt. eigenvalues --    1.09776   1.13759   1.20525   1.23131   1.24609
  Beta virt. eigenvalues --    1.26474   1.29478   1.33071   1.35132   1.35490
  Beta virt. eigenvalues --    1.37142   1.37985   1.39723   1.40071   1.40452
  Beta virt. eigenvalues --    1.42713   1.43772   1.45815   1.50805   1.52349
  Beta virt. eigenvalues --    1.53413   1.53813   1.54923   1.55994   1.58698
  Beta virt. eigenvalues --    1.59986   1.61703   1.62733   1.63376   1.64652
  Beta virt. eigenvalues --    1.65445   1.65462   1.65923   1.66914   1.68458
  Beta virt. eigenvalues --    1.68875   1.69270   1.69775   1.71726   1.73013
  Beta virt. eigenvalues --    1.74633   1.74875   1.75649   1.77534   1.78287
  Beta virt. eigenvalues --    1.80607   1.82218   1.82373   1.84869   1.85738
  Beta virt. eigenvalues --    1.86861   1.90685   1.92216   1.94059   1.97739
  Beta virt. eigenvalues --    2.00068   2.01661   2.02217   2.06177   2.07488
  Beta virt. eigenvalues --    2.10335   2.11768   2.12542   2.13245   2.16983
  Beta virt. eigenvalues --    2.17934   2.19584   2.22247   2.24254   2.26979
  Beta virt. eigenvalues --    2.27174   2.29705   2.30623   2.33392   2.36551
  Beta virt. eigenvalues --    2.39519   2.41607   2.43670   2.46483   2.47129
  Beta virt. eigenvalues --    2.48822   2.49710   2.54865   2.56346   2.60679
  Beta virt. eigenvalues --    2.61953   2.63074   2.66031   2.70636   2.73548
  Beta virt. eigenvalues --    2.75132   2.75963   2.76989   2.77708   2.78535
  Beta virt. eigenvalues --    2.80661   2.82440   2.82827   2.84799   2.92627
  Beta virt. eigenvalues --    2.95274   2.98397   3.03587   3.07224   3.07839
  Beta virt. eigenvalues --    3.18482   3.63342
          Condensed to atoms (all electrons):
               1          2          3          4          5          6
     1  C    4.521126   0.410497  -0.062870  -0.066346  -0.014071  -0.000206
     2  C    0.410497   4.902995   0.407140   0.567402  -0.036902  -0.004589
     3  C   -0.062870   0.407140   4.530316  -0.058225   0.010305  -0.000196
     4  C   -0.066346   0.567402  -0.058225   4.883717   0.375524  -0.042321
     5  C   -0.014071  -0.036902   0.010305   0.375524   4.669458   0.362315
     6  C   -0.000206  -0.004589  -0.000196  -0.042321   0.362315   4.721423
     7  C   -0.000023   0.000200   0.000008   0.005810  -0.036874   0.364652
     8  C   -0.000051  -0.000058   0.000000   0.000050  -0.002560  -0.068074
     9  C   -0.000000  -0.000001  -0.000000  -0.000151  -0.004869  -0.056315
    10  C   -0.000000  -0.000000   0.000000   0.000006  -0.000262   0.009404
    11  O   -0.000000   0.000000   0.000000  -0.000000  -0.000001  -0.000135
    12  H    0.371306  -0.010057  -0.002818   0.003179   0.000810   0.000242
    13  H    0.374674  -0.010581  -0.003433   0.004270   0.000381  -0.000057
    14  H    0.378240  -0.002352   0.007802  -0.022681   0.006663  -0.000739
    15  H   -0.001255  -0.011381   0.374792   0.001760  -0.000449  -0.000020
    16  H   -0.001846  -0.011660   0.375581   0.001650  -0.000465   0.000072
    17  H    0.007198  -0.015095   0.387103  -0.012718   0.000584  -0.000003
    18  H    0.010248  -0.024318  -0.017555   0.397399  -0.052936  -0.002349
    19  H    0.000447   0.008146  -0.000371  -0.007524   0.350290  -0.020348
    20  H    0.005903  -0.020920   0.000143  -0.003627   0.365787  -0.017738
    21  H    0.000096  -0.001632   0.000001  -0.002754  -0.021726   0.367980
    22  H    0.000463   0.002472  -0.000245  -0.009201  -0.018284   0.352806
    23  H    0.000000  -0.000001   0.000000   0.000008   0.000114   0.009156
    24  H    0.000005   0.000012  -0.000000   0.000168   0.004049  -0.008577
    25  H    0.000011   0.000009  -0.000000  -0.000268  -0.004290   0.001878
    26  H   -0.000000   0.000003  -0.000000  -0.000109  -0.000240  -0.017554
    27  H   -0.000000   0.000000  -0.000000  -0.000002   0.000117  -0.000947
    28  H    0.000000   0.000000  -0.000000   0.000000  -0.000052   0.000485
    29  H    0.000000  -0.000000   0.000000   0.000000   0.000000   0.000019
               7          8          9         10         11         12
     1  C   -0.000023  -0.000051  -0.000000  -0.000000  -0.000000   0.371306
     2  C    0.000200  -0.000058  -0.000001  -0.000000   0.000000  -0.010057
     3  C    0.000008   0.000000  -0.000000   0.000000   0.000000  -0.002818
     4  C    0.005810   0.000050  -0.000151   0.000006  -0.000000   0.003179
     5  C   -0.036874  -0.002560  -0.004869  -0.000262  -0.000001   0.000810
     6  C    0.364652  -0.068074  -0.056315   0.009404  -0.000135   0.000242
     7  C    4.968365   0.392004   0.523164  -0.011865   0.003051  -0.000010
     8  C    0.392004   4.536336  -0.054914  -0.014307   0.000158   0.000005
     9  C    0.523164  -0.054914   5.057406   0.313315  -0.064719   0.000000
    10  C   -0.011865  -0.014307   0.313315   4.459370   0.332142   0.000000
    11  O    0.003051   0.000158  -0.064719   0.332142   7.720750   0.000000
    12  H   -0.000010   0.000005   0.000000   0.000000   0.000000   0.597263
    13  H    0.000001   0.000001  -0.000000  -0.000000  -0.000000  -0.011552
    14  H    0.000112  -0.000136   0.000001  -0.000000   0.000000  -0.017296
    15  H   -0.000000  -0.000000  -0.000000  -0.000000  -0.000000  -0.000930
    16  H   -0.000001  -0.000000   0.000000  -0.000000   0.000000   0.003211
    17  H    0.000001   0.000000   0.000000  -0.000000  -0.000000  -0.000035
    18  H   -0.000281   0.000028   0.000008   0.000001   0.000000  -0.000322
    19  H   -0.000610  -0.003149   0.002053  -0.000377   0.000000  -0.000035
    20  H   -0.013977   0.011387  -0.000366   0.000077  -0.000000  -0.000519
    21  H   -0.018666   0.008916  -0.009855   0.000605  -0.000031   0.000001
    22  H   -0.003352  -0.008374   0.004680  -0.000585   0.000008   0.000025
    23  H    0.000799   0.377174  -0.023039   0.005360  -0.000422   0.000000
    24  H   -0.006313   0.372474  -0.001484   0.000859  -0.000009  -0.000006
    25  H   -0.016104   0.372214   0.005838   0.000481   0.000005   0.000017
    26  H   -0.021535   0.009314   0.375580  -0.042113   0.007809   0.000000
    27  H   -0.003009   0.001364   0.005185   0.339984  -0.021085  -0.000000
    28  H   -0.006880   0.002910  -0.036105   0.386513  -0.023977   0.000000
    29  H   -0.000562  -0.000011   0.006772  -0.010160   0.316841  -0.000000
              13         14         15         16         17         18
     1  C    0.374674   0.378240  -0.001255  -0.001846   0.007198   0.010248
     2  C   -0.010581  -0.002352  -0.011381  -0.011660  -0.015095  -0.024318
     3  C   -0.003433   0.007802   0.374792   0.375581   0.387103  -0.017555
     4  C    0.004270  -0.022681   0.001760   0.001650  -0.012718   0.397399
     5  C    0.000381   0.006663  -0.000449  -0.000465   0.000584  -0.052936
     6  C   -0.000057  -0.000739  -0.000020   0.000072  -0.000003  -0.002349
     7  C    0.000001   0.000112  -0.000000  -0.000001   0.000001  -0.000281
     8  C    0.000001  -0.000136  -0.000000  -0.000000   0.000000   0.000028
     9  C   -0.000000   0.000001  -0.000000   0.000000   0.000000   0.000008
    10  C   -0.000000  -0.000000  -0.000000  -0.000000  -0.000000   0.000001
    11  O   -0.000000   0.000000  -0.000000   0.000000  -0.000000   0.000000
    12  H   -0.011552  -0.017296  -0.000930   0.003211  -0.000035  -0.000322
    13  H    0.588332  -0.017853   0.003318  -0.000830  -0.000040  -0.000327
    14  H   -0.017853   0.639423  -0.000036  -0.000059  -0.000409  -0.000142
    15  H    0.003318  -0.000036   0.592759  -0.013308  -0.017406   0.000336
    16  H   -0.000830  -0.000059  -0.013308   0.594500  -0.017995   0.000427
    17  H   -0.000040  -0.000409  -0.017406  -0.017995   0.615341   0.007970
    18  H   -0.000327  -0.000142   0.000336   0.000427   0.007970   0.637285
    19  H    0.000014  -0.000165   0.000029  -0.000001  -0.000009  -0.007809
    20  H   -0.000315   0.003308   0.000010   0.000009  -0.000009   0.007290
    21  H    0.000001  -0.000057   0.000002  -0.000001  -0.000007   0.005582
    22  H   -0.000015   0.000313   0.000003   0.000009   0.000004  -0.001055
    23  H   -0.000000   0.000004  -0.000000   0.000000   0.000000   0.000000
    24  H    0.000006  -0.000146   0.000000  -0.000000   0.000000  -0.000010
    25  H   -0.000005   0.000146  -0.000000   0.000000  -0.000000  -0.000001
    26  H   -0.000000  -0.000000  -0.000000   0.000000   0.000000  -0.000011
    27  H    0.000000  -0.000000   0.000000  -0.000000  -0.000000  -0.000000
    28  H   -0.000000   0.000000  -0.000000   0.000000   0.000000  -0.000000
    29  H    0.000000  -0.000000   0.000000  -0.000000   0.000000  -0.000000
              19         20         21         22         23         24
     1  C    0.000447   0.005903   0.000096   0.000463   0.000000   0.000005
     2  C    0.008146  -0.020920  -0.001632   0.002472  -0.000001   0.000012
     3  C   -0.000371   0.000143   0.000001  -0.000245   0.000000  -0.000000
     4  C   -0.007524  -0.003627  -0.002754  -0.009201   0.000008   0.000168
     5  C    0.350290   0.365787  -0.021726  -0.018284   0.000114   0.004049
     6  C   -0.020348  -0.017738   0.367980   0.352806   0.009156  -0.008577
     7  C   -0.000610  -0.013977  -0.018666  -0.003352   0.000799  -0.006313
     8  C   -0.003149   0.011387   0.008916  -0.008374   0.377174   0.372474
     9  C    0.002053  -0.000366  -0.009855   0.004680  -0.023039  -0.001484
    10  C   -0.000377   0.000077   0.000605  -0.000585   0.005360   0.000859
    11  O    0.000000  -0.000000  -0.000031   0.000008  -0.000422  -0.000009
    12  H   -0.000035  -0.000519   0.000001   0.000025   0.000000  -0.000006
    13  H    0.000014  -0.000315   0.000001  -0.000015  -0.000000   0.000006
    14  H   -0.000165   0.003308  -0.000057   0.000313   0.000004  -0.000146
    15  H    0.000029   0.000010   0.000002   0.000003  -0.000000   0.000000
    16  H   -0.000001   0.000009  -0.000001   0.000009   0.000000  -0.000000
    17  H   -0.000009  -0.000009  -0.000007   0.000004   0.000000   0.000000
    18  H   -0.007809   0.007290   0.005582  -0.001055   0.000000  -0.000010
    19  H    0.653260  -0.027965  -0.009568   0.008929  -0.000068   0.000948
    20  H   -0.027965   0.657228   0.008909  -0.010969  -0.000347   0.002803
    21  H   -0.009568   0.008909   0.659762  -0.025706  -0.000367  -0.000184
    22  H    0.008929  -0.010969  -0.025706   0.646912  -0.000201   0.000026
    23  H   -0.000068  -0.000347  -0.000367  -0.000201   0.613441  -0.013215
    24  H    0.000948   0.002803  -0.000184   0.000026  -0.013215   0.598020
    25  H    0.000251   0.000870  -0.000130   0.004793  -0.016239  -0.017233
    26  H    0.000327  -0.000037   0.006477   0.000564   0.000031  -0.000292
    27  H    0.000040  -0.000003   0.000018   0.000005  -0.001371   0.000209
    28  H    0.000010  -0.000010  -0.000049   0.000027   0.007798  -0.000775
    29  H   -0.000000  -0.000000   0.000001  -0.000001   0.000030   0.000003
              25         26         27         28         29
     1  C    0.000011  -0.000000  -0.000000   0.000000   0.000000
     2  C    0.000009   0.000003   0.000000   0.000000  -0.000000
     3  C   -0.000000  -0.000000  -0.000000  -0.000000   0.000000
     4  C   -0.000268  -0.000109  -0.000002   0.000000   0.000000
     5  C   -0.004290  -0.000240   0.000117  -0.000052   0.000000
     6  C    0.001878  -0.017554  -0.000947   0.000485   0.000019
     7  C   -0.016104  -0.021535  -0.003009  -0.006880  -0.000562
     8  C    0.372214   0.009314   0.001364   0.002910  -0.000011
     9  C    0.005838   0.375580   0.005185  -0.036105   0.006772
    10  C    0.000481  -0.042113   0.339984   0.386513  -0.010160
    11  O    0.000005   0.007809  -0.021085  -0.023977   0.316841
    12  H    0.000017   0.000000  -0.000000   0.000000  -0.000000
    13  H   -0.000005  -0.000000   0.000000  -0.000000   0.000000
    14  H    0.000146  -0.000000  -0.000000   0.000000  -0.000000
    15  H   -0.000000  -0.000000   0.000000  -0.000000   0.000000
    16  H    0.000000   0.000000  -0.000000   0.000000  -0.000000
    17  H   -0.000000   0.000000  -0.000000   0.000000   0.000000
    18  H   -0.000001  -0.000011  -0.000000  -0.000000  -0.000000
    19  H    0.000251   0.000327   0.000040   0.000010  -0.000000
    20  H    0.000870  -0.000037  -0.000003  -0.000010  -0.000000
    21  H   -0.000130   0.006477   0.000018  -0.000049   0.000001
    22  H    0.004793   0.000564   0.000005   0.000027  -0.000001
    23  H   -0.016239   0.000031  -0.001371   0.007798   0.000030
    24  H   -0.017233  -0.000292   0.000209  -0.000775   0.000003
    25  H    0.615224  -0.000265  -0.000057  -0.000186  -0.000002
    26  H   -0.000265   0.628963  -0.004086   0.008642  -0.000242
    27  H   -0.000057  -0.004086   0.652975  -0.030056  -0.007385
    28  H   -0.000186   0.008642  -0.030056   0.657639  -0.002693
    29  H   -0.000002  -0.000242  -0.007385  -0.002693   0.505030
          Atomic-Atomic Spin Densities.
               1          2          3          4          5          6
     1  C   -0.009304  -0.011470   0.001565  -0.003668   0.000788   0.000067
     2  C   -0.011470   0.195718  -0.012453   0.050838  -0.006563   0.000030
     3  C    0.001565  -0.012453  -0.008217  -0.006025   0.000087   0.000000
     4  C   -0.003668   0.050838  -0.006025   0.221999  -0.033011  -0.007947
     5  C    0.000788  -0.006563   0.000087  -0.033011   0.024714   0.045222
     6  C    0.000067   0.000030   0.000000  -0.007947   0.045222   0.007100
     7  C   -0.000002  -0.000030   0.000000   0.000455  -0.008971  -0.012746
     8  C    0.000001  -0.000001  -0.000000   0.000002   0.000231   0.001920
     9  C    0.000000  -0.000001   0.000000  -0.000045   0.000181  -0.007170
    10  C   -0.000000   0.000000   0.000000   0.000001  -0.000032   0.000063
    11  O   -0.000000   0.000000  -0.000000   0.000000  -0.000000  -0.000002
    12  H    0.004968  -0.003330   0.000239  -0.000811   0.000230   0.000009
    13  H    0.004338  -0.004521   0.000429  -0.000261  -0.000054  -0.000008
    14  H    0.000744  -0.000069  -0.000036   0.000166   0.000076  -0.000076
    15  H    0.000365  -0.003815   0.004780  -0.000555  -0.000029  -0.000002
    16  H    0.000350  -0.004337   0.005161  -0.000595   0.000069   0.000004
    17  H   -0.000055  -0.000197   0.000864   0.000301   0.000009  -0.000001
    18  H   -0.000137  -0.001879   0.000454   0.003124   0.000693   0.000040
    19  H   -0.000002  -0.000573   0.000014  -0.002249  -0.004725  -0.005164
    20  H   -0.000014  -0.000087   0.000007   0.000283  -0.000317  -0.000312
    21  H   -0.000002   0.000020  -0.000001   0.000628  -0.001159   0.000989
    22  H   -0.000209   0.001272  -0.000017   0.006093  -0.007204  -0.003270
    23  H   -0.000000   0.000000  -0.000000   0.000004  -0.000052  -0.000162
    24  H    0.000003  -0.000000  -0.000000  -0.000034   0.000145   0.001665
    25  H   -0.000013   0.000020  -0.000000   0.000106  -0.000357  -0.001083
    26  H   -0.000000   0.000001   0.000000   0.000032  -0.000156  -0.000094
    27  H    0.000000  -0.000000  -0.000000  -0.000001   0.000026   0.000096
    28  H   -0.000000   0.000000  -0.000000   0.000001  -0.000017  -0.000051
    29  H    0.000000  -0.000000   0.000000  -0.000000   0.000000   0.000000
               7          8          9         10         11         12
     1  C   -0.000002   0.000001   0.000000  -0.000000  -0.000000   0.004968
     2  C   -0.000030  -0.000001  -0.000001   0.000000   0.000000  -0.003330
     3  C    0.000000  -0.000000   0.000000   0.000000  -0.000000   0.000239
     4  C    0.000455   0.000002  -0.000045   0.000001   0.000000  -0.000811
     5  C   -0.008971   0.000231   0.000181  -0.000032  -0.000000   0.000230
     6  C   -0.012746   0.001920  -0.007170   0.000063  -0.000002   0.000009
     7  C    0.126107  -0.008975   0.042522  -0.002980   0.000286   0.000001
     8  C   -0.008975  -0.004888  -0.003095   0.000400  -0.000011   0.000000
     9  C    0.042522  -0.003095   0.225815  -0.015662   0.000673   0.000000
    10  C   -0.002980   0.000400  -0.015662  -0.013917  -0.002960  -0.000000
    11  O    0.000286  -0.000011   0.000673  -0.002960   0.070160  -0.000000
    12  H    0.000001   0.000000   0.000000  -0.000000  -0.000000   0.016463
    13  H    0.000001  -0.000001   0.000000   0.000000   0.000000  -0.003355
    14  H    0.000007  -0.000004  -0.000000   0.000000   0.000000  -0.000392
    15  H    0.000000  -0.000000   0.000000   0.000000   0.000000  -0.000409
    16  H   -0.000000   0.000000   0.000000  -0.000000  -0.000000   0.001034
    17  H    0.000000  -0.000000  -0.000000  -0.000000   0.000000   0.000001
    18  H   -0.000001  -0.000000  -0.000002  -0.000000  -0.000000   0.000000
    19  H    0.005057  -0.000278   0.000936   0.000014   0.000001  -0.000025
    20  H    0.000669  -0.000152   0.000039   0.000001   0.000000  -0.000046
    21  H   -0.000245  -0.000062  -0.000028   0.000021   0.000002  -0.000001
    22  H   -0.001532   0.000383  -0.001266   0.000047  -0.000000  -0.000190
    23  H   -0.000428   0.000234  -0.000464   0.000438   0.000003  -0.000000
    24  H   -0.002991   0.005588  -0.000129  -0.000123   0.000000   0.000005
    25  H   -0.001261   0.001636  -0.000511   0.000082  -0.000002  -0.000016
    26  H   -0.000806  -0.000114   0.001991   0.000504   0.000403  -0.000000
    27  H   -0.001139   0.000106  -0.007745   0.010566  -0.005290   0.000000
    28  H   -0.000600   0.000082  -0.002655   0.005210   0.000086  -0.000000
    29  H   -0.000009   0.000001   0.000216  -0.000005   0.000292   0.000000
              13         14         15         16         17         18
     1  C    0.004338   0.000744   0.000365   0.000350  -0.000055  -0.000137
     2  C   -0.004521  -0.000069  -0.003815  -0.004337  -0.000197  -0.001879
     3  C    0.000429  -0.000036   0.004780   0.005161   0.000864   0.000454
     4  C   -0.000261   0.000166  -0.000555  -0.000595   0.000301   0.003124
     5  C   -0.000054   0.000076  -0.000029   0.000069   0.000009   0.000693
     6  C   -0.000008  -0.000076  -0.000002   0.000004  -0.000001   0.000040
     7  C    0.000001   0.000007   0.000000  -0.000000   0.000000  -0.000001
     8  C   -0.000001  -0.000004  -0.000000   0.000000  -0.000000  -0.000000
     9  C    0.000000  -0.000000   0.000000   0.000000  -0.000000  -0.000002
    10  C    0.000000   0.000000   0.000000  -0.000000  -0.000000  -0.000000
    11  O    0.000000   0.000000   0.000000  -0.000000   0.000000  -0.000000
    12  H   -0.003355  -0.000392  -0.000409   0.001034   0.000001   0.000000
    13  H    0.019176   0.000170   0.001042  -0.000496   0.000005   0.000004
    14  H    0.000170  -0.000474   0.000020  -0.000015  -0.000000  -0.000004
    15  H    0.001042   0.000020   0.018475  -0.003789  -0.000053  -0.000002
    16  H   -0.000496  -0.000015  -0.003789   0.022065  -0.000209  -0.000015
    17  H    0.000005  -0.000000  -0.000053  -0.000209  -0.000540  -0.000051
    18  H    0.000004  -0.000004  -0.000002  -0.000015  -0.000051  -0.011989
    19  H    0.000047   0.000035   0.000015  -0.000009   0.000001   0.000073
    20  H    0.000078  -0.000040   0.000005  -0.000004  -0.000001  -0.000106
    21  H    0.000000   0.000000   0.000000  -0.000001  -0.000000  -0.000050
    22  H    0.000033   0.000042   0.000005  -0.000032   0.000001  -0.000002
    23  H    0.000000   0.000000   0.000000  -0.000000   0.000000  -0.000000
    24  H   -0.000004  -0.000003  -0.000000   0.000000   0.000000   0.000001
    25  H    0.000004   0.000005   0.000000  -0.000000   0.000000  -0.000000
    26  H    0.000000   0.000000   0.000000  -0.000000  -0.000000   0.000000
    27  H   -0.000000  -0.000000  -0.000000   0.000000  -0.000000   0.000000
    28  H    0.000000   0.000000   0.000000  -0.000000   0.000000  -0.000000
    29  H   -0.000000  -0.000000  -0.000000   0.000000  -0.000000   0.000000
              19         20         21         22         23         24
     1  C   -0.000002  -0.000014  -0.000002  -0.000209  -0.000000   0.000003
     2  C   -0.000573  -0.000087   0.000020   0.001272   0.000000  -0.000000
     3  C    0.000014   0.000007  -0.000001  -0.000017  -0.000000  -0.000000
     4  C   -0.002249   0.000283   0.000628   0.006093   0.000004  -0.000034
     5  C   -0.004725  -0.000317  -0.001159  -0.007204  -0.000052   0.000145
     6  C   -0.005164  -0.000312   0.000989  -0.003270  -0.000162   0.001665
     7  C    0.005057   0.000669  -0.000245  -0.001532  -0.000428  -0.002991
     8  C   -0.000278  -0.000152  -0.000062   0.000383   0.000234   0.005588
     9  C    0.000936   0.000039  -0.000028  -0.001266  -0.000464  -0.000129
    10  C    0.000014   0.000001   0.000021   0.000047   0.000438  -0.000123
    11  O    0.000001   0.000000   0.000002  -0.000000   0.000003   0.000000
    12  H   -0.000025  -0.000046  -0.000001  -0.000190  -0.000000   0.000005
    13  H    0.000047   0.000078   0.000000   0.000033   0.000000  -0.000004
    14  H    0.000035  -0.000040   0.000000   0.000042   0.000000  -0.000003
    15  H    0.000015   0.000005   0.000000   0.000005   0.000000  -0.000000
    16  H   -0.000009  -0.000004  -0.000001  -0.000032  -0.000000   0.000000
    17  H    0.000001  -0.000001  -0.000000   0.000001   0.000000   0.000000
    18  H    0.000073  -0.000106  -0.000050  -0.000002  -0.000000   0.000001
    19  H    0.022623   0.000955   0.000219   0.000962   0.000034  -0.000590
    20  H    0.000955  -0.000218  -0.000004   0.000375   0.000013  -0.000425
    21  H    0.000219  -0.000004  -0.001729   0.000747   0.000008  -0.000027
    22  H    0.000962   0.000375   0.000747   0.018976   0.000108  -0.000341
    23  H    0.000034   0.000013   0.000008   0.000108   0.001596  -0.001123
    24  H   -0.000590  -0.000425  -0.000027  -0.000341  -0.001123   0.011828
    25  H    0.000123   0.000188   0.000044   0.001124   0.000858  -0.001554
    26  H    0.000130   0.000007   0.000129   0.000140   0.000012  -0.000026
    27  H   -0.000068  -0.000002  -0.000015  -0.000017  -0.000212   0.000149
    28  H    0.000017   0.000002   0.000007   0.000033   0.000824  -0.000275
    29  H   -0.000000  -0.000000  -0.000000  -0.000000  -0.000005   0.000000
              25         26         27         28         29
     1  C   -0.000013  -0.000000   0.000000  -0.000000   0.000000
     2  C    0.000020   0.000001  -0.000000   0.000000  -0.000000
     3  C   -0.000000   0.000000  -0.000000  -0.000000   0.000000
     4  C    0.000106   0.000032  -0.000001   0.000001  -0.000000
     5  C   -0.000357  -0.000156   0.000026  -0.000017   0.000000
     6  C   -0.001083  -0.000094   0.000096  -0.000051   0.000000
     7  C   -0.001261  -0.000806  -0.001139  -0.000600  -0.000009
     8  C    0.001636  -0.000114   0.000106   0.000082   0.000001
     9  C   -0.000511   0.001991  -0.007745  -0.002655   0.000216
    10  C    0.000082   0.000504   0.010566   0.005210  -0.000005
    11  O   -0.000002   0.000403  -0.005290   0.000086   0.000292
    12  H   -0.000016  -0.000000   0.000000  -0.000000   0.000000
    13  H    0.000004   0.000000  -0.000000   0.000000  -0.000000
    14  H    0.000005   0.000000  -0.000000   0.000000  -0.000000
    15  H    0.000000   0.000000  -0.000000   0.000000  -0.000000
    16  H   -0.000000  -0.000000   0.000000  -0.000000   0.000000
    17  H    0.000000  -0.000000  -0.000000   0.000000  -0.000000
    18  H   -0.000000   0.000000   0.000000  -0.000000   0.000000
    19  H    0.000123   0.000130  -0.000068   0.000017  -0.000000
    20  H    0.000188   0.000007  -0.000002   0.000002  -0.000000
    21  H    0.000044   0.000129  -0.000015   0.000007  -0.000000
    22  H    0.001124   0.000140  -0.000017   0.000033  -0.000000
    23  H    0.000858   0.000012  -0.000212   0.000824  -0.000005
    24  H   -0.001554  -0.000026   0.000149  -0.000275   0.000000
    25  H    0.008319   0.000025  -0.000032   0.000179  -0.000000
    26  H    0.000025  -0.011482  -0.000475   0.000095  -0.000027
    27  H   -0.000032  -0.000475   0.054535  -0.006274   0.000554
    28  H    0.000179   0.000095  -0.006274   0.022156  -0.000279
    29  H   -0.000000  -0.000027   0.000554  -0.000279  -0.002297
 Mulliken charges and spin densities:
               1          2
     1  C    0.066453  -0.011688
     2  C   -0.149329   0.198574
     3  C    0.052522  -0.013150
     4  C   -0.015017   0.228830
     5  C    0.047583   0.009826
     6  C    0.049737   0.019119
     7  C   -0.118105   0.132391
     8  C    0.067303  -0.006996
     9  C   -0.042184   0.233601
    10  C    0.231551  -0.018330
    11  O   -0.270387   0.063640
    12  H    0.067520   0.014376
    13  H    0.074010   0.016629
    14  H    0.026060   0.000153
    15  H    0.071777   0.016053
    16  H    0.070707   0.019183
    17  H    0.045524   0.000077
    18  H    0.040540  -0.009851
    19  H    0.053258   0.017571
    20  H    0.033081   0.000894
    21  H    0.032383  -0.000509
    22  H    0.055950   0.016260
    23  H    0.041354   0.001688
    24  H    0.068665   0.011736
    25  H    0.053045   0.007886
    26  H    0.048775  -0.009711
    27  H    0.068105   0.044762
    28  H    0.036760   0.018545
    29  H    0.192360  -0.001559
 Sum of Mulliken charges =   1.00000   1.00000
 Mulliken charges and spin densities with hydrogens summed into heavy atoms:
               1          2
     1  C    0.234042   0.019470
     2  C   -0.149329   0.198574
     3  C    0.240530   0.022163
     4  C    0.025523   0.218978
     5  C    0.133922   0.028292
     6  C    0.138070   0.034870
     7  C   -0.118105   0.132391
     8  C    0.230366   0.014314
     9  C    0.006591   0.223890
    10  C    0.336416   0.044977
    11  O   -0.078027   0.062081
 Electronic spatial extent (au):  <R**2>=           3547.8781
 Charge=              1.0000 electrons
 Dipole moment (field-independent basis, Debye):
    X=              0.9897    Y=              0.9998    Z=              1.3040  Tot=              1.9182
 Quadrupole moment (field-independent basis, Debye-Ang):
   XX=             -3.3962   YY=            -60.3256   ZZ=            -66.1412
   XY=             -4.3299   XZ=             -7.9217   YZ=             -1.3968
 Traceless Quadrupole moment (field-independent basis, Debye-Ang):
   XX=             39.8915   YY=            -17.0379   ZZ=            -22.8536
   XY=             -4.3299   XZ=             -7.9217   YZ=             -1.3968
 Octapole moment (field-independent basis, Debye-Ang**2):
  XXX=            -63.3056  YYY=             -0.0373  ZZZ=             -0.9794  XYY=              3.6176
  XXY=              3.3498  XXZ=             22.5834  XZZ=             -2.1483  YZZ=              0.8248
  YYZ=              0.6146  XYZ=              4.0636
 Hexadecapole moment (field-independent basis, Debye-Ang**3):
 XXXX=          -2174.7380 YYYY=           -447.1090 ZZZZ=           -153.8420 XXXY=             -7.1558
 XXXZ=           -150.7474 YYYX=             -2.1258 YYYZ=             -0.6488 ZZZX=            -13.8343
 ZZZY=             -1.2248 XXYY=           -689.4168 XXZZ=           -669.4313 YYZZ=           -103.2348
 XXYZ=            -18.0841 YYXZ=             -0.5258 ZZXY=              7.1760
 N-N= 5.872354149556D+02 E-N=-2.241749425986D+03  KE= 4.611403373463D+02
                          Isotropic Fermi Contact Couplings
        Atom                 a.u.       MegaHertz       Gauss      10(-4) cm-1
     1  C(13)             -0.00828      -9.30849      -3.32150      -3.10498
     2  C(13)              0.02583      29.03916      10.36190       9.68642
     3  C(13)             -0.00873      -9.80929      -3.50020      -3.27203
     4  C(13)              0.02788      31.34755      11.18559      10.45642
     5  C(13)              0.00143       1.61222       0.57528       0.53778
     6  C(13)              0.01364      15.33542       5.47206       5.11535
     7  C(13)              0.01190      13.37336       4.77195       4.46087
     8  C(13)             -0.00479      -5.39003      -1.92330      -1.79792
     9  C(13)              0.03300      37.09967      13.23809      12.37512
    10  C(13)             -0.01619     -18.20054      -6.49441      -6.07105
    11  O(17)              0.02423     -14.68534      -5.24009      -4.89850
    12  H(1)               0.00649      28.99125      10.34480       9.67044
    13  H(1)               0.00725      32.42238      11.56911      10.81494
    14  H(1)              -0.00004      -0.16489      -0.05884      -0.05500
    15  H(1)               0.00711      31.76066      11.33299      10.59422
    16  H(1)               0.00848      37.91419      13.52873      12.64681
    17  H(1)              -0.00006      -0.25541      -0.09114      -0.08520
    18  H(1)              -0.00303     -13.55384      -4.83635      -4.52108
    19  H(1)               0.00606      27.07012       9.65929       9.02962
    20  H(1)               0.00043       1.91868       0.68463       0.64000
    21  H(1)              -0.00042      -1.87424      -0.66877      -0.62518
    22  H(1)               0.00480      21.46386       7.65884       7.15957
    23  H(1)               0.00040       1.79781       0.64150       0.59969
    24  H(1)               0.00604      26.98731       9.62974       9.00200
    25  H(1)               0.00331      14.80220       5.28179       4.93748
    26  H(1)              -0.00316     -14.13042      -5.04208      -4.71340
    27  H(1)               0.02124      94.94927      33.88026      31.67167
    28  H(1)               0.00877      39.19285      13.98498      13.07333
    29  H(1)              -0.00094      -4.19136      -1.49558      -1.39809
 --------------------------------------------------------
       Center         ----  Spin Dipole Couplings  ----
                      3XX-RR        3YY-RR        3ZZ-RR
 --------------------------------------------------------
     1   Atom       -0.006105     -0.003345      0.009449
     2   Atom       -0.092034     -0.115967      0.208001
     3   Atom       -0.003520     -0.011319      0.014839
     4   Atom       -0.074037     -0.132413      0.206450
     5   Atom        0.004345     -0.038390      0.034045
     6   Atom        0.012950     -0.041495      0.028545
     7   Atom       -0.036964     -0.078686      0.115650
     8   Atom       -0.007390     -0.001493      0.008883
     9   Atom       -0.118661     -0.130177      0.248838
    10   Atom       -0.009321     -0.006775      0.016096
    11   Atom       -0.105496     -0.037890      0.143386
    12   Atom       -0.001012      0.000527      0.000485
    13   Atom        0.001791      0.001565     -0.003356
    14   Atom       -0.001153      0.004613     -0.003461
    15   Atom        0.006689     -0.003060     -0.003629
    16   Atom        0.001804     -0.003157      0.001353
    17   Atom        0.000964      0.002221     -0.003185
    18   Atom       -0.012726      0.018365     -0.005639
    19   Atom        0.004566     -0.005350      0.000784
    20   Atom        0.000586      0.004253     -0.004839
    21   Atom        0.003182      0.001670     -0.004852
    22   Atom        0.004092     -0.005055      0.000963
    23   Atom       -0.000541      0.003960     -0.003419
    24   Atom       -0.000943      0.002097     -0.001154
    25   Atom        0.000141      0.002220     -0.002361
    26   Atom       -0.013726      0.018973     -0.005246
    27   Atom       -0.001220     -0.006951      0.008171
    28   Atom        0.001372      0.004094     -0.005466
    29   Atom        0.011869     -0.007852     -0.004017
 --------------------------------------------------------
                        XY            XZ            YZ
 --------------------------------------------------------
     1   Atom        0.004386      0.007413      0.001292
     2   Atom        0.014609      0.072501      0.033974
     3   Atom       -0.002398      0.002164      0.004575
     4   Atom        0.010210      0.124780      0.012620
     5   Atom        0.005426      0.050472      0.013381
     6   Atom        0.000906      0.055657      0.003484
     7   Atom       -0.002213      0.090374     -0.027200
     8   Atom        0.001279      0.001808     -0.001136
     9   Atom        0.000461      0.054405     -0.028263
    10   Atom        0.006399     -0.007075     -0.020195
    11   Atom       -0.043872      0.075336     -0.165517
    12   Atom        0.002502     -0.003479     -0.003484
    13   Atom        0.004255      0.001867      0.001131
    14   Atom       -0.000331     -0.000291     -0.000333
    15   Atom        0.000099      0.002078      0.000473
    16   Atom       -0.000886     -0.004999     -0.000418
    17   Atom       -0.003917     -0.000788      0.000472
    18   Atom        0.006045      0.003174     -0.004150
    19   Atom        0.001467     -0.003485     -0.002830
    20   Atom       -0.001061      0.000310      0.002229
    21   Atom        0.000261      0.001043      0.003806
    22   Atom        0.000664     -0.001927     -0.003524
    23   Atom       -0.001132     -0.000137     -0.000218
    24   Atom        0.001412      0.002112      0.003146
    25   Atom        0.001508     -0.001223     -0.002320
    26   Atom       -0.000081      0.002548      0.000385
    27   Atom       -0.000237     -0.003412      0.000241
    28   Atom       -0.004991     -0.000010      0.000474
    29   Atom       -0.003385     -0.004101     -0.000741
 --------------------------------------------------------


 ---------------------------------------------------------------------------------
              Anisotropic Spin Dipole Couplings in Principal Axis System
 ---------------------------------------------------------------------------------

       Atom             a.u.   MegaHertz   Gauss  10(-4) cm-1        Axes

              Baa    -0.0109    -1.458    -0.520    -0.486  0.8493 -0.4467 -0.2815
     1 C(13)  Bbb    -0.0021    -0.276    -0.099    -0.092  0.3532  0.8769 -0.3260
              Bcc     0.0129     1.735     0.619     0.579  0.3924  0.1775  0.9025
 
              Baa    -0.1229   -16.490    -5.884    -5.500 -0.4318  0.9020  0.0020
     2 C(13)  Bbb    -0.1056   -14.165    -5.054    -4.725  0.8737  0.4188 -0.2474
              Bcc     0.2284    30.655    10.939    10.225  0.2240  0.1051  0.9689
 
              Baa    -0.0129    -1.731    -0.618    -0.577  0.2821  0.9428 -0.1775
     3 C(13)  Bbb    -0.0029    -0.386    -0.138    -0.129  0.9551 -0.2935 -0.0409
              Bcc     0.0158     2.117     0.755     0.706  0.0906  0.1580  0.9833
 
              Baa    -0.1349   -18.106    -6.461    -6.040 -0.3425  0.9351  0.0906
     4 C(13)  Bbb    -0.1196   -16.051    -5.727    -5.354  0.8695  0.3520 -0.3464
              Bcc     0.2545    34.157    12.188    11.394  0.3558  0.0398  0.9337
 
              Baa    -0.0417    -5.600    -1.998    -1.868  0.2545  0.9090 -0.3300
     5 C(13)  Bbb    -0.0318    -4.270    -1.524    -1.424  0.7655 -0.3979 -0.5057
              Bcc     0.0736     9.870     3.522     3.292  0.5910  0.1239  0.7971
 
              Baa    -0.0420    -5.633    -2.010    -1.879  0.1627  0.9708 -0.1764
     6 C(13)  Bbb    -0.0351    -4.705    -1.679    -1.569  0.7373 -0.2384 -0.6321
              Bcc     0.0770    10.337     3.689     3.448  0.6557  0.0272  0.7545
 
              Baa    -0.0897   -12.032    -4.293    -4.013 -0.5652  0.7481  0.3479
     7 C(13)  Bbb    -0.0707    -9.488    -3.386    -3.165  0.7130  0.6550 -0.2502
              Bcc     0.1604    21.520     7.679     7.178  0.4150 -0.1066  0.9035
 
              Baa    -0.0079    -1.059    -0.378    -0.353  0.9694 -0.2148 -0.1190
     8 C(13)  Bbb    -0.0013    -0.172    -0.061    -0.057  0.2239  0.9722  0.0688
              Bcc     0.0092     1.231     0.439     0.411  0.1009 -0.0933  0.9905
 
              Baa    -0.1347   -18.071    -6.448    -6.028 -0.4705  0.8726  0.1311
     9 C(13)  Bbb    -0.1241   -16.647    -5.940    -5.553  0.8709  0.4831 -0.0904
              Bcc     0.2587    34.718    12.388    11.581  0.1422 -0.0716  0.9872
 
              Baa    -0.0190    -2.555    -0.912    -0.852 -0.2422  0.8614  0.4464
    10 C(13)  Bbb    -0.0110    -1.482    -0.529    -0.494  0.9423  0.0994  0.3196
              Bcc     0.0301     4.037     1.440     1.347 -0.2310 -0.4980  0.8358
 
              Baa    -0.1360     9.841     3.512     3.283 -0.0634  0.8510  0.5213
    11 O(17)  Bbb    -0.1261     9.126     3.257     3.044  0.9709  0.1733 -0.1650
              Bcc     0.2621   -18.968    -6.768    -6.327  0.2307 -0.4957  0.8373
 
              Baa    -0.0039    -2.057    -0.734    -0.686  0.7189  0.1322  0.6824
    12 H(1)   Bbb    -0.0026    -1.365    -0.487    -0.455 -0.4859  0.7976  0.3575
              Bcc     0.0064     3.422     1.221     1.141 -0.4970 -0.5886  0.6376
 
              Baa    -0.0040    -2.126    -0.759    -0.709 -0.3680  0.0936  0.9251
    13 H(1)   Bbb    -0.0024    -1.289    -0.460    -0.430 -0.6027  0.7336 -0.3140
              Bcc     0.0064     3.415     1.218     1.139  0.7080  0.6731  0.2136
 
              Baa    -0.0035    -1.875    -0.669    -0.625  0.1283  0.0458  0.9907
    14 H(1)   Bbb    -0.0011    -0.603    -0.215    -0.201  0.9902  0.0495 -0.1306
              Bcc     0.0046     2.478     0.884     0.827 -0.0550  0.9977 -0.0390
 
              Baa    -0.0042    -2.244    -0.801    -0.748 -0.1714 -0.3635  0.9157
    15 H(1)   Bbb    -0.0029    -1.542    -0.550    -0.514 -0.0863  0.9314  0.3536
              Bcc     0.0071     3.786     1.351     1.263  0.9814  0.0185  0.1910
 
              Baa    -0.0042    -2.252    -0.804    -0.751  0.5367  0.6561  0.5306
    16 H(1)   Bbb    -0.0024    -1.267    -0.452    -0.423 -0.4322  0.7538 -0.4950
              Bcc     0.0066     3.519     1.256     1.174  0.7247 -0.0363 -0.6881
 
              Baa    -0.0034    -1.791    -0.639    -0.597  0.2775  0.1142  0.9539
    17 H(1)   Bbb    -0.0023    -1.221    -0.436    -0.407  0.7090  0.6456 -0.2835
              Bcc     0.0056     3.012     1.075     1.005 -0.6483  0.7550  0.0982
 
              Baa    -0.0155    -8.245    -2.942    -2.750  0.9016 -0.2077 -0.3794
    18 H(1)   Bbb    -0.0045    -2.417    -0.862    -0.806  0.3989  0.0605  0.9150
              Bcc     0.0200    10.662     3.805     3.557  0.1671  0.9763 -0.1374
 
              Baa    -0.0065    -3.445    -1.229    -1.149 -0.0105  0.9331  0.3596
    19 H(1)   Bbb    -0.0008    -0.417    -0.149    -0.139  0.5771 -0.2880  0.7642
              Bcc     0.0072     3.862     1.378     1.288  0.8166  0.2155 -0.5354
 
              Baa    -0.0054    -2.884    -1.029    -0.962 -0.0915 -0.2335  0.9681
    20 H(1)   Bbb     0.0004     0.226     0.081     0.075  0.9722  0.1894  0.1375
              Bcc     0.0050     2.659     0.949     0.887 -0.2154  0.9537  0.2097
 
              Baa    -0.0067    -3.561    -1.271    -1.188 -0.0851 -0.4113  0.9075
    21 H(1)   Bbb     0.0027     1.420     0.507     0.474  0.7466 -0.6295 -0.2152
              Bcc     0.0040     2.141     0.764     0.714  0.6598  0.6593  0.3607
 
              Baa    -0.0067    -3.566    -1.272    -1.189  0.0197  0.9061  0.4225
    22 H(1)   Bbb     0.0012     0.629     0.224     0.210  0.5705 -0.3573  0.7395
              Bcc     0.0055     2.937     1.048     0.980  0.8211  0.2265 -0.5240
 
              Baa    -0.0034    -1.834    -0.654    -0.612  0.0625  0.0390  0.9973
    23 H(1)   Bbb    -0.0008    -0.425    -0.152    -0.142  0.9712  0.2280 -0.0698
              Bcc     0.0042     2.259     0.806     0.753 -0.2301  0.9729 -0.0236
 
              Baa    -0.0036    -1.942    -0.693    -0.648 -0.4664 -0.3342  0.8190
    24 H(1)   Bbb    -0.0013    -0.693    -0.247    -0.231  0.8025 -0.5494  0.2327
              Bcc     0.0049     2.635     0.940     0.879  0.3722  0.7658  0.5244
 
              Baa    -0.0034    -1.829    -0.653    -0.610  0.1764  0.3332  0.9262
    25 H(1)   Bbb    -0.0007    -0.347    -0.124    -0.116  0.8849 -0.4657 -0.0010
              Bcc     0.0041     2.177     0.777     0.726  0.4310  0.8198 -0.3770
 
              Baa    -0.0144    -7.701    -2.748    -2.569  0.9636  0.0054 -0.2675
    26 H(1)   Bbb    -0.0045    -2.425    -0.865    -0.809  0.2675 -0.0148  0.9634
              Bcc     0.0190    10.126     3.613     3.378 -0.0012  0.9999  0.0157
 
              Baa    -0.0070    -3.715    -1.325    -1.239  0.0367  0.9993 -0.0076
    27 H(1)   Bbb    -0.0023    -1.240    -0.442    -0.414  0.9503 -0.0325  0.3097
              Bcc     0.0093     4.954     1.768     1.653 -0.3092  0.0186  0.9508
 
              Baa    -0.0055    -2.936    -1.048    -0.979 -0.0550 -0.0778  0.9955
    28 H(1)   Bbb    -0.0024    -1.288    -0.460    -0.430  0.7934  0.6018  0.0909
              Bcc     0.0079     4.224     1.507     1.409 -0.6062  0.7948  0.0286
 
              Baa    -0.0089    -4.745    -1.693    -1.583  0.2137  0.9230  0.3201
    29 H(1)   Bbb    -0.0044    -2.365    -0.844    -0.789  0.1578 -0.3559  0.9211
              Bcc     0.0133     7.110     2.537     2.372  0.9641 -0.1463 -0.2217
 

 ---------------------------------------------------------------------------------

 ******************************Gaussian NBO Version 3.1******************************
             N A T U R A L   A T O M I C   O R B I T A L   A N D
          N A T U R A L   B O N D   O R B I T A L   A N A L Y S I S
 ******************************Gaussian NBO Version 3.1******************************
       /RESON  / : Allow strongly delocalized NBO set

 Analyzing the SCF density

 Job title: 9                                                               

 Storage needed:    181404 in NPA,    239731 in NBO ( 939519601 available)
 GSVD:  LWork=       34902 too small for GESVD, short by       13385 words or       13385 for optimal perf.


 NATURAL POPULATIONS:  Natural atomic orbital occupancies 
                                                          
   NAO  Atom  No  lang   Type(AO)    Occupancy
 --------------------------------------------
     1    C    1  S      Cor( 1S)     1.99916
     2    C    1  S      Val( 2S)     1.09353
     3    C    1  S      Ryd( 3S)     0.00067
     4    C    1  px     Val( 2p)     1.24406
     5    C    1  px     Ryd( 3p)     0.00344
     6    C    1  py     Val( 2p)     1.08916
     7    C    1  py     Ryd( 3p)     0.00167
     8    C    1  pz     Val( 2p)     1.23501
     9    C    1  pz     Ryd( 3p)     0.00086
    10    C    1  dxy    Ryd( 3d)     0.00053
    11    C    1  dxz    Ryd( 3d)     0.00046
    12    C    1  dyz    Ryd( 3d)     0.00023
    13    C    1  dx2y2  Ryd( 3d)     0.00056
    14    C    1  dz2    Ryd( 3d)     0.00056

    15    C    2  S      Cor( 1S)     1.99884
    16    C    2  S      Val( 2S)     0.90048
    17    C    2  S      Ryd( 3S)     0.00080
    18    C    2  px     Val( 2p)     1.07216
    19    C    2  px     Ryd( 3p)     0.00297
    20    C    2  py     Val( 2p)     1.06840
    21    C    2  py     Ryd( 3p)     0.00447
    22    C    2  pz     Val( 2p)     0.81969
    23    C    2  pz     Ryd( 3p)     0.00154
    24    C    2  dxy    Ryd( 3d)     0.00102
    25    C    2  dxz    Ryd( 3d)     0.00095
    26    C    2  dyz    Ryd( 3d)     0.00059
    27    C    2  dx2y2  Ryd( 3d)     0.00100
    28    C    2  dz2    Ryd( 3d)     0.00060

    29    C    3  S      Cor( 1S)     1.99916
    30    C    3  S      Val( 2S)     1.09675
    31    C    3  S      Ryd( 3S)     0.00060
    32    C    3  px     Val( 2p)     1.13421
    33    C    3  px     Ryd( 3p)     0.00221
    34    C    3  py     Val( 2p)     1.19312
    35    C    3  py     Ryd( 3p)     0.00348
    36    C    3  pz     Val( 2p)     1.22747
    37    C    3  pz     Ryd( 3p)     0.00094
    38    C    3  dxy    Ryd( 3d)     0.00055
    39    C    3  dxz    Ryd( 3d)     0.00048
    40    C    3  dyz    Ryd( 3d)     0.00024
    41    C    3  dx2y2  Ryd( 3d)     0.00053
    42    C    3  dz2    Ryd( 3d)     0.00055

    43    C    4  S      Cor( 1S)     1.99877
    44    C    4  S      Val( 2S)     0.95689
    45    C    4  S      Ryd( 3S)     0.00206
    46    C    4  px     Val( 2p)     1.03973
    47    C    4  px     Ryd( 3p)     0.00305
    48    C    4  py     Val( 2p)     1.17944
    49    C    4  py     Ryd( 3p)     0.00571
    50    C    4  pz     Val( 2p)     0.89496
    51    C    4  pz     Ryd( 3p)     0.00324
    52    C    4  dxy    Ryd( 3d)     0.00070
    53    C    4  dxz    Ryd( 3d)     0.00076
    54    C    4  dyz    Ryd( 3d)     0.00023
    55    C    4  dx2y2  Ryd( 3d)     0.00090
    56    C    4  dz2    Ryd( 3d)     0.00051

    57    C    5  S      Cor( 1S)     1.99908
    58    C    5  S      Val( 2S)     1.02312
    59    C    5  S      Ryd( 3S)     0.00132
    60    C    5  px     Val( 2p)     1.06736
    61    C    5  px     Ryd( 3p)     0.00348
    62    C    5  py     Val( 2p)     1.21665
    63    C    5  py     Ryd( 3p)     0.00383
    64    C    5  pz     Val( 2p)     1.13760
    65    C    5  pz     Ryd( 3p)     0.00205
    66    C    5  dxy    Ryd( 3d)     0.00056
    67    C    5  dxz    Ryd( 3d)     0.00069
    68    C    5  dyz    Ryd( 3d)     0.00044
    69    C    5  dx2y2  Ryd( 3d)     0.00075
    70    C    5  dz2    Ryd( 3d)     0.00072

    71    C    6  S      Cor( 1S)     1.99904
    72    C    6  S      Val( 2S)     1.01979
    73    C    6  S      Ryd( 3S)     0.00163
    74    C    6  px     Val( 2p)     1.04947
    75    C    6  px     Ryd( 3p)     0.00297
    76    C    6  py     Val( 2p)     1.22575
    77    C    6  py     Ryd( 3p)     0.00538
    78    C    6  pz     Val( 2p)     1.13055
    79    C    6  pz     Ryd( 3p)     0.00170
    80    C    6  dxy    Ryd( 3d)     0.00052
    81    C    6  dxz    Ryd( 3d)     0.00068
    82    C    6  dyz    Ryd( 3d)     0.00046
    83    C    6  dx2y2  Ryd( 3d)     0.00079
    84    C    6  dz2    Ryd( 3d)     0.00069

    85    C    7  S      Cor( 1S)     1.99883
    86    C    7  S      Val( 2S)     0.88728
    87    C    7  S      Ryd( 3S)     0.00152
    88    C    7  px     Val( 2p)     1.06299
    89    C    7  px     Ryd( 3p)     0.00380
    90    C    7  py     Val( 2p)     1.07480
    91    C    7  py     Ryd( 3p)     0.00407
    92    C    7  pz     Val( 2p)     0.87506
    93    C    7  pz     Ryd( 3p)     0.00297
    94    C    7  dxy    Ryd( 3d)     0.00103
    95    C    7  dxz    Ryd( 3d)     0.00077
    96    C    7  dyz    Ryd( 3d)     0.00076
    97    C    7  dx2y2  Ryd( 3d)     0.00093
    98    C    7  dz2    Ryd( 3d)     0.00042

    99    C    8  S      Cor( 1S)     1.99917
   100    C    8  S      Val( 2S)     1.08998
   101    C    8  S      Ryd( 3S)     0.00071
   102    C    8  px     Val( 2p)     1.25499
   103    C    8  px     Ryd( 3p)     0.00360
   104    C    8  py     Val( 2p)     1.08544
   105    C    8  py     Ryd( 3p)     0.00178
   106    C    8  pz     Val( 2p)     1.23101
   107    C    8  pz     Ryd( 3p)     0.00084
   108    C    8  dxy    Ryd( 3d)     0.00039
   109    C    8  dxz    Ryd( 3d)     0.00049
   110    C    8  dyz    Ryd( 3d)     0.00034
   111    C    8  dx2y2  Ryd( 3d)     0.00066
   112    C    8  dz2    Ryd( 3d)     0.00048

   113    C    9  S      Cor( 1S)     1.99877
   114    C    9  S      Val( 2S)     0.97243
   115    C    9  S      Ryd( 3S)     0.00213
   116    C    9  px     Val( 2p)     1.06062
   117    C    9  px     Ryd( 3p)     0.00407
   118    C    9  py     Val( 2p)     1.18884
   119    C    9  py     Ryd( 3p)     0.00551
   120    C    9  pz     Val( 2p)     0.85614
   121    C    9  pz     Ryd( 3p)     0.00212
   122    C    9  dxy    Ryd( 3d)     0.00078
   123    C    9  dxz    Ryd( 3d)     0.00076
   124    C    9  dyz    Ryd( 3d)     0.00034
   125    C    9  dx2y2  Ryd( 3d)     0.00075
   126    C    9  dz2    Ryd( 3d)     0.00047

   127    C   10  S      Cor( 1S)     1.99908
   128    C   10  S      Val( 2S)     1.00661
   129    C   10  S      Ryd( 3S)     0.00272
   130    C   10  px     Val( 2p)     0.92313
   131    C   10  px     Ryd( 3p)     0.00201
   132    C   10  py     Val( 2p)     1.06264
   133    C   10  py     Ryd( 3p)     0.00360
   134    C   10  pz     Val( 2p)     1.07401
   135    C   10  pz     Ryd( 3p)     0.00175
   136    C   10  dxy    Ryd( 3d)     0.00139
   137    C   10  dxz    Ryd( 3d)     0.00139
   138    C   10  dyz    Ryd( 3d)     0.00091
   139    C   10  dx2y2  Ryd( 3d)     0.00167
   140    C   10  dz2    Ryd( 3d)     0.00154

   141    O   11  S      Cor( 1S)     1.99975
   142    O   11  S      Val( 2S)     1.68280
   143    O   11  S      Ryd( 3S)     0.00132
   144    O   11  px     Val( 2p)     1.43998
   145    O   11  px     Ryd( 3p)     0.00246
   146    O   11  py     Val( 2p)     1.78999
   147    O   11  py     Ryd( 3p)     0.00134
   148    O   11  pz     Val( 2p)     1.76655
   149    O   11  pz     Ryd( 3p)     0.00125
   150    O   11  dxy    Ryd( 3d)     0.00063
   151    O   11  dxz    Ryd( 3d)     0.00083
   152    O   11  dyz    Ryd( 3d)     0.00109
   153    O   11  dx2y2  Ryd( 3d)     0.00075
   154    O   11  dz2    Ryd( 3d)     0.00102

   155    H   12  S      Val( 1S)     0.73620
   156    H   12  S      Ryd( 2S)     0.00117
   157    H   12  px     Ryd( 2p)     0.00024
   158    H   12  py     Ryd( 2p)     0.00019
   159    H   12  pz     Ryd( 2p)     0.00066

   160    H   13  S      Val( 1S)     0.73277
   161    H   13  S      Ryd( 2S)     0.00118
   162    H   13  px     Ryd( 2p)     0.00045
   163    H   13  py     Ryd( 2p)     0.00024
   164    H   13  pz     Ryd( 2p)     0.00038

   165    H   14  S      Val( 1S)     0.77135
   166    H   14  S      Ryd( 2S)     0.00107
   167    H   14  px     Ryd( 2p)     0.00048
   168    H   14  py     Ryd( 2p)     0.00035
   169    H   14  pz     Ryd( 2p)     0.00018

   170    H   15  S      Val( 1S)     0.73720
   171    H   15  S      Ryd( 2S)     0.00120
   172    H   15  px     Ryd( 2p)     0.00052
   173    H   15  py     Ryd( 2p)     0.00018
   174    H   15  pz     Ryd( 2p)     0.00039

   175    H   16  S      Val( 1S)     0.73714
   176    H   16  S      Ryd( 2S)     0.00116
   177    H   16  px     Ryd( 2p)     0.00026
   178    H   16  py     Ryd( 2p)     0.00017
   179    H   16  pz     Ryd( 2p)     0.00067

   180    H   17  S      Val( 1S)     0.75999
   181    H   17  S      Ryd( 2S)     0.00112
   182    H   17  px     Ryd( 2p)     0.00013
   183    H   17  py     Ryd( 2p)     0.00069
   184    H   17  pz     Ryd( 2p)     0.00015

   185    H   18  S      Val( 1S)     0.76947
   186    H   18  S      Ryd( 2S)     0.00210
   187    H   18  px     Ryd( 2p)     0.00009
   188    H   18  py     Ryd( 2p)     0.00082
   189    H   18  pz     Ryd( 2p)     0.00014

   190    H   19  S      Val( 1S)     0.73423
   191    H   19  S      Ryd( 2S)     0.00222
   192    H   19  px     Ryd( 2p)     0.00021
   193    H   19  py     Ryd( 2p)     0.00022
   194    H   19  pz     Ryd( 2p)     0.00063

   195    H   20  S      Val( 1S)     0.76241
   196    H   20  S      Ryd( 2S)     0.00213
   197    H   20  px     Ryd( 2p)     0.00017
   198    H   20  py     Ryd( 2p)     0.00066
   199    H   20  pz     Ryd( 2p)     0.00018

   200    H   21  S      Val( 1S)     0.75431
   201    H   21  S      Ryd( 2S)     0.00226
   202    H   21  px     Ryd( 2p)     0.00013
   203    H   21  py     Ryd( 2p)     0.00069
   204    H   21  pz     Ryd( 2p)     0.00017

   205    H   22  S      Val( 1S)     0.73980
   206    H   22  S      Ryd( 2S)     0.00226
   207    H   22  px     Ryd( 2p)     0.00020
   208    H   22  py     Ryd( 2p)     0.00023
   209    H   22  pz     Ryd( 2p)     0.00062

   210    H   23  S      Val( 1S)     0.75610
   211    H   23  S      Ryd( 2S)     0.00126
   212    H   23  px     Ryd( 2p)     0.00059
   213    H   23  py     Ryd( 2p)     0.00026
   214    H   23  pz     Ryd( 2p)     0.00017

   215    H   24  S      Val( 1S)     0.74407
   216    H   24  S      Ryd( 2S)     0.00117
   217    H   24  px     Ryd( 2p)     0.00028
   218    H   24  py     Ryd( 2p)     0.00025
   219    H   24  pz     Ryd( 2p)     0.00057

   220    H   25  S      Val( 1S)     0.74873
   221    H   25  S      Ryd( 2S)     0.00129
   222    H   25  px     Ryd( 2p)     0.00029
   223    H   25  py     Ryd( 2p)     0.00028
   224    H   25  pz     Ryd( 2p)     0.00048

   225    H   26  S      Val( 1S)     0.76219
   226    H   26  S      Ryd( 2S)     0.00295
   227    H   26  px     Ryd( 2p)     0.00011
   228    H   26  py     Ryd( 2p)     0.00083
   229    H   26  pz     Ryd( 2p)     0.00013

   230    H   27  S      Val( 1S)     0.75617
   231    H   27  S      Ryd( 2S)     0.00204
   232    H   27  px     Ryd( 2p)     0.00026
   233    H   27  py     Ryd( 2p)     0.00022
   234    H   27  pz     Ryd( 2p)     0.00075

   235    H   28  S      Val( 1S)     0.78898
   236    H   28  S      Ryd( 2S)     0.00183
   237    H   28  px     Ryd( 2p)     0.00024
   238    H   28  py     Ryd( 2p)     0.00068
   239    H   28  pz     Ryd( 2p)     0.00023

   240    H   29  S      Val( 1S)     0.51769
   241    H   29  S      Ryd( 2S)     0.00105
   242    H   29  px     Ryd( 2p)     0.00220
   243    H   29  py     Ryd( 2p)     0.00133
   244    H   29  pz     Ryd( 2p)     0.00130

 WARNING:  1 low occupancy (<1.9990e) core orbital  found on  C    2
           1 low occupancy (<1.9990e) core orbital  found on  C    4
           1 low occupancy (<1.9990e) core orbital  found on  C    7
           1 low occupancy (<1.9990e) core orbital  found on  C    9


 Summary of Natural Population Analysis:                  
                                                          
                                       Natural Population 
                Natural  -----------------------------------------------
    Atom  No    Charge         Core      Valence    Rydberg      Total
 -----------------------------------------------------------------------
      C    1   -0.66990      1.99916     4.66176    0.00898     6.66990
      C    2    0.12648      1.99884     3.86073    0.01394     5.87352
      C    3   -0.66029      1.99916     4.65156    0.00957     6.66029
      C    4   -0.08696      1.99877     4.07103    0.01716     6.08696
      C    5   -0.45766      1.99908     4.44473    0.01384     6.45766
      C    6   -0.43940      1.99904     4.42555    0.01481     6.43940
      C    7    0.08476      1.99883     3.90013    0.01628     5.91524
      C    8   -0.66989      1.99917     4.66142    0.00930     6.66989
      C    9   -0.09371      1.99877     4.07803    0.01691     6.09371
      C   10   -0.08246      1.99908     4.06639    0.01698     6.08246
      O   11   -0.68978      1.99975     6.67932    0.01070     8.68978
      H   12    0.26154      0.00000     0.73620    0.00226     0.73846
      H   13    0.26497      0.00000     0.73277    0.00226     0.73503
      H   14    0.22657      0.00000     0.77135    0.00208     0.77343
      H   15    0.26052      0.00000     0.73720    0.00229     0.73948
      H   16    0.26061      0.00000     0.73714    0.00225     0.73939
      H   17    0.23791      0.00000     0.75999    0.00210     0.76209
      H   18    0.22738      0.00000     0.76947    0.00315     0.77262
      H   19    0.26249      0.00000     0.73423    0.00328     0.73751
      H   20    0.23444      0.00000     0.76241    0.00315     0.76556
      H   21    0.24244      0.00000     0.75431    0.00325     0.75756
      H   22    0.25690      0.00000     0.73980    0.00330     0.74310
      H   23    0.24162      0.00000     0.75610    0.00228     0.75838
      H   24    0.25366      0.00000     0.74407    0.00227     0.74634
      H   25    0.24893      0.00000     0.74873    0.00234     0.75107
      H   26    0.23380      0.00000     0.76219    0.00402     0.76620
      H   27    0.24055      0.00000     0.75617    0.00328     0.75945
      H   28    0.20804      0.00000     0.78898    0.00297     0.79196
      H   29    0.47644      0.00000     0.51769    0.00588     0.52356
 =======================================================================
   * Total *    1.00000     21.98967    62.80945    0.20088    85.00000

                                 Natural Population      
 --------------------------------------------------------
   Core                      21.98967 ( 99.9530% of  22)
   Valence                   62.80945 ( 99.6975% of  63)
   Natural Minimal Basis     84.79912 ( 99.7637% of  85)
   Natural Rydberg Basis      0.20088 (  0.2363% of  85)
 --------------------------------------------------------

    Atom  No          Natural Electron Configuration
 ----------------------------------------------------------------------------
      C    1      [core]2S( 1.09)2p( 3.57)3p( 0.01)
      C    2      [core]2S( 0.90)2p( 2.96)3p( 0.01)
      C    3      [core]2S( 1.10)2p( 3.55)3p( 0.01)
      C    4      [core]2S( 0.96)2p( 3.11)3p( 0.01)
      C    5      [core]2S( 1.02)2p( 3.42)3p( 0.01)
      C    6      [core]2S( 1.02)2p( 3.41)3p( 0.01)
      C    7      [core]2S( 0.89)2p( 3.01)3p( 0.01)
      C    8      [core]2S( 1.09)2p( 3.57)3p( 0.01)
      C    9      [core]2S( 0.97)2p( 3.11)3p( 0.01)
      C   10      [core]2S( 1.01)2p( 3.06)3p( 0.01)3d( 0.01)
      O   11      [core]2S( 1.68)2p( 5.00)3p( 0.01)
      H   12            1S( 0.74)
      H   13            1S( 0.73)
      H   14            1S( 0.77)
      H   15            1S( 0.74)
      H   16            1S( 0.74)
      H   17            1S( 0.76)
      H   18            1S( 0.77)
      H   19            1S( 0.73)
      H   20            1S( 0.76)
      H   21            1S( 0.75)
      H   22            1S( 0.74)
      H   23            1S( 0.76)
      H   24            1S( 0.74)
      H   25            1S( 0.75)
      H   26            1S( 0.76)
      H   27            1S( 0.76)
      H   28            1S( 0.79)
      H   29            1S( 0.52)


 ***************************************************
 *******         Alpha spin orbitals         *******
 ***************************************************


 NATURAL POPULATIONS:  Natural atomic orbital occupancies 
                                                          
   NAO  Atom  No  lang   Type(AO)    Occupancy      Energy
 ----------------------------------------------------------
     1    C    1  S      Cor( 1S)     0.99958     -10.21093
     2    C    1  S      Val( 2S)     0.54608      -0.37738
     3    C    1  S      Ryd( 3S)     0.00034       0.74682
     4    C    1  px     Val( 2p)     0.62178      -0.22527
     5    C    1  px     Ryd( 3p)     0.00174       0.49425
     6    C    1  py     Val( 2p)     0.54274      -0.21188
     7    C    1  py     Ryd( 3p)     0.00084       0.38415
     8    C    1  pz     Val( 2p)     0.62012      -0.22887
     9    C    1  pz     Ryd( 3p)     0.00055       0.44713
    10    C    1  dxy    Ryd( 3d)     0.00027       2.20847
    11    C    1  dxz    Ryd( 3d)     0.00024       2.16657
    12    C    1  dyz    Ryd( 3d)     0.00014       1.95754
    13    C    1  dx2y2  Ryd( 3d)     0.00027       2.12288
    14    C    1  dz2    Ryd( 3d)     0.00029       2.21536

    15    C    2  S      Cor( 1S)     0.99942     -10.24564
    16    C    2  S      Val( 2S)     0.45317      -0.31120
    17    C    2  S      Ryd( 3S)     0.00040       0.38919
    18    C    2  px     Val( 2p)     0.54130      -0.21713
    19    C    2  px     Ryd( 3p)     0.00150       0.64412
    20    C    2  py     Val( 2p)     0.53669      -0.21822
    21    C    2  py     Ryd( 3p)     0.00223       0.80097
    22    C    2  pz     Val( 2p)     0.49182      -0.26902
    23    C    2  pz     Ryd( 3p)     0.00085       0.47137
    24    C    2  dxy    Ryd( 3d)     0.00052       2.20718
    25    C    2  dxz    Ryd( 3d)     0.00059       1.86712
    26    C    2  dyz    Ryd( 3d)     0.00033       1.78933
    27    C    2  dx2y2  Ryd( 3d)     0.00051       2.18984
    28    C    2  dz2    Ryd( 3d)     0.00031       1.94132

    29    C    3  S      Cor( 1S)     0.99958     -10.20596
    30    C    3  S      Val( 2S)     0.54765      -0.37371
    31    C    3  S      Ryd( 3S)     0.00031       0.73520
    32    C    3  px     Val( 2p)     0.56511      -0.21239
    33    C    3  px     Ryd( 3p)     0.00114       0.39461
    34    C    3  py     Val( 2p)     0.59593      -0.21370
    35    C    3  py     Ryd( 3p)     0.00174       0.47798
    36    C    3  pz     Val( 2p)     0.61736      -0.22186
    37    C    3  pz     Ryd( 3p)     0.00062       0.44079
    38    C    3  dxy    Ryd( 3d)     0.00027       2.10912
    39    C    3  dxz    Ryd( 3d)     0.00028       2.16997
    40    C    3  dyz    Ryd( 3d)     0.00011       1.95920
    41    C    3  dx2y2  Ryd( 3d)     0.00027       2.22214
    42    C    3  dz2    Ryd( 3d)     0.00029       2.22631

    43    C    4  S      Cor( 1S)     0.99939     -10.23166
    44    C    4  S      Val( 2S)     0.48182      -0.32329
    45    C    4  S      Ryd( 3S)     0.00106       0.47254
    46    C    4  px     Val( 2p)     0.53114      -0.20514
    47    C    4  px     Ryd( 3p)     0.00157       0.56138
    48    C    4  py     Val( 2p)     0.59149      -0.21857
    49    C    4  py     Ryd( 3p)     0.00287       0.79403
    50    C    4  pz     Val( 2p)     0.53830      -0.27880
    51    C    4  pz     Ryd( 3p)     0.00179       0.43367
    52    C    4  dxy    Ryd( 3d)     0.00036       2.16629
    53    C    4  dxz    Ryd( 3d)     0.00048       1.89985
    54    C    4  dyz    Ryd( 3d)     0.00013       1.78812
    55    C    4  dx2y2  Ryd( 3d)     0.00047       2.32302
    56    C    4  dz2    Ryd( 3d)     0.00026       1.98499

    57    C    5  S      Cor( 1S)     0.99954     -10.23155
    58    C    5  S      Val( 2S)     0.51112      -0.36962
    59    C    5  S      Ryd( 3S)     0.00064       0.76649
    60    C    5  px     Val( 2p)     0.53556      -0.23703
    61    C    5  px     Ryd( 3p)     0.00176       0.53471
    62    C    5  py     Val( 2p)     0.60822      -0.24124
    63    C    5  py     Ryd( 3p)     0.00193       0.61655
    64    C    5  pz     Val( 2p)     0.57863      -0.24218
    65    C    5  pz     Ryd( 3p)     0.00110       0.48129
    66    C    5  dxy    Ryd( 3d)     0.00027       2.05117
    67    C    5  dxz    Ryd( 3d)     0.00045       2.10828
    68    C    5  dyz    Ryd( 3d)     0.00021       1.98794
    69    C    5  dx2y2  Ryd( 3d)     0.00038       2.18402
    70    C    5  dz2    Ryd( 3d)     0.00036       2.12868

    71    C    6  S      Cor( 1S)     0.99952     -10.22843
    72    C    6  S      Val( 2S)     0.51015      -0.36665
    73    C    6  S      Ryd( 3S)     0.00079       0.77080
    74    C    6  px     Val( 2p)     0.52831      -0.23394
    75    C    6  px     Ryd( 3p)     0.00152       0.51527
    76    C    6  py     Val( 2p)     0.61291      -0.24132
    77    C    6  py     Ryd( 3p)     0.00269       0.64110
    78    C    6  pz     Val( 2p)     0.57543      -0.23991
    79    C    6  pz     Ryd( 3p)     0.00092       0.45980
    80    C    6  dxy    Ryd( 3d)     0.00026       2.02542
    81    C    6  dxz    Ryd( 3d)     0.00043       2.09070
    82    C    6  dyz    Ryd( 3d)     0.00023       2.00616
    83    C    6  dx2y2  Ryd( 3d)     0.00039       2.22007
    84    C    6  dz2    Ryd( 3d)     0.00034       2.12025

    85    C    7  S      Cor( 1S)     0.99942     -10.24108
    86    C    7  S      Val( 2S)     0.44516      -0.30150
    87    C    7  S      Ryd( 3S)     0.00076       0.42188
    88    C    7  px     Val( 2p)     0.53797      -0.21755
    89    C    7  px     Ryd( 3p)     0.00190       0.69919
    90    C    7  py     Val( 2p)     0.53842      -0.21931
    91    C    7  py     Ryd( 3p)     0.00203       0.80230
    92    C    7  pz     Val( 2p)     0.49190      -0.26867
    93    C    7  pz     Ryd( 3p)     0.00166       0.49810
    94    C    7  dxy    Ryd( 3d)     0.00052       2.24771
    95    C    7  dxz    Ryd( 3d)     0.00050       1.81973
    96    C    7  dyz    Ryd( 3d)     0.00044       1.77709
    97    C    7  dx2y2  Ryd( 3d)     0.00047       2.21715
    98    C    7  dz2    Ryd( 3d)     0.00020       1.99401

    99    C    8  S      Cor( 1S)     0.99959     -10.21317
   100    C    8  S      Val( 2S)     0.54458      -0.37864
   101    C    8  S      Ryd( 3S)     0.00036       0.75536
   102    C    8  px     Val( 2p)     0.62711      -0.22984
   103    C    8  px     Ryd( 3p)     0.00182       0.52223
   104    C    8  py     Val( 2p)     0.54134      -0.21432
   105    C    8  py     Ryd( 3p)     0.00090       0.36788
   106    C    8  pz     Val( 2p)     0.61816      -0.23020
   107    C    8  pz     Ryd( 3p)     0.00051       0.45440
   108    C    8  dxy    Ryd( 3d)     0.00020       2.13914
   109    C    8  dxz    Ryd( 3d)     0.00025       2.16409
   110    C    8  dyz    Ryd( 3d)     0.00019       2.02354
   111    C    8  dx2y2  Ryd( 3d)     0.00033       2.17860
   112    C    8  dz2    Ryd( 3d)     0.00024       2.17011

   113    C    9  S      Cor( 1S)     0.99939     -10.22890
   114    C    9  S      Val( 2S)     0.49002      -0.32740
   115    C    9  S      Ryd( 3S)     0.00106       0.39671
   116    C    9  px     Val( 2p)     0.53423      -0.20607
   117    C    9  px     Ryd( 3p)     0.00203       0.59978
   118    C    9  py     Val( 2p)     0.59639      -0.21499
   119    C    9  py     Ryd( 3p)     0.00276       0.75729
   120    C    9  pz     Val( 2p)     0.52643      -0.27805
   121    C    9  pz     Ryd( 3p)     0.00117       0.42038
   122    C    9  dxy    Ryd( 3d)     0.00039       2.20549
   123    C    9  dxz    Ryd( 3d)     0.00046       1.84180
   124    C    9  dyz    Ryd( 3d)     0.00022       1.78235
   125    C    9  dx2y2  Ryd( 3d)     0.00038       2.34293
   126    C    9  dz2    Ryd( 3d)     0.00019       2.00762

   127    C   10  S      Cor( 1S)     0.99954     -10.27893
   128    C   10  S      Val( 2S)     0.50198      -0.36477
   129    C   10  S      Ryd( 3S)     0.00135       0.63644
   130    C   10  px     Val( 2p)     0.45991      -0.21950
   131    C   10  px     Ryd( 3p)     0.00103       0.39389
   132    C   10  py     Val( 2p)     0.53267      -0.21992
   133    C   10  py     Ryd( 3p)     0.00182       0.49205
   134    C   10  pz     Val( 2p)     0.53904      -0.22476
   135    C   10  pz     Ryd( 3p)     0.00095       0.46357
   136    C   10  dxy    Ryd( 3d)     0.00069       2.02061
   137    C   10  dxz    Ryd( 3d)     0.00070       1.94992
   138    C   10  dyz    Ryd( 3d)     0.00045       1.97931
   139    C   10  dx2y2  Ryd( 3d)     0.00083       2.17739
   140    C   10  dz2    Ryd( 3d)     0.00086       2.23348

   141    O   11  S      Cor( 1S)     0.99988     -19.09132
   142    O   11  S      Val( 2S)     0.84203      -0.98998
   143    O   11  S      Ryd( 3S)     0.00065       1.24017
   144    O   11  px     Val( 2p)     0.72196      -0.40197
   145    O   11  px     Ryd( 3p)     0.00124       1.08370
   146    O   11  py     Val( 2p)     0.90287      -0.42845
   147    O   11  py     Ryd( 3p)     0.00064       0.93560
   148    O   11  pz     Val( 2p)     0.90474      -0.43166
   149    O   11  pz     Ryd( 3p)     0.00061       0.95556
   150    O   11  dxy    Ryd( 3d)     0.00031       2.83622
   151    O   11  dxz    Ryd( 3d)     0.00042       2.90931
   152    O   11  dyz    Ryd( 3d)     0.00055       2.74479
   153    O   11  dx2y2  Ryd( 3d)     0.00037       2.95348
   154    O   11  dz2    Ryd( 3d)     0.00051       2.70916

   155    H   12  S      Val( 1S)     0.37414      -0.06294
   156    H   12  S      Ryd( 2S)     0.00064       0.23675
   157    H   12  px     Ryd( 2p)     0.00012       1.71503
   158    H   12  py     Ryd( 2p)     0.00009       1.61942
   159    H   12  pz     Ryd( 2p)     0.00033       2.16130

   160    H   13  S      Val( 1S)     0.37320      -0.06030
   161    H   13  S      Ryd( 2S)     0.00066       0.23701
   162    H   13  px     Ryd( 2p)     0.00023       1.96097
   163    H   13  py     Ryd( 2p)     0.00012       1.68050
   164    H   13  pz     Ryd( 2p)     0.00019       1.85543

   165    H   14  S      Val( 1S)     0.38565      -0.06265
   166    H   14  S      Ryd( 2S)     0.00054       0.28864
   167    H   14  px     Ryd( 2p)     0.00024       2.04020
   168    H   14  py     Ryd( 2p)     0.00017       1.80929
   169    H   14  pz     Ryd( 2p)     0.00009       1.63478

   170    H   15  S      Val( 1S)     0.37515      -0.05679
   171    H   15  S      Ryd( 2S)     0.00066       0.24268
   172    H   15  px     Ryd( 2p)     0.00027       1.97568
   173    H   15  py     Ryd( 2p)     0.00009       1.66587
   174    H   15  pz     Ryd( 2p)     0.00019       1.86056

   175    H   16  S      Val( 1S)     0.37632      -0.05919
   176    H   16  S      Ryd( 2S)     0.00065       0.24131
   177    H   16  px     Ryd( 2p)     0.00013       1.69454
   178    H   16  py     Ryd( 2p)     0.00009       1.63685
   179    H   16  pz     Ryd( 2p)     0.00034       2.16428

   180    H   17  S      Val( 1S)     0.37997      -0.05013
   181    H   17  S      Ryd( 2S)     0.00056       0.24995
   182    H   17  px     Ryd( 2p)     0.00007       1.63036
   183    H   17  py     Ryd( 2p)     0.00034       2.22315
   184    H   17  pz     Ryd( 2p)     0.00008       1.63492

   185    H   18  S      Val( 1S)     0.38189      -0.07133
   186    H   18  S      Ryd( 2S)     0.00104       0.22894
   187    H   18  px     Ryd( 2p)     0.00004       1.82018
   188    H   18  py     Ryd( 2p)     0.00040       2.22527
   189    H   18  pz     Ryd( 2p)     0.00008       1.55039

   190    H   19  S      Val( 1S)     0.37367      -0.06863
   191    H   19  S      Ryd( 2S)     0.00124       0.22804
   192    H   19  px     Ryd( 2p)     0.00011       1.75608
   193    H   19  py     Ryd( 2p)     0.00011       1.74346
   194    H   19  pz     Ryd( 2p)     0.00031       2.07470

   195    H   20  S      Val( 1S)     0.38146      -0.07059
   196    H   20  S      Ryd( 2S)     0.00107       0.35214
   197    H   20  px     Ryd( 2p)     0.00009       1.71207
   198    H   20  py     Ryd( 2p)     0.00033       2.23643
   199    H   20  pz     Ryd( 2p)     0.00009       1.64539

   200    H   21  S      Val( 1S)     0.37681      -0.06451
   201    H   21  S      Ryd( 2S)     0.00114       0.25299
   202    H   21  px     Ryd( 2p)     0.00006       1.69373
   203    H   21  py     Ryd( 2p)     0.00035       2.22367
   204    H   21  pz     Ryd( 2p)     0.00009       1.65681

   205    H   22  S      Val( 1S)     0.37556      -0.07040
   206    H   22  S      Ryd( 2S)     0.00126       0.24601
   207    H   22  px     Ryd( 2p)     0.00010       1.76724
   208    H   22  py     Ryd( 2p)     0.00012       1.76837
   209    H   22  pz     Ryd( 2p)     0.00030       2.06756

   210    H   23  S      Val( 1S)     0.37872      -0.05717
   211    H   23  S      Ryd( 2S)     0.00065       0.27983
   212    H   23  px     Ryd( 2p)     0.00030       2.15333
   213    H   23  py     Ryd( 2p)     0.00013       1.70054
   214    H   23  pz     Ryd( 2p)     0.00009       1.63096

   215    H   24  S      Val( 1S)     0.37695      -0.07213
   216    H   24  S      Ryd( 2S)     0.00057       0.25538
   217    H   24  px     Ryd( 2p)     0.00014       1.76317
   218    H   24  py     Ryd( 2p)     0.00012       1.67468
   219    H   24  pz     Ryd( 2p)     0.00029       2.07676

   220    H   25  S      Val( 1S)     0.37754      -0.06580
   221    H   25  S      Ryd( 2S)     0.00068       0.24449
   222    H   25  px     Ryd( 2p)     0.00015       1.82477
   223    H   25  py     Ryd( 2p)     0.00014       1.71737
   224    H   25  pz     Ryd( 2p)     0.00024       1.96653

   225    H   26  S      Val( 1S)     0.37814      -0.06447
   226    H   26  S      Ryd( 2S)     0.00147       0.23000
   227    H   26  px     Ryd( 2p)     0.00005       1.84047
   228    H   26  py     Ryd( 2p)     0.00041       2.22910
   229    H   26  pz     Ryd( 2p)     0.00007       1.53778

   230    H   27  S      Val( 1S)     0.39687      -0.09111
   231    H   27  S      Ryd( 2S)     0.00116       0.21205
   232    H   27  px     Ryd( 2p)     0.00012       1.62588
   233    H   27  py     Ryd( 2p)     0.00011       1.69116
   234    H   27  pz     Ryd( 2p)     0.00040       2.17522

   235    H   28  S      Val( 1S)     0.40179      -0.08170
   236    H   28  S      Ryd( 2S)     0.00095       0.27402
   237    H   28  px     Ryd( 2p)     0.00012       1.61159
   238    H   28  py     Ryd( 2p)     0.00035       2.19459
   239    H   28  pz     Ryd( 2p)     0.00011       1.65033

   240    H   29  S      Val( 1S)     0.25804      -0.00752
   241    H   29  S      Ryd( 2S)     0.00052       0.29481
   242    H   29  px     Ryd( 2p)     0.00109       2.26669
   243    H   29  py     Ryd( 2p)     0.00066       1.59609
   244    H   29  pz     Ryd( 2p)     0.00066       1.64419


 Summary of Natural Population Analysis:                  
                                                          
                                       Natural Population 
                Natural  -----------------------------------------------
    Atom  No    Charge         Core      Valence    Rydberg      Total
 -----------------------------------------------------------------------
      C    1   -0.33497      0.99958     2.33072    0.00467     3.33497
      C    2   -0.02963      0.99942     2.02297    0.00724     3.02963
      C    3   -0.33065      0.99958     2.32605    0.00503     3.33065
      C    4   -0.15113      0.99939     2.14276    0.00899     3.15113
      C    5   -0.24018      0.99954     2.23353    0.00711     3.24018
      C    6   -0.23389      0.99952     2.22680    0.00757     3.23389
      C    7   -0.02135      0.99942     2.01345    0.00849     3.02135
      C    8   -0.33557      0.99959     2.33118    0.00480     3.33557
      C    9   -0.15513      0.99939     2.14707    0.00867     3.15513
      C   10   -0.04182      0.99954     2.03360    0.00868     3.04182
      O   11   -0.37678      0.99988     3.37159    0.00531     4.37678
      H   12    0.12468      0.00000     0.37414    0.00119     0.37532
      H   13    0.12558      0.00000     0.37320    0.00121     0.37442
      H   14    0.11331      0.00000     0.38565    0.00104     0.38669
      H   15    0.12363      0.00000     0.37515    0.00121     0.37637
      H   16    0.12248      0.00000     0.37632    0.00120     0.37752
      H   17    0.11898      0.00000     0.37997    0.00105     0.38102
      H   18    0.11655      0.00000     0.38189    0.00156     0.38345
      H   19    0.12456      0.00000     0.37367    0.00177     0.37544
      H   20    0.11697      0.00000     0.38146    0.00158     0.38303
      H   21    0.12156      0.00000     0.37681    0.00163     0.37844
      H   22    0.12265      0.00000     0.37556    0.00179     0.37735
      H   23    0.12011      0.00000     0.37872    0.00116     0.37989
      H   24    0.12192      0.00000     0.37695    0.00113     0.37808
      H   25    0.12125      0.00000     0.37754    0.00121     0.37875
      H   26    0.11986      0.00000     0.37814    0.00200     0.38014
      H   27    0.10133      0.00000     0.39687    0.00180     0.39867
      H   28    0.09668      0.00000     0.40179    0.00153     0.40332
      H   29    0.23902      0.00000     0.25804    0.00294     0.26098
 =======================================================================
   * Total *   -0.00000     10.99485    31.90161    0.10355    43.00000

                                 Natural Population      
 --------------------------------------------------------
   Core                      10.99485 ( 99.9532% of  11)
   Valence                   31.90161 ( 99.6925% of  32)
   Natural Minimal Basis     42.89645 ( 99.7592% of  43)
   Natural Rydberg Basis      0.10355 (  0.2408% of  43)
 --------------------------------------------------------

    Atom  No          Natural Electron Configuration
 ----------------------------------------------------------------------------
      C    1      [core]2S( 0.55)2p( 1.78)
      C    2      [core]2S( 0.45)2p( 1.57)
      C    3      [core]2S( 0.55)2p( 1.78)
      C    4      [core]2S( 0.48)2p( 1.66)3p( 0.01)
      C    5      [core]2S( 0.51)2p( 1.72)
      C    6      [core]2S( 0.51)2p( 1.72)3p( 0.01)
      C    7      [core]2S( 0.45)2p( 1.57)3p( 0.01)
      C    8      [core]2S( 0.54)2p( 1.79)
      C    9      [core]2S( 0.49)2p( 1.66)3p( 0.01)
      C   10      [core]2S( 0.50)2p( 1.53)
      O   11      [core]2S( 0.84)2p( 2.53)
      H   12            1S( 0.37)
      H   13            1S( 0.37)
      H   14            1S( 0.39)
      H   15            1S( 0.38)
      H   16            1S( 0.38)
      H   17            1S( 0.38)
      H   18            1S( 0.38)
      H   19            1S( 0.37)
      H   20            1S( 0.38)
      H   21            1S( 0.38)
      H   22            1S( 0.38)
      H   23            1S( 0.38)
      H   24            1S( 0.38)
      H   25            1S( 0.38)
      H   26            1S( 0.38)
      H   27            1S( 0.40)
      H   28            1S( 0.40)
      H   29            1S( 0.26)


 NATURAL BOND ORBITAL ANALYSIS, alpha spin orbitals:

                       Occupancies       Lewis Structure    Low   High
           Occ.    -------------------  -----------------   occ   occ
  Cycle   Thresh.   Lewis   Non-Lewis     CR  BD  3C  LP    (L)   (NL)   Dev
 =============================================================================
   1(1)    0.90    42.60528   0.39472     11  30   0   2     0      0    0.01
 -----------------------------------------------------------------------------

 Structure accepted: No low occupancy Lewis orbitals

 --------------------------------------------------------
   Core                     10.99485 ( 99.953% of  11)
   Valence Lewis            31.61042 ( 98.783% of  32)
  ==================       ============================
   Total Lewis              42.60528 ( 99.082% of  43)
  -----------------------------------------------------
   Valence non-Lewis         0.31954 (  0.743% of  43)
   Rydberg non-Lewis         0.07518 (  0.175% of  43)
  ==================       ============================
   Total non-Lewis           0.39472 (  0.918% of  43)
 --------------------------------------------------------


       (Occupancy)   Bond orbital/ Coefficients/ Hybrids
 ---------------------------------------------------------------------------------
     1. (0.98971) BD ( 1) C   1 - C   2  
                ( 48.63%)   0.6974* C   1 s( 29.33%)p 2.41( 70.63%)d 0.00(  0.05%)
                                           -0.0004 -0.5415 -0.0043  0.1343  0.0029
                                            0.8201  0.0050 -0.1247 -0.0015 -0.0057
                                            0.0003  0.0052  0.0180  0.0096
                ( 51.37%)   0.7167* C   2 s( 31.32%)p 2.19( 68.64%)d 0.00(  0.04%)
                                            0.0001 -0.5596  0.0087 -0.0937 -0.0057
                                           -0.8159  0.0061  0.1091  0.0005 -0.0027
                                            0.0006  0.0040  0.0157  0.0092
     2. (0.98655) BD ( 1) C   1 - H  12  
                ( 62.30%)   0.7893* C   1 s( 23.09%)p 3.33( 76.87%)d 0.00(  0.04%)
                                           -0.0001  0.4805 -0.0009  0.2494 -0.0031
                                            0.1505  0.0171 -0.8268  0.0026  0.0014
                                           -0.0098 -0.0021  0.0015  0.0169
                ( 37.70%)   0.6140* H  12 s( 99.91%)p 0.00(  0.09%)
                                            0.9995 -0.0005 -0.0085 -0.0084  0.0275
     3. (0.98703) BD ( 1) C   1 - H  13  
                ( 62.43%)   0.7901* C   1 s( 23.22%)p 3.30( 76.74%)d 0.00(  0.04%)
                                           -0.0001  0.4819 -0.0004  0.6361 -0.0059
                                            0.2936  0.0162  0.5256 -0.0036  0.0067
                                            0.0156  0.0045  0.0087  0.0013
                ( 37.57%)   0.6130* H  13 s( 99.91%)p 0.00(  0.09%)
                                            0.9995 -0.0003 -0.0209 -0.0130 -0.0172
     4. (0.99404) BD ( 1) C   1 - H  14  
                ( 61.36%)   0.7833* C   1 s( 24.32%)p 3.11( 75.64%)d 0.00(  0.04%)
                                           -0.0001  0.4931 -0.0001 -0.7172  0.0155
                                            0.4663  0.0152  0.1553 -0.0052 -0.0147
                                           -0.0049  0.0031  0.0078 -0.0084
                ( 38.64%)   0.6216* H  14 s( 99.92%)p 0.00(  0.08%)
                                            0.9996 -0.0004  0.0208 -0.0184 -0.0044
     5. (0.98866) BD ( 1) C   2 - C   3  
                ( 51.85%)   0.7201* C   2 s( 31.13%)p 2.21( 68.83%)d 0.00(  0.04%)
                                           -0.0001  0.5579 -0.0063  0.6637 -0.0081
                                           -0.4775  0.0067 -0.1401  0.0014 -0.0152
                                           -0.0042  0.0030  0.0036 -0.0090
                ( 48.15%)   0.6939* C   3 s( 29.46%)p 2.39( 70.50%)d 0.00(  0.05%)
                                            0.0005  0.5427  0.0061 -0.6818 -0.0068
                                            0.4679  0.0013  0.1455  0.0021 -0.0179
                                           -0.0048  0.0039  0.0063 -0.0094
     6. (0.99068) BD ( 1) C   2 - C   4  
                ( 50.45%)   0.7103* C   2 s( 37.53%)p 1.66( 62.42%)d 0.00(  0.05%)
                                            0.0001  0.6125  0.0103 -0.6920 -0.0070
                                           -0.3111 -0.0121  0.2201  0.0055  0.0138
                                           -0.0086 -0.0041  0.0124 -0.0057
                ( 49.55%)   0.7039* C   4 s( 39.23%)p 1.55( 60.73%)d 0.00(  0.05%)
                                            0.0002  0.6261  0.0168  0.6632  0.0192
                                            0.3381 -0.0051 -0.2296 -0.0047  0.0151
                                           -0.0089 -0.0052  0.0114 -0.0058
     7. (0.97472) BD ( 2) C   2 - C   4  
                ( 47.22%)   0.6872* C   2 s(  0.00%)p 1.00( 99.87%)d 0.00(  0.13%)
                                            0.0000  0.0045  0.0028  0.2665 -0.0027
                                            0.0945 -0.0007  0.9585 -0.0034 -0.0067
                                           -0.0272 -0.0132 -0.0069  0.0171
                ( 52.78%)   0.7265* C   4 s(  0.03%)p99.99( 99.87%)d 3.75(  0.10%)
                                           -0.0000  0.0128  0.0103  0.2714 -0.0088
                                            0.0939 -0.0003  0.9571 -0.0123  0.0065
                                            0.0231  0.0124  0.0060 -0.0157
     8. (0.98712) BD ( 1) C   3 - H  15  
                ( 62.23%)   0.7889* C   3 s( 23.22%)p 3.31( 76.74%)d 0.00(  0.04%)
                                           -0.0001  0.4818 -0.0013  0.6578  0.0080
                                            0.2361 -0.0169  0.5278 -0.0044  0.0088
                                            0.0143  0.0081  0.0066  0.0014
                ( 37.77%)   0.6146* H  15 s( 99.91%)p 0.00(  0.09%)
                                            0.9995 -0.0004 -0.0242 -0.0048 -0.0172
     9. (0.98716) BD ( 1) C   3 - H  16  
                ( 62.11%)   0.7881* C   3 s( 23.18%)p 3.31( 76.78%)d 0.00(  0.04%)
                                            0.0001 -0.4814  0.0013 -0.2744 -0.0106
                                           -0.0988  0.0160  0.8261 -0.0022 -0.0017
                                            0.0083  0.0069 -0.0011 -0.0167
                ( 37.89%)   0.6156* H  16 s( 99.91%)p 0.00(  0.09%)
                                           -0.9995  0.0002  0.0115  0.0004 -0.0278
    10. (0.99431) BD ( 1) C   3 - H  17  
                ( 61.91%)   0.7868* C   3 s( 24.11%)p 3.15( 75.85%)d 0.00(  0.04%)
                                            0.0001 -0.4910  0.0006  0.1618 -0.0203
                                            0.8454 -0.0022 -0.1314  0.0057 -0.0074
                                            0.0010  0.0050  0.0146  0.0084
                ( 38.09%)   0.6172* H  17 s( 99.92%)p 0.00(  0.08%)
                                           -0.9996  0.0007 -0.0025 -0.0286  0.0038
    11. (0.98891) BD ( 1) C   4 - C   5  
                ( 49.61%)   0.7044* C   4 s( 33.89%)p 1.95( 66.08%)d 0.00(  0.04%)
                                            0.0001  0.5821 -0.0019 -0.6961 -0.0008
                                            0.3905 -0.0213  0.1514  0.0159 -0.0140
                                           -0.0031  0.0018  0.0075 -0.0093
                ( 50.39%)   0.7098* C   5 s( 28.04%)p 2.56( 71.91%)d 0.00(  0.05%)
                                            0.0002  0.5294  0.0120  0.7406  0.0026
                                           -0.3826 -0.0085 -0.1542  0.0180 -0.0151
                                           -0.0072  0.0045  0.0098 -0.0085
    12. (0.98746) BD ( 1) C   4 - H  18  
                ( 61.84%)   0.7864* C   4 s( 26.86%)p 2.72( 73.10%)d 0.00(  0.03%)
                                            0.0005 -0.5181  0.0161  0.0256  0.0037
                                            0.8505 -0.0040 -0.0839 -0.0044  0.0002
                                           -0.0010  0.0014  0.0162  0.0084
                ( 38.16%)   0.6177* H  18 s( 99.91%)p 0.00(  0.09%)
                                           -0.9995  0.0050 -0.0002 -0.0305  0.0035
    13. (0.98287) BD ( 1) C   5 - C   6  
                ( 50.03%)   0.7073* C   5 s( 27.14%)p 2.68( 72.80%)d 0.00(  0.05%)
                                            0.0003  0.5210  0.0035 -0.5685 -0.0003
                                           -0.1293 -0.0005 -0.6229 -0.0064  0.0041
                                            0.0189  0.0058  0.0074  0.0080
                ( 49.97%)   0.7069* C   6 s( 27.07%)p 2.69( 72.88%)d 0.00(  0.05%)
                                            0.0003  0.5202  0.0058  0.5658  0.0052
                                            0.1360 -0.0062  0.6246  0.0057  0.0046
                                            0.0189  0.0059  0.0077  0.0080
    14. (0.98553) BD ( 1) C   5 - H  19  
                ( 62.58%)   0.7911* C   5 s( 21.87%)p 3.57( 78.09%)d 0.00(  0.04%)
                                           -0.0001  0.4677 -0.0028 -0.3338  0.0122
                                           -0.3054  0.0135  0.7588  0.0051  0.0056
                                           -0.0110 -0.0117 -0.0000  0.0110
                ( 37.42%)   0.6117* H  19 s( 99.91%)p 0.00(  0.09%)
                                            0.9995 -0.0020  0.0105  0.0087 -0.0271
    15. (0.98897) BD ( 1) C   5 - H  20  
                ( 61.91%)   0.7868* C   5 s( 22.93%)p 3.36( 77.03%)d 0.00(  0.04%)
                                           -0.0002  0.4788 -0.0080  0.1250 -0.0048
                                            0.8618 -0.0059  0.1070  0.0203  0.0046
                                            0.0004  0.0026 -0.0163 -0.0098
                ( 38.09%)   0.6172* H  20 s( 99.92%)p 0.00(  0.08%)
                                            0.9996 -0.0030 -0.0034 -0.0275 -0.0066
    16. (0.98514) BD ( 1) C   6 - C   7  
                ( 49.63%)   0.7045* C   6 s( 28.72%)p 2.48( 71.23%)d 0.00(  0.05%)
                                            0.0004  0.5359  0.0075 -0.7547 -0.0041
                                            0.3402 -0.0033  0.1636 -0.0153 -0.0141
                                           -0.0078  0.0042  0.0112 -0.0082
                ( 50.37%)   0.7097* C   7 s( 31.11%)p 2.21( 68.85%)d 0.00(  0.04%)
                                            0.0000  0.5577 -0.0099  0.7430 -0.0188
                                           -0.3348  0.0024 -0.1549 -0.0088 -0.0127
                                           -0.0035  0.0021  0.0097 -0.0104
    17. (0.98958) BD ( 1) C   6 - H  21  
                ( 62.31%)   0.7894* C   6 s( 22.52%)p 3.44( 77.44%)d 0.00(  0.04%)
                                            0.0002 -0.4746  0.0041  0.0820 -0.0056
                                            0.8659 -0.0091  0.1320  0.0173 -0.0028
                                           -0.0006 -0.0033  0.0170  0.0094
                ( 37.69%)   0.6139* H  21 s( 99.91%)p 0.00(  0.09%)
                                           -0.9996  0.0034 -0.0033 -0.0285 -0.0074
    18. (0.98441) BD ( 1) C   6 - H  22  
                ( 62.37%)   0.7897* C   6 s( 21.66%)p 3.62( 78.30%)d 0.00(  0.04%)
                                            0.0002 -0.4654  0.0038 -0.3205  0.0065
                                           -0.3391  0.0191  0.7515  0.0090 -0.0061
                                            0.0102  0.0132  0.0008 -0.0101
                ( 37.63%)   0.6134* H  22 s( 99.91%)p 0.00(  0.09%)
                                           -0.9995  0.0021  0.0101  0.0090 -0.0268
    19. (0.98949) BD ( 1) C   7 - C   8  
                ( 51.33%)   0.7164* C   7 s( 31.34%)p 2.19( 68.63%)d 0.00(  0.04%)
                                           -0.0002  0.5597 -0.0072 -0.0364 -0.0021
                                            0.8256 -0.0023  0.0569 -0.0042 -0.0016
                                           -0.0000  0.0033 -0.0156 -0.0100
                ( 48.67%)   0.6977* C   8 s( 29.28%)p 2.41( 70.67%)d 0.00(  0.05%)
                                            0.0004  0.5411  0.0024  0.0075 -0.0055
                                           -0.8391 -0.0047 -0.0504 -0.0043 -0.0012
                                            0.0002  0.0017 -0.0191 -0.0103
    20. (0.99025) BD ( 1) C   7 - C   9  
                ( 50.70%)   0.7120* C   7 s( 37.50%)p 1.67( 62.45%)d 0.00(  0.05%)
                                            0.0000  0.6122  0.0142 -0.6460 -0.0121
                                           -0.4486 -0.0118  0.0748  0.0017  0.0181
                                           -0.0029 -0.0030  0.0065 -0.0087
                ( 49.30%)   0.7022* C   9 s( 39.75%)p 1.51( 60.20%)d 0.00(  0.05%)
                                            0.0002  0.6304  0.0118  0.6016  0.0110
                                            0.4736 -0.0022 -0.1249 -0.0057  0.0191
                                           -0.0040 -0.0037  0.0047 -0.0082
    21. (0.97213) BD ( 2) C   7 - C   9  
                ( 48.09%)   0.6935* C   7 s(  0.02%)p99.99( 99.87%)d 7.43(  0.12%)
                                            0.0000  0.0088 -0.0091  0.1681 -0.0056
                                           -0.0664  0.0004  0.9828 -0.0087 -0.0023
                                           -0.0257 -0.0206 -0.0060  0.0076
                ( 51.91%)   0.7205* C   9 s(  0.01%)p99.99( 99.89%)d 6.76(  0.10%)
                                           -0.0001  0.0112 -0.0044  0.2212 -0.0024
                                           -0.0388  0.0003  0.9738 -0.0089  0.0027
                                            0.0226  0.0198  0.0048 -0.0066
    22. (0.99269) BD ( 1) C   8 - H  23  
                ( 62.03%)   0.7876* C   8 s( 24.44%)p 3.09( 75.52%)d 0.00(  0.04%)
                                            0.0000 -0.4944 -0.0025  0.8086 -0.0142
                                           -0.3141 -0.0165  0.0471  0.0017  0.0105
                                           -0.0009 -0.0003 -0.0132  0.0090
                ( 37.97%)   0.6162* H  23 s( 99.92%)p 0.00(  0.08%)
                                           -0.9996  0.0005 -0.0248  0.0140 -0.0028
    23. (0.98528) BD ( 1) C   8 - H  24  
                ( 61.98%)   0.7873* C   8 s( 22.97%)p 3.35( 76.99%)d 0.00(  0.04%)
                                           -0.0001  0.4793 -0.0024  0.3525 -0.0086
                                            0.2665  0.0190  0.7577  0.0002  0.0033
                                            0.0134  0.0061  0.0025  0.0128
                ( 38.02%)   0.6166* H  24 s( 99.91%)p 0.00(  0.09%)
                                            0.9996 -0.0013 -0.0100 -0.0121 -0.0247
    24. (0.98981) BD ( 1) C   8 - H  25  
                ( 62.07%)   0.7879* C   8 s( 23.25%)p 3.30( 76.71%)d 0.00(  0.04%)
                                           -0.0001  0.4822 -0.0003  0.4700 -0.0119
                                            0.3539  0.0161 -0.6485  0.0025  0.0073
                                           -0.0147 -0.0077  0.0040  0.0065
                ( 37.93%)   0.6158* H  25 s( 99.91%)p 0.00(  0.09%)
                                            0.9996 -0.0009 -0.0134 -0.0151  0.0215
    25. (0.99083) BD ( 1) C   9 - C  10  
                ( 51.09%)   0.7147* C   9 s( 33.10%)p 2.02( 66.87%)d 0.00(  0.04%)
                                            0.0000  0.5752  0.0083 -0.7595 -0.0083
                                            0.2455 -0.0239  0.1758  0.0003 -0.0102
                                           -0.0067  0.0025  0.0122 -0.0087
                ( 48.91%)   0.6994* C  10 s( 29.52%)p 2.39( 70.42%)d 0.00(  0.05%)
                                            0.0002  0.5433  0.0091  0.7833 -0.0079
                                           -0.2284 -0.0100 -0.1959 -0.0007 -0.0113
                                           -0.0089  0.0016  0.0161 -0.0090
    26. (0.98645) BD ( 1) C   9 - H  26  
                ( 62.18%)   0.7886* C   9 s( 27.15%)p 2.68( 72.82%)d 0.00(  0.03%)
                                            0.0005 -0.5207  0.0189 -0.1064  0.0113
                                            0.8442 -0.0049  0.0639 -0.0009  0.0044
                                           -0.0003 -0.0018  0.0144  0.0082
                ( 37.82%)   0.6150* H  26 s( 99.90%)p 0.00(  0.10%)
                                           -0.9995  0.0059  0.0021 -0.0307 -0.0033
    27. (0.99663) BD ( 1) C  10 - O  11  
                ( 33.28%)   0.5769* C  10 s( 21.61%)p 3.61( 78.12%)d 0.01(  0.27%)
                                            0.0001  0.4630  0.0420 -0.5777 -0.0234
                                           -0.4853 -0.0178 -0.4588 -0.0233  0.0328
                                            0.0294  0.0265  0.0047 -0.0052
                ( 66.72%)   0.8168* O  11 s( 30.66%)p 2.26( 69.26%)d 0.00(  0.07%)
                                           -0.0001  0.5537  0.0060  0.4960  0.0039
                                            0.4873 -0.0012  0.4573 -0.0011  0.0111
                                            0.0112  0.0211 -0.0042  0.0032
    28. (0.98752) BD ( 1) C  10 - H  27  
                ( 60.69%)   0.7790* C  10 s( 23.86%)p 3.19( 76.08%)d 0.00(  0.06%)
                                            0.0000  0.4883 -0.0127 -0.1667 -0.0042
                                           -0.1365  0.0093  0.8451 -0.0063 -0.0020
                                           -0.0046 -0.0078 -0.0003  0.0216
                ( 39.31%)   0.6270* H  27 s( 99.90%)p 0.00(  0.10%)
                                            0.9995 -0.0036  0.0052  0.0034 -0.0308
    29. (0.99184) BD ( 1) C  10 - H  28  
                ( 60.35%)   0.7768* C  10 s( 25.11%)p 2.98( 74.84%)d 0.00(  0.05%)
                                           -0.0001  0.5009 -0.0154 -0.1512 -0.0141
                                            0.8312 -0.0113 -0.1850  0.0074 -0.0044
                                           -0.0025 -0.0072 -0.0176 -0.0097
                ( 39.65%)   0.6297* H  28 s( 99.91%)p 0.00(  0.09%)
                                            0.9996 -0.0042  0.0070 -0.0282  0.0058
    30. (0.99366) BD ( 1) O  11 - H  29  
                ( 74.10%)   0.8608* O  11 s( 20.43%)p 3.89( 79.49%)d 0.00(  0.08%)
                                           -0.0002 -0.4515 -0.0200  0.8493  0.0348
                                           -0.1323  0.0082 -0.2341  0.0051  0.0150
                                            0.0198 -0.0078 -0.0123  0.0042
                ( 25.90%)   0.5090* H  29 s( 99.57%)p 0.00(  0.43%)
                                           -0.9979  0.0030 -0.0636  0.0060  0.0138
    31. (0.99958) CR ( 1) C   1           s(100.00%)p 0.00(  0.00%)
                                            1.0000 -0.0001 -0.0000  0.0001  0.0000
                                            0.0004  0.0000 -0.0001 -0.0000 -0.0000
                                            0.0000  0.0000  0.0000  0.0000
    32. (0.99943) CR ( 1) C   2           s(100.00%)p 0.00(  0.00%)
                                            1.0000  0.0001 -0.0000  0.0001  0.0000
                                            0.0001  0.0000 -0.0001 -0.0000 -0.0000
                                            0.0000  0.0000 -0.0000 -0.0000
    33. (0.99958) CR ( 1) C   3           s(100.00%)p 0.00(  0.00%)
                                            1.0000 -0.0002 -0.0000  0.0004  0.0000
                                           -0.0003 -0.0000 -0.0001 -0.0000  0.0000
                                            0.0000 -0.0000 -0.0000  0.0000
    34. (0.99939) CR ( 1) C   4           s(100.00%)p 0.00(  0.00%)
                                            1.0000  0.0001 -0.0000 -0.0001 -0.0000
                                           -0.0005  0.0000  0.0001  0.0000 -0.0000
                                            0.0000  0.0000 -0.0000 -0.0000
    35. (0.99954) CR ( 1) C   5           s(100.00%)p 0.00(  0.00%)
                                            1.0000 -0.0002 -0.0000 -0.0000  0.0000
                                            0.0002  0.0000  0.0003  0.0000  0.0000
                                           -0.0000 -0.0000 -0.0000 -0.0000
    36. (0.99952) CR ( 1) C   6           s(100.00%)p 0.00(  0.00%)
                                            1.0000 -0.0002 -0.0000  0.0002 -0.0000
                                           -0.0002  0.0000 -0.0004 -0.0000  0.0000
                                           -0.0000 -0.0000 -0.0000  0.0000
    37. (0.99942) CR ( 1) C   7           s(100.00%)p 0.00(  0.00%)
                                            1.0000  0.0001 -0.0000  0.0000  0.0000
                                            0.0002  0.0000 -0.0000 -0.0000 -0.0000
                                            0.0000  0.0000 -0.0000 -0.0000
    38. (0.99959) CR ( 1) C   8           s(100.00%)p 0.00(  0.00%)
                                            1.0000 -0.0001 -0.0000  0.0000  0.0000
                                            0.0004  0.0000  0.0000  0.0000  0.0000
                                            0.0000 -0.0000  0.0000  0.0000
    39. (0.99939) CR ( 1) C   9           s(100.00%)p 0.00(  0.00%)
                                            1.0000  0.0001 -0.0000 -0.0000 -0.0000
                                           -0.0005  0.0000  0.0001  0.0000 -0.0000
                                            0.0000  0.0000 -0.0000 -0.0000
    40. (0.99954) CR ( 1) C  10           s(100.00%)p 0.00(  0.00%)
                                            1.0000 -0.0001 -0.0000 -0.0001  0.0000
                                            0.0001  0.0000  0.0000  0.0000  0.0000
                                           -0.0000 -0.0000 -0.0000  0.0000
    41. (0.99988) CR ( 1) O  11           s(100.00%)p 0.00(  0.00%)
                                            1.0000 -0.0000 -0.0000  0.0002  0.0000
                                            0.0000  0.0000 -0.0000  0.0000  0.0000
                                            0.0000  0.0000 -0.0000  0.0000
    42. (0.99105) LP ( 1) O  11           s( 48.49%)p 1.06( 51.47%)d 0.00(  0.04%)
                                            0.0000  0.6962 -0.0122  0.1486 -0.0058
                                           -0.4017  0.0026 -0.5755  0.0052  0.0051
                                            0.0058 -0.0134  0.0083 -0.0087
    43. (0.97992) LP ( 2) O  11           s(  0.43%)p99.99( 99.52%)d 0.13(  0.06%)
                                           -0.0000  0.0655 -0.0006  0.0910 -0.0016
                                           -0.7634  0.0114  0.6355 -0.0094  0.0055
                                           -0.0018 -0.0036  0.0112  0.0195
    44. (0.00183) RY*( 1) C   1           s(  0.01%)p 1.00( 94.83%)d 0.05(  5.16%)
                                           -0.0000  0.0017  0.0091  0.0185  0.9209
                                           -0.0053 -0.1929 -0.0041 -0.2504 -0.2106
                                            0.0274  0.0518 -0.0549 -0.0289
    45. (0.00060) RY*( 2) C   1           s( 29.72%)p 2.00( 59.58%)d 0.36( 10.70%)
                                            0.0000  0.0098  0.5450  0.0046  0.0677
                                            0.0124 -0.4496  0.0050  0.6236 -0.1099
                                           -0.1372 -0.2620  0.0243  0.0832
    46. (0.00056) RY*( 3) C   1           s( 23.21%)p 2.70( 62.70%)d 0.61( 14.08%)
                                            0.0000  0.0086  0.4817 -0.0013 -0.2605
                                            0.0094 -0.4940 -0.0102 -0.5612  0.0998
                                            0.1070  0.3036  0.0459 -0.1585
    47. (0.00007) RY*( 4) C   1           s( 43.68%)p 1.20( 52.43%)d 0.09(  3.89%)
    48. (0.00001) RY*( 5) C   1           s(  0.04%)p99.99(  7.03%)d99.99( 92.93%)
    49. (0.00000) RY*( 6) C   1           s(  0.54%)p 7.07(  3.84%)d99.99( 95.61%)
    50. (0.00001) RY*( 7) C   1           s(  0.11%)p99.99( 16.00%)d99.99( 83.89%)
    51. (0.00001) RY*( 8) C   1           s(  2.27%)p 0.53(  1.20%)d42.57( 96.53%)
    52. (0.00000) RY*( 9) C   1           s(  0.47%)p 5.30(  2.50%)d99.99( 97.03%)
    53. (0.00259) RY*( 1) C   2           s(  0.52%)p99.99( 92.37%)d13.74(  7.12%)
                                            0.0000  0.0035  0.0719 -0.0120 -0.4690
                                            0.0137  0.8379  0.0002 -0.0356 -0.1748
                                           -0.0550  0.0566  0.1854  0.0026
    54. (0.00139) RY*( 2) C   2           s(  6.85%)p13.22( 90.56%)d 0.38(  2.59%)
                                            0.0000 -0.0081  0.2616  0.0060 -0.7702
                                            0.0092 -0.4696 -0.0042  0.3030 -0.1509
                                            0.0229  0.0405 -0.0172 -0.0256
    55. (0.00122) RY*( 3) C   2           s(  0.23%)p99.99( 64.19%)d99.99( 35.59%)
                                            0.0000  0.0005  0.0477 -0.0062 -0.2017
                                           -0.0033 -0.1527 -0.0238 -0.7598 -0.0974
                                           -0.4441 -0.2282 -0.1426  0.2769
    56. (0.00031) RY*( 4) C   2           s( 11.70%)p 0.34(  3.96%)d 7.21( 84.34%)
                                           -0.0000  0.0019  0.3421 -0.0130  0.1388
                                           -0.0102  0.1150  0.0069 -0.0824 -0.4640
                                            0.1979  0.0671 -0.7122 -0.2777
    57. (0.00023) RY*( 5) C   2           s(  0.01%)p 1.00(  0.07%)d99.99( 99.93%)
                                            0.0000  0.0001  0.0072  0.0003 -0.0012
                                            0.0000 -0.0028  0.0013 -0.0261 -0.2017
                                            0.4259 -0.8560  0.2003 -0.0652
    58. (0.00020) RY*( 6) C   2           s( 55.90%)p 0.03(  1.82%)d 0.76( 42.27%)
                                            0.0000 -0.0004  0.7477  0.0211  0.0414
                                            0.0022  0.0863 -0.0024 -0.0929  0.6224
                                            0.0104 -0.1135  0.0348 -0.1453
    59. (0.00010) RY*( 7) C   2           s( 17.29%)p 0.67( 11.61%)d 4.11( 71.10%)
    60. (0.00005) RY*( 8) C   2           s(  3.37%)p10.44( 35.21%)d18.21( 61.42%)
    61. (0.00001) RY*( 9) C   2           s(  4.14%)p 0.11(  0.45%)d23.02( 95.41%)
    62. (0.00214) RY*( 1) C   3           s(  0.00%)p 1.00( 95.65%)d 0.05(  4.35%)
                                           -0.0000  0.0026  0.0001  0.0090  0.5238
                                            0.0183  0.7957 -0.0039 -0.2204 -0.0584
                                            0.0505 -0.0049 -0.1924 -0.0220
    63. (0.00068) RY*( 2) C   3           s(  0.09%)p99.99( 77.95%)d99.99( 21.96%)
                                            0.0000  0.0003  0.0296  0.0039  0.2147
                                            0.0008  0.0937  0.0112  0.8512 -0.0040
                                           -0.3902  0.1315 -0.1284  0.1832
    64. (0.00048) RY*( 3) C   3           s( 55.96%)p 0.77( 43.08%)d 0.02(  0.96%)
                                            0.0000  0.0123  0.7480  0.0154 -0.5316
                                           -0.0079  0.3761 -0.0044  0.0800  0.0660
                                           -0.0132 -0.0357  0.0015 -0.0616
    65. (0.00006) RY*( 4) C   3           s( 39.19%)p 1.41( 55.17%)d 0.14(  5.64%)
    66. (0.00001) RY*( 5) C   3           s(  3.37%)p 0.68(  2.30%)d27.99( 94.33%)
    67. (0.00000) RY*( 6) C   3           s(  0.49%)p32.88( 16.10%)d99.99( 83.41%)
    68. (0.00000) RY*( 7) C   3           s(  0.51%)p 3.30(  1.69%)d99.99( 97.80%)
    69. (0.00000) RY*( 8) C   3           s(  0.08%)p67.94(  5.29%)d99.99( 94.63%)
    70. (0.00000) RY*( 9) C   3           s(  0.35%)p 8.30(  2.89%)d99.99( 96.77%)
    71. (0.00324) RY*( 1) C   4           s(  6.28%)p13.97( 87.68%)d 0.96(  6.04%)
                                            0.0000 -0.0146  0.2501  0.0031  0.2149
                                           -0.0240 -0.9071 -0.0006 -0.0850 -0.0747
                                           -0.0420  0.0329  0.2277  0.0111
    72. (0.00231) RY*( 2) C   4           s(  5.54%)p15.87( 87.90%)d 1.19(  6.57%)
                                           -0.0000  0.0114  0.2350 -0.0127 -0.5810
                                           -0.0007 -0.0065 -0.0205 -0.7354  0.0672
                                            0.2210 -0.0534  0.0646 -0.0728
    73. (0.00079) RY*( 3) C   4           s(  1.16%)p75.92( 87.91%)d 9.44( 10.93%)
                                           -0.0000 -0.0008  0.1076  0.0136 -0.7179
                                           -0.0019 -0.1652 -0.0001  0.5799  0.2096
                                           -0.1598 -0.0461  0.1576  0.1132
    74. (0.00046) RY*( 4) C   4           s( 85.49%)p 0.14( 11.95%)d 0.03(  2.56%)
                                            0.0000 -0.0006  0.9246 -0.0166  0.1703
                                           -0.0149  0.2801  0.0025  0.1074 -0.0163
                                           -0.1416  0.0417 -0.0591 -0.0092
    75. (0.00011) RY*( 5) C   4           s(  0.60%)p17.97( 10.70%)d99.99( 88.70%)
                                           -0.0000 -0.0020  0.0772  0.0160 -0.1311
                                            0.0030 -0.0464 -0.0225  0.2948 -0.5375
                                            0.6393  0.1263 -0.0927 -0.4061
    76. (0.00006) RY*( 6) C   4           s(  0.25%)p29.80(  7.34%)d99.99( 92.41%)
    77. (0.00002) RY*( 7) C   4           s(  0.46%)p11.10(  5.14%)d99.99( 94.39%)
    78. (0.00001) RY*( 8) C   4           s(  0.08%)p 4.55(  0.36%)d99.99( 99.57%)
    79. (0.00001) RY*( 9) C   4           s(  0.15%)p 8.42(  1.24%)d99.99( 98.61%)
    80. (0.00282) RY*( 1) C   5           s(  0.01%)p 1.00( 96.19%)d 0.04(  3.80%)
                                           -0.0000  0.0046  0.0088  0.0176  0.6144
                                            0.0164  0.6743 -0.0122 -0.3591  0.0256
                                           -0.0668 -0.0639  0.0847  0.1470
    81. (0.00140) RY*( 2) C   5           s( 20.59%)p 3.38( 69.51%)d 0.48(  9.90%)
                                            0.0000 -0.0005  0.4537 -0.0025 -0.5770
                                            0.0057  0.5894  0.0032  0.1216 -0.0963
                                            0.0842 -0.1259  0.2140 -0.1449
    82. (0.00058) RY*( 3) C   5           s( 22.33%)p 2.46( 55.03%)d 1.01( 22.64%)
                                            0.0000 -0.0142  0.4723 -0.0092  0.4967
                                            0.0026 -0.1268  0.0048  0.5361  0.1675
                                            0.3545  0.0033  0.1923 -0.1887
    83. (0.00028) RY*( 4) C   5           s( 41.68%)p 1.18( 49.18%)d 0.22(  9.14%)
                                            0.0000  0.0089  0.6456 -0.0014  0.0142
                                            0.0115 -0.3455  0.0103 -0.6099  0.0885
                                           -0.2294  0.1023  0.0748 -0.1219
    84. (0.00019) RY*( 5) C   5           s(  1.41%)p 5.03(  7.10%)d64.87( 91.49%)
                                            0.0000  0.0023  0.1187  0.0056  0.0406
                                            0.0082 -0.1804  0.0072 -0.1915 -0.5573
                                            0.4829 -0.5176 -0.0700  0.3136
    85. (0.00008) RY*( 6) C   5           s( 12.53%)p 1.10( 13.73%)d 5.89( 73.74%)
    86. (0.00006) RY*( 7) C   5           s(  1.38%)p 4.18(  5.77%)d67.31( 92.85%)
    87. (0.00003) RY*( 8) C   5           s(  0.06%)p59.05(  3.60%)d99.99( 96.34%)
    88. (0.00001) RY*( 9) C   5           s(  0.03%)p 1.70(  0.05%)d99.99( 99.92%)
    89. (0.00329) RY*( 1) C   6           s(  0.31%)p99.99( 96.26%)d10.95(  3.43%)
                                            0.0000 -0.0040  0.0558 -0.0094 -0.4852
                                           -0.0227 -0.8219  0.0091  0.2258  0.0462
                                           -0.0384 -0.0879  0.1093  0.1048
    90. (0.00129) RY*( 2) C   6           s( 32.17%)p 1.68( 54.17%)d 0.42( 13.66%)
                                            0.0000 -0.0091  0.5671  0.0027  0.6121
                                           -0.0061 -0.3678 -0.0076 -0.1777 -0.1135
                                            0.1131 -0.1081  0.2327 -0.2124
    91. (0.00063) RY*( 3) C   6           s( 31.55%)p 1.75( 55.28%)d 0.42( 13.17%)
                                            0.0000 -0.0070  0.5617  0.0079 -0.5747
                                            0.0024  0.2378 -0.0049 -0.4072  0.1525
                                            0.2762  0.0744  0.0374 -0.1589
    92. (0.00043) RY*( 4) C   6           s( 28.44%)p 2.19( 62.26%)d 0.33(  9.31%)
                                           -0.0000  0.0141  0.5331 -0.0032 -0.0588
                                           -0.0058  0.2858 -0.0090  0.7330 -0.1787
                                           -0.1618 -0.1155 -0.0868  0.1187
    93. (0.00018) RY*( 5) C   6           s(  0.73%)p 1.23(  0.90%)d99.99( 98.38%)
                                           -0.0000  0.0018  0.0853  0.0073  0.0360
                                            0.0033 -0.0211  0.0040  0.0845  0.5164
                                           -0.6041  0.4133  0.0855 -0.4172
    94. (0.00007) RY*( 6) C   6           s(  3.88%)p 5.26( 20.38%)d19.55( 75.75%)
    95. (0.00005) RY*( 7) C   6           s(  2.63%)p 2.55(  6.71%)d34.51( 90.67%)
    96. (0.00001) RY*( 8) C   6           s(  0.13%)p23.13(  2.92%)d99.99( 96.96%)
    97. (0.00001) RY*( 9) C   6           s(  0.20%)p 6.40(  1.29%)d99.99( 98.51%)
    98. (0.00239) RY*( 1) C   7           s(  0.46%)p99.99( 92.13%)d16.02(  7.40%)
                                            0.0000 -0.0046  0.0678 -0.0128 -0.5543
                                            0.0087  0.7816 -0.0018  0.0548 -0.0892
                                           -0.1106 -0.0159  0.2308  0.0177
    99. (0.00213) RY*( 2) C   7           s(  1.72%)p49.91( 85.81%)d 7.25( 12.47%)
                                            0.0000  0.0139  0.1304  0.0127  0.3771
                                           -0.0028  0.2246  0.0200  0.8154  0.0631
                                            0.2931  0.1494  0.0940 -0.0601
   100. (0.00141) RY*( 3) C   7           s(  5.33%)p16.54( 88.18%)d 1.22(  6.49%)
                                            0.0000 -0.0140  0.2305  0.0040 -0.6700
                                            0.0091 -0.5390  0.0068  0.3771 -0.1968
                                            0.0807  0.1287  0.0333 -0.0443
   101. (0.00051) RY*( 4) C   7           s( 76.02%)p 0.04(  3.18%)d 0.27( 20.80%)
                                            0.0000  0.0020  0.8719  0.0145  0.1380
                                            0.0071  0.0250 -0.0045 -0.1091 -0.0260
                                           -0.0532 -0.4427 -0.0429 -0.0816
   102. (0.00025) RY*( 5) C   7           s(  0.08%)p47.23(  3.85%)d99.99( 96.07%)
                                            0.0000 -0.0025  0.0284  0.0175 -0.1064
                                            0.0158 -0.1512 -0.0049  0.0611  0.8204
                                           -0.1507 -0.1133  0.4543  0.2139
   103. (0.00016) RY*( 6) C   7           s( 12.90%)p 0.19(  2.42%)d 6.56( 84.68%)
                                           -0.0000 -0.0005  0.3592  0.0098  0.0015
                                           -0.0054  0.0964  0.0085 -0.1213  0.2576
                                           -0.2180  0.7740 -0.3567  0.0817
   104. (0.00013) RY*( 7) C   7           s(  2.18%)p 4.56(  9.93%)d40.38( 87.89%)
                                            0.0000  0.0051  0.1474 -0.0073  0.2448
                                            0.0099 -0.1106  0.0094 -0.1639 -0.4071
                                           -0.1413  0.3452  0.7464  0.1305
   105. (0.00004) RY*( 8) C   7           s(  0.70%)p19.60( 13.66%)d99.99( 85.64%)
   106. (0.00001) RY*( 9) C   7           s(  0.64%)p 1.61(  1.03%)d99.99( 98.32%)
   107. (0.00170) RY*( 1) C   8           s(  0.03%)p99.99( 94.73%)d99.99(  5.24%)
                                           -0.0000  0.0046  0.0161  0.0232  0.9639
                                           -0.0027  0.0250 -0.0013 -0.1306 -0.2250
                                           -0.0118  0.0277  0.0287 -0.0105
   108. (0.00066) RY*( 2) C   8           s( 49.18%)p 1.03( 50.44%)d 0.01(  0.37%)
                                           -0.0000  0.0153  0.7012  0.0034  0.0223
                                            0.0144 -0.7054  0.0044  0.0783  0.0277
                                           -0.0110 -0.0158  0.0414 -0.0299
   109. (0.00062) RY*( 3) C   8           s(  0.27%)p99.99( 76.59%)d86.63( 23.14%)
                                            0.0000 -0.0010  0.0517 -0.0003 -0.1141
                                            0.0056 -0.0606 -0.0077 -0.8655  0.0574
                                            0.1301  0.4559  0.0022  0.0576
   110. (0.00006) RY*( 4) C   8           s( 45.95%)p 1.05( 48.29%)d 0.13(  5.76%)
   111. (0.00001) RY*( 5) C   8           s(  1.30%)p 4.51(  5.87%)d71.31( 92.82%)
   112. (0.00000) RY*( 6) C   8           s(  0.01%)p99.99(  2.26%)d99.99( 97.72%)
   113. (0.00001) RY*( 7) C   8           s(  0.89%)p23.31( 20.64%)d88.63( 78.47%)
   114. (0.00001) RY*( 8) C   8           s(  2.21%)p 0.42(  0.92%)d43.91( 96.88%)
   115. (0.00000) RY*( 9) C   8           s(  0.22%)p 1.66(  0.36%)d99.99( 99.42%)
   116. (0.00317) RY*( 1) C   9           s(  3.70%)p24.47( 90.61%)d 1.54(  5.69%)
                                            0.0000 -0.0105  0.1922  0.0126  0.4251
                                           -0.0237 -0.8482 -0.0010 -0.0719 -0.0187
                                           -0.0798 -0.0101  0.2231  0.0162
   117. (0.00193) RY*( 2) C   9           s(  1.50%)p63.17( 94.99%)d 2.33(  3.51%)
                                           -0.0000 -0.0090  0.1223  0.0087 -0.7470
                                            0.0008 -0.3035 -0.0121 -0.5474  0.0647
                                            0.1531 -0.0176  0.0513 -0.0671
   118. (0.00093) RY*( 3) C   9           s(  3.06%)p26.00( 79.50%)d 5.70( 17.44%)
                                           -0.0000  0.0032  0.1748 -0.0120  0.4697
                                           -0.0043  0.2989 -0.0099 -0.6963 -0.2359
                                            0.2942  0.0365 -0.0336 -0.1724
   119. (0.00065) RY*( 4) C   9           s( 87.68%)p 0.12( 10.24%)d 0.02(  2.08%)
                                            0.0000 -0.0007  0.9364 -0.0001 -0.0763
                                           -0.0186  0.1322  0.0025  0.2807  0.0649
                                            0.0953  0.0293 -0.0237 -0.0778
   120. (0.00010) RY*( 5) C   9           s(  2.45%)p 6.68( 16.34%)d33.19( 81.21%)
   121. (0.00007) RY*( 6) C   9           s(  1.00%)p 2.41(  2.42%)d96.19( 96.58%)
   122. (0.00002) RY*( 7) C   9           s(  0.03%)p99.99(  5.60%)d99.99( 94.37%)
   123. (0.00002) RY*( 8) C   9           s(  0.48%)p 0.62(  0.30%)d99.99( 99.22%)
   124. (0.00000) RY*( 9) C   9           s(  0.08%)p 2.82(  0.22%)d99.99( 99.71%)
   125. (0.00175) RY*( 1) C  10           s(  0.62%)p99.99( 91.92%)d12.04(  7.46%)
                                            0.0000 -0.0193  0.0763  0.0023 -0.2231
                                            0.0018 -0.9319  0.0223  0.0228 -0.2180
                                            0.1568 -0.0290  0.0406  0.0023
   126. (0.00163) RY*( 2) C  10           s( 30.99%)p 1.16( 36.09%)d 1.06( 32.92%)
                                            0.0000  0.0026  0.5567 -0.0016  0.5330
                                            0.0292 -0.0707  0.0153 -0.2659  0.0778
                                            0.0434 -0.2379  0.4882 -0.1623
   127. (0.00091) RY*( 3) C  10           s(  0.18%)p99.99( 23.51%)d99.99( 76.31%)
                                            0.0000 -0.0090  0.0410  0.0061 -0.0928
                                           -0.0031 -0.1645  0.0149 -0.4463  0.3194
                                           -0.5188 -0.0068 -0.3848 -0.4938
   128. (0.00072) RY*( 4) C  10           s(  0.24%)p99.99( 50.51%)d99.99( 49.26%)
                                            0.0000  0.0047  0.0483 -0.0054  0.0008
                                           -0.0125 -0.0030  0.0168  0.7103  0.2114
                                            0.1318 -0.1288  0.0086 -0.6433
   129. (0.00030) RY*( 5) C  10           s( 14.82%)p 2.46( 36.43%)d 3.29( 48.75%)
                                            0.0000 -0.0235  0.3843  0.0377 -0.5248
                                            0.0354  0.1561  0.0333 -0.2464  0.3614
                                            0.5626  0.1944 -0.0091 -0.0499
   130. (0.00016) RY*( 6) C  10           s( 10.99%)p 2.59( 28.53%)d 5.50( 60.48%)
                                           -0.0000  0.0067  0.3315  0.0167  0.4951
                                            0.0052 -0.1145  0.0096  0.1632  0.0764
                                            0.1726  0.3517 -0.6405  0.1878
   131. (0.00005) RY*( 7) C  10           s( 24.28%)p 0.50( 12.24%)d 2.61( 63.48%)
   132. (0.00001) RY*( 8) C  10           s( 17.54%)p 1.13( 19.82%)d 3.57( 62.64%)
   133. (0.00000) RY*( 9) C  10           s(  0.22%)p 6.73(  1.50%)d99.99( 98.28%)
   134. (0.00080) RY*( 1) O  11           s(  0.16%)p99.99( 93.21%)d42.18(  6.63%)
                                           -0.0000  0.0002  0.0397  0.0003  0.1079
                                           -0.0082 -0.7021  0.0063  0.6537 -0.0947
                                            0.1022  0.0018  0.1332  0.1708
   135. (0.00066) RY*( 2) O  11           s( 24.49%)p 2.62( 64.28%)d 0.46( 11.23%)
                                           -0.0000  0.0057  0.4949 -0.0034  0.6116
                                           -0.0038 -0.2824 -0.0041 -0.4347  0.0276
                                           -0.0134 -0.1136  0.2594 -0.1765
   136. (0.00005) RY*( 3) O  11           s( 67.74%)p 0.43( 29.18%)d 0.05(  3.08%)
   137. (0.00003) RY*( 4) O  11           s(  3.71%)p21.93( 81.37%)d 4.02( 14.92%)
   138. (0.00000) RY*( 5) O  11           s(  0.56%)p 9.35(  5.28%)d99.99( 94.16%)
   139. (0.00000) RY*( 6) O  11           s(  1.42%)p 2.45(  3.47%)d67.13( 95.11%)
   140. (0.00000) RY*( 7) O  11           s(  0.69%)p 7.51(  5.17%)d99.99( 94.14%)
   141. (0.00000) RY*( 8) O  11           s(  1.20%)p 8.01(  9.63%)d74.22( 89.17%)
   142. (0.00000) RY*( 9) O  11           s(  0.02%)p99.99(  8.66%)d99.99( 91.32%)
   143. (0.00065) RY*( 1) H  12           s( 97.96%)p 0.02(  2.04%)
                                            0.0045  0.9897  0.0761  0.0694 -0.0989
   144. (0.00010) RY*( 2) H  12           s(  0.15%)p99.99( 99.85%)
                                            0.0017  0.0388 -0.9292 -0.0535 -0.3637
   145. (0.00008) RY*( 3) H  12           s(  0.02%)p99.99( 99.98%)
   146. (0.00002) RY*( 4) H  12           s(  1.96%)p50.00( 98.04%)
   147. (0.00068) RY*( 1) H  13           s( 98.05%)p 0.02(  1.95%)
                                            0.0040  0.9902  0.1081  0.0860  0.0199
   148. (0.00010) RY*( 2) H  13           s(  0.20%)p99.99( 99.80%)
                                            0.0022  0.0441 -0.5873  0.0437  0.8070
   149. (0.00007) RY*( 3) H  13           s(  0.03%)p99.99( 99.97%)
   150. (0.00002) RY*( 4) H  13           s(  1.81%)p54.14( 98.19%)
   151. (0.00055) RY*( 1) H  14           s( 98.51%)p 0.02(  1.49%)
                                            0.0038  0.9925 -0.0925  0.0773  0.0189
   152. (0.00008) RY*( 2) H  14           s(  0.13%)p99.99( 99.87%)
   153. (0.00008) RY*( 3) H  14           s(  0.01%)p99.99( 99.99%)
   154. (0.00002) RY*( 4) H  14           s(  1.42%)p69.20( 98.58%)
   155. (0.00068) RY*( 1) H  15           s( 98.17%)p 0.02(  1.83%)
                                            0.0042  0.9908  0.1315  0.0199  0.0252
   156. (0.00010) RY*( 2) H  15           s(  0.16%)p99.99( 99.84%)
                                            0.0020  0.0404 -0.3802 -0.4889  0.7841
   157. (0.00007) RY*( 3) H  15           s(  0.01%)p99.99( 99.99%)
   158. (0.00002) RY*( 4) H  15           s(  1.75%)p56.19( 98.25%)
   159. (0.00066) RY*( 1) H  16           s( 98.06%)p 0.02(  1.94%)
                                            0.0041  0.9903  0.0960  0.0090 -0.1003
   160. (0.00010) RY*( 2) H  16           s(  0.13%)p99.99( 99.87%)
                                            0.0018  0.0365 -0.7014 -0.6108 -0.3656
   161. (0.00008) RY*( 3) H  16           s(  0.01%)p 1.00( 99.99%)
   162. (0.00002) RY*( 4) H  16           s(  1.89%)p52.01( 98.11%)
   163. (0.00057) RY*( 1) H  17           s( 97.80%)p 0.02(  2.20%)
                                            0.0049  0.9889  0.0156 -0.1472  0.0096
   164. (0.00006) RY*( 2) H  17           s(  0.01%)p 1.00( 99.99%)
   165. (0.00007) RY*( 3) H  17           s(  0.00%)p 1.00(100.00%)
   166. (0.00001) RY*( 4) H  17           s(  2.28%)p42.90( 97.72%)
   167. (0.00105) RY*( 1) H  18           s( 99.62%)p 0.00(  0.38%)
                                            0.0068  0.9981 -0.0187 -0.0578 -0.0100
   168. (0.00007) RY*( 2) H  18           s(  0.04%)p99.99( 99.96%)
   169. (0.00004) RY*( 3) H  18           s(  0.13%)p99.99( 99.87%)
   170. (0.00003) RY*( 4) H  18           s(  0.30%)p99.99( 99.70%)
   171. (0.00125) RY*( 1) H  19           s( 99.57%)p 0.00(  0.43%)
                                            0.0036  0.9978 -0.0391  0.0155  0.0508
   172. (0.00009) RY*( 2) H  19           s(  0.04%)p99.99( 99.96%)
   173. (0.00007) RY*( 3) H  19           s(  0.07%)p99.99( 99.93%)
   174. (0.00002) RY*( 4) H  19           s(  0.42%)p99.99( 99.58%)
   175. (0.00107) RY*( 1) H  20           s( 99.81%)p 0.00(  0.19%)
                                            0.0041  0.9990  0.0119  0.0414 -0.0060
   176. (0.00010) RY*( 2) H  20           s(  0.06%)p99.99( 99.94%)
                                           -0.0049  0.0230 -0.6712 -0.2633  0.6926
   177. (0.00006) RY*( 3) H  20           s(  0.01%)p 1.00( 99.99%)
   178. (0.00003) RY*( 4) H  20           s(  0.21%)p99.99( 99.79%)
   179. (0.00114) RY*( 1) H  21           s( 99.60%)p 0.00(  0.40%)
                                            0.0051  0.9980  0.0133 -0.0546 -0.0282
   180. (0.00008) RY*( 2) H  21           s(  0.02%)p99.99( 99.98%)
   181. (0.00005) RY*( 3) H  21           s(  0.02%)p99.99( 99.98%)
   182. (0.00002) RY*( 4) H  21           s(  0.44%)p99.99( 99.56%)
   183. (0.00127) RY*( 1) H  22           s( 99.63%)p 0.00(  0.37%)
                                            0.0038  0.9982  0.0325  0.0013 -0.0511
   184. (0.00009) RY*( 2) H  22           s(  0.00%)p 1.00(100.00%)
   185. (0.00006) RY*( 3) H  22           s(  0.04%)p99.99( 99.96%)
   186. (0.00002) RY*( 4) H  22           s(  0.42%)p99.99( 99.58%)
   187. (0.00066) RY*( 1) H  23           s( 98.43%)p 0.02(  1.57%)
                                            0.0037  0.9921 -0.1179  0.0272  0.0319
   188. (0.00008) RY*( 2) H  23           s(  0.40%)p99.99( 99.60%)
   189. (0.00008) RY*( 3) H  23           s(  0.12%)p99.99( 99.88%)
   190. (0.00002) RY*( 4) H  23           s(  1.13%)p87.65( 98.87%)
   191. (0.00059) RY*( 1) H  24           s( 97.36%)p 0.03(  2.64%)
                                            0.0056  0.9867  0.0867  0.1089  0.0837
   192. (0.00011) RY*( 2) H  24           s(  0.23%)p99.99( 99.77%)
                                            0.0016  0.0477 -0.8837 -0.0808  0.4585
   193. (0.00009) RY*( 3) H  24           s(  0.06%)p99.99( 99.94%)
   194. (0.00002) RY*( 4) H  24           s(  2.44%)p40.00( 97.56%)
   195. (0.00069) RY*( 1) H  25           s( 98.25%)p 0.02(  1.75%)
                                            0.0043  0.9912  0.1003  0.0749 -0.0424
   196. (0.00009) RY*( 2) H  25           s(  0.29%)p99.99( 99.71%)
   197. (0.00007) RY*( 3) H  25           s(  0.02%)p99.99( 99.98%)
   198. (0.00002) RY*( 4) H  25           s(  1.52%)p64.76( 98.48%)
   199. (0.00148) RY*( 1) H  26           s( 99.78%)p 0.00(  0.22%)
                                            0.0071  0.9989 -0.0007 -0.0403  0.0242
   200. (0.00007) RY*( 2) H  26           s(  0.04%)p99.99( 99.96%)
   201. (0.00005) RY*( 3) H  26           s(  0.05%)p99.99( 99.95%)
   202. (0.00003) RY*( 4) H  26           s(  0.23%)p99.99( 99.77%)
   203. (0.00118) RY*( 1) H  27           s( 99.37%)p 0.01(  0.63%)
                                            0.0052  0.9968 -0.0456  0.0418  0.0499
   204. (0.00014) RY*( 2) H  27           s(  0.33%)p99.99( 99.67%)
                                            0.0017  0.0571  0.7081 -0.6978  0.0911
   205. (0.00007) RY*( 3) H  27           s(  0.03%)p99.99( 99.97%)
   206. (0.00002) RY*( 4) H  27           s(  0.38%)p99.99( 99.62%)
   207. (0.00097) RY*( 1) H  28           s( 99.16%)p 0.01(  0.84%)
                                            0.0055  0.9958 -0.0272  0.0547  0.0682
   208. (0.00013) RY*( 2) H  28           s(  0.32%)p99.99( 99.68%)
                                            0.0039  0.0567  0.7123  0.1675 -0.6793
   209. (0.00006) RY*( 3) H  28           s(  0.08%)p99.99( 99.92%)
   210. (0.00002) RY*( 4) H  28           s(  0.53%)p99.99( 99.47%)
   211. (0.00076) RY*( 1) H  29           s(  0.47%)p99.99( 99.53%)
                                            0.0008  0.0682  0.0572 -0.7664  0.6361
   212. (0.00067) RY*( 2) H  29           s( 49.64%)p 1.01( 50.36%)
                                            0.0115  0.7045 -0.2956 -0.3875 -0.5158
   213. (0.00041) RY*( 3) H  29           s( 45.95%)p 1.18( 54.05%)
                                            0.0110  0.6777  0.0220  0.5051  0.5338
   214. (0.00001) RY*( 4) H  29           s(  4.37%)p21.86( 95.63%)
   215. (0.01137) BD*( 1) C   1 - C   2  
                ( 51.37%)   0.7167* C   1 s( 29.33%)p 2.41( 70.63%)d 0.00(  0.05%)
                                           -0.0004 -0.5415 -0.0043  0.1343  0.0029
                                            0.8201  0.0050 -0.1247 -0.0015 -0.0057
                                            0.0003  0.0052  0.0180  0.0096
                ( 48.63%)  -0.6974* C   2 s( 31.32%)p 2.19( 68.64%)d 0.00(  0.04%)
                                            0.0001 -0.5596  0.0087 -0.0937 -0.0057
                                           -0.8159  0.0061  0.1091  0.0005 -0.0027
                                            0.0006  0.0040  0.0157  0.0092
   216. (0.00411) BD*( 1) C   1 - H  12  
                ( 37.70%)   0.6140* C   1 s( 23.09%)p 3.33( 76.87%)d 0.00(  0.04%)
                                            0.0001 -0.4805  0.0009 -0.2494  0.0031
                                           -0.1505 -0.0171  0.8268 -0.0026 -0.0014
                                            0.0098  0.0021 -0.0015 -0.0169
                ( 62.30%)  -0.7893* H  12 s( 99.91%)p 0.00(  0.09%)
                                           -0.9995  0.0005  0.0085  0.0084 -0.0275
   217. (0.00431) BD*( 1) C   1 - H  13  
                ( 37.57%)   0.6130* C   1 s( 23.22%)p 3.30( 76.74%)d 0.00(  0.04%)
                                            0.0001 -0.4819  0.0004 -0.6361  0.0059
                                           -0.2936 -0.0162 -0.5256  0.0036 -0.0067
                                           -0.0156 -0.0045 -0.0087 -0.0013
                ( 62.43%)  -0.7901* H  13 s( 99.91%)p 0.00(  0.09%)
                                           -0.9995  0.0003  0.0209  0.0130  0.0172
   218. (0.00309) BD*( 1) C   1 - H  14  
                ( 38.64%)   0.6216* C   1 s( 24.32%)p 3.11( 75.64%)d 0.00(  0.04%)
                                            0.0001 -0.4931  0.0001  0.7172 -0.0155
                                           -0.4663 -0.0152 -0.1553  0.0052  0.0147
                                            0.0049 -0.0031 -0.0078  0.0084
                ( 61.36%)  -0.7833* H  14 s( 99.92%)p 0.00(  0.08%)
                                           -0.9996  0.0004 -0.0208  0.0184  0.0044
   219. (0.00886) BD*( 1) C   2 - C   3  
                ( 48.15%)   0.6939* C   2 s( 31.13%)p 2.21( 68.83%)d 0.00(  0.04%)
                                            0.0001 -0.5579  0.0063 -0.6637  0.0081
                                            0.4775 -0.0067  0.1401 -0.0014  0.0152
                                            0.0042 -0.0030 -0.0036  0.0090
                ( 51.85%)  -0.7201* C   3 s( 29.46%)p 2.39( 70.50%)d 0.00(  0.05%)
                                           -0.0005 -0.5427 -0.0061  0.6818  0.0068
                                           -0.4679 -0.0013 -0.1455 -0.0021  0.0179
                                            0.0048 -0.0039 -0.0063  0.0094
   220. (0.01107) BD*( 1) C   2 - C   4  
                ( 49.55%)   0.7039* C   2 s( 37.53%)p 1.66( 62.42%)d 0.00(  0.05%)
                                           -0.0001 -0.6125 -0.0103  0.6920  0.0070
                                            0.3111  0.0121 -0.2201 -0.0055 -0.0138
                                            0.0086  0.0041 -0.0124  0.0057
                ( 50.45%)  -0.7103* C   4 s( 39.23%)p 1.55( 60.73%)d 0.00(  0.05%)
                                           -0.0002 -0.6261 -0.0168 -0.6632 -0.0192
                                           -0.3381  0.0051  0.2296  0.0047 -0.0151
                                            0.0089  0.0052 -0.0114  0.0058
   221. (0.05250) BD*( 2) C   2 - C   4  
                ( 52.78%)   0.7265* C   2 s(  0.00%)p 1.00( 99.87%)d 0.00(  0.13%)
                                            0.0000  0.0045  0.0028  0.2665 -0.0027
                                            0.0945 -0.0007  0.9585 -0.0034 -0.0067
                                           -0.0272 -0.0132 -0.0069  0.0171
                ( 47.22%)  -0.6872* C   4 s(  0.03%)p99.99( 99.87%)d 3.75(  0.10%)
                                           -0.0000  0.0128  0.0103  0.2714 -0.0088
                                            0.0939 -0.0003  0.9571 -0.0123  0.0065
                                            0.0231  0.0124  0.0060 -0.0157
   222. (0.00425) BD*( 1) C   3 - H  15  
                ( 37.77%)   0.6146* C   3 s( 23.22%)p 3.31( 76.74%)d 0.00(  0.04%)
                                            0.0001 -0.4818  0.0013 -0.6578 -0.0080
                                           -0.2361  0.0169 -0.5278  0.0044 -0.0088
                                           -0.0143 -0.0081 -0.0066 -0.0014
                ( 62.23%)  -0.7889* H  15 s( 99.91%)p 0.00(  0.09%)
                                           -0.9995  0.0004  0.0242  0.0048  0.0172
   223. (0.00423) BD*( 1) C   3 - H  16  
                ( 37.89%)   0.6156* C   3 s( 23.18%)p 3.31( 76.78%)d 0.00(  0.04%)
                                           -0.0001  0.4814 -0.0013  0.2744  0.0106
                                            0.0988 -0.0160 -0.8261  0.0022  0.0017
                                           -0.0083 -0.0069  0.0011  0.0167
                ( 62.11%)  -0.7881* H  16 s( 99.91%)p 0.00(  0.09%)
                                            0.9995 -0.0002 -0.0115 -0.0004  0.0278
   224. (0.00247) BD*( 1) C   3 - H  17  
                ( 38.09%)   0.6172* C   3 s( 24.11%)p 3.15( 75.85%)d 0.00(  0.04%)
                                           -0.0001  0.4910 -0.0006 -0.1618  0.0203
                                           -0.8454  0.0022  0.1314 -0.0057  0.0074
                                           -0.0010 -0.0050 -0.0146 -0.0084
                ( 61.91%)  -0.7868* H  17 s( 99.92%)p 0.00(  0.08%)
                                            0.9996 -0.0007  0.0025  0.0286 -0.0038
   225. (0.00870) BD*( 1) C   4 - C   5  
                ( 50.39%)   0.7098* C   4 s( 33.89%)p 1.95( 66.08%)d 0.00(  0.04%)
                                            0.0001  0.5821 -0.0019 -0.6961 -0.0008
                                            0.3905 -0.0213  0.1514  0.0159 -0.0140
                                           -0.0031  0.0018  0.0075 -0.0093
                ( 49.61%)  -0.7044* C   5 s( 28.04%)p 2.56( 71.91%)d 0.00(  0.05%)
                                            0.0002  0.5294  0.0120  0.7406  0.0026
                                           -0.3826 -0.0085 -0.1542  0.0180 -0.0151
                                           -0.0072  0.0045  0.0098 -0.0085
   226. (0.00883) BD*( 1) C   4 - H  18  
                ( 38.16%)   0.6177* C   4 s( 26.86%)p 2.72( 73.10%)d 0.00(  0.03%)
                                           -0.0005  0.5181 -0.0161 -0.0256 -0.0037
                                           -0.8505  0.0040  0.0839  0.0044 -0.0002
                                            0.0010 -0.0014 -0.0162 -0.0084
                ( 61.84%)  -0.7864* H  18 s( 99.91%)p 0.00(  0.09%)
                                            0.9995 -0.0050  0.0002  0.0305 -0.0035
   227. (0.01105) BD*( 1) C   5 - C   6  
                ( 49.97%)   0.7069* C   5 s( 27.14%)p 2.68( 72.80%)d 0.00(  0.05%)
                                           -0.0003 -0.5210 -0.0035  0.5685  0.0003
                                            0.1293  0.0005  0.6229  0.0064 -0.0041
                                           -0.0189 -0.0058 -0.0074 -0.0080
                ( 50.03%)  -0.7073* C   6 s( 27.07%)p 2.69( 72.88%)d 0.00(  0.05%)
                                           -0.0003 -0.5202 -0.0058 -0.5658 -0.0052
                                           -0.1360  0.0062 -0.6246 -0.0057 -0.0046
                                           -0.0189 -0.0059 -0.0077 -0.0080
   228. (0.00840) BD*( 1) C   5 - H  19  
                ( 37.42%)   0.6117* C   5 s( 21.87%)p 3.57( 78.09%)d 0.00(  0.04%)
                                            0.0001 -0.4677  0.0028  0.3338 -0.0122
                                            0.3054 -0.0135 -0.7588 -0.0051 -0.0056
                                            0.0110  0.0117  0.0000 -0.0110
                ( 62.58%)  -0.7911* H  19 s( 99.91%)p 0.00(  0.09%)
                                           -0.9995  0.0020 -0.0105 -0.0087  0.0271
   229. (0.00820) BD*( 1) C   5 - H  20  
                ( 38.09%)   0.6172* C   5 s( 22.93%)p 3.36( 77.03%)d 0.00(  0.04%)
                                            0.0002 -0.4788  0.0080 -0.1250  0.0048
                                           -0.8618  0.0059 -0.1070 -0.0203 -0.0046
                                           -0.0004 -0.0026  0.0163  0.0098
                ( 61.91%)  -0.7868* H  20 s( 99.92%)p 0.00(  0.08%)
                                           -0.9996  0.0030  0.0034  0.0275  0.0066
   230. (0.01278) BD*( 1) C   6 - C   7  
                ( 50.37%)   0.7097* C   6 s( 28.72%)p 2.48( 71.23%)d 0.00(  0.05%)
                                            0.0004  0.5359  0.0075 -0.7547 -0.0041
                                            0.3402 -0.0033  0.1636 -0.0153 -0.0141
                                           -0.0078  0.0042  0.0112 -0.0082
                ( 49.63%)  -0.7045* C   7 s( 31.11%)p 2.21( 68.85%)d 0.00(  0.04%)
                                            0.0000  0.5577 -0.0099  0.7430 -0.0188
                                           -0.3348  0.0024 -0.1549 -0.0088 -0.0127
                                           -0.0035  0.0021  0.0097 -0.0104
   231. (0.00675) BD*( 1) C   6 - H  21  
                ( 37.69%)   0.6139* C   6 s( 22.52%)p 3.44( 77.44%)d 0.00(  0.04%)
                                           -0.0002  0.4746 -0.0041 -0.0820  0.0056
                                           -0.8659  0.0091 -0.1320 -0.0173  0.0028
                                            0.0006  0.0033 -0.0170 -0.0094
                ( 62.31%)  -0.7894* H  21 s( 99.91%)p 0.00(  0.09%)
                                            0.9996 -0.0034  0.0033  0.0285  0.0074
   232. (0.00874) BD*( 1) C   6 - H  22  
                ( 37.63%)   0.6134* C   6 s( 21.66%)p 3.62( 78.30%)d 0.00(  0.04%)
                                           -0.0002  0.4654 -0.0038  0.3205 -0.0065
                                            0.3391 -0.0191 -0.7515 -0.0090  0.0061
                                           -0.0102 -0.0132 -0.0008  0.0101
                ( 62.37%)  -0.7897* H  22 s( 99.91%)p 0.00(  0.09%)
                                            0.9995 -0.0021 -0.0101 -0.0090  0.0268
   233. (0.01170) BD*( 1) C   7 - C   8  
                ( 48.67%)   0.6977* C   7 s( 31.34%)p 2.19( 68.63%)d 0.00(  0.04%)
                                            0.0002 -0.5597  0.0072  0.0364  0.0021
                                           -0.8256  0.0023 -0.0569  0.0042  0.0016
                                            0.0000 -0.0033  0.0156  0.0100
                ( 51.33%)  -0.7164* C   8 s( 29.28%)p 2.41( 70.67%)d 0.00(  0.05%)
                                           -0.0004 -0.5411 -0.0024 -0.0075  0.0055
                                            0.8391  0.0047  0.0504  0.0043  0.0012
                                           -0.0002 -0.0017  0.0191  0.0103
   234. (0.01042) BD*( 1) C   7 - C   9  
                ( 49.30%)   0.7022* C   7 s( 37.50%)p 1.67( 62.45%)d 0.00(  0.05%)
                                           -0.0000 -0.6122 -0.0142  0.6460  0.0121
                                            0.4486  0.0118 -0.0748 -0.0017 -0.0181
                                            0.0029  0.0030 -0.0065  0.0087
                ( 50.70%)  -0.7120* C   9 s( 39.75%)p 1.51( 60.20%)d 0.00(  0.05%)
                                           -0.0002 -0.6304 -0.0118 -0.6016 -0.0110
                                           -0.4736  0.0022  0.1249  0.0057 -0.0191
                                            0.0040  0.0037 -0.0047  0.0082
   235. (0.04634) BD*( 2) C   7 - C   9  
                ( 51.91%)   0.7205* C   7 s(  0.02%)p99.99( 99.87%)d 7.43(  0.12%)
                                            0.0000  0.0088 -0.0091  0.1681 -0.0056
                                           -0.0664  0.0004  0.9828 -0.0087 -0.0023
                                           -0.0257 -0.0206 -0.0060  0.0076
                ( 48.09%)  -0.6935* C   9 s(  0.01%)p99.99( 99.89%)d 6.76(  0.10%)
                                           -0.0001  0.0112 -0.0044  0.2212 -0.0024
                                           -0.0388  0.0003  0.9738 -0.0089  0.0027
                                            0.0226  0.0198  0.0048 -0.0066
   236. (0.00342) BD*( 1) C   8 - H  23  
                ( 37.97%)   0.6162* C   8 s( 24.44%)p 3.09( 75.52%)d 0.00(  0.04%)
                                           -0.0000  0.4944  0.0025 -0.8086  0.0142
                                            0.3141  0.0165 -0.0471 -0.0017 -0.0105
                                            0.0009  0.0003  0.0132 -0.0090
                ( 62.03%)  -0.7876* H  23 s( 99.92%)p 0.00(  0.08%)
                                            0.9996 -0.0005  0.0248 -0.0140  0.0028
   237. (0.00428) BD*( 1) C   8 - H  24  
                ( 38.02%)   0.6166* C   8 s( 22.97%)p 3.35( 76.99%)d 0.00(  0.04%)
                                            0.0001 -0.4793  0.0024 -0.3525  0.0086
                                           -0.2665 -0.0190 -0.7577 -0.0002 -0.0033
                                           -0.0134 -0.0061 -0.0025 -0.0128
                ( 61.98%)  -0.7873* H  24 s( 99.91%)p 0.00(  0.09%)
                                           -0.9996  0.0013  0.0100  0.0121  0.0247
   238. (0.00401) BD*( 1) C   8 - H  25  
                ( 37.93%)   0.6158* C   8 s( 23.25%)p 3.30( 76.71%)d 0.00(  0.04%)
                                            0.0001 -0.4822  0.0003 -0.4700  0.0119
                                           -0.3539 -0.0161  0.6485 -0.0025 -0.0073
                                            0.0147  0.0077 -0.0040 -0.0065
                ( 62.07%)  -0.7879* H  25 s( 99.91%)p 0.00(  0.09%)
                                           -0.9996  0.0009  0.0134  0.0151 -0.0215
   239. (0.01127) BD*( 1) C   9 - C  10  
                ( 48.91%)   0.6994* C   9 s( 33.10%)p 2.02( 66.87%)d 0.00(  0.04%)
                                           -0.0000 -0.5752 -0.0083  0.7595  0.0083
                                           -0.2455  0.0239 -0.1758 -0.0003  0.0102
                                            0.0067 -0.0025 -0.0122  0.0087
                ( 51.09%)  -0.7147* C  10 s( 29.52%)p 2.39( 70.42%)d 0.00(  0.05%)
                                           -0.0002 -0.5433 -0.0091 -0.7833  0.0079
                                            0.2284  0.0100  0.1959  0.0007  0.0113
                                            0.0089 -0.0016 -0.0161  0.0090
   240. (0.00879) BD*( 1) C   9 - H  26  
                ( 37.82%)   0.6150* C   9 s( 27.15%)p 2.68( 72.82%)d 0.00(  0.03%)
                                           -0.0005  0.5207 -0.0189  0.1064 -0.0113
                                           -0.8442  0.0049 -0.0639  0.0009 -0.0044
                                            0.0003  0.0018 -0.0144 -0.0082
                ( 62.18%)  -0.7886* H  26 s( 99.90%)p 0.00(  0.10%)
                                            0.9995 -0.0059 -0.0021  0.0307  0.0033
   241. (0.00774) BD*( 1) C  10 - O  11  
                ( 66.72%)   0.8168* C  10 s( 21.61%)p 3.61( 78.12%)d 0.01(  0.27%)
                                            0.0001  0.4630  0.0420 -0.5777 -0.0234
                                           -0.4853 -0.0178 -0.4588 -0.0233  0.0328
                                            0.0294  0.0265  0.0047 -0.0052
                ( 33.28%)  -0.5769* O  11 s( 30.66%)p 2.26( 69.26%)d 0.00(  0.07%)
                                           -0.0001  0.5537  0.0060  0.4960  0.0039
                                            0.4873 -0.0012  0.4573 -0.0011  0.0111
                                            0.0112  0.0211 -0.0042  0.0032
   242. (0.01485) BD*( 1) C  10 - H  27  
                ( 39.31%)   0.6270* C  10 s( 23.86%)p 3.19( 76.08%)d 0.00(  0.06%)
                                           -0.0000 -0.4883  0.0127  0.1667  0.0042
                                            0.1365 -0.0093 -0.8451  0.0063  0.0020
                                            0.0046  0.0078  0.0003 -0.0216
                ( 60.69%)  -0.7790* H  27 s( 99.90%)p 0.00(  0.10%)
                                           -0.9995  0.0036 -0.0052 -0.0034  0.0308
   243. (0.01466) BD*( 1) C  10 - H  28  
                ( 39.65%)   0.6297* C  10 s( 25.11%)p 2.98( 74.84%)d 0.00(  0.05%)
                                            0.0001 -0.5009  0.0154  0.1512  0.0141
                                           -0.8312  0.0113  0.1850 -0.0074  0.0044
                                            0.0025  0.0072  0.0176  0.0097
                ( 60.35%)  -0.7768* H  28 s( 99.91%)p 0.00(  0.09%)
                                           -0.9996  0.0042 -0.0070  0.0282 -0.0058
   244. (0.00234) BD*( 1) O  11 - H  29  
                ( 25.90%)   0.5090* O  11 s( 20.43%)p 3.89( 79.49%)d 0.00(  0.08%)
                                            0.0002  0.4515  0.0200 -0.8493 -0.0348
                                            0.1323 -0.0082  0.2341 -0.0051 -0.0150
                                           -0.0198  0.0078  0.0123 -0.0042
                ( 74.10%)  -0.8608* H  29 s( 99.57%)p 0.00(  0.43%)
                                            0.9979 -0.0030  0.0636 -0.0060 -0.0138


 NHO Directionality and "Bond Bending" (deviations from line of nuclear centers)

         [Thresholds for printing:  angular deviation  >  1.0 degree]
                                    hybrid p-character > 25.0%
                                    orbital occupancy  >  0.10e

                                Line of Centers        Hybrid 1              Hybrid 2
                                ---------------  -------------------   ------------------
                NBO               Theta   Phi    Theta   Phi    Dev    Theta   Phi    Dev
 ========================================================================================
     1. BD (   1) C   1 - C   2    81.9  261.8    81.4  260.6   1.3     97.7   83.0   1.3
     2. BD (   1) C   1 - H  12   159.9   31.3   160.1   34.2   1.0      --     --    --
     3. BD (   1) C   1 - H  13    53.8   24.9    53.4   26.2   1.1      --     --    --
     7. BD (   2) C   2 - C   4    73.3  205.4    16.3   19.6  89.5     16.4   19.6  90.4
     8. BD (   1) C   3 - H  15    53.6   19.6    53.3   18.2   1.2      --     --    --
     9. BD (   1) C   3 - H  16   159.9   19.4   160.2   16.2   1.1      --     --    --
    10. BD (   1) C   3 - H  17    81.3  259.3    81.6  260.5   1.2      --     --    --
    11. BD (   1) C   4 - C   5    79.6  152.1    78.0  152.1   1.6     99.2  332.2   1.2
    14. BD (   1) C   5 - H  19    31.2  221.6    29.6  222.2   1.6      --     --    --
    16. BD (   1) C   6 - C   7    79.3  155.9     --     --    --     101.6  335.3   1.1
    17. BD (   1) C   6 - H  21    98.8  264.4    99.8  264.9   1.2      --     --    --
    18. BD (   1) C   6 - H  22   147.8   46.2   149.5   45.5   1.8      --     --    --
    19. BD (   1) C   7 - C   8    86.3   91.2    86.3   92.7   1.5     93.7  270.1   1.0
    20. BD (   1) C   7 - C   9    82.6  216.3    84.6  215.0   2.4     99.6   37.6   2.5
    21. BD (   2) C   7 - C   9    82.6  216.3   169.8  157.9  92.0     13.0  350.0  88.4
    24. BD (   1) C   8 - H  25   137.2   37.2   137.6   38.9   1.3      --     --    --
    25. BD (   1) C   9 - C  10    77.5  163.8     --     --    --     103.6  342.9   1.4
    27. BD (   1) C  10 - O  11   122.5  222.3   121.6  219.9   2.2     56.8   44.2   1.8
    28. BD (   1) C  10 - H  27    11.8  219.8    14.3  216.7   2.6      --     --    --
    29. BD (   1) C  10 - H  28   100.4   98.3   102.0  101.4   3.4      --     --    --
    30. BD (   1) O  11 - H  29    72.0  168.6    75.6  172.0   4.8      --     --    --
    42. LP (   1) O  11             --     --    143.4  289.7   --       --     --    --
    43. LP (   2) O  11             --     --     50.4  276.8   --       --     --    --


 Second Order Perturbation Theory Analysis of Fock Matrix in NBO Basis

     Threshold for printing:   0.25 kcal/mol
                                                                              E(2)  E(j)-E(i) F(i,j)
         Donor NBO (i)                     Acceptor NBO (j)                 kcal/mol   a.u.    a.u. 
 ===================================================================================================

 within unit  1
   1. BD (   1) C   1 - C   2        / 62. RY*(   1) C   3                    0.60    1.35    0.036
   1. BD (   1) C   1 - C   2        / 71. RY*(   1) C   4                    0.67    1.67    0.042
   1. BD (   1) C   1 - C   2        /218. BD*(   1) C   1 - H  14            0.26    1.09    0.021
   1. BD (   1) C   1 - C   2        /219. BD*(   1) C   2 - C   3            0.48    1.05    0.028
   1. BD (   1) C   1 - C   2        /220. BD*(   1) C   2 - C   4            1.49    1.27    0.055
   1. BD (   1) C   1 - C   2        /224. BD*(   1) C   3 - H  17            0.73    1.09    0.036
   1. BD (   1) C   1 - C   2        /226. BD*(   1) C   4 - H  18            1.51    1.08    0.051
   2. BD (   1) C   1 - H  12        / 55. RY*(   3) C   2                    0.33    1.57    0.029
   2. BD (   1) C   1 - H  12        /220. BD*(   1) C   2 - C   4            1.13    1.13    0.045
   2. BD (   1) C   1 - H  12        /221. BD*(   2) C   2 - C   4            2.32    0.51    0.044
   3. BD (   1) C   1 - H  13        / 53. RY*(   1) C   2                    0.29    1.61    0.027
   3. BD (   1) C   1 - H  13        /220. BD*(   1) C   2 - C   4            1.15    1.12    0.045
   3. BD (   1) C   1 - H  13        /221. BD*(   2) C   2 - C   4            2.19    0.51    0.043
   4. BD (   1) C   1 - H  14        / 54. RY*(   2) C   2                    0.36    1.30    0.027
   4. BD (   1) C   1 - H  14        /219. BD*(   1) C   2 - C   3            1.85    0.91    0.052
   4. BD (   1) C   1 - H  14        /229. BD*(   1) C   5 - H  20            0.26    0.93    0.020
   5. BD (   1) C   2 - C   3        / 44. RY*(   1) C   1                    0.58    1.36    0.036
   5. BD (   1) C   2 - C   3        / 71. RY*(   1) C   4                    0.93    1.66    0.050
   5. BD (   1) C   2 - C   3        /215. BD*(   1) C   1 - C   2            0.48    1.04    0.028
   5. BD (   1) C   2 - C   3        /218. BD*(   1) C   1 - H  14            0.85    1.08    0.038
   5. BD (   1) C   2 - C   3        /220. BD*(   1) C   2 - C   4            1.47    1.26    0.055
   5. BD (   1) C   2 - C   3        /225. BD*(   1) C   4 - C   5            2.33    1.04    0.062
   6. BD (   1) C   2 - C   4        / 44. RY*(   1) C   1                    0.35    1.50    0.029
   6. BD (   1) C   2 - C   4        / 62. RY*(   1) C   3                    0.47    1.48    0.033
   6. BD (   1) C   2 - C   4        / 80. RY*(   1) C   5                    0.76    1.71    0.046
   6. BD (   1) C   2 - C   4        /215. BD*(   1) C   1 - C   2            1.26    1.17    0.049
   6. BD (   1) C   2 - C   4        /219. BD*(   1) C   2 - C   3            1.23    1.18    0.048
   6. BD (   1) C   2 - C   4        /225. BD*(   1) C   4 - C   5            1.28    1.18    0.049
   6. BD (   1) C   2 - C   4        /226. BD*(   1) C   4 - H  18            0.60    1.21    0.034
   7. BD (   2) C   2 - C   4        / 63. RY*(   2) C   3                    0.41    1.27    0.029
   7. BD (   2) C   2 - C   4        /216. BD*(   1) C   1 - H  12            1.16    0.75    0.038
   7. BD (   2) C   2 - C   4        /217. BD*(   1) C   1 - H  13            1.14    0.75    0.037
   7. BD (   2) C   2 - C   4        /222. BD*(   1) C   3 - H  15            1.25    0.76    0.039
   7. BD (   2) C   2 - C   4        /223. BD*(   1) C   3 - H  16            1.27    0.76    0.040
   7. BD (   2) C   2 - C   4        /227. BD*(   1) C   5 - C   6            1.69    0.67    0.043
   7. BD (   2) C   2 - C   4        /228. BD*(   1) C   5 - H  19            1.00    0.74    0.035
   8. BD (   1) C   3 - H  15        / 55. RY*(   3) C   2                    0.31    1.56    0.028
   8. BD (   1) C   3 - H  15        /220. BD*(   1) C   2 - C   4            1.05    1.12    0.043
   8. BD (   1) C   3 - H  15        /221. BD*(   2) C   2 - C   4            2.14    0.51    0.043
   9. BD (   1) C   3 - H  16        / 53. RY*(   1) C   2                    0.27    1.60    0.027
   9. BD (   1) C   3 - H  16        /220. BD*(   1) C   2 - C   4            1.02    1.12    0.043
   9. BD (   1) C   3 - H  16        /221. BD*(   2) C   2 - C   4            2.19    0.51    0.043
  10. BD (   1) C   3 - H  17        /215. BD*(   1) C   1 - C   2            1.97    0.89    0.053
  11. BD (   1) C   4 - C   5        / 53. RY*(   1) C   2                    1.28    1.76    0.060
  11. BD (   1) C   4 - C   5        / 54. RY*(   2) C   2                    0.33    1.45    0.028
  11. BD (   1) C   4 - C   5        / 90. RY*(   2) C   6                    0.55    1.61    0.038
  11. BD (   1) C   4 - C   5        /219. BD*(   1) C   2 - C   3            1.93    1.05    0.057
  11. BD (   1) C   4 - C   5        /220. BD*(   1) C   2 - C   4            1.61    1.28    0.057
  11. BD (   1) C   4 - C   5        /227. BD*(   1) C   5 - C   6            0.57    1.00    0.030
  11. BD (   1) C   4 - C   5        /228. BD*(   1) C   5 - H  19            0.34    1.07    0.024
  11. BD (   1) C   4 - C   5        /229. BD*(   1) C   5 - H  20            0.33    1.08    0.024
  11. BD (   1) C   4 - C   5        /230. BD*(   1) C   6 - C   7            1.12    1.05    0.043
  12. BD (   1) C   4 - H  18        / 53. RY*(   1) C   2                    0.46    1.63    0.035
  12. BD (   1) C   4 - H  18        / 54. RY*(   2) C   2                    0.52    1.32    0.033
  12. BD (   1) C   4 - H  18        / 80. RY*(   1) C   5                    0.33    1.46    0.028
  12. BD (   1) C   4 - H  18        /215. BD*(   1) C   1 - C   2            3.59    0.93    0.073
  12. BD (   1) C   4 - H  18        /220. BD*(   1) C   2 - C   4            0.58    1.15    0.033
  12. BD (   1) C   4 - H  18        /229. BD*(   1) C   5 - H  20            1.28    0.95    0.044
  13. BD (   1) C   5 - C   6        / 72. RY*(   2) C   4                    0.79    1.33    0.041
  13. BD (   1) C   5 - C   6        / 99. RY*(   2) C   7                    0.80    1.45    0.043
  13. BD (   1) C   5 - C   6        /220. BD*(   1) C   2 - C   4            0.54    1.25    0.033
  13. BD (   1) C   5 - C   6        /221. BD*(   2) C   2 - C   4            1.27    0.64    0.037
  13. BD (   1) C   5 - C   6        /225. BD*(   1) C   4 - C   5            0.54    1.03    0.030
  13. BD (   1) C   5 - C   6        /229. BD*(   1) C   5 - H  20            0.31    1.05    0.023
  13. BD (   1) C   5 - C   6        /230. BD*(   1) C   6 - C   7            0.57    1.02    0.030
  13. BD (   1) C   5 - C   6        /234. BD*(   1) C   7 - C   9            0.69    1.25    0.037
  13. BD (   1) C   5 - C   6        /235. BD*(   2) C   7 - C   9            1.11    0.64    0.034
  14. BD (   1) C   5 - H  19        / 72. RY*(   2) C   4                    0.28    1.22    0.024
  14. BD (   1) C   5 - H  19        / 89. RY*(   1) C   6                    0.35    1.42    0.028
  14. BD (   1) C   5 - H  19        /220. BD*(   1) C   2 - C   4            1.33    1.13    0.049
  14. BD (   1) C   5 - H  19        /221. BD*(   2) C   2 - C   4            1.32    0.52    0.034
  14. BD (   1) C   5 - H  19        /225. BD*(   1) C   4 - C   5            0.26    0.91    0.019
  14. BD (   1) C   5 - H  19        /232. BD*(   1) C   6 - H  22            1.49    0.92    0.047
  15. BD (   1) C   5 - H  20        / 73. RY*(   3) C   4                    0.31    1.36    0.026
  15. BD (   1) C   5 - H  20        /226. BD*(   1) C   4 - H  18            1.59    0.95    0.049
  15. BD (   1) C   5 - H  20        /231. BD*(   1) C   6 - H  21            1.39    0.94    0.046
  16. BD (   1) C   6 - C   7        / 81. RY*(   2) C   5                    0.48    1.51    0.034
  16. BD (   1) C   6 - C   7        /107. RY*(   1) C   8                    0.48    1.38    0.033
  16. BD (   1) C   6 - C   7        /116. RY*(   1) C   9                    1.16    1.68    0.056
  16. BD (   1) C   6 - C   7        /225. BD*(   1) C   4 - C   5            0.90    1.05    0.039
  16. BD (   1) C   6 - C   7        /227. BD*(   1) C   5 - C   6            0.56    0.99    0.030
  16. BD (   1) C   6 - C   7        /231. BD*(   1) C   6 - H  21            0.32    1.07    0.023
  16. BD (   1) C   6 - C   7        /232. BD*(   1) C   6 - H  22            0.33    1.06    0.024
  16. BD (   1) C   6 - C   7        /233. BD*(   1) C   7 - C   8            0.54    1.04    0.030
  16. BD (   1) C   6 - C   7        /234. BD*(   1) C   7 - C   9            1.59    1.27    0.057
  16. BD (   1) C   6 - C   7        /236. BD*(   1) C   8 - H  23            0.70    1.09    0.035
  16. BD (   1) C   6 - C   7        /239. BD*(   1) C   9 - C  10            2.18    1.05    0.060
  17. BD (   1) C   6 - H  21        /100. RY*(   3) C   7                    0.31    1.37    0.026
  17. BD (   1) C   6 - H  21        /229. BD*(   1) C   5 - H  20            1.51    0.93    0.047
  17. BD (   1) C   6 - H  21        /233. BD*(   1) C   7 - C   8            2.03    0.90    0.054
  18. BD (   1) C   6 - H  22        / 80. RY*(   1) C   5                    0.39    1.44    0.030
  18. BD (   1) C   6 - H  22        / 98. RY*(   1) C   7                    0.29    1.61    0.027
  18. BD (   1) C   6 - H  22        /228. BD*(   1) C   5 - H  19            1.50    0.92    0.047
  18. BD (   1) C   6 - H  22        /234. BD*(   1) C   7 - C   9            0.96    1.13    0.042
  18. BD (   1) C   6 - H  22        /235. BD*(   2) C   7 - C   9            2.01    0.52    0.042
  19. BD (   1) C   7 - C   8        / 89. RY*(   1) C   6                    0.61    1.55    0.039
  19. BD (   1) C   7 - C   8        /116. RY*(   1) C   9                    0.63    1.68    0.041
  19. BD (   1) C   7 - C   8        /230. BD*(   1) C   6 - C   7            0.58    1.04    0.031
  19. BD (   1) C   7 - C   8        /231. BD*(   1) C   6 - H  21            0.70    1.07    0.035
  19. BD (   1) C   7 - C   8        /234. BD*(   1) C   7 - C   9            1.60    1.27    0.057
  19. BD (   1) C   7 - C   8        /236. BD*(   1) C   8 - H  23            0.28    1.09    0.022
  19. BD (   1) C   7 - C   8        /237. BD*(   1) C   8 - H  24            0.25    1.07    0.021
  19. BD (   1) C   7 - C   8        /240. BD*(   1) C   9 - H  26            1.47    1.09    0.051
  20. BD (   1) C   7 - C   9        / 89. RY*(   1) C   6                    0.69    1.68    0.043
  20. BD (   1) C   7 - C   9        /107. RY*(   1) C   8                    0.31    1.51    0.027
  20. BD (   1) C   7 - C   9        /125. RY*(   1) C  10                    0.64    1.49    0.039
  20. BD (   1) C   7 - C   9        /227. BD*(   1) C   5 - C   6            0.34    1.12    0.025
  20. BD (   1) C   7 - C   9        /230. BD*(   1) C   6 - C   7            1.44    1.17    0.052
  20. BD (   1) C   7 - C   9        /233. BD*(   1) C   7 - C   8            1.39    1.17    0.051
  20. BD (   1) C   7 - C   9        /238. BD*(   1) C   8 - H  25            0.27    1.20    0.023
  20. BD (   1) C   7 - C   9        /239. BD*(   1) C   9 - C  10            1.02    1.18    0.044
  20. BD (   1) C   7 - C   9        /240. BD*(   1) C   9 - H  26            0.66    1.22    0.036
  21. BD (   2) C   7 - C   9        /109. RY*(   3) C   8                    0.40    1.29    0.029
  21. BD (   2) C   7 - C   9        /227. BD*(   1) C   5 - C   6            1.48    0.66    0.040
  21. BD (   2) C   7 - C   9        /232. BD*(   1) C   6 - H  22            1.35    0.74    0.040
  21. BD (   2) C   7 - C   9        /237. BD*(   1) C   8 - H  24            1.38    0.74    0.041
  21. BD (   2) C   7 - C   9        /238. BD*(   1) C   8 - H  25            0.82    0.75    0.032
  21. BD (   2) C   7 - C   9        /241. BD*(   1) C  10 - O  11            1.48    0.61    0.038
  21. BD (   2) C   7 - C   9        /242. BD*(   1) C  10 - H  27            1.52    0.73    0.042
  22. BD (   1) C   8 - H  23        /230. BD*(   1) C   6 - C   7            1.91    0.90    0.053
  22. BD (   1) C   8 - H  23        /243. BD*(   1) C  10 - H  28            0.25    0.93    0.019
  23. BD (   1) C   8 - H  24        / 98. RY*(   1) C   7                    0.28    1.61    0.027
  23. BD (   1) C   8 - H  24        /234. BD*(   1) C   7 - C   9            0.73    1.13    0.036
  23. BD (   1) C   8 - H  24        /235. BD*(   2) C   7 - C   9            2.57    0.52    0.047
  24. BD (   1) C   8 - H  25        /234. BD*(   1) C   7 - C   9            1.53    1.13    0.053
  24. BD (   1) C   8 - H  25        /235. BD*(   2) C   7 - C   9            1.56    0.52    0.037
  25. BD (   1) C   9 - C  10        / 98. RY*(   1) C   7                    1.22    1.76    0.059
  25. BD (   1) C   9 - C  10        /135. RY*(   2) O  11                    0.41    2.01    0.037
  25. BD (   1) C   9 - C  10        /230. BD*(   1) C   6 - C   7            2.05    1.05    0.059
  25. BD (   1) C   9 - C  10        /234. BD*(   1) C   7 - C   9            1.52    1.28    0.056
  25. BD (   1) C   9 - C  10        /244. BD*(   1) O  11 - H  29            0.83    1.10    0.038
  26. BD (   1) C   9 - H  26        / 98. RY*(   1) C   7                    0.40    1.63    0.032
  26. BD (   1) C   9 - H  26        /100. RY*(   3) C   7                    0.54    1.39    0.035
  26. BD (   1) C   9 - H  26        /125. RY*(   1) C  10                    0.25    1.24    0.022
  26. BD (   1) C   9 - H  26        /233. BD*(   1) C   7 - C   8            3.65    0.92    0.073
  26. BD (   1) C   9 - H  26        /234. BD*(   1) C   7 - C   9            0.64    1.15    0.034
  26. BD (   1) C   9 - H  26        /241. BD*(   1) C  10 - O  11            0.53    0.81    0.026
  26. BD (   1) C   9 - H  26        /243. BD*(   1) C  10 - H  28            1.20    0.95    0.043
  27. BD (   1) C  10 - O  11        /117. RY*(   2) C   9                    0.26    1.51    0.025
  27. BD (   1) C  10 - O  11        /212. RY*(   2) H  29                    0.31    1.92    0.031
  27. BD (   1) C  10 - O  11        /234. BD*(   1) C   7 - C   9            0.79    1.45    0.043
  27. BD (   1) C  10 - O  11        /235. BD*(   2) C   7 - C   9            0.49    0.84    0.026
  28. BD (   1) C  10 - H  27        /117. RY*(   2) C   9                    0.38    1.21    0.027
  28. BD (   1) C  10 - H  27        /118. RY*(   3) C   9                    0.28    1.37    0.025
  28. BD (   1) C  10 - H  27        /134. RY*(   1) O  11                    0.29    1.64    0.028
  28. BD (   1) C  10 - H  27        /234. BD*(   1) C   7 - C   9            0.70    1.15    0.036
  28. BD (   1) C  10 - H  27        /235. BD*(   2) C   7 - C   9            2.26    0.54    0.045
  29. BD (   1) C  10 - H  28        /118. RY*(   3) C   9                    0.40    1.37    0.030
  29. BD (   1) C  10 - H  28        /134. RY*(   1) O  11                    0.40    1.64    0.032
  29. BD (   1) C  10 - H  28        /235. BD*(   2) C   7 - C   9            0.27    0.54    0.015
  29. BD (   1) C  10 - H  28        /240. BD*(   1) C   9 - H  26            1.62    0.96    0.050
  30. BD (   1) O  11 - H  29        /117. RY*(   2) C   9                    0.31    1.39    0.026
  30. BD (   1) O  11 - H  29        /239. BD*(   1) C   9 - C  10            1.55    1.11    0.053
  31. CR (   1) C   1                / 53. RY*(   1) C   2                    0.39   11.19    0.084
  31. CR (   1) C   1                /143. RY*(   1) H  12                    0.38   10.51    0.080
  31. CR (   1) C   1                /147. RY*(   1) H  13                    0.39   10.51    0.081
  31. CR (   1) C   1                /151. RY*(   1) H  14                    0.37   10.56    0.079
  31. CR (   1) C   1                /219. BD*(   1) C   2 - C   3            0.29   10.49    0.070
  31. CR (   1) C   1                /220. BD*(   1) C   2 - C   4            0.49   10.71    0.092
  32. CR (   1) C   2                / 45. RY*(   2) C   1                    0.33   10.93    0.076
  32. CR (   1) C   2                / 64. RY*(   3) C   3                    0.55   10.82    0.098
  32. CR (   1) C   2                / 73. RY*(   3) C   4                    0.56   10.96    0.099
  32. CR (   1) C   2                / 74. RY*(   4) C   4                    0.59   10.76    0.101
  32. CR (   1) C   2                /220. BD*(   1) C   2 - C   4            0.38   10.75    0.081
  32. CR (   1) C   2                /225. BD*(   1) C   4 - C   5            0.65   10.52    0.105
  32. CR (   1) C   2                /226. BD*(   1) C   4 - H  18            0.28   10.56    0.069
  33. CR (   1) C   3                / 53. RY*(   1) C   2                    0.41   11.18    0.085
  33. CR (   1) C   3                / 59. RY*(   7) C   2                    0.30   11.90    0.076
  33. CR (   1) C   3                /155. RY*(   1) H  15                    0.38   10.51    0.080
  33. CR (   1) C   3                /159. RY*(   1) H  16                    0.39   10.51    0.080
  33. CR (   1) C   3                /163. RY*(   1) H  17                    0.36   10.53    0.078
  33. CR (   1) C   3                /215. BD*(   1) C   1 - C   2            0.32   10.48    0.073
  33. CR (   1) C   3                /220. BD*(   1) C   2 - C   4            0.46   10.70    0.089
  34. CR (   1) C   4                / 54. RY*(   2) C   2                    1.68   10.90    0.171
  34. CR (   1) C   4                / 82. RY*(   3) C   5                    0.26   11.14    0.069
  34. CR (   1) C   4                /167. RY*(   1) H  18                    0.36   10.48    0.077
  34. CR (   1) C   4                /215. BD*(   1) C   1 - C   2            0.69   10.50    0.108
  34. CR (   1) C   4                /219. BD*(   1) C   2 - C   3            0.54   10.51    0.095
  34. CR (   1) C   4                /220. BD*(   1) C   2 - C   4            0.40   10.73    0.084
  35. CR (   1) C   5                / 73. RY*(   3) C   4                    0.31   10.95    0.073
  35. CR (   1) C   5                / 92. RY*(   4) C   6                    0.27   10.90    0.068
  35. CR (   1) C   5                /171. RY*(   1) H  19                    0.34   10.48    0.076
  35. CR (   1) C   5                /175. RY*(   1) H  20                    0.37   10.59    0.079
  35. CR (   1) C   5                /220. BD*(   1) C   2 - C   4            0.44   10.73    0.087
  36. CR (   1) C   6                / 83. RY*(   4) C   5                    0.28   10.92    0.070
  36. CR (   1) C   6                / 98. RY*(   1) C   7                    0.36   11.21    0.080
  36. CR (   1) C   6                /179. RY*(   1) H  21                    0.33   10.50    0.074
  36. CR (   1) C   6                /183. RY*(   1) H  22                    0.34   10.49    0.075
  36. CR (   1) C   6                /233. BD*(   1) C   7 - C   8            0.31   10.50    0.073
  36. CR (   1) C   6                /234. BD*(   1) C   7 - C   9            0.41   10.73    0.084
  37. CR (   1) C   7                / 91. RY*(   3) C   6                    0.37   11.04    0.081
  37. CR (   1) C   7                /108. RY*(   2) C   8                    0.58   10.79    0.100
  37. CR (   1) C   7                /117. RY*(   2) C   9                    0.37   10.80    0.080
  37. CR (   1) C   7                /118. RY*(   3) C   9                    0.48   10.96    0.091
  37. CR (   1) C   7                /119. RY*(   4) C   9                    0.27   10.70    0.067
  37. CR (   1) C   7                /234. BD*(   1) C   7 - C   9            0.38   10.74    0.081
  37. CR (   1) C   7                /239. BD*(   1) C   9 - C  10            0.60   10.52    0.101
  37. CR (   1) C   7                /240. BD*(   1) C   9 - H  26            0.30   10.56    0.071
  38. CR (   1) C   8                / 98. RY*(   1) C   7                    0.44   11.19    0.089
  38. CR (   1) C   8                /187. RY*(   1) H  23                    0.39   10.55    0.081
  38. CR (   1) C   8                /191. RY*(   1) H  24                    0.39   10.54    0.081
  38. CR (   1) C   8                /195. RY*(   1) H  25                    0.36   10.51    0.078
  38. CR (   1) C   8                /230. BD*(   1) C   6 - C   7            0.31   10.48    0.073
  38. CR (   1) C   8                /234. BD*(   1) C   7 - C   9            0.48   10.71    0.091
  39. CR (   1) C   9                /100. RY*(   3) C   7                    1.42   10.97    0.157
  39. CR (   1) C   9                /126. RY*(   2) C  10                    0.53   11.23    0.097
  39. CR (   1) C   9                /199. RY*(   1) H  26                    0.38   10.47    0.080
  39. CR (   1) C   9                /230. BD*(   1) C   6 - C   7            0.59   10.50    0.100
  39. CR (   1) C   9                /233. BD*(   1) C   7 - C   8            0.73   10.50    0.111
  39. CR (   1) C   9                /234. BD*(   1) C   7 - C   9            0.44   10.73    0.087
  40. CR (   1) C  10                /203. RY*(   1) H  27                    0.36   10.51    0.077
  40. CR (   1) C  10                /207. RY*(   1) H  28                    0.37   10.57    0.079
  40. CR (   1) C  10                /234. BD*(   1) C   7 - C   9            0.48   10.78    0.091
  40. CR (   1) C  10                /241. BD*(   1) C  10 - O  11            0.45   10.44    0.087
  41. CR (   1) O  11                /125. RY*(   1) C  10                    0.43   19.68    0.116
  41. CR (   1) O  11                /129. RY*(   5) C  10                    0.56   20.36    0.135
  42. LP (   1) O  11                /126. RY*(   2) C  10                    0.39    1.71    0.033
  42. LP (   1) O  11                /213. RY*(   3) H  29                    0.37    1.83    0.033
  42. LP (   1) O  11                /239. BD*(   1) C   9 - C  10            0.46    0.99    0.027
  42. LP (   1) O  11                /242. BD*(   1) C  10 - H  27            0.97    0.99    0.039
  42. LP (   1) O  11                /243. BD*(   1) C  10 - H  28            0.32    1.01    0.023
  43. LP (   2) O  11                /127. RY*(   3) C  10                    0.63    2.01    0.045
  43. LP (   2) O  11                /211. RY*(   1) H  29                    1.05    1.94    0.057
  43. LP (   2) O  11                /242. BD*(   1) C  10 - H  27            2.53    0.72    0.054
  43. LP (   2) O  11                /243. BD*(   1) C  10 - H  28            3.78    0.73    0.067
 221. BD*(   2) C   2 - C   4        / 60. RY*(   8) C   2                    0.31    1.37    0.114
 221. BD*(   2) C   2 - C   4        /227. BD*(   1) C   5 - C   6            0.26    0.33    0.046


 Natural Bond Orbitals (Summary):

                                                            Principal Delocalizations
           NBO                        Occupancy    Energy   (geminal,vicinal,remote)
 ====================================================================================
 Molecular unit  1  (C10H18O)
     1. BD (   1) C   1 - C   2          0.98971    -0.77050  226(v),220(g),224(v),71(v)
                                                    62(v),219(g),218(g)
     2. BD (   1) C   1 - H  12          0.98655    -0.62622  221(v),220(v),55(v)
     3. BD (   1) C   1 - H  13          0.98703    -0.62578  221(v),220(v),53(v)
     4. BD (   1) C   1 - H  14          0.99404    -0.63325  219(v),54(v),229(r)
     5. BD (   1) C   2 - C   3          0.98866    -0.76480  225(v),220(g),71(v),218(v)
                                                    44(v),215(g)
     6. BD (   1) C   2 - C   4          0.99068    -0.90149  225(g),215(g),219(g),80(v)
                                                    226(g),62(v),44(v)
     7. BD (   2) C   2 - C   4          0.97472    -0.44690  227(v),223(v),222(v),216(v)
                                                    217(v),228(v),63(v)
     8. BD (   1) C   3 - H  15          0.98712    -0.62074  221(v),220(v),55(v)
     9. BD (   1) C   3 - H  16          0.98716    -0.62199  221(v),220(v),53(v)
    10. BD (   1) C   3 - H  17          0.99431    -0.62159  215(v)
    11. BD (   1) C   4 - C   5          0.98891    -0.77836  219(v),220(g),53(v),230(v)
                                                    227(g),90(v),228(g),229(g)
                                                    54(v)
    12. BD (   1) C   4 - H  18          0.98746    -0.65276  215(v),229(v),220(g),54(v)
                                                    53(v),80(v)
    13. BD (   1) C   5 - C   6          0.98287    -0.74986  221(v),235(v),99(v),72(v)
                                                    234(v),230(g),225(g),220(v)
                                                    229(g)
    14. BD (   1) C   5 - H  19          0.98553    -0.63332  232(v),221(v),220(v),89(v)
                                                    72(v),225(g)
    15. BD (   1) C   5 - H  20          0.98897    -0.64114  226(v),231(v),73(v)
    16. BD (   1) C   6 - C   7          0.98514    -0.76930  239(v),234(g),116(v),225(v)
                                                    236(v),227(g),233(g),81(v)
                                                    107(v),232(g),231(g)
    17. BD (   1) C   6 - H  21          0.98958    -0.63318  233(v),229(v),100(v)
    18. BD (   1) C   6 - H  22          0.98441    -0.63158  235(v),228(v),234(v),80(v)
                                                    98(v)
    19. BD (   1) C   7 - C   8          0.98949    -0.77070  234(g),240(v),231(v),116(v)
                                                    89(v),230(g),236(g)
    20. BD (   1) C   7 - C   9          0.99025    -0.89956  230(g),233(g),239(g),89(v)
                                                    240(g),125(v),227(v),107(v)
                                                    238(v)
    21. BD (   2) C   7 - C   9          0.97213    -0.44391  242(v),241(v),227(v),237(v)
                                                    232(v),238(v),109(v)
    22. BD (   1) C   8 - H  23          0.99269    -0.63328  230(v),243(r)
    23. BD (   1) C   8 - H  24          0.98528    -0.63219  235(v),234(v),98(v)
    24. BD (   1) C   8 - H  25          0.98981    -0.62888  235(v),234(v)
    25. BD (   1) C   9 - C  10          0.99083    -0.78257  230(v),234(g),98(v),244(v)
                                                    135(v)
    26. BD (   1) C   9 - H  26          0.98645    -0.64987  233(v),243(v),234(g),100(v)
                                                    241(v),98(v),125(v)
    27. BD (   1) C  10 - O  11          0.99663    -0.95053  234(v),235(v),212(v),117(v)
    28. BD (   1) C  10 - H  27          0.98752    -0.64630  235(v),234(v),117(v),134(v)
                                                    118(v)
    29. BD (   1) C  10 - H  28          0.99184    -0.64635  240(v),118(v),134(v),235(v)
    30. BD (   1) O  11 - H  29          0.99366    -0.82755  239(v),117(r)
    31. CR (   1) C   1                  0.99958   -10.21074  220(v),53(v),147(v),143(v)
                                                    151(v),219(v)
    32. CR (   1) C   2                  0.99943   -10.24582  225(v),74(v),73(v),64(v)
                                                    220(g),45(v),226(v)
    33. CR (   1) C   3                  0.99958   -10.20573  220(v),53(v),159(v),155(v)
                                                    163(v),215(v),59(v)
    34. CR (   1) C   4                  0.99939   -10.23188  54(v),215(v),219(v),220(g)
                                                    167(v),82(v)
    35. CR (   1) C   5                  0.99954   -10.23131  220(v),175(v),171(v),73(v)
                                                    92(v)
    36. CR (   1) C   6                  0.99952   -10.22816  234(v),98(v),183(v),179(v)
                                                    233(v),83(v)
    37. CR (   1) C   7                  0.99942   -10.24117  239(v),108(v),118(v),234(g)
                                                    91(v),117(v),240(v),119(v)
    38. CR (   1) C   8                  0.99959   -10.21299  234(v),98(v),187(v),191(v)
                                                    195(v),230(v)
    39. CR (   1) C   9                  0.99939   -10.22910  100(v),233(v),230(v),126(v)
                                                    234(g),199(v)
    40. CR (   1) C  10                  0.99954   -10.27882  234(v),241(g),207(v),203(v)
    41. CR (   1) O  11                  0.99988   -19.09143  129(v),125(v)
    42. LP (   1) O  11                  0.99105    -0.70843  242(v),239(v),126(v),213(v)
                                                    243(v)
    43. LP (   2) O  11                  0.97992    -0.43286  243(v),242(v),211(v),127(v)
    44. RY*(   1) C   1                  0.00183     0.59689   
    45. RY*(   2) C   1                  0.00060     0.68434   
    46. RY*(   3) C   1                  0.00056     0.73801   
    47. RY*(   4) C   1                  0.00007     0.60880   
    48. RY*(   5) C   1                  0.00001     2.08030   
    49. RY*(   6) C   1                  0.00000     2.07003   
    50. RY*(   7) C   1                  0.00001     1.72511   
    51. RY*(   8) C   1                  0.00001     2.08367   
    52. RY*(   9) C   1                  0.00000     2.14081   
    53. RY*(   1) C   2                  0.00259     0.97926   
    54. RY*(   2) C   2                  0.00139     0.66913   
    55. RY*(   3) C   2                  0.00122     0.93982   
    56. RY*(   4) C   2                  0.00031     1.86120   
    57. RY*(   5) C   2                  0.00023     1.72297   
    58. RY*(   6) C   2                  0.00020     1.17846   
    59. RY*(   7) C   2                  0.00010     1.69496   
    60. RY*(   8) C   2                  0.00005     1.26262   
    61. RY*(   9) C   2                  0.00001     1.98248   
    62. RY*(   1) C   3                  0.00214     0.57670   
    63. RY*(   2) C   3                  0.00068     0.82516   
    64. RY*(   3) C   3                  0.00048     0.57501   
    65. RY*(   4) C   3                  0.00006     0.60995   
    66. RY*(   5) C   3                  0.00001     2.06674   
    67. RY*(   6) C   3                  0.00000     1.84884   
    68. RY*(   7) C   3                  0.00000     1.94959   
    69. RY*(   8) C   3                  0.00000     2.11772   
    70. RY*(   9) C   3                  0.00000     2.14974   
    71. RY*(   1) C   4                  0.00324     0.89600   
    72. RY*(   2) C   4                  0.00231     0.58449   
    73. RY*(   3) C   4                  0.00079     0.71546   
    74. RY*(   4) C   4                  0.00046     0.51551   
    75. RY*(   5) C   4                  0.00011     1.83870   
    76. RY*(   6) C   4                  0.00006     1.85849   
    77. RY*(   7) C   4                  0.00002     2.18139   
    78. RY*(   8) C   4                  0.00001     1.79062   
    79. RY*(   9) C   4                  0.00001     2.02973   
    80. RY*(   1) C   5                  0.00282     0.80468   
    81. RY*(   2) C   5                  0.00140     0.73792   
    82. RY*(   3) C   5                  0.00058     0.90354   
    83. RY*(   4) C   5                  0.00028     0.69628   
    84. RY*(   5) C   5                  0.00019     1.80898   
    85. RY*(   6) C   5                  0.00008     1.64341   
    86. RY*(   7) C   5                  0.00006     2.01421   
    87. RY*(   8) C   5                  0.00003     2.19889   
    88. RY*(   9) C   5                  0.00001     2.03475   
    89. RY*(   1) C   6                  0.00329     0.78274   
    90. RY*(   2) C   6                  0.00129     0.82844   
    91. RY*(   3) C   6                  0.00063     0.79400   
    92. RY*(   4) C   6                  0.00043     0.66872   
    93. RY*(   5) C   6                  0.00018     1.92952   
    94. RY*(   6) C   6                  0.00007     1.68614   
    95. RY*(   7) C   6                  0.00005     1.95694   
    96. RY*(   8) C   6                  0.00001     2.16502   
    97. RY*(   9) C   6                  0.00001     2.02162   
    98. RY*(   1) C   7                  0.00239     0.98058   
    99. RY*(   2) C   7                  0.00213     0.69601   
   100. RY*(   3) C   7                  0.00141     0.73773   
   101. RY*(   4) C   7                  0.00051     0.71198   
   102. RY*(   5) C   7                  0.00025     2.11544   
   103. RY*(   6) C   7                  0.00016     1.60688   
   104. RY*(   7) C   7                  0.00013     1.97429   
   105. RY*(   8) C   7                  0.00004     1.62849   
   106. RY*(   9) C   7                  0.00001     2.01733   
   107. RY*(   1) C   8                  0.00170     0.61227   
   108. RY*(   2) C   8                  0.00066     0.55076   
   109. RY*(   3) C   8                  0.00062     0.84495   
   110. RY*(   4) C   8                  0.00006     0.64153   
   111. RY*(   5) C   8                  0.00001     2.03449   
   112. RY*(   6) C   8                  0.00000     2.10827   
   113. RY*(   7) C   8                  0.00001     1.67991   
   114. RY*(   8) C   8                  0.00001     2.13523   
   115. RY*(   9) C   8                  0.00000     2.15295   
   116. RY*(   1) C   9                  0.00317     0.90875   
   117. RY*(   2) C   9                  0.00193     0.56033   
   118. RY*(   3) C   9                  0.00093     0.72346   
   119. RY*(   4) C   9                  0.00065     0.45457   
   120. RY*(   5) C   9                  0.00010     1.64233   
   121. RY*(   6) C   9                  0.00007     1.96588   
   122. RY*(   7) C   9                  0.00002     2.21402   
   123. RY*(   8) C   9                  0.00002     2.07734   
   124. RY*(   9) C   9                  0.00000     1.79300   
   125. RY*(   1) C  10                  0.00175     0.58688   
   126. RY*(   2) C  10                  0.00163     1.00385   
   127. RY*(   3) C  10                  0.00091     1.58110   
   128. RY*(   4) C  10                  0.00072     1.33160   
   129. RY*(   5) C  10                  0.00030     1.26456   
   130. RY*(   6) C  10                  0.00016     1.46522   
   131. RY*(   7) C  10                  0.00005     1.55934   
   132. RY*(   8) C  10                  0.00001     1.49693   
   133. RY*(   9) C  10                  0.00000     2.02936   
   134. RY*(   1) O  11                  0.00080     0.99731   
   135. RY*(   2) O  11                  0.00066     1.23047   
   136. RY*(   3) O  11                  0.00005     1.39042   
   137. RY*(   4) O  11                  0.00003     1.20463   
   138. RY*(   5) O  11                  0.00000     2.74557   
   139. RY*(   6) O  11                  0.00000     2.83521   
   140. RY*(   7) O  11                  0.00000     2.65602   
   141. RY*(   8) O  11                  0.00000     2.74126   
   142. RY*(   9) O  11                  0.00000     2.56379   
   143. RY*(   1) H  12                  0.00065     0.30075   
   144. RY*(   2) H  12                  0.00010     1.66845   
   145. RY*(   3) H  12                  0.00008     1.63532   
   146. RY*(   4) H  12                  0.00002     2.12042   
   147. RY*(   1) H  13                  0.00068     0.29699   
   148. RY*(   2) H  13                  0.00010     1.66236   
   149. RY*(   3) H  13                  0.00007     1.64536   
   150. RY*(   4) H  13                  0.00002     2.12169   
   151. RY*(   1) H  14                  0.00055     0.34442   
   152. RY*(   2) H  14                  0.00008     1.69781   
   153. RY*(   3) H  14                  0.00008     1.62331   
   154. RY*(   4) H  14                  0.00002     2.10023   
   155. RY*(   1) H  15                  0.00068     0.30101   
   156. RY*(   2) H  15                  0.00010     1.66632   
   157. RY*(   3) H  15                  0.00007     1.64384   
   158. RY*(   4) H  15                  0.00002     2.12609   
   159. RY*(   1) H  16                  0.00066     0.30344   
   160. RY*(   2) H  16                  0.00010     1.66434   
   161. RY*(   3) H  16                  0.00008     1.63797   
   162. RY*(   4) H  16                  0.00002     2.12378   
   163. RY*(   1) H  17                  0.00057     0.32208   
   164. RY*(   2) H  17                  0.00006     1.66904   
   165. RY*(   3) H  17                  0.00007     1.62523   
   166. RY*(   4) H  17                  0.00001     2.11453   
   167. RY*(   1) H  18                  0.00105     0.24652   
   168. RY*(   2) H  18                  0.00007     1.53252   
   169. RY*(   3) H  18                  0.00004     1.88022   
   170. RY*(   4) H  18                  0.00003     2.15591   
   171. RY*(   1) H  19                  0.00125     0.24657   
   172. RY*(   2) H  19                  0.00009     1.70612   
   173. RY*(   3) H  19                  0.00007     1.67066   
   174. RY*(   4) H  19                  0.00002     2.17061   
   175. RY*(   1) H  20                  0.00107     0.36308   
   176. RY*(   2) H  20                  0.00010     1.72468   
   177. RY*(   3) H  20                  0.00006     1.66074   
   178. RY*(   4) H  20                  0.00003     2.18952   
   179. RY*(   1) H  21                  0.00114     0.27115   
   180. RY*(   2) H  21                  0.00008     1.68722   
   181. RY*(   3) H  21                  0.00005     1.68236   
   182. RY*(   4) H  21                  0.00002     2.17778   
   183. RY*(   1) H  22                  0.00127     0.26381   
   184. RY*(   2) H  22                  0.00009     1.71265   
   185. RY*(   3) H  22                  0.00006     1.69445   
   186. RY*(   4) H  22                  0.00002     2.17012   
   187. RY*(   1) H  23                  0.00066     0.33625   
   188. RY*(   2) H  23                  0.00008     1.67575   
   189. RY*(   3) H  23                  0.00008     1.62858   
   190. RY*(   4) H  23                  0.00002     2.11671   
   191. RY*(   1) H  24                  0.00059     0.33149   
   192. RY*(   2) H  24                  0.00011     1.67329   
   193. RY*(   3) H  24                  0.00009     1.64847   
   194. RY*(   4) H  24                  0.00002     2.10909   
   195. RY*(   1) H  25                  0.00069     0.30028   
   196. RY*(   2) H  25                  0.00009     1.66303   
   197. RY*(   3) H  25                  0.00007     1.64630   
   198. RY*(   4) H  25                  0.00002     2.13600   
   199. RY*(   1) H  26                  0.00148     0.23968   
   200. RY*(   2) H  26                  0.00007     1.53642   
   201. RY*(   3) H  26                  0.00005     1.84924   
   202. RY*(   4) H  26                  0.00003     2.20191   
   203. RY*(   1) H  27                  0.00118     0.23183   
   204. RY*(   2) H  27                  0.00014     1.62204   
   205. RY*(   3) H  27                  0.00007     1.73553   
   206. RY*(   4) H  27                  0.00002     2.10584   
   207. RY*(   1) H  28                  0.00097     0.29473   
   208. RY*(   2) H  28                  0.00013     1.63556   
   209. RY*(   3) H  28                  0.00006     1.66240   
   210. RY*(   4) H  28                  0.00002     2.12903   
   211. RY*(   1) H  29                  0.00076     1.51050   
   212. RY*(   2) H  29                  0.00067     0.96638   
   213. RY*(   3) H  29                  0.00041     1.12517   
   214. RY*(   4) H  29                  0.00001     2.17043   
   215. BD*(   1) C   1 - C   2          0.01137     0.27312   
   216. BD*(   1) C   1 - H  12          0.00411     0.30375   
   217. BD*(   1) C   1 - H  13          0.00431     0.30542   
   218. BD*(   1) C   1 - H  14          0.00309     0.31710   
   219. BD*(   1) C   2 - C   3          0.00886     0.27617   
   220. BD*(   1) C   2 - C   4          0.01107     0.49919   
   221. BD*(   2) C   2 - C   4          0.05250    -0.11165   
   222. BD*(   1) C   3 - H  15          0.00425     0.31013   
   223. BD*(   1) C   3 - H  16          0.00423     0.30862   
   224. BD*(   1) C   3 - H  17          0.00247     0.32285   
   225. BD*(   1) C   4 - C   5          0.00870     0.27811   
   226. BD*(   1) C   4 - H  18          0.00883     0.30937   
   227. BD*(   1) C   5 - C   6          0.01105     0.21869   
   228. BD*(   1) C   5 - H  19          0.00840     0.29295   
   229. BD*(   1) C   5 - H  20          0.00820     0.30117   
   230. BD*(   1) C   6 - C   7          0.01278     0.26835   
   231. BD*(   1) C   6 - H  21          0.00675     0.30218   
   232. BD*(   1) C   6 - H  22          0.00874     0.29166   
   233. BD*(   1) C   7 - C   8          0.01170     0.27088   
   234. BD*(   1) C   7 - C   9          0.01042     0.50140   
   235. BD*(   2) C   7 - C   9          0.04634    -0.10720   
   236. BD*(   1) C   8 - H  23          0.00342     0.31773   
   237. BD*(   1) C   8 - H  24          0.00428     0.29756   
   238. BD*(   1) C   8 - H  25          0.00401     0.30284   
   239. BD*(   1) C   9 - C  10          0.01127     0.28181   
   240. BD*(   1) C   9 - H  26          0.00879     0.31657   
   241. BD*(   1) C  10 - O  11          0.00774     0.16251   
   242. BD*(   1) C  10 - H  27          0.01485     0.28515   
   243. BD*(   1) C  10 - H  28          0.01466     0.30075   
   244. BD*(   1) O  11 - H  29          0.00234     0.31850   
       -------------------------------
              Total Lewis   42.60528  ( 99.0820%)
        Valence non-Lewis    0.31954  (  0.7431%)
        Rydberg non-Lewis    0.07518  (  0.1748%)
       -------------------------------
            Total unit  1   43.00000  (100.0000%)
           Charge unit  1    0.00000


 ***************************************************
 *******         Beta  spin orbitals         *******
 ***************************************************


 NATURAL POPULATIONS:  Natural atomic orbital occupancies 
                                                          
   NAO  Atom  No  lang   Type(AO)    Occupancy      Energy
 ----------------------------------------------------------
     1    C    1  S      Cor( 1S)     0.99958     -10.21098
     2    C    1  S      Val( 2S)     0.54745      -0.37740
     3    C    1  S      Ryd( 3S)     0.00033       0.74746
     4    C    1  px     Val( 2p)     0.62228      -0.22542
     5    C    1  px     Ryd( 3p)     0.00170       0.49462
     6    C    1  py     Val( 2p)     0.54642      -0.21255
     7    C    1  py     Ryd( 3p)     0.00083       0.38418
     8    C    1  pz     Val( 2p)     0.61488      -0.22769
     9    C    1  pz     Ryd( 3p)     0.00032       0.44809
    10    C    1  dxy    Ryd( 3d)     0.00026       2.20826
    11    C    1  dxz    Ryd( 3d)     0.00022       2.16692
    12    C    1  dyz    Ryd( 3d)     0.00010       1.95797
    13    C    1  dx2y2  Ryd( 3d)     0.00028       2.12267
    14    C    1  dz2    Ryd( 3d)     0.00027       2.21582

    15    C    2  S      Cor( 1S)     0.99942     -10.24307
    16    C    2  S      Val( 2S)     0.44731      -0.29590
    17    C    2  S      Ryd( 3S)     0.00040       0.39578
    18    C    2  px     Val( 2p)     0.53087      -0.20997
    19    C    2  px     Ryd( 3p)     0.00147       0.64677
    20    C    2  py     Val( 2p)     0.53171      -0.21244
    21    C    2  py     Ryd( 3p)     0.00224       0.80357
    22    C    2  pz     Val( 2p)     0.32788      -0.23192
    23    C    2  pz     Ryd( 3p)     0.00069       0.48179
    24    C    2  dxy    Ryd( 3d)     0.00050       2.21067
    25    C    2  dxz    Ryd( 3d)     0.00036       1.88196
    26    C    2  dyz    Ryd( 3d)     0.00026       1.80318
    27    C    2  dx2y2  Ryd( 3d)     0.00049       2.19327
    28    C    2  dz2    Ryd( 3d)     0.00029       1.95950

    29    C    3  S      Cor( 1S)     0.99958     -10.20599
    30    C    3  S      Val( 2S)     0.54911      -0.37367
    31    C    3  S      Ryd( 3S)     0.00029       0.73594
    32    C    3  px     Val( 2p)     0.56910      -0.21307
    33    C    3  px     Ryd( 3p)     0.00108       0.39475
    34    C    3  py     Val( 2p)     0.59719      -0.21400
    35    C    3  py     Ryd( 3p)     0.00174       0.47830
    36    C    3  pz     Val( 2p)     0.61011      -0.22026
    37    C    3  pz     Ryd( 3p)     0.00032       0.44188
    38    C    3  dxy    Ryd( 3d)     0.00028       2.10881
    39    C    3  dxz    Ryd( 3d)     0.00020       2.17052
    40    C    3  dyz    Ryd( 3d)     0.00012       1.95964
    41    C    3  dx2y2  Ryd( 3d)     0.00026       2.22190
    42    C    3  dz2    Ryd( 3d)     0.00026       2.22700

    43    C    4  S      Cor( 1S)     0.99938     -10.22884
    44    C    4  S      Val( 2S)     0.47507      -0.30620
    45    C    4  S      Ryd( 3S)     0.00099       0.47955
    46    C    4  px     Val( 2p)     0.50859      -0.19494
    47    C    4  px     Ryd( 3p)     0.00148       0.56389
    48    C    4  py     Val( 2p)     0.58795      -0.21255
    49    C    4  py     Ryd( 3p)     0.00284       0.79622
    50    C    4  pz     Val( 2p)     0.35666      -0.23995
    51    C    4  pz     Ryd( 3p)     0.00145       0.44478
    52    C    4  dxy    Ryd( 3d)     0.00034       2.17082
    53    C    4  dxz    Ryd( 3d)     0.00028       1.91613
    54    C    4  dyz    Ryd( 3d)     0.00010       1.80281
    55    C    4  dx2y2  Ryd( 3d)     0.00044       2.32755
    56    C    4  dz2    Ryd( 3d)     0.00025       2.00376

    57    C    5  S      Cor( 1S)     0.99954     -10.23100
    58    C    5  S      Val( 2S)     0.51200      -0.36715
    59    C    5  S      Ryd( 3S)     0.00068       0.76731
    60    C    5  px     Val( 2p)     0.53180      -0.23466
    61    C    5  px     Ryd( 3p)     0.00172       0.53558
    62    C    5  py     Val( 2p)     0.60843      -0.24054
    63    C    5  py     Ryd( 3p)     0.00190       0.61723
    64    C    5  pz     Val( 2p)     0.55896      -0.23635
    65    C    5  pz     Ryd( 3p)     0.00095       0.48335
    66    C    5  dxy    Ryd( 3d)     0.00028       2.05227
    67    C    5  dxz    Ryd( 3d)     0.00025       2.11171
    68    C    5  dyz    Ryd( 3d)     0.00022       1.99004
    69    C    5  dx2y2  Ryd( 3d)     0.00037       2.18503
    70    C    5  dz2    Ryd( 3d)     0.00036       2.13170

    71    C    6  S      Cor( 1S)     0.99952     -10.22771
    72    C    6  S      Val( 2S)     0.50964      -0.36358
    73    C    6  S      Ryd( 3S)     0.00084       0.77149
    74    C    6  px     Val( 2p)     0.52116      -0.23046
    75    C    6  px     Ryd( 3p)     0.00145       0.51627
    76    C    6  py     Val( 2p)     0.61284      -0.24032
    77    C    6  py     Ryd( 3p)     0.00269       0.64167
    78    C    6  pz     Val( 2p)     0.55511      -0.23401
    79    C    6  pz     Ryd( 3p)     0.00078       0.46155
    80    C    6  dxy    Ryd( 3d)     0.00026       2.02694
    81    C    6  dxz    Ryd( 3d)     0.00025       2.09443
    82    C    6  dyz    Ryd( 3d)     0.00023       2.00841
    83    C    6  dx2y2  Ryd( 3d)     0.00039       2.22160
    84    C    6  dz2    Ryd( 3d)     0.00035       2.12345

    85    C    7  S      Cor( 1S)     0.99941     -10.23943
    86    C    7  S      Val( 2S)     0.44212      -0.29144
    87    C    7  S      Ryd( 3S)     0.00076       0.42672
    88    C    7  px     Val( 2p)     0.52503      -0.21109
    89    C    7  px     Ryd( 3p)     0.00190       0.70148
    90    C    7  py     Val( 2p)     0.53638      -0.21563
    91    C    7  py     Ryd( 3p)     0.00204       0.80443
    92    C    7  pz     Val( 2p)     0.38316      -0.24525
    93    C    7  pz     Ryd( 3p)     0.00131       0.50547
    94    C    7  dxy    Ryd( 3d)     0.00051       2.25079
    95    C    7  dxz    Ryd( 3d)     0.00027       1.82998
    96    C    7  dyz    Ryd( 3d)     0.00032       1.78605
    97    C    7  dx2y2  Ryd( 3d)     0.00046       2.21980
    98    C    7  dz2    Ryd( 3d)     0.00023       2.00494

    99    C    8  S      Cor( 1S)     0.99959     -10.21318
   100    C    8  S      Val( 2S)     0.54541      -0.37857
   101    C    8  S      Ryd( 3S)     0.00035       0.75588
   102    C    8  px     Val( 2p)     0.62788      -0.23003
   103    C    8  px     Ryd( 3p)     0.00178       0.52254
   104    C    8  py     Val( 2p)     0.54410      -0.21479
   105    C    8  py     Ryd( 3p)     0.00088       0.36790
   106    C    8  pz     Val( 2p)     0.61285      -0.22902
   107    C    8  pz     Ryd( 3p)     0.00032       0.45520
   108    C    8  dxy    Ryd( 3d)     0.00020       2.13896
   109    C    8  dxz    Ryd( 3d)     0.00023       2.16440
   110    C    8  dyz    Ryd( 3d)     0.00015       2.02396
   111    C    8  dx2y2  Ryd( 3d)     0.00034       2.17842
   112    C    8  dz2    Ryd( 3d)     0.00024       2.17060

   113    C    9  S      Cor( 1S)     0.99938     -10.22594
   114    C    9  S      Val( 2S)     0.48241      -0.30977
   115    C    9  S      Ryd( 3S)     0.00106       0.40316
   116    C    9  px     Val( 2p)     0.52639      -0.19902
   117    C    9  px     Ryd( 3p)     0.00204       0.60175
   118    C    9  py     Val( 2p)     0.59245      -0.20854
   119    C    9  py     Ryd( 3p)     0.00275       0.75937
   120    C    9  pz     Val( 2p)     0.32971      -0.23522
   121    C    9  pz     Ryd( 3p)     0.00095       0.43191
   122    C    9  dxy    Ryd( 3d)     0.00039       2.20895
   123    C    9  dxz    Ryd( 3d)     0.00030       1.85829
   124    C    9  dyz    Ryd( 3d)     0.00012       1.79915
   125    C    9  dx2y2  Ryd( 3d)     0.00037       2.34626
   126    C    9  dz2    Ryd( 3d)     0.00028       2.02779

   127    C   10  S      Cor( 1S)     0.99954     -10.27899
   128    C   10  S      Val( 2S)     0.50462      -0.36474
   129    C   10  S      Ryd( 3S)     0.00138       0.63772
   130    C   10  px     Val( 2p)     0.46322      -0.22028
   131    C   10  px     Ryd( 3p)     0.00098       0.39414
   132    C   10  py     Val( 2p)     0.52997      -0.21954
   133    C   10  py     Ryd( 3p)     0.00178       0.49311
   134    C   10  pz     Val( 2p)     0.53498      -0.22317
   135    C   10  pz     Ryd( 3p)     0.00080       0.46530
   136    C   10  dxy    Ryd( 3d)     0.00070       2.02032
   137    C   10  dxz    Ryd( 3d)     0.00069       1.95026
   138    C   10  dyz    Ryd( 3d)     0.00045       1.97992
   139    C   10  dx2y2  Ryd( 3d)     0.00084       2.17724
   140    C   10  dz2    Ryd( 3d)     0.00068       2.23466

   141    O   11  S      Cor( 1S)     0.99988     -19.08976
   142    O   11  S      Val( 2S)     0.84077      -0.98421
   143    O   11  S      Ryd( 3S)     0.00067       1.24207
   144    O   11  px     Val( 2p)     0.71802      -0.39897
   145    O   11  px     Ryd( 3p)     0.00122       1.08490
   146    O   11  py     Val( 2p)     0.88712      -0.42325
   147    O   11  py     Ryd( 3p)     0.00070       0.93786
   148    O   11  pz     Val( 2p)     0.86182      -0.41996
   149    O   11  pz     Ryd( 3p)     0.00064       0.95967
   150    O   11  dxy    Ryd( 3d)     0.00031       2.83847
   151    O   11  dxz    Ryd( 3d)     0.00041       2.91351
   152    O   11  dyz    Ryd( 3d)     0.00054       2.74957
   153    O   11  dx2y2  Ryd( 3d)     0.00038       2.95565
   154    O   11  dz2    Ryd( 3d)     0.00051       2.71433

   155    H   12  S      Val( 1S)     0.36207      -0.05799
   156    H   12  S      Ryd( 2S)     0.00054       0.23753
   157    H   12  px     Ryd( 2p)     0.00012       1.71755
   158    H   12  py     Ryd( 2p)     0.00010       1.62182
   159    H   12  pz     Ryd( 2p)     0.00032       2.16376

   160    H   13  S      Val( 1S)     0.35956      -0.05470
   161    H   13  S      Ryd( 2S)     0.00052       0.23791
   162    H   13  px     Ryd( 2p)     0.00022       1.96387
   163    H   13  py     Ryd( 2p)     0.00012       1.68323
   164    H   13  pz     Ryd( 2p)     0.00019       1.85811

   165    H   14  S      Val( 1S)     0.38570      -0.06269
   166    H   14  S      Ryd( 2S)     0.00053       0.28863
   167    H   14  px     Ryd( 2p)     0.00024       2.04020
   168    H   14  py     Ryd( 2p)     0.00017       1.80926
   169    H   14  pz     Ryd( 2p)     0.00009       1.63488

   170    H   15  S      Val( 1S)     0.36204      -0.05137
   171    H   15  S      Ryd( 2S)     0.00054       0.24355
   172    H   15  px     Ryd( 2p)     0.00026       1.97842
   173    H   15  py     Ryd( 2p)     0.00009       1.66865
   174    H   15  pz     Ryd( 2p)     0.00019       1.86313

   175    H   16  S      Val( 1S)     0.36081      -0.05270
   176    H   16  S      Ryd( 2S)     0.00051       0.24236
   177    H   16  px     Ryd( 2p)     0.00013       1.69765
   178    H   16  py     Ryd( 2p)     0.00008       1.64016
   179    H   16  pz     Ryd( 2p)     0.00033       2.16753

   180    H   17  S      Val( 1S)     0.38002      -0.05019
   181    H   17  S      Ryd( 2S)     0.00056       0.24991
   182    H   17  px     Ryd( 2p)     0.00007       1.63036
   183    H   17  py     Ryd( 2p)     0.00034       2.22314
   184    H   17  pz     Ryd( 2p)     0.00008       1.63501

   185    H   18  S      Val( 1S)     0.38758      -0.07301
   186    H   18  S      Ryd( 2S)     0.00105       0.22872
   187    H   18  px     Ryd( 2p)     0.00005       1.81990
   188    H   18  py     Ryd( 2p)     0.00042       2.22527
   189    H   18  pz     Ryd( 2p)     0.00007       1.55118

   190    H   19  S      Val( 1S)     0.36056      -0.06355
   191    H   19  S      Ryd( 2S)     0.00098       0.22871
   192    H   19  px     Ryd( 2p)     0.00010       1.75865
   193    H   19  py     Ryd( 2p)     0.00010       1.74606
   194    H   19  pz     Ryd( 2p)     0.00032       2.07706

   195    H   20  S      Val( 1S)     0.38095      -0.07025
   196    H   20  S      Ryd( 2S)     0.00107       0.35220
   197    H   20  px     Ryd( 2p)     0.00009       1.71226
   198    H   20  py     Ryd( 2p)     0.00033       2.23675
   199    H   20  pz     Ryd( 2p)     0.00009       1.64571

   200    H   21  S      Val( 1S)     0.37751      -0.06473
   201    H   21  S      Ryd( 2S)     0.00113       0.25288
   202    H   21  px     Ryd( 2p)     0.00006       1.69364
   203    H   21  py     Ryd( 2p)     0.00035       2.22370
   204    H   21  pz     Ryd( 2p)     0.00008       1.65683

   205    H   22  S      Val( 1S)     0.36424      -0.06610
   206    H   22  S      Ryd( 2S)     0.00099       0.24663
   207    H   22  px     Ryd( 2p)     0.00010       1.76944
   208    H   22  py     Ryd( 2p)     0.00011       1.77052
   209    H   22  pz     Ryd( 2p)     0.00032       2.06954

   210    H   23  S      Val( 1S)     0.37737      -0.05674
   211    H   23  S      Ryd( 2S)     0.00061       0.27994
   212    H   23  px     Ryd( 2p)     0.00030       2.15358
   213    H   23  py     Ryd( 2p)     0.00013       1.70073
   214    H   23  pz     Ryd( 2p)     0.00009       1.63123

   215    H   24  S      Val( 1S)     0.36712      -0.06778
   216    H   24  S      Ryd( 2S)     0.00060       0.25606
   217    H   24  px     Ryd( 2p)     0.00013       1.76541
   218    H   24  py     Ryd( 2p)     0.00013       1.67682
   219    H   24  pz     Ryd( 2p)     0.00028       2.07895

   220    H   25  S      Val( 1S)     0.37119      -0.06322
   221    H   25  S      Ryd( 2S)     0.00061       0.24491
   222    H   25  px     Ryd( 2p)     0.00014       1.82617
   223    H   25  py     Ryd( 2p)     0.00014       1.71861
   224    H   25  pz     Ryd( 2p)     0.00024       1.96774

   225    H   26  S      Val( 1S)     0.38404      -0.06623
   226    H   26  S      Ryd( 2S)     0.00148       0.22976
   227    H   26  px     Ryd( 2p)     0.00006       1.84003
   228    H   26  py     Ryd( 2p)     0.00043       2.22912
   229    H   26  pz     Ryd( 2p)     0.00005       1.53854

   230    H   27  S      Val( 1S)     0.35930      -0.07547
   231    H   27  S      Ryd( 2S)     0.00088       0.21447
   232    H   27  px     Ryd( 2p)     0.00014       1.63321
   233    H   27  py     Ryd( 2p)     0.00011       1.69859
   234    H   27  pz     Ryd( 2p)     0.00035       2.18323

   235    H   28  S      Val( 1S)     0.38719      -0.07533
   236    H   28  S      Ryd( 2S)     0.00088       0.27504
   237    H   28  px     Ryd( 2p)     0.00012       1.61473
   238    H   28  py     Ryd( 2p)     0.00033       2.19784
   239    H   28  pz     Ryd( 2p)     0.00012       1.65328

   240    H   29  S      Val( 1S)     0.25964      -0.00803
   241    H   29  S      Ryd( 2S)     0.00053       0.29480
   242    H   29  px     Ryd( 2p)     0.00110       2.26664
   243    H   29  py     Ryd( 2p)     0.00066       1.59597
   244    H   29  pz     Ryd( 2p)     0.00064       1.64429


 Summary of Natural Population Analysis:                  
                                                          
                                       Natural Population 
                Natural  -----------------------------------------------
    Atom  No    Charge         Core      Valence    Rydberg      Total
 -----------------------------------------------------------------------
      C    1   -0.33493      0.99958     2.33104    0.00431     3.33493
      C    2    0.15611      0.99942     1.83776    0.00670     2.84389
      C    3   -0.32964      0.99958     2.32551    0.00454     3.32964
      C    4    0.06418      0.99938     1.92827    0.00817     2.93582
      C    5   -0.21748      0.99954     2.21120    0.00674     3.21748
      C    6   -0.20552      0.99952     2.19876    0.00724     3.20552
      C    7    0.10611      0.99941     1.88669    0.00779     2.89389
      C    8   -0.33432      0.99959     2.33024    0.00449     3.33432
      C    9    0.06142      0.99938     1.93096    0.00825     2.93858
      C   10   -0.04064      0.99954     2.03279    0.00830     3.04064
      O   11   -0.31300      0.99988     3.30773    0.00539     4.31300
      H   12    0.13686      0.00000     0.36207    0.00107     0.36314
      H   13    0.13938      0.00000     0.35956    0.00105     0.36062
      H   14    0.11327      0.00000     0.38570    0.00103     0.38673
      H   15    0.13688      0.00000     0.36204    0.00107     0.36312
      H   16    0.13814      0.00000     0.36081    0.00105     0.36186
      H   17    0.11893      0.00000     0.38002    0.00105     0.38107
      H   18    0.11084      0.00000     0.38758    0.00158     0.38916
      H   19    0.13793      0.00000     0.36056    0.00151     0.36207
      H   20    0.11748      0.00000     0.38095    0.00158     0.38252
      H   21    0.12087      0.00000     0.37751    0.00162     0.37913
      H   22    0.13425      0.00000     0.36424    0.00152     0.36575
      H   23    0.12151      0.00000     0.37737    0.00112     0.37849
      H   24    0.13173      0.00000     0.36712    0.00114     0.36827
      H   25    0.12768      0.00000     0.37119    0.00113     0.37232
      H   26    0.11394      0.00000     0.38404    0.00201     0.38606
      H   27    0.13922      0.00000     0.35930    0.00148     0.36078
      H   28    0.11136      0.00000     0.38719    0.00144     0.38864
      H   29    0.23742      0.00000     0.25964    0.00294     0.26258
 =======================================================================
   * Total *    1.00000     10.99482    30.90784    0.09734    42.00000

                                 Natural Population      
 --------------------------------------------------------
   Core                      10.99482 ( 99.9529% of  11)
   Valence                   30.90784 ( 99.7027% of  31)
   Natural Minimal Basis     41.90266 ( 99.7682% of  42)
   Natural Rydberg Basis      0.09734 (  0.2318% of  42)
 --------------------------------------------------------

    Atom  No          Natural Electron Configuration
 ----------------------------------------------------------------------------
      C    1      [core]2S( 0.55)2p( 1.78)
      C    2      [core]2S( 0.45)2p( 1.39)
      C    3      [core]2S( 0.55)2p( 1.78)
      C    4      [core]2S( 0.48)2p( 1.45)3p( 0.01)
      C    5      [core]2S( 0.51)2p( 1.70)
      C    6      [core]2S( 0.51)2p( 1.69)
      C    7      [core]2S( 0.44)2p( 1.44)3p( 0.01)
      C    8      [core]2S( 0.55)2p( 1.78)
      C    9      [core]2S( 0.48)2p( 1.45)3p( 0.01)
      C   10      [core]2S( 0.50)2p( 1.53)
      O   11      [core]2S( 0.84)2p( 2.47)
      H   12            1S( 0.36)
      H   13            1S( 0.36)
      H   14            1S( 0.39)
      H   15            1S( 0.36)
      H   16            1S( 0.36)
      H   17            1S( 0.38)
      H   18            1S( 0.39)
      H   19            1S( 0.36)
      H   20            1S( 0.38)
      H   21            1S( 0.38)
      H   22            1S( 0.36)
      H   23            1S( 0.38)
      H   24            1S( 0.37)
      H   25            1S( 0.37)
      H   26            1S( 0.38)
      H   27            1S( 0.36)
      H   28            1S( 0.39)
      H   29            1S( 0.26)


 NATURAL BOND ORBITAL ANALYSIS, beta spin orbitals:

                       Occupancies       Lewis Structure    Low   High
           Occ.    -------------------  -----------------   occ   occ
  Cycle   Thresh.   Lewis   Non-Lewis     CR  BD  3C  LP    (L)   (NL)   Dev
 =============================================================================
   1(1)    0.90    40.75106   1.24894     11  28   0   3     1      0    0.04
   2(2)    0.90    40.75106   1.24894     11  28   0   3     1      0    0.04
   3(1)    0.80    40.75106   1.24894     11  28   0   3     1      0    0.04
   4(2)    0.80    40.75106   1.24894     11  28   0   3     1      0    0.04
   5(1)    0.70    40.49240   1.50760     11  27   0   4     1      0    0.19
   6(2)    0.70    40.49240   1.50760     11  27   0   4     1      0    0.19
   7(1)    0.60    34.53869   7.46131     11  12   0  19     0      0    0.24
   8(2)    0.60    34.53869   7.46131     11  12   0  19     0      0    0.24

    The hybrids on atom  4 are linearly dependent.  An eigenvalue (  0.000100)
    of the hybrid overlap matrix is too small (<0.00010).

    PRJTHR will be raised from  0.200 to 0.250 and the NBO search repeated.


    The hybrids on atom  2 are linearly dependent.  An eigenvalue (  0.000045)
    of the hybrid overlap matrix is too small (<0.00010).

    PRJTHR will be raised from  0.250 to 0.300 and the NBO search repeated.


    The hybrids on atom  2 are linearly dependent.  An eigenvalue (  0.000045)
    of the hybrid overlap matrix is too small (<0.00010).

    PRJTHR will be raised from  0.300 to 0.350 and the NBO search repeated.


    The hybrids on atom  5 are linearly dependent.  An eigenvalue (  0.000061)
    of the hybrid overlap matrix is too small (<0.00010).

    PRJTHR will be raised from  0.350 to 0.400 and the NBO search repeated.


    The hybrids on atom  5 are linearly dependent.  An eigenvalue (  0.000061)
    of the hybrid overlap matrix is too small (<0.00010).

    PRJTHR will be raised from  0.400 to 0.450 and the NBO search repeated.

   9(1)    0.50    31.26352  10.73648     11   5   0  26     0      3    0.34
  10(2)    0.50    31.04968  10.95032     11   5   0  26     0      3    0.27
  11(3)    0.50    30.84733  11.15267     11   4   0  27     0      3    0.32
  12(4)    0.50    31.10552  10.89448     11   5   0  26     0      3    0.28
  13(5)    0.50    30.87026  11.12974     11   4   0  27     0      2    0.32
  14(6)    0.50    31.10552  10.89448     11   5   0  26     0      3    0.28
  15(7)    0.50    30.87026  11.12974     11   4   0  27     0      2    0.32
  16(8)    0.50    31.10552  10.89448     11   5   0  26     0      3    0.28
  17(9)    0.50    30.87026  11.12974     11   4   0  27     0      2    0.32
  18(1)    0.90    40.75106   1.24894     11  28   0   3     1      0    0.04
 -----------------------------------------------------------------------------

 Structure accepted: RESONANCE keyword permits strongly delocalized structure

 --------------------------------------------------------
   Core                     10.99483 ( 99.953% of  11)
   Valence Lewis            29.75624 ( 95.988% of  31)
  ==================       ============================
   Total Lewis              40.75106 ( 97.026% of  42)
  -----------------------------------------------------
   Valence non-Lewis         1.17871 (  2.806% of  42)
   Rydberg non-Lewis         0.07022 (  0.167% of  42)
  ==================       ============================
   Total non-Lewis           1.24894 (  2.974% of  42)
 --------------------------------------------------------


       (Occupancy)   Bond orbital/ Coefficients/ Hybrids
 ---------------------------------------------------------------------------------
     1. (0.98959) BD ( 1) C   1 - C   2  
                ( 49.09%)   0.7006* C   1 s( 29.52%)p 2.39( 70.43%)d 0.00(  0.05%)
                                           -0.0004 -0.5433 -0.0034  0.1339  0.0026
                                            0.8193  0.0048 -0.1225 -0.0013 -0.0059
                                            0.0004  0.0052  0.0183  0.0099
                ( 50.91%)   0.7135* C   2 s( 31.22%)p 2.20( 68.74%)d 0.00(  0.04%)
                                            0.0001 -0.5587  0.0062 -0.0927 -0.0052
                                           -0.8156  0.0059  0.1167  0.0004 -0.0027
                                            0.0016  0.0047  0.0159  0.0120
     2. (0.97356) BD ( 1) C   1 - H  12  
                ( 62.98%)   0.7936* C   1 s( 22.89%)p 3.37( 77.07%)d 0.00(  0.04%)
                                           -0.0001  0.4784 -0.0013  0.2507 -0.0035
                                            0.1523  0.0168 -0.8273  0.0022  0.0019
                                           -0.0094 -0.0007  0.0016  0.0161
                ( 37.02%)   0.6085* H  12 s( 99.91%)p 0.00(  0.09%)
                                            0.9995 -0.0021 -0.0078 -0.0087  0.0277
     3. (0.97248) BD ( 1) C   1 - H  13  
                ( 63.19%)   0.7949* C   1 s( 23.21%)p 3.31( 76.76%)d 0.00(  0.03%)
                                           -0.0001  0.4818 -0.0008  0.6360 -0.0065
                                            0.2939  0.0159  0.5257 -0.0029  0.0061
                                            0.0149  0.0029  0.0087  0.0018
                ( 36.81%)   0.6067* H  13 s( 99.91%)p 0.00(  0.09%)
                                            0.9995 -0.0026 -0.0205 -0.0135 -0.0175
     4. (0.99402) BD ( 1) C   1 - H  14  
                ( 61.36%)   0.7833* C   1 s( 24.34%)p 3.11( 75.63%)d 0.00(  0.04%)
                                           -0.0001  0.4933  0.0000 -0.7169  0.0154
                                            0.4670  0.0151  0.1541 -0.0051 -0.0145
                                           -0.0050  0.0032  0.0079 -0.0085
                ( 38.64%)   0.6216* H  14 s( 99.92%)p 0.00(  0.08%)
                                            0.9996 -0.0003  0.0208 -0.0184 -0.0043
     5. (0.98847) BD ( 1) C   2 - C   3  
                ( 51.40%)   0.7169* C   2 s( 31.07%)p 2.22( 68.89%)d 0.00(  0.04%)
                                           -0.0001  0.5574 -0.0037  0.6677 -0.0083
                                           -0.4760  0.0060 -0.1278  0.0014 -0.0156
                                           -0.0057  0.0024  0.0036 -0.0115
                ( 48.60%)   0.6971* C   3 s( 29.64%)p 2.37( 70.31%)d 0.00(  0.05%)
                                            0.0005  0.5444  0.0052 -0.6795 -0.0064
                                            0.4682  0.0013  0.1485  0.0022 -0.0182
                                           -0.0052  0.0041  0.0064 -0.0095
     6. (0.99017) BD ( 1) C   2 - C   4  
                ( 50.49%)   0.7106* C   2 s( 37.66%)p 1.65( 62.28%)d 0.00(  0.06%)
                                            0.0000  0.6135  0.0144 -0.6947 -0.0085
                                           -0.3117 -0.0130  0.2068  0.0056  0.0132
                                           -0.0100 -0.0044  0.0120 -0.0107
                ( 49.51%)   0.7036* C   4 s( 39.29%)p 1.54( 60.65%)d 0.00(  0.06%)
                                            0.0002  0.6265  0.0203  0.6595  0.0201
                                            0.3374 -0.0044 -0.2393 -0.0050  0.0145
                                           -0.0120 -0.0057  0.0104 -0.0103
     7. (0.97313) BD ( 1) C   3 - H  15  
                ( 62.96%)   0.7935* C   3 s( 23.00%)p 3.35( 76.96%)d 0.00(  0.04%)
                                           -0.0000  0.4796 -0.0016  0.6607  0.0075
                                            0.2347 -0.0169  0.5269 -0.0034  0.0089
                                            0.0126  0.0086  0.0061  0.0019
                ( 37.04%)   0.6086* H  15 s( 99.91%)p 0.00(  0.09%)
                                            0.9995 -0.0024 -0.0240 -0.0043 -0.0177
     8. (0.96999) BD ( 1) C   3 - H  16  
                ( 62.96%)   0.7935* C   3 s( 23.17%)p 3.31( 76.79%)d 0.00(  0.04%)
                                           -0.0001  0.4814 -0.0020  0.2736  0.0100
                                            0.1000 -0.0163 -0.8262  0.0015  0.0017
                                           -0.0066 -0.0076  0.0016  0.0156
                ( 37.04%)   0.6086* H  16 s( 99.91%)p 0.00(  0.09%)
                                            0.9995 -0.0025 -0.0114  0.0005  0.0279
     9. (0.99431) BD ( 1) C   3 - H  17  
                ( 61.90%)   0.7868* C   3 s( 24.14%)p 3.14( 75.82%)d 0.00(  0.04%)
                                            0.0001 -0.4914  0.0004  0.1607 -0.0202
                                            0.8455 -0.0021 -0.1308  0.0056 -0.0075
                                            0.0010  0.0050  0.0145  0.0084
                ( 38.10%)   0.6172* H  17 s( 99.92%)p 0.00(  0.08%)
                                           -0.9996  0.0006 -0.0024 -0.0286  0.0038
    10. (0.98792) BD ( 1) C   4 - C   5  
                ( 49.20%)   0.7014* C   4 s( 33.86%)p 1.95( 66.09%)d 0.00(  0.04%)
                                            0.0001  0.5819  0.0009 -0.6858 -0.0012
                                            0.3932 -0.0210  0.1882  0.0151 -0.0141
                                           -0.0044  0.0024  0.0075 -0.0125
                ( 50.80%)   0.7127* C   5 s( 28.36%)p 2.52( 71.59%)d 0.00(  0.05%)
                                            0.0002  0.5324  0.0114  0.7394  0.0022
                                           -0.3828 -0.0084 -0.1491  0.0181 -0.0155
                                           -0.0067  0.0041  0.0104 -0.0092
    11. (0.98741) BD ( 1) C   4 - H  18  
                ( 61.26%)   0.7827* C   4 s( 26.82%)p 2.73( 73.14%)d 0.00(  0.04%)
                                            0.0005 -0.5177  0.0137  0.0279  0.0027
                                            0.8513 -0.0043 -0.0763 -0.0044  0.0002
                                            0.0007  0.0019  0.0165  0.0106
                ( 38.74%)   0.6224* H  18 s( 99.90%)p 0.00(  0.10%)
                                           -0.9995  0.0029 -0.0002 -0.0308  0.0038
    12. (0.93061) BD ( 1) C   5 - C   6  
                ( 50.26%)   0.7089* C   5 s( 27.58%)p 2.62( 72.39%)d 0.00(  0.03%)
                                            0.0007  0.5252  0.0024 -0.5678  0.0022
                                           -0.1250  0.0011 -0.6211 -0.0040  0.0033
                                            0.0124  0.0060  0.0056  0.0084
                ( 49.74%)   0.7053* C   6 s( 27.06%)p 2.69( 72.91%)d 0.00(  0.03%)
                                            0.0008  0.5202  0.0042  0.5651  0.0016
                                            0.1382 -0.0076  0.6249  0.0040  0.0039
                                            0.0128  0.0059  0.0064  0.0081
    13. (0.97244) BD ( 1) C   5 - H  19  
                ( 63.32%)   0.7958* C   5 s( 21.37%)p 3.68( 78.59%)d 0.00(  0.04%)
                                           -0.0003  0.4623 -0.0034 -0.3373  0.0127
                                           -0.3054  0.0137  0.7606  0.0052  0.0058
                                           -0.0093 -0.0124  0.0002  0.0103
                ( 36.68%)   0.6056* H  19 s( 99.90%)p 0.00(  0.10%)
                                            0.9995 -0.0052  0.0103  0.0075 -0.0281
    14. (0.98636) BD ( 1) C   5 - H  20  
                ( 61.87%)   0.7866* C   5 s( 22.67%)p 3.41( 77.29%)d 0.00(  0.04%)
                                           -0.0002  0.4761 -0.0081  0.1263 -0.0046
                                            0.8624 -0.0062  0.1132  0.0205  0.0049
                                            0.0009  0.0024 -0.0162 -0.0102
                ( 38.13%)   0.6175* H  20 s( 99.92%)p 0.00(  0.08%)
                                            0.9996 -0.0026 -0.0036 -0.0275 -0.0073
    15. (0.98342) BD ( 1) C   6 - C   7  
                ( 49.84%)   0.7060* C   6 s( 28.94%)p 2.45( 71.01%)d 0.00(  0.05%)
                                            0.0003  0.5379  0.0073 -0.7537 -0.0037
                                            0.3416 -0.0031  0.1584 -0.0157 -0.0144
                                           -0.0069  0.0038  0.0116 -0.0088
                ( 50.16%)   0.7082* C   7 s( 31.17%)p 2.21( 68.79%)d 0.00(  0.04%)
                                            0.0000  0.5582 -0.0083  0.7336 -0.0188
                                           -0.3321  0.0022 -0.1977 -0.0079 -0.0124
                                           -0.0040  0.0035  0.0100 -0.0120
    16. (0.98899) BD ( 1) C   6 - H  21  
                ( 62.22%)   0.7888* C   6 s( 22.67%)p 3.41( 77.29%)d 0.00(  0.04%)
                                            0.0002 -0.4761  0.0040  0.0801 -0.0056
                                            0.8652 -0.0093  0.1321  0.0173 -0.0033
                                           -0.0006 -0.0036  0.0170  0.0096
                ( 37.78%)   0.6146* H  21 s( 99.91%)p 0.00(  0.09%)
                                           -0.9996  0.0032 -0.0034 -0.0286 -0.0077
    17. (0.97263) BD ( 1) C   6 - H  22  
                ( 63.00%)   0.7937* C   6 s( 21.28%)p 3.70( 78.68%)d 0.00(  0.04%)
                                            0.0004 -0.4613  0.0042 -0.3246  0.0065
                                           -0.3386  0.0192  0.7525  0.0095 -0.0063
                                            0.0089  0.0134  0.0010 -0.0098
                ( 37.00%)   0.6083* H  22 s( 99.91%)p 0.00(  0.09%)
                                           -0.9995  0.0055  0.0097  0.0083 -0.0279
    18. (0.98940) BD ( 1) C   7 - C   8  
                ( 51.03%)   0.7144* C   7 s( 31.20%)p 2.20( 68.76%)d 0.00(  0.04%)
                                           -0.0002  0.5585 -0.0056 -0.0337 -0.0027
                                            0.8259 -0.0023  0.0655 -0.0042 -0.0014
                                           -0.0014  0.0034 -0.0160 -0.0115
                ( 48.97%)   0.6998* C   8 s( 29.41%)p 2.40( 70.54%)d 0.00(  0.05%)
                                            0.0004  0.5423  0.0018  0.0083 -0.0053
                                           -0.8383 -0.0045 -0.0494 -0.0041 -0.0012
                                            0.0002  0.0016 -0.0194 -0.0105
    19. (0.98968) BD ( 1) C   7 - C   9  
                ( 50.84%)   0.7130* C   7 s( 37.55%)p 1.66( 62.39%)d 0.00(  0.05%)
                                            0.0000  0.6126  0.0167 -0.6323 -0.0134
                                           -0.4513 -0.0129  0.1420  0.0015  0.0176
                                           -0.0068 -0.0037  0.0056 -0.0112
                ( 49.16%)   0.7012* C   9 s( 39.67%)p 1.52( 60.28%)d 0.00(  0.06%)
                                            0.0002  0.6296  0.0149  0.6160  0.0114
                                            0.4696 -0.0015 -0.0508 -0.0059  0.0188
                                           -0.0033 -0.0010  0.0048 -0.0138
    20. (0.99191) BD ( 1) C   8 - H  23  
                ( 62.11%)   0.7881* C   8 s( 24.51%)p 3.08( 75.45%)d 0.00(  0.04%)
                                            0.0000 -0.4951 -0.0027  0.8081 -0.0140
                                           -0.3146 -0.0163  0.0449  0.0021  0.0103
                                           -0.0010 -0.0006 -0.0133  0.0090
                ( 37.89%)   0.6155* H  23 s( 99.92%)p 0.00(  0.08%)
                                           -0.9996  0.0010 -0.0249  0.0141 -0.0031
    21. (0.97251) BD ( 1) C   8 - H  24  
                ( 62.48%)   0.7904* C   8 s( 22.73%)p 3.40( 77.23%)d 0.00(  0.04%)
                                           -0.0001  0.4768 -0.0033  0.3539 -0.0083
                                            0.2669  0.0193  0.7585  0.0006  0.0030
                                            0.0129  0.0048  0.0024  0.0125
                ( 37.52%)   0.6126* H  24 s( 99.91%)p 0.00(  0.09%)
                                            0.9996 -0.0014 -0.0095 -0.0124 -0.0246
    22. (0.98319) BD ( 1) C   8 - H  25  
                ( 62.43%)   0.7901* C   8 s( 23.29%)p 3.29( 76.67%)d 0.00(  0.04%)
                                           -0.0001  0.4826 -0.0001  0.4698 -0.0126
                                            0.3549  0.0155 -0.6478  0.0019  0.0076
                                           -0.0144 -0.0067  0.0041  0.0065
                ( 37.57%)   0.6129* H  25 s( 99.91%)p 0.00(  0.09%)
                                            0.9996 -0.0020 -0.0129 -0.0151  0.0219
    23. (0.99042) BD ( 1) C   9 - C  10  
                ( 50.60%)   0.7113* C   9 s( 33.12%)p 2.02( 66.84%)d 0.00(  0.05%)
                                            0.0000  0.5754  0.0112 -0.7632 -0.0085
                                            0.2463 -0.0236  0.1570  0.0007 -0.0103
                                           -0.0082  0.0024  0.0123 -0.0118
                ( 49.40%)   0.7029* C  10 s( 29.76%)p 2.36( 70.18%)d 0.00(  0.06%)
                                            0.0002  0.5455  0.0082  0.7810 -0.0078
                                           -0.2261 -0.0100 -0.2014 -0.0008 -0.0116
                                           -0.0094  0.0019  0.0164 -0.0090
    24. (0.98646) BD ( 1) C   9 - H  26  
                ( 61.58%)   0.7847* C   9 s( 27.15%)p 2.68( 72.81%)d 0.00(  0.04%)
                                            0.0005 -0.5208  0.0165 -0.1060  0.0107
                                            0.8439 -0.0052  0.0677 -0.0009  0.0043
                                            0.0006 -0.0018  0.0146  0.0110
                ( 38.42%)   0.6198* H  26 s( 99.90%)p 0.00(  0.10%)
                                           -0.9995  0.0039  0.0021 -0.0311 -0.0032
    25. (0.99427) BD ( 1) C  10 - O  11  
                ( 33.77%)   0.5811* C  10 s( 21.59%)p 3.62( 78.15%)d 0.01(  0.26%)
                                            0.0000  0.4628  0.0416 -0.5813 -0.0226
                                           -0.5016 -0.0161 -0.4365 -0.0246  0.0336
                                            0.0274  0.0264  0.0040 -0.0054
                ( 66.23%)   0.8138* O  11 s( 30.17%)p 2.31( 69.75%)d 0.00(  0.07%)
                                           -0.0001  0.5493  0.0063  0.4991  0.0035
                                            0.4448 -0.0005  0.5005 -0.0022  0.0114
                                            0.0108  0.0215 -0.0034  0.0042
    26. (0.94837) BD ( 1) C  10 - H  27  
                ( 62.76%)   0.7922* C  10 s( 23.22%)p 3.31( 76.74%)d 0.00(  0.04%)
                                           -0.0001  0.4816 -0.0147 -0.1518 -0.0059
                                           -0.1243  0.0087  0.8537 -0.0068 -0.0020
                                           -0.0022 -0.0080 -0.0010  0.0181
                ( 37.24%)   0.6102* H  27 s( 99.90%)p 0.00(  0.10%)
                                            0.9995 -0.0078  0.0068  0.0038 -0.0303
    27. (0.97626) BD ( 1) C  10 - H  28  
                ( 61.15%)   0.7820* C  10 s( 25.54%)p 2.91( 74.41%)d 0.00(  0.04%)
                                           -0.0002  0.5052 -0.0153 -0.1643 -0.0124
                                            0.8240 -0.0118 -0.1943  0.0067 -0.0045
                                           -0.0034 -0.0064 -0.0169 -0.0078
                ( 38.85%)   0.6233* H  28 s( 99.91%)p 0.00(  0.09%)
                                            0.9995 -0.0055  0.0063 -0.0282  0.0068
    28. (0.99371) BD ( 1) O  11 - H  29  
                ( 73.94%)   0.8599* O  11 s( 20.49%)p 3.88( 79.42%)d 0.00(  0.09%)
                                           -0.0002 -0.4523 -0.0200  0.8490  0.0346
                                           -0.1313  0.0081 -0.2342  0.0052  0.0149
                                            0.0199 -0.0082 -0.0124  0.0046
                ( 26.06%)   0.5105* H  29 s( 99.57%)p 0.00(  0.43%)
                                           -0.9979  0.0024 -0.0636  0.0063  0.0135
    29. (0.99958) CR ( 1) C   1           s(100.00%)p 0.00(  0.00%)
                                            1.0000 -0.0001 -0.0000  0.0001  0.0000
                                            0.0004  0.0000 -0.0000 -0.0000 -0.0000
                                            0.0000  0.0000  0.0000  0.0000
    30. (0.99942) CR ( 1) C   2           s(100.00%)p 0.00(  0.00%)
                                            1.0000  0.0001 -0.0000  0.0001  0.0000
                                            0.0001  0.0000 -0.0000 -0.0000 -0.0000
                                           -0.0000 -0.0000 -0.0000 -0.0000
    31. (0.99958) CR ( 1) C   3           s(100.00%)p 0.00(  0.00%)
                                            1.0000 -0.0001 -0.0000  0.0004  0.0000
                                           -0.0003 -0.0000 -0.0001 -0.0000  0.0000
                                            0.0000 -0.0000 -0.0000  0.0000
    32. (0.99939) CR ( 1) C   4           s(100.00%)p 0.00(  0.00%)
                                            1.0000  0.0001 -0.0000 -0.0001 -0.0000
                                           -0.0005  0.0000  0.0001  0.0000 -0.0000
                                            0.0000 -0.0000 -0.0000 -0.0000
    33. (0.99954) CR ( 1) C   5           s(100.00%)p 0.00(  0.00%)
                                            1.0000 -0.0002 -0.0000  0.0002  0.0000
                                            0.0003  0.0000  0.0007  0.0000  0.0000
                                           -0.0000 -0.0000 -0.0000 -0.0000
    34. (0.99952) CR ( 1) C   6           s(100.00%)p 0.00(  0.00%)
                                            1.0000 -0.0003 -0.0000 -0.0001 -0.0000
                                           -0.0002  0.0000 -0.0009 -0.0000  0.0000
                                           -0.0000 -0.0000 -0.0000 -0.0000
    35. (0.99942) CR ( 1) C   7           s(100.00%)p 0.00(  0.00%)
                                            1.0000  0.0000 -0.0000 -0.0000  0.0000
                                            0.0002  0.0000  0.0000 -0.0000 -0.0000
                                            0.0000  0.0000 -0.0000 -0.0000
    36. (0.99959) CR ( 1) C   8           s(100.00%)p 0.00(  0.00%)
                                            1.0000 -0.0001 -0.0000  0.0000  0.0000
                                            0.0004  0.0000  0.0000  0.0000  0.0000
                                           -0.0000 -0.0000  0.0000  0.0000
    37. (0.99938) CR ( 1) C   9           s(100.00%)p 0.00(  0.00%)
                                            1.0000  0.0001 -0.0000 -0.0000 -0.0000
                                           -0.0005  0.0000 -0.0000  0.0000 -0.0000
                                            0.0000  0.0000 -0.0000 -0.0000
    38. (0.99954) CR ( 1) C  10           s(100.00%)p 0.00(  0.00%)
                                            1.0000 -0.0000 -0.0000 -0.0002  0.0000
                                            0.0002  0.0000  0.0001  0.0000 -0.0000
                                           -0.0000 -0.0000 -0.0000  0.0000
    39. (0.99988) CR ( 1) O  11           s(100.00%)p 0.00(  0.00%)
                                            1.0000 -0.0000 -0.0000  0.0002  0.0000
                                            0.0000  0.0000  0.0000  0.0000  0.0000
                                            0.0000  0.0000 -0.0000  0.0000
    40. (0.31133) LP*( 1) C   2           s(  0.01%)p99.99( 99.97%)d 2.29(  0.02%)
                                            0.0000  0.0099  0.0025  0.2492  0.0014
                                            0.1027  0.0022  0.9628  0.0070 -0.0032
                                           -0.0120 -0.0055 -0.0021  0.0070
    41. (0.33481) LP*( 1) C   4           s(  0.00%)p 1.00( 99.96%)d 0.00(  0.04%)
                                           -0.0000  0.0011  0.0024  0.3046 -0.0033
                                            0.0757  0.0010  0.9492 -0.0093  0.0053
                                            0.0104  0.0129  0.0007 -0.0086
    42. (0.36881) LP ( 1) C   7           s(  0.02%)p99.99( 99.95%)d 1.25(  0.03%)
                                            0.0000  0.0136  0.0059 -0.2450  0.0020
                                            0.0575 -0.0008 -0.9675 -0.0048  0.0022
                                            0.0114  0.0112  0.0018 -0.0036
    43. (0.32316) LP*( 1) C   9           s(  0.07%)p99.99( 99.87%)d 0.73(  0.05%)
                                            0.0000  0.0234  0.0141 -0.1609  0.0023
                                            0.0729 -0.0001 -0.9836  0.0053 -0.0045
                                           -0.0132 -0.0182 -0.0039 -0.0002
    44. (0.99083) LP ( 1) O  11           s( 48.79%)p 1.05( 51.17%)d 0.00(  0.04%)
                                           -0.0000  0.6984 -0.0126  0.1622 -0.0062
                                           -0.5116  0.0049 -0.4728  0.0042  0.0061
                                            0.0052 -0.0130  0.0100 -0.0061
    45. (0.92489) LP ( 2) O  11           s(  0.55%)p99.99( 99.39%)d 0.11(  0.06%)
                                            0.0000  0.0741 -0.0028 -0.0380  0.0012
                                            0.7226 -0.0130 -0.6856  0.0121 -0.0038
                                            0.0032  0.0027 -0.0107 -0.0208
    46. (0.00180) RY*( 1) C   1           s(  0.08%)p99.99( 94.50%)d71.42(  5.42%)
                                           -0.0000  0.0023  0.0275  0.0191  0.9213
                                           -0.0045 -0.2027 -0.0038 -0.2341 -0.2185
                                            0.0253  0.0463 -0.0557 -0.0251
    47. (0.00057) RY*( 2) C   1           s( 51.76%)p 0.92( 47.67%)d 0.01(  0.57%)
                                            0.0000  0.0135  0.7193  0.0022 -0.1343
                                            0.0151 -0.6648 -0.0026  0.1284 -0.0120
                                           -0.0396 -0.0118  0.0490 -0.0382
    48. (0.00029) RY*( 3) C   1           s(  0.01%)p99.99( 69.79%)d99.99( 30.19%)
                                            0.0000  0.0007  0.0115 -0.0030 -0.2229
                                           -0.0001 -0.1067 -0.0096 -0.7980  0.1538
                                            0.1752  0.4599  0.0059 -0.1899
    49. (0.00006) RY*( 4) C   1           s( 44.26%)p 1.15( 51.09%)d 0.10(  4.64%)
    50. (0.00001) RY*( 5) C   1           s(  0.02%)p99.99(  6.65%)d99.99( 93.33%)
    51. (0.00000) RY*( 6) C   1           s(  0.82%)p 3.15(  2.57%)d99.99( 96.61%)
    52. (0.00001) RY*( 7) C   1           s(  0.02%)p99.99( 23.45%)d99.99( 76.53%)
    53. (0.00001) RY*( 8) C   1           s(  2.60%)p 0.54(  1.39%)d36.89( 96.00%)
    54. (0.00000) RY*( 9) C   1           s(  0.47%)p 6.33(  2.99%)d99.99( 96.54%)
    55. (0.00260) RY*( 1) C   2           s(  0.46%)p99.99( 92.55%)d15.34(  6.99%)
                                           -0.0000  0.0032  0.0674 -0.0118 -0.4634
                                            0.0132  0.8426 -0.0001 -0.0220 -0.1719
                                           -0.0516  0.0575  0.1854  0.0026
    56. (0.00137) RY*( 2) C   2           s(  6.76%)p13.38( 90.38%)d 0.42(  2.86%)
                                            0.0000 -0.0111  0.2597  0.0073 -0.7623
                                            0.0101 -0.4606 -0.0032  0.3324 -0.1517
                                            0.0407  0.0509 -0.0116 -0.0353
    57. (0.00088) RY*( 3) C   2           s(  0.44%)p99.99( 64.59%)d80.22( 34.98%)
                                           -0.0000  0.0000  0.0660 -0.0007 -0.2331
                                           -0.0003 -0.1611 -0.0032 -0.7520 -0.1190
                                           -0.4430 -0.2183 -0.1333  0.2718
    58. (0.00030) RY*( 4) C   2           s( 10.94%)p 0.37(  4.00%)d 7.78( 85.06%)
                                           -0.0000 -0.0008  0.3307 -0.0131  0.1449
                                           -0.0101  0.1182  0.0052 -0.0688 -0.4831
                                            0.2009  0.0630 -0.7113 -0.2587
    59. (0.00023) RY*( 5) C   2           s(  0.08%)p 0.73(  0.06%)d99.99( 99.86%)
                                            0.0000  0.0000  0.0287  0.0007  0.0050
                                            0.0002  0.0076 -0.0010  0.0226  0.2247
                                           -0.4233  0.8510 -0.2039  0.0564
    60. (0.00019) RY*( 6) C   2           s( 55.15%)p 0.03(  1.75%)d 0.78( 43.10%)
                                            0.0000 -0.0048  0.7426  0.0208  0.0329
                                            0.0013  0.0973 -0.0047 -0.0803  0.6197
                                            0.0265 -0.1660 -0.0028 -0.1369
    61. (0.00010) RY*( 7) C   2           s( 20.09%)p 0.57( 11.38%)d 3.41( 68.53%)
    62. (0.00003) RY*( 8) C   2           s(  2.42%)p14.48( 34.98%)d25.91( 62.60%)
    63. (0.00001) RY*( 9) C   2           s(  3.71%)p 0.12(  0.44%)d25.87( 95.86%)
    64. (0.00210) RY*( 1) C   3           s(  0.04%)p99.99( 95.36%)d99.99(  4.60%)
                                           -0.0000  0.0032  0.0196  0.0099  0.5146
                                            0.0181  0.8016 -0.0040 -0.2139 -0.0584
                                            0.0505 -0.0045 -0.1992 -0.0197
    65. (0.00046) RY*( 2) C   3           s( 54.14%)p 0.83( 44.71%)d 0.02(  1.15%)
                                            0.0000  0.0129  0.7357  0.0148 -0.5573
                                           -0.0079  0.3637 -0.0049  0.0628  0.0664
                                           -0.0016 -0.0413  0.0175 -0.0714
    66. (0.00030) RY*( 3) C   3           s(  0.30%)p99.99( 69.36%)d99.99( 30.34%)
                                            0.0000  0.0005  0.0549  0.0040  0.1825
                                            0.0003  0.0935  0.0090  0.8071  0.0075
                                           -0.4541  0.1768 -0.1555  0.2043
    67. (0.00006) RY*( 4) C   3           s( 39.89%)p 1.34( 53.28%)d 0.17(  6.83%)
    68. (0.00002) RY*( 5) C   3           s(  2.56%)p 0.78(  1.99%)d37.33( 95.45%)
    69. (0.00000) RY*( 6) C   3           s(  0.71%)p32.64( 23.28%)d99.99( 76.01%)
    70. (0.00000) RY*( 7) C   3           s(  0.15%)p13.69(  2.11%)d99.99( 97.73%)
    71. (0.00000) RY*( 8) C   3           s(  0.02%)p99.99(  6.55%)d99.99( 93.43%)
    72. (0.00000) RY*( 9) C   3           s(  2.23%)p 1.56(  3.48%)d42.35( 94.29%)
    73. (0.00321) RY*( 1) C   4           s(  5.44%)p16.28( 88.49%)d 1.12(  6.07%)
                                            0.0000 -0.0160  0.2326  0.0045  0.2494
                                           -0.0235 -0.9060  0.0019 -0.0372 -0.0781
                                           -0.0553  0.0355  0.2238  0.0157
    74. (0.00192) RY*( 2) C   4           s(  6.51%)p13.54( 88.17%)d 0.82(  5.32%)
                                           -0.0000  0.0101  0.2550 -0.0079 -0.6067
                                           -0.0015 -0.0744 -0.0093 -0.7127  0.0664
                                            0.1935 -0.0544  0.0756 -0.0515
    75. (0.00077) RY*( 3) C   4           s(  0.66%)p99.99( 88.11%)d17.11( 11.23%)
                                           -0.0000 -0.0005  0.0810  0.0150 -0.6870
                                           -0.0018 -0.1610  0.0011  0.6188  0.2104
                                           -0.1632 -0.0461  0.1647  0.1105
    76. (0.00045) RY*( 4) C   4           s( 85.96%)p 0.14( 11.82%)d 0.03(  2.21%)
                                            0.0000 -0.0060  0.9271 -0.0163  0.1650
                                           -0.0150  0.2771  0.0065  0.1171 -0.0058
                                           -0.1340  0.0407 -0.0498 -0.0003
    77. (0.00010) RY*( 5) C   4           s(  0.58%)p17.79( 10.31%)d99.99( 89.11%)
    78. (0.00005) RY*( 6) C   4           s(  0.26%)p23.94(  6.31%)d99.99( 93.42%)
    79. (0.00002) RY*( 7) C   4           s(  0.43%)p12.48(  5.38%)d99.99( 94.19%)
    80. (0.00001) RY*( 8) C   4           s(  0.09%)p 2.71(  0.23%)d99.99( 99.68%)
    81. (0.00001) RY*( 9) C   4           s(  0.10%)p13.65(  1.33%)d99.99( 98.57%)
    82. (0.00275) RY*( 1) C   5           s(  0.02%)p99.99( 96.13%)d99.99(  3.85%)
                                           -0.0000 -0.0036  0.0148 -0.0192 -0.6234
                                           -0.0165 -0.6700  0.0113  0.3506 -0.0284
                                            0.0675  0.0616 -0.0853 -0.1485
    83. (0.00144) RY*( 2) C   5           s( 22.54%)p 2.93( 66.05%)d 0.51( 11.41%)
                                            0.0000  0.0011  0.4748 -0.0028 -0.5643
                                            0.0066  0.5803  0.0031  0.0732 -0.0933
                                            0.1149 -0.1380  0.2271 -0.1467
    84. (0.00047) RY*( 3) C   5           s( 51.25%)p 0.65( 33.16%)d 0.30( 15.60%)
                                            0.0000 -0.0079  0.7158 -0.0091  0.4635
                                            0.0073 -0.2829  0.0071  0.1912  0.1992
                                            0.1850  0.0435  0.2028 -0.1976
    85. (0.00025) RY*( 4) C   5           s(  7.90%)p 9.21( 72.82%)d 2.44( 19.27%)
                                            0.0000  0.0155  0.2807  0.0072 -0.1195
                                            0.0104 -0.3171  0.0101 -0.7830 -0.2897
                                            0.1409 -0.2448 -0.0567  0.1606
    86. (0.00015) RY*( 5) C   5           s(  0.08%)p99.99( 22.55%)d99.99( 77.37%)
                                           -0.0000  0.0094  0.0262  0.0013 -0.1781
                                           -0.0019 -0.0183  0.0044 -0.4398  0.4874
                                           -0.4091  0.4597  0.1371 -0.3724
    87. (0.00007) RY*( 6) C   5           s(  9.29%)p 0.31(  2.92%)d 9.45( 87.79%)
    88. (0.00006) RY*( 7) C   5           s(  7.61%)p 0.35(  2.68%)d11.79( 89.71%)
    89. (0.00003) RY*( 8) C   5           s(  1.32%)p 2.86(  3.77%)d72.15( 94.92%)
    90. (0.00001) RY*( 9) C   5           s(  0.01%)p 4.56(  0.06%)d99.99( 99.93%)
    91. (0.00323) RY*( 1) C   6           s(  0.14%)p99.99( 96.42%)d24.21(  3.44%)
                                            0.0000 -0.0050  0.0374 -0.0113 -0.4837
                                           -0.0229 -0.8274  0.0077  0.2120  0.0504
                                           -0.0310 -0.0874  0.1121  0.1036
    92. (0.00129) RY*( 2) C   6           s( 38.46%)p 1.20( 46.21%)d 0.40( 15.33%)
                                            0.0000 -0.0067  0.6201  0.0047  0.5763
                                           -0.0064 -0.3366 -0.0069 -0.1286 -0.1173
                                            0.1433 -0.1173  0.2404 -0.2179
    93. (0.00063) RY*( 3) C   6           s( 49.40%)p 0.96( 47.52%)d 0.06(  3.07%)
                                            0.0000  0.0038  0.7029  0.0046 -0.5647
                                           -0.0010  0.3782 -0.0089  0.1151  0.0440
                                            0.1532  0.0096  0.0009 -0.0724
    94. (0.00036) RY*( 4) C   6           s(  0.31%)p99.99( 71.44%)d91.96( 28.25%)
                                           -0.0000  0.0166  0.0529 -0.0094  0.2241
                                           -0.0065  0.1072 -0.0061  0.8078 -0.3528
                                           -0.0345 -0.2498 -0.1020  0.2900
    95. (0.00013) RY*( 5) C   6           s(  0.70%)p24.64( 17.13%)d99.99( 82.17%)
                                           -0.0000  0.0071  0.0831  0.0016  0.1262
                                            0.0019  0.0088 -0.0013  0.3941  0.4680
                                           -0.5729  0.3409  0.0917 -0.3870
    96. (0.00006) RY*( 6) C   6           s(  3.55%)p 3.14( 11.13%)d24.06( 85.33%)
    97. (0.00005) RY*( 7) C   6           s(  7.03%)p 0.86(  6.06%)d12.36( 86.91%)
    98. (0.00001) RY*( 8) C   6           s(  0.15%)p20.16(  2.93%)d99.99( 96.93%)
    99. (0.00001) RY*( 9) C   6           s(  0.31%)p 4.14(  1.29%)d99.99( 98.40%)
   100. (0.00241) RY*( 1) C   7           s(  0.47%)p99.99( 92.29%)d15.44(  7.24%)
                                            0.0000 -0.0051  0.0683 -0.0123 -0.5583
                                            0.0084  0.7794  0.0007  0.0600 -0.0884
                                           -0.1025 -0.0113  0.2317  0.0157
   101. (0.00171) RY*( 2) C   7           s(  0.41%)p99.99( 91.58%)d19.46(  8.01%)
                                            0.0000  0.0191  0.0612  0.0063  0.5902
                                           -0.0049  0.3924  0.0006  0.6430  0.1173
                                            0.2305  0.0834  0.0718 -0.0331
   102. (0.00131) RY*( 3) C   7           s(  8.10%)p10.25( 83.05%)d 1.09(  8.86%)
                                            0.0000 -0.0100  0.2844  0.0061 -0.4885
                                            0.0090 -0.4362  0.0004  0.6336 -0.1778
                                            0.1589  0.1606  0.0560 -0.0527
   103. (0.00052) RY*( 4) C   7           s( 75.43%)p 0.06(  4.51%)d 0.27( 20.06%)
                                            0.0000 -0.0013  0.8685  0.0158  0.1334
                                            0.0074  0.0308 -0.0021 -0.1615 -0.0155
                                           -0.0142 -0.4373 -0.0233 -0.0915
   104. (0.00025) RY*( 5) C   7           s(  0.07%)p57.39(  4.10%)d99.99( 95.83%)
                                            0.0000 -0.0024  0.0266  0.0170 -0.1068
                                            0.0159 -0.1552 -0.0048  0.0701  0.8160
                                           -0.1553 -0.1075  0.4621  0.2079
   105. (0.00016) RY*( 6) C   7           s( 12.17%)p 0.17(  2.03%)d 7.05( 85.80%)
                                           -0.0000 -0.0027  0.3489  0.0103 -0.0106
                                           -0.0057  0.1037  0.0047 -0.0961  0.2803
                                           -0.2377  0.7331 -0.4201  0.0946
   106. (0.00013) RY*( 7) C   7           s(  2.58%)p 3.90( 10.08%)d33.80( 87.34%)
                                            0.0000  0.0047  0.1607 -0.0076  0.2469
                                            0.0097 -0.1000  0.0075 -0.1720 -0.3943
                                           -0.1726  0.4040  0.7117  0.1355
   107. (0.00004) RY*( 8) C   7           s(  0.30%)p37.47( 11.14%)d99.99( 88.56%)
   108. (0.00001) RY*( 9) C   7           s(  0.52%)p 2.55(  1.34%)d99.99( 98.14%)
   109. (0.00167) RY*( 1) C   8           s(  0.14%)p99.99( 94.45%)d39.28(  5.41%)
                                           -0.0000  0.0049  0.0368  0.0233  0.9568
                                           -0.0018  0.0101 -0.0021 -0.1687 -0.2258
                                           -0.0064  0.0464  0.0305 -0.0072
   110. (0.00065) RY*( 2) C   8           s( 45.29%)p 1.17( 52.86%)d 0.04(  1.86%)
                                            0.0000  0.0156  0.6728  0.0032  0.0302
                                            0.0129 -0.6881  0.0066  0.2323  0.0177
                                           -0.0360 -0.1165  0.0393 -0.0430
   111. (0.00037) RY*( 3) C   8           s(  3.34%)p20.24( 67.60%)d 8.70( 29.06%)
                                            0.0000  0.0016  0.1827 -0.0005 -0.1484
                                            0.0075 -0.1878 -0.0053 -0.7865  0.0822
                                            0.1137  0.5171  0.0071  0.0585
   112. (0.00006) RY*( 4) C   8           s( 45.53%)p 1.04( 47.43%)d 0.15(  7.05%)
   113. (0.00001) RY*( 5) C   8           s(  1.91%)p 3.36(  6.42%)d47.88( 91.66%)
   114. (0.00000) RY*( 6) C   8           s(  0.01%)p99.99(  2.09%)d99.99( 97.90%)
   115. (0.00001) RY*( 7) C   8           s(  1.39%)p20.08( 27.82%)d51.10( 70.80%)
   116. (0.00001) RY*( 8) C   8           s(  2.19%)p 0.46(  1.01%)d44.11( 96.80%)
   117. (0.00000) RY*( 9) C   8           s(  0.25%)p 1.70(  0.43%)d99.99( 99.31%)
   118. (0.00316) RY*( 1) C   9           s(  3.59%)p25.29( 90.73%)d 1.58(  5.69%)
                                            0.0000 -0.0111  0.1891  0.0127  0.4202
                                           -0.0235 -0.8503 -0.0003 -0.0835 -0.0174
                                           -0.0814 -0.0113  0.2225  0.0172
   119. (0.00186) RY*( 2) C   9           s(  0.75%)p99.99( 96.50%)d 3.69(  2.75%)
                                            0.0000 -0.0089  0.0859  0.0114 -0.8016
                                            0.0014 -0.3311 -0.0069 -0.4610  0.0928
                                            0.1176 -0.0191  0.0543 -0.0419
   120. (0.00076) RY*( 3) C   9           s(  0.08%)p99.99( 82.41%)d99.99( 17.51%)
                                            0.0000  0.0015  0.0279 -0.0103  0.3824
                                           -0.0012  0.2374 -0.0049 -0.7883 -0.2314
                                            0.3086  0.0317 -0.0257 -0.1571
   121. (0.00063) RY*( 4) C   9           s( 90.87%)p 0.05(  4.98%)d 0.05(  4.15%)
                                            0.0000 -0.0059  0.9532 -0.0008 -0.0195
                                           -0.0203  0.1623  0.0100  0.1502  0.0376
                                            0.1690  0.0316 -0.0251 -0.0997
   122. (0.00009) RY*( 5) C   9           s(  2.52%)p 6.79( 17.10%)d31.93( 80.38%)
   123. (0.00007) RY*( 6) C   9           s(  1.77%)p 1.58(  2.79%)d54.00( 95.44%)
   124. (0.00002) RY*( 7) C   9           s(  0.07%)p75.43(  5.28%)d99.99( 94.65%)
   125. (0.00002) RY*( 8) C   9           s(  0.29%)p 0.85(  0.24%)d99.99( 99.47%)
   126. (0.00000) RY*( 9) C   9           s(  0.07%)p 2.36(  0.17%)d99.99( 99.76%)
   127. (0.00176) RY*( 1) C  10           s(  4.86%)p16.66( 80.98%)d 2.91( 14.15%)
                                            0.0000 -0.0170  0.2198  0.0012 -0.0732
                                            0.0100 -0.8934  0.0213 -0.0765 -0.2368
                                            0.1954 -0.0788  0.1952  0.0546
   128. (0.00161) RY*( 2) C  10           s( 27.39%)p 1.44( 39.30%)d 1.22( 33.31%)
                                            0.0000  0.0075  0.5233 -0.0015  0.5631
                                            0.0263  0.1592  0.0125 -0.2230  0.1680
                                           -0.0079 -0.2315  0.4443 -0.2320
   129. (0.00090) RY*( 3) C  10           s(  0.05%)p99.99( 23.96%)d99.99( 75.99%)
                                           -0.0000 -0.0101  0.0200  0.0053 -0.0753
                                           -0.0043 -0.2610  0.0141 -0.4069  0.2716
                                           -0.5407 -0.0077 -0.4052 -0.4791
   130. (0.00048) RY*( 4) C  10           s(  2.34%)p26.87( 62.90%)d14.85( 34.76%)
                                            0.0000 -0.0125  0.1525  0.0230 -0.1463
                                            0.0275  0.1356  0.0003 -0.7667  0.0294
                                            0.1107  0.2186 -0.0455  0.5335
   131. (0.00024) RY*( 5) C  10           s(  8.01%)p 5.10( 40.82%)d 6.39( 51.17%)
                                            0.0000 -0.0213  0.2822  0.0270 -0.6249
                                            0.0259  0.1231  0.0305  0.0175  0.3680
                                            0.4678  0.0281  0.1072 -0.3809
   132. (0.00015) RY*( 6) C  10           s( 17.32%)p 1.12( 19.37%)d 3.65( 63.31%)
                                           -0.0000  0.0032  0.4162  0.0227  0.3578
                                            0.0095 -0.0851  0.0181  0.2398  0.1560
                                            0.3007  0.3465 -0.6263  0.0777
   133. (0.00004) RY*( 7) C  10           s( 20.24%)p 0.56( 11.30%)d 3.38( 68.46%)
   134. (0.00001) RY*( 8) C  10           s( 19.44%)p 1.03( 20.10%)d 3.11( 60.46%)
   135. (0.00000) RY*( 9) C  10           s(  0.23%)p 7.66(  1.78%)d99.99( 97.99%)
   136. (0.00080) RY*( 1) O  11           s(  1.07%)p85.98( 92.41%)d 6.07(  6.52%)
                                           -0.0000  0.0003  0.1037  0.0002 -0.0071
                                            0.0090  0.6565 -0.0098 -0.7020  0.0958
                                           -0.1086 -0.0248 -0.0783 -0.1936
   137. (0.00066) RY*( 2) O  11           s( 23.80%)p 2.73( 65.02%)d 0.47( 11.19%)
                                           -0.0000  0.0061  0.4878 -0.0031  0.6204
                                           -0.0052 -0.4128 -0.0036 -0.3079  0.0088
                                            0.0093 -0.1119  0.2797 -0.1447
   138. (0.00003) RY*( 3) O  11           s( 55.20%)p 0.68( 37.64%)d 0.13(  7.16%)
   139. (0.00003) RY*( 4) O  11           s( 16.69%)p 4.37( 72.98%)d 0.62( 10.34%)
   140. (0.00000) RY*( 5) O  11           s(  0.92%)p 6.07(  5.57%)d99.99( 93.51%)
   141. (0.00000) RY*( 6) O  11           s(  0.58%)p 6.18(  3.57%)d99.99( 95.85%)
   142. (0.00000) RY*( 7) O  11           s(  0.56%)p 8.04(  4.52%)d99.99( 94.92%)
   143. (0.00000) RY*( 8) O  11           s(  1.07%)p 9.43( 10.10%)d82.93( 88.83%)
   144. (0.00000) RY*( 9) O  11           s(  0.11%)p77.26(  8.46%)d99.99( 91.43%)
   145. (0.00055) RY*( 1) H  12           s( 97.19%)p 0.03(  2.81%)
                                            0.0065  0.9858  0.1058  0.0721 -0.1081
   146. (0.00010) RY*( 2) H  12           s(  0.37%)p99.99( 99.63%)
   147. (0.00008) RY*( 3) H  12           s(  0.00%)p 1.00(100.00%)
   148. (0.00002) RY*( 4) H  12           s(  2.53%)p38.51( 97.47%)
   149. (0.00053) RY*( 1) H  13           s( 97.05%)p 0.03(  2.95%)
                                            0.0070  0.9851  0.1478  0.0860  0.0156
   150. (0.00010) RY*( 2) H  13           s(  0.47%)p99.99( 99.53%)
   151. (0.00007) RY*( 3) H  13           s(  0.00%)p 1.00(100.00%)
   152. (0.00002) RY*( 4) H  13           s(  2.57%)p37.88( 97.43%)
   153. (0.00054) RY*( 1) H  14           s( 98.51%)p 0.02(  1.49%)
                                            0.0037  0.9925 -0.0953  0.0759  0.0044
   154. (0.00008) RY*( 2) H  14           s(  0.15%)p99.99( 99.85%)
   155. (0.00008) RY*( 3) H  14           s(  0.00%)p 1.00(100.00%)
   156. (0.00002) RY*( 4) H  14           s(  1.41%)p69.80( 98.59%)
   157. (0.00055) RY*( 1) H  15           s( 97.17%)p 0.03(  2.83%)
                                            0.0067  0.9857  0.1619  0.0430  0.0153
   158. (0.00010) RY*( 2) H  15           s(  0.45%)p99.99( 99.55%)
   159. (0.00007) RY*( 3) H  15           s(  0.00%)p 1.00(100.00%)
   160. (0.00002) RY*( 4) H  15           s(  2.47%)p39.56( 97.53%)
   161. (0.00053) RY*( 1) H  16           s( 97.11%)p 0.03(  2.89%)
                                            0.0070  0.9854  0.1175  0.0375 -0.1171
   162. (0.00010) RY*( 2) H  16           s(  0.35%)p99.99( 99.65%)
                                            0.0036  0.0588 -0.7459 -0.5152 -0.4181
   163. (0.00008) RY*( 3) H  16           s(  0.02%)p99.99( 99.98%)
   164. (0.00001) RY*( 4) H  16           s(  2.61%)p37.27( 97.39%)
   165. (0.00057) RY*( 1) H  17           s( 97.84%)p 0.02(  2.16%)
                                            0.0048  0.9891  0.0154 -0.1459  0.0077
   166. (0.00007) RY*( 2) H  17           s(  0.01%)p 1.00( 99.99%)
   167. (0.00007) RY*( 3) H  17           s(  0.00%)p 1.00(100.00%)
   168. (0.00001) RY*( 4) H  17           s(  2.23%)p43.75( 97.77%)
   169. (0.00106) RY*( 1) H  18           s( 99.53%)p 0.00(  0.47%)
                                            0.0050  0.9976 -0.0172 -0.0655  0.0127
   170. (0.00006) RY*( 2) H  18           s(  0.00%)p 1.00(100.00%)
   171. (0.00005) RY*( 3) H  18           s(  0.21%)p99.99( 99.79%)
   172. (0.00003) RY*( 4) H  18           s(  0.36%)p99.99( 99.64%)
   173. (0.00099) RY*( 1) H  19           s( 99.61%)p 0.00(  0.39%)
                                            0.0071  0.9980 -0.0271 -0.0121  0.0548
   174. (0.00008) RY*( 2) H  19           s(  0.00%)p 1.00(100.00%)
   175. (0.00006) RY*( 3) H  19           s(  0.00%)p 1.00(100.00%)
   176. (0.00002) RY*( 4) H  19           s(  0.48%)p99.99( 99.52%)
   177. (0.00107) RY*( 1) H  20           s( 99.81%)p 0.00(  0.19%)
                                            0.0038  0.9991  0.0110  0.0413 -0.0060
   178. (0.00010) RY*( 2) H  20           s(  0.05%)p99.99( 99.95%)
                                           -0.0050  0.0226 -0.7184 -0.2613  0.6443
   179. (0.00006) RY*( 3) H  20           s(  0.01%)p99.99( 99.99%)
   180. (0.00003) RY*( 4) H  20           s(  0.20%)p99.99( 99.80%)
   181. (0.00114) RY*( 1) H  21           s( 99.63%)p 0.00(  0.37%)
                                            0.0049  0.9982  0.0099 -0.0551 -0.0228
   182. (0.00007) RY*( 2) H  21           s(  0.01%)p 1.00( 99.99%)
   183. (0.00005) RY*( 3) H  21           s(  0.02%)p99.99( 99.98%)
   184. (0.00002) RY*( 4) H  21           s(  0.43%)p99.99( 99.57%)
   185. (0.00100) RY*( 1) H  22           s( 99.64%)p 0.00(  0.36%)
                                            0.0072  0.9982  0.0331  0.0273 -0.0421
   186. (0.00009) RY*( 2) H  22           s(  0.05%)p99.99( 99.95%)
   187. (0.00006) RY*( 3) H  22           s(  0.00%)p 1.00(100.00%)
   188. (0.00002) RY*( 4) H  22           s(  0.40%)p99.99( 99.60%)
   189. (0.00062) RY*( 1) H  23           s( 98.30%)p 0.02(  1.70%)
                                            0.0041  0.9915 -0.1184  0.0205  0.0501
   190. (0.00008) RY*( 2) H  23           s(  0.46%)p99.99( 99.54%)
   191. (0.00008) RY*( 3) H  23           s(  0.27%)p99.99( 99.73%)
   192. (0.00002) RY*( 4) H  23           s(  1.04%)p95.20( 98.96%)
   193. (0.00061) RY*( 1) H  24           s( 97.52%)p 0.03(  2.48%)
                                            0.0054  0.9875  0.0839  0.1081  0.0778
   194. (0.00011) RY*( 2) H  24           s(  0.24%)p99.99( 99.76%)
                                            0.0022  0.0492 -0.8644 -0.1269  0.4840
   195. (0.00009) RY*( 3) H  24           s(  0.06%)p99.99( 99.94%)
   196. (0.00002) RY*( 4) H  24           s(  2.26%)p43.15( 97.74%)
   197. (0.00063) RY*( 1) H  25           s( 97.79%)p 0.02(  2.21%)
                                            0.0055  0.9889  0.1198  0.0803 -0.0358
   198. (0.00009) RY*( 2) H  25           s(  0.48%)p99.99( 99.52%)
   199. (0.00007) RY*( 3) H  25           s(  0.06%)p99.99( 99.94%)
   200. (0.00002) RY*( 4) H  25           s(  1.75%)p56.00( 98.25%)
   201. (0.00149) RY*( 1) H  26           s( 99.78%)p 0.00(  0.22%)
                                            0.0053  0.9989 -0.0051 -0.0466 -0.0030
   202. (0.00006) RY*( 2) H  26           s(  0.04%)p99.99( 99.96%)
   203. (0.00004) RY*( 3) H  26           s(  0.28%)p99.99( 99.72%)
   204. (0.00005) RY*( 4) H  26           s(  0.00%)p 1.00(100.00%)
   205. (0.00090) RY*( 1) H  27           s( 99.27%)p 0.01(  0.73%)
                                            0.0097  0.9963 -0.0174  0.0508  0.0667
   206. (0.00015) RY*( 2) H  27           s(  0.17%)p99.99( 99.83%)
                                            0.0002  0.0406  0.7561 -0.6478  0.0839
   207. (0.00007) RY*( 3) H  27           s(  0.03%)p99.99( 99.97%)
   208. (0.00001) RY*( 4) H  27           s(  0.63%)p99.99( 99.37%)
   209. (0.00090) RY*( 1) H  28           s( 98.84%)p 0.01(  1.16%)
                                            0.0067  0.9942 -0.0355  0.0542  0.0858
   210. (0.00013) RY*( 2) H  28           s(  0.52%)p99.99( 99.48%)
                                            0.0054  0.0722  0.7334  0.1850 -0.6502
   211. (0.00006) RY*( 3) H  28           s(  0.13%)p99.99( 99.87%)
   212. (0.00002) RY*( 4) H  28           s(  0.59%)p99.99( 99.41%)
   213. (0.00075) RY*( 1) H  29           s(  8.27%)p11.09( 91.73%)
                                            0.0035  0.2875 -0.0227 -0.8253  0.4855
   214. (0.00066) RY*( 2) H  29           s( 43.37%)p 1.31( 56.63%)
                                            0.0107  0.6585 -0.3001 -0.1575 -0.6718
   215. (0.00041) RY*( 3) H  29           s( 44.32%)p 1.26( 55.68%)
                                            0.0108  0.6656  0.0189  0.5364  0.5184
   216. (0.00001) RY*( 4) H  29           s(  4.47%)p21.39( 95.53%)
   217. (0.01144) BD*( 1) C   1 - C   2  
                ( 50.91%)   0.7135* C   1 s( 29.52%)p 2.39( 70.43%)d 0.00(  0.05%)
                                           -0.0004 -0.5433 -0.0034  0.1339  0.0026
                                            0.8193  0.0048 -0.1225 -0.0013 -0.0059
                                            0.0004  0.0052  0.0183  0.0099
                ( 49.09%)  -0.7006* C   2 s( 31.22%)p 2.20( 68.74%)d 0.00(  0.04%)
                                            0.0001 -0.5587  0.0062 -0.0927 -0.0052
                                           -0.8156  0.0059  0.1167  0.0004 -0.0027
                                            0.0016  0.0047  0.0159  0.0120
   218. (0.00308) BD*( 1) C   1 - H  12  
                ( 37.02%)   0.6085* C   1 s( 22.89%)p 3.37( 77.07%)d 0.00(  0.04%)
                                            0.0001 -0.4784  0.0013 -0.2507  0.0035
                                           -0.1523 -0.0168  0.8273 -0.0022 -0.0019
                                            0.0094  0.0007 -0.0016 -0.0161
                ( 62.98%)  -0.7936* H  12 s( 99.91%)p 0.00(  0.09%)
                                           -0.9995  0.0021  0.0078  0.0087 -0.0277
   219. (0.00304) BD*( 1) C   1 - H  13  
                ( 36.81%)   0.6067* C   1 s( 23.21%)p 3.31( 76.76%)d 0.00(  0.03%)
                                            0.0001 -0.4818  0.0008 -0.6360  0.0065
                                           -0.2939 -0.0159 -0.5257  0.0029 -0.0061
                                           -0.0149 -0.0029 -0.0087 -0.0018
                ( 63.19%)  -0.7949* H  13 s( 99.91%)p 0.00(  0.09%)
                                           -0.9995  0.0026  0.0205  0.0135  0.0175
   220. (0.00311) BD*( 1) C   1 - H  14  
                ( 38.64%)   0.6216* C   1 s( 24.34%)p 3.11( 75.63%)d 0.00(  0.04%)
                                            0.0001 -0.4933 -0.0000  0.7169 -0.0154
                                           -0.4670 -0.0151 -0.1541  0.0051  0.0145
                                            0.0050 -0.0032 -0.0079  0.0085
                ( 61.36%)  -0.7833* H  14 s( 99.92%)p 0.00(  0.08%)
                                           -0.9996  0.0003 -0.0208  0.0184  0.0043
   221. (0.00895) BD*( 1) C   2 - C   3  
                ( 48.60%)   0.6971* C   2 s( 31.07%)p 2.22( 68.89%)d 0.00(  0.04%)
                                            0.0001 -0.5574  0.0037 -0.6677  0.0083
                                            0.4760 -0.0060  0.1278 -0.0014  0.0156
                                            0.0057 -0.0024 -0.0036  0.0115
                ( 51.40%)  -0.7169* C   3 s( 29.64%)p 2.37( 70.31%)d 0.00(  0.05%)
                                           -0.0005 -0.5444 -0.0052  0.6795  0.0064
                                           -0.4682 -0.0013 -0.1485 -0.0022  0.0182
                                            0.0052 -0.0041 -0.0064  0.0095
   222. (0.01138) BD*( 1) C   2 - C   4  
                ( 49.51%)   0.7036* C   2 s( 37.66%)p 1.65( 62.28%)d 0.00(  0.06%)
                                           -0.0000 -0.6135 -0.0144  0.6947  0.0085
                                            0.3117  0.0130 -0.2068 -0.0056 -0.0132
                                            0.0100  0.0044 -0.0120  0.0107
                ( 50.49%)  -0.7106* C   4 s( 39.29%)p 1.54( 60.65%)d 0.00(  0.06%)
                                           -0.0002 -0.6265 -0.0203 -0.6595 -0.0201
                                           -0.3374  0.0044  0.2393  0.0050 -0.0145
                                            0.0120  0.0057 -0.0104  0.0103
   223. (0.00310) BD*( 1) C   3 - H  15  
                ( 37.04%)   0.6086* C   3 s( 23.00%)p 3.35( 76.96%)d 0.00(  0.04%)
                                            0.0000 -0.4796  0.0016 -0.6607 -0.0075
                                           -0.2347  0.0169 -0.5269  0.0034 -0.0089
                                           -0.0126 -0.0086 -0.0061 -0.0019
                ( 62.96%)  -0.7935* H  15 s( 99.91%)p 0.00(  0.09%)
                                           -0.9995  0.0024  0.0240  0.0043  0.0177
   224. (0.00295) BD*( 1) C   3 - H  16  
                ( 37.04%)   0.6086* C   3 s( 23.17%)p 3.31( 76.79%)d 0.00(  0.04%)
                                            0.0001 -0.4814  0.0020 -0.2736 -0.0100
                                           -0.1000  0.0163  0.8262 -0.0015 -0.0017
                                            0.0066  0.0076 -0.0016 -0.0156
                ( 62.96%)  -0.7935* H  16 s( 99.91%)p 0.00(  0.09%)
                                           -0.9995  0.0025  0.0114 -0.0005 -0.0279
   225. (0.00249) BD*( 1) C   3 - H  17  
                ( 38.10%)   0.6172* C   3 s( 24.14%)p 3.14( 75.82%)d 0.00(  0.04%)
                                           -0.0001  0.4914 -0.0004 -0.1607  0.0202
                                           -0.8455  0.0021  0.1308 -0.0056  0.0075
                                           -0.0010 -0.0050 -0.0145 -0.0084
                ( 61.90%)  -0.7868* H  17 s( 99.92%)p 0.00(  0.08%)
                                            0.9996 -0.0006  0.0024  0.0286 -0.0038
   226. (0.00916) BD*( 1) C   4 - C   5  
                ( 50.80%)   0.7127* C   4 s( 33.86%)p 1.95( 66.09%)d 0.00(  0.04%)
                                            0.0001  0.5819  0.0009 -0.6858 -0.0012
                                            0.3932 -0.0210  0.1882  0.0151 -0.0141
                                           -0.0044  0.0024  0.0075 -0.0125
                ( 49.20%)  -0.7014* C   5 s( 28.36%)p 2.52( 71.59%)d 0.00(  0.05%)
                                            0.0002  0.5324  0.0114  0.7394  0.0022
                                           -0.3828 -0.0084 -0.1491  0.0181 -0.0155
                                           -0.0067  0.0041  0.0104 -0.0092
   227. (0.00894) BD*( 1) C   4 - H  18  
                ( 38.74%)   0.6224* C   4 s( 26.82%)p 2.73( 73.14%)d 0.00(  0.04%)
                                           -0.0005  0.5177 -0.0137 -0.0279 -0.0027
                                           -0.8513  0.0043  0.0763  0.0044 -0.0002
                                           -0.0007 -0.0019 -0.0165 -0.0106
                ( 61.26%)  -0.7827* H  18 s( 99.90%)p 0.00(  0.10%)
                                            0.9995 -0.0029  0.0002  0.0308 -0.0038
   228. (0.01382) BD*( 1) C   5 - C   6  
                ( 49.74%)   0.7053* C   5 s( 27.58%)p 2.62( 72.39%)d 0.00(  0.03%)
                                           -0.0007 -0.5252 -0.0024  0.5678 -0.0022
                                            0.1250 -0.0011  0.6211  0.0040 -0.0033
                                           -0.0124 -0.0060 -0.0056 -0.0084
                ( 50.26%)  -0.7089* C   6 s( 27.06%)p 2.69( 72.91%)d 0.00(  0.03%)
                                           -0.0008 -0.5202 -0.0042 -0.5651 -0.0016
                                           -0.1382  0.0076 -0.6249 -0.0040 -0.0039
                                           -0.0128 -0.0059 -0.0064 -0.0081
   229. (0.00674) BD*( 1) C   5 - H  19  
                ( 36.68%)   0.6056* C   5 s( 21.37%)p 3.68( 78.59%)d 0.00(  0.04%)
                                            0.0003 -0.4623  0.0034  0.3373 -0.0127
                                            0.3054 -0.0137 -0.7606 -0.0052 -0.0058
                                            0.0093  0.0124 -0.0002 -0.0103
                ( 63.32%)  -0.7958* H  19 s( 99.90%)p 0.00(  0.10%)
                                           -0.9995  0.0052 -0.0103 -0.0075  0.0281
   230. (0.00840) BD*( 1) C   5 - H  20  
                ( 38.13%)   0.6175* C   5 s( 22.67%)p 3.41( 77.29%)d 0.00(  0.04%)
                                            0.0002 -0.4761  0.0081 -0.1263  0.0046
                                           -0.8624  0.0062 -0.1132 -0.0205 -0.0049
                                           -0.0009 -0.0024  0.0162  0.0102
                ( 61.87%)  -0.7866* H  20 s( 99.92%)p 0.00(  0.08%)
                                           -0.9996  0.0026  0.0036  0.0275  0.0073
   231. (0.01359) BD*( 1) C   6 - C   7  
                ( 50.16%)   0.7082* C   6 s( 28.94%)p 2.45( 71.01%)d 0.00(  0.05%)
                                            0.0003  0.5379  0.0073 -0.7537 -0.0037
                                            0.3416 -0.0031  0.1584 -0.0157 -0.0144
                                           -0.0069  0.0038  0.0116 -0.0088
                ( 49.84%)  -0.7060* C   7 s( 31.17%)p 2.21( 68.79%)d 0.00(  0.04%)
                                            0.0000  0.5582 -0.0083  0.7336 -0.0188
                                           -0.3321  0.0022 -0.1977 -0.0079 -0.0124
                                           -0.0040  0.0035  0.0100 -0.0120
   232. (0.00677) BD*( 1) C   6 - H  21  
                ( 37.78%)   0.6146* C   6 s( 22.67%)p 3.41( 77.29%)d 0.00(  0.04%)
                                           -0.0002  0.4761 -0.0040 -0.0801  0.0056
                                           -0.8652  0.0093 -0.1321 -0.0173  0.0033
                                            0.0006  0.0036 -0.0170 -0.0096
                ( 62.22%)  -0.7888* H  21 s( 99.91%)p 0.00(  0.09%)
                                            0.9996 -0.0032  0.0034  0.0286  0.0077
   233. (0.00744) BD*( 1) C   6 - H  22  
                ( 37.00%)   0.6083* C   6 s( 21.28%)p 3.70( 78.68%)d 0.00(  0.04%)
                                           -0.0004  0.4613 -0.0042  0.3246 -0.0065
                                            0.3386 -0.0192 -0.7525 -0.0095  0.0063
                                           -0.0089 -0.0134 -0.0010  0.0098
                ( 63.00%)  -0.7937* H  22 s( 99.91%)p 0.00(  0.09%)
                                            0.9995 -0.0055 -0.0097 -0.0083  0.0279
   234. (0.01181) BD*( 1) C   7 - C   8  
                ( 48.97%)   0.6998* C   7 s( 31.20%)p 2.20( 68.76%)d 0.00(  0.04%)
                                            0.0002 -0.5585  0.0056  0.0337  0.0027
                                           -0.8259  0.0023 -0.0655  0.0042  0.0014
                                            0.0014 -0.0034  0.0160  0.0115
                ( 51.03%)  -0.7144* C   8 s( 29.41%)p 2.40( 70.54%)d 0.00(  0.05%)
                                           -0.0004 -0.5423 -0.0018 -0.0083  0.0053
                                            0.8383  0.0045  0.0494  0.0041  0.0012
                                           -0.0002 -0.0016  0.0194  0.0105
   235. (0.01069) BD*( 1) C   7 - C   9  
                ( 49.16%)   0.7012* C   7 s( 37.55%)p 1.66( 62.39%)d 0.00(  0.05%)
                                           -0.0000 -0.6126 -0.0167  0.6323  0.0134
                                            0.4513  0.0129 -0.1420 -0.0015 -0.0176
                                            0.0068  0.0037 -0.0056  0.0112
                ( 50.84%)  -0.7130* C   9 s( 39.67%)p 1.52( 60.28%)d 0.00(  0.06%)
                                           -0.0002 -0.6296 -0.0149 -0.6160 -0.0114
                                           -0.4696  0.0015  0.0508  0.0059 -0.0188
                                            0.0033  0.0010 -0.0048  0.0138
   236. (0.00304) BD*( 1) C   8 - H  23  
                ( 37.89%)   0.6155* C   8 s( 24.51%)p 3.08( 75.45%)d 0.00(  0.04%)
                                           -0.0000  0.4951  0.0027 -0.8081  0.0140
                                            0.3146  0.0163 -0.0449 -0.0021 -0.0103
                                            0.0010  0.0006  0.0133 -0.0090
                ( 62.11%)  -0.7881* H  23 s( 99.92%)p 0.00(  0.08%)
                                            0.9996 -0.0010  0.0249 -0.0141  0.0031
   237. (0.00402) BD*( 1) C   8 - H  24  
                ( 37.52%)   0.6126* C   8 s( 22.73%)p 3.40( 77.23%)d 0.00(  0.04%)
                                            0.0001 -0.4768  0.0033 -0.3539  0.0083
                                           -0.2669 -0.0193 -0.7585 -0.0006 -0.0030
                                           -0.0129 -0.0048 -0.0024 -0.0125
                ( 62.48%)  -0.7904* H  24 s( 99.91%)p 0.00(  0.09%)
                                           -0.9996  0.0014  0.0095  0.0124  0.0246
   238. (0.00342) BD*( 1) C   8 - H  25  
                ( 37.57%)   0.6129* C   8 s( 23.29%)p 3.29( 76.67%)d 0.00(  0.04%)
                                            0.0001 -0.4826  0.0001 -0.4698  0.0126
                                           -0.3549 -0.0155  0.6478 -0.0019 -0.0076
                                            0.0144  0.0067 -0.0041 -0.0065
                ( 62.43%)  -0.7901* H  25 s( 99.91%)p 0.00(  0.09%)
                                           -0.9996  0.0020  0.0129  0.0151 -0.0219
   239. (0.01104) BD*( 1) C   9 - C  10  
                ( 49.40%)   0.7029* C   9 s( 33.12%)p 2.02( 66.84%)d 0.00(  0.05%)
                                           -0.0000 -0.5754 -0.0112  0.7632  0.0085
                                           -0.2463  0.0236 -0.1570 -0.0007  0.0103
                                            0.0082 -0.0024 -0.0123  0.0118
                ( 50.60%)  -0.7113* C  10 s( 29.76%)p 2.36( 70.18%)d 0.00(  0.06%)
                                           -0.0002 -0.5455 -0.0082 -0.7810  0.0078
                                            0.2261  0.0100  0.2014  0.0008  0.0116
                                            0.0094 -0.0019 -0.0164  0.0090
   240. (0.00884) BD*( 1) C   9 - H  26  
                ( 38.42%)   0.6198* C   9 s( 27.15%)p 2.68( 72.81%)d 0.00(  0.04%)
                                           -0.0005  0.5208 -0.0165  0.1060 -0.0107
                                           -0.8439  0.0052 -0.0677  0.0009 -0.0043
                                           -0.0006  0.0018 -0.0146 -0.0110
                ( 61.58%)  -0.7847* H  26 s( 99.90%)p 0.00(  0.10%)
                                            0.9995 -0.0039 -0.0021  0.0311  0.0032
   241. (0.00587) BD*( 1) C  10 - O  11  
                ( 66.23%)   0.8138* C  10 s( 21.59%)p 3.62( 78.15%)d 0.01(  0.26%)
                                            0.0000  0.4628  0.0416 -0.5813 -0.0226
                                           -0.5016 -0.0161 -0.4365 -0.0246  0.0336
                                            0.0274  0.0264  0.0040 -0.0054
                ( 33.77%)  -0.5811* O  11 s( 30.17%)p 2.31( 69.75%)d 0.00(  0.07%)
                                           -0.0001  0.5493  0.0063  0.4991  0.0035
                                            0.4448 -0.0005  0.5005 -0.0022  0.0114
                                            0.0108  0.0215 -0.0034  0.0042
   242. (0.01039) BD*( 1) C  10 - H  27  
                ( 37.24%)   0.6102* C  10 s( 23.22%)p 3.31( 76.74%)d 0.00(  0.04%)
                                            0.0001 -0.4816  0.0147  0.1518  0.0059
                                            0.1243 -0.0087 -0.8537  0.0068  0.0020
                                            0.0022  0.0080  0.0010 -0.0181
                ( 62.76%)  -0.7922* H  27 s( 99.90%)p 0.00(  0.10%)
                                           -0.9995  0.0078 -0.0068 -0.0038  0.0303
   243. (0.01354) BD*( 1) C  10 - H  28  
                ( 38.85%)   0.6233* C  10 s( 25.54%)p 2.91( 74.41%)d 0.00(  0.04%)
                                            0.0002 -0.5052  0.0153  0.1643  0.0124
                                           -0.8240  0.0118  0.1943 -0.0067  0.0045
                                            0.0034  0.0064  0.0169  0.0078
                ( 61.15%)  -0.7820* H  28 s( 99.91%)p 0.00(  0.09%)
                                           -0.9995  0.0055 -0.0063  0.0282 -0.0068
   244. (0.00236) BD*( 1) O  11 - H  29  
                ( 26.06%)   0.5105* O  11 s( 20.49%)p 3.88( 79.42%)d 0.00(  0.09%)
                                            0.0002  0.4523  0.0200 -0.8490 -0.0346
                                            0.1313 -0.0081  0.2342 -0.0052 -0.0149
                                           -0.0199  0.0082  0.0124 -0.0046
                ( 73.94%)  -0.8599* H  29 s( 99.57%)p 0.00(  0.43%)
                                            0.9979 -0.0024  0.0636 -0.0063 -0.0135


 NHO Directionality and "Bond Bending" (deviations from line of nuclear centers)

         [Thresholds for printing:  angular deviation  >  1.0 degree]
                                    hybrid p-character > 25.0%
                                    orbital occupancy  >  0.10e

                                Line of Centers        Hybrid 1              Hybrid 2
                                ---------------  -------------------   ------------------
                NBO               Theta   Phi    Theta   Phi    Dev    Theta   Phi    Dev
 ========================================================================================
     1. BD (   1) C   1 - C   2    81.9  261.8    81.6  260.6   1.2     98.2   83.1   1.3
     2. BD (   1) C   1 - H  12   159.9   31.3   160.0   34.4   1.1      --     --    --
     3. BD (   1) C   1 - H  13    53.8   24.9    53.3   26.2   1.1      --     --    --
     5. BD (   1) C   2 - C   3    99.9  325.0    98.9  324.5   1.1      --     --    --
     6. BD (   1) C   2 - C   4    73.3  205.4    74.7  204.8   1.5    107.9   26.1   1.3
     7. BD (   1) C   3 - H  15    53.6   19.6    53.3   18.1   1.3      --     --    --
     8. BD (   1) C   3 - H  16   159.9   19.4   160.3   16.4   1.1      --     --    --
     9. BD (   1) C   3 - H  17    81.3  259.3    81.7  260.5   1.2      --     --    --
    10. BD (   1) C   4 - C   5    79.6  152.1    75.4  151.5   4.2     98.9  332.2   1.5
    13. BD (   1) C   5 - H  19    31.2  221.6    29.7  221.9   1.5      --     --    --
    14. BD (   1) C   5 - H  20    82.6   82.1    81.2   81.9   1.4      --     --    --
    15. BD (   1) C   6 - C   7    79.3  155.9     --     --    --     104.6  335.2   4.0
    16. BD (   1) C   6 - H  21    98.8  264.4    99.9  265.0   1.2      --     --    --
    17. BD (   1) C   6 - H  22   147.8   46.2   149.4   45.1   1.7      --     --    --
    18. BD (   1) C   7 - C   8    86.3   91.2    85.7   92.5   1.5      --     --    --
    19. BD (   1) C   7 - C   9    82.6  216.3    79.8  215.7   2.9     94.1   36.7   3.2
    22. BD (   1) C   8 - H  25   137.2   37.2   137.7   39.0   1.3      --     --    --
    23. BD (   1) C   9 - C  10    77.5  163.8    78.9  163.9   1.4    104.0  343.0   1.7
    25. BD (   1) C  10 - O  11   122.5  222.3   120.1  220.6   2.8     53.4   41.5   4.2
    26. BD (   1) C  10 - H  27    11.8  219.8    13.0  216.2   1.4      --     --    --
    27. BD (   1) C  10 - H  28   100.4   98.3   102.7  102.3   4.5      --     --    --
    28. BD (   1) O  11 - H  29    72.0  168.6    75.6  172.1   4.9      --     --    --
    40. LP*(   1) C   2             --     --     15.7   22.7   --       --     --    --
    41. LP*(   1) C   4             --     --     18.3   14.3   --       --     --    --
    42. LP (   1) C   7             --     --    165.6  166.9   --       --     --    --
    43. LP*(   1) C   9             --     --    169.9  155.4   --       --     --    --
    44. LP (   1) O  11             --     --    131.5  287.1   --       --     --    --
    45. LP (   2) O  11             --     --    133.5   93.0   --       --     --    --


 Second Order Perturbation Theory Analysis of Fock Matrix in NBO Basis

     Threshold for printing:   0.25 kcal/mol
                                                                              E(2)  E(j)-E(i) F(i,j)
         Donor NBO (i)                     Acceptor NBO (j)                 kcal/mol   a.u.    a.u. 
 ===================================================================================================

 within unit  1
   1. BD (   1) C   1 - C   2        / 64. RY*(   1) C   3                    0.60    1.35    0.036
   1. BD (   1) C   1 - C   2        / 73. RY*(   1) C   4                    0.69    1.67    0.043
   1. BD (   1) C   1 - C   2        /218. BD*(   1) C   1 - H  12            0.27    1.07    0.022
   1. BD (   1) C   1 - C   2        /219. BD*(   1) C   1 - H  13            0.27    1.08    0.022
   1. BD (   1) C   1 - C   2        /220. BD*(   1) C   1 - H  14            0.26    1.09    0.021
   1. BD (   1) C   1 - C   2        /221. BD*(   1) C   2 - C   3            0.50    1.05    0.029
   1. BD (   1) C   1 - C   2        /222. BD*(   1) C   2 - C   4            1.60    1.28    0.057
   1. BD (   1) C   1 - C   2        /225. BD*(   1) C   3 - H  17            0.73    1.09    0.036
   1. BD (   1) C   1 - C   2        /227. BD*(   1) C   4 - H  18            1.48    1.08    0.051
   2. BD (   1) C   1 - H  12        / 40. LP*(   1) C   2                    3.86    0.39    0.058
   2. BD (   1) C   1 - H  12        / 57. RY*(   3) C   2                    0.30    1.56    0.028
   2. BD (   1) C   1 - H  12        /222. BD*(   1) C   2 - C   4            1.08    1.13    0.044
   3. BD (   1) C   1 - H  13        / 40. LP*(   1) C   2                    3.70    0.39    0.057
   3. BD (   1) C   1 - H  13        / 55. RY*(   1) C   2                    0.28    1.60    0.027
   3. BD (   1) C   1 - H  13        /222. BD*(   1) C   2 - C   4            1.15    1.13    0.046
   4. BD (   1) C   1 - H  14        / 56. RY*(   2) C   2                    0.35    1.31    0.027
   4. BD (   1) C   1 - H  14        /221. BD*(   1) C   2 - C   3            1.85    0.91    0.052
   4. BD (   1) C   1 - H  14        /230. BD*(   1) C   5 - H  20            0.26    0.94    0.020
   5. BD (   1) C   2 - C   3        / 46. RY*(   1) C   1                    0.58    1.37    0.036
   5. BD (   1) C   2 - C   3        / 73. RY*(   1) C   4                    0.94    1.67    0.050
   5. BD (   1) C   2 - C   3        /217. BD*(   1) C   1 - C   2            0.50    1.04    0.029
   5. BD (   1) C   2 - C   3        /220. BD*(   1) C   1 - H  14            0.85    1.08    0.038
   5. BD (   1) C   2 - C   3        /222. BD*(   1) C   2 - C   4            1.59    1.27    0.057
   5. BD (   1) C   2 - C   3        /223. BD*(   1) C   3 - H  15            0.26    1.08    0.021
   5. BD (   1) C   2 - C   3        /226. BD*(   1) C   4 - C   5            2.28    1.05    0.062
   6. BD (   1) C   2 - C   4        / 46. RY*(   1) C   1                    0.34    1.49    0.029
   6. BD (   1) C   2 - C   4        / 64. RY*(   1) C   3                    0.45    1.47    0.033
   6. BD (   1) C   2 - C   4        / 82. RY*(   1) C   5                    0.73    1.69    0.044
   6. BD (   1) C   2 - C   4        /217. BD*(   1) C   1 - C   2            1.35    1.16    0.050
   6. BD (   1) C   2 - C   4        /221. BD*(   1) C   2 - C   3            1.31    1.17    0.049
   6. BD (   1) C   2 - C   4        /226. BD*(   1) C   4 - C   5            1.37    1.17    0.051
   6. BD (   1) C   2 - C   4        /227. BD*(   1) C   4 - H  18            0.68    1.20    0.036
   7. BD (   1) C   3 - H  15        / 40. LP*(   1) C   2                    3.54    0.38    0.055
   7. BD (   1) C   3 - H  15        / 57. RY*(   3) C   2                    0.28    1.56    0.027
   7. BD (   1) C   3 - H  15        /222. BD*(   1) C   2 - C   4            1.05    1.13    0.044
   8. BD (   1) C   3 - H  16        / 40. LP*(   1) C   2                    4.07    0.38    0.059
   8. BD (   1) C   3 - H  16        / 55. RY*(   1) C   2                    0.27    1.60    0.026
   8. BD (   1) C   3 - H  16        /222. BD*(   1) C   2 - C   4            0.98    1.13    0.042
   9. BD (   1) C   3 - H  17        /217. BD*(   1) C   1 - C   2            1.98    0.90    0.053
  10. BD (   1) C   4 - C   5        / 55. RY*(   1) C   2                    1.29    1.76    0.060
  10. BD (   1) C   4 - C   5        / 56. RY*(   2) C   2                    0.31    1.45    0.027
  10. BD (   1) C   4 - C   5        / 92. RY*(   2) C   6                    0.52    1.65    0.037
  10. BD (   1) C   4 - C   5        /221. BD*(   1) C   2 - C   3            1.88    1.06    0.056
  10. BD (   1) C   4 - C   5        /222. BD*(   1) C   2 - C   4            1.75    1.29    0.060
  10. BD (   1) C   4 - C   5        /228. BD*(   1) C   5 - C   6            0.61    1.00    0.031
  10. BD (   1) C   4 - C   5        /229. BD*(   1) C   5 - H  19            0.41    1.07    0.026
  10. BD (   1) C   4 - C   5        /230. BD*(   1) C   5 - H  20            0.35    1.08    0.024
  10. BD (   1) C   4 - C   5        /231. BD*(   1) C   6 - C   7            1.09    1.05    0.043
  11. BD (   1) C   4 - H  18        / 55. RY*(   1) C   2                    0.45    1.63    0.034
  11. BD (   1) C   4 - H  18        / 56. RY*(   2) C   2                    0.52    1.33    0.033
  11. BD (   1) C   4 - H  18        / 82. RY*(   1) C   5                    0.32    1.46    0.027
  11. BD (   1) C   4 - H  18        /217. BD*(   1) C   1 - C   2            3.54    0.93    0.072
  11. BD (   1) C   4 - H  18        /222. BD*(   1) C   2 - C   4            0.68    1.16    0.036
  11. BD (   1) C   4 - H  18        /230. BD*(   1) C   5 - H  20            1.29    0.95    0.044
  12. BD (   1) C   5 - C   6        / 41. LP*(   1) C   4                    3.24    0.49    0.059
  12. BD (   1) C   5 - C   6        / 42. LP (   1) C   7                    2.84    0.49    0.056
  12. BD (   1) C   5 - C   6        / 74. RY*(   2) C   4                    0.73    1.31    0.041
  12. BD (   1) C   5 - C   6        /101. RY*(   2) C   7                    0.56    1.44    0.037
  12. BD (   1) C   5 - C   6        /222. BD*(   1) C   2 - C   4            0.50    1.25    0.032
  12. BD (   1) C   5 - C   6        /226. BD*(   1) C   4 - C   5            0.51    1.02    0.030
  12. BD (   1) C   5 - C   6        /229. BD*(   1) C   5 - H  19            0.32    1.03    0.024
  12. BD (   1) C   5 - C   6        /230. BD*(   1) C   5 - H  20            0.38    1.04    0.026
  12. BD (   1) C   5 - C   6        /231. BD*(   1) C   6 - C   7            0.51    1.01    0.030
  12. BD (   1) C   5 - C   6        /233. BD*(   1) C   6 - H  22            0.29    1.03    0.022
  12. BD (   1) C   5 - C   6        /235. BD*(   1) C   7 - C   9            0.58    1.25    0.035
  13. BD (   1) C   5 - H  19        / 41. LP*(   1) C   4                    2.15    0.39    0.044
  13. BD (   1) C   5 - H  19        / 91. RY*(   1) C   6                    0.33    1.41    0.028
  13. BD (   1) C   5 - H  19        /222. BD*(   1) C   2 - C   4            1.31    1.14    0.049
  13. BD (   1) C   5 - H  19        /233. BD*(   1) C   6 - H  22            1.47    0.92    0.047
  14. BD (   1) C   5 - H  20        / 75. RY*(   3) C   4                    0.29    1.36    0.025
  14. BD (   1) C   5 - H  20        /227. BD*(   1) C   4 - H  18            1.60    0.95    0.049
  14. BD (   1) C   5 - H  20        /232. BD*(   1) C   6 - H  21            1.37    0.94    0.045
  15. BD (   1) C   6 - C   7        / 83. RY*(   2) C   5                    0.45    1.53    0.033
  15. BD (   1) C   6 - C   7        /109. RY*(   1) C   8                    0.48    1.38    0.033
  15. BD (   1) C   6 - C   7        /118. RY*(   1) C   9                    1.15    1.68    0.056
  15. BD (   1) C   6 - C   7        /226. BD*(   1) C   4 - C   5            0.87    1.05    0.038
  15. BD (   1) C   6 - C   7        /228. BD*(   1) C   5 - C   6            0.59    0.99    0.031
  15. BD (   1) C   6 - C   7        /232. BD*(   1) C   6 - H  21            0.31    1.07    0.023
  15. BD (   1) C   6 - C   7        /233. BD*(   1) C   6 - H  22            0.38    1.06    0.025
  15. BD (   1) C   6 - C   7        /234. BD*(   1) C   7 - C   8            0.55    1.04    0.030
  15. BD (   1) C   6 - C   7        /235. BD*(   1) C   7 - C   9            1.70    1.28    0.059
  15. BD (   1) C   6 - C   7        /236. BD*(   1) C   8 - H  23            0.67    1.09    0.034
  15. BD (   1) C   6 - C   7        /239. BD*(   1) C   9 - C  10            2.14    1.05    0.060
  16. BD (   1) C   6 - H  21        /230. BD*(   1) C   5 - H  20            1.52    0.93    0.048
  16. BD (   1) C   6 - H  21        /234. BD*(   1) C   7 - C   8            2.04    0.91    0.054
  17. BD (   1) C   6 - H  22        / 42. LP (   1) C   7                    2.51    0.38    0.048
  17. BD (   1) C   6 - H  22        / 82. RY*(   1) C   5                    0.38    1.43    0.030
  17. BD (   1) C   6 - H  22        /100. RY*(   1) C   7                    0.29    1.61    0.027
  17. BD (   1) C   6 - H  22        /229. BD*(   1) C   5 - H  19            1.48    0.92    0.047
  17. BD (   1) C   6 - H  22        /235. BD*(   1) C   7 - C   9            1.06    1.14    0.044
  18. BD (   1) C   7 - C   8        / 91. RY*(   1) C   6                    0.61    1.55    0.039
  18. BD (   1) C   7 - C   8        /118. RY*(   1) C   9                    0.64    1.68    0.041
  18. BD (   1) C   7 - C   8        /231. BD*(   1) C   6 - C   7            0.60    1.04    0.032
  18. BD (   1) C   7 - C   8        /232. BD*(   1) C   6 - H  21            0.70    1.07    0.035
  18. BD (   1) C   7 - C   8        /235. BD*(   1) C   7 - C   9            1.68    1.28    0.058
  18. BD (   1) C   7 - C   8        /236. BD*(   1) C   8 - H  23            0.29    1.09    0.022
  18. BD (   1) C   7 - C   8        /237. BD*(   1) C   8 - H  24            0.28    1.07    0.022
  18. BD (   1) C   7 - C   8        /238. BD*(   1) C   8 - H  25            0.26    1.07    0.021
  18. BD (   1) C   7 - C   8        /240. BD*(   1) C   9 - H  26            1.44    1.09    0.050
  19. BD (   1) C   7 - C   9        / 91. RY*(   1) C   6                    0.67    1.67    0.042
  19. BD (   1) C   7 - C   9        /109. RY*(   1) C   8                    0.29    1.50    0.027
  19. BD (   1) C   7 - C   9        /127. RY*(   1) C  10                    0.48    1.54    0.035
  19. BD (   1) C   7 - C   9        /228. BD*(   1) C   5 - C   6            0.27    1.11    0.022
  19. BD (   1) C   7 - C   9        /231. BD*(   1) C   6 - C   7            1.47    1.16    0.052
  19. BD (   1) C   7 - C   9        /233. BD*(   1) C   6 - H  22            0.26    1.18    0.022
  19. BD (   1) C   7 - C   9        /234. BD*(   1) C   7 - C   8            1.47    1.16    0.052
  19. BD (   1) C   7 - C   9        /238. BD*(   1) C   8 - H  25            0.33    1.19    0.025
  19. BD (   1) C   7 - C   9        /239. BD*(   1) C   9 - C  10            1.10    1.17    0.045
  19. BD (   1) C   7 - C   9        /240. BD*(   1) C   9 - H  26            0.73    1.21    0.038
  19. BD (   1) C   7 - C   9        /241. BD*(   1) C  10 - O  11            0.27    1.05    0.021
  20. BD (   1) C   8 - H  23        / 42. LP (   1) C   7                    0.42    0.39    0.020
  20. BD (   1) C   8 - H  23        /231. BD*(   1) C   6 - C   7            1.87    0.90    0.052
  20. BD (   1) C   8 - H  23        /243. BD*(   1) C  10 - H  28            0.26    0.94    0.020
  21. BD (   1) C   8 - H  24        / 42. LP (   1) C   7                    4.21    0.38    0.063
  21. BD (   1) C   8 - H  24        /100. RY*(   1) C   7                    0.28    1.61    0.027
  21. BD (   1) C   8 - H  24        /235. BD*(   1) C   7 - C   9            0.59    1.14    0.033
  22. BD (   1) C   8 - H  25        / 42. LP (   1) C   7                    1.96    0.38    0.043
  22. BD (   1) C   8 - H  25        /100. RY*(   1) C   7                    0.26    1.61    0.026
  22. BD (   1) C   8 - H  25        /235. BD*(   1) C   7 - C   9            1.65    1.14    0.055
  23. BD (   1) C   9 - C  10        /100. RY*(   1) C   7                    1.22    1.76    0.059
  23. BD (   1) C   9 - C  10        /137. RY*(   2) O  11                    0.43    2.01    0.037
  23. BD (   1) C   9 - C  10        /231. BD*(   1) C   6 - C   7            2.00    1.05    0.058
  23. BD (   1) C   9 - C  10        /235. BD*(   1) C   7 - C   9            1.65    1.29    0.058
  23. BD (   1) C   9 - C  10        /242. BD*(   1) C  10 - H  27            0.26    1.07    0.021
  23. BD (   1) C   9 - C  10        /243. BD*(   1) C  10 - H  28            0.27    1.08    0.021
  23. BD (   1) C   9 - C  10        /244. BD*(   1) O  11 - H  29            0.85    1.10    0.039
  24. BD (   1) C   9 - H  26        /100. RY*(   1) C   7                    0.40    1.63    0.032
  24. BD (   1) C   9 - H  26        /102. RY*(   3) C   7                    0.39    1.36    0.029
  24. BD (   1) C   9 - H  26        /234. BD*(   1) C   7 - C   8            3.61    0.92    0.073
  24. BD (   1) C   9 - H  26        /235. BD*(   1) C   7 - C   9            0.75    1.16    0.037
  24. BD (   1) C   9 - H  26        /241. BD*(   1) C  10 - O  11            0.55    0.81    0.027
  24. BD (   1) C   9 - H  26        /243. BD*(   1) C  10 - H  28            1.17    0.95    0.042
  25. BD (   1) C  10 - O  11        / 43. LP*(   1) C   9                    0.48    0.71    0.028
  25. BD (   1) C  10 - O  11        /214. RY*(   2) H  29                    0.28    1.98    0.030
  25. BD (   1) C  10 - O  11        /235. BD*(   1) C   7 - C   9            0.89    1.46    0.046
  26. BD (   1) C  10 - H  27        / 43. LP*(   1) C   9                    5.60    0.40    0.070
  26. BD (   1) C  10 - H  27        /119. RY*(   2) C   9                    0.31    1.21    0.025
  26. BD (   1) C  10 - H  27        /120. RY*(   3) C   9                    0.34    1.35    0.028
  26. BD (   1) C  10 - H  27        /136. RY*(   1) O  11                    0.36    1.64    0.031
  26. BD (   1) C  10 - H  27        /235. BD*(   1) C   7 - C   9            0.52    1.14    0.032
  26. BD (   1) C  10 - H  27        /241. BD*(   1) C  10 - O  11            0.31    0.80    0.020
  27. BD (   1) C  10 - H  28        / 43. LP*(   1) C   9                    0.61    0.41    0.024
  27. BD (   1) C  10 - H  28        /120. RY*(   3) C   9                    0.37    1.36    0.029
  27. BD (   1) C  10 - H  28        /136. RY*(   1) O  11                    0.37    1.65    0.032
  27. BD (   1) C  10 - H  28        /240. BD*(   1) C   9 - H  26            1.59    0.96    0.050
  28. BD (   1) O  11 - H  29        /119. RY*(   2) C   9                    0.32    1.40    0.027
  28. BD (   1) O  11 - H  29        /130. RY*(   4) C  10                    0.36    1.92    0.033
  28. BD (   1) O  11 - H  29        /239. BD*(   1) C   9 - C  10            1.51    1.11    0.052
  29. CR (   1) C   1                / 55. RY*(   1) C   2                    0.40   11.19    0.084
  29. CR (   1) C   1                /145. RY*(   1) H  12                    0.39   10.53    0.081
  29. CR (   1) C   1                /149. RY*(   1) H  13                    0.40   10.53    0.082
  29. CR (   1) C   1                /153. RY*(   1) H  14                    0.37   10.55    0.079
  29. CR (   1) C   1                /221. BD*(   1) C   2 - C   3            0.29   10.49    0.070
  29. CR (   1) C   1                /222. BD*(   1) C   2 - C   4            0.49   10.72    0.092
  30. CR (   1) C   2                / 47. RY*(   2) C   1                    0.58   10.80    0.100
  30. CR (   1) C   2                / 65. RY*(   2) C   3                    0.56   10.81    0.098
  30. CR (   1) C   2                / 75. RY*(   3) C   4                    0.56   10.96    0.099
  30. CR (   1) C   2                / 76. RY*(   4) C   4                    0.61   10.76    0.102
  30. CR (   1) C   2                /222. BD*(   1) C   2 - C   4            0.38   10.75    0.081
  30. CR (   1) C   2                /226. BD*(   1) C   4 - C   5            0.66   10.53    0.105
  30. CR (   1) C   2                /227. BD*(   1) C   4 - H  18            0.28   10.56    0.069
  31. CR (   1) C   3                / 55. RY*(   1) C   2                    0.41   11.19    0.086
  31. CR (   1) C   3                / 61. RY*(   7) C   2                    0.31   11.86    0.077
  31. CR (   1) C   3                /157. RY*(   1) H  15                    0.39   10.53    0.081
  31. CR (   1) C   3                /161. RY*(   1) H  16                    0.40   10.53    0.082
  31. CR (   1) C   3                /165. RY*(   1) H  17                    0.36   10.53    0.078
  31. CR (   1) C   3                /217. BD*(   1) C   1 - C   2            0.31   10.48    0.073
  31. CR (   1) C   3                /222. BD*(   1) C   2 - C   4            0.46   10.72    0.089
  32. CR (   1) C   4                / 56. RY*(   2) C   2                    1.70   10.91    0.172
  32. CR (   1) C   4                / 84. RY*(   3) C   5                    0.42   11.10    0.086
  32. CR (   1) C   4                /169. RY*(   1) H  18                    0.35   10.48    0.077
  32. CR (   1) C   4                /217. BD*(   1) C   1 - C   2            0.70   10.51    0.109
  32. CR (   1) C   4                /221. BD*(   1) C   2 - C   3            0.54   10.51    0.096
  32. CR (   1) C   4                /222. BD*(   1) C   2 - C   4            0.40   10.74    0.083
  33. CR (   1) C   5                / 75. RY*(   3) C   4                    0.29   10.95    0.071
  33. CR (   1) C   5                / 94. RY*(   4) C   6                    0.32   11.11    0.075
  33. CR (   1) C   5                /173. RY*(   1) H  19                    0.35   10.48    0.077
  33. CR (   1) C   5                /177. RY*(   1) H  20                    0.37   10.59    0.079
  33. CR (   1) C   5                /222. BD*(   1) C   2 - C   4            0.43   10.74    0.087
  34. CR (   1) C   6                / 85. RY*(   4) C   5                    0.37   10.96    0.081
  34. CR (   1) C   6                /100. RY*(   1) C   7                    0.37   11.21    0.081
  34. CR (   1) C   6                /181. RY*(   1) H  21                    0.33   10.50    0.074
  34. CR (   1) C   6                /185. RY*(   1) H  22                    0.35   10.49    0.076
  34. CR (   1) C   6                /234. BD*(   1) C   7 - C   8            0.31   10.50    0.073
  34. CR (   1) C   6                /235. BD*(   1) C   7 - C   9            0.40   10.74    0.083
  35. CR (   1) C   7                / 93. RY*(   3) C   6                    0.54   10.91    0.096
  35. CR (   1) C   7                /110. RY*(   2) C   8                    0.52   10.81    0.095
  35. CR (   1) C   7                /119. RY*(   2) C   9                    0.49   10.81    0.092
  35. CR (   1) C   7                /120. RY*(   3) C   9                    0.27   10.96    0.069
  35. CR (   1) C   7                /121. RY*(   4) C   9                    0.38   10.72    0.080
  35. CR (   1) C   7                /235. BD*(   1) C   7 - C   9            0.39   10.75    0.082
  35. CR (   1) C   7                /239. BD*(   1) C   9 - C  10            0.61   10.53    0.101
  35. CR (   1) C   7                /240. BD*(   1) C   9 - H  26            0.30   10.56    0.071
  36. CR (   1) C   8                /100. RY*(   1) C   7                    0.44   11.19    0.089
  36. CR (   1) C   8                /189. RY*(   1) H  23                    0.39   10.55    0.081
  36. CR (   1) C   8                /193. RY*(   1) H  24                    0.39   10.54    0.080
  36. CR (   1) C   8                /197. RY*(   1) H  25                    0.36   10.52    0.078
  36. CR (   1) C   8                /231. BD*(   1) C   6 - C   7            0.31   10.48    0.073
  36. CR (   1) C   8                /235. BD*(   1) C   7 - C   9            0.48   10.72    0.091
  37. CR (   1) C   9                /101. RY*(   2) C   7                    0.49   10.93    0.092
  37. CR (   1) C   9                /102. RY*(   3) C   7                    1.06   10.94    0.136
  37. CR (   1) C   9                /128. RY*(   2) C  10                    0.44   11.25    0.089
  37. CR (   1) C   9                /201. RY*(   1) H  26                    0.38   10.47    0.079
  37. CR (   1) C   9                /231. BD*(   1) C   6 - C   7            0.58   10.50    0.099
  37. CR (   1) C   9                /234. BD*(   1) C   7 - C   8            0.74   10.50    0.112
  37. CR (   1) C   9                /235. BD*(   1) C   7 - C   9            0.44   10.74    0.087
  38. CR (   1) C  10                /119. RY*(   2) C   9                    0.25   10.85    0.066
  38. CR (   1) C  10                /205. RY*(   1) H  27                    0.37   10.52    0.079
  38. CR (   1) C  10                /209. RY*(   1) H  28                    0.37   10.58    0.079
  38. CR (   1) C  10                /235. BD*(   1) C   7 - C   9            0.47   10.79    0.091
  38. CR (   1) C  10                /241. BD*(   1) C  10 - O  11            0.43   10.44    0.085
  39. CR (   1) O  11                /127. RY*(   1) C  10                    0.44   19.74    0.117
  39. CR (   1) O  11                /130. RY*(   4) C  10                    0.31   20.18    0.099
  39. CR (   1) O  11                /131. RY*(   5) C  10                    0.36   20.38    0.108
  40. LP*(   1) C   2                / 48. RY*(   3) C   1                    0.30    1.19    0.043
  40. LP*(   1) C   2                / 62. RY*(   8) C   2                    0.50    1.53    0.062
  40. LP*(   1) C   2                / 66. RY*(   3) C   3                    0.31    1.20    0.043
  40. LP*(   1) C   2                / 74. RY*(   2) C   4                    0.37    0.81    0.039
  40. LP*(   1) C   2                / 78. RY*(   6) C   4                    0.30    2.07    0.057
  40. LP*(   1) C   2                /218. BD*(   1) C   1 - H  12            1.32    0.54    0.060
  40. LP*(   1) C   2                /219. BD*(   1) C   1 - H  13            1.24    0.54    0.058
  40. LP*(   1) C   2                /223. BD*(   1) C   3 - H  15            1.24    0.55    0.059
  40. LP*(   1) C   2                /224. BD*(   1) C   3 - H  16            1.26    0.55    0.059
  41. LP*(   1) C   4                / 62. RY*(   8) C   2                    0.83    1.54    0.078
  41. LP*(   1) C   4                / 74. RY*(   2) C   4                    1.04    0.82    0.064
  41. LP*(   1) C   4                /228. BD*(   1) C   5 - C   6            1.98    0.46    0.065
  41. LP*(   1) C   4                /229. BD*(   1) C   5 - H  19            0.97    0.54    0.049
  41. LP*(   1) C   4                /231. BD*(   1) C   6 - C   7            0.34    0.51    0.028
  42. LP (   1) C   7                / 40. LP*(   1) C   2                    0.47    0.01    0.003
  42. LP (   1) C   7                /101. RY*(   2) C   7                    0.46    0.95    0.043
  42. LP (   1) C   7                /107. RY*(   8) C   7                    0.32    1.93    0.052
  42. LP (   1) C   7                /111. RY*(   3) C   8                    0.37    1.18    0.043
  42. LP (   1) C   7                /122. RY*(   5) C   9                    0.47    1.90    0.062
  42. LP (   1) C   7                /228. BD*(   1) C   5 - C   6            1.99    0.46    0.062
  42. LP (   1) C   7                /233. BD*(   1) C   6 - H  22            1.37    0.54    0.056
  42. LP (   1) C   7                /237. BD*(   1) C   8 - H  24            2.00    0.54    0.068
  42. LP (   1) C   7                /238. BD*(   1) C   8 - H  25            0.84    0.55    0.044
  43. LP*(   1) C   9                /107. RY*(   8) C   7                    0.64    1.92    0.078
  43. LP*(   1) C   9                /119. RY*(   2) C   9                    0.35    0.81    0.037
  43. LP*(   1) C   9                /120. RY*(   3) C   9                    0.47    0.96    0.047
  43. LP*(   1) C   9                /241. BD*(   1) C  10 - O  11            1.24    0.40    0.049
  43. LP*(   1) C   9                /242. BD*(   1) C  10 - H  27            1.61    0.53    0.064
  43. LP*(   1) C   9                /243. BD*(   1) C  10 - H  28            0.30    0.54    0.028
  44. LP (   1) O  11                /127. RY*(   1) C  10                    0.44    1.36    0.031
  44. LP (   1) O  11                /128. RY*(   2) C  10                    0.27    1.73    0.027
  44. LP (   1) O  11                /215. RY*(   3) H  29                    0.39    1.85    0.034
  44. LP (   1) O  11                /239. BD*(   1) C   9 - C  10            0.50    0.99    0.028
  44. LP (   1) O  11                /242. BD*(   1) C  10 - H  27            0.65    1.00    0.032
  44. LP (   1) O  11                /243. BD*(   1) C  10 - H  28            0.58    1.01    0.031
  45. LP (   2) O  11                /127. RY*(   1) C  10                    0.26    1.07    0.022
  45. LP (   2) O  11                /129. RY*(   3) C  10                    0.64    2.00    0.047
  45. LP (   2) O  11                /213. RY*(   1) H  29                    0.93    1.84    0.054
  45. LP (   2) O  11                /242. BD*(   1) C  10 - H  27            2.83    0.71    0.059
  45. LP (   2) O  11                /243. BD*(   1) C  10 - H  28            3.21    0.72    0.063


 Natural Bond Orbitals (Summary):

                                                            Principal Delocalizations
           NBO                        Occupancy    Energy   (geminal,vicinal,remote)
 ====================================================================================
 Molecular unit  1  (C10H18O)
     1. BD (   1) C   1 - C   2          0.98959    -0.76805  222(g),227(v),225(v),73(v)
                                                    64(v),221(g),218(g),219(g)
                                                    220(g)
     2. BD (   1) C   1 - H  12          0.97356    -0.62231  40(v),222(v),57(v)
     3. BD (   1) C   1 - H  13          0.97248    -0.62185  40(v),222(v),55(v)
     4. BD (   1) C   1 - H  14          0.99402    -0.63326  221(v),56(v),230(r)
     5. BD (   1) C   2 - C   3          0.98847    -0.76234  226(v),222(g),73(v),220(v)
                                                    46(v),217(g),223(g)
     6. BD (   1) C   2 - C   4          0.99017    -0.88763  226(g),217(g),221(g),82(v)
                                                    227(g),64(v),46(v)
     7. BD (   1) C   3 - H  15          0.97313    -0.61650  40(v),222(v),57(v)
     8. BD (   1) C   3 - H  16          0.96999    -0.61734  40(v),222(v),55(v)
     9. BD (   1) C   3 - H  17          0.99431    -0.62164  217(v)
    10. BD (   1) C   4 - C   5          0.98792    -0.77563  221(v),222(g),55(v),231(v)
                                                    228(g),92(v),229(g),230(g)
                                                    56(v)
    11. BD (   1) C   4 - H  18          0.98741    -0.64902  217(v),230(v),222(g),56(v)
                                                    55(v),82(v)
    12. BD (   1) C   5 - C   6          0.93061    -0.73710  41(v),42(v),74(v),235(v)
                                                    101(v),231(g),226(g),222(v)
                                                    230(g),229(g),233(g)
    13. BD (   1) C   5 - H  19          0.97244    -0.62855  41(v),233(v),222(v),91(v)
    14. BD (   1) C   5 - H  20          0.98636    -0.63967  227(v),232(v),75(v)
    15. BD (   1) C   6 - C   7          0.98342    -0.76750  239(v),235(g),118(v),226(v)
                                                    236(v),228(g),234(g),109(v)
                                                    83(v),233(g),232(g)
    16. BD (   1) C   6 - H  21          0.98899    -0.63295  234(v),230(v)
    17. BD (   1) C   6 - H  22          0.97263    -0.62765  42(v),229(v),235(v),82(v)
                                                    100(v)
    18. BD (   1) C   7 - C   8          0.98940    -0.76903  235(g),240(v),232(v),118(v)
                                                    91(v),231(g),236(g),237(g)
                                                    238(g)
    19. BD (   1) C   7 - C   9          0.98968    -0.88725  231(g),234(g),239(g),240(g)
                                                    91(v),127(v),238(v),109(v)
                                                    241(v),228(v),233(v)
    20. BD (   1) C   8 - H  23          0.99191    -0.63321  231(v),42(v),243(r)
    21. BD (   1) C   8 - H  24          0.97251    -0.62826  42(v),235(v),100(v)
    22. BD (   1) C   8 - H  25          0.98319    -0.62720  42(v),235(v),100(v)
    23. BD (   1) C   9 - C  10          0.99042    -0.77970  231(v),235(g),100(v),244(v)
                                                    137(v),243(g),242(g)
    24. BD (   1) C   9 - H  26          0.98646    -0.64611  234(v),243(v),235(g),241(v)
                                                    100(v),102(v)
    25. BD (   1) C  10 - O  11          0.99427    -0.94497  235(v),43(v),214(v)
    26. BD (   1) C  10 - H  27          0.94837    -0.63401  43(v),235(v),136(v),120(v)
                                                    119(v),241(g)
    27. BD (   1) C  10 - H  28          0.97626    -0.64281  240(v),43(v),136(v),120(v)
    28. BD (   1) O  11 - H  29          0.99371    -0.82616  239(v),130(v),119(r)
    29. CR (   1) C   1                  0.99958   -10.21081  222(v),55(v),149(v),145(v)
                                                    153(v),221(v)
    30. CR (   1) C   2                  0.99942   -10.24325  226(v),76(v),47(v),75(v)
                                                    65(v),222(g),227(v)
    31. CR (   1) C   3                  0.99958   -10.20578  222(v),55(v),161(v),157(v)
                                                    165(v),217(v),61(v)
    32. CR (   1) C   4                  0.99939   -10.22903  56(v),217(v),221(v),84(v)
                                                    222(g),169(v)
    33. CR (   1) C   5                  0.99954   -10.23070  222(v),177(v),173(v),94(v)
                                                    75(v)
    34. CR (   1) C   6                  0.99952   -10.22733  235(v),85(v),100(v),185(v)
                                                    181(v),234(v)
    35. CR (   1) C   7                  0.99942   -10.23950  239(v),93(v),110(v),119(v)
                                                    235(g),121(v),240(v),120(v)
    36. CR (   1) C   8                  0.99959   -10.21301  235(v),100(v),189(v),193(v)
                                                    197(v),231(v)
    37. CR (   1) C   9                  0.99938   -10.22614  102(v),234(v),231(v),101(v)
                                                    235(g),128(v),201(v)
    38. CR (   1) C  10                  0.99954   -10.27898  235(v),241(g),205(v),209(v)
                                                    119(v)
    39. CR (   1) O  11                  0.99988   -19.08986  127(v),131(v),130(v)
    40. LP*(   1) C   2                  0.31133    -0.23348  41(v),218(v),224(v),223(v)
                                                    219(v),62(g),43(r),74(v)
                                                    66(v),48(v),78(v)
    41. LP*(   1) C   4                  0.33481    -0.24332  40(v),42(r),228(v),74(g)
                                                    229(v),62(v),43(r),231(r)
    42. LP (   1) C   7                  0.36881    -0.24390  43(v),41(r),237(v),228(v)
                                                    233(v),238(v),122(v),101(g)
                                                    111(v),107(g),40(r)
    43. LP*(   1) C   9                  0.32316    -0.23687  42(v),242(v),241(v),107(v)
                                                    41(r),120(g),40(r),119(g)
                                                    243(v)
    44. LP (   1) O  11                  0.99083    -0.70692  242(v),243(v),239(v),127(v)
                                                    215(v),128(v)
    45. LP (   2) O  11                  0.92489    -0.41915  243(v),242(v),213(v),129(v)
                                                    43(r),127(v)
    46. RY*(   1) C   1                  0.00180     0.60318   
    47. RY*(   2) C   1                  0.00057     0.55182   
    48. RY*(   3) C   1                  0.00029     0.95860   
    49. RY*(   4) C   1                  0.00006     0.62245   
    50. RY*(   5) C   1                  0.00001     2.09674   
    51. RY*(   6) C   1                  0.00000     2.07058   
    52. RY*(   7) C   1                  0.00001     1.62321   
    53. RY*(   8) C   1                  0.00001     2.07747   
    54. RY*(   9) C   1                  0.00000     2.12729   
    55. RY*(   1) C   2                  0.00260     0.98070   
    56. RY*(   2) C   2                  0.00137     0.67609   
    57. RY*(   3) C   2                  0.00088     0.94072   
    58. RY*(   4) C   2                  0.00030     1.88510   
    59. RY*(   5) C   2                  0.00023     1.73652   
    60. RY*(   6) C   2                  0.00019     1.19851   
    61. RY*(   7) C   2                  0.00010     1.65003   
    62. RY*(   8) C   2                  0.00003     1.29508   
    63. RY*(   9) C   2                  0.00001     2.00249   
    64. RY*(   1) C   3                  0.00210     0.58287   
    65. RY*(   2) C   3                  0.00046     0.57023   
    66. RY*(   3) C   3                  0.00030     0.96170   
    67. RY*(   4) C   3                  0.00006     0.63086   
    68. RY*(   5) C   3                  0.00002     2.11573   
    69. RY*(   6) C   3                  0.00000     1.72869   
    70. RY*(   7) C   3                  0.00000     1.97093   
    71. RY*(   8) C   3                  0.00000     2.09033   
    72. RY*(   9) C   3                  0.00000     2.07211   
    73. RY*(   1) C   4                  0.00321     0.90574   
    74. RY*(   2) C   4                  0.00192     0.57770   
    75. RY*(   3) C   4                  0.00077     0.71718   
    76. RY*(   4) C   4                  0.00045     0.51691   
    77. RY*(   5) C   4                  0.00010     1.89830   
    78. RY*(   6) C   4                  0.00005     1.84050   
    79. RY*(   7) C   4                  0.00002     2.18377   
    80. RY*(   8) C   4                  0.00001     1.79101   
    81. RY*(   9) C   4                  0.00001     2.05937   
    82. RY*(   1) C   5                  0.00275     0.80639   
    83. RY*(   2) C   5                  0.00144     0.76644   
    84. RY*(   3) C   5                  0.00047     0.86722   
    85. RY*(   4) C   5                  0.00025     0.73584   
    86. RY*(   5) C   5                  0.00015     1.60355   
    87. RY*(   6) C   5                  0.00007     1.92645   
    88. RY*(   7) C   5                  0.00006     1.93093   
    89. RY*(   8) C   5                  0.00003     2.17835   
    90. RY*(   9) C   5                  0.00001     2.04424   
    91. RY*(   1) C   6                  0.00323     0.78275   
    92. RY*(   2) C   6                  0.00129     0.87211   
    93. RY*(   3) C   6                  0.00063     0.66679   
    94. RY*(   4) C   6                  0.00036     0.88135   
    95. RY*(   5) C   6                  0.00013     1.69588   
    96. RY*(   6) C   6                  0.00006     1.85649   
    97. RY*(   7) C   6                  0.00005     1.91400   
    98. RY*(   8) C   6                  0.00001     2.16741   
    99. RY*(   9) C   6                  0.00001     2.01426   
   100. RY*(   1) C   7                  0.00241     0.98056   
   101. RY*(   2) C   7                  0.00171     0.70561   
   102. RY*(   3) C   7                  0.00131     0.71116   
   103. RY*(   4) C   7                  0.00052     0.70601   
   104. RY*(   5) C   7                  0.00025     2.11459   
   105. RY*(   6) C   7                  0.00016     1.65354   
   106. RY*(   7) C   7                  0.00013     1.94595   
   107. RY*(   8) C   7                  0.00004     1.68425   
   108. RY*(   9) C   7                  0.00001     2.01809   
   109. RY*(   1) C   8                  0.00167     0.61730   
   110. RY*(   2) C   8                  0.00065     0.57373   
   111. RY*(   3) C   8                  0.00037     0.93277   
   112. RY*(   4) C   8                  0.00006     0.65974   
   113. RY*(   5) C   8                  0.00001     2.01466   
   114. RY*(   6) C   8                  0.00000     2.11232   
   115. RY*(   7) C   8                  0.00001     1.56190   
   116. RY*(   8) C   8                  0.00001     2.13894   
   117. RY*(   9) C   8                  0.00000     2.15187   
   118. RY*(   1) C   9                  0.00316     0.91223   
   119. RY*(   2) C   9                  0.00186     0.57307   
   120. RY*(   3) C   9                  0.00076     0.72062   
   121. RY*(   4) C   9                  0.00063     0.48222   
   122. RY*(   5) C   9                  0.00009     1.65353   
   123. RY*(   6) C   9                  0.00007     1.96310   
   124. RY*(   7) C   9                  0.00002     2.21173   
   125. RY*(   8) C   9                  0.00002     2.08675   
   126. RY*(   9) C   9                  0.00000     1.81709   
   127. RY*(   1) C  10                  0.00176     0.65243   
   128. RY*(   2) C  10                  0.00161     1.02195   
   129. RY*(   3) C  10                  0.00090     1.58401   
   130. RY*(   4) C  10                  0.00048     1.08933   
   131. RY*(   5) C  10                  0.00024     1.29211   
   132. RY*(   6) C  10                  0.00015     1.56005   
   133. RY*(   7) C  10                  0.00004     1.63200   
   134. RY*(   8) C  10                  0.00001     1.46762   
   135. RY*(   9) C  10                  0.00000     2.02679   
   136. RY*(   1) O  11                  0.00080     1.00534   
   137. RY*(   2) O  11                  0.00066     1.22546   
   138. RY*(   3) O  11                  0.00003     1.28424   
   139. RY*(   4) O  11                  0.00003     1.31154   
   140. RY*(   5) O  11                  0.00000     2.74421   
   141. RY*(   6) O  11                  0.00000     2.84401   
   142. RY*(   7) O  11                  0.00000     2.67650   
   143. RY*(   8) O  11                  0.00000     2.73373   
   144. RY*(   9) O  11                  0.00000     2.56781   
   145. RY*(   1) H  12                  0.00055     0.31825   
   146. RY*(   2) H  12                  0.00010     1.67067   
   147. RY*(   3) H  12                  0.00008     1.63489   
   148. RY*(   4) H  12                  0.00002     2.10860   
   149. RY*(   1) H  13                  0.00053     0.32059   
   150. RY*(   2) H  13                  0.00010     1.66429   
   151. RY*(   3) H  13                  0.00007     1.64157   
   152. RY*(   4) H  13                  0.00002     2.10820   
   153. RY*(   1) H  14                  0.00054     0.34391   
   154. RY*(   2) H  14                  0.00008     1.69695   
   155. RY*(   3) H  14                  0.00008     1.62569   
   156. RY*(   4) H  14                  0.00002     2.09932   
   157. RY*(   1) H  15                  0.00055     0.32348   
   158. RY*(   2) H  15                  0.00010     1.66899   
   159. RY*(   3) H  15                  0.00007     1.64212   
   160. RY*(   4) H  15                  0.00002     2.11084   
   161. RY*(   1) H  16                  0.00053     0.32661   
   162. RY*(   2) H  16                  0.00010     1.66707   
   163. RY*(   3) H  16                  0.00008     1.63361   
   164. RY*(   4) H  16                  0.00001     2.11199   
   165. RY*(   1) H  17                  0.00057     0.32090   
   166. RY*(   2) H  17                  0.00007     1.67018   
   167. RY*(   3) H  17                  0.00007     1.62596   
   168. RY*(   4) H  17                  0.00001     2.11388   
   169. RY*(   1) H  18                  0.00106     0.25135   
   170. RY*(   2) H  18                  0.00006     1.54277   
   171. RY*(   3) H  18                  0.00005     1.89679   
   172. RY*(   4) H  18                  0.00003     2.12519   
   173. RY*(   1) H  19                  0.00099     0.24753   
   174. RY*(   2) H  19                  0.00008     1.70797   
   175. RY*(   3) H  19                  0.00006     1.67252   
   176. RY*(   4) H  19                  0.00002     2.17271   
   177. RY*(   1) H  20                  0.00107     0.36322   
   178. RY*(   2) H  20                  0.00010     1.73290   
   179. RY*(   3) H  20                  0.00006     1.66078   
   180. RY*(   4) H  20                  0.00003     2.18213   
   181. RY*(   1) H  21                  0.00114     0.27078   
   182. RY*(   2) H  21                  0.00007     1.69740   
   183. RY*(   3) H  21                  0.00005     1.68198   
   184. RY*(   4) H  21                  0.00002     2.16824   
   185. RY*(   1) H  22                  0.00100     0.26361   
   186. RY*(   2) H  22                  0.00009     1.71100   
   187. RY*(   3) H  22                  0.00006     1.69761   
   188. RY*(   4) H  22                  0.00002     2.17420   
   189. RY*(   1) H  23                  0.00062     0.33708   
   190. RY*(   2) H  23                  0.00008     1.67304   
   191. RY*(   3) H  23                  0.00008     1.62694   
   192. RY*(   4) H  23                  0.00002     2.12082   
   193. RY*(   1) H  24                  0.00061     0.32778   
   194. RY*(   2) H  24                  0.00011     1.67411   
   195. RY*(   3) H  24                  0.00009     1.65288   
   196. RY*(   4) H  24                  0.00002     2.11484   
   197. RY*(   1) H  25                  0.00063     0.30951   
   198. RY*(   2) H  25                  0.00009     1.66398   
   199. RY*(   3) H  25                  0.00007     1.64555   
   200. RY*(   4) H  25                  0.00002     2.13036   
   201. RY*(   1) H  26                  0.00149     0.24223   
   202. RY*(   2) H  26                  0.00006     1.78546   
   203. RY*(   3) H  26                  0.00004     2.19917   
   204. RY*(   4) H  26                  0.00005     1.60112   
   205. RY*(   1) H  27                  0.00090     0.23781   
   206. RY*(   2) H  27                  0.00015     1.62587   
   207. RY*(   3) H  27                  0.00007     1.75335   
   208. RY*(   4) H  27                  0.00001     2.10175   
   209. RY*(   1) H  28                  0.00090     0.29880   
   210. RY*(   2) H  28                  0.00013     1.63728   
   211. RY*(   3) H  28                  0.00006     1.67189   
   212. RY*(   4) H  28                  0.00002     2.12355   
   213. RY*(   1) H  29                  0.00075     1.42237   
   214. RY*(   2) H  29                  0.00066     1.03509   
   215. RY*(   3) H  29                  0.00041     1.14796   
   216. RY*(   4) H  29                  0.00001     2.16725   
   217. BD*(   1) C   1 - C   2          0.01144     0.27691   
   218. BD*(   1) C   1 - H  12          0.00308     0.30630   
   219. BD*(   1) C   1 - H  13          0.00304     0.30858   
   220. BD*(   1) C   1 - H  14          0.00311     0.31707   
   221. BD*(   1) C   2 - C   3          0.00895     0.27991   
   222. BD*(   1) C   2 - C   4          0.01138     0.51105   
   223. BD*(   1) C   3 - H  15          0.00310     0.31301   
   224. BD*(   1) C   3 - H  16          0.00295     0.31219   
   225. BD*(   1) C   3 - H  17          0.00249     0.32284   
   226. BD*(   1) C   4 - C   5          0.00916     0.28275   
   227. BD*(   1) C   4 - H  18          0.00894     0.31258   
   228. BD*(   1) C   5 - C   6          0.01382     0.22109   
   229. BD*(   1) C   5 - H  19          0.00674     0.29673   
   230. BD*(   1) C   5 - H  20          0.00840     0.30183   
   231. BD*(   1) C   6 - C   7          0.01359     0.27127   
   232. BD*(   1) C   6 - H  21          0.00677     0.30295   
   233. BD*(   1) C   6 - H  22          0.00744     0.29544   
   234. BD*(   1) C   7 - C   8          0.01181     0.27332   
   235. BD*(   1) C   7 - C   9          0.01069     0.51097   
   236. BD*(   1) C   8 - H  23          0.00304     0.31822   
   237. BD*(   1) C   8 - H  24          0.00402     0.29925   
   238. BD*(   1) C   8 - H  25          0.00342     0.30434   
   239. BD*(   1) C   9 - C  10          0.01104     0.28646   
   240. BD*(   1) C   9 - H  26          0.00884     0.32001   
   241. BD*(   1) C  10 - O  11          0.00587     0.16299   
   242. BD*(   1) C  10 - H  27          0.01039     0.29299   
   243. BD*(   1) C  10 - H  28          0.01354     0.30400   
   244. BD*(   1) O  11 - H  29          0.00236     0.31927   
       -------------------------------
              Total Lewis   40.75106  ( 97.0263%)
        Valence non-Lewis    1.17871  (  2.8065%)
        Rydberg non-Lewis    0.07022  (  0.1672%)
       -------------------------------
            Total unit  1   42.00000  (100.0000%)
           Charge unit  1    1.00000
 Unable to Open any file for archive entry.
 1\1\GINC-COMPUTE-1-13\SP\UB3LYP\def2SVP\C10H18O1(1+,2)\ZAHRT2\08-Jan-2
 021\0\\# b3lyp/def2svp geom=NewRedundant pop=NBO\\9\\1,2\C,0,-3.240212
 8515,-1.0986033533,0.6110990738\C,0,-3.0720202516,0.0039942552,-0.4019
 990451\C,0,-4.28565764,0.2548471086,-1.2601055389\C,0,-1.9490683684,0.
 7267031401,-0.5601047637\C,0,-0.651589488,0.5903499854,0.1837131703\C,
 0,0.4525374889,-0.0676063478,-0.6743850418\C,0,1.7976719182,-0.1401290
 688,0.010006203\C,0,1.8520685506,-1.0025491644,1.2457148506\C,0,2.8407
 229272,0.5576610554,-0.4697615069\C,0,4.2273441897,0.6467119803,0.0884
 561918\O,0,5.1453526193,0.6160130537,-0.9911886681\H,0,-3.48862049,-2.
 049705136,0.1078529307\H,0,-4.0830247786,-0.8791107153,1.290338584\H,0
 ,-2.3452833733,-1.266962795,1.2241793933\H,0,-5.1599339761,0.523503365
 5,-0.64029634\H,0,-4.5700440344,-0.654730831,-1.8189796436\H,0,-4.1176
 782721,1.0644778556,-1.9853418449\H,0,-1.9516971192,1.4894685976,-1.34
 95670091\H,0,-0.2967993593,1.5908893848,0.48907307\H,0,-0.7898519173,0
 .0157095007,1.1115434015\H,0,0.54862085,0.4852440645,-1.6225557797\H,0
 ,0.1172112529,-1.0879169878,-0.9372556672\H,0,2.8790774155,-1.23456569
 05,1.5593509571\H,0,1.3530919249,-0.5104740423,2.0986727147\H,0,1.3203
 447745,-1.9544098362,1.0776882875\H,0,2.6972499919,1.1631496152,-1.372
 4189635\H,0,4.3244052581,1.5963797379,0.6600330838\H,0,4.4193474548,-0
 .1720994792,0.8088633294\H,0,6.0264353033,0.7937607471,-0.6401362156\\
 Version=ES64L-G16RevC.01\State=2-A\HF=-466.4574055\S2=0.752466\S2-1=0.
 \S2A=0.750004\RMSD=3.102e-09\Dipole=-0.415329,0.1277396,0.6170346\Quad
 rupole=28.7592249,-13.7543859,-15.004839,5.4820913,7.5229514,-1.776476
 2\PG=C01 [X(C10H18O1)]\\@
 The archive entry for this job was punched.


 NOT WHAT WE DID SHALL BE THE TEST
 WHEN ACT AND WILL ARE DONE,
 BUT WHAT OUR LORD INFERS WE WOULD-
 HAD WE DIVINER BEEN.
           EMILY DICKINSON  POEMS NO. CLXXV
 File lengths (MBytes):  RWF=     61 Int=      0 D2E=      0 Chk=      5 Scr=      1
 Normal termination of Gaussian 16
