# Supplementary material for: Machine-Learning-Guided Discovery of Electrochemical Reactions
Source: J Am Chem Soc. 2022 Dec 2;144(49):22599–610. doi: 10.1021/jacs.2c08997 (PMC9756344; doi:10.1021/jacs.2c08997)
Supplement: Supplementary file 3 — ja2c08997_si_003.zip [file ja2c08997_si_003.zip › Oxidation Site Selectivity/Rlogs_notimes/8.log]

 Entering Gaussian System, Link 0=g16
 Input=8.com
 Output=8.log
 Initial command:
  
 Copyright (c) 1988-2019, Gaussian, Inc.  All Rights Reserved.
  
 This is part of the Gaussian(R) 16 program.  It is based on
 the Gaussian(R) 09 system (copyright 2009, Gaussian, Inc.),
 the Gaussian(R) 03 system (copyright 2003, Gaussian, Inc.),
 the Gaussian(R) 98 system (copyright 1998, Gaussian, Inc.),
 the Gaussian(R) 94 system (copyright 1995, Gaussian, Inc.),
 the Gaussian 92(TM) system (copyright 1992, Gaussian, Inc.),
 the Gaussian 90(TM) system (copyright 1990, Gaussian, Inc.),
 the Gaussian 88(TM) system (copyright 1988, Gaussian, Inc.),
 the Gaussian 86(TM) system (copyright 1986, Carnegie Mellon
 University), and the Gaussian 82(TM) system (copyright 1983,
 Carnegie Mellon University). Gaussian is a federally registered
 trademark of Gaussian, Inc.
  
 This software contains proprietary and confidential information,
 including trade secrets, belonging to Gaussian, Inc.
  
 This software is provided under written license and may be
 used, copied, transmitted, or stored only in accord with that
 written license.
  
 The following legend is applicable only to US Government
 contracts under FAR:
  
                    RESTRICTED RIGHTS LEGEND
  
 Use, reproduction and disclosure by the US Government is
 subject to restrictions as set forth in subparagraphs (a)
 and (c) of the Commercial Computer Software - Restricted
 Rights clause in FAR 52.227-19.
  
 Gaussian, Inc.
 340 Quinnipiac St., Bldg. 40, Wallingford CT 06492
  
  
 ---------------------------------------------------------------
 Warning -- This program may not be used in any manner that
 competes with the business of Gaussian, Inc. or will provide
 assistance to any competitor of Gaussian, Inc.  The licensee
 of this program is prohibited from giving any competitor of
 Gaussian, Inc. access to this program.  By using this program,
 the user acknowledges that Gaussian, Inc. is engaged in the
 business of creating and licensing software in the field of
 computational chemistry and represents and warrants to the
 licensee that it is not a competitor of Gaussian, Inc. and that
 it will not use this program in any manner prohibited above.
 ---------------------------------------------------------------
  

 Cite this work as:
 Gaussian 16, Revision C.01,
 M. J. Frisch, G. W. Trucks, H. B. Schlegel, G. E. Scuseria, 
 M. A. Robb, J. R. Cheeseman, G. Scalmani, V. Barone, 
 G. A. Petersson, H. Nakatsuji, X. Li, M. Caricato, A. V. Marenich, 
 J. Bloino, B. G. Janesko, R. Gomperts, B. Mennucci, H. P. Hratchian, 
 J. V. Ortiz, A. F. Izmaylov, J. L. Sonnenberg, D. Williams-Young, 
 F. Ding, F. Lipparini, F. Egidi, J. Goings, B. Peng, A. Petrone, 
 T. Henderson, D. Ranasinghe, V. G. Zakrzewski, J. Gao, N. Rega, 
 G. Zheng, W. Liang, M. Hada, M. Ehara, K. Toyota, R. Fukuda, 
 J. Hasegawa, M. Ishida, T. Nakajima, Y. Honda, O. Kitao, H. Nakai, 
 T. Vreven, K. Throssell, J. A. Montgomery, Jr., J. E. Peralta, 
 F. Ogliaro, M. J. Bearpark, J. J. Heyd, E. N. Brothers, K. N. Kudin, 
 V. N. Staroverov, T. A. Keith, R. Kobayashi, J. Normand, 
 K. Raghavachari, A. P. Rendell, J. C. Burant, S. S. Iyengar, 
 J. Tomasi, M. Cossi, J. M. Millam, M. Klene, C. Adamo, R. Cammi, 
 J. W. Ochterski, R. L. Martin, K. Morokuma, O. Farkas, 
 J. B. Foresman, and D. J. Fox, Gaussian, Inc., Wallingford CT, 2019.
 
 ******************************************
 Gaussian 16:  ES64L-G16RevC.01  3-Jul-2019
                 9-Jan-2021 
 ******************************************
 %nprocshared=16
 Will use up to   16 processors via shared memory.
 %mem=7GB
 -----------------------------------------
 # b3lyp/def2svp geom=NewRedundant pop=NBO
 -----------------------------------------
 1/29=4000,38=1,172=1/1;
 2/12=2,17=6,18=5,40=1/2;
 3/5=43,7=101,11=2,25=1,30=1,74=-5/1,2,3;
 4//1;
 5/5=2,38=5/2;
 6/7=2,8=2,9=2,10=2,28=1,40=1/1,7;
 99/5=1,9=1/99;
 -
 8
 -
 Symbolic Z-matrix:
 Charge = -1 Multiplicity = 2
 C                     2.79608   0.3297    0.25305 
 C                     1.54252  -0.50443  -0.00456 
 C                     0.24742   0.30556   0.0784 
 C                    -1.00802  -0.52558  -0.17872 
 C                    -2.29346   0.28024  -0.09599 
 O                    -3.38225  -0.58435  -0.34899 
 H                     2.88742   1.14943  -0.47915 
 H                     3.71106  -0.27995   0.18663 
 H                     2.77192   0.78701   1.25639 
 H                     1.60892  -0.97777  -1.00065 
 H                     1.49441  -1.33709   0.72002 
 H                     0.17984   0.77938   1.07551 
 H                     0.29448   1.1391   -0.64708 
 H                    -0.95709  -0.99446  -1.17684 
 H                    -1.07185  -1.35455   0.54754 
 H                    -2.36951   0.74843   0.90829 
 H                    -2.25374   1.11169  -0.83128 
 H                    -4.19817  -0.07237  -0.29638 
 C                    -2.29346   0.28024  -0.09599 
 
                          Input orientation:                          
 ---------------------------------------------------------------------
 Center     Atomic      Atomic             Coordinates (Angstroms)
 Number     Number       Type             X           Y           Z
 ---------------------------------------------------------------------
      1          6           0        2.796077    0.329701    0.253046
      2          6           0        1.542519   -0.504429   -0.004563
      3          6           0        0.247422    0.305563    0.078395
      4          6           0       -1.008017   -0.525584   -0.178715
      5          6           0       -2.293459    0.280241   -0.095985
      6          8           0       -3.382245   -0.584348   -0.348989
      7          1           0        2.887419    1.149431   -0.479151
      8          1           0        3.711059   -0.279953    0.186627
      9          1           0        2.771920    0.787010    1.256389
     10          1           0        1.608923   -0.977772   -1.000653
     11          1           0        1.494414   -1.337088    0.720023
     12          1           0        0.179842    0.779385    1.075509
     13          1           0        0.294478    1.139100   -0.647078
     14          1           0       -0.957090   -0.994460   -1.176845
     15          1           0       -1.071846   -1.354550    0.547536
     16          1           0       -2.369507    0.748429    0.908289
     17          1           0       -2.253741    1.111692   -0.831284
     18          1           0       -4.198170   -0.072368   -0.296375
     19          6           0       -2.293459    0.280241   -0.095985
 ---------------------------------------------------------------------
                    Distance matrix (angstroms):
                    1          2          3          4          5
     1  C    0.000000
     2  C    1.527594   0.000000
     3  C    2.554746   1.529786   0.000000
     4  C    3.922889   2.556562   1.527429   0.000000
     5  C    5.101730   3.916477   2.546984   1.519394   0.000000
     6  O    6.274520   4.937440   3.761527   2.381051   1.413146
     7  H    1.102911   2.183860   2.827110   4.250924   5.267238
     8  H    1.101490   2.188495   3.514444   4.739566   6.037211
     9  H    1.102911   2.183860   2.827110   4.250924   5.267238
    10  H    2.165775   1.104835   2.159856   2.780006   4.198763
    11  H    2.165775   1.104835   2.159856   2.780006   4.198763
    12  H    2.779091   2.161393   1.106033   2.164955   2.781863
    13  H    2.779091   2.161393   1.106033   2.164955   2.781863
    14  H    4.228978   2.804001   2.171760   1.103948   2.139860
    15  H    4.228978   2.804001   2.171759   1.103948   2.139860
    16  H    5.223786   4.207957   2.780859   2.158320   1.110654
    17  H    5.223786   4.207957   2.780859   2.158320   1.110654
    18  H    7.027305   5.764316   4.477340   3.224333   1.947412
    19  C    5.101730   3.916477   2.546984   1.519394   0.000000
                    6          7          8          9         10
     6  O    0.000000
     7  H    6.506275   0.000000
     8  H    7.120007   1.778983   0.000000
     9  H    6.506275   1.776735   1.778983   0.000000
    10  H    5.048882   2.536041   2.513078   3.092128   0.000000
    11  H    5.048882   3.092128   2.513078   2.536041   1.761519
    12  H    4.071539   3.144022   3.792334   2.598393   3.072511
    13  H    4.071539   2.598393   3.792334   3.144022   2.516730
    14  H    2.595171   4.456826   4.915404   4.795809   2.572110
    15  H    2.595171   4.795809   4.915404   4.456826   3.118554
    16  H    2.093486   5.451703   6.208997   5.153342   4.738327
    17  H    2.093486   5.153343   6.208997   5.451703   4.394851
    18  H    0.964689   7.192479   7.926681   7.192480   5.919298
    19  C    1.413146   5.267238   6.037211   5.267238   4.198763
                   11         12         13         14         15
    11  H    0.000000
    12  H    2.516730   0.000000
    13  H    3.072511   1.763474   0.000000
    14  H    3.118554   3.084192   2.529656   0.000000
    15  H    2.572110   2.529656   3.084192   1.765311   0.000000
    16  H    4.394851   2.555015   3.109439   3.062739   2.497317
    17  H    4.738327   3.109439   2.555015   2.497317   3.062739
    18  H    5.919298   4.666319   4.666319   3.482826   3.482826
    19  C    4.198763   2.781863   2.781863   2.139860   2.139860
                   16         17         18         19
    16  H    0.000000
    17  H    1.780864   0.000000
    18  H    2.338575   2.338574   0.000000
    19  C    1.110654   1.110654   1.947412   0.000000
 Small interatomic distances encountered:     19     5
 Problem with the distance matrix.
 File lengths (MBytes):  RWF=      6 Int=      0 D2E=      0 Chk=      1 Scr=      1
