# Supplementary material for: Machine-Learning-Guided Discovery of Electrochemical Reactions
Source: J Am Chem Soc. 2022 Dec 2;144(49):22599–610. doi: 10.1021/jacs.2c08997 (PMC9756344; doi:10.1021/jacs.2c08997)
Supplement: Supplementary file 3 — ja2c08997_si_003.zip [file ja2c08997_si_003.zip › Oxidation Site Selectivity/Rlogs_notimes/3.log]

 Entering Gaussian System, Link 0=g16
 Input=3.com
 Output=3.log
 Initial command:
  
 Copyright (c) 1988-2019, Gaussian, Inc.  All Rights Reserved.
  
 This is part of the Gaussian(R) 16 program.  It is based on
 the Gaussian(R) 09 system (copyright 2009, Gaussian, Inc.),
 the Gaussian(R) 03 system (copyright 2003, Gaussian, Inc.),
 the Gaussian(R) 98 system (copyright 1998, Gaussian, Inc.),
 the Gaussian(R) 94 system (copyright 1995, Gaussian, Inc.),
 the Gaussian 92(TM) system (copyright 1992, Gaussian, Inc.),
 the Gaussian 90(TM) system (copyright 1990, Gaussian, Inc.),
 the Gaussian 88(TM) system (copyright 1988, Gaussian, Inc.),
 the Gaussian 86(TM) system (copyright 1986, Carnegie Mellon
 University), and the Gaussian 82(TM) system (copyright 1983,
 Carnegie Mellon University). Gaussian is a federally registered
 trademark of Gaussian, Inc.
  
 This software contains proprietary and confidential information,
 including trade secrets, belonging to Gaussian, Inc.
  
 This software is provided under written license and may be
 used, copied, transmitted, or stored only in accord with that
 written license.
  
 The following legend is applicable only to US Government
 contracts under FAR:
  
                    RESTRICTED RIGHTS LEGEND
  
 Use, reproduction and disclosure by the US Government is
 subject to restrictions as set forth in subparagraphs (a)
 and (c) of the Commercial Computer Software - Restricted
 Rights clause in FAR 52.227-19.
  
 Gaussian, Inc.
 340 Quinnipiac St., Bldg. 40, Wallingford CT 06492
  
  
 ---------------------------------------------------------------
 Warning -- This program may not be used in any manner that
 competes with the business of Gaussian, Inc. or will provide
 assistance to any competitor of Gaussian, Inc.  The licensee
 of this program is prohibited from giving any competitor of
 Gaussian, Inc. access to this program.  By using this program,
 the user acknowledges that Gaussian, Inc. is engaged in the
 business of creating and licensing software in the field of
 computational chemistry and represents and warrants to the
 licensee that it is not a competitor of Gaussian, Inc. and that
 it will not use this program in any manner prohibited above.
 ---------------------------------------------------------------
  

 Cite this work as:
 Gaussian 16, Revision C.01,
 M. J. Frisch, G. W. Trucks, H. B. Schlegel, G. E. Scuseria, 
 M. A. Robb, J. R. Cheeseman, G. Scalmani, V. Barone, 
 G. A. Petersson, H. Nakatsuji, X. Li, M. Caricato, A. V. Marenich, 
 J. Bloino, B. G. Janesko, R. Gomperts, B. Mennucci, H. P. Hratchian, 
 J. V. Ortiz, A. F. Izmaylov, J. L. Sonnenberg, D. Williams-Young, 
 F. Ding, F. Lipparini, F. Egidi, J. Goings, B. Peng, A. Petrone, 
 T. Henderson, D. Ranasinghe, V. G. Zakrzewski, J. Gao, N. Rega, 
 G. Zheng, W. Liang, M. Hada, M. Ehara, K. Toyota, R. Fukuda, 
 J. Hasegawa, M. Ishida, T. Nakajima, Y. Honda, O. Kitao, H. Nakai, 
 T. Vreven, K. Throssell, J. A. Montgomery, Jr., J. E. Peralta, 
 F. Ogliaro, M. J. Bearpark, J. J. Heyd, E. N. Brothers, K. N. Kudin, 
 V. N. Staroverov, T. A. Keith, R. Kobayashi, J. Normand, 
 K. Raghavachari, A. P. Rendell, J. C. Burant, S. S. Iyengar, 
 J. Tomasi, M. Cossi, J. M. Millam, M. Klene, C. Adamo, R. Cammi, 
 J. W. Ochterski, R. L. Martin, K. Morokuma, O. Farkas, 
 J. B. Foresman, and D. J. Fox, Gaussian, Inc., Wallingford CT, 2019.
 
 ******************************************
 Gaussian 16:  ES64L-G16RevC.01  3-Jul-2019
                 9-Jan-2021 
 ******************************************
 %nprocshared=16
 Will use up to   16 processors via shared memory.
 %mem=7GB
 -----------------------------------------
 # b3lyp/def2svp geom=NewRedundant pop=NBO
 -----------------------------------------
 1/29=4000,38=1,172=1/1;
 2/12=2,17=6,18=5,40=1/2;
 3/5=43,7=101,11=2,25=1,30=1,74=-5/1,2,3;
 4//1;
 5/5=2,38=5/2;
 6/7=2,8=2,9=2,10=2,28=1,40=1/1,7;
 99/5=1,9=1/99;
 -
 3
 -
 Symbolic Z-matrix:
 Charge = -1 Multiplicity = 2
 C                    -0.98803  -0.16544   0.18154 
 C                     0.5193   -0.16365   0.01064 
 O                     0.90038   1.07435  -0.55629 
 H                    -1.29969   0.66092   0.83929 
 H                    -1.33263  -1.11417   0.62193 
 H                    -1.48385  -0.02956  -0.7923 
 H                     0.82066  -1.01502  -0.63518 
 H                     1.00479  -0.32467   0.99609 
 H                     1.85907   1.07724  -0.66573 
 
                          Input orientation:                          
 ---------------------------------------------------------------------
 Center     Atomic      Atomic             Coordinates (Angstroms)
 Number     Number       Type             X           Y           Z
 ---------------------------------------------------------------------
      1          6           0       -0.988030   -0.165442    0.181537
      2          6           0        0.519301   -0.163649    0.010641
      3          8           0        0.900378    1.074352   -0.556293
      4          1           0       -1.299686    0.660924    0.839293
      5          1           0       -1.332630   -1.114171    0.621934
      6          1           0       -1.483849   -0.029563   -0.792297
      7          1           0        0.820660   -1.015023   -0.635177
      8          1           0        1.004787   -0.324672    0.996090
      9          1           0        1.859067    1.077242   -0.665727
 ---------------------------------------------------------------------
                    Distance matrix (angstroms):
                    1          2          3          4          5
     1  C    0.000000
     2  C    1.516989   0.000000
     3  O    2.376461   1.413959   0.000000
     4  H    1.101205   2.162244   2.637966   0.000000
     5  H    1.101265   2.169521   3.341284   1.788657   0.000000
     6  H    1.101205   2.162244   2.637966   1.781228   1.788657
     7  H    2.158742   1.110287   2.092383   3.078754   2.495360
     8  H    2.158742   1.110287   2.092383   2.511291   2.495360
     9  H    3.219950   1.947371   0.964918   3.523652   4.080109
                    6          7          8          9
     6  H    0.000000
     7  H    2.511291   0.000000
     8  H    3.078754   1.780876   0.000000
     9  H    3.523652   2.335978   2.335978   0.000000
 Stoichiometry    C2H6O(1-,2)
 Framework group  CS[SG(C2H2O),X(H4)]
 Deg. of freedom    13
 Full point group                 CS      NOp   2
 Largest Abelian subgroup         CS      NOp   2
 Largest concise Abelian subgroup CS      NOp   2
                         Standard orientation:                         
 ---------------------------------------------------------------------
 Center     Atomic      Atomic             Coordinates (Angstroms)
 Number     Number       Type             X           Y           Z
 ---------------------------------------------------------------------
      1          6           0        1.168452   -0.418140   -0.000000
      2          6           0        0.000000    0.549318   -0.000000
      3          8           0       -1.198118   -0.201544    0.000000
      4          1           0        1.130122   -1.064662    0.890614
      5          1           0        2.127320    0.123486   -0.000000
      6          1           0        1.130122   -1.064662   -0.890614
      7          1           0        0.064609    1.209379   -0.890438
      8          1           0        0.064609    1.209379    0.890438
      9          1           0       -1.942550    0.412369    0.000000
 ---------------------------------------------------------------------
 Rotational constants (GHZ):          35.1791439           9.3672895           8.1613579
 Standard basis: def2SVP (5D, 7F)
 There are    51 symmetry adapted cartesian basis functions of A'  symmetry.
 There are    24 symmetry adapted cartesian basis functions of A"  symmetry.
 There are    48 symmetry adapted basis functions of A'  symmetry.
 There are    24 symmetry adapted basis functions of A"  symmetry.
    72 basis functions,   117 primitive gaussians,    75 cartesian basis functions
    14 alpha electrons       13 beta electrons
       nuclear repulsion energy        81.7066997384 Hartrees.
 NAtoms=    9 NActive=    9 NUniq=    7 SFac= 1.65D+00 NAtFMM=   60 NAOKFM=F Big=F
 Integral buffers will be    131072 words long.
 Raffenetti 2 integral format.
 Two-electron integral symmetry is turned on.
 One-electron integrals computed using PRISM.
   2 Symmetry operations used in ECPInt.
 ECPInt:  NShTT=     666 NPrTT=    2268 LenC2=     667 LenP2D=    2070.
 LDataN:  DoStor=T MaxTD1= 4 Len=   56
 NBasis=    72 RedAO= T EigKep=  3.75D-03  NBF=    48    24
 NBsUse=    72 1.00D-06 EigRej= -1.00D+00 NBFU=    48    24
 ExpMin= 1.22D-01 ExpMax= 2.27D+03 ExpMxC= 3.41D+02 IAcc=3 IRadAn=         5 AccDes= 0.00D+00
 Harris functional with IExCor=  402 and IRadAn=       5 diagonalized for initial guess.
 HarFok:  IExCor=  402 AccDes= 0.00D+00 IRadAn=         5 IDoV= 1 UseB2=F ITyADJ=14
 ICtDFT=  3500011 ScaDFX=  1.000000  1.000000  1.000000  1.000000
 FoFCou: FMM=F IPFlag=           0 FMFlag=      100000 FMFlg1=           0
         NFxFlg=           0 DoJE=T BraDBF=F KetDBF=T FulRan=T
         wScrn=  0.000000 ICntrl=       500 IOpCl=  0 I1Cent=   200000004 NGrid=           0
         NMat0=    1 NMatS0=      1 NMatT0=    0 NMatD0=    1 NMtDS0=    0 NMtDT0=    0
 Petite list used in FoFCou.
 Initial guess orbital symmetries:
 Alpha Orbitals:
       Occupied  (A') (A') (A') (A') (A') (A') (A') (A") (A') (A')
                 (A") (A') (A") (A')
       Virtual   (A') (A") (A') (A') (A') (A") (A') (A") (A') (A')
                 (A') (A") (A') (A') (A') (A") (A') (A") (A') (A')
                 (A') (A') (A") (A') (A") (A') (A") (A') (A") (A')
                 (A") (A') (A") (A') (A") (A') (A") (A') (A") (A')
                 (A') (A") (A') (A') (A') (A') (A") (A') (A') (A')
                 (A") (A") (A') (A") (A") (A') (A') (A')
 Beta  Orbitals:
       Occupied  (A') (A') (A') (A') (A') (A') (A') (A") (A') (A')
                 (A") (A') (A")
       Virtual   (A') (A') (A") (A') (A') (A') (A") (A') (A") (A')
                 (A') (A') (A") (A') (A') (A') (A") (A') (A") (A')
                 (A') (A') (A') (A") (A') (A") (A') (A") (A') (A")
                 (A') (A") (A') (A") (A') (A") (A') (A") (A') (A")
                 (A') (A') (A") (A') (A') (A') (A') (A") (A') (A')
                 (A') (A") (A") (A') (A") (A") (A') (A') (A')
 The electronic state of the initial guess is 2-A'.
 Initial guess <Sx>= 0.0000 <Sy>= 0.0000 <Sz>= 0.5000 <S**2>= 0.7500 S= 0.5000
 Keep R1 and R2 ints in memory in symmetry-blocked form, NReq=17879945.
 Requested convergence on RMS density matrix=1.00D-08 within 128 cycles.
 Requested convergence on MAX density matrix=1.00D-06.
 Requested convergence on             energy=1.00D-06.
 No special actions if energy rises.
 Integral accuracy reduced to 1.0D-05 until final iterations.
 Initial convergence to 1.0D-05 achieved.  Increase integral accuracy.
 SCF Done:  E(UB3LYP) =  -154.803831601     A.U. after   19 cycles
            NFock= 19  Conv=0.30D-08     -V/T= 2.0071
 <Sx>= 0.0000 <Sy>= 0.0000 <Sz>= 0.5000 <S**2>= 0.7508 S= 0.5004
 <L.S>= 0.000000000000E+00
 Annihilation of the first spin contaminant:
 S**2 before annihilation     0.7508,   after     0.7500

 **********************************************************************

            Population analysis using the SCF Density.

 **********************************************************************

 Orbital symmetries:
 Alpha Orbitals:
       Occupied  (A') (A') (A') (A') (A') (A') (A') (A") (A') (A')
                 (A") (A') (A") (A')
       Virtual   (A') (A") (A') (A') (A") (A') (A') (A") (A') (A')
                 (A') (A") (A') (A') (A') (A") (A') (A') (A") (A')
                 (A') (A') (A") (A') (A") (A') (A") (A') (A") (A')
                 (A") (A') (A") (A') (A") (A') (A") (A') (A") (A')
                 (A') (A") (A') (A') (A') (A') (A") (A') (A') (A')
                 (A") (A") (A') (A") (A") (A') (A') (A')
 Beta  Orbitals:
       Occupied  (A') (A') (A') (A') (A') (A') (A') (A") (A') (A')
                 (A") (A') (A")
       Virtual   (A') (A') (A") (A') (A') (A") (A') (A') (A") (A')
                 (A') (A') (A") (A') (A') (A') (A") (A') (A") (A')
                 (A') (A') (A') (A") (A') (A") (A') (A") (A') (A")
                 (A') (A") (A') (A") (A') (A") (A') (A") (A') (A")
                 (A') (A') (A") (A') (A') (A') (A') (A") (A') (A')
                 (A') (A") (A") (A') (A") (A") (A') (A') (A')
 The electronic state is 2-A'.
 Alpha  occ. eigenvalues --  -18.89562 -10.00896  -9.98046  -0.77824  -0.53529
 Alpha  occ. eigenvalues --   -0.39462  -0.30010  -0.25461  -0.19497  -0.18439
 Alpha  occ. eigenvalues --   -0.16349  -0.11558  -0.04829   0.18818
 Alpha virt. eigenvalues --    0.24535   0.28583   0.28644   0.29940   0.33250
 Alpha virt. eigenvalues --    0.40956   0.42948   0.61861   0.63246   0.66229
 Alpha virt. eigenvalues --    0.70659   0.76807   0.78772   0.82084   0.83201
 Alpha virt. eigenvalues --    0.84969   0.86962   0.87620   0.87872   0.92343
 Alpha virt. eigenvalues --    1.07748   1.19330   1.21394   1.28083   1.41081
 Alpha virt. eigenvalues --    1.48202   1.56522   1.61915   1.69333   1.71921
 Alpha virt. eigenvalues --    1.72467   1.91796   1.93214   1.94625   1.96511
 Alpha virt. eigenvalues --    2.00937   2.02161   2.06415   2.09076   2.09289
 Alpha virt. eigenvalues --    2.23908   2.36105   2.40502   2.44628   2.57187
 Alpha virt. eigenvalues --    2.59789   2.68069   2.74968   2.87308   2.98141
 Alpha virt. eigenvalues --    3.06224   3.11460   3.13331   3.21336   3.31571
 Alpha virt. eigenvalues --    3.37580   3.55271   3.98637
  Beta  occ. eigenvalues --  -18.89316 -10.00660  -9.97887  -0.77337  -0.53104
  Beta  occ. eigenvalues --   -0.38805  -0.29221  -0.25258  -0.19180  -0.18027
  Beta  occ. eigenvalues --   -0.16158  -0.11140  -0.04544
  Beta virt. eigenvalues --    0.24018   0.26788   0.29392   0.30543   0.31291
  Beta virt. eigenvalues --    0.34067   0.41667   0.43272   0.62052   0.63413
  Beta virt. eigenvalues --    0.66679   0.71046   0.77176   0.79416   0.82929
  Beta virt. eigenvalues --    0.84188   0.85223   0.87522   0.88130   0.88556
  Beta virt. eigenvalues --    0.92489   1.08075   1.19685   1.21658   1.28514
  Beta virt. eigenvalues --    1.41366   1.48480   1.56695   1.62392   1.70117
  Beta virt. eigenvalues --    1.72229   1.72698   1.92293   1.93392   1.94838
  Beta virt. eigenvalues --    1.96684   2.01307   2.02486   2.06808   2.09398
  Beta virt. eigenvalues --    2.09535   2.24274   2.36332   2.41099   2.45958
  Beta virt. eigenvalues --    2.57759   2.60315   2.68368   2.75337   2.87674
  Beta virt. eigenvalues --    2.98589   3.06628   3.11733   3.13690   3.21701
  Beta virt. eigenvalues --    3.32037   3.38084   3.55792   3.99338
          Condensed to atoms (all electrons):
               1          2          3          4          5          6
     1  C    6.233242   0.964657  -0.073844  -0.090097  -0.562781  -0.090097
     2  C    0.964657   6.538541   0.597801  -0.172958  -0.386632  -0.172958
     3  O   -0.073844   0.597801   8.151976   0.001190   0.002606   0.001190
     4  H   -0.090097  -0.172958   0.001190   0.987014   0.167423   0.065738
     5  H   -0.562781  -0.386632   0.002606   0.167423   1.494969   0.167423
     6  H   -0.090097  -0.172958   0.001190   0.065738   0.167423   0.987014
     7  H   -0.270637  -0.671847  -0.122202   0.064057   0.176838   0.079636
     8  H   -0.270637  -0.671847  -0.122202   0.079636   0.176838   0.064057
     9  H   -0.033468  -0.539461  -0.135508   0.027582   0.018429   0.027582
               7          8          9
     1  C   -0.270637  -0.270637  -0.033468
     2  C   -0.671847  -0.671847  -0.539461
     3  O   -0.122202  -0.122202  -0.135508
     4  H    0.064057   0.079636   0.027582
     5  H    0.176838   0.176838   0.018429
     6  H    0.079636   0.064057   0.027582
     7  H    1.565535   0.273893   0.224951
     8  H    0.273893   1.565535   0.224951
     9  H    0.224951   0.224951   1.437566
          Atomic-Atomic Spin Densities.
               1          2          3          4          5          6
     1  C    1.626557   0.530881   0.006140  -0.435906  -0.899559  -0.435906
     2  C    0.530881   2.301553   0.223871  -0.154929  -0.384504  -0.154929
     3  O    0.006140   0.223871   0.390363  -0.007126  -0.002087  -0.007126
     4  H   -0.435906  -0.154929  -0.007126   0.209935   0.191804   0.105817
     5  H   -0.899559  -0.384504  -0.002087   0.191804   0.758822   0.191804
     6  H   -0.435906  -0.154929  -0.007126   0.105817   0.191804   0.209935
     7  H   -0.236702  -1.027771  -0.086315   0.049342   0.178432   0.097450
     8  H   -0.236702  -1.027771  -0.086315   0.097450   0.178432   0.049342
     9  H   -0.044073  -0.514457  -0.453751   0.027808   0.019290   0.027808
               7          8          9
     1  C   -0.236702  -0.236702  -0.044073
     2  C   -1.027771  -1.027771  -0.514457
     3  O   -0.086315  -0.086315  -0.453751
     4  H    0.049342   0.097450   0.027808
     5  H    0.178432   0.178432   0.019290
     6  H    0.097450   0.049342   0.027808
     7  H    0.713372   0.341082   0.229895
     8  H    0.341082   0.713372   0.229895
     9  H    0.229895   0.229895   0.914867
 Mulliken charges and spin densities:
               1          2
     1  C    0.193661  -0.125271
     2  C    0.514703  -0.208058
     3  O   -0.301008  -0.022346
     4  H   -0.129586   0.084195
     5  H   -0.255111   0.232433
     6  H   -0.129586   0.084195
     7  H   -0.320225   0.258784
     8  H   -0.320225   0.258784
     9  H   -0.252623   0.437283
 Sum of Mulliken charges =  -1.00000   1.00000
 Mulliken charges and spin densities with hydrogens summed into heavy atoms:
               1          2
     1  C   -0.320621   0.275552
     2  C   -0.125747   0.309511
     3  O   -0.553631   0.414936
 Electronic spatial extent (au):  <R**2>=            220.4452
 Charge=             -1.0000 electrons
 Dipole moment (field-independent basis, Debye):
    X=              0.9058    Y=             -1.1628    Z=              0.0000  Tot=              1.4740
 Quadrupole moment (field-independent basis, Debye-Ang):
   XX=            -36.1242   YY=            -29.2128   ZZ=            -28.1311
   XY=              0.0781   XZ=              0.0000   YZ=             -0.0000
 Traceless Quadrupole moment (field-independent basis, Debye-Ang):
   XX=             -4.9681   YY=              1.9432   ZZ=              3.0249
   XY=              0.0781   XZ=              0.0000   YZ=             -0.0000
 Octapole moment (field-independent basis, Debye-Ang**2):
  XXX=             -8.1285  YYY=            -10.3032  ZZZ=             -0.0000  XYY=             -2.0802
  XXY=             -4.1847  XXZ=              0.0000  XZZ=             -2.3710  YZZ=             -4.8741
  YYZ=              0.0000  XYZ=              0.0000
 Hexadecapole moment (field-independent basis, Debye-Ang**3):
 XXXX=           -272.5644 YYYY=           -101.4798 ZZZZ=            -63.9211 XXXY=             16.4442
 XXXZ=             -0.0000 YYYX=             15.9152 YYYZ=              0.0000 ZZZX=             -0.0000
 ZZZY=              0.0000 XXYY=            -56.9531 XXZZ=            -49.9874 YYZZ=            -30.7310
 XXYZ=              0.0000 YYXZ=              0.0000 ZZXY=              5.5362
 N-N= 8.170669973838D+01 E-N=-5.305391819292D+02  KE= 1.537062952914D+02
 Symmetry A'   KE= 1.452796357594D+02
 Symmetry A"   KE= 8.426659532009D+00
 Symmetry A'   SP= 1.000000000000D+00
 Symmetry A"   SP=-8.568503979262D-15
                          Isotropic Fermi Contact Couplings
        Atom                 a.u.       MegaHertz       Gauss      10(-4) cm-1
     1  C(13)              0.16676     187.47311      66.89507      62.53430
     2  C(13)              0.14067     158.13528      56.42660      52.74825
     3  O(17)              0.43284    -262.38565     -93.62572     -87.52243
     4  H(1)              -0.00115      -5.14652      -1.83641      -1.71670
     5  H(1)               0.00123       5.50813       1.96544       1.83731
     6  H(1)              -0.00115      -5.14652      -1.83641      -1.71670
     7  H(1)              -0.00276     -12.31983      -4.39602      -4.10945
     8  H(1)              -0.00276     -12.31983      -4.39602      -4.10945
     9  H(1)               0.00740      33.08901      11.80698      11.03730
 --------------------------------------------------------
       Center         ----  Spin Dipole Couplings  ----
                      3XX-RR        3YY-RR        3ZZ-RR
 --------------------------------------------------------
     1   Atom        0.020510     -0.003804     -0.016706
     2   Atom       -0.030313      0.106358     -0.076045
     3   Atom        0.070562     -0.021384     -0.049178
     4   Atom       -0.002640     -0.003604      0.006244
     5   Atom        0.006150      0.002340     -0.008490
     6   Atom       -0.002640     -0.003604      0.006244
     7   Atom       -0.009280     -0.014093      0.023373
     8   Atom       -0.009280     -0.014093      0.023373
     9   Atom        0.012825      0.001923     -0.014749
 --------------------------------------------------------
                        XY            XZ            YZ
 --------------------------------------------------------
     1   Atom       -0.031512      0.000000     -0.000000
     2   Atom        0.048498      0.000000     -0.000000
     3   Atom       -0.053008      0.000000      0.000000
     4   Atom        0.002114     -0.007590     -0.006933
     5   Atom        0.010701      0.000000      0.000000
     6   Atom        0.002114      0.007590      0.006933
     7   Atom       -0.001443      0.002690     -0.013826
     8   Atom       -0.001443     -0.002690      0.013826
     9   Atom       -0.023522      0.000000      0.000000
 --------------------------------------------------------


 ---------------------------------------------------------------------------------
              Anisotropic Spin Dipole Couplings in Principal Axis System
 ---------------------------------------------------------------------------------

       Atom             a.u.   MegaHertz   Gauss  10(-4) cm-1        Axes

              Baa    -0.0254    -3.411    -1.217    -1.138  0.5657  0.8246  0.0000
     1 C(13)  Bbb    -0.0167    -2.242    -0.800    -0.748 -0.0000 -0.0000  1.0000
              Bcc     0.0421     5.653     2.017     1.886  0.8246 -0.5657  0.0000
 
              Baa    -0.0760   -10.205    -3.641    -3.404 -0.0000  0.0000  1.0000
     2 C(13)  Bbb    -0.0458    -6.142    -2.192    -2.049  0.9528 -0.3037  0.0000
              Bcc     0.1218    16.347     5.833     5.453  0.3037  0.9528 -0.0000
 
              Baa    -0.0492     3.558     1.270     1.187 -0.0000 -0.0000  1.0000
     3 O(17)  Bbb    -0.0456     3.298     1.177     1.100  0.4152  0.9097  0.0000
              Bcc     0.0948    -6.856    -2.447    -2.287  0.9097 -0.4152  0.0000
 
              Baa    -0.0083    -4.416    -1.576    -1.473  0.5479  0.6066  0.5760
     4 H(1)   Bbb    -0.0053    -2.803    -1.000    -0.935  0.7157 -0.6964  0.0525
              Bcc     0.0135     7.220     2.576     2.408 -0.4330 -0.3835  0.8157
 
              Baa    -0.0085    -4.530    -1.616    -1.511 -0.0000  0.0000  1.0000
     5 H(1)   Bbb    -0.0066    -3.534    -1.261    -1.179 -0.6422  0.7666 -0.0000
              Bcc     0.0151     8.064     2.878     2.690  0.7666  0.6422  0.0000
 
              Baa    -0.0083    -4.416    -1.576    -1.473  0.5479  0.6066 -0.5760
     6 H(1)   Bbb    -0.0053    -2.803    -1.000    -0.935  0.7157 -0.6964 -0.0525
              Bcc     0.0135     7.220     2.576     2.408  0.4330  0.3835  0.8157
 
              Baa    -0.0187    -9.963    -3.555    -3.323  0.0575  0.9495  0.3085
     7 H(1)   Bbb    -0.0095    -5.064    -1.807    -1.689  0.9951 -0.0297 -0.0940
              Bcc     0.0282    15.027     5.362     5.012  0.0800 -0.3124  0.9466
 
              Baa    -0.0187    -9.963    -3.555    -3.323  0.0575  0.9495 -0.3085
     8 H(1)   Bbb    -0.0095    -5.064    -1.807    -1.689  0.9951 -0.0297  0.0940
              Bcc     0.0282    15.027     5.362     5.012 -0.0800  0.3124  0.9466
 
              Baa    -0.0168    -8.948    -3.193    -2.985  0.6222  0.7829 -0.0000
     9 H(1)   Bbb    -0.0147    -7.869    -2.808    -2.625  0.0000  0.0000  1.0000
              Bcc     0.0315    16.817     6.001     5.610  0.7829 -0.6222  0.0000
 

 ---------------------------------------------------------------------------------

 ******************************Gaussian NBO Version 3.1******************************
             N A T U R A L   A T O M I C   O R B I T A L   A N D
          N A T U R A L   B O N D   O R B I T A L   A N A L Y S I S
 ******************************Gaussian NBO Version 3.1******************************
       /RESON  / : Allow strongly delocalized NBO set

 Analyzing the SCF density

 Job title: 3                                                               

 Storage needed:     15894 in NPA,     21047 in NBO ( 939523601 available)
 GSVD:  LWork=        2742 too small for GESVD, short by        1845 words or        1845 for optimal perf.


 NATURAL POPULATIONS:  Natural atomic orbital occupancies 
                                                          
   NAO  Atom  No  lang   Type(AO)    Occupancy
 --------------------------------------------
     1    C    1  S      Cor( 1S)     1.99921
     2    C    1  S      Val( 2S)     1.11429
     3    C    1  S      Ryd( 3S)     0.00088
     4    C    1  px     Val( 2p)     1.15349
     5    C    1  px     Ryd( 3p)     0.00293
     6    C    1  py     Val( 2p)     1.16129
     7    C    1  py     Ryd( 3p)     0.00161
     8    C    1  pz     Val( 2p)     1.19402
     9    C    1  pz     Ryd( 3p)     0.00055
    10    C    1  dxy    Ryd( 3d)     0.00071
    11    C    1  dxz    Ryd( 3d)     0.00015
    12    C    1  dyz    Ryd( 3d)     0.00089
    13    C    1  dx2y2  Ryd( 3d)     0.00038
    14    C    1  dz2    Ryd( 3d)     0.00046

    15    C    2  S      Cor( 1S)     1.99925
    16    C    2  S      Val( 2S)     0.99664
    17    C    2  S      Ryd( 3S)     0.00624
    18    C    2  px     Val( 2p)     0.80605
    19    C    2  px     Ryd( 3p)     0.00324
    20    C    2  py     Val( 2p)     1.04666
    21    C    2  py     Ryd( 3p)     0.00407
    22    C    2  pz     Val( 2p)     1.16710
    23    C    2  pz     Ryd( 3p)     0.00150
    24    C    2  dxy    Ryd( 3d)     0.00194
    25    C    2  dxz    Ryd( 3d)     0.00119
    26    C    2  dyz    Ryd( 3d)     0.00122
    27    C    2  dx2y2  Ryd( 3d)     0.00145
    28    C    2  dz2    Ryd( 3d)     0.00093

    29    O    3  S      Cor( 1S)     1.99974
    30    O    3  S      Val( 2S)     1.69380
    31    O    3  S      Ryd( 3S)     0.00634
    32    O    3  px     Val( 2p)     1.41641
    33    O    3  px     Ryd( 3p)     0.00353
    34    O    3  py     Val( 2p)     1.72598
    35    O    3  py     Ryd( 3p)     0.00111
    36    O    3  pz     Val( 2p)     1.95333
    37    O    3  pz     Ryd( 3p)     0.00181
    38    O    3  dxy    Ryd( 3d)     0.00136
    39    O    3  dxz    Ryd( 3d)     0.00008
    40    O    3  dyz    Ryd( 3d)     0.00086
    41    O    3  dx2y2  Ryd( 3d)     0.00072
    42    O    3  dz2    Ryd( 3d)     0.00064

    43    H    4  S      Val( 1S)     0.82234
    44    H    4  S      Ryd( 2S)     0.03202
    45    H    4  px     Ryd( 2p)     0.00019
    46    H    4  py     Ryd( 2p)     0.00035
    47    H    4  pz     Ryd( 2p)     0.00052

    48    H    5  S      Val( 1S)     0.86551
    49    H    5  S      Ryd( 2S)     0.08932
    50    H    5  px     Ryd( 2p)     0.00055
    51    H    5  py     Ryd( 2p)     0.00027
    52    H    5  pz     Ryd( 2p)     0.00021

    53    H    6  S      Val( 1S)     0.82234
    54    H    6  S      Ryd( 2S)     0.03202
    55    H    6  px     Ryd( 2p)     0.00019
    56    H    6  py     Ryd( 2p)     0.00035
    57    H    6  pz     Ryd( 2p)     0.00052

    58    H    7  S      Val( 1S)     0.89159
    59    H    7  S      Ryd( 2S)     0.10629
    60    H    7  px     Ryd( 2p)     0.00014
    61    H    7  py     Ryd( 2p)     0.00040
    62    H    7  pz     Ryd( 2p)     0.00057

    63    H    8  S      Val( 1S)     0.89159
    64    H    8  S      Ryd( 2S)     0.10629
    65    H    8  px     Ryd( 2p)     0.00014
    66    H    8  py     Ryd( 2p)     0.00040
    67    H    8  pz     Ryd( 2p)     0.00057

    68    H    9  S      Val( 1S)     0.73172
    69    H    9  S      Ryd( 2S)     0.12538
    70    H    9  px     Ryd( 2p)     0.00161
    71    H    9  py     Ryd( 2p)     0.00130
    72    H    9  pz     Ryd( 2p)     0.00131


 Summary of Natural Population Analysis:                  
                                                          
                                       Natural Population 
                Natural  -----------------------------------------------
    Atom  No    Charge         Core      Valence    Rydberg      Total
 -----------------------------------------------------------------------
      C    1   -0.63085      1.99921     4.62309    0.00855     6.63085
      C    2   -0.03745      1.99925     4.01644    0.02176     6.03745
      O    3   -0.80571      1.99974     6.78952    0.01645     8.80571
      H    4    0.14459      0.00000     0.82234    0.03308     0.85541
      H    5    0.04414      0.00000     0.86551    0.09036     0.95586
      H    6    0.14459      0.00000     0.82234    0.03308     0.85541
      H    7    0.00101      0.00000     0.89159    0.10740     0.99899
      H    8    0.00101      0.00000     0.89159    0.10740     0.99899
      H    9    0.13869      0.00000     0.73172    0.12959     0.86131
 =======================================================================
   * Total *   -1.00000      5.99820    20.45414    0.54766    27.00000

                                 Natural Population      
 --------------------------------------------------------
   Core                       5.99820 ( 99.9700% of   6)
   Valence                   20.45414 ( 97.4007% of  21)
   Natural Minimal Basis     26.45234 ( 97.9716% of  27)
   Natural Rydberg Basis      0.54766 (  2.0284% of  27)
 --------------------------------------------------------

    Atom  No          Natural Electron Configuration
 ----------------------------------------------------------------------------
      C    1      [core]2S( 1.11)2p( 3.51)3p( 0.01)
      C    2      [core]2S( 1.00)2p( 3.02)3S( 0.01)3p( 0.01)3d( 0.01)
      O    3      [core]2S( 1.69)2p( 5.10)3S( 0.01)3p( 0.01)
      H    4            1S( 0.82)2S( 0.03)
      H    5            1S( 0.87)2S( 0.09)
      H    6            1S( 0.82)2S( 0.03)
      H    7            1S( 0.89)2S( 0.11)
      H    8            1S( 0.89)2S( 0.11)
      H    9            1S( 0.73)2S( 0.13)


 ***************************************************
 *******         Alpha spin orbitals         *******
 ***************************************************


 NATURAL POPULATIONS:  Natural atomic orbital occupancies 
                                                          
   NAO  Atom  No  lang   Type(AO)    Occupancy      Energy
 ----------------------------------------------------------
     1    C    1  S      Cor( 1S)     0.99963      -9.86281
     2    C    1  S      Val( 2S)     0.57010      -0.04137
     3    C    1  S      Ryd( 3S)     0.00053       1.00231
     4    C    1  px     Val( 2p)     0.58133       0.12761
     5    C    1  px     Ryd( 3p)     0.00202       0.75122
     6    C    1  py     Val( 2p)     0.58187       0.12878
     7    C    1  py     Ryd( 3p)     0.00097       0.74463
     8    C    1  pz     Val( 2p)     0.59712       0.13028
     9    C    1  pz     Ryd( 3p)     0.00027       0.76793
    10    C    1  dxy    Ryd( 3d)     0.00034       2.54794
    11    C    1  dxz    Ryd( 3d)     0.00007       2.25390
    12    C    1  dyz    Ryd( 3d)     0.00045       2.65398
    13    C    1  dx2y2  Ryd( 3d)     0.00023       2.34965
    14    C    1  dz2    Ryd( 3d)     0.00022       2.51444

    15    C    2  S      Cor( 1S)     0.99974      -9.90192
    16    C    2  S      Val( 2S)     0.50673       0.00080
    17    C    2  S      Ryd( 3S)     0.00407       0.92509
    18    C    2  px     Val( 2p)     0.41248       0.15422
    19    C    2  px     Ryd( 3p)     0.00197       0.73888
    20    C    2  py     Val( 2p)     0.54446       0.14975
    21    C    2  py     Ryd( 3p)     0.00245       0.73752
    22    C    2  pz     Val( 2p)     0.58155       0.15733
    23    C    2  pz     Ryd( 3p)     0.00074       0.84891
    24    C    2  dxy    Ryd( 3d)     0.00094       2.48549
    25    C    2  dxz    Ryd( 3d)     0.00060       2.21403
    26    C    2  dyz    Ryd( 3d)     0.00062       2.65422
    27    C    2  dx2y2  Ryd( 3d)     0.00075       2.32488
    28    C    2  dz2    Ryd( 3d)     0.00045       2.46465

    29    O    3  S      Cor( 1S)     0.99987     -18.71166
    30    O    3  S      Val( 2S)     0.86473      -0.62506
    31    O    3  S      Ryd( 3S)     0.00558       1.56275
    32    O    3  px     Val( 2p)     0.71121      -0.04622
    33    O    3  px     Ryd( 3p)     0.00266       1.40930
    34    O    3  py     Val( 2p)     0.86615      -0.07885
    35    O    3  py     Ryd( 3p)     0.00060       1.33338
    36    O    3  pz     Val( 2p)     0.97642      -0.06408
    37    O    3  pz     Ryd( 3p)     0.00088       1.26591
    38    O    3  dxy    Ryd( 3d)     0.00066       3.58593
    39    O    3  dxz    Ryd( 3d)     0.00004       3.02107
    40    O    3  dyz    Ryd( 3d)     0.00044       2.98018
    41    O    3  dx2y2  Ryd( 3d)     0.00038       3.13135
    42    O    3  dz2    Ryd( 3d)     0.00032       3.24981

    43    H    4  S      Val( 1S)     0.41501       0.23879
    44    H    4  S      Ryd( 2S)     0.02984       0.51083
    45    H    4  px     Ryd( 2p)     0.00010       1.95258
    46    H    4  py     Ryd( 2p)     0.00017       2.15131
    47    H    4  pz     Ryd( 2p)     0.00026       2.34329

    48    H    5  S      Val( 1S)     0.46703       0.21034
    49    H    5  S      Ryd( 2S)     0.08478       0.51863
    50    H    5  px     Ryd( 2p)     0.00025       2.40865
    51    H    5  py     Ryd( 2p)     0.00013       2.06623
    52    H    5  pz     Ryd( 2p)     0.00011       1.95496

    53    H    6  S      Val( 1S)     0.41501       0.23879
    54    H    6  S      Ryd( 2S)     0.02984       0.51083
    55    H    6  px     Ryd( 2p)     0.00010       1.95258
    56    H    6  py     Ryd( 2p)     0.00017       2.15131
    57    H    6  pz     Ryd( 2p)     0.00026       2.34329

    58    H    7  S      Val( 1S)     0.46853       0.22421
    59    H    7  S      Ryd( 2S)     0.10115       0.53171
    60    H    7  px     Ryd( 2p)     0.00007       1.95690
    61    H    7  py     Ryd( 2p)     0.00020       2.19837
    62    H    7  pz     Ryd( 2p)     0.00028       2.35069

    63    H    8  S      Val( 1S)     0.46853       0.22421
    64    H    8  S      Ryd( 2S)     0.10115       0.53171
    65    H    8  px     Ryd( 2p)     0.00007       1.95690
    66    H    8  py     Ryd( 2p)     0.00020       2.19837
    67    H    8  pz     Ryd( 2p)     0.00028       2.35069

    68    H    9  S      Val( 1S)     0.48846       0.16982
    69    H    9  S      Ryd( 2S)     0.10328       0.70299
    70    H    9  px     Ryd( 2p)     0.00075       2.42600
    71    H    9  py     Ryd( 2p)     0.00063       2.24866
    72    H    9  pz     Ryd( 2p)     0.00067       1.86895


 Summary of Natural Population Analysis:                  
                                                          
                                       Natural Population 
                Natural  -----------------------------------------------
    Atom  No    Charge         Core      Valence    Rydberg      Total
 -----------------------------------------------------------------------
      C    1   -0.33516      0.99963     2.33043    0.00511     3.33516
      C    2   -0.05754      0.99974     2.04522    0.01258     3.05754
      O    3   -0.42995      0.99987     3.41852    0.01156     4.42995
      H    4    0.05461      0.00000     0.41501    0.03038     0.44539
      H    5   -0.05230      0.00000     0.46703    0.08527     0.55230
      H    6    0.05461      0.00000     0.41501    0.03038     0.44539
      H    7   -0.07023      0.00000     0.46853    0.10170     0.57023
      H    8   -0.07023      0.00000     0.46853    0.10170     0.57023
      H    9   -0.09380      0.00000     0.48846    0.10534     0.59380
 =======================================================================
   * Total *   -1.00000      2.99924    10.51673    0.48402    14.00000

                                 Natural Population      
 --------------------------------------------------------
   Core                       2.99924 ( 99.9748% of   3)
   Valence                   10.51673 ( 95.6067% of  11)
   Natural Minimal Basis     13.51598 ( 96.5427% of  14)
   Natural Rydberg Basis      0.48402 (  3.4573% of  14)
 --------------------------------------------------------

    Atom  No          Natural Electron Configuration
 ----------------------------------------------------------------------------
      C    1      [core]2S( 0.57)2p( 1.76)
      C    2      [core]2S( 0.51)2p( 1.54)3p( 0.01)
      O    3      [core]2S( 0.86)2p( 2.55)3S( 0.01)
      H    4            1S( 0.42)2S( 0.03)
      H    5            1S( 0.47)2S( 0.08)
      H    6            1S( 0.42)2S( 0.03)
      H    7            1S( 0.47)2S( 0.10)
      H    8            1S( 0.47)2S( 0.10)
      H    9            1S( 0.49)2S( 0.10)


 NATURAL BOND ORBITAL ANALYSIS, alpha spin orbitals:

                       Occupancies       Lewis Structure    Low   High
           Occ.    -------------------  -----------------   occ   occ
  Cycle   Thresh.   Lewis   Non-Lewis     CR  BD  3C  LP    (L)   (NL)   Dev
 =============================================================================
   1(1)    0.90    13.13270   0.86730      3   9   0   2     1      3    0.04
   2(2)    0.90    13.13270   0.86730      3   9   0   2     1      3    0.04
   3(1)    0.80    12.94535   1.05465      3   8   0   3     2      3    0.14
   4(2)    0.80    13.13270   0.86730      3   9   0   2     1      3    0.04
   5(3)    0.80    13.13270   0.86730      3   9   0   2     1      3    0.04
   6(1)    0.70    12.87361   1.12639      3   8   0   3     1      4    0.23
   7(2)    0.70    13.20112   0.79888      3   7   0   4     1      2    0.14
   8(3)    0.70    12.87361   1.12639      3   8   0   3     1      4    0.23
   9(4)    0.70    13.20112   0.79888      3   7   0   4     1      2    0.14

    The hybrids on atom  1 are linearly dependent.  An eigenvalue (  0.000055)
    of the hybrid overlap matrix is too small (<0.00010).

    PRJTHR will be raised from  0.200 to 0.250 and the NBO search repeated.


    The hybrids on atom  1 are linearly dependent.  An eigenvalue (  0.000055)
    of the hybrid overlap matrix is too small (<0.00010).

    PRJTHR will be raised from  0.250 to 0.300 and the NBO search repeated.


    The hybrids on atom  1 are linearly dependent.  An eigenvalue (  0.000055)
    of the hybrid overlap matrix is too small (<0.00010).

    PRJTHR will be raised from  0.300 to 0.350 and the NBO search repeated.


    The hybrids on atom  1 are linearly dependent.  An eigenvalue (  0.000055)
    of the hybrid overlap matrix is too small (<0.00010).

    PRJTHR will be raised from  0.350 to 0.400 and the NBO search repeated.


    The hybrids on atom  1 are linearly dependent.  An eigenvalue (  0.000055)
    of the hybrid overlap matrix is too small (<0.00010).

    PRJTHR will be raised from  0.400 to 0.450 and the NBO search repeated.


    The hybrids on atom  1 are linearly dependent.  An eigenvalue (  0.000055)
    of the hybrid overlap matrix is too small (<0.00010).

    PRJTHR will be raised from  0.450 to 0.500 and the NBO search repeated.

  10(1)    0.60    11.75584   2.24416      3   5   0   6     0      7    0.23
  11(2)    0.60    11.75649   2.24351      3   5   0   6     0      7    0.23
  12(3)    0.60    12.10253   1.89747      3   5   0   6     0      6    0.23
  13(4)    0.60    11.75584   2.24416      3   5   0   6     0      7    0.23
  14(5)    0.60    11.75649   2.24351      3   5   0   6     0      7    0.23
  15(6)    0.60    12.10253   1.89747      3   5   0   6     0      6    0.23
  16(1)    0.50    10.47126   3.52874      3   0   0  11     0      7    0.26
  17(2)    0.50    10.47126   3.52874      3   0   0  11     0      7    0.26
  18(1)    0.70    13.20112   0.79888      3   7   0   4     1      2    0.14
 -----------------------------------------------------------------------------

 Structure accepted: RESONANCE keyword permits strongly delocalized structure

 --------------------------------------------------------
   Core                      2.99925 ( 99.975% of   3)
   Valence Lewis            10.20187 ( 92.744% of  11)
  ==================       ============================
   Total Lewis              13.20112 ( 94.294% of  14)
  -----------------------------------------------------
   Valence non-Lewis         0.31282 (  2.234% of  14)
   Rydberg non-Lewis         0.48606 (  3.472% of  14)
  ==================       ============================
   Total non-Lewis           0.79888 (  5.706% of  14)
 --------------------------------------------------------


       (Occupancy)   Bond orbital/ Coefficients/ Hybrids
 ---------------------------------------------------------------------------------
     1. (0.99478) BD ( 1) C   1 - C   2  
                ( 51.39%)   0.7169* C   1 s( 30.51%)p 2.28( 69.45%)d 0.00(  0.04%)
                                            0.0005  0.5523  0.0100 -0.6389 -0.0121
                                            0.5349  0.0073 -0.0000  0.0000 -0.0168
                                            0.0000  0.0000  0.0036 -0.0098
                ( 48.61%)   0.6972* C   2 s( 28.95%)p 2.45( 70.99%)d 0.00(  0.05%)
                                            0.0002  0.5375  0.0259  0.6482  0.0082
                                           -0.5381 -0.0137  0.0000 -0.0000 -0.0200
                                            0.0000 -0.0000  0.0012 -0.0107
     2. (0.99432) BD ( 1) C   1 - H   4  
                ( 59.80%)   0.7733* C   1 s( 23.65%)p 3.23( 76.31%)d 0.00(  0.04%)
                                            0.0001  0.4863  0.0002 -0.0095  0.0016
                                           -0.5131 -0.0025  0.7069 -0.0018  0.0007
                                           -0.0004 -0.0170 -0.0061  0.0095
                ( 40.20%)   0.6340* H   4 s( 99.93%)p 0.00(  0.07%)
                                            0.9992 -0.0302  0.0025  0.0153 -0.0221
     3. (0.99457) BD ( 1) C   1 - H   5  
                ( 57.91%)   0.7610* C   1 s( 22.20%)p 3.50( 77.76%)d 0.00(  0.04%)
                                           -0.0002  0.4712 -0.0024  0.7686 -0.0011
                                            0.4320 -0.0091 -0.0000  0.0000  0.0154
                                            0.0000  0.0000  0.0091 -0.0097
                ( 42.09%)   0.6488* H   5 s( 99.93%)p 0.00(  0.07%)
                                            0.9979 -0.0596 -0.0226 -0.0127  0.0000
     4. (0.99432) BD ( 1) C   1 - H   6  
                ( 59.80%)   0.7733* C   1 s( 23.65%)p 3.23( 76.31%)d 0.00(  0.04%)
                                            0.0001  0.4863  0.0002 -0.0095  0.0016
                                           -0.5131 -0.0025 -0.7069  0.0018  0.0007
                                            0.0004  0.0170 -0.0061  0.0095
                ( 40.20%)   0.6340* H   6 s( 99.93%)p 0.00(  0.07%)
                                            0.9992 -0.0302  0.0025  0.0153  0.0221
     5. (0.99287) BD ( 1) C   2 - O   3  
                ( 32.79%)   0.5726* C   2 s( 20.52%)p 3.86( 79.21%)d 0.01(  0.28%)
                                           -0.0002  0.4505  0.0473 -0.7589 -0.0337
                                           -0.4627 -0.0298  0.0000 -0.0000  0.0415
                                            0.0000 -0.0000  0.0181 -0.0268
                ( 67.21%)   0.8198* O   3 s( 22.17%)p 3.51( 77.76%)d 0.00(  0.07%)
                                           -0.0001  0.4707  0.0075  0.8048  0.0120
                                            0.3604 -0.0013  0.0000  0.0000  0.0233
                                            0.0000  0.0000  0.0004 -0.0127
     6. (0.99305) BD ( 1) C   2 - H   7  
                ( 57.98%)   0.7615* C   2 s( 25.38%)p 2.94( 74.57%)d 0.00(  0.05%)
                                           -0.0000  0.5035 -0.0176 -0.0049 -0.0015
                                            0.4959 -0.0026 -0.7068  0.0124  0.0008
                                           -0.0035 -0.0174 -0.0069  0.0107
                ( 42.02%)   0.6482* H   7 s( 99.92%)p 0.00(  0.08%)
                                            0.9963 -0.0817 -0.0009 -0.0173  0.0216
     7. (0.99305) BD ( 1) C   2 - H   8  
                ( 57.98%)   0.7615* C   2 s( 25.38%)p 2.94( 74.57%)d 0.00(  0.05%)
                                           -0.0000  0.5035 -0.0176 -0.0049 -0.0015
                                            0.4959 -0.0026  0.7068 -0.0124  0.0008
                                            0.0035  0.0174 -0.0069  0.0107
                ( 42.02%)   0.6482* H   8 s( 99.92%)p 0.00(  0.08%)
                                            0.9963 -0.0817 -0.0009 -0.0173 -0.0216
     8. (0.99963) CR ( 1) C   1           s(100.00%)p 0.00(  0.00%)
                                            1.0000 -0.0003 -0.0000  0.0005  0.0000
                                           -0.0002 -0.0000  0.0000 -0.0000  0.0000
                                           -0.0000 -0.0000  0.0000  0.0000
     9. (0.99975) CR ( 1) C   2           s(100.00%)p 0.00(  0.00%)
                                            1.0000 -0.0000 -0.0000 -0.0003 -0.0000
                                            0.0001 -0.0000  0.0000 -0.0000  0.0000
                                            0.0000 -0.0000  0.0000 -0.0000
    10. (0.99987) CR ( 1) O   3           s(100.00%)
                                            1.0000  0.0002  0.0000 -0.0000 -0.0000
                                            0.0001  0.0000  0.0000  0.0000 -0.0000
                                            0.0000  0.0000 -0.0000 -0.0000
    11. (0.99226) LP ( 1) O   3           s( 50.96%)p 0.96( 49.01%)d 0.00(  0.03%)
                                           -0.0001  0.7138 -0.0116 -0.1075  0.0038
                                           -0.6917  0.0096  0.0000  0.0000 -0.0040
                                            0.0000  0.0000  0.0156  0.0041
    12. (0.97703) LP ( 2) O   3           s(  0.00%)p 1.00( 99.96%)d 0.00(  0.04%)
                                            0.0000  0.0000  0.0000  0.0000  0.0000
                                            0.0000  0.0000  0.9997 -0.0141  0.0000
                                            0.0019  0.0206  0.0000  0.0000
    13. (0.77411) LP ( 3) O   3           s( 26.88%)p 2.72( 73.06%)d 0.00(  0.06%)
                                           -0.0001  0.5184  0.0076 -0.5826 -0.0203
                                            0.6251  0.0041  0.0000  0.0000 -0.0165
                                            0.0000  0.0000 -0.0099 -0.0157
    14. (0.50150) LP ( 1) H   9           s( 99.91%)p 0.00(  0.09%)
                                            0.9842  0.1745  0.0240 -0.0189  0.0000
    15. (0.00221) RY*( 1) C   1           s(  3.09%)p30.48( 94.06%)d 0.92(  2.85%)
                                           -0.0000  0.0036  0.1756 -0.0121  0.9049
                                            0.0079 -0.3486  0.0000 -0.0000  0.1236
                                           -0.0000 -0.0000  0.1046  0.0480
    16. (0.00100) RY*( 2) C   1           s( 10.93%)p 7.16( 78.31%)d 0.98( 10.77%)
                                            0.0000 -0.0059  0.3305 -0.0077 -0.4156
                                           -0.0067 -0.7812 -0.0000  0.0000  0.1195
                                            0.0000  0.0000  0.3049 -0.0198
    17. (0.00042) RY*( 3) C   1           s( 68.27%)p 0.33( 22.75%)d 0.13(  8.99%)
                                            0.0000 -0.0024  0.8263  0.0066 -0.0322
                                           -0.0058  0.4758 -0.0000  0.0000  0.2259
                                            0.0000  0.0000  0.1932  0.0388
    18. (0.00039) RY*( 4) C   1           s(  0.00%)p 1.00( 60.83%)d 0.64( 39.17%)
                                           -0.0000 -0.0000 -0.0000  0.0000 -0.0000
                                            0.0000  0.0000  0.0132  0.7798 -0.0000
                                           -0.4059  0.4764  0.0000 -0.0000
    19. (0.00010) RY*( 5) C   1           s(  0.00%)p 1.00( 37.25%)d 1.68( 62.75%)
    20. (0.00003) RY*( 6) C   1           s( 17.30%)p 0.15(  2.58%)d 4.63( 80.13%)
    21. (0.00000) RY*( 7) C   1           s(  0.00%)p 1.00(  1.99%)d49.36( 98.01%)
    22. (0.00001) RY*( 8) C   1           s(  0.41%)p 4.96(  2.05%)d99.99( 97.54%)
    23. (0.00000) RY*( 9) C   1           s(  0.00%)p 1.00(  0.37%)d99.99( 99.63%)
    24. (0.00391) RY*( 1) C   2           s( 26.47%)p 2.60( 68.75%)d 0.18(  4.78%)
                                            0.0000  0.0137  0.5143 -0.0268  0.6320
                                            0.0048  0.5360 -0.0000  0.0000 -0.1464
                                           -0.0000 -0.0000 -0.1046  0.1243
    25. (0.00203) RY*( 2) C   2           s( 37.36%)p 1.31( 48.99%)d 0.37( 13.65%)
                                            0.0000 -0.0246  0.6107  0.0124  0.0895
                                            0.0482 -0.6924  0.0000 -0.0000 -0.2280
                                            0.0000  0.0000  0.2902 -0.0171
    26. (0.00107) RY*( 3) C   2           s(  0.00%)p 1.00( 38.53%)d 1.60( 61.47%)
                                           -0.0000  0.0000 -0.0000 -0.0000 -0.0000
                                            0.0000 -0.0000  0.0007  0.6208  0.0000
                                            0.7382  0.2642 -0.0000  0.0000
    27. (0.00062) RY*( 4) C   2           s( 15.30%)p 1.21( 18.50%)d 4.33( 66.20%)
                                           -0.0000 -0.0111  0.3911  0.0107 -0.4258
                                            0.0083 -0.0593  0.0000 -0.0000  0.0460
                                            0.0000  0.0000 -0.7880  0.1972
    28. (0.00045) RY*( 5) C   2           s(  0.00%)p 1.00( 32.37%)d 2.09( 67.63%)
                                            0.0000 -0.0000 -0.0000  0.0000  0.0000
                                           -0.0000  0.0000 -0.0306 -0.5682 -0.0000
                                            0.1916  0.7997 -0.0000 -0.0000
    29. (0.00039) RY*( 6) C   2           s( 13.77%)p 4.57( 62.99%)d 1.69( 23.23%)
                                            0.0000 -0.0039  0.3711  0.0230 -0.6338
                                            0.0264  0.4765  0.0000 -0.0000 -0.0980
                                            0.0000  0.0000  0.4636 -0.0885
    30. (0.00018) RY*( 7) C   2           s(  6.61%)p 0.16(  1.07%)d13.96( 92.31%)
                                            0.0000 -0.0139  0.2568  0.0483  0.0839
                                            0.0277 -0.0246 -0.0000 -0.0000  0.9370
                                           -0.0000 -0.0000  0.0919 -0.1917
    31. (0.00000) RY*( 8) C   2           s(  0.00%)p 1.00( 29.16%)d 2.43( 70.84%)
    32. (0.00000) RY*( 9) C   2           s(  0.24%)p 1.17(  0.28%)d99.99( 99.47%)
    33. (0.00751) RY*( 1) O   3           s( 71.61%)p 0.39( 27.99%)d 0.01(  0.40%)
                                           -0.0000 -0.0017  0.8462  0.0102 -0.5154
                                           -0.0175  0.1175  0.0000  0.0000 -0.0490
                                            0.0000  0.0000  0.0401  0.0029
    34. (0.00074) RY*( 2) O   3           s(  0.00%)p 1.00( 92.40%)d 0.08(  7.60%)
                                            0.0000  0.0000  0.0000  0.0000  0.0000
                                            0.0000  0.0000  0.0095  0.9612  0.0000
                                            0.2125  0.1755  0.0000  0.0000
    35. (0.00065) RY*( 3) O   3           s( 12.07%)p 6.38( 76.97%)d 0.91( 10.96%)
                                            0.0000  0.0053  0.3473 -0.0093  0.4348
                                           -0.0005 -0.7619 -0.0000 -0.0000 -0.1938
                                           -0.0000 -0.0000  0.2621 -0.0579
    36. (0.00004) RY*( 4) O   3           s( 15.60%)p 5.04( 78.54%)d 0.38(  5.86%)
    37. (0.00001) RY*( 5) O   3           s(  0.52%)p10.47(  5.46%)d99.99( 94.02%)
    38. (0.00000) RY*( 6) O   3           s(  0.00%)p 1.00(  4.66%)d20.46( 95.34%)
    39. (0.00000) RY*( 7) O   3           s(  0.00%)p 1.00(  2.98%)d32.56( 97.02%)
    40. (0.00000) RY*( 8) O   3           s(  0.18%)p58.85( 10.84%)d99.99( 88.98%)
    41. (0.00000) RY*( 9) O   3           s(  0.02%)p19.73(  0.37%)d99.99( 99.61%)
    42. (0.03073) RY*( 1) H   4           s( 99.89%)p 0.00(  0.11%)
                                            0.0308  0.9990 -0.0148  0.0008  0.0295
    43. (0.00011) RY*( 2) H   4           s(  0.00%)p 1.00(100.00%)
                                            0.0018  0.0038 -0.6434 -0.6295 -0.4356
    44. (0.00008) RY*( 3) H   4           s(  0.06%)p99.99( 99.94%)
    45. (0.00003) RY*( 4) H   4           s(  0.12%)p99.99( 99.88%)
    46. (0.09073) RY*( 1) H   5           s( 99.96%)p 0.00(  0.04%)
                                            0.0601  0.9980  0.0191  0.0050  0.0000
    47. (0.00011) RY*( 2) H   5           s(  0.00%)p 1.00(100.00%)
                                            0.0000  0.0000  0.0000  0.0000  1.0000
    48. (0.00006) RY*( 3) H   5           s(  0.00%)p 1.00(100.00%)
    49. (0.00003) RY*( 4) H   5           s(  0.10%)p99.99( 99.90%)
    50. (0.03073) RY*( 1) H   6           s( 99.89%)p 0.00(  0.11%)
                                            0.0308  0.9990 -0.0148  0.0008 -0.0295
    51. (0.00011) RY*( 2) H   6           s(  0.00%)p 1.00(100.00%)
                                            0.0018  0.0038 -0.6434 -0.6295  0.4356
    52. (0.00008) RY*( 3) H   6           s(  0.06%)p99.99( 99.94%)
    53. (0.00003) RY*( 4) H   6           s(  0.12%)p99.99( 99.88%)
    54. (0.10939) RY*( 1) H   7           s( 99.97%)p 0.00(  0.03%)
                                            0.0821  0.9965 -0.0101  0.0060 -0.0113
    55. (0.00012) RY*( 2) H   7           s(  0.00%)p 1.00(100.00%)
                                            0.0017  0.0007  0.3676 -0.6968 -0.6159
    56. (0.00006) RY*( 3) H   7           s(  0.04%)p99.99( 99.96%)
    57. (0.00002) RY*( 4) H   7           s(  0.06%)p99.99( 99.94%)
    58. (0.10939) RY*( 1) H   8           s( 99.97%)p 0.00(  0.03%)
                                            0.0821  0.9965 -0.0101  0.0060  0.0113
    59. (0.00012) RY*( 2) H   8           s(  0.00%)p 1.00(100.00%)
                                            0.0017  0.0007  0.3676 -0.6968  0.6159
    60. (0.00006) RY*( 3) H   8           s(  0.04%)p99.99( 99.96%)
    61. (0.00002) RY*( 4) H   8           s(  0.06%)p99.99( 99.94%)
    62. (0.09117) RY*( 1) H   9           s( 99.49%)p 0.01(  0.51%)
                                           -0.1720  0.9825 -0.0600  0.0389  0.0000
    63. (0.00067) RY*( 2) H   9           s(  0.00%)p 1.00(100.00%)
                                            0.0000  0.0000  0.0000  0.0000  1.0000
    64. (0.00043) RY*( 3) H   9           s(  0.00%)p 1.00(100.00%)
                                            0.0030  0.0001  0.5396  0.8419  0.0000
    65. (0.00002) RY*( 4) H   9           s(  0.60%)p99.99( 99.40%)
    66. (0.00824) BD*( 1) C   1 - C   2  
                ( 48.61%)   0.6972* C   1 s( 30.51%)p 2.28( 69.45%)d 0.00(  0.04%)
                                           -0.0005 -0.5523 -0.0100  0.6389  0.0121
                                           -0.5349 -0.0073  0.0000 -0.0000  0.0168
                                           -0.0000 -0.0000 -0.0036  0.0098
                ( 51.39%)  -0.7169* C   2 s( 28.95%)p 2.45( 70.99%)d 0.00(  0.05%)
                                           -0.0002 -0.5375 -0.0259 -0.6482 -0.0082
                                            0.5381  0.0137 -0.0000  0.0000  0.0200
                                           -0.0000  0.0000 -0.0012  0.0107
    67. (0.02469) BD*( 1) C   1 - H   4  
                ( 40.20%)   0.6340* C   1 s( 23.65%)p 3.23( 76.31%)d 0.00(  0.04%)
                                           -0.0001 -0.4863 -0.0002  0.0095 -0.0016
                                            0.5131  0.0025 -0.7069  0.0018 -0.0007
                                            0.0004  0.0170  0.0061 -0.0095
                ( 59.80%)  -0.7733* H   4 s( 99.93%)p 0.00(  0.07%)
                                           -0.9992  0.0302 -0.0025 -0.0153  0.0221
    68. (0.07380) BD*( 1) C   1 - H   5  
                ( 42.09%)   0.6488* C   1 s( 22.20%)p 3.50( 77.76%)d 0.00(  0.04%)
                                            0.0002 -0.4712  0.0024 -0.7686  0.0011
                                           -0.4320  0.0091  0.0000 -0.0000 -0.0154
                                           -0.0000 -0.0000 -0.0091  0.0097
                ( 57.91%)  -0.7610* H   5 s( 99.93%)p 0.00(  0.07%)
                                           -0.9979  0.0596  0.0226  0.0127 -0.0000
    69. (0.02469) BD*( 1) C   1 - H   6  
                ( 40.20%)   0.6340* C   1 s( 23.65%)p 3.23( 76.31%)d 0.00(  0.04%)
                                           -0.0001 -0.4863 -0.0002  0.0095 -0.0016
                                            0.5131  0.0025  0.7069 -0.0018 -0.0007
                                           -0.0004 -0.0170  0.0061 -0.0095
                ( 59.80%)  -0.7733* H   6 s( 99.93%)p 0.00(  0.07%)
                                           -0.9992  0.0302 -0.0025 -0.0153 -0.0221
    70. (0.03175) BD*( 1) C   2 - O   3  
                ( 67.21%)   0.8198* C   2 s( 20.52%)p 3.86( 79.21%)d 0.01(  0.28%)
                                           -0.0002  0.4505  0.0473 -0.7589 -0.0337
                                           -0.4627 -0.0298  0.0000 -0.0000  0.0415
                                            0.0000 -0.0000  0.0181 -0.0268
                ( 32.79%)  -0.5726* O   3 s( 22.17%)p 3.51( 77.76%)d 0.00(  0.07%)
                                           -0.0001  0.4707  0.0075  0.8048  0.0120
                                            0.3604 -0.0013  0.0000  0.0000  0.0233
                                            0.0000  0.0000  0.0004 -0.0127
    71. (0.07482) BD*( 1) C   2 - H   7  
                ( 42.02%)   0.6482* C   2 s( 25.38%)p 2.94( 74.57%)d 0.00(  0.05%)
                                            0.0000 -0.5035  0.0176  0.0049  0.0015
                                           -0.4959  0.0026  0.7068 -0.0124 -0.0008
                                            0.0035  0.0174  0.0069 -0.0107
                ( 57.98%)  -0.7615* H   7 s( 99.92%)p 0.00(  0.08%)
                                           -0.9963  0.0817  0.0009  0.0173 -0.0216
    72. (0.07482) BD*( 1) C   2 - H   8  
                ( 42.02%)   0.6482* C   2 s( 25.38%)p 2.94( 74.57%)d 0.00(  0.05%)
                                            0.0000 -0.5035  0.0176  0.0049  0.0015
                                           -0.4959  0.0026 -0.7068  0.0124 -0.0008
                                           -0.0035 -0.0174  0.0069 -0.0107
                ( 57.98%)  -0.7615* H   8 s( 99.92%)p 0.00(  0.08%)
                                           -0.9963  0.0817  0.0009  0.0173  0.0216


 NHO Directionality and "Bond Bending" (deviations from line of nuclear centers)

         [Thresholds for printing:  angular deviation  >  1.0 degree]
                                    hybrid p-character > 25.0%
                                    orbital occupancy  >  0.10e

                                Line of Centers        Hybrid 1              Hybrid 2
                                ---------------  -------------------   ------------------
                NBO               Theta   Phi    Theta   Phi    Dev    Theta   Phi    Dev
 ========================================================================================
     2. BD (   1) C   1 - H   4    36.0  266.6    36.2  269.1   1.5      --     --    --
     4. BD (   1) C   1 - H   6   144.0  266.6   143.8  269.1   1.5      --     --    --
     5. BD (   1) C   2 - O   3    90.0  212.1     --     --    --      90.0   23.7   8.3
     6. BD (   1) C   2 - H   7   143.3   84.4   144.6   90.7   3.9      --     --    --
     7. BD (   1) C   2 - H   8    36.7   84.4    35.4   90.7   3.9      --     --    --
    11. LP (   1) O   3             --     --     90.0  261.3   --       --     --    --
    12. LP (   2) O   3             --     --      0.0    0.0   --       --     --    --
    13. LP (   3) O   3             --     --     90.0  133.8   --       --     --    --


 Second Order Perturbation Theory Analysis of Fock Matrix in NBO Basis

     Threshold for printing:   0.25 kcal/mol
    (Intermolecular threshold: 0.03 kcal/mol)
                                                                              E(2)  E(j)-E(i) F(i,j)
         Donor NBO (i)                     Acceptor NBO (j)                 kcal/mol   a.u.    a.u. 
 ===================================================================================================

 within unit  1
   1. BD (   1) C   1 - C   2        / 35. RY*(   3) O   3                    0.34    1.96    0.033
   1. BD (   1) C   1 - C   2        / 67. BD*(   1) C   1 - H   4            0.32    1.04    0.023
   1. BD (   1) C   1 - C   2        / 68. BD*(   1) C   1 - H   5            0.35    1.02    0.025
   1. BD (   1) C   1 - C   2        / 69. BD*(   1) C   1 - H   6            0.32    1.04    0.023
   2. BD (   1) C   1 - H   4        / 70. BD*(   1) C   2 - O   3            0.30    0.82    0.020
   2. BD (   1) C   1 - H   4        / 71. BD*(   1) C   2 - H   7            1.18    0.94    0.044
   3. BD (   1) C   1 - H   5        / 70. BD*(   1) C   2 - O   3            1.75    0.82    0.048
   4. BD (   1) C   1 - H   6        / 70. BD*(   1) C   2 - O   3            0.30    0.82    0.020
   4. BD (   1) C   1 - H   6        / 72. BD*(   1) C   2 - H   8            1.18    0.94    0.044
   5. BD (   1) C   2 - O   3        / 16. RY*(   2) C   1                    0.27    1.52    0.025
   5. BD (   1) C   2 - O   3        / 68. BD*(   1) C   1 - H   5            1.01    1.15    0.045
   5. BD (   1) C   2 - O   3        / 70. BD*(   1) C   2 - O   3            0.30    1.05    0.023
   6. BD (   1) C   2 - H   7        / 34. RY*(   2) O   3                    0.32    1.64    0.029
   6. BD (   1) C   2 - H   7        / 67. BD*(   1) C   1 - H   4            1.60    0.92    0.049
   7. BD (   1) C   2 - H   8        / 34. RY*(   2) O   3                    0.32    1.64    0.029
   7. BD (   1) C   2 - H   8        / 69. BD*(   1) C   1 - H   6            1.60    0.92    0.049
   8. CR (   1) C   1                / 25. RY*(   2) C   2                    0.59   10.87    0.101
   8. CR (   1) C   1                / 42. RY*(   1) H   4                    0.37   10.37    0.079
   8. CR (   1) C   1                / 46. RY*(   1) H   5                    0.35   10.36    0.079
   8. CR (   1) C   1                / 50. RY*(   1) H   6                    0.37   10.37    0.079
   9. CR (   1) C   2                / 15. RY*(   1) C   1                    0.46   10.66    0.089
   9. CR (   1) C   2                / 54. RY*(   1) H   7                    0.41   10.40    0.088
   9. CR (   1) C   2                / 58. RY*(   1) H   8                    0.41   10.40    0.088
   9. CR (   1) C   2                / 70. BD*(   1) C   2 - O   3            0.31   10.43    0.072
  10. CR (   1) O   3                / 24. RY*(   1) C   2                    0.32   19.63    0.101
  10. CR (   1) O   3                / 25. RY*(   2) C   2                    0.43   19.72    0.116
  10. CR (   1) O   3                / 70. BD*(   1) C   2 - O   3            0.28   19.24    0.093
  11. LP (   1) O   3                / 25. RY*(   2) C   2                    1.02    1.37    0.047
  11. LP (   1) O   3                / 29. RY*(   6) C   2                    0.28    1.51    0.026
  11. LP (   1) O   3                / 66. BD*(   1) C   1 - C   2            0.43    0.98    0.026
  11. LP (   1) O   3                / 68. BD*(   1) C   1 - H   5            0.28    0.99    0.022
  11. LP (   1) O   3                / 70. BD*(   1) C   2 - O   3            0.43    0.89    0.025
  11. LP (   1) O   3                / 71. BD*(   1) C   2 - H   7            0.45    1.02    0.028
  11. LP (   1) O   3                / 72. BD*(   1) C   2 - H   8            0.45    1.02    0.028
  12. LP (   2) O   3                / 26. RY*(   3) C   2                    0.53    1.79    0.039
  12. LP (   2) O   3                / 71. BD*(   1) C   2 - H   7            3.32    0.71    0.063
  12. LP (   2) O   3                / 72. BD*(   1) C   2 - H   8            3.32    0.71    0.063
  13. LP (   3) O   3                / 27. RY*(   4) C   2                    0.62    2.03    0.051
  13. LP (   3) O   3                / 29. RY*(   6) C   2                    0.49    1.36    0.037
  13. LP (   3) O   3                / 33. RY*(   1) O   3                    0.29    1.67    0.031
  13. LP (   3) O   3                / 37. RY*(   5) O   3                    0.60    3.66    0.067
  13. LP (   3) O   3                / 41. RY*(   9) O   3                    0.48    3.44    0.059
  13. LP (   3) O   3                / 66. BD*(   1) C   1 - C   2            1.32    0.83    0.047
  13. LP (   3) O   3                / 68. BD*(   1) C   1 - H   5            0.27    0.84    0.021
  13. LP (   3) O   3                / 70. BD*(   1) C   2 - O   3            1.15    0.74    0.041
  13. LP (   3) O   3                / 71. BD*(   1) C   2 - H   7            0.38    0.87    0.025
  13. LP (   3) O   3                / 72. BD*(   1) C   2 - H   8            0.38    0.87    0.025
  46. RY*(   1) H   5                / 20. RY*(   6) C   1                    0.40    1.69    0.109
  46. RY*(   1) H   5                / 24. RY*(   1) C   2                    0.33    0.42    0.048
  46. RY*(   1) H   5                / 49. RY*(   4) H   5                    0.58    2.04    0.144
  46. RY*(   1) H   5                / 66. BD*(   1) C   1 - C   2            0.42    0.11    0.027
  46. RY*(   1) H   5                / 67. BD*(   1) C   1 - H   4            0.37    0.14    0.026
  46. RY*(   1) H   5                / 68. BD*(   1) C   1 - H   5           62.37    0.12    0.274
  46. RY*(   1) H   5                / 69. BD*(   1) C   1 - H   6            0.37    0.14    0.026
  46. RY*(   1) H   5                / 70. BD*(   1) C   2 - O   3            0.41    0.02    0.011
  54. RY*(   1) H   7                / 25. RY*(   2) C   2                    0.43    0.50    0.055
  54. RY*(   1) H   7                / 28. RY*(   5) C   2                    0.36    1.58    0.091
  54. RY*(   1) H   7                / 57. RY*(   4) H   7                    0.44    1.93    0.112
  54. RY*(   1) H   7                / 66. BD*(   1) C   1 - C   2            0.43    0.11    0.025
  54. RY*(   1) H   7                / 67. BD*(   1) C   1 - H   4            0.32    0.13    0.023
  54. RY*(   1) H   7                / 71. BD*(   1) C   2 - H   7           59.91    0.15    0.276
  54. RY*(   1) H   7                / 72. BD*(   1) C   2 - H   8            0.46    0.15    0.024
  58. RY*(   1) H   8                / 25. RY*(   2) C   2                    0.43    0.50    0.055
  58. RY*(   1) H   8                / 28. RY*(   5) C   2                    0.36    1.58    0.091
  58. RY*(   1) H   8                / 61. RY*(   4) H   8                    0.44    1.93    0.112
  58. RY*(   1) H   8                / 66. BD*(   1) C   1 - C   2            0.43    0.11    0.025
  58. RY*(   1) H   8                / 69. BD*(   1) C   1 - H   6            0.32    0.13    0.023
  58. RY*(   1) H   8                / 71. BD*(   1) C   2 - H   7            0.46    0.15    0.024
  58. RY*(   1) H   8                / 72. BD*(   1) C   2 - H   8           59.91    0.15    0.276
  68. BD*(   1) C   1 - H   5        / 15. RY*(   1) C   1                    3.29    0.13    0.096
  68. BD*(   1) C   1 - H   5        / 20. RY*(   6) C   1                    0.56    1.57    0.138
  68. BD*(   1) C   1 - H   5        / 23. RY*(   9) C   1                    0.33    1.90    0.116
  68. BD*(   1) C   1 - H   5        / 49. RY*(   4) H   5                    0.88    1.91    0.191
  68. BD*(   1) C   1 - H   5        / 71. BD*(   1) C   2 - H   7            3.36    0.02    0.030
  68. BD*(   1) C   1 - H   5        / 72. BD*(   1) C   2 - H   8            3.36    0.02    0.030
  71. BD*(   1) C   2 - H   7        / 25. RY*(   2) C   2                    0.69    0.35    0.071
  71. BD*(   1) C   2 - H   7        / 26. RY*(   3) C   2                    0.30    1.08    0.083
  71. BD*(   1) C   2 - H   7        / 28. RY*(   5) C   2                    0.35    1.43    0.104
  71. BD*(   1) C   2 - H   7        / 31. RY*(   8) C   2                    0.35    1.25    0.097
  71. BD*(   1) C   2 - H   7        / 57. RY*(   4) H   7                    0.84    1.79    0.179
  72. BD*(   1) C   2 - H   8        / 25. RY*(   2) C   2                    0.69    0.35    0.071
  72. BD*(   1) C   2 - H   8        / 26. RY*(   3) C   2                    0.30    1.08    0.083
  72. BD*(   1) C   2 - H   8        / 28. RY*(   5) C   2                    0.35    1.43    0.104
  72. BD*(   1) C   2 - H   8        / 31. RY*(   8) C   2                    0.35    1.25    0.097
  72. BD*(   1) C   2 - H   8        / 61. RY*(   4) H   8                    0.84    1.79    0.179

 from unit  1 to unit  2
   5. BD (   1) C   2 - O   3        / 62. RY*(   1) H   9                    0.25    1.30    0.024
   5. BD (   1) C   2 - O   3        / 64. RY*(   3) H   9                    0.21    2.52    0.029
   5. BD (   1) C   2 - O   3        / 65. RY*(   4) H   9                    0.03    3.16    0.013
   6. BD (   1) C   2 - H   7        / 62. RY*(   1) H   9                    0.09    1.05    0.013
   7. BD (   1) C   2 - H   8        / 62. RY*(   1) H   9                    0.09    1.05    0.013
  10. CR (   1) O   3                / 62. RY*(   1) H   9                    0.41   19.49    0.118
  10. CR (   1) O   3                / 65. RY*(   4) H   9                    0.13   21.34    0.066
  11. LP (   1) O   3                / 62. RY*(   1) H   9                    3.09    1.14    0.078
  11. LP (   1) O   3                / 64. RY*(   3) H   9                    0.32    2.36    0.035
  12. LP (   2) O   3                / 63. RY*(   2) H   9                    0.93    1.93    0.054
  13. LP (   3) O   3                / 62. RY*(   1) H   9                   74.11    0.99    0.368
  13. LP (   3) O   3                / 65. RY*(   4) H   9                    3.61    2.85    0.146
  54. RY*(   1) H   7                / 62. RY*(   1) H   9                    0.29    0.27    0.025
  58. RY*(   1) H   8                / 62. RY*(   1) H   9                    0.29    0.27    0.025
  68. BD*(   1) C   1 - H   5        / 62. RY*(   1) H   9                    0.22    0.15    0.018
  71. BD*(   1) C   2 - H   7        / 62. RY*(   1) H   9                    0.24    0.12    0.017
  72. BD*(   1) C   2 - H   8        / 62. RY*(   1) H   9                    0.24    0.12    0.017

 from unit  2 to unit  1
  14. LP (   1) H   9                / 15. RY*(   1) C   1                    0.07    0.61    0.012
  14. LP (   1) H   9                / 16. RY*(   2) C   1                    0.24    0.85    0.026
  14. LP (   1) H   9                / 33. RY*(   1) O   3                    6.10    1.31    0.158
  14. LP (   1) H   9                / 36. RY*(   4) O   3                    0.12    1.50    0.024
  14. LP (   1) H   9                / 37. RY*(   5) O   3                    0.30    3.30    0.056
  14. LP (   1) H   9                / 41. RY*(   9) O   3                    0.05    3.08    0.023
  14. LP (   1) H   9                / 42. RY*(   1) H   4                    0.05    0.36    0.007
  14. LP (   1) H   9                / 50. RY*(   1) H   6                    0.05    0.36    0.007
  14. LP (   1) H   9                / 54. RY*(   1) H   7                    0.64    0.36    0.024
  14. LP (   1) H   9                / 58. RY*(   1) H   8                    0.64    0.36    0.024
  14. LP (   1) H   9                / 66. BD*(   1) C   1 - C   2            0.48    0.47    0.026
  14. LP (   1) H   9                / 68. BD*(   1) C   1 - H   5            0.10    0.48    0.011
  14. LP (   1) H   9                / 70. BD*(   1) C   2 - O   3            7.70    0.38    0.094
  14. LP (   1) H   9                / 71. BD*(   1) C   2 - H   7            0.05    0.51    0.008
  14. LP (   1) H   9                / 72. BD*(   1) C   2 - H   8            0.05    0.51    0.008
  62. RY*(   1) H   9                / 16. RY*(   2) C   1                    0.38    0.22    0.038
  62. RY*(   1) H   9                / 17. RY*(   3) C   1                    0.23    0.31    0.036
  62. RY*(   1) H   9                / 24. RY*(   1) C   2                    0.31    0.15    0.028
  62. RY*(   1) H   9                / 25. RY*(   2) C   2                    0.13    0.23    0.023
  62. RY*(   1) H   9                / 27. RY*(   4) C   2                    0.03    1.04    0.025
  62. RY*(   1) H   9                / 29. RY*(   6) C   2                    0.42    0.37    0.052
  62. RY*(   1) H   9                / 33. RY*(   1) O   3                    0.10    0.68    0.033
  62. RY*(   1) H   9                / 35. RY*(   3) O   3                    0.37    0.79    0.072
  62. RY*(   1) H   9                / 36. RY*(   4) O   3                    0.54    0.87    0.091
  62. RY*(   1) H   9                / 37. RY*(   5) O   3                    0.78    2.67    0.190
  62. RY*(   1) H   9                / 41. RY*(   9) O   3                    0.49    2.45    0.145

 within unit  2
  14. LP (   1) H   9                / 62. RY*(   1) H   9                    1.54    0.63    0.051
  14. LP (   1) H   9                / 65. RY*(   4) H   9                    1.61    2.49    0.113
  62. RY*(   1) H   9                / 65. RY*(   4) H   9                    3.88    1.86    0.355


 Natural Bond Orbitals (Summary):

                                                            Principal Delocalizations
           NBO                        Occupancy    Energy   (geminal,vicinal,remote)
 ====================================================================================
 Molecular unit  1  (C2H5O)
     1. BD (   1) C   1 - C   2          0.99478    -0.39916  68(g),35(v),67(g),69(g)
                                                    71(g),72(g)
     2. BD (   1) C   1 - H   4          0.99432    -0.29271  71(v),70(v)
     3. BD (   1) C   1 - H   5          0.99457    -0.29032  70(v)
     4. BD (   1) C   1 - H   6          0.99432    -0.29271  72(v),70(v)
     5. BD (   1) C   2 - O   3          0.99287    -0.52618  68(v),70(g),62(r),16(v)
                                                    64(r),65(r)
     6. BD (   1) C   2 - H   7          0.99305    -0.28015  67(v),34(v),62(r)
     7. BD (   1) C   2 - H   8          0.99305    -0.28015  69(v),34(v),62(r)
     8. CR (   1) C   1                  0.99963    -9.86239  25(v),42(v),46(v),50(v)
     9. CR (   1) C   2                  0.99975    -9.90193  54(v),58(v),15(v),70(g)
    10. CR (   1) O   3                  0.99987   -18.71118  62(r),25(v),24(v),70(g)
                                                    65(r)
    11. LP (   1) O   3                  0.99226    -0.36775  62(r),25(v),71(v),72(v)
                                                    70(g),66(v),64(r),68(r)
                                                    29(v)
    12. LP (   2) O   3                  0.97703    -0.06484  71(v),72(v),63(r),26(v)
    13. LP (   3) O   3                  0.77411    -0.21697  62(r),65(r),66(v),70(g)
                                                    27(v),37(g),29(v),41(g)
                                                    71(v),72(v),33(g)
    15. RY*(   1) C   1                  0.00221     0.75803   
    16. RY*(   2) C   1                  0.00100     0.99544   
    17. RY*(   3) C   1                  0.00042     1.08465   
    18. RY*(   4) C   1                  0.00039     1.41019   
    19. RY*(   5) C   1                  0.00010     1.89869   
    20. RY*(   6) C   1                  0.00003     2.19488   
    21. RY*(   7) C   1                  0.00000     2.36233   
    22. RY*(   8) C   1                  0.00001     2.33909   
    23. RY*(   9) C   1                  0.00000     2.52533   
    24. RY*(   1) C   2                  0.00391     0.92344   
    25. RY*(   2) C   2                  0.00203     1.00420   
    26. RY*(   3) C   2                  0.00107     1.72830   
    27. RY*(   4) C   2                  0.00062     1.81025   
    28. RY*(   5) C   2                  0.00045     2.08122   
    29. RY*(   6) C   2                  0.00039     1.14482   
    30. RY*(   7) C   2                  0.00018     2.37129   
    31. RY*(   8) C   2                  0.00000     1.90394   
    32. RY*(   9) C   2                  0.00000     2.39573   
    33. RY*(   1) O   3                  0.00751     1.45197   
    34. RY*(   2) O   3                  0.00074     1.35744   
    35. RY*(   3) O   3                  0.00065     1.56287   
    36. RY*(   4) O   3                  0.00004     1.64019   
    37. RY*(   5) O   3                  0.00001     3.44369   
    38. RY*(   6) O   3                  0.00000     2.96341   
    39. RY*(   7) O   3                  0.00000     2.94706   
    40. RY*(   8) O   3                  0.00000     2.94237   
    41. RY*(   9) O   3                  0.00000     3.22561   
    42. RY*(   1) H   4                  0.03073     0.50582   
    43. RY*(   2) H   4                  0.00011     1.96839   
    44. RY*(   3) H   4                  0.00008     1.92273   
    45. RY*(   4) H   4                  0.00003     2.54222   
    46. RY*(   1) H   5                  0.09073     0.50090   
    47. RY*(   2) H   5                  0.00011     1.95496   
    48. RY*(   3) H   5                  0.00006     1.92797   
    49. RY*(   4) H   5                  0.00003     2.53591   
    50. RY*(   1) H   6                  0.03073     0.50582   
    51. RY*(   2) H   6                  0.00011     1.96839   
    52. RY*(   3) H   6                  0.00008     1.92273   
    53. RY*(   4) H   6                  0.00003     2.54222   
    54. RY*(   1) H   7                  0.10939     0.50295  58(r),71(g),46(r),50(r)
                                                    42(r),57(g),25(v),66(v)
                                                    28(v),72(v),67(r),62(r)
    55. RY*(   2) H   7                  0.00012     1.98516   
    56. RY*(   3) H   7                  0.00006     2.07582   
    57. RY*(   4) H   7                  0.00002     2.43557   
    58. RY*(   1) H   8                  0.10939     0.50295  54(r),72(g),46(r),42(r)
                                                    50(r),61(g),25(v),66(v)
                                                    28(v),71(v),69(r),62(r)
    59. RY*(   2) H   8                  0.00012     1.98516   
    60. RY*(   3) H   8                  0.00006     2.07582   
    61. RY*(   4) H   8                  0.00002     2.43557   
    66. BD*(   1) C   1 - C   2          0.00824     0.61240   
    67. BD*(   1) C   1 - H   4          0.02469     0.63620   
    68. BD*(   1) C   1 - H   5          0.07380     0.62562   
    69. BD*(   1) C   1 - H   6          0.02469     0.63620   
    70. BD*(   1) C   2 - O   3          0.03175     0.52489   
    71. BD*(   1) C   2 - H   7          0.07482     0.64995   
    72. BD*(   1) C   2 - H   8          0.07482     0.64995   
       -------------------------------
              Total Lewis   12.69961  ( 94.7294%)
        Valence non-Lewis    0.31282  (  2.3334%)
        Rydberg non-Lewis    0.39376  (  2.9372%)
       -------------------------------
            Total unit  1   13.40620  (100.0000%)
           Charge unit  1   -0.90620

 Molecular unit  2  (H)
    14. LP (   1) H   9                  0.50150     0.14405  70(r),33(r),65(g),62(g)
                                                    54(r),58(r),66(r),37(r)
                                                    16(r),36(r),68(r),15(r)
                                                    41(r),42(r),50(r),71(r)
                                                    72(r)
    62. RY*(   1) H   9                  0.09117     0.77468   
    63. RY*(   2) H   9                  0.00067     1.86895   
    64. RY*(   3) H   9                  0.00043     1.99586   
    65. RY*(   4) H   9                  0.00002     2.63289   
       -------------------------------
              Total Lewis    0.50150  ( 84.4570%)
        Valence non-Lewis    0.00000  (  0.0000%)
        Rydberg non-Lewis    0.09229  ( 15.5430%)
       -------------------------------
            Total unit  2    0.59380  (100.0000%)
           Charge unit  2   -0.09380


 ***************************************************
 *******         Beta  spin orbitals         *******
 ***************************************************


 NATURAL POPULATIONS:  Natural atomic orbital occupancies 
                                                          
   NAO  Atom  No  lang   Type(AO)    Occupancy      Energy
 ----------------------------------------------------------
     1    C    1  S      Cor( 1S)     0.99958      -9.86120
     2    C    1  S      Val( 2S)     0.54419      -0.03469
     3    C    1  S      Ryd( 3S)     0.00035       1.00444
     4    C    1  px     Val( 2p)     0.57216       0.13246
     5    C    1  px     Ryd( 3p)     0.00091       0.75359
     6    C    1  py     Val( 2p)     0.57942       0.13219
     7    C    1  py     Ryd( 3p)     0.00064       0.74621
     8    C    1  pz     Val( 2p)     0.59691       0.13225
     9    C    1  pz     Ryd( 3p)     0.00028       0.77008
    10    C    1  dxy    Ryd( 3d)     0.00036       2.55161
    11    C    1  dxz    Ryd( 3d)     0.00008       2.25655
    12    C    1  dyz    Ryd( 3d)     0.00044       2.65645
    13    C    1  dx2y2  Ryd( 3d)     0.00015       2.35342
    14    C    1  dz2    Ryd( 3d)     0.00023       2.51682

    15    C    2  S      Cor( 1S)     0.99951      -9.89965
    16    C    2  S      Val( 2S)     0.48991       0.01047
    17    C    2  S      Ryd( 3S)     0.00217       0.92851
    18    C    2  px     Val( 2p)     0.39357       0.16091
    19    C    2  px     Ryd( 3p)     0.00127       0.74184
    20    C    2  py     Val( 2p)     0.50220       0.16552
    21    C    2  py     Ryd( 3p)     0.00162       0.74153
    22    C    2  pz     Val( 2p)     0.58555       0.15873
    23    C    2  pz     Ryd( 3p)     0.00076       0.85297
    24    C    2  dxy    Ryd( 3d)     0.00100       2.49390
    25    C    2  dxz    Ryd( 3d)     0.00060       2.21644
    26    C    2  dyz    Ryd( 3d)     0.00060       2.65968
    27    C    2  dx2y2  Ryd( 3d)     0.00070       2.33373
    28    C    2  dz2    Ryd( 3d)     0.00048       2.46791

    29    O    3  S      Cor( 1S)     0.99987     -18.70921
    30    O    3  S      Val( 2S)     0.82907      -0.61652
    31    O    3  S      Ryd( 3S)     0.00076       1.56845
    32    O    3  px     Val( 2p)     0.70520      -0.04037
    33    O    3  px     Ryd( 3p)     0.00087       1.41571
    34    O    3  py     Val( 2p)     0.85982      -0.07527
    35    O    3  py     Ryd( 3p)     0.00051       1.33528
    36    O    3  pz     Val( 2p)     0.97691      -0.06161
    37    O    3  pz     Ryd( 3p)     0.00093       1.26856
    38    O    3  dxy    Ryd( 3d)     0.00069       3.58956
    39    O    3  dxz    Ryd( 3d)     0.00004       3.02403
    40    O    3  dyz    Ryd( 3d)     0.00042       2.98241
    41    O    3  dx2y2  Ryd( 3d)     0.00034       3.13503
    42    O    3  dz2    Ryd( 3d)     0.00031       3.25246

    43    H    4  S      Val( 1S)     0.40733       0.23985
    44    H    4  S      Ryd( 2S)     0.00218       0.51431
    45    H    4  px     Ryd( 2p)     0.00009       1.95334
    46    H    4  py     Ryd( 2p)     0.00017       2.15170
    47    H    4  pz     Ryd( 2p)     0.00026       2.34482

    48    H    5  S      Val( 1S)     0.39848       0.22263
    49    H    5  S      Ryd( 2S)     0.00454       0.53346
    50    H    5  px     Ryd( 2p)     0.00030       2.41528
    51    H    5  py     Ryd( 2p)     0.00015       2.07143
    52    H    5  pz     Ryd( 2p)     0.00010       1.95869

    53    H    6  S      Val( 1S)     0.40733       0.23985
    54    H    6  S      Ryd( 2S)     0.00218       0.51431
    55    H    6  px     Ryd( 2p)     0.00009       1.95334
    56    H    6  py     Ryd( 2p)     0.00017       2.15170
    57    H    6  pz     Ryd( 2p)     0.00026       2.34482

    58    H    7  S      Val( 1S)     0.42306       0.23048
    59    H    7  S      Ryd( 2S)     0.00514       0.54665
    60    H    7  px     Ryd( 2p)     0.00006       1.95818
    61    H    7  py     Ryd( 2p)     0.00020       2.20028
    62    H    7  pz     Ryd( 2p)     0.00029       2.35581

    63    H    8  S      Val( 1S)     0.42306       0.23048
    64    H    8  S      Ryd( 2S)     0.00514       0.54665
    65    H    8  px     Ryd( 2p)     0.00006       1.95818
    66    H    8  py     Ryd( 2p)     0.00020       2.20028
    67    H    8  pz     Ryd( 2p)     0.00029       2.35581

    68    H    9  S      Val( 1S)     0.24326       0.21048
    69    H    9  S      Ryd( 2S)     0.02209       0.72385
    70    H    9  px     Ryd( 2p)     0.00086       2.44235
    71    H    9  py     Ryd( 2p)     0.00067       2.26372
    72    H    9  pz     Ryd( 2p)     0.00063       1.88188


 Summary of Natural Population Analysis:                  
                                                          
                                       Natural Population 
                Natural  -----------------------------------------------
    Atom  No    Charge         Core      Valence    Rydberg      Total
 -----------------------------------------------------------------------
      C    1   -0.29568      0.99958     2.29267    0.00344     3.29568
      C    2    0.02009      0.99951     1.97122    0.00918     2.97991
      O    3   -0.37576      0.99987     3.37101    0.00488     4.37576
      H    4    0.08998      0.00000     0.40733    0.00270     0.41002
      H    5    0.09643      0.00000     0.39848    0.00509     0.40357
      H    6    0.08998      0.00000     0.40733    0.00270     0.41002
      H    7    0.07124      0.00000     0.42306    0.00570     0.42876
      H    8    0.07124      0.00000     0.42306    0.00570     0.42876
      H    9    0.23249      0.00000     0.24326    0.02425     0.26751
 =======================================================================
   * Total *    0.00000      2.99896     9.93740    0.06364    13.00000

                                 Natural Population      
 --------------------------------------------------------
   Core                       2.99896 ( 99.9652% of   3)
   Valence                    9.93740 ( 99.3740% of  10)
   Natural Minimal Basis     12.93636 ( 99.5105% of  13)
   Natural Rydberg Basis      0.06364 (  0.4895% of  13)
 --------------------------------------------------------

    Atom  No          Natural Electron Configuration
 ----------------------------------------------------------------------------
      C    1      [core]2S( 0.54)2p( 1.75)
      C    2      [core]2S( 0.49)2p( 1.48)
      O    3      [core]2S( 0.83)2p( 2.54)
      H    4            1S( 0.41)
      H    5            1S( 0.40)
      H    6            1S( 0.41)
      H    7            1S( 0.42)2S( 0.01)
      H    8            1S( 0.42)2S( 0.01)
      H    9            1S( 0.24)2S( 0.02)


 NATURAL BOND ORBITAL ANALYSIS, beta spin orbitals:

                       Occupancies       Lewis Structure    Low   High
           Occ.    -------------------  -----------------   occ   occ
  Cycle   Thresh.   Lewis   Non-Lewis     CR  BD  3C  LP    (L)   (NL)   Dev
 =============================================================================
   1(1)    0.90    12.91882   0.08118      3   8   0   2     0      0    0.01
 -----------------------------------------------------------------------------

 Structure accepted: No low occupancy Lewis orbitals

 --------------------------------------------------------
   Core                      2.99896 ( 99.965% of   3)
   Valence Lewis             9.91986 ( 99.199% of  10)
  ==================       ============================
   Total Lewis              12.91882 ( 99.376% of  13)
  -----------------------------------------------------
   Valence non-Lewis         0.05938 (  0.457% of  13)
   Rydberg non-Lewis         0.02180 (  0.168% of  13)
  ==================       ============================
   Total non-Lewis           0.08118 (  0.624% of  13)
 --------------------------------------------------------


       (Occupancy)   Bond orbital/ Coefficients/ Hybrids
 ---------------------------------------------------------------------------------
     1. (0.99499) BD ( 1) C   1 - C   2  
                ( 51.68%)   0.7189* C   1 s( 30.11%)p 2.32( 69.85%)d 0.00(  0.04%)
                                            0.0005  0.5486  0.0109 -0.6423 -0.0117
                                            0.5346  0.0059 -0.0000  0.0000 -0.0175
                                            0.0000  0.0000  0.0040 -0.0101
                ( 48.32%)   0.6951* C   2 s( 28.93%)p 2.45( 71.01%)d 0.00(  0.06%)
                                            0.0001  0.5372  0.0282  0.6405  0.0084
                                           -0.5474 -0.0135  0.0000 -0.0000 -0.0214
                                            0.0000  0.0000  0.0009 -0.0101
     2. (0.99410) BD ( 1) C   1 - H   4  
                ( 59.31%)   0.7701* C   1 s( 23.01%)p 3.34( 76.94%)d 0.00(  0.04%)
                                           -0.0000  0.4797  0.0000 -0.0224  0.0021
                                           -0.5189 -0.0023  0.7069 -0.0021  0.0018
                                           -0.0012 -0.0166 -0.0058  0.0102
                ( 40.69%)   0.6379* H   4 s( 99.93%)p 0.00(  0.07%)
                                            0.9993 -0.0251  0.0021  0.0154 -0.0219
     3. (0.99288) BD ( 1) C   1 - H   5  
                ( 59.62%)   0.7721* C   1 s( 23.87%)p 3.19( 76.09%)d 0.00(  0.04%)
                                           -0.0001  0.4885 -0.0064  0.7653 -0.0047
                                            0.4185 -0.0074 -0.0000  0.0000  0.0161
                                            0.0000  0.0000  0.0081 -0.0094
                ( 40.38%)   0.6355* H   5 s( 99.91%)p 0.00(  0.09%)
                                            0.9949 -0.0963 -0.0253 -0.0148  0.0000
     4. (0.99410) BD ( 1) C   1 - H   6  
                ( 59.31%)   0.7701* C   1 s( 23.01%)p 3.34( 76.94%)d 0.00(  0.04%)
                                           -0.0000  0.4797  0.0000 -0.0224  0.0021
                                           -0.5189 -0.0023 -0.7069  0.0021  0.0018
                                            0.0012  0.0166 -0.0058  0.0102
                ( 40.69%)   0.6379* H   6 s( 99.93%)p 0.00(  0.07%)
                                            0.9993 -0.0251  0.0021  0.0154  0.0219
     5. (0.99713) BD ( 1) C   2 - O   3  
                ( 32.43%)   0.5695* C   2 s( 21.51%)p 3.64( 78.20%)d 0.01(  0.29%)
                                            0.0000  0.4615  0.0462 -0.7652 -0.0327
                                           -0.4409 -0.0300 -0.0000  0.0000  0.0415
                                           -0.0000 -0.0000  0.0220 -0.0271
                ( 67.57%)   0.8220* O   3 s( 31.79%)p 2.14( 68.14%)d 0.00(  0.07%)
                                           -0.0001  0.5638  0.0079  0.6919  0.0083
                                            0.4501 -0.0013  0.0000  0.0000  0.0206
                                            0.0000  0.0000 -0.0006 -0.0151
     6. (0.99285) BD ( 1) C   2 - H   7  
                ( 57.93%)   0.7611* C   2 s( 24.91%)p 3.01( 75.04%)d 0.00(  0.05%)
                                           -0.0001  0.4987 -0.0213  0.0106 -0.0013
                                            0.5005 -0.0053 -0.7068  0.0127 -0.0011
                                           -0.0031 -0.0168 -0.0063  0.0129
                ( 42.07%)   0.6486* H   7 s( 99.92%)p 0.00(  0.08%)
                                            0.9954 -0.0919 -0.0009 -0.0181  0.0224
     7. (0.99285) BD ( 1) C   2 - H   8  
                ( 57.93%)   0.7611* C   2 s( 24.91%)p 3.01( 75.04%)d 0.00(  0.05%)
                                           -0.0001  0.4987 -0.0213  0.0106 -0.0013
                                            0.5005 -0.0053  0.7068 -0.0127 -0.0011
                                            0.0031  0.0168 -0.0063  0.0129
                ( 42.07%)   0.6486* H   8 s( 99.92%)p 0.00(  0.08%)
                                            0.9954 -0.0919 -0.0009 -0.0181 -0.0224
     8. (0.99446) BD ( 1) O   3 - H   9  
                ( 73.52%)   0.8575* O   3 s( 23.48%)p 3.26( 76.45%)d 0.00(  0.07%)
                                            0.0002  0.4840  0.0241 -0.7179 -0.0316
                                            0.4981  0.0079  0.0000  0.0000 -0.0223
                                            0.0000  0.0000 -0.0076 -0.0129
                ( 26.48%)   0.5145* H   9 s( 99.59%)p 0.00(  0.41%)
                                            0.9567 -0.2839  0.0520 -0.0380  0.0000
     9. (0.99958) CR ( 1) C   1           s(100.00%)p 0.00(  0.00%)
                                            1.0000 -0.0002 -0.0000  0.0003  0.0000
                                           -0.0003 -0.0000 -0.0000  0.0000  0.0000
                                            0.0000  0.0000 -0.0000  0.0000
    10. (0.99951) CR ( 1) C   2           s(100.00%)p 0.00(  0.00%)
                                            1.0000 -0.0000 -0.0000 -0.0001 -0.0000
                                            0.0001  0.0000  0.0000 -0.0000  0.0000
                                            0.0000  0.0000 -0.0000  0.0000
    11. (0.99987) CR ( 1) O   3           s(100.00%)p 0.00(  0.00%)
                                            1.0000 -0.0000 -0.0000  0.0002  0.0000
                                           -0.0000 -0.0000  0.0000  0.0000  0.0000
                                            0.0000  0.0000  0.0000  0.0000
    12. (0.98896) LP ( 1) O   3           s( 44.75%)p 1.23( 55.22%)d 0.00(  0.03%)
                                            0.0000  0.6689 -0.0079 -0.0631  0.0029
                                           -0.7404  0.0103 -0.0000 -0.0000 -0.0034
                                           -0.0000 -0.0000  0.0158  0.0055
    13. (0.97755) LP ( 2) O   3           s(  0.00%)p 1.00( 99.96%)d 0.00(  0.04%)
                                            0.0000  0.0000  0.0000  0.0000  0.0000
                                            0.0000  0.0000  0.9997 -0.0152  0.0000
                                            0.0027  0.0202  0.0000  0.0000
    14. (0.00114) RY*( 1) C   1           s(  7.92%)p10.90( 86.40%)d 0.72(  5.67%)
                                            0.0000 -0.0076  0.2814  0.0003 -0.8252
                                           -0.0115 -0.4277 -0.0000  0.0000  0.0567
                                            0.0000  0.0000  0.2280 -0.0386
    15. (0.00052) RY*( 2) C   1           s( 22.48%)p 3.41( 76.75%)d 0.03(  0.77%)
                                            0.0000 -0.0010  0.4741  0.0125 -0.2604
                                           -0.0057  0.8364 -0.0000  0.0000  0.0813
                                            0.0000  0.0000  0.0246  0.0220
    16. (0.00039) RY*( 3) C   1           s(  0.00%)p 1.00( 61.92%)d 0.62( 38.08%)
                                            0.0000 -0.0000 -0.0000  0.0000 -0.0000
                                            0.0000  0.0000  0.0128  0.7868 -0.0000
                                           -0.3995  0.4704  0.0000 -0.0000
    17. (0.00012) RY*( 4) C   1           s( 55.06%)p 0.58( 31.97%)d 0.24( 12.97%)
                                           -0.0000  0.0001  0.7421 -0.0043  0.4729
                                            0.0035 -0.3099  0.0000 -0.0000  0.3350
                                           -0.0000 -0.0000  0.1320  0.0060
    18. (0.00010) RY*( 5) C   1           s(  0.00%)p 1.00( 36.20%)d 1.76( 63.80%)
    19. (0.00003) RY*( 6) C   1           s( 14.37%)p 0.11(  1.63%)d 5.85( 84.00%)
    20. (0.00000) RY*( 7) C   1           s(  0.00%)p 1.00(  1.94%)d50.58( 98.06%)
    21. (0.00000) RY*( 8) C   1           s(  0.11%)p27.72(  3.07%)d99.99( 96.81%)
    22. (0.00000) RY*( 9) C   1           s(  0.04%)p 7.03(  0.29%)d99.99( 99.66%)
    23. (0.00195) RY*( 1) C   2           s( 35.20%)p 1.51( 53.11%)d 0.33( 11.68%)
                                            0.0000 -0.0280  0.5927  0.0156  0.0241
                                            0.0486 -0.7266  0.0000 -0.0000 -0.2093
                                            0.0000  0.0000  0.2693 -0.0229
    24. (0.00108) RY*( 2) C   2           s(  0.22%)p99.99( 78.45%)d97.98( 21.33%)
                                            0.0000  0.0158  0.0439 -0.0295  0.8423
                                           -0.0021  0.2723  0.0000 -0.0000 -0.1795
                                            0.0000  0.0000  0.4237 -0.0395
    25. (0.00107) RY*( 3) C   2           s(  0.00%)p 1.00( 38.85%)d 1.57( 61.15%)
                                           -0.0000  0.0000 -0.0000  0.0000 -0.0000
                                            0.0000 -0.0000  0.0019  0.6233 -0.0000
                                            0.7384  0.2575 -0.0000  0.0000
    26. (0.00045) RY*( 4) C   2           s(  0.00%)p 1.00( 32.21%)d 2.10( 67.79%)
                                            0.0000 -0.0000  0.0000 -0.0000  0.0000
                                           -0.0000  0.0000 -0.0300 -0.5668  0.0000
                                            0.2000  0.7987  0.0000 -0.0000
    27. (0.00041) RY*( 5) C   2           s(  2.03%)p20.26( 41.09%)d28.04( 56.88%)
                                            0.0000 -0.0022  0.1424  0.0264 -0.5116
                                            0.0244  0.3845  0.0000 -0.0000 -0.0227
                                            0.0000  0.0000  0.7300 -0.1881
    28. (0.00018) RY*( 6) C   2           s(  2.28%)p 1.64(  3.75%)d41.12( 93.96%)
                                           -0.0000 -0.0107  0.1508  0.0469  0.1612
                                            0.0240 -0.0936  0.0000 -0.0000  0.9425
                                            0.0000  0.0000  0.1085 -0.1987
    29. (0.00000) RY*( 7) C   2           s( 59.58%)p 0.40( 23.93%)d 0.28( 16.49%)
    30. (0.00000) RY*( 8) C   2           s(  0.00%)p 1.00( 29.00%)d 2.45( 71.00%)
    31. (0.00000) RY*( 9) C   2           s(  0.42%)p 0.76(  0.32%)d99.99( 99.26%)
    32. (0.00076) RY*( 1) O   3           s(  0.00%)p 1.00( 92.54%)d 0.08(  7.46%)
                                            0.0000  0.0000  0.0000  0.0000  0.0000
                                            0.0000  0.0000  0.0105  0.9619  0.0000
                                            0.2098  0.1748  0.0000  0.0000
    33. (0.00071) RY*( 2) O   3           s( 33.59%)p 1.65( 55.59%)d 0.32( 10.81%)
                                            0.0000  0.0005  0.5796 -0.0013  0.2767
                                           -0.0082 -0.6923 -0.0000 -0.0000 -0.1982
                                           -0.0000 -0.0000  0.2570 -0.0527
    34. (0.00004) RY*( 3) O   3           s( 28.69%)p 2.21( 63.48%)d 0.27(  7.83%)
    35. (0.00001) RY*( 4) O   3           s( 37.38%)p 1.68( 62.62%)d 0.00(  0.00%)
    36. (0.00001) RY*( 5) O   3           s(  0.23%)p28.51(  6.56%)d99.99( 93.21%)
    37. (0.00000) RY*( 6) O   3           s(  0.00%)p 1.00(  4.54%)d21.03( 95.46%)
    38. (0.00000) RY*( 7) O   3           s(  0.00%)p 1.00(  2.96%)d32.80( 97.04%)
    39. (0.00000) RY*( 8) O   3           s(  0.06%)p99.99( 11.55%)d99.99( 88.39%)
    40. (0.00000) RY*( 9) O   3           s(  0.02%)p19.84(  0.39%)d99.99( 99.59%)
    41. (0.00203) RY*( 1) H   4           s( 99.44%)p 0.01(  0.56%)
                                            0.0259  0.9968  0.0631 -0.0338  0.0227
    42. (0.00011) RY*( 2) H   4           s(  0.05%)p99.99( 99.95%)
                                            0.0018  0.0218 -0.5407 -0.6898 -0.4810
    43. (0.00007) RY*( 3) H   4           s(  0.28%)p99.99( 99.72%)
    44. (0.00003) RY*( 4) H   4           s(  0.31%)p99.99( 99.69%)
    45. (0.00089) RY*( 1) H   5           s( 97.81%)p 0.02(  2.19%)
                                            0.0981  0.9841  0.1395 -0.0493  0.0000
    46. (0.00010) RY*( 2) H   5           s(  0.00%)p 1.00(100.00%)
                                            0.0000  0.0000  0.0000  0.0000  1.0000
    47. (0.00005) RY*( 3) H   5           s(  0.48%)p99.99( 99.52%)
    48. (0.00002) RY*( 4) H   5           s(  1.80%)p54.67( 98.20%)
    49. (0.00203) RY*( 1) H   6           s( 99.44%)p 0.01(  0.56%)
                                            0.0259  0.9968  0.0631 -0.0338 -0.0227
    50. (0.00011) RY*( 2) H   6           s(  0.05%)p99.99( 99.95%)
                                            0.0018  0.0218 -0.5407 -0.6898  0.4810
    51. (0.00007) RY*( 3) H   6           s(  0.28%)p99.99( 99.72%)
    52. (0.00003) RY*( 4) H   6           s(  0.31%)p99.99( 99.69%)
    53. (0.00221) RY*( 1) H   7           s( 99.65%)p 0.00(  0.35%)
                                            0.0923  0.9940  0.0051  0.0554  0.0206
    54. (0.00011) RY*( 2) H   7           s(  0.22%)p99.99( 99.78%)
                                            0.0056  0.0468  0.4534 -0.6730 -0.5825
    55. (0.00006) RY*( 3) H   7           s(  0.04%)p99.99( 99.96%)
    56. (0.00001) RY*( 4) H   7           s(  0.17%)p99.99( 99.83%)
    57. (0.00221) RY*( 1) H   8           s( 99.65%)p 0.00(  0.35%)
                                            0.0923  0.9940  0.0051  0.0554 -0.0206
    58. (0.00011) RY*( 2) H   8           s(  0.22%)p99.99( 99.78%)
                                            0.0056  0.0468  0.4534 -0.6730  0.5825
    59. (0.00006) RY*( 3) H   8           s(  0.04%)p99.99( 99.96%)
    60. (0.00001) RY*( 4) H   8           s(  0.17%)p99.99( 99.83%)
    61. (0.00158) RY*( 1) H   9           s( 87.79%)p 0.14( 12.21%)
                                            0.2705  0.8970 -0.2545 -0.2395  0.0000
    62. (0.00063) RY*( 2) H   9           s(  0.00%)p 1.00(100.00%)
                                            0.0000  0.0000  0.0000  0.0000  1.0000
    63. (0.00026) RY*( 3) H   9           s( 11.15%)p 7.97( 88.85%)
                                            0.1028  0.3177  0.4495  0.8285  0.0000
    64. (0.00001) RY*( 4) H   9           s(  1.48%)p66.74( 98.52%)
    65. (0.00638) BD*( 1) C   1 - C   2  
                ( 48.32%)   0.6951* C   1 s( 30.11%)p 2.32( 69.85%)d 0.00(  0.04%)
                                           -0.0005 -0.5486 -0.0109  0.6423  0.0117
                                           -0.5346 -0.0059  0.0000 -0.0000  0.0175
                                           -0.0000 -0.0000 -0.0040  0.0101
                ( 51.68%)  -0.7189* C   2 s( 28.93%)p 2.45( 71.01%)d 0.00(  0.06%)
                                           -0.0001 -0.5372 -0.0282 -0.6405 -0.0084
                                            0.5474  0.0135 -0.0000  0.0000  0.0214
                                           -0.0000 -0.0000 -0.0009  0.0101
    66. (0.00548) BD*( 1) C   1 - H   4  
                ( 40.69%)   0.6379* C   1 s( 23.01%)p 3.34( 76.94%)d 0.00(  0.04%)
                                            0.0000 -0.4797 -0.0000  0.0224 -0.0021
                                            0.5189  0.0023 -0.7069  0.0021 -0.0018
                                            0.0012  0.0166  0.0058 -0.0102
                ( 59.31%)  -0.7701* H   4 s( 99.93%)p 0.00(  0.07%)
                                           -0.9993  0.0251 -0.0021 -0.0154  0.0219
    67. (0.00256) BD*( 1) C   1 - H   5  
                ( 40.38%)   0.6355* C   1 s( 23.87%)p 3.19( 76.09%)d 0.00(  0.04%)
                                            0.0001 -0.4885  0.0064 -0.7653  0.0047
                                           -0.4185  0.0074  0.0000 -0.0000 -0.0161
                                           -0.0000 -0.0000 -0.0081  0.0094
                ( 59.62%)  -0.7721* H   5 s( 99.91%)p 0.00(  0.09%)
                                           -0.9949  0.0963  0.0253  0.0148 -0.0000
    68. (0.00548) BD*( 1) C   1 - H   6  
                ( 40.69%)   0.6379* C   1 s( 23.01%)p 3.34( 76.94%)d 0.00(  0.04%)
                                            0.0000 -0.4797 -0.0000  0.0224 -0.0021
                                            0.5189  0.0023  0.7069 -0.0021 -0.0018
                                           -0.0012 -0.0166  0.0058 -0.0102
                ( 59.31%)  -0.7701* H   6 s( 99.93%)p 0.00(  0.07%)
                                           -0.9993  0.0251 -0.0021 -0.0154 -0.0219
    69. (0.00718) BD*( 1) C   2 - O   3  
                ( 67.57%)   0.8220* C   2 s( 21.51%)p 3.64( 78.20%)d 0.01(  0.29%)
                                            0.0000  0.4615  0.0462 -0.7652 -0.0327
                                           -0.4409 -0.0300 -0.0000  0.0000  0.0415
                                           -0.0000 -0.0000  0.0220 -0.0271
                ( 32.43%)  -0.5695* O   3 s( 31.79%)p 2.14( 68.14%)d 0.00(  0.07%)
                                           -0.0001  0.5638  0.0079  0.6919  0.0083
                                            0.4501 -0.0013  0.0000  0.0000  0.0206
                                            0.0000  0.0000 -0.0006 -0.0151
    70. (0.01497) BD*( 1) C   2 - H   7  
                ( 42.07%)   0.6486* C   2 s( 24.91%)p 3.01( 75.04%)d 0.00(  0.05%)
                                            0.0001 -0.4987  0.0213 -0.0106  0.0013
                                           -0.5005  0.0053  0.7068 -0.0127  0.0011
                                            0.0031  0.0168  0.0063 -0.0129
                ( 57.93%)  -0.7611* H   7 s( 99.92%)p 0.00(  0.08%)
                                           -0.9954  0.0919  0.0009  0.0181 -0.0224
    71. (0.01497) BD*( 1) C   2 - H   8  
                ( 42.07%)   0.6486* C   2 s( 24.91%)p 3.01( 75.04%)d 0.00(  0.05%)
                                            0.0001 -0.4987  0.0213 -0.0106  0.0013
                                           -0.5005  0.0053 -0.7068  0.0127  0.0011
                                           -0.0031 -0.0168  0.0063 -0.0129
                ( 57.93%)  -0.7611* H   8 s( 99.92%)p 0.00(  0.08%)
                                           -0.9954  0.0919  0.0009  0.0181  0.0224
    72. (0.00236) BD*( 1) O   3 - H   9  
                ( 26.48%)   0.5145* O   3 s( 23.48%)p 3.26( 76.45%)d 0.00(  0.07%)
                                           -0.0002 -0.4840 -0.0241  0.7179  0.0316
                                           -0.4981 -0.0079 -0.0000 -0.0000  0.0223
                                           -0.0000 -0.0000  0.0076  0.0129
                ( 73.52%)  -0.8575* H   9 s( 99.59%)p 0.00(  0.41%)
                                           -0.9567  0.2839 -0.0520  0.0380 -0.0000


 NHO Directionality and "Bond Bending" (deviations from line of nuclear centers)

         [Thresholds for printing:  angular deviation  >  1.0 degree]
                                    hybrid p-character > 25.0%
                                    orbital occupancy  >  0.10e

                                Line of Centers        Hybrid 1              Hybrid 2
                                ---------------  -------------------   ------------------
                NBO               Theta   Phi    Theta   Phi    Dev    Theta   Phi    Dev
 ========================================================================================
     1. BD (   1) C   1 - C   2    90.0  140.4     --     --    --      90.0  319.2   1.2
     3. BD (   1) C   1 - H   5    90.0   29.5    90.0   28.4   1.1      --     --    --
     5. BD (   1) C   2 - O   3    90.0  212.1    90.0  210.6   1.5      --     --    --
     6. BD (   1) C   2 - H   7   143.3   84.4   144.5   88.9   2.9      --     --    --
     7. BD (   1) C   2 - H   8    36.7   84.4    35.5   88.9   2.9      --     --    --
     8. BD (   1) O   3 - H   9    90.0  140.5    90.0  146.0   5.5      --     --    --
    12. LP (   1) O   3             --     --     90.0  265.3   --       --     --    --
    13. LP (   2) O   3             --     --      0.0    0.0   --       --     --    --

 The molecular units found in the alpha and beta manifolds are inequivalent.
 For labelling purposes, the molecular units of the beta system will be used.


 Second Order Perturbation Theory Analysis of Fock Matrix in NBO Basis

     Threshold for printing:   0.25 kcal/mol
                                                                              E(2)  E(j)-E(i) F(i,j)
         Donor NBO (i)                     Acceptor NBO (j)                 kcal/mol   a.u.    a.u. 
 ===================================================================================================

 within unit  1
   1. BD (   1) C   1 - C   2        / 33. RY*(   2) O   3                    0.33    1.94    0.032
   1. BD (   1) C   1 - C   2        / 66. BD*(   1) C   1 - H   4            0.28    1.03    0.022
   1. BD (   1) C   1 - C   2        / 67. BD*(   1) C   1 - H   5            0.34    1.05    0.024
   1. BD (   1) C   1 - C   2        / 68. BD*(   1) C   1 - H   6            0.28    1.03    0.022
   1. BD (   1) C   1 - C   2        / 72. BD*(   1) O   3 - H   9            0.86    1.04    0.038
   2. BD (   1) C   1 - H   4        / 69. BD*(   1) C   2 - O   3            0.30    0.82    0.020
   2. BD (   1) C   1 - H   4        / 70. BD*(   1) C   2 - H   7            1.28    0.95    0.044
   3. BD (   1) C   1 - H   5        / 69. BD*(   1) C   2 - O   3            1.86    0.82    0.049
   4. BD (   1) C   1 - H   6        / 69. BD*(   1) C   2 - O   3            0.30    0.82    0.020
   4. BD (   1) C   1 - H   6        / 71. BD*(   1) C   2 - H   8            1.28    0.95    0.044
   5. BD (   1) C   2 - O   3        / 61. RY*(   1) H   9                    0.38    1.38    0.029
   5. BD (   1) C   2 - O   3        / 67. BD*(   1) C   1 - H   5            0.79    1.24    0.040
   6. BD (   1) C   2 - H   7        / 32. RY*(   1) O   3                    0.32    1.63    0.029
   6. BD (   1) C   2 - H   7        / 66. BD*(   1) C   1 - H   4            1.69    0.91    0.050
   7. BD (   1) C   2 - H   8        / 32. RY*(   1) O   3                    0.32    1.63    0.029
   7. BD (   1) C   2 - H   8        / 68. BD*(   1) C   1 - H   6            1.69    0.91    0.050
   8. BD (   1) O   3 - H   9        / 24. RY*(   2) C   2                    0.76    1.54    0.043
   8. BD (   1) O   3 - H   9        / 65. BD*(   1) C   1 - C   2            1.32    1.09    0.048
   9. CR (   1) C   1                / 23. RY*(   1) C   2                    0.55   10.83    0.097
   9. CR (   1) C   1                / 41. RY*(   1) H   4                    0.36   10.38    0.078
   9. CR (   1) C   1                / 45. RY*(   1) H   5                    0.53   10.42    0.093
   9. CR (   1) C   1                / 49. RY*(   1) H   6                    0.36   10.38    0.078
  10. CR (   1) C   2                / 15. RY*(   2) C   1                    0.51   10.70    0.093
  10. CR (   1) C   2                / 53. RY*(   1) H   7                    0.50   10.42    0.092
  10. CR (   1) C   2                / 57. RY*(   1) H   8                    0.50   10.42    0.092
  10. CR (   1) C   2                / 69. BD*(   1) C   2 - O   3            0.43   10.43    0.085
  10. CR (   1) C   2                / 72. BD*(   1) O   3 - H   9            0.30   10.54    0.071
  11. CR (   1) O   3                / 23. RY*(   1) C   2                    0.52   19.68    0.128
  11. CR (   1) O   3                / 24. RY*(   2) C   2                    0.61   19.77    0.139
  11. CR (   1) O   3                / 61. RY*(   1) H   9                    0.28   19.51    0.093
  12. LP (   1) O   3                / 23. RY*(   1) C   2                    1.11    1.30    0.048
  12. LP (   1) O   3                / 27. RY*(   5) C   2                    0.26    2.02    0.029
  12. LP (   1) O   3                / 63. RY*(   3) H   9                    0.26    2.21    0.030
  12. LP (   1) O   3                / 65. BD*(   1) C   1 - C   2            0.61    0.95    0.030
  12. LP (   1) O   3                / 67. BD*(   1) C   1 - H   5            0.34    0.98    0.023
  12. LP (   1) O   3                / 70. BD*(   1) C   2 - H   7            0.65    0.99    0.032
  12. LP (   1) O   3                / 71. BD*(   1) C   2 - H   8            0.65    0.99    0.032
  13. LP (   2) O   3                / 25. RY*(   3) C   2                    0.53    1.79    0.039
  13. LP (   2) O   3                / 62. RY*(   2) H   9                    0.88    1.94    0.053
  13. LP (   2) O   3                / 70. BD*(   1) C   2 - H   7            3.44    0.73    0.063
  13. LP (   2) O   3                / 71. BD*(   1) C   2 - H   8            3.44    0.73    0.063


 Natural Bond Orbitals (Summary):

                                                            Principal Delocalizations
           NBO                        Occupancy    Energy   (geminal,vicinal,remote)
 ====================================================================================
 Molecular unit  1  (C2H6O)
     1. BD (   1) C   1 - C   2          0.99499    -0.39620  72(v),67(g),33(v),66(g)
                                                    68(g)
     2. BD (   1) C   1 - H   4          0.99410    -0.28856  70(v),69(v)
     3. BD (   1) C   1 - H   5          0.99288    -0.28959  69(v)
     4. BD (   1) C   1 - H   6          0.99410    -0.28856  71(v),69(v)
     5. BD (   1) C   2 - O   3          0.99713    -0.58422  67(v),61(v)
     6. BD (   1) C   2 - H   7          0.99285    -0.27324  66(v),32(v)
     7. BD (   1) C   2 - H   8          0.99285    -0.27324  68(v),32(v)
     8. BD (   1) O   3 - H   9          0.99446    -0.47541  65(v),24(v)
     9. CR (   1) C   1                  0.99958    -9.86092  23(v),45(v),41(v),49(v)
    10. CR (   1) C   2                  0.99951    -9.89964  15(v),53(v),57(v),69(g)
                                                    72(v)
    11. CR (   1) O   3                  0.99987   -18.70935  24(v),23(v),61(v)
    12. LP (   1) O   3                  0.98896    -0.33001  23(v),70(v),71(v),65(v)
                                                    67(r),27(v),63(v)
    13. LP (   2) O   3                  0.97755    -0.06237  70(v),71(v),62(v),25(v)
    14. RY*(   1) C   1                  0.00114     0.91827   
    15. RY*(   2) C   1                  0.00052     0.80132   
    16. RY*(   3) C   1                  0.00039     1.39384   
    17. RY*(   4) C   1                  0.00012     1.08813   
    18. RY*(   5) C   1                  0.00010     1.92134   
    19. RY*(   6) C   1                  0.00003     2.27418   
    20. RY*(   7) C   1                  0.00000     2.36339   
    21. RY*(   8) C   1                  0.00000     2.31465   
    22. RY*(   9) C   1                  0.00000     2.51713   
    23. RY*(   1) C   2                  0.00195     0.96973   
    24. RY*(   2) C   2                  0.00108     1.06298   
    25. RY*(   3) C   2                  0.00107     1.72718   
    26. RY*(   4) C   2                  0.00045     2.08693   
    27. RY*(   5) C   2                  0.00041     1.68983   
    28. RY*(   6) C   2                  0.00018     2.40032   
    29. RY*(   7) C   2                  0.00000     1.15172   
    30. RY*(   8) C   2                  0.00000     1.91142   
    31. RY*(   9) C   2                  0.00000     2.40619   
    32. RY*(   1) O   3                  0.00076     1.35755   
    33. RY*(   2) O   3                  0.00071     1.53972   
    34. RY*(   3) O   3                  0.00004     1.74539   
    35. RY*(   4) O   3                  0.00001     1.41160   
    36. RY*(   5) O   3                  0.00001     3.43217   
    37. RY*(   6) O   3                  0.00000     2.96907   
    38. RY*(   7) O   3                  0.00000     2.94914   
    39. RY*(   8) O   3                  0.00000     2.93436   
    40. RY*(   9) O   3                  0.00000     3.22514   
    41. RY*(   1) H   4                  0.00203     0.52156   
    42. RY*(   2) H   4                  0.00011     1.96381   
    43. RY*(   3) H   4                  0.00007     1.94918   
    44. RY*(   4) H   4                  0.00003     2.51307   
    45. RY*(   1) H   5                  0.00089     0.55456   
    46. RY*(   2) H   5                  0.00010     1.95869   
    47. RY*(   3) H   5                  0.00005     2.00048   
    48. RY*(   4) H   5                  0.00002     2.42238   
    49. RY*(   1) H   6                  0.00203     0.52156   
    50. RY*(   2) H   6                  0.00011     1.96381   
    51. RY*(   3) H   6                  0.00007     1.94918   
    52. RY*(   4) H   6                  0.00003     2.51307   
    53. RY*(   1) H   7                  0.00221     0.52216   
    54. RY*(   2) H   7                  0.00011     1.97937   
    55. RY*(   3) H   7                  0.00006     2.10821   
    56. RY*(   4) H   7                  0.00001     2.41021   
    57. RY*(   1) H   8                  0.00221     0.52216   
    58. RY*(   2) H   8                  0.00011     1.97937   
    59. RY*(   3) H   8                  0.00006     2.10821   
    60. RY*(   4) H   8                  0.00001     2.41021   
    61. RY*(   1) H   9                  0.00158     0.80022   
    62. RY*(   2) H   9                  0.00063     1.88188   
    63. RY*(   3) H   9                  0.00026     1.88223   
    64. RY*(   4) H   9                  0.00001     2.61358   
    65. BD*(   1) C   1 - C   2          0.00638     0.61585   
    66. BD*(   1) C   1 - H   4          0.00548     0.63734   
    67. BD*(   1) C   1 - H   5          0.00256     0.65350   
    68. BD*(   1) C   1 - H   6          0.00548     0.63734   
    69. BD*(   1) C   2 - O   3          0.00718     0.53098   
    70. BD*(   1) C   2 - H   7          0.01497     0.66444   
    71. BD*(   1) C   2 - H   8          0.01497     0.66444   
    72. BD*(   1) O   3 - H   9          0.00236     0.64137   
       -------------------------------
              Total Lewis   12.91882  ( 99.3755%)
        Valence non-Lewis    0.05938  (  0.4568%)
        Rydberg non-Lewis    0.02180  (  0.1677%)
       -------------------------------
            Total unit  1   13.00000  (100.0000%)
           Charge unit  1    0.00000
 Unable to Open any file for archive entry.
 1\1\GINC-COMPUTE-0-13\SP\UB3LYP\def2SVP\C2H6O1(1-,2)\ZAHRT2\09-Jan-202
 1\0\\# b3lyp/def2svp geom=NewRedundant pop=NBO\\3\\-1,2\C,0,-0.9880295
 586,-0.1654421543,0.1815371183\C,0,0.5193012487,-0.163648728,0.0106406
 109\O,0,0.9003784556,1.0743523421,-0.55629343\H,0,-1.2996859017,0.6609
 241989,0.8392927552\H,0,-1.3326301344,-1.114170814,0.6219341816\H,0,-1
 .4838489897,-0.0295627324,-0.7922972508\H,0,0.8206602834,-1.0150229856
 ,-0.6351773544\H,0,1.0047869923,-0.3246724511,0.9960903518\H,0,1.85906
 70161,1.0772415135,-0.6657265475\\Version=ES64L-G16RevC.01\State=2-A'\
 HF=-154.8038316\S2=0.750807\S2-1=0.\S2A=0.75\RMSD=3.008e-09\Dipole=-0.
 568244,0.1146694,0.0156117\Quadrupole=-1.3933775,-0.1672644,1.5606419,
 -2.1894266,1.3376849,1.2696683\PG=CS [SG(C2H2O1),X(H4)]\\@
 The archive entry for this job was punched.


 SLITHERY-DITHERY
 FRIEDRICH A. KEKULE
 DREAMT ON A BUS OF THINGS
 FREUD WOULD THINK KEEN.
 MOST OF THE TIME THEY WERE
 HERPETOLOGICAL
 BITING THEIR TAILS IN THE
 SHAPE OF BENZENE.
 File lengths (MBytes):  RWF=     10 Int=      0 D2E=      0 Chk=      1 Scr=      1
 Normal termination of Gaussian 16
