# Supplementary material for: Machine-Learning-Guided Discovery of Electrochemical Reactions
Source: J Am Chem Soc. 2022 Dec 2;144(49):22599–610. doi: 10.1021/jacs.2c08997 (PMC9756344; doi:10.1021/jacs.2c08997)
Supplement: Supplementary file 3 — ja2c08997_si_003.zip [file ja2c08997_si_003.zip › Oxidation Site Selectivity/Rlogs_notimes/6.log]

 Entering Gaussian System, Link 0=g16
 Input=6.com
 Output=6.log
 Initial command:
  
 Copyright (c) 1988-2019, Gaussian, Inc.  All Rights Reserved.
  
 This is part of the Gaussian(R) 16 program.  It is based on
 the Gaussian(R) 09 system (copyright 2009, Gaussian, Inc.),
 the Gaussian(R) 03 system (copyright 2003, Gaussian, Inc.),
 the Gaussian(R) 98 system (copyright 1998, Gaussian, Inc.),
 the Gaussian(R) 94 system (copyright 1995, Gaussian, Inc.),
 the Gaussian 92(TM) system (copyright 1992, Gaussian, Inc.),
 the Gaussian 90(TM) system (copyright 1990, Gaussian, Inc.),
 the Gaussian 88(TM) system (copyright 1988, Gaussian, Inc.),
 the Gaussian 86(TM) system (copyright 1986, Carnegie Mellon
 University), and the Gaussian 82(TM) system (copyright 1983,
 Carnegie Mellon University). Gaussian is a federally registered
 trademark of Gaussian, Inc.
  
 This software contains proprietary and confidential information,
 including trade secrets, belonging to Gaussian, Inc.
  
 This software is provided under written license and may be
 used, copied, transmitted, or stored only in accord with that
 written license.
  
 The following legend is applicable only to US Government
 contracts under FAR:
  
                    RESTRICTED RIGHTS LEGEND
  
 Use, reproduction and disclosure by the US Government is
 subject to restrictions as set forth in subparagraphs (a)
 and (c) of the Commercial Computer Software - Restricted
 Rights clause in FAR 52.227-19.
  
 Gaussian, Inc.
 340 Quinnipiac St., Bldg. 40, Wallingford CT 06492
  
  
 ---------------------------------------------------------------
 Warning -- This program may not be used in any manner that
 competes with the business of Gaussian, Inc. or will provide
 assistance to any competitor of Gaussian, Inc.  The licensee
 of this program is prohibited from giving any competitor of
 Gaussian, Inc. access to this program.  By using this program,
 the user acknowledges that Gaussian, Inc. is engaged in the
 business of creating and licensing software in the field of
 computational chemistry and represents and warrants to the
 licensee that it is not a competitor of Gaussian, Inc. and that
 it will not use this program in any manner prohibited above.
 ---------------------------------------------------------------
  

 Cite this work as:
 Gaussian 16, Revision C.01,
 M. J. Frisch, G. W. Trucks, H. B. Schlegel, G. E. Scuseria, 
 M. A. Robb, J. R. Cheeseman, G. Scalmani, V. Barone, 
 G. A. Petersson, H. Nakatsuji, X. Li, M. Caricato, A. V. Marenich, 
 J. Bloino, B. G. Janesko, R. Gomperts, B. Mennucci, H. P. Hratchian, 
 J. V. Ortiz, A. F. Izmaylov, J. L. Sonnenberg, D. Williams-Young, 
 F. Ding, F. Lipparini, F. Egidi, J. Goings, B. Peng, A. Petrone, 
 T. Henderson, D. Ranasinghe, V. G. Zakrzewski, J. Gao, N. Rega, 
 G. Zheng, W. Liang, M. Hada, M. Ehara, K. Toyota, R. Fukuda, 
 J. Hasegawa, M. Ishida, T. Nakajima, Y. Honda, O. Kitao, H. Nakai, 
 T. Vreven, K. Throssell, J. A. Montgomery, Jr., J. E. Peralta, 
 F. Ogliaro, M. J. Bearpark, J. J. Heyd, E. N. Brothers, K. N. Kudin, 
 V. N. Staroverov, T. A. Keith, R. Kobayashi, J. Normand, 
 K. Raghavachari, A. P. Rendell, J. C. Burant, S. S. Iyengar, 
 J. Tomasi, M. Cossi, J. M. Millam, M. Klene, C. Adamo, R. Cammi, 
 J. W. Ochterski, R. L. Martin, K. Morokuma, O. Farkas, 
 J. B. Foresman, and D. J. Fox, Gaussian, Inc., Wallingford CT, 2019.
 
 ******************************************
 Gaussian 16:  ES64L-G16RevC.01  3-Jul-2019
                 9-Jan-2021 
 ******************************************
 %nprocshared=16
 Will use up to   16 processors via shared memory.
 %mem=7GB
 -----------------------------------------
 # b3lyp/def2svp geom=NewRedundant pop=NBO
 -----------------------------------------
 1/29=4000,38=1,172=1/1;
 2/12=2,17=6,18=5,40=1/2;
 3/5=43,7=101,11=2,25=1,30=1,74=-5/1,2,3;
 4//1;
 5/5=2,38=5/2;
 6/7=2,8=2,9=2,10=2,28=1,40=1/1,7;
 99/5=1,9=1/99;
 -
 6
 -
 Symbolic Z-matrix:
 Charge = -1 Multiplicity = 2
 C                    -2.19492  -0.13111  -0.27751 
 C                    -0.83682  -0.40864   0.36514 
 C                     0.31716   0.30221  -0.3412 
 C                     1.67192   0.03181   0.29134 
 O                     2.65683   0.73461  -0.43864 
 H                    -3.00838  -0.65425   0.24957 
 H                    -2.21164  -0.45991  -1.32983 
 H                    -2.42732   0.94669  -0.26661 
 H                    -0.64754  -1.49753   0.37139 
 H                    -0.86158  -0.10157   1.42657 
 H                     0.36191  -0.00472  -1.40088 
 H                     0.14756   1.39325  -0.34419 
 H                     1.64997   0.34846   1.35571 
 H                     1.8662   -1.06176   0.28976 
 H                     3.51664   0.56245  -0.03646 
 
                          Input orientation:                          
 ---------------------------------------------------------------------
 Center     Atomic      Atomic             Coordinates (Angstroms)
 Number     Number       Type             X           Y           Z
 ---------------------------------------------------------------------
      1          6           0       -2.194919   -0.131106   -0.277515
      2          6           0       -0.836824   -0.408642    0.365143
      3          6           0        0.317161    0.302212   -0.341201
      4          6           0        1.671924    0.031811    0.291341
      5          8           0        2.656833    0.734610   -0.438644
      6          1           0       -3.008377   -0.654248    0.249570
      7          1           0       -2.211643   -0.459910   -1.329835
      8          1           0       -2.427318    0.946688   -0.266612
      9          1           0       -0.647538   -1.497529    0.371390
     10          1           0       -0.861582   -0.101567    1.426573
     11          1           0        0.361908   -0.004715   -1.400884
     12          1           0        0.147558    1.393249   -0.344188
     13          1           0        1.649975    0.348458    1.355715
     14          1           0        1.866204   -1.061757    0.289758
     15          1           0        3.516638    0.562445   -0.036464
 ---------------------------------------------------------------------
                    Distance matrix (angstroms):
                    1          2          3          4          5
     1  C    0.000000
     2  C    1.527893   0.000000
     3  C    2.549974   1.528371   0.000000
     4  C    3.911855   2.548188   1.519410   0.000000
     5  O    4.931017   3.762810   2.381287   1.413099   0.000000
     6  H    1.101458   2.188452   3.510417   4.730500   5.873429
     7  H    1.102619   2.183050   2.820121   4.236991   5.091479
     8  H    1.102619   2.183050   2.820121   4.236991   5.091479
     9  H    2.163927   1.105234   2.162753   2.779423   4.069087
    10  H    2.163927   1.105234   2.162753   2.779423   4.069087
    11  H    2.795586   2.172318   1.104145   2.140351   2.595995
    12  H    2.795586   2.172318   1.104145   2.140351   2.595995
    13  H    4.204834   2.781834   2.158252   1.110693   2.093466
    14  H    4.204834   2.781834   2.158252   1.110693   2.093466
    15  H    5.758559   4.478496   3.224475   1.947306   0.964704
                    6          7          8          9         10
     6  H    0.000000
     7  H    1.779627   0.000000
     8  H    1.779627   1.776366   0.000000
     9  H    2.509885   2.533228   3.090123   0.000000
    10  H    2.509885   3.090123   2.533228   1.762934   0.000000
    11  H    3.808505   2.614463   3.157772   2.527535   3.082341
    12  H    3.808505   3.157772   2.614463   3.082341   2.527535
    13  H    4.891749   4.772602   4.428785   3.107270   2.552540
    14  H    4.891749   4.428785   4.772602   2.552539   3.107270
    15  H    6.643642   5.960808   5.960807   4.663711   4.663711
                   11         12         13         14         15
    11  H    0.000000
    12  H    1.765462   0.000000
    13  H    3.063117   2.497702   0.000000
    14  H    2.497702   3.063117   1.780933   0.000000
    15  H    3.483624   3.483623   2.338458   2.338459   0.000000
 Stoichiometry    C4H10O(1-,2)
 Framework group  C1[X(C4H10O)]
 Deg. of freedom    39
 Full point group                 C1      NOp   1
 Largest Abelian subgroup         C1      NOp   1
 Largest concise Abelian subgroup C1      NOp   1
                         Standard orientation:                         
 ---------------------------------------------------------------------
 Center     Atomic      Atomic             Coordinates (Angstroms)
 Number     Number       Type             X           Y           Z
 ---------------------------------------------------------------------
      1          6           0        2.515396   -0.293626    0.000000
      2          6           0        1.226463    0.526807   -0.000000
      3          6           0       -0.034205   -0.337273    0.000000
      4          6           0       -1.321102    0.470503   -0.000000
      5          8           0       -2.413858   -0.425452   -0.000000
      6          1           0        3.407910    0.351842   -0.000000
      7          1           0        2.572613   -0.944491   -0.888183
      8          1           0        2.572613   -0.944491    0.888183
      9          1           0        1.213769    1.193438   -0.881467
     10          1           0        1.213769    1.193439    0.881467
     11          1           0       -0.041245   -1.000501   -0.882731
     12          1           0       -0.041245   -1.000501    0.882731
     13          1           0       -1.338066    1.134144    0.890467
     14          1           0       -1.338066    1.134144   -0.890467
     15          1           0       -3.230496    0.088121    0.000001
 ---------------------------------------------------------------------
 Rotational constants (GHZ):          18.7638592           1.9715287           1.8674714
 Standard basis: def2SVP (5D, 7F)
 There are   125 symmetry adapted cartesian basis functions of A   symmetry.
 There are   120 symmetry adapted basis functions of A   symmetry.
   120 basis functions,   195 primitive gaussians,   125 cartesian basis functions
    22 alpha electrons       21 beta electrons
       nuclear repulsion energy       184.6523706066 Hartrees.
 NAtoms=   15 NActive=   15 NUniq=   15 SFac= 1.00D+00 NAtFMM=   60 NAOKFM=F Big=F
 Integral buffers will be    131072 words long.
 Raffenetti 2 integral format.
 Two-electron integral symmetry is turned on.
 One-electron integrals computed using PRISM.
   1 Symmetry operations used in ECPInt.
 ECPInt:  NShTT=    1830 NPrTT=    6200 LenC2=    1818 LenP2D=    5253.
 LDataN:  DoStor=T MaxTD1= 4 Len=   56
 NBasis=   120 RedAO= T EigKep=  1.72D-03  NBF=   120
 NBsUse=   120 1.00D-06 EigRej= -1.00D+00 NBFU=   120
 ExpMin= 1.22D-01 ExpMax= 2.27D+03 ExpMxC= 3.41D+02 IAcc=3 IRadAn=         5 AccDes= 0.00D+00
 Harris functional with IExCor=  402 and IRadAn=       5 diagonalized for initial guess.
 HarFok:  IExCor=  402 AccDes= 0.00D+00 IRadAn=         5 IDoV= 1 UseB2=F ITyADJ=14
 ICtDFT=  3500011 ScaDFX=  1.000000  1.000000  1.000000  1.000000
 FoFCou: FMM=F IPFlag=           0 FMFlag=      100000 FMFlg1=           0
         NFxFlg=           0 DoJE=T BraDBF=F KetDBF=T FulRan=T
         wScrn=  0.000000 ICntrl=       500 IOpCl=  0 I1Cent=   200000004 NGrid=           0
         NMat0=    1 NMatS0=      1 NMatT0=    0 NMatD0=    1 NMtDS0=    0 NMtDT0=    0
 Petite list used in FoFCou.
 Initial guess <Sx>= 0.0000 <Sy>= 0.0000 <Sz>= 0.5000 <S**2>= 0.7500 S= 0.5000
 Requested convergence on RMS density matrix=1.00D-08 within 128 cycles.
 Requested convergence on MAX density matrix=1.00D-06.
 Requested convergence on             energy=1.00D-06.
 No special actions if energy rises.
 Integral accuracy reduced to 1.0D-05 until final iterations.
 EnCoef did     5 forward-backward iterations
 Initial convergence to 1.0D-05 achieved.  Increase integral accuracy.
 SCF Done:  E(UB3LYP) =  -233.377142874     A.U. after   25 cycles
            NFock= 25  Conv=0.35D-08     -V/T= 2.0091
 <Sx>= 0.0000 <Sy>= 0.0000 <Sz>= 0.5000 <S**2>= 0.7505 S= 0.5003
 <L.S>= 0.000000000000E+00
 Annihilation of the first spin contaminant:
 S**2 before annihilation     0.7505,   after     0.7500

 **********************************************************************

            Population analysis using the SCF Density.

 **********************************************************************

 Orbital symmetries:
 Alpha Orbitals:
       Occupied  (A) (A) (A) (A) (A) (A) (A) (A) (A) (A) (A) (A)
                 (A) (A) (A) (A) (A) (A) (A) (A) (A) (A)
       Virtual   (A) (A) (A) (A) (A) (A) (A) (A) (A) (A) (A) (A)
                 (A) (A) (A) (A) (A) (A) (A) (A) (A) (A) (A) (A)
                 (A) (A) (A) (A) (A) (A) (A) (A) (A) (A) (A) (A)
                 (A) (A) (A) (A) (A) (A) (A) (A) (A) (A) (A) (A)
                 (A) (A) (A) (A) (A) (A) (A) (A) (A) (A) (A) (A)
                 (A) (A) (A) (A) (A) (A) (A) (A) (A) (A) (A) (A)
                 (A) (A) (A) (A) (A) (A) (A) (A) (A) (A) (A) (A)
                 (A) (A) (A) (A) (A) (A) (A) (A) (A) (A) (A) (A)
                 (A) (A)
 Beta  Orbitals:
       Occupied  (A) (A) (A) (A) (A) (A) (A) (A) (A) (A) (A) (A)
                 (A) (A) (A) (A) (A) (A) (A) (A) (A)
       Virtual   (A) (A) (A) (A) (A) (A) (A) (A) (A) (A) (A) (A)
                 (A) (A) (A) (A) (A) (A) (A) (A) (A) (A) (A) (A)
                 (A) (A) (A) (A) (A) (A) (A) (A) (A) (A) (A) (A)
                 (A) (A) (A) (A) (A) (A) (A) (A) (A) (A) (A) (A)
                 (A) (A) (A) (A) (A) (A) (A) (A) (A) (A) (A) (A)
                 (A) (A) (A) (A) (A) (A) (A) (A) (A) (A) (A) (A)
                 (A) (A) (A) (A) (A) (A) (A) (A) (A) (A) (A) (A)
                 (A) (A) (A) (A) (A) (A) (A) (A) (A) (A) (A) (A)
                 (A) (A) (A)
 The electronic state is 2-A.
 Alpha  occ. eigenvalues --  -18.92944 -10.05310 -10.01433 -10.00883 -10.00501
 Alpha  occ. eigenvalues --   -0.81465  -0.61708  -0.53953  -0.44510  -0.40556
 Alpha  occ. eigenvalues --   -0.32653  -0.30981  -0.25987  -0.25968  -0.22936
 Alpha  occ. eigenvalues --   -0.19436  -0.18681  -0.17110  -0.16032  -0.14489
 Alpha  occ. eigenvalues --   -0.08526   0.17520
 Alpha virt. eigenvalues --    0.19319   0.23188   0.23726   0.24907   0.29053
 Alpha virt. eigenvalues --    0.29425   0.29660   0.30678   0.32607   0.35304
 Alpha virt. eigenvalues --    0.40249   0.41156   0.43764   0.57901   0.58079
 Alpha virt. eigenvalues --    0.60681   0.60770   0.62204   0.67617   0.71869
 Alpha virt. eigenvalues --    0.75004   0.75966   0.78513   0.79538   0.80869
 Alpha virt. eigenvalues --    0.81000   0.82488   0.82494   0.83492   0.85192
 Alpha virt. eigenvalues --    0.85625   0.86091   0.87725   0.89354   0.90998
 Alpha virt. eigenvalues --    0.99240   1.12178   1.16176   1.18435   1.20473
 Alpha virt. eigenvalues --    1.22038   1.28490   1.35242   1.39789   1.51135
 Alpha virt. eigenvalues --    1.51999   1.52834   1.55028   1.60276   1.66145
 Alpha virt. eigenvalues --    1.70636   1.72646   1.85721   1.88566   1.90302
 Alpha virt. eigenvalues --    1.92541   1.92691   1.93211   1.95252   1.96751
 Alpha virt. eigenvalues --    1.96889   2.00190   2.01604   2.01770   2.03935
 Alpha virt. eigenvalues --    2.06790   2.08492   2.10304   2.15027   2.18679
 Alpha virt. eigenvalues --    2.20139   2.25266   2.39670   2.42421   2.45607
 Alpha virt. eigenvalues --    2.47744   2.55645   2.56347   2.61459   2.61584
 Alpha virt. eigenvalues --    2.64822   2.72889   2.76011   2.76373   2.85397
 Alpha virt. eigenvalues --    2.96976   2.98885   3.04435   3.07260   3.09644
 Alpha virt. eigenvalues --    3.12856   3.18685   3.19029   3.24594   3.30489
 Alpha virt. eigenvalues --    3.34158   3.52949   3.95909
  Beta  occ. eigenvalues --  -18.92646 -10.05255 -10.01302 -10.00861 -10.00276
  Beta  occ. eigenvalues --   -0.80844  -0.61508  -0.53623  -0.44072  -0.40270
  Beta  occ. eigenvalues --   -0.32117  -0.30870  -0.25825  -0.25712  -0.22659
  Beta  occ. eigenvalues --   -0.19283  -0.18296  -0.16892  -0.15869  -0.14186
  Beta  occ. eigenvalues --   -0.08261
  Beta virt. eigenvalues --    0.20829   0.22265   0.24185   0.24576   0.25661
  Beta virt. eigenvalues --    0.29676   0.30037   0.30694   0.31099   0.32804
  Beta virt. eigenvalues --    0.35814   0.40581   0.41432   0.44089   0.58133
  Beta virt. eigenvalues --    0.58335   0.60719   0.60951   0.62376   0.67807
  Beta virt. eigenvalues --    0.72039   0.75677   0.76249   0.78944   0.80020
  Beta virt. eigenvalues --    0.80969   0.81491   0.82631   0.82833   0.83897
  Beta virt. eigenvalues --    0.85615   0.85744   0.86280   0.87948   0.89714
  Beta virt. eigenvalues --    0.91387   0.99424   1.12469   1.16298   1.18561
  Beta virt. eigenvalues --    1.20729   1.22264   1.28730   1.35459   1.40040
  Beta virt. eigenvalues --    1.51317   1.52301   1.52958   1.55151   1.60594
  Beta virt. eigenvalues --    1.66826   1.70781   1.72839   1.85797   1.88627
  Beta virt. eigenvalues --    1.90605   1.92671   1.92957   1.93430   1.95419
  Beta virt. eigenvalues --    1.96852   1.97130   2.00353   2.01711   2.01960
  Beta virt. eigenvalues --    2.04083   2.06942   2.08639   2.10500   2.15290
  Beta virt. eigenvalues --    2.18875   2.20282   2.25500   2.39853   2.43635
  Beta virt. eigenvalues --    2.45923   2.48094   2.55843   2.56634   2.61672
  Beta virt. eigenvalues --    2.61875   2.65099   2.73011   2.76263   2.76539
  Beta virt. eigenvalues --    2.85563   2.97318   2.99074   3.04663   3.07511
  Beta virt. eigenvalues --    3.09965   3.13184   3.18916   3.19425   3.24798
  Beta virt. eigenvalues --    3.30693   3.34640   3.53283   3.96684
          Condensed to atoms (all electrons):
               1          2          3          4          5          6
     1  C    6.869163   0.886340  -0.018719  -0.016943  -0.000085  -0.480645
     2  C    0.886340   5.851105   0.395369  -0.300917   0.002383  -0.205661
     3  C   -0.018719   0.395369   5.288451   0.066376  -0.114410   0.011359
     4  C   -0.016943  -0.300917   0.066376   5.028014   0.479898   0.004508
     5  O   -0.000085   0.002383  -0.114410   0.479898   8.179605   0.000001
     6  H   -0.480645  -0.205661   0.011359   0.004508   0.000001   1.251343
     7  H   -0.488075  -0.197163  -0.025569   0.013230  -0.000025   0.214236
     8  H   -0.488075  -0.197162  -0.025569   0.013230  -0.000025   0.214236
     9  H   -0.213359  -0.137409  -0.040406   0.094314   0.000785   0.089540
    10  H   -0.213359  -0.137409  -0.040406   0.094314   0.000785   0.089540
    11  H   -0.067451  -0.120474   0.176385   0.076698   0.015951   0.009355
    12  H   -0.067451  -0.120474   0.176385   0.076698   0.015951   0.009355
    13  H    0.004127   0.073955   0.022525   0.153750  -0.078129  -0.001170
    14  H    0.004127   0.073955   0.022525   0.153750  -0.078129  -0.001170
    15  H    0.000385   0.010613   0.090608  -0.214881  -0.147040  -0.000040
               7          8          9         10         11         12
     1  C   -0.488075  -0.488075  -0.213359  -0.213359  -0.067451  -0.067451
     2  C   -0.197163  -0.197162  -0.137409  -0.137409  -0.120474  -0.120474
     3  C   -0.025569  -0.025569  -0.040406  -0.040406   0.176385   0.176385
     4  C    0.013230   0.013230   0.094314   0.094314   0.076698   0.076698
     5  O   -0.000025  -0.000025   0.000785   0.000785   0.015951   0.015951
     6  H    0.214236   0.214236   0.089540   0.089540   0.009355   0.009355
     7  H    1.241042   0.217870   0.085055   0.058701   0.059337   0.023713
     8  H    0.217870   1.241042   0.058701   0.085055   0.023713   0.059337
     9  H    0.085055   0.058701   1.088260   0.111268   0.030404   0.033824
    10  H    0.058701   0.085055   0.111268   1.088260   0.033824   0.030404
    11  H    0.059337   0.023713   0.030404   0.033824   0.882332   0.009660
    12  H    0.023713   0.059337   0.033824   0.030404   0.009660   0.882332
    13  H   -0.001539  -0.003138  -0.024637  -0.031418   0.002335  -0.045034
    14  H   -0.003138  -0.001539  -0.031418  -0.024637  -0.045034   0.002335
    15  H   -0.000259  -0.000259  -0.004077  -0.004077  -0.019652  -0.019652
              13         14         15
     1  C    0.004127   0.004127   0.000385
     2  C    0.073955   0.073955   0.010613
     3  C    0.022525   0.022525   0.090608
     4  C    0.153750   0.153750  -0.214881
     5  O   -0.078129  -0.078129  -0.147040
     6  H   -0.001170  -0.001170  -0.000040
     7  H   -0.001539  -0.003138  -0.000259
     8  H   -0.003138  -0.001539  -0.000259
     9  H   -0.024637  -0.031418  -0.004077
    10  H   -0.031418  -0.024637  -0.004077
    11  H    0.002335  -0.045034  -0.019652
    12  H   -0.045034   0.002335  -0.019652
    13  H    0.964530  -0.016768   0.080481
    14  H   -0.016768   0.964530   0.080481
    15  H    0.080481   0.080481   1.360066
          Atomic-Atomic Spin Densities.
               1          2          3          4          5          6
     1  C    2.439652   0.452065   0.013264  -0.022336   0.000018  -0.836411
     2  C    0.452065   1.249933   0.077938  -0.292328  -0.002369  -0.195956
     3  C    0.013264   0.077938   0.411251  -0.289685  -0.033264   0.004453
     4  C   -0.022336  -0.292328  -0.289685   0.654120   0.102474   0.004995
     5  O    0.000018  -0.002369  -0.033264   0.102474   0.455001  -0.000000
     6  H   -0.836411  -0.195956   0.004453   0.004995  -0.000000   0.499276
     7  H   -0.864139  -0.174541  -0.017554   0.012818  -0.000021   0.242925
     8  H   -0.864139  -0.174541  -0.017554   0.012818  -0.000021   0.242925
     9  H   -0.189121  -0.487213  -0.017026   0.102352   0.000855   0.096548
    10  H   -0.189121  -0.487213  -0.017026   0.102352   0.000855   0.096548
    11  H   -0.059899  -0.104360  -0.149780   0.094001   0.005994   0.009299
    12  H   -0.059899  -0.104360  -0.149779   0.094001   0.005994   0.009299
    13  H    0.004176   0.073593   0.061434  -0.195480  -0.043842  -0.001198
    14  H    0.004176   0.073593   0.061434  -0.195479  -0.043842  -0.001198
    15  H    0.000363   0.011524   0.079967  -0.193984  -0.459790  -0.000039
               7          8          9         10         11         12
     1  C   -0.864139  -0.864139  -0.189121  -0.189121  -0.059899  -0.059899
     2  C   -0.174541  -0.174541  -0.487213  -0.487213  -0.104360  -0.104360
     3  C   -0.017554  -0.017554  -0.017026  -0.017026  -0.149780  -0.149779
     4  C    0.012818   0.012818   0.102352   0.102352   0.094001   0.094001
     5  O   -0.000021  -0.000021   0.000855   0.000855   0.005994   0.005994
     6  H    0.242925   0.242925   0.096548   0.096548   0.009299   0.009299
     7  H    0.511951   0.246955   0.095236   0.048429   0.051359   0.025391
     8  H    0.246955   0.511951   0.048429   0.095235   0.025391   0.051359
     9  H    0.095236   0.048429   0.304693   0.151180   0.043472   0.022076
    10  H    0.048429   0.095235   0.151180   0.304693   0.022076   0.043472
    11  H    0.051359   0.025391   0.043472   0.022076   0.106266   0.051157
    12  H    0.025391   0.051359   0.022076   0.043472   0.051157   0.106265
    13  H   -0.001558  -0.003113  -0.021293  -0.042493  -0.013125  -0.026114
    14  H   -0.003113  -0.001558  -0.042493  -0.021293  -0.026114  -0.013125
    15  H   -0.000260  -0.000260  -0.004104  -0.004104  -0.019292  -0.019292
              13         14         15
     1  C    0.004176   0.004176   0.000363
     2  C    0.073593   0.073593   0.011524
     3  C    0.061434   0.061434   0.079967
     4  C   -0.195480  -0.195479  -0.193984
     5  O   -0.043842  -0.043842  -0.459790
     6  H   -0.001198  -0.001198  -0.000039
     7  H   -0.001558  -0.003113  -0.000260
     8  H   -0.003113  -0.001558  -0.000260
     9  H   -0.021293  -0.042493  -0.004104
    10  H   -0.042493  -0.021293  -0.004104
    11  H   -0.013125  -0.026114  -0.019292
    12  H   -0.026114  -0.013125  -0.019292
    13  H    0.103959   0.052352   0.086281
    14  H    0.052352   0.103958   0.086281
    15  H    0.086281   0.086281   0.829090
 Mulliken charges and spin densities:
               1          2
     1  C    0.290022  -0.171350
     2  C    0.122950  -0.084237
     3  C    0.015095   0.018072
     4  C    0.277960  -0.009362
     5  O   -0.277517  -0.011958
     6  H   -0.204787   0.171465
     7  H   -0.197417   0.173877
     8  H   -0.197417   0.173877
     9  H   -0.140847   0.103593
    10  H   -0.140847   0.103593
    11  H   -0.067381   0.036445
    12  H   -0.067381   0.036445
    13  H   -0.099869   0.033580
    14  H   -0.099869   0.033580
    15  H   -0.212697   0.392382
 Sum of Mulliken charges =  -1.00000   1.00000
 Mulliken charges and spin densities with hydrogens summed into heavy atoms:
               1          2
     1  C   -0.309599   0.347869
     2  C   -0.158743   0.122948
     3  C   -0.119667   0.090962
     4  C    0.078222   0.057798
     5  O   -0.490214   0.380424
 Electronic spatial extent (au):  <R**2>=            713.3247
 Charge=             -1.0000 electrons
 Dipole moment (field-independent basis, Debye):
    X=              0.1954    Y=              0.9282    Z=              0.0000  Tot=              0.9485
 Quadrupole moment (field-independent basis, Debye-Ang):
   XX=            -71.7945   YY=            -43.1998   ZZ=            -41.5740
   XY=             -0.7911   XZ=              0.0000   YZ=             -0.0000
 Traceless Quadrupole moment (field-independent basis, Debye-Ang):
   XX=            -19.6051   YY=              8.9896   ZZ=             10.6154
   XY=             -0.7911   XZ=              0.0000   YZ=             -0.0000
 Octapole moment (field-independent basis, Debye-Ang**2):
  XXX=            -14.3761  YYY=             -2.7391  ZZZ=             -0.0000  XYY=             -8.1772
  XXY=              3.0416  XXZ=             -0.0000  XZZ=             -9.9302  YZZ=             -0.2243
  YYZ=             -0.0000  XYZ=              0.0000
 Hexadecapole moment (field-independent basis, Debye-Ang**3):
 XXXX=          -1186.8529 YYYY=           -144.5200 ZZZZ=            -93.6431 XXXY=              6.0091
 XXXZ=              0.0000 YYYX=             12.3331 YYYZ=             -0.0000 ZZZX=              0.0000
 ZZZY=             -0.0000 XXYY=           -193.6384 XXZZ=           -180.2947 YYZZ=            -41.7495
 XXYZ=             -0.0000 YYXZ=              0.0000 ZZXY=              6.6738
 N-N= 1.846523706066D+02 E-N=-9.193488020568D+02  KE= 2.312776757298D+02
                          Isotropic Fermi Contact Couplings
        Atom                 a.u.       MegaHertz       Gauss      10(-4) cm-1
     1  C(13)              0.23095     259.62802      92.64173      86.60259
     2  C(13)              0.13691     153.91103      54.91928      51.33919
     3  C(13)              0.01928      21.66928       7.73214       7.22809
     4  C(13)              0.01559      17.52845       6.25459       5.84686
     5  O(17)              0.38864    -235.59330     -84.06555     -78.58547
     6  H(1)              -0.00141      -6.29158      -2.24499      -2.09864
     7  H(1)              -0.00159      -7.12818      -2.54351      -2.37771
     8  H(1)              -0.00159      -7.12818      -2.54351      -2.37771
     9  H(1)              -0.00105      -4.68498      -1.67172      -1.56274
    10  H(1)              -0.00105      -4.68498      -1.67172      -1.56274
    11  H(1)              -0.00050      -2.21599      -0.79072      -0.73918
    12  H(1)              -0.00050      -2.21600      -0.79072      -0.73918
    13  H(1)              -0.00071      -3.16058      -1.12777      -1.05426
    14  H(1)              -0.00071      -3.16058      -1.12777      -1.05426
    15  H(1)               0.00263      11.76191       4.19694       3.92335
 --------------------------------------------------------
       Center         ----  Spin Dipole Couplings  ----
                      3XX-RR        3YY-RR        3ZZ-RR
 --------------------------------------------------------
     1   Atom        0.032373     -0.002558     -0.029815
     2   Atom        0.005011      0.011399     -0.016410
     3   Atom        0.001242      0.012251     -0.013493
     4   Atom        0.030602     -0.003223     -0.027379
     5   Atom        0.000704      0.092383     -0.093087
     6   Atom       -0.002829      0.012186     -0.009357
     7   Atom       -0.007708     -0.006080      0.013788
     8   Atom       -0.007708     -0.006080      0.013788
     9   Atom       -0.003590     -0.004423      0.008013
    10   Atom       -0.003590     -0.004423      0.008013
    11   Atom        0.003505     -0.004705      0.001200
    12   Atom        0.003505     -0.004705      0.001200
    13   Atom        0.006514     -0.005681     -0.000832
    14   Atom        0.006514     -0.005681     -0.000832
    15   Atom        0.029929     -0.007690     -0.022239
 --------------------------------------------------------
                        XY            XZ            YZ
 --------------------------------------------------------
     1   Atom       -0.041671     -0.000000      0.000000
     2   Atom       -0.020233      0.000000     -0.000000
     3   Atom        0.012623      0.000000      0.000000
     4   Atom        0.032522      0.000000      0.000000
     5   Atom       -0.146576     -0.000000      0.000000
     6   Atom        0.014230      0.000000     -0.000000
     7   Atom        0.004871      0.008800      0.010673
     8   Atom        0.004871     -0.008800     -0.010673
     9   Atom        0.001810     -0.004408     -0.005912
    10   Atom        0.001810      0.004408      0.005912
    11   Atom       -0.002523     -0.005730      0.002221
    12   Atom       -0.002523      0.005730     -0.002221
    13   Atom       -0.001616     -0.002925      0.004017
    14   Atom       -0.001616      0.002925     -0.004017
    15   Atom       -0.026537     -0.000000      0.000000
 --------------------------------------------------------


 ---------------------------------------------------------------------------------
              Anisotropic Spin Dipole Couplings in Principal Axis System
 ---------------------------------------------------------------------------------

       Atom             a.u.   MegaHertz   Gauss  10(-4) cm-1        Axes

              Baa    -0.0303    -4.063    -1.450    -1.355  0.5538  0.8326  0.0000
     1 C(13)  Bbb    -0.0298    -4.001    -1.428    -1.335 -0.0000 -0.0000  1.0000
              Bcc     0.0601     8.064     2.877     2.690  0.8326 -0.5538 -0.0000
 
              Baa    -0.0164    -2.202    -0.786    -0.735 -0.0000  0.0000  1.0000
     2 C(13)  Bbb    -0.0123    -1.648    -0.588    -0.550  0.7602  0.6496  0.0000
              Bcc     0.0287     3.850     1.374     1.284 -0.6496  0.7602 -0.0000
 
              Baa    -0.0135    -1.811    -0.646    -0.604 -0.0000 -0.0000  1.0000
     3 C(13)  Bbb    -0.0070    -0.943    -0.336    -0.314  0.8366 -0.5479  0.0000
              Bcc     0.0205     2.753     0.982     0.918  0.5479  0.8366  0.0000
 
              Baa    -0.0274    -3.674    -1.311    -1.226 -0.0000 -0.0000  1.0000
     4 C(13)  Bbb    -0.0230    -3.082    -1.100    -1.028 -0.5190  0.8548  0.0000
              Bcc     0.0503     6.756     2.411     2.254  0.8548  0.5190  0.0000
 
              Baa    -0.1070     7.745     2.764     2.583  0.8058  0.5923 -0.0000
     5 O(17)  Bbb    -0.0931     6.736     2.403     2.247  0.0000 -0.0000  1.0000
              Bcc     0.2001   -14.481    -5.167    -4.830 -0.5923  0.8058  0.0000
 
              Baa    -0.0114    -6.088    -2.172    -2.031  0.8563 -0.5164 -0.0000
     6 H(1)   Bbb    -0.0094    -4.992    -1.781    -1.665  0.0000 -0.0000  1.0000
              Bcc     0.0208    11.080     3.954     3.696  0.5164  0.8563  0.0000
 
              Baa    -0.0118    -6.316    -2.254    -2.107  0.7360 -0.6763  0.0289
     7 H(1)   Bbb    -0.0100    -5.332    -1.903    -1.779  0.5959  0.6270 -0.5019
              Bcc     0.0218    11.648     4.156     3.886  0.3213  0.3866  0.8645
 
              Baa    -0.0118    -6.316    -2.254    -2.107  0.7360 -0.6763 -0.0289
     8 H(1)   Bbb    -0.0100    -5.332    -1.903    -1.779  0.5959  0.6270  0.5019
              Bcc     0.0218    11.648     4.156     3.886 -0.3213 -0.3866  0.8645
 
              Baa    -0.0068    -3.621    -1.292    -1.208 -0.0242  0.9308  0.3647
     9 H(1)   Bbb    -0.0051    -2.700    -0.963    -0.901  0.9552 -0.0861  0.2831
              Bcc     0.0118     6.320     2.255     2.108 -0.2949 -0.3552  0.8871
 
              Baa    -0.0068    -3.621    -1.292    -1.208 -0.0242  0.9308 -0.3647
    10 H(1)   Bbb    -0.0051    -2.700    -0.963    -0.901  0.9552 -0.0861 -0.2831
              Bcc     0.0118     6.320     2.255     2.108  0.2949  0.3552  0.8871
 
              Baa    -0.0055    -2.953    -1.054    -0.985  0.1475  0.9698 -0.1944
    11 H(1)   Bbb    -0.0035    -1.860    -0.664    -0.620  0.6447  0.0548  0.7625
              Bcc     0.0090     4.812     1.717     1.605  0.7501 -0.2378 -0.6171
 
              Baa    -0.0055    -2.953    -1.054    -0.985  0.1475  0.9698  0.1944
    12 H(1)   Bbb    -0.0035    -1.860    -0.664    -0.620 -0.6447 -0.0548  0.7625
              Bcc     0.0090     4.812     1.717     1.605  0.7501 -0.2378  0.6171
 
              Baa    -0.0079    -4.241    -1.513    -1.415 -0.0023  0.8705 -0.4922
    13 H(1)   Bbb    -0.0002    -0.119    -0.042    -0.040  0.4444  0.4419  0.7793
              Bcc     0.0082     4.360     1.556     1.454  0.8958 -0.2170 -0.3878
 
              Baa    -0.0079    -4.241    -1.513    -1.415 -0.0023  0.8705  0.4922
    14 H(1)   Bbb    -0.0002    -0.119    -0.042    -0.040 -0.4444 -0.4419  0.7793
              Bcc     0.0082     4.360     1.556     1.454  0.8958 -0.2170  0.3878
 
              Baa    -0.0222   -11.866    -4.234    -3.958 -0.0000 -0.0000  1.0000
    15 H(1)   Bbb    -0.0214   -11.422    -4.076    -3.810  0.4592  0.8883  0.0000
              Bcc     0.0436    23.288     8.310     7.768  0.8883 -0.4592 -0.0000
 

 ---------------------------------------------------------------------------------

 ******************************Gaussian NBO Version 3.1******************************
             N A T U R A L   A T O M I C   O R B I T A L   A N D
          N A T U R A L   B O N D   O R B I T A L   A N A L Y S I S
 ******************************Gaussian NBO Version 3.1******************************
       /RESON  / : Allow strongly delocalized NBO set

 Analyzing the SCF density

 Job title: 6                                                               

 Storage needed:     44010 in NPA,     58199 in NBO ( 939522821 available)
 GSVD:  LWork=        7910 too small for GESVD, short by        4575 words or        4575 for optimal perf.


 NATURAL POPULATIONS:  Natural atomic orbital occupancies 
                                                          
   NAO  Atom  No  lang   Type(AO)    Occupancy
 --------------------------------------------
     1    C    1  S      Cor( 1S)     1.99928
     2    C    1  S      Val( 2S)     1.11715
     3    C    1  S      Ryd( 3S)     0.00101
     4    C    1  px     Val( 2p)     1.12572
     5    C    1  px     Ryd( 3p)     0.00316
     6    C    1  py     Val( 2p)     1.17105
     7    C    1  py     Ryd( 3p)     0.00309
     8    C    1  pz     Val( 2p)     1.20287
     9    C    1  pz     Ryd( 3p)     0.00074
    10    C    1  dxy    Ryd( 3d)     0.00073
    11    C    1  dxz    Ryd( 3d)     0.00017
    12    C    1  dyz    Ryd( 3d)     0.00080
    13    C    1  dx2y2  Ryd( 3d)     0.00035
    14    C    1  dz2    Ryd( 3d)     0.00047

    15    C    2  S      Cor( 1S)     1.99915
    16    C    2  S      Val( 2S)     1.03082
    17    C    2  S      Ryd( 3S)     0.00139
    18    C    2  px     Val( 2p)     1.04920
    19    C    2  px     Ryd( 3p)     0.00393
    20    C    2  py     Val( 2p)     1.13568
    21    C    2  py     Ryd( 3p)     0.00143
    22    C    2  pz     Val( 2p)     1.19943
    23    C    2  pz     Ryd( 3p)     0.00210
    24    C    2  dxy    Ryd( 3d)     0.00079
    25    C    2  dxz    Ryd( 3d)     0.00034
    26    C    2  dyz    Ryd( 3d)     0.00100
    27    C    2  dx2y2  Ryd( 3d)     0.00060
    28    C    2  dz2    Ryd( 3d)     0.00050

    29    C    3  S      Cor( 1S)     1.99911
    30    C    3  S      Val( 2S)     1.02119
    31    C    3  S      Ryd( 3S)     0.00188
    32    C    3  px     Val( 2p)     1.05514
    33    C    3  px     Ryd( 3p)     0.00901
    34    C    3  py     Val( 2p)     1.14176
    35    C    3  py     Ryd( 3p)     0.00222
    36    C    3  pz     Val( 2p)     1.21154
    37    C    3  pz     Ryd( 3p)     0.00236
    38    C    3  dxy    Ryd( 3d)     0.00088
    39    C    3  dxz    Ryd( 3d)     0.00034
    40    C    3  dyz    Ryd( 3d)     0.00101
    41    C    3  dx2y2  Ryd( 3d)     0.00045
    42    C    3  dz2    Ryd( 3d)     0.00050

    43    C    4  S      Cor( 1S)     1.99913
    44    C    4  S      Val( 2S)     0.98219
    45    C    4  S      Ryd( 3S)     0.00359
    46    C    4  px     Val( 2p)     0.89909
    47    C    4  px     Ryd( 3p)     0.01074
    48    C    4  py     Val( 2p)     0.99581
    49    C    4  py     Ryd( 3p)     0.00483
    50    C    4  pz     Val( 2p)     1.17322
    51    C    4  pz     Ryd( 3p)     0.00147
    52    C    4  dxy    Ryd( 3d)     0.00195
    53    C    4  dxz    Ryd( 3d)     0.00109
    54    C    4  dyz    Ryd( 3d)     0.00151
    55    C    4  dx2y2  Ryd( 3d)     0.00145
    56    C    4  dz2    Ryd( 3d)     0.00084

    57    O    5  S      Cor( 1S)     1.99975
    58    O    5  S      Val( 2S)     1.69034
    59    O    5  S      Ryd( 3S)     0.00796
    60    O    5  px     Val( 2p)     1.41612
    61    O    5  px     Ryd( 3p)     0.00348
    62    O    5  py     Val( 2p)     1.72720
    63    O    5  py     Ryd( 3p)     0.00110
    64    O    5  pz     Val( 2p)     1.95204
    65    O    5  pz     Ryd( 3p)     0.00184
    66    O    5  dxy    Ryd( 3d)     0.00133
    67    O    5  dxz    Ryd( 3d)     0.00005
    68    O    5  dyz    Ryd( 3d)     0.00088
    69    O    5  dx2y2  Ryd( 3d)     0.00072
    70    O    5  dz2    Ryd( 3d)     0.00062

    71    H    6  S      Val( 1S)     0.83498
    72    H    6  S      Ryd( 2S)     0.06915
    73    H    6  px     Ryd( 2p)     0.00049
    74    H    6  py     Ryd( 2p)     0.00032
    75    H    6  pz     Ryd( 2p)     0.00021

    76    H    7  S      Val( 1S)     0.83410
    77    H    7  S      Ryd( 2S)     0.06994
    78    H    7  px     Ryd( 2p)     0.00016
    79    H    7  py     Ryd( 2p)     0.00037
    80    H    7  pz     Ryd( 2p)     0.00051

    81    H    8  S      Val( 1S)     0.83410
    82    H    8  S      Ryd( 2S)     0.06994
    83    H    8  px     Ryd( 2p)     0.00016
    84    H    8  py     Ryd( 2p)     0.00037
    85    H    8  pz     Ryd( 2p)     0.00051

    86    H    9  S      Val( 1S)     0.81621
    87    H    9  S      Ryd( 2S)     0.04049
    88    H    9  px     Ryd( 2p)     0.00014
    89    H    9  py     Ryd( 2p)     0.00036
    90    H    9  pz     Ryd( 2p)     0.00051

    91    H   10  S      Val( 1S)     0.81621
    92    H   10  S      Ryd( 2S)     0.04049
    93    H   10  px     Ryd( 2p)     0.00014
    94    H   10  py     Ryd( 2p)     0.00036
    95    H   10  pz     Ryd( 2p)     0.00051

    96    H   11  S      Val( 1S)     0.80100
    97    H   11  S      Ryd( 2S)     0.01990
    98    H   11  px     Ryd( 2p)     0.00017
    99    H   11  py     Ryd( 2p)     0.00038
   100    H   11  pz     Ryd( 2p)     0.00050

   101    H   12  S      Val( 1S)     0.80100
   102    H   12  S      Ryd( 2S)     0.01990
   103    H   12  px     Ryd( 2p)     0.00017
   104    H   12  py     Ryd( 2p)     0.00038
   105    H   12  pz     Ryd( 2p)     0.00050

   106    H   13  S      Val( 1S)     0.85001
   107    H   13  S      Ryd( 2S)     0.01265
   108    H   13  px     Ryd( 2p)     0.00021
   109    H   13  py     Ryd( 2p)     0.00036
   110    H   13  pz     Ryd( 2p)     0.00058

   111    H   14  S      Val( 1S)     0.85001
   112    H   14  S      Ryd( 2S)     0.01265
   113    H   14  px     Ryd( 2p)     0.00021
   114    H   14  py     Ryd( 2p)     0.00036
   115    H   14  pz     Ryd( 2p)     0.00058

   116    H   15  S      Val( 1S)     0.68956
   117    H   15  S      Ryd( 2S)     0.12328
   118    H   15  px     Ryd( 2p)     0.00176
   119    H   15  py     Ryd( 2p)     0.00115
   120    H   15  pz     Ryd( 2p)     0.00132


 Summary of Natural Population Analysis:                  
                                                          
                                       Natural Population 
                Natural  -----------------------------------------------
    Atom  No    Charge         Core      Valence    Rydberg      Total
 -----------------------------------------------------------------------
      C    1   -0.62660      1.99928     4.61678    0.01053     6.62660
      C    2   -0.42636      1.99915     4.41513    0.01208     6.42636
      C    3   -0.44739      1.99911     4.42963    0.01865     6.44739
      C    4   -0.07690      1.99913     4.05031    0.02746     6.07690
      O    5   -0.80344      1.99975     6.78570    0.01799     8.80344
      H    6    0.09486      0.00000     0.83498    0.07017     0.90514
      H    7    0.09493      0.00000     0.83410    0.07097     0.90507
      H    8    0.09493      0.00000     0.83410    0.07097     0.90507
      H    9    0.14229      0.00000     0.81621    0.04150     0.85771
      H   10    0.14229      0.00000     0.81621    0.04150     0.85771
      H   11    0.17805      0.00000     0.80100    0.02095     0.82195
      H   12    0.17805      0.00000     0.80100    0.02095     0.82195
      H   13    0.13619      0.00000     0.85001    0.01380     0.86381
      H   14    0.13619      0.00000     0.85001    0.01380     0.86381
      H   15    0.18293      0.00000     0.68956    0.12751     0.81707
 =======================================================================
   * Total *   -1.00000      9.99641    32.42474    0.57885    43.00000

                                 Natural Population      
 --------------------------------------------------------
   Core                       9.99641 ( 99.9641% of  10)
   Valence                   32.42474 ( 98.2568% of  33)
   Natural Minimal Basis     42.42115 ( 98.6538% of  43)
   Natural Rydberg Basis      0.57885 (  1.3462% of  43)
 --------------------------------------------------------

    Atom  No          Natural Electron Configuration
 ----------------------------------------------------------------------------
      C    1      [core]2S( 1.12)2p( 3.50)3p( 0.01)
      C    2      [core]2S( 1.03)2p( 3.38)3p( 0.01)
      C    3      [core]2S( 1.02)2p( 3.41)3p( 0.01)
      C    4      [core]2S( 0.98)2p( 3.07)3p( 0.02)3d( 0.01)
      O    5      [core]2S( 1.69)2p( 5.10)3S( 0.01)3p( 0.01)
      H    6            1S( 0.83)2S( 0.07)
      H    7            1S( 0.83)2S( 0.07)
      H    8            1S( 0.83)2S( 0.07)
      H    9            1S( 0.82)2S( 0.04)
      H   10            1S( 0.82)2S( 0.04)
      H   11            1S( 0.80)2S( 0.02)
      H   12            1S( 0.80)2S( 0.02)
      H   13            1S( 0.85)2S( 0.01)
      H   14            1S( 0.85)2S( 0.01)
      H   15            1S( 0.69)2S( 0.12)


 ***************************************************
 *******         Alpha spin orbitals         *******
 ***************************************************


 NATURAL POPULATIONS:  Natural atomic orbital occupancies 
                                                          
   NAO  Atom  No  lang   Type(AO)    Occupancy      Energy
 ----------------------------------------------------------
     1    C    1  S      Cor( 1S)     0.99970      -9.88743
     2    C    1  S      Val( 2S)     0.58015      -0.06166
     3    C    1  S      Ryd( 3S)     0.00060       0.99129
     4    C    1  px     Val( 2p)     0.57032       0.10556
     5    C    1  px     Ryd( 3p)     0.00229       0.75217
     6    C    1  py     Val( 2p)     0.58846       0.10642
     7    C    1  py     Ryd( 3p)     0.00224       0.75574
     8    C    1  pz     Val( 2p)     0.60006       0.10728
     9    C    1  pz     Ryd( 3p)     0.00036       0.76948
    10    C    1  dxy    Ryd( 3d)     0.00035       2.53755
    11    C    1  dxz    Ryd( 3d)     0.00009       2.23348
    12    C    1  dyz    Ryd( 3d)     0.00040       2.63235
    13    C    1  dx2y2  Ryd( 3d)     0.00018       2.31790
    14    C    1  dz2    Ryd( 3d)     0.00023       2.48418

    15    C    2  S      Cor( 1S)     0.99960      -9.89118
    16    C    2  S      Val( 2S)     0.52747      -0.03906
    17    C    2  S      Ryd( 3S)     0.00071       1.05386
    18    C    2  px     Val( 2p)     0.52893       0.10108
    19    C    2  px     Ryd( 3p)     0.00262       0.78318
    20    C    2  py     Val( 2p)     0.57068       0.10371
    21    C    2  py     Ryd( 3p)     0.00072       0.74807
    22    C    2  pz     Val( 2p)     0.59912       0.10558
    23    C    2  pz     Ryd( 3p)     0.00103       0.89613
    24    C    2  dxy    Ryd( 3d)     0.00038       2.45176
    25    C    2  dxz    Ryd( 3d)     0.00017       2.20071
    26    C    2  dyz    Ryd( 3d)     0.00051       2.66302
    27    C    2  dx2y2  Ryd( 3d)     0.00030       2.30721
    28    C    2  dz2    Ryd( 3d)     0.00025       2.43420

    29    C    3  S      Cor( 1S)     0.99957      -9.88450
    30    C    3  S      Val( 2S)     0.51316      -0.03407
    31    C    3  S      Ryd( 3S)     0.00095       1.04654
    32    C    3  px     Val( 2p)     0.53212       0.10141
    33    C    3  px     Ryd( 3p)     0.00694       0.82758
    34    C    3  py     Val( 2p)     0.57279       0.10438
    35    C    3  py     Ryd( 3p)     0.00113       0.76936
    36    C    3  pz     Val( 2p)     0.60513       0.10479
    37    C    3  pz     Ryd( 3p)     0.00120       0.90832
    38    C    3  dxy    Ryd( 3d)     0.00047       2.46215
    39    C    3  dxz    Ryd( 3d)     0.00017       2.21022
    40    C    3  dyz    Ryd( 3d)     0.00051       2.66595
    41    C    3  dx2y2  Ryd( 3d)     0.00024       2.31414
    42    C    3  dz2    Ryd( 3d)     0.00025       2.44438

    43    C    4  S      Cor( 1S)     0.99959      -9.94499
    44    C    4  S      Val( 2S)     0.49173      -0.02937
    45    C    4  S      Ryd( 3S)     0.00203       0.96403
    46    C    4  px     Val( 2p)     0.47618       0.10663
    47    C    4  px     Ryd( 3p)     0.00933       0.74554
    48    C    4  py     Val( 2p)     0.50091       0.11271
    49    C    4  py     Ryd( 3p)     0.00316       0.71679
    50    C    4  pz     Val( 2p)     0.58648       0.10293
    51    C    4  pz     Ryd( 3p)     0.00074       0.84888
    52    C    4  dxy    Ryd( 3d)     0.00099       2.45484
    53    C    4  dxz    Ryd( 3d)     0.00054       2.18480
    54    C    4  dyz    Ryd( 3d)     0.00076       2.61835
    55    C    4  dx2y2  Ryd( 3d)     0.00075       2.29685
    56    C    4  dz2    Ryd( 3d)     0.00042       2.42809

    57    O    5  S      Cor( 1S)     0.99988     -18.74667
    58    O    5  S      Val( 2S)     0.86170      -0.65831
    59    O    5  S      Ryd( 3S)     0.00719       1.56539
    60    O    5  px     Val( 2p)     0.71012      -0.07806
    61    O    5  px     Ryd( 3p)     0.00253       1.40608
    62    O    5  py     Val( 2p)     0.87695      -0.11638
    63    O    5  py     Ryd( 3p)     0.00066       1.30780
    64    O    5  pz     Val( 2p)     0.97625      -0.09894
    65    O    5  pz     Ryd( 3p)     0.00090       1.24963
    66    O    5  dxy    Ryd( 3d)     0.00067       3.54206
    67    O    5  dxz    Ryd( 3d)     0.00003       2.99210
    68    O    5  dyz    Ryd( 3d)     0.00046       2.94897
    69    O    5  dx2y2  Ryd( 3d)     0.00038       3.11300
    70    O    5  dz2    Ryd( 3d)     0.00032       3.21858

    71    H    6  S      Val( 1S)     0.43328       0.20675
    72    H    6  S      Ryd( 2S)     0.06665       0.48341
    73    H    6  px     Ryd( 2p)     0.00024       2.32706
    74    H    6  py     Ryd( 2p)     0.00015       2.11770
    75    H    6  pz     Ryd( 2p)     0.00011       1.94879

    76    H    7  S      Val( 1S)     0.43224       0.20788
    77    H    7  S      Ryd( 2S)     0.06729       0.50112
    78    H    7  px     Ryd( 2p)     0.00008       1.92986
    79    H    7  py     Ryd( 2p)     0.00018       2.14628
    80    H    7  pz     Ryd( 2p)     0.00025       2.32594

    81    H    8  S      Val( 1S)     0.43224       0.20788
    82    H    8  S      Ryd( 2S)     0.06729       0.50112
    83    H    8  px     Ryd( 2p)     0.00008       1.92986
    84    H    8  py     Ryd( 2p)     0.00018       2.14628
    85    H    8  pz     Ryd( 2p)     0.00025       2.32594

    86    H    9  S      Val( 1S)     0.41432       0.22086
    87    H    9  S      Ryd( 2S)     0.03806       0.50923
    88    H    9  px     Ryd( 2p)     0.00007       1.97457
    89    H    9  py     Ryd( 2p)     0.00018       2.16454
    90    H    9  pz     Ryd( 2p)     0.00026       2.32923

    91    H   10  S      Val( 1S)     0.41432       0.22086
    92    H   10  S      Ryd( 2S)     0.03806       0.50923
    93    H   10  px     Ryd( 2p)     0.00007       1.97457
    94    H   10  py     Ryd( 2p)     0.00018       2.16454
    95    H   10  pz     Ryd( 2p)     0.00026       2.32923

    96    H   11  S      Val( 1S)     0.40460       0.23456
    97    H   11  S      Ryd( 2S)     0.01731       0.52398
    98    H   11  px     Ryd( 2p)     0.00009       2.02201
    99    H   11  py     Ryd( 2p)     0.00019       2.17524
   100    H   11  pz     Ryd( 2p)     0.00024       2.34528

   101    H   12  S      Val( 1S)     0.40460       0.23456
   102    H   12  S      Ryd( 2S)     0.01731       0.52398
   103    H   12  px     Ryd( 2p)     0.00009       2.02201
   104    H   12  py     Ryd( 2p)     0.00019       2.17524
   105    H   12  pz     Ryd( 2p)     0.00024       2.34528

   106    H   13  S      Val( 1S)     0.42689       0.20902
   107    H   13  S      Ryd( 2S)     0.01085       0.51477
   108    H   13  px     Ryd( 2p)     0.00013       1.95055
   109    H   13  py     Ryd( 2p)     0.00018       2.17953
   110    H   13  pz     Ryd( 2p)     0.00029       2.31393

   111    H   14  S      Val( 1S)     0.42689       0.20902
   112    H   14  S      Ryd( 2S)     0.01085       0.51477
   113    H   14  px     Ryd( 2p)     0.00013       1.95055
   114    H   14  py     Ryd( 2p)     0.00018       2.17953
   115    H   14  pz     Ryd( 2p)     0.00029       2.31393

   116    H   15  S      Val( 1S)     0.44147       0.15243
   117    H   15  S      Ryd( 2S)     0.10436       0.65874
   118    H   15  px     Ryd( 2p)     0.00083       2.48200
   119    H   15  py     Ryd( 2p)     0.00058       2.14250
   120    H   15  pz     Ryd( 2p)     0.00068       1.83613


 Summary of Natural Population Analysis:                  
                                                          
                                       Natural Population 
                Natural  -----------------------------------------------
    Atom  No    Charge         Core      Valence    Rydberg      Total
 -----------------------------------------------------------------------
      C    1   -0.34544      0.99970     2.33900    0.00675     3.34544
      C    2   -0.23251      0.99960     2.22620    0.00670     3.23251
      C    3   -0.23463      0.99957     2.22321    0.01186     3.23463
      C    4   -0.07360      0.99959     2.05529    0.01872     3.07360
      O    5   -0.43802      0.99988     3.42502    0.01312     4.43802
      H    6   -0.00044      0.00000     0.43328    0.06716     0.50044
      H    7   -0.00005      0.00000     0.43224    0.06780     0.50005
      H    8   -0.00005      0.00000     0.43224    0.06780     0.50005
      H    9    0.04711      0.00000     0.41432    0.03857     0.45289
      H   10    0.04711      0.00000     0.41432    0.03857     0.45289
      H   11    0.07756      0.00000     0.40460    0.01784     0.42244
      H   12    0.07756      0.00000     0.40460    0.01784     0.42244
      H   13    0.06165      0.00000     0.42689    0.01145     0.43835
      H   14    0.06165      0.00000     0.42689    0.01145     0.43835
      H   15   -0.04792      0.00000     0.44147    0.10645     0.54792
 =======================================================================
   * Total *   -1.00000      4.99833    16.49959    0.50208    22.00000

                                 Natural Population      
 --------------------------------------------------------
   Core                       4.99833 ( 99.9666% of   5)
   Valence                   16.49959 ( 97.0564% of  17)
   Natural Minimal Basis     21.49792 ( 97.7178% of  22)
   Natural Rydberg Basis      0.50208 (  2.2822% of  22)
 --------------------------------------------------------

    Atom  No          Natural Electron Configuration
 ----------------------------------------------------------------------------
      C    1      [core]2S( 0.58)2p( 1.76)
      C    2      [core]2S( 0.53)2p( 1.70)
      C    3      [core]2S( 0.51)2p( 1.71)3p( 0.01)
      C    4      [core]2S( 0.49)2p( 1.56)3p( 0.01)
      O    5      [core]2S( 0.86)2p( 2.56)3S( 0.01)
      H    6            1S( 0.43)2S( 0.07)
      H    7            1S( 0.43)2S( 0.07)
      H    8            1S( 0.43)2S( 0.07)
      H    9            1S( 0.41)2S( 0.04)
      H   10            1S( 0.41)2S( 0.04)
      H   11            1S( 0.40)2S( 0.02)
      H   12            1S( 0.40)2S( 0.02)
      H   13            1S( 0.43)2S( 0.01)
      H   14            1S( 0.43)2S( 0.01)
      H   15            1S( 0.44)2S( 0.10)


 NATURAL BOND ORBITAL ANALYSIS, alpha spin orbitals:

                       Occupancies       Lewis Structure    Low   High
           Occ.    -------------------  -----------------   occ   occ
  Cycle   Thresh.   Lewis   Non-Lewis     CR  BD  3C  LP    (L)   (NL)   Dev
 =============================================================================
   1(1)    0.90    21.02364   0.97636      5  15   0   2     1      1    0.03
   2(2)    0.90    21.02364   0.97636      5  15   0   2     1      1    0.03
   3(1)    0.80    21.02364   0.97636      5  15   0   2     1      1    0.03
   4(2)    0.80    21.02364   0.97636      5  15   0   2     1      1    0.03
   5(1)    0.70    21.08966   0.91034      5  13   0   4     1      0    0.15
   6(2)    0.70    20.80180   1.19820      5  13   0   4     1      2    0.21
   7(3)    0.70    21.08966   0.91034      5  13   0   4     1      0    0.15
   8(1)    0.60    18.23033   3.76967      5   8   0   9     3      9    0.25

    The hybrids on atom  2 are linearly dependent.  An eigenvalue (  0.000065)
    of the hybrid overlap matrix is too small (<0.00010).

    PRJTHR will be raised from  0.200 to 0.250 and the NBO search repeated.

   9(2)    0.60    18.76452   3.23548      5   7   0  10     1      7    0.22
  10(3)    0.60    18.76452   3.23548      5   7   0  10     1      7    0.22
  11(1)    0.50    16.38812   5.61188      5   1   0  16     0     12    0.25
  12(2)    0.50    16.38812   5.61188      5   1   0  16     0     12    0.25
  13(1)    0.70    21.08966   0.91034      5  13   0   4     1      0    0.15
 -----------------------------------------------------------------------------

 Structure accepted: RESONANCE keyword permits strongly delocalized structure

 --------------------------------------------------------
   Core                      4.99833 ( 99.967% of   5)
   Valence Lewis            16.09133 ( 94.655% of  17)
  ==================       ============================
   Total Lewis              21.08966 ( 95.862% of  22)
  -----------------------------------------------------
   Valence non-Lewis         0.41713 (  1.896% of  22)
   Rydberg non-Lewis         0.49322 (  2.242% of  22)
  ==================       ============================
   Total non-Lewis           0.91034 (  4.138% of  22)
 --------------------------------------------------------


       (Occupancy)   Bond orbital/ Coefficients/ Hybrids
 ---------------------------------------------------------------------------------
     1. (0.99463) BD ( 1) C   1 - C   2  
                ( 49.67%)   0.7048* C   1 s( 28.74%)p 2.48( 71.22%)d 0.00(  0.04%)
                                            0.0002  0.5359  0.0141 -0.7095 -0.0083
                                            0.4565  0.0193 -0.0000 -0.0000 -0.0158
                                            0.0000 -0.0000  0.0075 -0.0101
                ( 50.33%)   0.7094* C   2 s( 27.41%)p 2.65( 72.55%)d 0.00(  0.04%)
                                            0.0001  0.5233  0.0153  0.7187  0.0096
                                           -0.4570  0.0046  0.0000  0.0000 -0.0165
                                            0.0000 -0.0000  0.0070 -0.0102
     2. (0.99448) BD ( 1) C   1 - H   6  
                ( 59.60%)   0.7720* C   1 s( 23.65%)p 3.23( 76.31%)d 0.00(  0.04%)
                                           -0.0000  0.4863  0.0035  0.7017 -0.0030
                                            0.5202 -0.0083 -0.0000  0.0000  0.0166
                                           -0.0000 -0.0000  0.0053 -0.0099
                ( 40.40%)   0.6356* H   6 s( 99.93%)p 0.00(  0.07%)
                                            0.9982 -0.0539 -0.0224 -0.0149  0.0000
     3. (0.99436) BD ( 1) C   1 - H   7  
                ( 59.94%)   0.7742* C   1 s( 23.81%)p 3.20( 76.15%)d 0.00(  0.04%)
                                           -0.0000 -0.4880  0.0036 -0.0401 -0.0075
                                            0.5100  0.0003  0.7069 -0.0030  0.0010
                                            0.0015 -0.0166  0.0060 -0.0093
                ( 40.06%)   0.6329* H   7 s( 99.93%)p 0.00(  0.07%)
                                           -0.9979  0.0595  0.0021 -0.0162 -0.0216
     4. (0.99436) BD ( 1) C   1 - H   8  
                ( 59.94%)   0.7742* C   1 s( 23.81%)p 3.20( 76.15%)d 0.00(  0.04%)
                                           -0.0000 -0.4880  0.0036 -0.0401 -0.0075
                                            0.5100  0.0003 -0.7069  0.0030  0.0010
                                           -0.0015  0.0166  0.0060 -0.0093
                ( 40.06%)   0.6329* H   8 s( 99.93%)p 0.00(  0.07%)
                                           -0.9979  0.0595  0.0021 -0.0162  0.0216
     5. (0.99005) BD ( 1) C   2 - C   3  
                ( 50.50%)   0.7107* C   2 s( 28.87%)p 2.46( 71.08%)d 0.00(  0.04%)
                                            0.0004  0.5373  0.0059 -0.6948 -0.0009
                                           -0.4776 -0.0078  0.0000  0.0000  0.0165
                                           -0.0000 -0.0000  0.0060 -0.0108
                ( 49.50%)   0.7035* C   3 s( 28.65%)p 2.49( 71.30%)d 0.00(  0.04%)
                                            0.0004  0.5353  0.0053  0.7013  0.0059
                                            0.4702  0.0028 -0.0000  0.0000  0.0173
                                           -0.0000 -0.0000  0.0050 -0.0102
     6. (0.98874) BD ( 1) C   2 - H   9  
                ( 60.13%)   0.7754* C   2 s( 21.87%)p 3.57( 78.08%)d 0.00(  0.04%)
                                           -0.0001  0.4676 -0.0082 -0.0031  0.0056
                                            0.5302  0.0031 -0.7068  0.0096 -0.0009
                                            0.0003 -0.0175 -0.0070  0.0097
                ( 39.87%)   0.6315* H   9 s( 99.92%)p 0.00(  0.08%)
                                            0.9990 -0.0360 -0.0002 -0.0170  0.0217
     7. (0.98874) BD ( 1) C   2 - H  10  
                ( 60.13%)   0.7754* C   2 s( 21.87%)p 3.57( 78.08%)d 0.00(  0.04%)
                                           -0.0001  0.4676 -0.0082 -0.0031  0.0056
                                            0.5302  0.0031  0.7068 -0.0096 -0.0009
                                           -0.0003  0.0175 -0.0070  0.0097
                ( 39.87%)   0.6315* H  10 s( 99.92%)p 0.00(  0.08%)
                                            0.9990 -0.0360 -0.0002 -0.0170 -0.0217
     8. (0.99233) BD ( 1) C   3 - C   4  
                ( 50.08%)   0.7077* C   3 s( 27.34%)p 2.66( 72.62%)d 0.00(  0.05%)
                                            0.0003  0.5226  0.0156 -0.7121 -0.0214
                                            0.4676 -0.0060 -0.0000  0.0000 -0.0174
                                            0.0000 -0.0000  0.0068 -0.0103
                ( 49.92%)   0.7065* C   4 s( 30.51%)p 2.28( 69.45%)d 0.00(  0.04%)
                                            0.0004  0.5523  0.0070  0.7102 -0.0206
                                           -0.4354 -0.0068  0.0000  0.0000 -0.0163
                                            0.0000  0.0000  0.0079 -0.0099
     9. (0.98728) BD ( 1) C   3 - H  11  
                ( 60.38%)   0.7770* C   3 s( 22.01%)p 3.54( 77.94%)d 0.00(  0.04%)
                                            0.0002 -0.4691  0.0082  0.0032  0.0033
                                            0.5288  0.0060  0.7068 -0.0114 -0.0005
                                           -0.0005 -0.0171  0.0059 -0.0100
                ( 39.62%)   0.6295* H  11 s( 99.92%)p 0.00(  0.08%)
                                           -0.9994  0.0192 -0.0010 -0.0178 -0.0212
    10. (0.98728) BD ( 1) C   3 - H  12  
                ( 60.38%)   0.7770* C   3 s( 22.01%)p 3.54( 77.94%)d 0.00(  0.04%)
                                            0.0002 -0.4691  0.0082  0.0032  0.0033
                                            0.5288  0.0060 -0.7068  0.0114 -0.0005
                                            0.0005  0.0171  0.0059 -0.0100
                ( 39.62%)   0.6295* H  12 s( 99.92%)p 0.00(  0.08%)
                                           -0.9994  0.0192 -0.0010 -0.0178  0.0212
    11. (0.98679) BD ( 1) C   4 - O   5  
                ( 33.38%)   0.5778* C   4 s( 21.29%)p 3.69( 78.45%)d 0.01(  0.26%)
                                           -0.0004 -0.4596 -0.0404  0.6944  0.0245
                                            0.5483  0.0330  0.0000  0.0000 -0.0438
                                           -0.0000 -0.0000 -0.0061  0.0258
                ( 66.62%)   0.8162* O   5 s( 17.86%)p 4.60( 82.07%)d 0.00(  0.08%)
                                            0.0001 -0.4224 -0.0102 -0.8066 -0.0147
                                           -0.4122 -0.0018  0.0000  0.0000 -0.0246
                                           -0.0000 -0.0000  0.0055  0.0113
    12. (0.99368) BD ( 1) C   4 - H  13  
                ( 58.34%)   0.7638* C   4 s( 24.14%)p 3.14( 75.81%)d 0.00(  0.05%)
                                           -0.0001  0.4912 -0.0134 -0.0733 -0.0054
                                            0.5030  0.0025  0.7068 -0.0042 -0.0014
                                            0.0008  0.0187 -0.0075  0.0111
                ( 41.66%)   0.6454* H  13 s( 99.92%)p 0.00(  0.08%)
                                            0.9995 -0.0120  0.0007 -0.0165 -0.0223
    13. (0.99368) BD ( 1) C   4 - H  14  
                ( 58.34%)   0.7638* C   4 s( 24.14%)p 3.14( 75.81%)d 0.00(  0.05%)
                                           -0.0001  0.4912 -0.0134 -0.0733 -0.0054
                                            0.5030  0.0025 -0.7068  0.0042 -0.0014
                                           -0.0008 -0.0187 -0.0075  0.0111
                ( 41.66%)   0.6454* H  14 s( 99.92%)p 0.00(  0.08%)
                                            0.9995 -0.0120  0.0007 -0.0165  0.0223
    14. (0.99970) CR ( 1) C   1           s(100.00%)p 0.00(  0.00%)
                                            1.0000 -0.0001 -0.0000  0.0001  0.0000
                                           -0.0001 -0.0000 -0.0000  0.0000  0.0000
                                           -0.0000  0.0000 -0.0000  0.0000
    15. (0.99960) CR ( 1) C   2           s(100.00%)p 0.00(  0.00%)
                                            1.0000 -0.0002 -0.0000  0.0002  0.0000
                                            0.0004  0.0000 -0.0000  0.0000 -0.0000
                                            0.0000 -0.0000 -0.0000  0.0000
    16. (0.99957) CR ( 1) C   3           s(100.00%)p 0.00(  0.00%)
                                            1.0000 -0.0002 -0.0000 -0.0001  0.0000
                                           -0.0005 -0.0000 -0.0000  0.0000 -0.0000
                                            0.0000  0.0000 -0.0000  0.0000
    17. (0.99958) CR ( 1) C   4           s(100.00%)p 0.00(  0.00%)
                                            1.0000 -0.0003 -0.0000 -0.0000  0.0000
                                            0.0004  0.0000 -0.0000  0.0000 -0.0000
                                           -0.0000 -0.0000 -0.0000  0.0000
    18. (0.99988) CR ( 1) O   5           s(100.00%)p 0.00(  0.00%)
                                            1.0000  0.0002  0.0000 -0.0001 -0.0000
                                            0.0002 -0.0000  0.0000  0.0000 -0.0000
                                           -0.0000  0.0000 -0.0000 -0.0000
    19. (0.98908) LP ( 1) O   5           s( 46.28%)p 1.16( 53.69%)d 0.00(  0.03%)
                                            0.0000  0.6803 -0.0083  0.0183  0.0008
                                           -0.7324  0.0091 -0.0000  0.0000  0.0006
                                           -0.0000 -0.0000  0.0165  0.0051
    20. (0.97689) LP ( 2) O   5           s(  0.00%)p 1.00( 99.96%)d 0.00(  0.04%)
                                            0.0000  0.0000 -0.0000  0.0000 -0.0000
                                           -0.0000  0.0000  0.9997 -0.0146  0.0000
                                           -0.0006  0.0209  0.0000  0.0000
    21. (0.78476) LP ( 3) O   5           s( 35.86%)p 1.79( 64.09%)d 0.00(  0.06%)
                                           -0.0003  0.5988  0.0011 -0.5896 -0.0184
                                            0.5412 -0.0009  0.0000  0.0000 -0.0172
                                           -0.0000  0.0000 -0.0044 -0.0161
    22. (0.45420) LP ( 1) H  15           s( 99.88%)p 0.00(  0.12%)
                                            0.9825  0.1830  0.0281 -0.0193 -0.0000
    23. (0.00354) RY*( 1) C   1           s(  4.95%)p18.97( 93.96%)d 0.22(  1.08%)
                                           -0.0000  0.0021  0.2225 -0.0166  0.6924
                                            0.0109 -0.6781 -0.0000 -0.0000  0.0804
                                            0.0000  0.0000 -0.0343  0.0566
    24. (0.00136) RY*( 2) C   1           s( 11.72%)p 6.79( 79.64%)d 0.74(  8.64%)
                                           -0.0000  0.0024  0.3424 -0.0089 -0.6794
                                           -0.0145 -0.5783 -0.0000  0.0000  0.1645
                                           -0.0000  0.0000  0.2379 -0.0526
    25. (0.00053) RY*( 3) C   1           s(  0.00%)p 1.00( 66.82%)d 0.50( 33.18%)
                                            0.0000 -0.0000  0.0000 -0.0000  0.0000
                                            0.0000 -0.0000  0.0140  0.8173 -0.0000
                                           -0.4011  0.4135 -0.0000 -0.0000
    26. (0.00018) RY*( 4) C   1           s( 79.81%)p 0.16( 12.56%)d 0.10(  7.63%)
                                            0.0000 -0.0072  0.8933  0.0139  0.0443
                                           -0.0074  0.3513  0.0000 -0.0000 -0.0362
                                           -0.0000  0.0000 -0.2695  0.0489
    27. (0.00002) RY*( 5) C   1           s(  0.02%)p99.99(  4.59%)d99.99( 95.39%)
    28. (0.00000) RY*( 6) C   1           s(  0.00%)p 1.00( 19.41%)d 4.15( 80.59%)
    29. (0.00000) RY*( 7) C   1           s(  0.00%)p 1.00( 13.83%)d 6.23( 86.17%)
    30. (0.00001) RY*( 8) C   1           s(  3.34%)p 2.25(  7.53%)d26.69( 89.13%)
    31. (0.00000) RY*( 9) C   1           s(  0.14%)p13.07(  1.84%)d99.99( 98.02%)
    32. (0.00268) RY*( 1) C   2           s(  3.81%)p24.89( 94.73%)d 0.38(  1.46%)
                                           -0.0000  0.0082  0.1949  0.0023 -0.9461
                                            0.0051  0.2284 -0.0000  0.0000 -0.0581
                                            0.0000  0.0000  0.1022  0.0280
    33. (0.00116) RY*( 2) C   2           s(  0.00%)p 1.00( 84.00%)d 0.19( 16.00%)
                                            0.0000 -0.0000  0.0000 -0.0000  0.0000
                                            0.0000  0.0000  0.0223  0.9162  0.0000
                                           -0.0005 -0.4000  0.0000  0.0000
    34. (0.00078) RY*( 3) C   2           s( 25.25%)p 2.23( 56.31%)d 0.73( 18.44%)
                                            0.0000 -0.0060  0.5025 -0.0115  0.3062
                                            0.0138  0.6848 -0.0000 -0.0000  0.0232
                                           -0.0000  0.0000  0.4006 -0.1529
    35. (0.00039) RY*( 4) C   2           s( 55.61%)p 0.73( 40.74%)d 0.07(  3.65%)
                                            0.0000 -0.0020  0.7457  0.0028  0.0102
                                            0.0185 -0.6379 -0.0000  0.0000  0.1117
                                           -0.0000  0.0000  0.1520  0.0304
    36. (0.00017) RY*( 5) C   2           s(  0.00%)p 0.00(  0.00%)d 1.00(100.00%)
                                            0.0000 -0.0000  0.0000  0.0000  0.0000
                                           -0.0000  0.0000  0.0006 -0.0020  0.0000
                                            1.0000 -0.0058 -0.0000 -0.0000
    37. (0.00011) RY*( 6) C   2           s(  8.18%)p 0.16(  1.27%)d11.06( 90.55%)
                                           -0.0000 -0.0020  0.2861 -0.0219  0.0771
                                           -0.0039  0.0791  0.0000 -0.0000 -0.8161
                                            0.0000 -0.0000 -0.4865  0.0517
    38. (0.00007) RY*( 7) C   2           s(  6.81%)p 0.95(  6.50%)d12.73( 86.69%)
    39. (0.00000) RY*( 8) C   2           s(  0.00%)p 1.00( 16.06%)d 5.23( 83.94%)
    40. (0.00001) RY*( 9) C   2           s(  0.31%)p 1.91(  0.59%)d99.99( 99.10%)
    41. (0.00740) RY*( 1) C   3           s(  0.93%)p99.99( 97.91%)d 1.24(  1.16%)
                                           -0.0000  0.0114  0.0960 -0.0212  0.9814
                                           -0.0000  0.1247 -0.0000 -0.0000  0.0836
                                            0.0000 -0.0000  0.0580 -0.0348
    42. (0.00135) RY*( 2) C   3           s( 30.89%)p 1.96( 60.43%)d 0.28(  8.67%)
                                            0.0000 -0.0074  0.5558  0.0098  0.0288
                                           -0.0111 -0.7767  0.0000  0.0000 -0.0397
                                            0.0000  0.0000  0.2832 -0.0704
    43. (0.00129) RY*( 3) C   3           s(  0.00%)p 1.00( 85.96%)d 0.16( 14.04%)
                                           -0.0000  0.0000 -0.0000 -0.0000 -0.0000
                                            0.0000  0.0000  0.0239  0.9268  0.0000
                                            0.0291  0.3735 -0.0000  0.0000
    44. (0.00047) RY*( 4) C   3           s( 64.23%)p 0.53( 34.26%)d 0.02(  1.51%)
                                            0.0000 -0.0003  0.8014  0.0025 -0.1598
                                           -0.0177  0.5628  0.0000  0.0000  0.1204
                                            0.0000 -0.0000  0.0089  0.0235
    45. (0.00018) RY*( 5) C   3           s(  1.13%)p 1.04(  1.18%)d86.82( 97.70%)
                                           -0.0000  0.0019  0.1061  0.0226  0.0746
                                            0.0012  0.0753  0.0000 -0.0000 -0.9741
                                            0.0000  0.0000 -0.1166  0.1202
    46. (0.00017) RY*( 6) C   3           s(  0.00%)p 1.00(  0.04%)d99.99( 99.96%)
                                            0.0000 -0.0000 -0.0000  0.0000 -0.0000
                                           -0.0000 -0.0000 -0.0021  0.0207 -0.0000
                                            0.9915 -0.1285  0.0000 -0.0000
    47. (0.00005) RY*( 7) C   3           s(  2.69%)p 2.34(  6.30%)d33.79( 91.01%)
    48. (0.00002) RY*( 8) C   3           s(  0.00%)p 1.00( 14.05%)d 6.12( 85.95%)
    49. (0.00000) RY*( 9) C   3           s(  0.10%)p 0.61(  0.06%)d99.99( 99.83%)
    50. (0.01059) RY*( 1) C   4           s(  3.26%)p28.59( 93.28%)d 1.06(  3.45%)
                                           -0.0000  0.0207  0.1795 -0.0013  0.9126
                                           -0.0061 -0.3161 -0.0000 -0.0000 -0.1785
                                           -0.0000  0.0000 -0.0351  0.0380
    51. (0.00185) RY*( 2) C   4           s( 15.80%)p 5.03( 79.48%)d 0.30(  4.72%)
                                            0.0000 -0.0262  0.3966  0.0175 -0.3787
                                            0.0405 -0.8059  0.0000 -0.0000 -0.1455
                                           -0.0000 -0.0000  0.1612  0.0052
    52. (0.00116) RY*( 3) C   4           s( 35.16%)p 0.42( 14.61%)d 1.43( 50.22%)
                                            0.0000  0.0007  0.5930  0.0104  0.0695
                                            0.0288  0.3746 -0.0000  0.0000  0.1267
                                            0.0000  0.0000  0.6871 -0.1189
    53. (0.00107) RY*( 4) C   4           s(  0.00%)p 1.00( 52.86%)d 0.89( 47.14%)
                                           -0.0000  0.0000 -0.0000 -0.0000 -0.0000
                                           -0.0000 -0.0000 -0.0008  0.7270 -0.0000
                                            0.6659  0.1674 -0.0000  0.0000
    54. (0.00066) RY*( 5) C   4           s(  0.00%)p 1.00( 23.44%)d 3.27( 76.56%)
                                            0.0000 -0.0000 -0.0000  0.0000 -0.0000
                                            0.0000  0.0000 -0.0247 -0.4836  0.0000
                                            0.3235  0.8130 -0.0000  0.0000
    55. (0.00024) RY*( 6) C   4           s( 21.12%)p 0.02(  0.33%)d 3.72( 78.55%)
                                            0.0000 -0.0114  0.4595  0.0415  0.0243
                                            0.0259 -0.0169  0.0000  0.0000  0.6991
                                            0.0000 -0.0000 -0.5367 -0.0938
    56. (0.00007) RY*( 7) C   4           s( 24.38%)p 0.52( 12.63%)d 2.58( 62.99%)
    57. (0.00000) RY*( 8) C   4           s(  0.00%)p 1.00( 23.77%)d 3.21( 76.23%)
    58. (0.00000) RY*( 9) C   4           s(  0.20%)p 0.43(  0.08%)d99.99( 99.72%)
    59. (0.00916) RY*( 1) O   5           s( 78.47%)p 0.27( 21.45%)d 0.00(  0.08%)
                                           -0.0000 -0.0024  0.8858  0.0034 -0.4403
                                           -0.0104  0.1434 -0.0000  0.0000 -0.0090
                                           -0.0000 -0.0000  0.0250 -0.0088
    60. (0.00074) RY*( 2) O   5           s(  0.00%)p 1.00( 92.68%)d 0.08(  7.32%)
                                            0.0000  0.0000  0.0000 -0.0000  0.0000
                                           -0.0000 -0.0000  0.0100  0.9626 -0.0000
                                            0.1851  0.1973  0.0000 -0.0000
    61. (0.00070) RY*( 3) O   5           s( 12.07%)p 6.41( 77.40%)d 0.87( 10.52%)
                                            0.0000  0.0046  0.3474 -0.0079  0.4789
                                           -0.0023 -0.7380 -0.0000 -0.0000 -0.1171
                                           -0.0000 -0.0000  0.2973 -0.0561
    62. (0.00003) RY*( 4) O   5           s(  8.84%)p 9.15( 80.89%)d 1.16( 10.26%)
    63. (0.00001) RY*( 5) O   5           s(  0.02%)p99.99(  7.48%)d99.99( 92.50%)
    64. (0.00000) RY*( 6) O   5           s(  0.00%)p 1.00(  3.57%)d27.04( 96.43%)
    65. (0.00000) RY*( 7) O   5           s(  0.00%)p 1.00(  3.80%)d25.32( 96.20%)
    66. (0.00000) RY*( 8) O   5           s(  0.42%)p29.82( 12.53%)d99.99( 87.05%)
    67. (0.00000) RY*( 9) O   5           s(  0.19%)p 2.13(  0.40%)d99.99( 99.42%)
    68. (0.07031) RY*( 1) H   6           s( 99.95%)p 0.00(  0.05%)
                                            0.0545  0.9983  0.0148  0.0157 -0.0000
    69. (0.00011) RY*( 2) H   6           s(  0.00%)p 1.00(100.00%)
                                            0.0000 -0.0000  0.0000  0.0000  1.0000
    70. (0.00006) RY*( 3) H   6           s(  0.01%)p99.99( 99.99%)
    71. (0.00003) RY*( 4) H   6           s(  0.11%)p99.99( 99.89%)
    72. (0.07142) RY*( 1) H   7           s( 99.95%)p 0.00(  0.05%)
                                            0.0601  0.9979 -0.0093 -0.0098 -0.0180
    73. (0.00011) RY*( 2) H   7           s(  0.00%)p 1.00(100.00%)
                                            0.0000  0.0029  0.4983  0.7180 -0.4859
    74. (0.00007) RY*( 3) H   7           s(  0.02%)p99.99( 99.98%)
    75. (0.00003) RY*( 4) H   7           s(  0.10%)p99.99( 99.90%)
    76. (0.07142) RY*( 1) H   8           s( 99.95%)p 0.00(  0.05%)
                                            0.0601  0.9979 -0.0093 -0.0098  0.0180
    77. (0.00011) RY*( 2) H   8           s(  0.00%)p 1.00(100.00%)
                                            0.0000  0.0029  0.4983  0.7180  0.4859
    78. (0.00007) RY*( 3) H   8           s(  0.02%)p99.99( 99.98%)
    79. (0.00003) RY*( 4) H   8           s(  0.10%)p99.99( 99.90%)
    80. (0.03939) RY*( 1) H   9           s( 99.95%)p 0.00(  0.05%)
                                            0.0365  0.9991  0.0101  0.0046 -0.0188
    81. (0.00010) RY*( 2) H   9           s(  0.01%)p99.99( 99.99%)
    82. (0.00007) RY*( 3) H   9           s(  0.01%)p 1.00( 99.99%)
    83. (0.00002) RY*( 4) H   9           s(  0.10%)p99.99( 99.90%)
    84. (0.03939) RY*( 1) H  10           s( 99.95%)p 0.00(  0.05%)
                                            0.0365  0.9991  0.0101  0.0046  0.0188
    85. (0.00010) RY*( 2) H  10           s(  0.01%)p99.99( 99.99%)
    86. (0.00007) RY*( 3) H  10           s(  0.01%)p 1.00( 99.99%)
    87. (0.00002) RY*( 4) H  10           s(  0.10%)p99.99( 99.90%)
    88. (0.01771) RY*( 1) H  11           s( 99.80%)p 0.00(  0.20%)
                                            0.0199  0.9988  0.0363 -0.0156 -0.0204
    89. (0.00009) RY*( 2) H  11           s(  0.00%)p 1.00(100.00%)
    90. (0.00007) RY*( 3) H  11           s(  0.13%)p99.99( 99.87%)
    91. (0.00003) RY*( 4) H  11           s(  0.14%)p99.99( 99.86%)
    92. (0.01771) RY*( 1) H  12           s( 99.80%)p 0.00(  0.20%)
                                            0.0199  0.9988  0.0363 -0.0156  0.0204
    93. (0.00009) RY*( 2) H  12           s(  0.00%)p 1.00(100.00%)
    94. (0.00007) RY*( 3) H  12           s(  0.13%)p99.99( 99.87%)
    95. (0.00003) RY*( 4) H  12           s(  0.14%)p99.99( 99.86%)
    96. (0.01105) RY*( 1) H  13           s( 99.49%)p 0.01(  0.51%)
                                            0.0124  0.9973 -0.0696  0.0174  0.0002
    97. (0.00012) RY*( 2) H  13           s(  0.20%)p99.99( 99.80%)
                                            0.0024  0.0449  0.4832 -0.6512  0.5835
    98. (0.00007) RY*( 3) H  13           s(  0.32%)p99.99( 99.68%)
    99. (0.00002) RY*( 4) H  13           s(  0.07%)p99.99( 99.93%)
   100. (0.01105) RY*( 1) H  14           s( 99.49%)p 0.01(  0.51%)
                                            0.0124  0.9973 -0.0696  0.0174 -0.0002
   101. (0.00012) RY*( 2) H  14           s(  0.20%)p99.99( 99.80%)
                                            0.0024  0.0449  0.4832 -0.6512 -0.5835
   102. (0.00007) RY*( 3) H  14           s(  0.32%)p99.99( 99.68%)
   103. (0.00002) RY*( 4) H  14           s(  0.07%)p99.99( 99.93%)
   104. (0.09260) RY*( 1) H  15           s( 99.52%)p 0.00(  0.48%)
                                           -0.1805  0.9812 -0.0641  0.0254  0.0000
   105. (0.00068) RY*( 2) H  15           s(  0.00%)p 1.00(100.00%)
                                            0.0000 -0.0000  0.0000 -0.0000  1.0000
   106. (0.00042) RY*( 3) H  15           s(  0.01%)p 1.00( 99.99%)
                                            0.0043  0.0058  0.4334  0.9012  0.0000
   107. (0.00002) RY*( 4) H  15           s(  0.59%)p99.99( 99.41%)
   108. (0.00407) BD*( 1) C   1 - C   2  
                ( 50.33%)   0.7094* C   1 s( 28.74%)p 2.48( 71.22%)d 0.00(  0.04%)
                                            0.0002  0.5359  0.0141 -0.7095 -0.0083
                                            0.4565  0.0193 -0.0000 -0.0000 -0.0158
                                            0.0000 -0.0000  0.0075 -0.0101
                ( 49.67%)  -0.7048* C   2 s( 27.41%)p 2.65( 72.55%)d 0.00(  0.04%)
                                            0.0001  0.5233  0.0153  0.7187  0.0096
                                           -0.4570  0.0046  0.0000  0.0000 -0.0165
                                            0.0000 -0.0000  0.0070 -0.0102
   109. (0.04724) BD*( 1) C   1 - H   6  
                ( 40.40%)   0.6356* C   1 s( 23.65%)p 3.23( 76.31%)d 0.00(  0.04%)
                                            0.0000 -0.4863 -0.0035 -0.7017  0.0030
                                           -0.5202  0.0083  0.0000 -0.0000 -0.0166
                                            0.0000  0.0000 -0.0053  0.0099
                ( 59.60%)  -0.7720* H   6 s( 99.93%)p 0.00(  0.07%)
                                           -0.9982  0.0539  0.0224  0.0149 -0.0000
   110. (0.05015) BD*( 1) C   1 - H   7  
                ( 40.06%)   0.6329* C   1 s( 23.81%)p 3.20( 76.15%)d 0.00(  0.04%)
                                            0.0000  0.4880 -0.0036  0.0401  0.0075
                                           -0.5100 -0.0003 -0.7069  0.0030 -0.0010
                                           -0.0015  0.0166 -0.0060  0.0093
                ( 59.94%)  -0.7742* H   7 s( 99.93%)p 0.00(  0.07%)
                                            0.9979 -0.0595 -0.0021  0.0162  0.0216
   111. (0.05015) BD*( 1) C   1 - H   8  
                ( 40.06%)   0.6329* C   1 s( 23.81%)p 3.20( 76.15%)d 0.00(  0.04%)
                                            0.0000  0.4880 -0.0036  0.0401  0.0075
                                           -0.5100 -0.0003  0.7069 -0.0030 -0.0010
                                            0.0015 -0.0166 -0.0060  0.0093
                ( 59.94%)  -0.7742* H   8 s( 99.93%)p 0.00(  0.07%)
                                            0.9979 -0.0595 -0.0021  0.0162 -0.0216
   112. (0.02158) BD*( 1) C   2 - C   3  
                ( 49.50%)   0.7035* C   2 s( 28.87%)p 2.46( 71.08%)d 0.00(  0.04%)
                                           -0.0004 -0.5373 -0.0059  0.6948  0.0009
                                            0.4776  0.0078 -0.0000 -0.0000 -0.0165
                                            0.0000  0.0000 -0.0060  0.0108
                ( 50.50%)  -0.7107* C   3 s( 28.65%)p 2.49( 71.30%)d 0.00(  0.04%)
                                           -0.0004 -0.5353 -0.0053 -0.7013 -0.0059
                                           -0.4702 -0.0028  0.0000 -0.0000 -0.0173
                                            0.0000  0.0000 -0.0050  0.0102
   113. (0.03171) BD*( 1) C   2 - H   9  
                ( 39.87%)   0.6315* C   2 s( 21.87%)p 3.57( 78.08%)d 0.00(  0.04%)
                                            0.0001 -0.4676  0.0082  0.0031 -0.0056
                                           -0.5302 -0.0031  0.7068 -0.0096  0.0009
                                           -0.0003  0.0175  0.0070 -0.0097
                ( 60.13%)  -0.7754* H   9 s( 99.92%)p 0.00(  0.08%)
                                           -0.9990  0.0360  0.0002  0.0170 -0.0217
   114. (0.03171) BD*( 1) C   2 - H  10  
                ( 39.87%)   0.6315* C   2 s( 21.87%)p 3.57( 78.08%)d 0.00(  0.04%)
                                            0.0001 -0.4676  0.0082  0.0031 -0.0056
                                           -0.5302 -0.0031 -0.7068  0.0096  0.0009
                                            0.0003 -0.0175  0.0070 -0.0097
                ( 60.13%)  -0.7754* H  10 s( 99.92%)p 0.00(  0.08%)
                                           -0.9990  0.0360  0.0002  0.0170  0.0217
   115. (0.03311) BD*( 1) C   3 - C   4  
                ( 49.92%)   0.7065* C   3 s( 27.34%)p 2.66( 72.62%)d 0.00(  0.05%)
                                           -0.0003 -0.5226 -0.0156  0.7121  0.0214
                                           -0.4676  0.0060  0.0000 -0.0000  0.0174
                                           -0.0000  0.0000 -0.0068  0.0103
                ( 50.08%)  -0.7077* C   4 s( 30.51%)p 2.28( 69.45%)d 0.00(  0.04%)
                                           -0.0004 -0.5523 -0.0070 -0.7102  0.0206
                                            0.4354  0.0068 -0.0000 -0.0000  0.0163
                                           -0.0000 -0.0000 -0.0079  0.0099
   116. (0.02210) BD*( 1) C   3 - H  11  
                ( 39.62%)   0.6295* C   3 s( 22.01%)p 3.54( 77.94%)d 0.00(  0.04%)
                                           -0.0002  0.4691 -0.0082 -0.0032 -0.0033
                                           -0.5288 -0.0060 -0.7068  0.0114  0.0005
                                            0.0005  0.0171 -0.0059  0.0100
                ( 60.38%)  -0.7770* H  11 s( 99.92%)p 0.00(  0.08%)
                                            0.9994 -0.0192  0.0010  0.0178  0.0212
   117. (0.02210) BD*( 1) C   3 - H  12  
                ( 39.62%)   0.6295* C   3 s( 22.01%)p 3.54( 77.94%)d 0.00(  0.04%)
                                           -0.0002  0.4691 -0.0082 -0.0032 -0.0033
                                           -0.5288 -0.0060  0.7068 -0.0114  0.0005
                                           -0.0005 -0.0171 -0.0059  0.0100
                ( 60.38%)  -0.7770* H  12 s( 99.92%)p 0.00(  0.08%)
                                            0.9994 -0.0192  0.0010  0.0178 -0.0212
   118. (0.05813) BD*( 1) C   4 - O   5  
                ( 66.62%)   0.8162* C   4 s( 21.29%)p 3.69( 78.45%)d 0.01(  0.26%)
                                           -0.0004 -0.4596 -0.0404  0.6944  0.0245
                                            0.5483  0.0330  0.0000  0.0000 -0.0438
                                           -0.0000 -0.0000 -0.0061  0.0258
                ( 33.38%)  -0.5778* O   5 s( 17.86%)p 4.60( 82.07%)d 0.00(  0.08%)
                                            0.0001 -0.4224 -0.0102 -0.8066 -0.0147
                                           -0.4122 -0.0018  0.0000  0.0000 -0.0246
                                           -0.0000 -0.0000  0.0055  0.0113
   119. (0.02255) BD*( 1) C   4 - H  13  
                ( 41.66%)   0.6454* C   4 s( 24.14%)p 3.14( 75.81%)d 0.00(  0.05%)
                                            0.0001 -0.4912  0.0134  0.0733  0.0054
                                           -0.5030 -0.0025 -0.7068  0.0042  0.0014
                                           -0.0008 -0.0187  0.0075 -0.0111
                ( 58.34%)  -0.7638* H  13 s( 99.92%)p 0.00(  0.08%)
                                           -0.9995  0.0120 -0.0007  0.0165  0.0223
   120. (0.02255) BD*( 1) C   4 - H  14  
                ( 41.66%)   0.6454* C   4 s( 24.14%)p 3.14( 75.81%)d 0.00(  0.05%)
                                            0.0001 -0.4912  0.0134  0.0733  0.0054
                                           -0.5030 -0.0025  0.7068 -0.0042  0.0014
                                            0.0008  0.0187  0.0075 -0.0111
                ( 58.34%)  -0.7638* H  14 s( 99.92%)p 0.00(  0.08%)
                                           -0.9995  0.0120 -0.0007  0.0165 -0.0223


 NHO Directionality and "Bond Bending" (deviations from line of nuclear centers)

         [Thresholds for printing:  angular deviation  >  1.0 degree]
                                    hybrid p-character > 25.0%
                                    orbital occupancy  >  0.10e

                                Line of Centers        Hybrid 1              Hybrid 2
                                ---------------  -------------------   ------------------
                NBO               Theta   Phi    Theta   Phi    Dev    Theta   Phi    Dev
 ========================================================================================
     1. BD (   1) C   1 - C   2    90.0  147.5    90.0  146.5   1.1      --     --    --
    11. BD (   1) C   4 - O   5    90.0  219.3     --     --    --      90.0   26.8  12.6
    12. BD (   1) C   4 - H  13    36.7   91.5    36.1   98.9   4.4      --     --    --
    13. BD (   1) C   4 - H  14   143.3   91.5   143.9   98.9   4.4      --     --    --
    19. LP (   1) O   5             --     --     90.0  271.5   --       --     --    --
    20. LP (   2) O   5             --     --      0.0    0.0   --       --     --    --
    21. LP (   3) O   5             --     --     90.0  138.4   --       --     --    --


 Second Order Perturbation Theory Analysis of Fock Matrix in NBO Basis

     Threshold for printing:   0.25 kcal/mol
    (Intermolecular threshold: 0.03 kcal/mol)
                                                                              E(2)  E(j)-E(i) F(i,j)
         Donor NBO (i)                     Acceptor NBO (j)                 kcal/mol   a.u.    a.u. 
 ===================================================================================================

 within unit  1
   1. BD (   1) C   1 - C   2        / 42. RY*(   2) C   3                    0.44    1.45    0.032
   1. BD (   1) C   1 - C   2        /112. BD*(   1) C   2 - C   3            0.49    1.00    0.028
   1. BD (   1) C   1 - C   2        /113. BD*(   1) C   2 - H   9            0.26    1.03    0.021
   1. BD (   1) C   1 - C   2        /114. BD*(   1) C   2 - H  10            0.26    1.03    0.021
   1. BD (   1) C   1 - C   2        /115. BD*(   1) C   3 - C   4            1.05    1.00    0.041
   2. BD (   1) C   1 - H   6        /112. BD*(   1) C   2 - C   3            1.50    0.90    0.047
   3. BD (   1) C   1 - H   7        /114. BD*(   1) C   2 - H  10            1.38    0.93    0.046
   4. BD (   1) C   1 - H   8        /113. BD*(   1) C   2 - H   9            1.38    0.93    0.046
   5. BD (   1) C   2 - C   3        / 24. RY*(   2) C   1                    0.54    1.43    0.035
   5. BD (   1) C   2 - C   3        / 51. RY*(   2) C   4                    0.32    1.21    0.025
   5. BD (   1) C   2 - C   3        /108. BD*(   1) C   1 - C   2            0.54    0.99    0.029
   5. BD (   1) C   2 - C   3        /109. BD*(   1) C   1 - H   6            0.76    1.03    0.036
   5. BD (   1) C   2 - C   3        /113. BD*(   1) C   2 - H   9            0.31    1.03    0.023
   5. BD (   1) C   2 - C   3        /114. BD*(   1) C   2 - H  10            0.31    1.03    0.023
   5. BD (   1) C   2 - C   3        /115. BD*(   1) C   3 - C   4            0.36    1.00    0.024
   5. BD (   1) C   2 - C   3        /116. BD*(   1) C   3 - H  11            0.34    1.04    0.024
   5. BD (   1) C   2 - C   3        /117. BD*(   1) C   3 - H  12            0.34    1.04    0.024
   5. BD (   1) C   2 - C   3        /118. BD*(   1) C   4 - O   5            0.92    0.90    0.037
   6. BD (   1) C   2 - H   9        /111. BD*(   1) C   1 - H   8            1.44    0.92    0.047
   6. BD (   1) C   2 - H   9        /117. BD*(   1) C   3 - H  12            1.58    0.93    0.048
   7. BD (   1) C   2 - H  10        /110. BD*(   1) C   1 - H   7            1.44    0.92    0.047
   7. BD (   1) C   2 - H  10        /116. BD*(   1) C   3 - H  11            1.58    0.93    0.048
   8. BD (   1) C   3 - C   4        / 32. RY*(   1) C   2                    0.42    1.27    0.029
   8. BD (   1) C   3 - C   4        / 34. RY*(   3) C   2                    0.32    1.55    0.028
   8. BD (   1) C   3 - C   4        / 61. RY*(   3) O   5                    0.44    1.95    0.037
   8. BD (   1) C   3 - C   4        /108. BD*(   1) C   1 - C   2            1.10    1.00    0.042
   8. BD (   1) C   3 - C   4        /112. BD*(   1) C   2 - C   3            0.53    1.01    0.029
   8. BD (   1) C   3 - C   4        /116. BD*(   1) C   3 - H  11            0.25    1.04    0.021
   8. BD (   1) C   3 - C   4        /117. BD*(   1) C   3 - H  12            0.25    1.04    0.021
   8. BD (   1) C   3 - C   4        /119. BD*(   1) C   4 - H  13            0.33    1.02    0.023
   8. BD (   1) C   3 - C   4        /120. BD*(   1) C   4 - H  14            0.33    1.02    0.023
   9. BD (   1) C   3 - H  11        /114. BD*(   1) C   2 - H  10            1.53    0.92    0.048
   9. BD (   1) C   3 - H  11        /118. BD*(   1) C   4 - O   5            0.35    0.79    0.021
   9. BD (   1) C   3 - H  11        /119. BD*(   1) C   4 - H  13            1.66    0.90    0.049
  10. BD (   1) C   3 - H  12        /113. BD*(   1) C   2 - H   9            1.53    0.92    0.048
  10. BD (   1) C   3 - H  12        /118. BD*(   1) C   4 - O   5            0.35    0.79    0.021
  10. BD (   1) C   3 - H  12        /120. BD*(   1) C   4 - H  14            1.66    0.90    0.049
  11. BD (   1) C   4 - O   5        /112. BD*(   1) C   2 - C   3            1.32    1.11    0.049
  11. BD (   1) C   4 - O   5        /118. BD*(   1) C   4 - O   5            0.48    1.02    0.029
  12. BD (   1) C   4 - H  13        / 60. RY*(   2) O   5                    0.33    1.65    0.030
  12. BD (   1) C   4 - H  13        /116. BD*(   1) C   3 - H  11            1.57    0.94    0.049
  13. BD (   1) C   4 - H  14        / 60. RY*(   2) O   5                    0.33    1.65    0.030
  13. BD (   1) C   4 - H  14        /117. BD*(   1) C   3 - H  12            1.57    0.94    0.049
  14. CR (   1) C   1                / 32. RY*(   1) C   2                    0.43   10.73    0.085
  14. CR (   1) C   1                / 35. RY*(   4) C   2                    0.26   10.85    0.067
  14. CR (   1) C   1                / 68. RY*(   1) H   6                    0.39   10.36    0.083
  14. CR (   1) C   1                / 72. RY*(   1) H   7                    0.41   10.37    0.086
  14. CR (   1) C   1                / 76. RY*(   1) H   8                    0.41   10.37    0.086
  15. CR (   1) C   2                / 23. RY*(   1) C   1                    0.46   10.59    0.088
  15. CR (   1) C   2                / 41. RY*(   1) C   3                    0.60   10.72    0.102
  15. CR (   1) C   2                / 80. RY*(   1) H   9                    0.36   10.39    0.079
  15. CR (   1) C   2                / 84. RY*(   1) H  10                    0.36   10.39    0.079
  16. CR (   1) C   3                / 32. RY*(   1) C   2                    0.34   10.73    0.077
  16. CR (   1) C   3                / 35. RY*(   4) C   2                    0.33   10.85    0.075
  16. CR (   1) C   3                / 50. RY*(   1) C   4                    0.62   10.68    0.103
  16. CR (   1) C   3                / 88. RY*(   1) H  11                    0.33   10.41    0.075
  16. CR (   1) C   3                / 92. RY*(   1) H  12                    0.33   10.41    0.075
  17. CR (   1) C   4                / 41. RY*(   1) C   3                    0.45   10.77    0.088
  17. CR (   1) C   4                / 44. RY*(   4) C   3                    0.36   10.89    0.079
  17. CR (   1) C   4                /118. BD*(   1) C   4 - O   5            0.40   10.43    0.084
  18. CR (   1) O   5                / 51. RY*(   2) C   4                    1.01   19.53    0.178
  18. CR (   1) O   5                /118. BD*(   1) C   4 - O   5            0.59   19.23    0.139
  19. LP (   1) O   5                / 51. RY*(   2) C   4                    1.36    1.16    0.050
  19. LP (   1) O   5                /112. BD*(   1) C   2 - C   3            0.30    0.95    0.022
  19. LP (   1) O   5                /115. BD*(   1) C   3 - C   4            0.44    0.96    0.026
  19. LP (   1) O   5                /118. BD*(   1) C   4 - O   5            0.68    0.86    0.031
  19. LP (   1) O   5                /119. BD*(   1) C   4 - H  13            0.66    0.97    0.032
  19. LP (   1) O   5                /120. BD*(   1) C   4 - H  14            0.66    0.97    0.032
  20. LP (   2) O   5                / 53. RY*(   4) C   4                    0.55    1.56    0.037
  20. LP (   2) O   5                / 54. RY*(   5) C   4                    0.27    2.29    0.032
  20. LP (   2) O   5                /119. BD*(   1) C   4 - H  13            3.70    0.70    0.064
  20. LP (   2) O   5                /120. BD*(   1) C   4 - H  14            3.70    0.70    0.064
  21. LP (   3) O   5                / 52. RY*(   3) C   4                    0.51    1.98    0.045
  21. LP (   3) O   5                / 62. RY*(   4) O   5                    0.31    1.94    0.035
  21. LP (   3) O   5                / 63. RY*(   5) O   5                    0.44    3.71    0.058
  21. LP (   3) O   5                / 67. RY*(   9) O   5                    0.56    3.52    0.063
  21. LP (   3) O   5                /115. BD*(   1) C   3 - C   4            1.11    0.89    0.044
  21. LP (   3) O   5                /118. BD*(   1) C   4 - O   5            4.27    0.79    0.080
  21. LP (   3) O   5                /119. BD*(   1) C   4 - H  13            0.25    0.90    0.021
  21. LP (   3) O   5                /120. BD*(   1) C   4 - H  14            0.25    0.90    0.021
  68. RY*(   1) H   6                / 26. RY*(   4) C   1                    0.26    0.59    0.059
  68. RY*(   1) H   6                / 71. RY*(   4) H   6                    0.46    2.03    0.145
  68. RY*(   1) H   6                / 72. RY*(   1) H   7                    0.26    0.01    0.007
  68. RY*(   1) H   6                / 76. RY*(   1) H   8                    0.26    0.01    0.007
  68. RY*(   1) H   6                / 80. RY*(   1) H   9                    1.34    0.03    0.025
  68. RY*(   1) H   6                / 84. RY*(   1) H  10                    1.34    0.03    0.025
  68. RY*(   1) H   6                /109. BD*(   1) C   1 - H   6           36.46    0.15    0.270
  68. RY*(   1) H   6                /110. BD*(   1) C   1 - H   7            0.29    0.15    0.024
  68. RY*(   1) H   6                /111. BD*(   1) C   1 - H   8            0.29    0.15    0.024
  72. RY*(   1) H   7                / 75. RY*(   4) H   7                    0.41    2.02    0.135
  72. RY*(   1) H   7                / 80. RY*(   1) H   9                    2.09    0.02    0.022
  72. RY*(   1) H   7                / 84. RY*(   1) H  10                    1.37    0.02    0.018
  72. RY*(   1) H   7                / 88. RY*(   1) H  11                    1.33    0.04    0.032
  72. RY*(   1) H   7                /110. BD*(   1) C   1 - H   7           42.51    0.13    0.270
  72. RY*(   1) H   7                /111. BD*(   1) C   1 - H   8            0.32    0.13    0.024
  76. RY*(   1) H   8                / 79. RY*(   4) H   8                    0.41    2.02    0.135
  76. RY*(   1) H   8                / 80. RY*(   1) H   9                    1.37    0.02    0.018
  76. RY*(   1) H   8                / 84. RY*(   1) H  10                    2.09    0.02    0.022
  76. RY*(   1) H   8                / 92. RY*(   1) H  12                    1.33    0.04    0.032
  76. RY*(   1) H   8                /110. BD*(   1) C   1 - H   7            0.32    0.13    0.024
  76. RY*(   1) H   8                /111. BD*(   1) C   1 - H   8           42.51    0.13    0.270
 110. BD*(   1) C   1 - H   7        / 23. RY*(   1) C   1                    1.45    0.09    0.061
 110. BD*(   1) C   1 - H   7        / 29. RY*(   7) C   1                    0.50    1.72    0.165
 110. BD*(   1) C   1 - H   7        / 75. RY*(   4) H   7                    0.60    1.89    0.190
 111. BD*(   1) C   1 - H   8        / 23. RY*(   1) C   1                    1.45    0.09    0.061
 111. BD*(   1) C   1 - H   8        / 29. RY*(   7) C   1                    0.50    1.72    0.165
 111. BD*(   1) C   1 - H   8        / 79. RY*(   4) H   8                    0.60    1.89    0.190
 118. BD*(   1) C   4 - O   5        / 50. RY*(   1) C   4                    0.92    0.31    0.082
 118. BD*(   1) C   4 - O   5        / 51. RY*(   2) C   4                    0.55    0.30    0.067
 118. BD*(   1) C   4 - O   5        / 55. RY*(   6) C   4                    0.32    1.62    0.118
 118. BD*(   1) C   4 - O   5        / 56. RY*(   7) C   4                    0.41    1.36    0.124
 118. BD*(   1) C   4 - O   5        / 59. RY*(   1) O   5                    0.38    1.01    0.096
 118. BD*(   1) C   4 - O   5        / 62. RY*(   4) O   5                    0.89    1.15    0.168
 118. BD*(   1) C   4 - O   5        /108. BD*(   1) C   1 - C   2            0.33    0.09    0.028
 118. BD*(   1) C   4 - O   5        /112. BD*(   1) C   2 - C   3            0.76    0.10    0.038
 118. BD*(   1) C   4 - O   5        /115. BD*(   1) C   3 - C   4            0.81    0.10    0.038

 from unit  1 to unit  2
   8. BD (   1) C   3 - C   4        / 22. LP (   1) H  15                    0.19    0.55    0.017
  11. BD (   1) C   4 - O   5        / 22. LP (   1) H  15                    0.37    0.65    0.026
  11. BD (   1) C   4 - O   5        /106. RY*(   3) H  15                    0.22    2.50    0.029
  11. BD (   1) C   4 - O   5        /107. RY*(   4) H  15                    0.11    3.14    0.024
  12. BD (   1) C   4 - H  13        / 22. LP (   1) H  15                    0.09    0.44    0.011
  12. BD (   1) C   4 - H  13        /104. RY*(   1) H  15                    0.12    1.05    0.015
  13. BD (   1) C   4 - H  14        / 22. LP (   1) H  15                    0.09    0.44    0.011
  13. BD (   1) C   4 - H  14        /104. RY*(   1) H  15                    0.12    1.05    0.015
  17. CR (   1) C   4                / 22. LP (   1) H  15                    0.07   10.07    0.047
  18. CR (   1) O   5                / 22. LP (   1) H  15                    3.78   18.87    0.457
  18. CR (   1) O   5                /104. RY*(   1) H  15                    0.36   19.48    0.111
  18. CR (   1) O   5                /107. RY*(   4) H  15                    0.13   21.35    0.067
  19. LP (   1) O   5                / 22. LP (   1) H  15                    8.33    0.49    0.109
  19. LP (   1) O   5                /104. RY*(   1) H  15                    1.52    1.11    0.054
  19. LP (   1) O   5                /106. RY*(   3) H  15                    0.32    2.35    0.035
  20. LP (   2) O   5                /105. RY*(   2) H  15                    0.94    1.94    0.054
  21. LP (   3) O   5                / 22. LP (   1) H  15                  146.31    0.43    0.362
  21. LP (   3) O   5                /104. RY*(   1) H  15                   70.98    1.04    0.366
  21. LP (   3) O   5                /107. RY*(   4) H  15                    3.57    2.91    0.145
 118. BD*(   1) C   4 - O   5        /104. RY*(   1) H  15                    0.62    0.25    0.041
 118. BD*(   1) C   4 - O   5        /106. RY*(   3) H  15                    0.03    1.49    0.033

 from unit  2 to unit  1
  22. LP (   1) H  15                / 41. RY*(   1) C   3                    0.24    0.71    0.024
  22. LP (   1) H  15                / 42. RY*(   2) C   3                    0.11    0.91    0.019
  22. LP (   1) H  15                / 50. RY*(   1) C   4                    0.07    0.68    0.012
  22. LP (   1) H  15                / 51. RY*(   2) C   4                    0.03    0.67    0.008
  22. LP (   1) H  15                / 59. RY*(   1) O   5                    4.69    1.37    0.149
  22. LP (   1) H  15                / 62. RY*(   4) O   5                    0.51    1.51    0.052
  22. LP (   1) H  15                / 63. RY*(   5) O   5                    0.24    3.28    0.053
  22. LP (   1) H  15                / 66. RY*(   8) O   5                    0.04    2.75    0.019
  22. LP (   1) H  15                / 67. RY*(   9) O   5                    0.08    3.09    0.029
  22. LP (   1) H  15                / 96. RY*(   1) H  13                    0.10    0.40    0.012
  22. LP (   1) H  15                /100. RY*(   1) H  14                    0.10    0.40    0.012
  22. LP (   1) H  15                /112. BD*(   1) C   2 - C   3            0.04    0.46    0.008
  22. LP (   1) H  15                /115. BD*(   1) C   3 - C   4            0.53    0.46    0.028
  22. LP (   1) H  15                /118. BD*(   1) C   4 - O   5           11.33    0.36    0.113
  22. LP (   1) H  15                /119. BD*(   1) C   4 - H  13            0.03    0.48    0.007
  22. LP (   1) H  15                /120. BD*(   1) C   4 - H  14            0.03    0.48    0.007
 104. RY*(   1) H  15                / 41. RY*(   1) C   3                    2.30    0.09    0.059
 104. RY*(   1) H  15                / 42. RY*(   2) C   3                    0.16    0.30    0.028
 104. RY*(   1) H  15                / 44. RY*(   4) C   3                    0.35    0.21    0.036
 104. RY*(   1) H  15                / 50. RY*(   1) C   4                    0.84    0.06    0.028
 104. RY*(   1) H  15                / 51. RY*(   2) C   4                    0.77    0.05    0.026
 104. RY*(   1) H  15                / 52. RY*(   3) C   4                    0.08    0.94    0.035
 104. RY*(   1) H  15                / 56. RY*(   7) C   4                    0.08    1.10    0.039
 104. RY*(   1) H  15                / 59. RY*(   1) O   5                    0.19    0.76    0.048
 104. RY*(   1) H  15                / 61. RY*(   3) O   5                    0.41    0.79    0.074
 104. RY*(   1) H  15                / 62. RY*(   4) O   5                    0.68    0.90    0.103
 104. RY*(   1) H  15                / 63. RY*(   5) O   5                    0.58    2.67    0.163
 104. RY*(   1) H  15                / 66. RY*(   8) O   5                    0.07    2.14    0.049
 104. RY*(   1) H  15                / 67. RY*(   9) O   5                    0.55    2.48    0.153
 104. RY*(   1) H  15                / 90. RY*(   3) H  11                    0.03    1.29    0.025
 104. RY*(   1) H  15                / 94. RY*(   3) H  12                    0.03    1.29    0.025

 within unit  2
  22. LP (   1) H  15                /104. RY*(   1) H  15                    2.47    0.61    0.066
  22. LP (   1) H  15                /107. RY*(   4) H  15                    1.82    2.49    0.126
 104. RY*(   1) H  15                /107. RY*(   4) H  15                    3.80    1.87    0.350


 Natural Bond Orbitals (Summary):

                                                            Principal Delocalizations
           NBO                        Occupancy    Energy   (geminal,vicinal,remote)
 ====================================================================================
 Molecular unit  1  (C4H9O)
     1. BD (   1) C   1 - C   2          0.99463    -0.41618  115(v),112(g),42(v),113(g)
                                                    114(g)
     2. BD (   1) C   1 - H   6          0.99448    -0.31455  112(v)
     3. BD (   1) C   1 - H   7          0.99436    -0.31302  114(v)
     4. BD (   1) C   1 - H   8          0.99436    -0.31302  113(v)
     5. BD (   1) C   2 - C   3          0.99005    -0.41782  118(v),109(v),108(g),24(v)
                                                    115(g),116(g),117(g),51(v)
                                                    113(g),114(g)
     6. BD (   1) C   2 - H   9          0.98874    -0.30681  117(v),111(v)
     7. BD (   1) C   2 - H  10          0.98874    -0.30681  116(v),110(v)
     8. BD (   1) C   3 - C   4          0.99233    -0.42506  108(v),112(g),61(v),32(v)
                                                    119(g),120(g),22(r),34(v)
                                                    116(g),117(g)
     9. BD (   1) C   3 - H  11          0.98728    -0.30173  119(v),114(v),118(v)
    10. BD (   1) C   3 - H  12          0.98728    -0.30173  120(v),113(v),118(v)
    11. BD (   1) C   4 - O   5          0.98679    -0.53333  112(v),22(r),118(g),106(r)
                                                    107(r)
    12. BD (   1) C   4 - H  13          0.99368    -0.31925  116(v),60(v),22(r),104(r)
    13. BD (   1) C   4 - H  14          0.99368    -0.31925  117(v),60(v),22(r),104(r)
    14. CR (   1) C   1                  0.99970    -9.88728  72(v),76(v),32(v),68(v)
                                                    35(v)
    15. CR (   1) C   2                  0.99960    -9.89093  41(v),23(v),80(v),84(v)
    16. CR (   1) C   3                  0.99957    -9.88424  50(v),32(v),88(v),92(v)
                                                    35(v)
    17. CR (   1) C   4                  0.99958    -9.94458  41(v),118(g),44(v),22(r)
    18. CR (   1) O   5                  0.99988   -18.74612  22(r),51(v),118(g),104(r)
                                                    107(r)
    19. LP (   1) O   5                  0.98908    -0.37402  22(r),104(r),51(v),118(g)
                                                    119(v),120(v),115(v),106(r)
                                                    112(r)
    20. LP (   2) O   5                  0.97689    -0.09972  119(v),120(v),105(r),53(v)
                                                    54(v)
    21. LP (   3) O   5                  0.78476    -0.30599  22(r),104(r),118(g),107(r)
                                                    115(v),67(g),52(v),63(g)
                                                    62(g)
    23. RY*(   1) C   1                  0.00354     0.70054   
    24. RY*(   2) C   1                  0.00136     1.00980   
    25. RY*(   3) C   1                  0.00053     1.30470   
    26. RY*(   4) C   1                  0.00018     1.05357   
    27. RY*(   5) C   1                  0.00002     2.39344   
    28. RY*(   6) C   1                  0.00000     1.98855   
    29. RY*(   7) C   1                  0.00000     2.33776   
    30. RY*(   8) C   1                  0.00001     2.16914   
    31. RY*(   9) C   1                  0.00000     2.49855   
    32. RY*(   1) C   2                  0.00268     0.84096   
    33. RY*(   2) C   2                  0.00116     1.21843   
    34. RY*(   3) C   2                  0.00078     1.12466   
    35. RY*(   4) C   2                  0.00039     0.96393   
    36. RY*(   5) C   2                  0.00017     2.20075   
    37. RY*(   6) C   2                  0.00011     2.27980   
    38. RY*(   7) C   2                  0.00007     2.24758   
    39. RY*(   8) C   2                  0.00000     2.33615   
    40. RY*(   9) C   2                  0.00001     2.30858   
    41. RY*(   1) C   3                  0.00740     0.82889   
    42. RY*(   2) C   3                  0.00135     1.03091   
    43. RY*(   3) C   3                  0.00129     1.19924   
    44. RY*(   4) C   3                  0.00047     0.94932   
    45. RY*(   5) C   3                  0.00018     2.42732   
    46. RY*(   6) C   3                  0.00017     2.21514   
    47. RY*(   7) C   3                  0.00005     2.27079   
    48. RY*(   8) C   3                  0.00002     2.36560   
    49. RY*(   9) C   3                  0.00000     2.34141   
    50. RY*(   1) C   4                  0.01059     0.79639   
    51. RY*(   2) C   4                  0.00185     0.78766   
    52. RY*(   3) C   4                  0.00116     1.67151   
    53. RY*(   4) C   4                  0.00107     1.45795   
    54. RY*(   5) C   4                  0.00066     2.19488   
    55. RY*(   6) C   4                  0.00024     2.10418   
    56. RY*(   7) C   4                  0.00007     1.83871   
    57. RY*(   8) C   4                  0.00000     1.99384   
    58. RY*(   9) C   4                  0.00000     2.38745   
    59. RY*(   1) O   5                  0.00916     1.49226   
    60. RY*(   2) O   5                  0.00074     1.33156   
    61. RY*(   3) O   5                  0.00070     1.52904   
    62. RY*(   4) O   5                  0.00003     1.63575   
    63. RY*(   5) O   5                  0.00001     3.40193   
    64. RY*(   6) O   5                  0.00000     2.95033   
    65. RY*(   7) O   5                  0.00000     2.90959   
    66. RY*(   8) O   5                  0.00000     2.87208   
    67. RY*(   9) O   5                  0.00000     3.21537   
    68. RY*(   1) H   6                  0.07031     0.46789   
    69. RY*(   2) H   6                  0.00011     1.94879   
    70. RY*(   3) H   6                  0.00006     1.93854   
    71. RY*(   4) H   6                  0.00003     2.49397   
    72. RY*(   1) H   7                  0.07142     0.48271   
    73. RY*(   2) H   7                  0.00011     1.96000   
    74. RY*(   3) H   7                  0.00007     1.93016   
    75. RY*(   4) H   7                  0.00003     2.50035   
    76. RY*(   1) H   8                  0.07142     0.48271   
    77. RY*(   2) H   8                  0.00011     1.96000   
    78. RY*(   3) H   8                  0.00007     1.93016   
    79. RY*(   4) H   8                  0.00003     2.50035   
    80. RY*(   1) H   9                  0.03939     0.49914   
    81. RY*(   2) H   9                  0.00010     1.97597   
    82. RY*(   3) H   9                  0.00007     1.96713   
    83. RY*(   4) H   9                  0.00002     2.51378   
    84. RY*(   1) H  10                  0.03939     0.49914   
    85. RY*(   2) H  10                  0.00010     1.97597   
    86. RY*(   3) H  10                  0.00007     1.96713   
    87. RY*(   4) H  10                  0.00002     2.51378   
    88. RY*(   1) H  11                  0.01771     0.52536   
    89. RY*(   2) H  11                  0.00009     1.98362   
    90. RY*(   3) H  11                  0.00007     2.02029   
    91. RY*(   4) H  11                  0.00003     2.52258   
    92. RY*(   1) H  12                  0.01771     0.52536   
    93. RY*(   2) H  12                  0.00009     1.98362   
    94. RY*(   3) H  12                  0.00007     2.02029   
    95. RY*(   4) H  12                  0.00003     2.52258   
    96. RY*(   1) H  13                  0.01105     0.51986   
    97. RY*(   2) H  13                  0.00012     1.93629   
    98. RY*(   3) H  13                  0.00007     2.01829   
    99. RY*(   4) H  13                  0.00002     2.47297   
   100. RY*(   1) H  14                  0.01105     0.51986   
   101. RY*(   2) H  14                  0.00012     1.93629   
   102. RY*(   3) H  14                  0.00007     2.01829   
   103. RY*(   4) H  14                  0.00002     2.47297   
   108. BD*(   1) C   1 - C   2          0.00407     0.57644   
   109. BD*(   1) C   1 - H   6          0.04724     0.61586   
   110. BD*(   1) C   1 - H   7          0.05015     0.61394   
   111. BD*(   1) C   1 - H   8          0.05015     0.61394   
   112. BD*(   1) C   2 - C   3          0.02158     0.58049   
   113. BD*(   1) C   2 - H   9          0.03171     0.61597   
   114. BD*(   1) C   2 - H  10          0.03171     0.61597   
   115. BD*(   1) C   3 - C   4          0.03311     0.58368   
   116. BD*(   1) C   3 - H  11          0.02210     0.61868   
   117. BD*(   1) C   3 - H  12          0.02210     0.61868   
   118. BD*(   1) C   4 - O   5          0.05813     0.48366   
   119. BD*(   1) C   4 - H  13          0.02255     0.59851   
   120. BD*(   1) C   4 - H  14          0.02255     0.59851   
       -------------------------------
              Total Lewis   20.63545  ( 96.1932%)
        Valence non-Lewis    0.41713  (  1.9445%)
        Rydberg non-Lewis    0.39950  (  1.8623%)
       -------------------------------
            Total unit  1   21.45208  (100.0000%)
           Charge unit  1   -0.95208

 Molecular unit  2  (H)
    22. LP (   1) H  15                  0.45420     0.12088  118(r),59(r),104(g),107(g)
                                                    62(r),115(r),63(r),41(r)
                                                    42(r),96(r),100(r),67(r)
                                                    50(r),112(r),66(r),119(r)
                                                    120(r),51(r)
   104. RY*(   1) H  15                  0.09260     0.73528   
   105. RY*(   2) H  15                  0.00068     1.83613   
   106. RY*(   3) H  15                  0.00042     1.97139   
   107. RY*(   4) H  15                  0.00002     2.60812   
       -------------------------------
              Total Lewis    0.45420  ( 82.8958%)
        Valence non-Lewis    0.00000  (  0.0000%)
        Rydberg non-Lewis    0.09372  ( 17.1042%)
       -------------------------------
            Total unit  2    0.54792  (100.0000%)
           Charge unit  2   -0.04792


 ***************************************************
 *******         Beta  spin orbitals         *******
 ***************************************************


 NATURAL POPULATIONS:  Natural atomic orbital occupancies 
                                                          
   NAO  Atom  No  lang   Type(AO)    Occupancy      Energy
 ----------------------------------------------------------
     1    C    1  S      Cor( 1S)     0.99959      -9.88517
     2    C    1  S      Val( 2S)     0.53699      -0.05224
     3    C    1  S      Ryd( 3S)     0.00041       0.99387
     4    C    1  px     Val( 2p)     0.55541       0.11331
     5    C    1  px     Ryd( 3p)     0.00087       0.75456
     6    C    1  py     Val( 2p)     0.58259       0.11097
     7    C    1  py     Ryd( 3p)     0.00085       0.75824
     8    C    1  pz     Val( 2p)     0.60280       0.10909
     9    C    1  pz     Ryd( 3p)     0.00038       0.77229
    10    C    1  dxy    Ryd( 3d)     0.00038       2.54291
    11    C    1  dxz    Ryd( 3d)     0.00009       2.23746
    12    C    1  dyz    Ryd( 3d)     0.00039       2.63477
    13    C    1  dx2y2  Ryd( 3d)     0.00017       2.32313
    14    C    1  dz2    Ryd( 3d)     0.00024       2.48685

    15    C    2  S      Cor( 1S)     0.99954      -9.88987
    16    C    2  S      Val( 2S)     0.50335      -0.03372
    17    C    2  S      Ryd( 3S)     0.00068       1.05520
    18    C    2  px     Val( 2p)     0.52026       0.10452
    19    C    2  px     Ryd( 3p)     0.00130       0.78456
    20    C    2  py     Val( 2p)     0.56500       0.10736
    21    C    2  py     Ryd( 3p)     0.00071       0.74986
    22    C    2  pz     Val( 2p)     0.60031       0.10673
    23    C    2  pz     Ryd( 3p)     0.00107       0.89827
    24    C    2  dxy    Ryd( 3d)     0.00040       2.45476
    25    C    2  dxz    Ryd( 3d)     0.00017       2.20242
    26    C    2  dyz    Ryd( 3d)     0.00050       2.66478
    27    C    2  dx2y2  Ryd( 3d)     0.00030       2.31005
    28    C    2  dz2    Ryd( 3d)     0.00025       2.43571

    29    C    3  S      Cor( 1S)     0.99954      -9.88427
    30    C    3  S      Val( 2S)     0.50803      -0.03261
    31    C    3  S      Ryd( 3S)     0.00093       1.04762
    32    C    3  px     Val( 2p)     0.52302       0.10327
    33    C    3  px     Ryd( 3p)     0.00207       0.83001
    34    C    3  py     Val( 2p)     0.56897       0.10649
    35    C    3  py     Ryd( 3p)     0.00109       0.77019
    36    C    3  pz     Val( 2p)     0.60641       0.10470
    37    C    3  pz     Ryd( 3p)     0.00117       0.90919
    38    C    3  dxy    Ryd( 3d)     0.00041       2.46405
    39    C    3  dxz    Ryd( 3d)     0.00017       2.21055
    40    C    3  dyz    Ryd( 3d)     0.00050       2.66644
    41    C    3  dx2y2  Ryd( 3d)     0.00022       2.31532
    42    C    3  dz2    Ryd( 3d)     0.00025       2.44480

    43    C    4  S      Cor( 1S)     0.99954      -9.94447
    44    C    4  S      Val( 2S)     0.49046      -0.02651
    45    C    4  S      Ryd( 3S)     0.00156       0.96529
    46    C    4  px     Val( 2p)     0.42291       0.11371
    47    C    4  px     Ryd( 3p)     0.00140       0.75154
    48    C    4  py     Val( 2p)     0.49490       0.11562
    49    C    4  py     Ryd( 3p)     0.00167       0.71857
    50    C    4  pz     Val( 2p)     0.58674       0.10361
    51    C    4  pz     Ryd( 3p)     0.00073       0.84960
    52    C    4  dxy    Ryd( 3d)     0.00097       2.45789
    53    C    4  dxz    Ryd( 3d)     0.00054       2.18667
    54    C    4  dyz    Ryd( 3d)     0.00075       2.61930
    55    C    4  dx2y2  Ryd( 3d)     0.00069       2.29956
    56    C    4  dz2    Ryd( 3d)     0.00042       2.42921

    57    O    5  S      Cor( 1S)     0.99987     -18.74377
    58    O    5  S      Val( 2S)     0.82864      -0.64803
    59    O    5  S      Ryd( 3S)     0.00077       1.57021
    60    O    5  px     Val( 2p)     0.70601      -0.07253
    61    O    5  px     Ryd( 3p)     0.00095       1.41217
    62    O    5  py     Val( 2p)     0.85025      -0.10706
    63    O    5  py     Ryd( 3p)     0.00045       1.31126
    64    O    5  pz     Val( 2p)     0.97579      -0.09582
    65    O    5  pz     Ryd( 3p)     0.00095       1.25224
    66    O    5  dxy    Ryd( 3d)     0.00067       3.54689
    67    O    5  dxz    Ryd( 3d)     0.00003       2.99498
    68    O    5  dyz    Ryd( 3d)     0.00042       2.95291
    69    O    5  dx2y2  Ryd( 3d)     0.00034       3.11780
    70    O    5  dz2    Ryd( 3d)     0.00030       3.22177

    71    H    6  S      Val( 1S)     0.40169       0.21212
    72    H    6  S      Ryd( 2S)     0.00249       0.49388
    73    H    6  px     Ryd( 2p)     0.00025       2.32985
    74    H    6  py     Ryd( 2p)     0.00016       2.12150
    75    H    6  pz     Ryd( 2p)     0.00010       1.95036

    76    H    7  S      Val( 1S)     0.40186       0.21279
    77    H    7  S      Ryd( 2S)     0.00265       0.51202
    78    H    7  px     Ryd( 2p)     0.00007       1.93134
    79    H    7  py     Ryd( 2p)     0.00019       2.14829
    80    H    7  pz     Ryd( 2p)     0.00026       2.32997

    81    H    8  S      Val( 1S)     0.40186       0.21279
    82    H    8  S      Ryd( 2S)     0.00265       0.51202
    83    H    8  px     Ryd( 2p)     0.00007       1.93134
    84    H    8  py     Ryd( 2p)     0.00019       2.14829
    85    H    8  pz     Ryd( 2p)     0.00026       2.32997

    86    H    9  S      Val( 1S)     0.40189       0.22300
    87    H    9  S      Ryd( 2S)     0.00242       0.51473
    88    H    9  px     Ryd( 2p)     0.00007       1.97522
    89    H    9  py     Ryd( 2p)     0.00018       2.16549
    90    H    9  pz     Ryd( 2p)     0.00026       2.33140

    91    H   10  S      Val( 1S)     0.40189       0.22300
    92    H   10  S      Ryd( 2S)     0.00242       0.51473
    93    H   10  px     Ryd( 2p)     0.00007       1.97522
    94    H   10  py     Ryd( 2p)     0.00018       2.16549
    95    H   10  pz     Ryd( 2p)     0.00026       2.33140

    96    H   11  S      Val( 1S)     0.39640       0.23606
    97    H   11  S      Ryd( 2S)     0.00259       0.52557
    98    H   11  px     Ryd( 2p)     0.00007       2.02321
    99    H   11  py     Ryd( 2p)     0.00019       2.17575
   100    H   11  pz     Ryd( 2p)     0.00025       2.34646

   101    H   12  S      Val( 1S)     0.39640       0.23606
   102    H   12  S      Ryd( 2S)     0.00259       0.52557
   103    H   12  px     Ryd( 2p)     0.00007       2.02321
   104    H   12  py     Ryd( 2p)     0.00019       2.17575
   105    H   12  pz     Ryd( 2p)     0.00025       2.34646

   106    H   13  S      Val( 1S)     0.42312       0.20992
   107    H   13  S      Ryd( 2S)     0.00180       0.51501
   108    H   13  px     Ryd( 2p)     0.00008       1.95247
   109    H   13  py     Ryd( 2p)     0.00018       2.17979
   110    H   13  pz     Ryd( 2p)     0.00029       2.31459

   111    H   14  S      Val( 1S)     0.42312       0.20992
   112    H   14  S      Ryd( 2S)     0.00180       0.51501
   113    H   14  px     Ryd( 2p)     0.00008       1.95247
   114    H   14  py     Ryd( 2p)     0.00018       2.17979
   115    H   14  pz     Ryd( 2p)     0.00029       2.31459

   116    H   15  S      Val( 1S)     0.24809       0.18569
   117    H   15  S      Ryd( 2S)     0.01892       0.67805
   118    H   15  px     Ryd( 2p)     0.00093       2.49697
   119    H   15  py     Ryd( 2p)     0.00058       2.15428
   120    H   15  pz     Ryd( 2p)     0.00064       1.84606


 Summary of Natural Population Analysis:                  
                                                          
                                       Natural Population 
                Natural  -----------------------------------------------
    Atom  No    Charge         Core      Valence    Rydberg      Total
 -----------------------------------------------------------------------
      C    1   -0.28116      0.99959     2.27779    0.00378     3.28116
      C    2   -0.19385      0.99954     2.18893    0.00538     3.19385
      C    3   -0.21276      0.99954     2.20643    0.00680     3.21276
      C    4   -0.00330      0.99954     1.99502    0.00874     3.00330
      O    5   -0.36542      0.99987     3.36068    0.00488     4.36542
      H    6    0.09530      0.00000     0.40169    0.00301     0.40470
      H    7    0.09497      0.00000     0.40186    0.00317     0.40503
      H    8    0.09497      0.00000     0.40186    0.00317     0.40503
      H    9    0.09518      0.00000     0.40189    0.00293     0.40482
      H   10    0.09518      0.00000     0.40189    0.00293     0.40482
      H   11    0.10049      0.00000     0.39640    0.00311     0.39951
      H   12    0.10049      0.00000     0.39640    0.00311     0.39951
      H   13    0.07453      0.00000     0.42312    0.00235     0.42547
      H   14    0.07453      0.00000     0.42312    0.00235     0.42547
      H   15    0.23085      0.00000     0.24809    0.02107     0.26915
 =======================================================================
   * Total *   -0.00000      4.99808    15.92515    0.07676    21.00000

                                 Natural Population      
 --------------------------------------------------------
   Core                       4.99808 ( 99.9616% of   5)
   Valence                   15.92515 ( 99.5322% of  16)
   Natural Minimal Basis     20.92324 ( 99.6345% of  21)
   Natural Rydberg Basis      0.07676 (  0.3655% of  21)
 --------------------------------------------------------

    Atom  No          Natural Electron Configuration
 ----------------------------------------------------------------------------
      C    1      [core]2S( 0.54)2p( 1.74)
      C    2      [core]2S( 0.50)2p( 1.69)
      C    3      [core]2S( 0.51)2p( 1.70)
      C    4      [core]2S( 0.49)2p( 1.50)
      O    5      [core]2S( 0.83)2p( 2.53)
      H    6            1S( 0.40)
      H    7            1S( 0.40)
      H    8            1S( 0.40)
      H    9            1S( 0.40)
      H   10            1S( 0.40)
      H   11            1S( 0.40)
      H   12            1S( 0.40)
      H   13            1S( 0.42)
      H   14            1S( 0.42)
      H   15            1S( 0.25)2S( 0.02)


 NATURAL BOND ORBITAL ANALYSIS, beta spin orbitals:

                       Occupancies       Lewis Structure    Low   High
           Occ.    -------------------  -----------------   occ   occ
  Cycle   Thresh.   Lewis   Non-Lewis     CR  BD  3C  LP    (L)   (NL)   Dev
 =============================================================================
   1(1)    0.90    20.85077   0.14923      5  14   0   2     0      0    0.01
 -----------------------------------------------------------------------------

 Structure accepted: No low occupancy Lewis orbitals

 --------------------------------------------------------
   Core                      4.99808 ( 99.962% of   5)
   Valence Lewis            15.85269 ( 99.079% of  16)
  ==================       ============================
   Total Lewis              20.85077 ( 99.289% of  21)
  -----------------------------------------------------
   Valence non-Lewis         0.10916 (  0.520% of  21)
   Rydberg non-Lewis         0.04007 (  0.191% of  21)
  ==================       ============================
   Total non-Lewis           0.14923 (  0.711% of  21)
 --------------------------------------------------------


       (Occupancy)   Bond orbital/ Coefficients/ Hybrids
 ---------------------------------------------------------------------------------
     1. (0.99426) BD ( 1) C   1 - C   2  
                ( 49.61%)   0.7044* C   1 s( 29.85%)p 2.35( 70.10%)d 0.00(  0.05%)
                                            0.0004  0.5462  0.0144 -0.7040 -0.0095
                                            0.4527  0.0207 -0.0000 -0.0000 -0.0168
                                            0.0000 -0.0000  0.0079 -0.0107
                ( 50.39%)   0.7098* C   2 s( 28.11%)p 2.56( 71.85%)d 0.00(  0.05%)
                                            0.0002  0.5299  0.0150  0.7161  0.0104
                                           -0.4533  0.0052  0.0000  0.0000 -0.0172
                                            0.0000 -0.0000  0.0071 -0.0105
     2. (0.99454) BD ( 1) C   1 - H   6  
                ( 59.60%)   0.7720* C   1 s( 23.51%)p 3.25( 76.45%)d 0.00(  0.04%)
                                           -0.0000  0.4849  0.0016  0.7068 -0.0041
                                            0.5147 -0.0081 -0.0000  0.0000  0.0178
                                           -0.0000 -0.0000  0.0037 -0.0092
                ( 40.40%)   0.6356* H   6 s( 99.92%)p 0.00(  0.08%)
                                            0.9977 -0.0610 -0.0232 -0.0158  0.0000
     3. (0.99434) BD ( 1) C   1 - H   7  
                ( 59.68%)   0.7725* C   1 s( 23.33%)p 3.28( 76.63%)d 0.00(  0.04%)
                                            0.0001 -0.4830  0.0054 -0.0434 -0.0070
                                            0.5144 -0.0001  0.7069 -0.0034 -0.0006
                                            0.0006 -0.0163  0.0061 -0.0104
                ( 40.32%)   0.6350* H   7 s( 99.92%)p 0.00(  0.08%)
                                           -0.9977  0.0618  0.0021 -0.0168 -0.0223
     4. (0.99434) BD ( 1) C   1 - H   8  
                ( 59.68%)   0.7725* C   1 s( 23.33%)p 3.28( 76.63%)d 0.00(  0.04%)
                                            0.0001 -0.4830  0.0054 -0.0434 -0.0070
                                            0.5144 -0.0001 -0.7069  0.0034 -0.0006
                                           -0.0006  0.0163  0.0061 -0.0104
                ( 40.32%)   0.6350* H   8 s( 99.92%)p 0.00(  0.08%)
                                           -0.9977  0.0618  0.0021 -0.0168  0.0223
     5. (0.98946) BD ( 1) C   2 - C   3  
                ( 49.99%)   0.7070* C   2 s( 28.30%)p 2.53( 71.66%)d 0.00(  0.04%)
                                            0.0003  0.5319  0.0055 -0.6972 -0.0022
                                           -0.4800 -0.0083  0.0000  0.0000  0.0172
                                           -0.0000 -0.0000  0.0055 -0.0104
                ( 50.01%)   0.7072* C   3 s( 28.57%)p 2.50( 71.39%)d 0.00(  0.04%)
                                            0.0003  0.5345  0.0050  0.6994  0.0040
                                            0.4740  0.0024 -0.0000  0.0000  0.0172
                                           -0.0000 -0.0000  0.0051 -0.0104
     6. (0.98853) BD ( 1) C   2 - H   9  
                ( 59.81%)   0.7734* C   2 s( 21.82%)p 3.58( 78.14%)d 0.00(  0.04%)
                                           -0.0002  0.4670 -0.0091 -0.0094  0.0052
                                            0.5306  0.0020 -0.7068  0.0095 -0.0001
                                           -0.0000 -0.0172 -0.0066  0.0104
                ( 40.19%)   0.6340* H   9 s( 99.92%)p 0.00(  0.08%)
                                            0.9990 -0.0340 -0.0002 -0.0173  0.0219
     7. (0.98853) BD ( 1) C   2 - H  10  
                ( 59.81%)   0.7734* C   2 s( 21.82%)p 3.58( 78.14%)d 0.00(  0.04%)
                                           -0.0002  0.4670 -0.0091 -0.0094  0.0052
                                            0.5306  0.0020  0.7068 -0.0095 -0.0001
                                            0.0000  0.0172 -0.0066  0.0104
                ( 40.19%)   0.6340* H  10 s( 99.92%)p 0.00(  0.08%)
                                            0.9990 -0.0340 -0.0002 -0.0173 -0.0219
     8. (0.99040) BD ( 1) C   3 - C   4  
                ( 50.99%)   0.7141* C   3 s( 27.95%)p 2.58( 72.00%)d 0.00(  0.04%)
                                            0.0004  0.5285  0.0155 -0.7141 -0.0175
                                            0.4580 -0.0061 -0.0000  0.0000 -0.0171
                                            0.0000 -0.0000  0.0072 -0.0101
                ( 49.01%)   0.7001* C   4 s( 30.36%)p 2.29( 69.59%)d 0.00(  0.05%)
                                            0.0002  0.5510  0.0084  0.7008 -0.0131
                                           -0.4522 -0.0105  0.0000  0.0000 -0.0182
                                            0.0000  0.0000  0.0068 -0.0095
     9. (0.98758) BD ( 1) C   3 - H  11  
                ( 60.39%)   0.7771* C   3 s( 21.75%)p 3.60( 78.21%)d 0.00(  0.04%)
                                            0.0002 -0.4663  0.0081 -0.0040  0.0032
                                            0.5313  0.0059  0.7068 -0.0108 -0.0000
                                           -0.0003 -0.0169  0.0059 -0.0105
                ( 39.61%)   0.6294* H  11 s( 99.92%)p 0.00(  0.08%)
                                           -0.9994  0.0208 -0.0006 -0.0180 -0.0216
    10. (0.98758) BD ( 1) C   3 - H  12  
                ( 60.39%)   0.7771* C   3 s( 21.75%)p 3.60( 78.21%)d 0.00(  0.04%)
                                            0.0002 -0.4663  0.0081 -0.0040  0.0032
                                            0.5313  0.0059 -0.7068  0.0108 -0.0000
                                            0.0003  0.0169  0.0059 -0.0105
                ( 39.61%)   0.6294* H  12 s( 99.92%)p 0.00(  0.08%)
                                           -0.9994  0.0208 -0.0006 -0.0180  0.0216
    11. (0.99682) BD ( 1) C   4 - O   5  
                ( 33.15%)   0.5758* C   4 s( 21.74%)p 3.59( 77.98%)d 0.01(  0.28%)
                                            0.0001  0.4646  0.0403 -0.7067 -0.0288
                                           -0.5280 -0.0273 -0.0000 -0.0000  0.0442
                                            0.0000  0.0000  0.0115 -0.0260
                ( 66.85%)   0.8176* O   5 s( 31.49%)p 2.17( 68.44%)d 0.00(  0.06%)
                                           -0.0001  0.5611  0.0098  0.6269  0.0094
                                            0.5398  0.0001  0.0000 -0.0000  0.0198
                                            0.0000  0.0000 -0.0056 -0.0149
    12. (0.99327) BD ( 1) C   4 - H  13  
                ( 58.38%)   0.7640* C   4 s( 23.99%)p 3.17( 75.96%)d 0.00(  0.05%)
                                           -0.0000  0.4896 -0.0140 -0.0579 -0.0087
                                            0.5064  0.0040  0.7069 -0.0039 -0.0025
                                            0.0004  0.0185 -0.0076  0.0116
                ( 41.62%)   0.6452* H  13 s( 99.92%)p 0.00(  0.08%)
                                            0.9995 -0.0155  0.0014 -0.0167 -0.0225
    13. (0.99327) BD ( 1) C   4 - H  14  
                ( 58.38%)   0.7640* C   4 s( 23.99%)p 3.17( 75.96%)d 0.00(  0.05%)
                                           -0.0000  0.4896 -0.0140 -0.0579 -0.0087
                                            0.5064  0.0040 -0.7069  0.0039 -0.0025
                                           -0.0004 -0.0185 -0.0076  0.0116
                ( 41.62%)   0.6452* H  14 s( 99.92%)p 0.00(  0.08%)
                                            0.9995 -0.0155  0.0014 -0.0167  0.0225
    14. (0.99440) BD ( 1) O   5 - H  15  
                ( 73.38%)   0.8566* O   5 s( 22.74%)p 3.39( 77.19%)d 0.00(  0.07%)
                                           -0.0002 -0.4763 -0.0240  0.7773  0.0321
                                           -0.4082 -0.0019 -0.0000 -0.0000  0.0230
                                            0.0000 -0.0000  0.0014  0.0128
                ( 26.62%)   0.5159* H  15 s( 99.59%)p 0.00(  0.41%)
                                           -0.9637  0.2592 -0.0560  0.0307  0.0000
    15. (0.99959) CR ( 1) C   1           s(100.00%)p 0.00(  0.00%)
                                            1.0000 -0.0001 -0.0000  0.0003  0.0000
                                           -0.0002 -0.0000  0.0000  0.0000  0.0000
                                           -0.0000  0.0000 -0.0000  0.0000
    16. (0.99954) CR ( 1) C   2           s(100.00%)p 0.00(  0.00%)
                                            1.0000 -0.0001 -0.0000  0.0001  0.0000
                                            0.0004  0.0000 -0.0000  0.0000 -0.0000
                                            0.0000  0.0000 -0.0000  0.0000
    17. (0.99954) CR ( 1) C   3           s(100.00%)p 0.00(  0.00%)
                                            1.0000 -0.0002 -0.0000  0.0001  0.0000
                                           -0.0005 -0.0000  0.0000 -0.0000  0.0000
                                           -0.0000  0.0000 -0.0000  0.0000
    18. (0.99954) CR ( 1) C   4           s(100.00%)p 0.00(  0.00%)
                                            1.0000 -0.0002 -0.0000 -0.0001  0.0000
                                            0.0002  0.0000 -0.0000  0.0000 -0.0000
                                           -0.0000 -0.0000 -0.0000  0.0000
    19. (0.99987) CR ( 1) O   5           s(100.00%)p 0.00(  0.00%)
                                            1.0000 -0.0000 -0.0000  0.0002  0.0000
                                            0.0000 -0.0000 -0.0000 -0.0000  0.0000
                                            0.0000 -0.0000 -0.0000  0.0000
    20. (0.98896) LP ( 1) O   5           s( 45.79%)p 1.18( 54.18%)d 0.00(  0.03%)
                                            0.0000  0.6766 -0.0076  0.0280  0.0006
                                           -0.7355  0.0096 -0.0000  0.0000  0.0010
                                           -0.0000 -0.0000  0.0161  0.0053
    21. (0.97643) LP ( 2) O   5           s(  0.00%)p 1.00( 99.96%)d 0.00(  0.04%)
                                           -0.0000  0.0000 -0.0000  0.0000 -0.0000
                                           -0.0000  0.0000  0.9997 -0.0160  0.0000
                                            0.0001  0.0201  0.0000  0.0000
    22. (0.00139) RY*( 1) C   1           s( 11.40%)p 7.03( 80.17%)d 0.74(  8.43%)
                                           -0.0000  0.0026  0.3376 -0.0080 -0.7032
                                           -0.0151 -0.5540 -0.0000  0.0000  0.1617
                                           -0.0000  0.0000  0.2350 -0.0541
    23. (0.00055) RY*( 2) C   1           s(  0.00%)p 1.00( 68.06%)d 0.47( 31.94%)
                                            0.0000 -0.0000  0.0000  0.0000  0.0000
                                            0.0000  0.0000  0.0136  0.8249 -0.0000
                                           -0.3920  0.4071 -0.0000 -0.0000
    24. (0.00031) RY*( 3) C   1           s( 10.99%)p 8.05( 88.45%)d 0.05(  0.56%)
                                            0.0000 -0.0073  0.3314  0.0217 -0.4977
                                           -0.0142  0.7976  0.0000 -0.0000 -0.0167
                                           -0.0000  0.0000 -0.0728  0.0028
    25. (0.00012) RY*( 4) C   1           s( 69.51%)p 0.23( 15.85%)d 0.21( 14.64%)
                                            0.0000 -0.0015  0.8337  0.0052  0.3677
                                           -0.0001 -0.1526 -0.0000 -0.0000 -0.1359
                                            0.0000 -0.0000 -0.3564  0.0308
    26. (0.00001) RY*( 5) C   1           s(  0.89%)p 5.28(  4.69%)d99.99( 94.42%)
    27. (0.00000) RY*( 6) C   1           s(  0.00%)p 1.00( 18.41%)d 4.43( 81.59%)
    28. (0.00000) RY*( 7) C   1           s(  0.00%)p 1.00( 13.57%)d 6.37( 86.43%)
    29. (0.00000) RY*( 8) C   1           s(  7.19%)p 1.48( 10.62%)d11.43( 82.19%)
    30. (0.00000) RY*( 9) C   1           s(  0.01%)p 1.00(  0.35%)d99.99( 99.65%)
    31. (0.00171) RY*( 1) C   2           s(  7.19%)p12.05( 86.69%)d 0.85(  6.11%)
                                            0.0000  0.0062  0.2682 -0.0028 -0.7808
                                            0.0083  0.5072 -0.0000 -0.0000 -0.1156
                                            0.0000  0.0000  0.2129 -0.0493
    32. (0.00120) RY*( 2) C   2           s(  0.00%)p 1.00( 84.41%)d 0.18( 15.59%)
                                            0.0000 -0.0000  0.0000 -0.0000  0.0000
                                            0.0000  0.0000  0.0220  0.9185  0.0000
                                           -0.0020 -0.3948  0.0000  0.0000
    33. (0.00059) RY*( 3) C   2           s( 45.73%)p 0.77( 35.25%)d 0.42( 19.02%)
                                            0.0000 -0.0067  0.6762 -0.0083  0.5114
                                            0.0178  0.3010 -0.0000 -0.0000  0.1840
                                           -0.0000  0.0000  0.3841 -0.0937
    34. (0.00027) RY*( 4) C   2           s( 31.95%)p 2.01( 64.19%)d 0.12(  3.86%)
                                            0.0000  0.0012  0.5653  0.0008 -0.2595
                                            0.0146 -0.7578  0.0000  0.0000 -0.1932
                                           -0.0000 -0.0000  0.0337 -0.0103
    35. (0.00017) RY*( 5) C   2           s(  0.00%)p 0.00(  0.00%)d 1.00(100.00%)
                                            0.0000  0.0000  0.0000 -0.0000 -0.0000
                                            0.0000 -0.0000  0.0002 -0.0023  0.0000
                                            0.9999 -0.0105 -0.0000 -0.0000
    36. (0.00010) RY*( 6) C   2           s(  9.89%)p 1.07( 10.55%)d 8.05( 79.57%)
    37. (0.00004) RY*( 7) C   2           s(  5.20%)p 0.66(  3.42%)d17.57( 91.38%)
    38. (0.00000) RY*( 8) C   2           s(  0.00%)p 1.00( 15.65%)d 5.39( 84.35%)
    39. (0.00000) RY*( 9) C   2           s(  0.00%)p 1.00(  0.05%)d99.99( 99.95%)
    40. (0.00202) RY*( 1) C   3           s(  2.31%)p41.60( 96.12%)d 0.68(  1.57%)
                                           -0.0000  0.0107  0.1516 -0.0116  0.9607
                                           -0.0010  0.1953  0.0000 -0.0000 -0.1244
                                            0.0000 -0.0000  0.0123  0.0070
    41. (0.00136) RY*( 2) C   3           s( 32.86%)p 1.78( 58.51%)d 0.26(  8.63%)
                                            0.0000 -0.0074  0.5732  0.0098  0.0553
                                           -0.0115 -0.7628  0.0000  0.0000 -0.0487
                                            0.0000  0.0000  0.2814 -0.0692
    42. (0.00126) RY*( 3) C   3           s(  0.00%)p 1.00( 85.85%)d 0.16( 14.15%)
                                            0.0000  0.0000 -0.0000 -0.0000 -0.0000
                                            0.0000  0.0000  0.0232  0.9262  0.0000
                                            0.0313  0.3749 -0.0000  0.0000
    43. (0.00047) RY*( 4) C   3           s( 60.23%)p 0.60( 36.17%)d 0.06(  3.60%)
                                            0.0000 -0.0005  0.7761  0.0013 -0.2127
                                           -0.0173  0.5623  0.0000  0.0000  0.1883
                                            0.0000 -0.0000  0.0201  0.0125
    44. (0.00017) RY*( 5) C   3           s(  0.00%)p 1.00(  0.05%)d99.99( 99.95%)
                                           -0.0000 -0.0000 -0.0000  0.0000  0.0000
                                           -0.0000 -0.0000 -0.0025  0.0212 -0.0000
                                            0.9906 -0.1349  0.0000 -0.0000
    45. (0.00005) RY*( 6) C   3           s(  1.06%)p 4.07(  4.31%)d89.46( 94.63%)
    46. (0.00005) RY*( 7) C   3           s(  3.50%)p 1.42(  4.98%)d26.13( 91.52%)
    47. (0.00002) RY*( 8) C   3           s(  0.00%)p 1.00( 14.17%)d 6.06( 85.83%)
    48. (0.00000) RY*( 9) C   3           s(  0.02%)p 2.28(  0.04%)d99.99( 99.94%)
    49. (0.00182) RY*( 1) C   4           s( 20.81%)p 3.51( 73.14%)d 0.29(  6.05%)
                                            0.0000 -0.0230  0.4556  0.0160 -0.2585
                                            0.0407 -0.8140  0.0000 -0.0000 -0.1526
                                           -0.0000 -0.0000  0.1928  0.0017
    50. (0.00161) RY*( 2) C   4           s( 25.76%)p 1.77( 45.54%)d 1.11( 28.69%)
                                            0.0000  0.0155  0.5074  0.0028  0.6427
                                            0.0185  0.2049 -0.0000  0.0000  0.0054
                                            0.0000  0.0000  0.5305 -0.0739
    51. (0.00109) RY*( 3) C   4           s(  0.00%)p 1.00( 51.52%)d 0.94( 48.48%)
                                           -0.0000 -0.0000 -0.0000 -0.0000 -0.0000
                                           -0.0000 -0.0000 -0.0014  0.7178 -0.0000
                                            0.6693  0.1919 -0.0000  0.0000
    52. (0.00064) RY*( 4) C   4           s(  0.00%)p 1.00( 24.44%)d 3.09( 75.56%)
                                           -0.0000 -0.0000 -0.0000  0.0000  0.0000
                                           -0.0000 -0.0000 -0.0243 -0.4938  0.0000
                                            0.2951  0.8176 -0.0000  0.0000
    53. (0.00028) RY*( 5) C   4           s( 31.88%)p 0.43( 13.65%)d 1.71( 54.47%)
                                            0.0000 -0.0166  0.5644  0.0428 -0.2938
                                            0.0314  0.2176  0.0000  0.0000  0.6668
                                            0.0000 -0.0000 -0.2924 -0.1211
    54. (0.00017) RY*( 6) C   4           s(  0.62%)p99.99( 61.87%)d60.88( 37.52%)
                                            0.0000 -0.0126  0.0775 -0.0050 -0.6570
                                            0.0072  0.4324  0.0000  0.0000 -0.2626
                                            0.0000  0.0000  0.5516 -0.0439
    55. (0.00006) RY*( 7) C   4           s( 20.64%)p 0.29(  6.08%)d 3.55( 73.29%)
    56. (0.00000) RY*( 8) C   4           s(  0.00%)p 1.00( 24.11%)d 3.15( 75.89%)
    57. (0.00000) RY*( 9) C   4           s(  0.21%)p 0.80(  0.17%)d99.99( 99.63%)
    58. (0.00076) RY*( 1) O   5           s( 30.83%)p 1.92( 59.18%)d 0.32(  9.99%)
                                            0.0000 -0.0005  0.5552 -0.0012  0.3762
                                           -0.0089 -0.6710  0.0000  0.0000 -0.1145
                                           -0.0000 -0.0000  0.2898 -0.0533
    59. (0.00075) RY*( 2) O   5           s(  0.00%)p 1.00( 92.67%)d 0.08(  7.33%)
                                            0.0000 -0.0000 -0.0000  0.0000  0.0000
                                           -0.0000 -0.0000  0.0114  0.9626  0.0000
                                            0.1839  0.1986 -0.0000  0.0000
    60. (0.00003) RY*( 3) O   5           s( 39.30%)p 1.28( 50.44%)d 0.26( 10.26%)
    61. (0.00001) RY*( 4) O   5           s( 28.55%)p 2.43( 69.29%)d 0.08(  2.16%)
    62. (0.00001) RY*( 5) O   5           s(  0.03%)p92.19(  3.02%)d99.99( 96.95%)
    63. (0.00000) RY*( 6) O   5           s(  0.00%)p 1.00(  3.52%)d27.39( 96.48%)
    64. (0.00000) RY*( 7) O   5           s(  0.00%)p 1.00(  3.85%)d25.00( 96.15%)
    65. (0.00000) RY*( 8) O   5           s(  1.25%)p14.32( 17.86%)d64.86( 80.89%)
    66. (0.00000) RY*( 9) O   5           s(  0.02%)p26.60(  0.40%)d99.99( 99.58%)
    67. (0.00109) RY*( 1) H   6           s( 98.83%)p 0.01(  1.17%)
                                            0.0624  0.9922  0.1021 -0.0360 -0.0000
    68. (0.00010) RY*( 2) H   6           s(  0.00%)p 1.00(100.00%)
                                           -0.0000 -0.0000  0.0000  0.0000  1.0000
    69. (0.00006) RY*( 3) H   6           s(  0.32%)p99.99( 99.68%)
    70. (0.00002) RY*( 4) H   6           s(  0.93%)p99.99( 99.07%)
    71. (0.00128) RY*( 1) H   7           s( 99.12%)p 0.01(  0.88%)
                                            0.0630  0.9936  0.0663 -0.0660 -0.0092
    72. (0.00011) RY*( 2) H   7           s(  0.01%)p 1.00( 99.99%)
                                            0.0004  0.0088  0.5105  0.7130 -0.4806
    73. (0.00006) RY*( 3) H   7           s(  0.30%)p99.99( 99.70%)
    74. (0.00002) RY*( 4) H   7           s(  0.65%)p99.99( 99.35%)
    75. (0.00128) RY*( 1) H   8           s( 99.12%)p 0.01(  0.88%)
                                            0.0630  0.9936  0.0663 -0.0660  0.0092
    76. (0.00011) RY*( 2) H   8           s(  0.01%)p 1.00( 99.99%)
                                            0.0004  0.0088  0.5105  0.7130  0.4806
    77. (0.00006) RY*( 3) H   8           s(  0.30%)p99.99( 99.70%)
    78. (0.00002) RY*( 4) H   8           s(  0.65%)p99.99( 99.35%)
    79. (0.00211) RY*( 1) H   9           s( 99.70%)p 0.00(  0.30%)
                                            0.0351  0.9979 -0.0133  0.0513 -0.0118
    80. (0.00009) RY*( 2) H   9           s(  0.08%)p99.99( 99.92%)
    81. (0.00006) RY*( 3) H   9           s(  0.01%)p 1.00( 99.99%)
    82. (0.00002) RY*( 4) H   9           s(  0.28%)p99.99( 99.72%)
    83. (0.00211) RY*( 1) H  10           s( 99.70%)p 0.00(  0.30%)
                                            0.0351  0.9979 -0.0133  0.0513  0.0118
    84. (0.00009) RY*( 2) H  10           s(  0.08%)p99.99( 99.92%)
    85. (0.00006) RY*( 3) H  10           s(  0.01%)p 1.00( 99.99%)
    86. (0.00002) RY*( 4) H  10           s(  0.28%)p99.99( 99.72%)
    87. (0.00253) RY*( 1) H  11           s( 99.87%)p 0.00(  0.13%)
                                            0.0217  0.9991  0.0199 -0.0177 -0.0250
    88. (0.00009) RY*( 2) H  11           s(  0.00%)p 1.00(100.00%)
    89. (0.00007) RY*( 3) H  11           s(  0.05%)p99.99( 99.95%)
    90. (0.00003) RY*( 4) H  11           s(  0.17%)p99.99( 99.83%)
    91. (0.00253) RY*( 1) H  12           s( 99.87%)p 0.00(  0.13%)
                                            0.0217  0.9991  0.0199 -0.0177  0.0250
    92. (0.00009) RY*( 2) H  12           s(  0.00%)p 1.00(100.00%)
    93. (0.00007) RY*( 3) H  12           s(  0.05%)p99.99( 99.95%)
    94. (0.00003) RY*( 4) H  12           s(  0.17%)p99.99( 99.83%)
    95. (0.00180) RY*( 1) H  13           s( 99.69%)p 0.00(  0.31%)
                                            0.0166  0.9983 -0.0004  0.0553  0.0087
    96. (0.00012) RY*( 2) H  13           s(  0.10%)p99.99( 99.90%)
                                            0.0021  0.0314  0.4675 -0.6582  0.5893
    97. (0.00007) RY*( 3) H  13           s(  0.01%)p99.99( 99.99%)
    98. (0.00002) RY*( 4) H  13           s(  0.28%)p99.99( 99.72%)
    99. (0.00180) RY*( 1) H  14           s( 99.69%)p 0.00(  0.31%)
                                            0.0166  0.9983 -0.0004  0.0553 -0.0087
   100. (0.00012) RY*( 2) H  14           s(  0.10%)p99.99( 99.90%)
                                            0.0021  0.0314  0.4675 -0.6582 -0.5893
   101. (0.00007) RY*( 3) H  14           s(  0.01%)p99.99( 99.99%)
   102. (0.00002) RY*( 4) H  14           s(  0.28%)p99.99( 99.72%)
   103. (0.00177) RY*( 1) H  15           s( 90.76%)p 0.10(  9.24%)
                                            0.2512  0.9190 -0.1967 -0.2318 -0.0000
   104. (0.00064) RY*( 2) H  15           s(  0.00%)p 1.00(100.00%)
                                            0.0000  0.0000  0.0000 -0.0000  1.0000
   105. (0.00028) RY*( 3) H  15           s(  8.40%)p10.91( 91.60%)
                                            0.0823  0.2779  0.3570  0.8880  0.0000
   106. (0.00001) RY*( 4) H  15           s(  1.25%)p79.05( 98.75%)
   107. (0.00326) BD*( 1) C   1 - C   2  
                ( 50.39%)   0.7098* C   1 s( 29.85%)p 2.35( 70.10%)d 0.00(  0.05%)
                                            0.0004  0.5462  0.0144 -0.7040 -0.0095
                                            0.4527  0.0207 -0.0000 -0.0000 -0.0168
                                            0.0000 -0.0000  0.0079 -0.0107
                ( 49.61%)  -0.7044* C   2 s( 28.11%)p 2.56( 71.85%)d 0.00(  0.05%)
                                            0.0002  0.5299  0.0150  0.7161  0.0104
                                           -0.4533  0.0052  0.0000  0.0000 -0.0172
                                            0.0000 -0.0000  0.0071 -0.0105
   108. (0.00270) BD*( 1) C   1 - H   6  
                ( 40.40%)   0.6356* C   1 s( 23.51%)p 3.25( 76.45%)d 0.00(  0.04%)
                                            0.0000 -0.4849 -0.0016 -0.7068  0.0041
                                           -0.5147  0.0081  0.0000 -0.0000 -0.0178
                                            0.0000  0.0000 -0.0037  0.0092
                ( 59.60%)  -0.7720* H   6 s( 99.92%)p 0.00(  0.08%)
                                           -0.9977  0.0610  0.0232  0.0158 -0.0000
   109. (0.00444) BD*( 1) C   1 - H   7  
                ( 40.32%)   0.6350* C   1 s( 23.33%)p 3.28( 76.63%)d 0.00(  0.04%)
                                           -0.0001  0.4830 -0.0054  0.0434  0.0070
                                           -0.5144  0.0001 -0.7069  0.0034  0.0006
                                           -0.0006  0.0163 -0.0061  0.0104
                ( 59.68%)  -0.7725* H   7 s( 99.92%)p 0.00(  0.08%)
                                            0.9977 -0.0618 -0.0021  0.0168  0.0223
   110. (0.00444) BD*( 1) C   1 - H   8  
                ( 40.32%)   0.6350* C   1 s( 23.33%)p 3.28( 76.63%)d 0.00(  0.04%)
                                           -0.0001  0.4830 -0.0054  0.0434  0.0070
                                           -0.5144  0.0001  0.7069 -0.0034  0.0006
                                            0.0006 -0.0163 -0.0061  0.0104
                ( 59.68%)  -0.7725* H   8 s( 99.92%)p 0.00(  0.08%)
                                            0.9977 -0.0618 -0.0021  0.0168 -0.0223
   111. (0.00708) BD*( 1) C   2 - C   3  
                ( 50.01%)   0.7072* C   2 s( 28.30%)p 2.53( 71.66%)d 0.00(  0.04%)
                                            0.0003  0.5319  0.0055 -0.6972 -0.0022
                                           -0.4800 -0.0083  0.0000  0.0000  0.0172
                                           -0.0000 -0.0000  0.0055 -0.0104
                ( 49.99%)  -0.7070* C   3 s( 28.57%)p 2.50( 71.39%)d 0.00(  0.04%)
                                            0.0003  0.5345  0.0050  0.6994  0.0040
                                            0.4740  0.0024 -0.0000  0.0000  0.0172
                                           -0.0000 -0.0000  0.0051 -0.0104
   112. (0.00874) BD*( 1) C   2 - H   9  
                ( 40.19%)   0.6340* C   2 s( 21.82%)p 3.58( 78.14%)d 0.00(  0.04%)
                                            0.0002 -0.4670  0.0091  0.0094 -0.0052
                                           -0.5306 -0.0020  0.7068 -0.0095  0.0001
                                            0.0000  0.0172  0.0066 -0.0104
                ( 59.81%)  -0.7734* H   9 s( 99.92%)p 0.00(  0.08%)
                                           -0.9990  0.0340  0.0002  0.0173 -0.0219
   113. (0.00874) BD*( 1) C   2 - H  10  
                ( 40.19%)   0.6340* C   2 s( 21.82%)p 3.58( 78.14%)d 0.00(  0.04%)
                                            0.0002 -0.4670  0.0091  0.0094 -0.0052
                                           -0.5306 -0.0020 -0.7068  0.0095  0.0001
                                           -0.0000 -0.0172  0.0066 -0.0104
                ( 59.81%)  -0.7734* H  10 s( 99.92%)p 0.00(  0.08%)
                                           -0.9990  0.0340  0.0002  0.0173  0.0219
   114. (0.00887) BD*( 1) C   3 - C   4  
                ( 49.01%)   0.7001* C   3 s( 27.95%)p 2.58( 72.00%)d 0.00(  0.04%)
                                           -0.0004 -0.5285 -0.0155  0.7141  0.0175
                                           -0.4580  0.0061  0.0000 -0.0000  0.0171
                                           -0.0000  0.0000 -0.0072  0.0101
                ( 50.99%)  -0.7141* C   4 s( 30.36%)p 2.29( 69.59%)d 0.00(  0.05%)
                                           -0.0002 -0.5510 -0.0084 -0.7008  0.0131
                                            0.4522  0.0105 -0.0000 -0.0000  0.0182
                                           -0.0000 -0.0000 -0.0068  0.0095
   115. (0.00925) BD*( 1) C   3 - H  11  
                ( 39.61%)   0.6294* C   3 s( 21.75%)p 3.60( 78.21%)d 0.00(  0.04%)
                                           -0.0002  0.4663 -0.0081  0.0040 -0.0032
                                           -0.5313 -0.0059 -0.7068  0.0108  0.0000
                                            0.0003  0.0169 -0.0059  0.0105
                ( 60.39%)  -0.7771* H  11 s( 99.92%)p 0.00(  0.08%)
                                            0.9994 -0.0208  0.0006  0.0180  0.0216
   116. (0.00925) BD*( 1) C   3 - H  12  
                ( 39.61%)   0.6294* C   3 s( 21.75%)p 3.60( 78.21%)d 0.00(  0.04%)
                                           -0.0002  0.4663 -0.0081  0.0040 -0.0032
                                           -0.5313 -0.0059  0.7068 -0.0108  0.0000
                                           -0.0003 -0.0169 -0.0059  0.0105
                ( 60.39%)  -0.7771* H  12 s( 99.92%)p 0.00(  0.08%)
                                            0.9994 -0.0208  0.0006  0.0180 -0.0216
   117. (0.00561) BD*( 1) C   4 - O   5  
                ( 66.85%)   0.8176* C   4 s( 21.74%)p 3.59( 77.98%)d 0.01(  0.28%)
                                            0.0001  0.4646  0.0403 -0.7067 -0.0288
                                           -0.5280 -0.0273 -0.0000 -0.0000  0.0442
                                            0.0000  0.0000  0.0115 -0.0260
                ( 33.15%)  -0.5758* O   5 s( 31.49%)p 2.17( 68.44%)d 0.00(  0.06%)
                                           -0.0001  0.5611  0.0098  0.6269  0.0094
                                            0.5398  0.0001  0.0000 -0.0000  0.0198
                                            0.0000  0.0000 -0.0056 -0.0149
   118. (0.01717) BD*( 1) C   4 - H  13  
                ( 41.62%)   0.6452* C   4 s( 23.99%)p 3.17( 75.96%)d 0.00(  0.05%)
                                            0.0000 -0.4896  0.0140  0.0579  0.0087
                                           -0.5064 -0.0040 -0.7069  0.0039  0.0025
                                           -0.0004 -0.0185  0.0076 -0.0116
                ( 58.38%)  -0.7640* H  13 s( 99.92%)p 0.00(  0.08%)
                                           -0.9995  0.0155 -0.0014  0.0167  0.0225
   119. (0.01717) BD*( 1) C   4 - H  14  
                ( 41.62%)   0.6452* C   4 s( 23.99%)p 3.17( 75.96%)d 0.00(  0.05%)
                                            0.0000 -0.4896  0.0140  0.0579  0.0087
                                           -0.5064 -0.0040  0.7069 -0.0039  0.0025
                                            0.0004  0.0185  0.0076 -0.0116
                ( 58.38%)  -0.7640* H  14 s( 99.92%)p 0.00(  0.08%)
                                           -0.9995  0.0155 -0.0014  0.0167 -0.0225
   120. (0.00243) BD*( 1) O   5 - H  15  
                ( 26.62%)   0.5159* O   5 s( 22.74%)p 3.39( 77.19%)d 0.00(  0.07%)
                                            0.0002  0.4763  0.0240 -0.7773 -0.0321
                                            0.4082  0.0019  0.0000  0.0000 -0.0230
                                           -0.0000  0.0000 -0.0014 -0.0128
                ( 73.38%)  -0.8566* H  15 s( 99.59%)p 0.00(  0.41%)
                                            0.9637 -0.2592  0.0560 -0.0307 -0.0000


 NHO Directionality and "Bond Bending" (deviations from line of nuclear centers)

         [Thresholds for printing:  angular deviation  >  1.0 degree]
                                    hybrid p-character > 25.0%
                                    orbital occupancy  >  0.10e

                                Line of Centers        Hybrid 1              Hybrid 2
                                ---------------  -------------------   ------------------
                NBO               Theta   Phi    Theta   Phi    Dev    Theta   Phi    Dev
 ========================================================================================
     1. BD (   1) C   1 - C   2    90.0  147.5    90.0  146.4   1.1      --     --    --
     8. BD (   1) C   3 - C   4    90.0  147.9     --     --    --      90.0  326.1   1.8
    11. BD (   1) C   4 - O   5    90.0  219.3    90.0  217.1   2.3      --     --    --
    12. BD (   1) C   4 - H  13    36.7   91.5    36.2   97.4   3.6      --     --    --
    13. BD (   1) C   4 - H  14   143.3   91.5   143.8   97.4   3.6      --     --    --
    14. BD (   1) O   5 - H  15    90.0  147.8    90.0  153.1   5.3      --     --    --
    20. LP (   1) O   5             --     --     90.0  272.3   --       --     --    --
    21. LP (   2) O   5             --     --      0.0    0.0   --       --     --    --

 The molecular units found in the alpha and beta manifolds are inequivalent.
 For labelling purposes, the molecular units of the beta system will be used.


 Second Order Perturbation Theory Analysis of Fock Matrix in NBO Basis

     Threshold for printing:   0.25 kcal/mol
                                                                              E(2)  E(j)-E(i) F(i,j)
         Donor NBO (i)                     Acceptor NBO (j)                 kcal/mol   a.u.    a.u. 
 ===================================================================================================

 within unit  1
   1. BD (   1) C   1 - C   2        / 41. RY*(   2) C   3                    0.44    1.46    0.032
   1. BD (   1) C   1 - C   2        /108. BD*(   1) C   1 - H   6            0.28    1.05    0.021
   1. BD (   1) C   1 - C   2        /111. BD*(   1) C   2 - C   3            0.52    1.00    0.029
   1. BD (   1) C   1 - C   2        /112. BD*(   1) C   2 - H   9            0.31    1.04    0.023
   1. BD (   1) C   1 - C   2        /113. BD*(   1) C   2 - H  10            0.31    1.04    0.023
   1. BD (   1) C   1 - C   2        /114. BD*(   1) C   3 - C   4            1.05    1.01    0.041
   2. BD (   1) C   1 - H   6        /111. BD*(   1) C   2 - C   3            1.56    0.89    0.047
   3. BD (   1) C   1 - H   7        /113. BD*(   1) C   2 - H  10            1.45    0.93    0.046
   4. BD (   1) C   1 - H   8        /112. BD*(   1) C   2 - H   9            1.45    0.93    0.046
   5. BD (   1) C   2 - C   3        / 22. RY*(   1) C   1                    0.52    1.42    0.035
   5. BD (   1) C   2 - C   3        / 49. RY*(   1) C   4                    0.27    1.23    0.023
   5. BD (   1) C   2 - C   3        /107. BD*(   1) C   1 - C   2            0.43    0.99    0.026
   5. BD (   1) C   2 - C   3        /108. BD*(   1) C   1 - H   6            0.82    1.04    0.037
   5. BD (   1) C   2 - C   3        /112. BD*(   1) C   2 - H   9            0.30    1.03    0.022
   5. BD (   1) C   2 - C   3        /113. BD*(   1) C   2 - H  10            0.30    1.03    0.022
   5. BD (   1) C   2 - C   3        /114. BD*(   1) C   3 - C   4            0.40    1.00    0.025
   5. BD (   1) C   2 - C   3        /115. BD*(   1) C   3 - H  11            0.31    1.04    0.023
   5. BD (   1) C   2 - C   3        /116. BD*(   1) C   3 - H  12            0.31    1.04    0.023
   5. BD (   1) C   2 - C   3        /117. BD*(   1) C   4 - O   5            1.10    0.91    0.040
   6. BD (   1) C   2 - H   9        /110. BD*(   1) C   1 - H   8            1.53    0.93    0.048
   6. BD (   1) C   2 - H   9        /116. BD*(   1) C   3 - H  12            1.61    0.93    0.049
   7. BD (   1) C   2 - H  10        /109. BD*(   1) C   1 - H   7            1.53    0.93    0.048
   7. BD (   1) C   2 - H  10        /115. BD*(   1) C   3 - H  11            1.61    0.93    0.049
   8. BD (   1) C   3 - C   4        / 31. RY*(   1) C   2                    0.66    1.37    0.038
   8. BD (   1) C   3 - C   4        / 58. RY*(   1) O   5                    0.43    1.93    0.037
   8. BD (   1) C   3 - C   4        /107. BD*(   1) C   1 - C   2            1.06    1.00    0.041
   8. BD (   1) C   3 - C   4        /111. BD*(   1) C   2 - C   3            0.56    1.01    0.030
   8. BD (   1) C   3 - C   4        /115. BD*(   1) C   3 - H  11            0.35    1.04    0.024
   8. BD (   1) C   3 - C   4        /116. BD*(   1) C   3 - H  12            0.35    1.04    0.024
   8. BD (   1) C   3 - C   4        /118. BD*(   1) C   4 - H  13            0.28    1.03    0.021
   8. BD (   1) C   3 - C   4        /119. BD*(   1) C   4 - H  14            0.28    1.03    0.021
   8. BD (   1) C   3 - C   4        /120. BD*(   1) O   5 - H  15            0.90    1.04    0.039
   9. BD (   1) C   3 - H  11        /113. BD*(   1) C   2 - H  10            1.56    0.92    0.048
   9. BD (   1) C   3 - H  11        /117. BD*(   1) C   4 - O   5            0.30    0.80    0.020
   9. BD (   1) C   3 - H  11        /118. BD*(   1) C   4 - H  13            1.62    0.90    0.048
  10. BD (   1) C   3 - H  12        /112. BD*(   1) C   2 - H   9            1.56    0.92    0.048
  10. BD (   1) C   3 - H  12        /117. BD*(   1) C   4 - O   5            0.30    0.80    0.020
  10. BD (   1) C   3 - H  12        /119. BD*(   1) C   4 - H  14            1.62    0.90    0.048
  11. BD (   1) C   4 - O   5        /103. RY*(   1) H  15                    0.47    1.34    0.032
  11. BD (   1) C   4 - O   5        /111. BD*(   1) C   2 - C   3            0.99    1.20    0.044
  12. BD (   1) C   4 - H  13        / 59. RY*(   2) O   5                    0.34    1.65    0.030
  12. BD (   1) C   4 - H  13        /115. BD*(   1) C   3 - H  11            1.62    0.94    0.049
  13. BD (   1) C   4 - H  14        / 59. RY*(   2) O   5                    0.34    1.65    0.030
  13. BD (   1) C   4 - H  14        /116. BD*(   1) C   3 - H  12            1.62    0.94    0.049
  14. BD (   1) O   5 - H  15        / 50. RY*(   2) C   4                    0.30    1.83    0.030
  14. BD (   1) O   5 - H  15        /114. BD*(   1) C   3 - C   4            1.36    1.09    0.049
  15. CR (   1) C   1                / 31. RY*(   1) C   2                    0.34   10.83    0.077
  15. CR (   1) C   1                / 67. RY*(   1) H   6                    0.45   10.39    0.086
  15. CR (   1) C   1                / 71. RY*(   1) H   7                    0.46   10.40    0.087
  15. CR (   1) C   1                / 75. RY*(   1) H   8                    0.46   10.40    0.087
  16. CR (   1) C   2                / 24. RY*(   3) C   1                    0.63   10.62    0.103
  16. CR (   1) C   2                / 40. RY*(   1) C   3                    0.58   10.75    0.100
  16. CR (   1) C   2                / 79. RY*(   1) H   9                    0.38   10.41    0.079
  16. CR (   1) C   2                / 83. RY*(   1) H  10                    0.38   10.41    0.079
  17. CR (   1) C   3                / 34. RY*(   4) C   2                    0.47   10.77    0.090
  17. CR (   1) C   3                / 50. RY*(   2) C   4                    0.29   11.21    0.072
  17. CR (   1) C   3                / 87. RY*(   1) H  11                    0.34   10.41    0.075
  17. CR (   1) C   3                / 91. RY*(   1) H  12                    0.34   10.41    0.075
  18. CR (   1) C   4                / 40. RY*(   1) C   3                    0.32   10.80    0.074
  18. CR (   1) C   4                / 43. RY*(   4) C   3                    0.39   10.92    0.082
  18. CR (   1) C   4                / 95. RY*(   1) H  13                    0.26   10.47    0.066
  18. CR (   1) C   4                / 99. RY*(   1) H  14                    0.26   10.47    0.066
  18. CR (   1) C   4                /117. BD*(   1) C   4 - O   5            0.46   10.44    0.087
  18. CR (   1) C   4                /120. BD*(   1) O   5 - H  15            0.28   10.56    0.068
  19. CR (   1) O   5                / 49. RY*(   1) C   4                    0.90   19.56    0.167
  19. CR (   1) O   5                / 53. RY*(   5) C   4                    0.28   20.48    0.096
  19. CR (   1) O   5                /103. RY*(   1) H  15                    0.26   19.46    0.090
  20. LP (   1) O   5                / 49. RY*(   1) C   4                    1.30    1.18    0.050
  20. LP (   1) O   5                /105. RY*(   3) H  15                    0.28    2.26    0.032
  20. LP (   1) O   5                /111. BD*(   1) C   2 - C   3            0.31    0.95    0.022
  20. LP (   1) O   5                /114. BD*(   1) C   3 - C   4            0.53    0.96    0.028
  20. LP (   1) O   5                /118. BD*(   1) C   4 - H  13            0.72    0.97    0.034
  20. LP (   1) O   5                /119. BD*(   1) C   4 - H  14            0.72    0.97    0.034
  21. LP (   2) O   5                / 51. RY*(   3) C   4                    0.58    1.58    0.039
  21. LP (   2) O   5                /104. RY*(   2) H  15                    0.90    1.94    0.053
  21. LP (   2) O   5                /118. BD*(   1) C   4 - H  13            3.71    0.70    0.064
  21. LP (   2) O   5                /119. BD*(   1) C   4 - H  14            3.71    0.70    0.064


 Natural Bond Orbitals (Summary):

                                                            Principal Delocalizations
           NBO                        Occupancy    Energy   (geminal,vicinal,remote)
 ====================================================================================
 Molecular unit  1  (C4H10O)
     1. BD (   1) C   1 - C   2          0.99426    -0.41977  114(v),111(g),41(v),112(g)
                                                    113(g),108(g)
     2. BD (   1) C   1 - H   6          0.99454    -0.31019  111(v)
     3. BD (   1) C   1 - H   7          0.99434    -0.30773  113(v)
     4. BD (   1) C   1 - H   8          0.99434    -0.30773  112(v)
     5. BD (   1) C   2 - C   3          0.98946    -0.41533  117(v),108(v),22(v),107(g)
                                                    114(g),115(g),116(g),112(g)
                                                    113(g),49(v)
     6. BD (   1) C   2 - H   9          0.98853    -0.30407  116(v),110(v)
     7. BD (   1) C   2 - H  10          0.98853    -0.30407  115(v),109(v)
     8. BD (   1) C   3 - C   4          0.99040    -0.42347  107(v),120(v),31(v),111(g)
                                                    58(v),115(g),116(g),118(g)
                                                    119(g)
     9. BD (   1) C   3 - H  11          0.98758    -0.29990  118(v),113(v),117(v)
    10. BD (   1) C   3 - H  12          0.98758    -0.29990  119(v),112(v),117(v)
    11. BD (   1) C   4 - O   5          0.99682    -0.61988  111(v),103(v)
    12. BD (   1) C   4 - H  13          0.99327    -0.31743  115(v),59(v)
    13. BD (   1) C   4 - H  14          0.99327    -0.31743  116(v),59(v)
    14. BD (   1) O   5 - H  15          0.99440    -0.50416  114(v),50(v)
    15. CR (   1) C   1                  0.99959    -9.88499  71(v),75(v),67(v),31(v)
    16. CR (   1) C   2                  0.99954    -9.88972  24(v),40(v),79(v),83(v)
    17. CR (   1) C   3                  0.99954    -9.88397  34(v),87(v),91(v),50(v)
    18. CR (   1) C   4                  0.99954    -9.94425  117(g),43(v),40(v),120(v)
                                                    95(v),99(v)
    19. CR (   1) O   5                  0.99987   -18.74389  49(v),53(v),103(v)
    20. LP (   1) O   5                  0.98896    -0.36930  49(v),118(v),119(v),114(v)
                                                    111(r),105(v)
    21. LP (   2) O   5                  0.97643    -0.09657  118(v),119(v),104(v),51(v)
    22. RY*(   1) C   1                  0.00139     1.00670   
    23. RY*(   2) C   1                  0.00055     1.28652   
    24. RY*(   3) C   1                  0.00031     0.72963   
    25. RY*(   4) C   1                  0.00012     1.13260   
    26. RY*(   5) C   1                  0.00001     2.43881   
    27. RY*(   6) C   1                  0.00000     2.00734   
    28. RY*(   7) C   1                  0.00000     2.34648   
    29. RY*(   8) C   1                  0.00000     2.07151   
    30. RY*(   9) C   1                  0.00000     2.46580   
    31. RY*(   1) C   2                  0.00171     0.94943   
    32. RY*(   2) C   2                  0.00120     1.21238   
    33. RY*(   3) C   2                  0.00059     1.19782   
    34. RY*(   4) C   2                  0.00027     0.88630   
    35. RY*(   5) C   2                  0.00017     2.20261   
    36. RY*(   6) C   2                  0.00010     2.10317   
    37. RY*(   7) C   2                  0.00004     2.28828   
    38. RY*(   8) C   2                  0.00000     2.34600   
    39. RY*(   9) C   2                  0.00000     2.35198   
    40. RY*(   1) C   3                  0.00202     0.85888   
    41. RY*(   2) C   3                  0.00136     1.03810   
    42. RY*(   3) C   3                  0.00126     1.20198   
    43. RY*(   4) C   3                  0.00047     0.98053   
    44. RY*(   5) C   3                  0.00017     2.21593   
    45. RY*(   6) C   3                  0.00005     2.35482   
    46. RY*(   7) C   3                  0.00005     2.26823   
    47. RY*(   8) C   3                  0.00002     2.36376   
    48. RY*(   9) C   3                  0.00000     2.35725   
    49. RY*(   1) C   4                  0.00182     0.81113   
    50. RY*(   2) C   4                  0.00161     1.32958   
    51. RY*(   3) C   4                  0.00109     1.47944   
    52. RY*(   4) C   4                  0.00064     2.18741   
    53. RY*(   5) C   4                  0.00028     1.73149   
    54. RY*(   6) C   4                  0.00017     1.34088   
    55. RY*(   7) C   4                  0.00006     2.00495   
    56. RY*(   8) C   4                  0.00000     1.98339   
    57. RY*(   9) C   4                  0.00000     2.38143   
    58. RY*(   1) O   5                  0.00076     1.50987   
    59. RY*(   2) O   5                  0.00075     1.33434   
    60. RY*(   3) O   5                  0.00003     1.82457   
    61. RY*(   4) O   5                  0.00001     1.37424   
    62. RY*(   5) O   5                  0.00001     3.47407   
    63. RY*(   6) O   5                  0.00000     2.95451   
    64. RY*(   7) O   5                  0.00000     2.91203   
    65. RY*(   8) O   5                  0.00000     2.79355   
    66. RY*(   9) O   5                  0.00000     3.19520   
    67. RY*(   1) H   6                  0.00109     0.50302   
    68. RY*(   2) H   6                  0.00010     1.95036   
    69. RY*(   3) H   6                  0.00006     2.01144   
    70. RY*(   4) H   6                  0.00002     2.40063   
    71. RY*(   1) H   7                  0.00128     0.51237   
    72. RY*(   2) H   7                  0.00011     1.96159   
    73. RY*(   3) H   7                  0.00006     1.99794   
    74. RY*(   4) H   7                  0.00002     2.41943   
    75. RY*(   1) H   8                  0.00128     0.51237   
    76. RY*(   2) H   8                  0.00011     1.96159   
    77. RY*(   3) H   8                  0.00006     1.99794   
    78. RY*(   4) H   8                  0.00002     2.41943   
    79. RY*(   1) H   9                  0.00211     0.51552   
    80. RY*(   2) H   9                  0.00009     1.98042   
    81. RY*(   3) H   9                  0.00006     1.97037   
    82. RY*(   4) H   9                  0.00002     2.50003   
    83. RY*(   1) H  10                  0.00211     0.51552   
    84. RY*(   2) H  10                  0.00009     1.98042   
    85. RY*(   3) H  10                  0.00006     1.97037   
    86. RY*(   4) H  10                  0.00002     2.50003   
    87. RY*(   1) H  11                  0.00253     0.52665   
    88. RY*(   2) H  11                  0.00009     1.98440   
    89. RY*(   3) H  11                  0.00007     2.02359   
    90. RY*(   4) H  11                  0.00003     2.52095   
    91. RY*(   1) H  12                  0.00253     0.52665   
    92. RY*(   2) H  12                  0.00009     1.98440   
    93. RY*(   3) H  12                  0.00007     2.02359   
    94. RY*(   4) H  12                  0.00003     2.52095   
    95. RY*(   1) H  13                  0.00180     0.52436   
    96. RY*(   2) H  13                  0.00012     1.93918   
    97. RY*(   3) H  13                  0.00007     2.06593   
    98. RY*(   4) H  13                  0.00002     2.41957   
    99. RY*(   1) H  14                  0.00180     0.52436   
   100. RY*(   2) H  14                  0.00012     1.93918   
   101. RY*(   3) H  14                  0.00007     2.06593   
   102. RY*(   4) H  14                  0.00002     2.41957   
   103. RY*(   1) H  15                  0.00177     0.72071   
   104. RY*(   2) H  15                  0.00064     1.84606   
   105. RY*(   3) H  15                  0.00028     1.88783   
   106. RY*(   4) H  15                  0.00001     2.59309   
   107. BD*(   1) C   1 - C   2          0.00326     0.57966   
   108. BD*(   1) C   1 - H   6          0.00270     0.62648   
   109. BD*(   1) C   1 - H   7          0.00444     0.62234   
   110. BD*(   1) C   1 - H   8          0.00444     0.62234   
   111. BD*(   1) C   2 - C   3          0.00708     0.58280   
   112. BD*(   1) C   2 - H   9          0.00874     0.61917   
   113. BD*(   1) C   2 - H  10          0.00874     0.61917   
   114. BD*(   1) C   3 - C   4          0.00887     0.58850   
   115. BD*(   1) C   3 - H  11          0.00925     0.62140   
   116. BD*(   1) C   3 - H  12          0.00925     0.62140   
   117. BD*(   1) C   4 - O   5          0.00561     0.49625   
   118. BD*(   1) C   4 - H  13          0.01717     0.60194   
   119. BD*(   1) C   4 - H  14          0.01717     0.60194   
   120. BD*(   1) O   5 - H  15          0.00243     0.61167   
       -------------------------------
              Total Lewis   20.85077  ( 99.2894%)
        Valence non-Lewis    0.10916  (  0.5198%)
        Rydberg non-Lewis    0.04007  (  0.1908%)
       -------------------------------
            Total unit  1   21.00000  (100.0000%)
           Charge unit  1    0.00000
 Unable to Open any file for archive entry.
 1\1\GINC-COMPUTE-0-13\SP\UB3LYP\def2SVP\C4H10O1(1-,2)\ZAHRT2\09-Jan-20
 21\0\\# b3lyp/def2svp geom=NewRedundant pop=NBO\\6\\-1,2\C,0,-2.194919
 1731,-0.1311060406,-0.2775147438\C,0,-0.8368237569,-0.4086421385,0.365
 1429565\C,0,0.3171614071,0.3022120208,-0.3412009865\C,0,1.6719237733,0
 .0318112094,0.2913409046\O,0,2.656832935,0.7346101223,-0.438643709\H,0
 ,-3.0083766665,-0.6542480847,0.2495701034\H,0,-2.2116433818,-0.4599098
 166,-1.3298346933\H,0,-2.4273178807,0.9466884052,-0.2666118813\H,0,-0.
 6475378941,-1.4975290513,0.3713900154\H,0,-0.8615816031,-0.1015666888,
 1.4265734028\H,0,0.3619081212,-0.0047151289,-1.4008842975\H,0,0.147557
 5497,1.3932486235,-0.3441881257\H,0,1.6499747645,0.3484579908,1.355714
 5805\H,0,1.866203639,-1.0617568568,0.2897582962\H,0,3.5166381653,0.562
 4454415,-0.0364639791\\Version=ES64L-G16RevC.01\State=2-A\HF=-233.3771
 429\S2=0.750504\S2-1=0.\S2A=0.75\RMSD=3.460e-09\Dipole=-0.037667,-0.22
 75387,0.2933835\Quadrupole=-13.8906056,6.7873106,7.1032951,-3.8032736,
 0.6129036,0.6903828\PG=C01 [X(C4H10O1)]\\@
 The archive entry for this job was punched.


 You don't have to suffer to be a poet.
 Adolescence is enough suffering for anyone.
                             -- John Ciardi
 File lengths (MBytes):  RWF=     20 Int=      0 D2E=      0 Chk=      2 Scr=      1
 Normal termination of Gaussian 16
