# Supplementary material for: Machine-Learning-Guided Discovery of Electrochemical Reactions
Source: J Am Chem Soc. 2022 Dec 2;144(49):22599–610. doi: 10.1021/jacs.2c08997 (PMC9756344; doi:10.1021/jacs.2c08997)
Supplement: Supplementary file 3 — ja2c08997_si_003.zip [file ja2c08997_si_003.zip › Oxidation Site Selectivity/Rlogs_notimes/1.log]

 Entering Gaussian System, Link 0=g16
 Input=1.com
 Output=1.log
 Initial command:
  
 Copyright (c) 1988-2019, Gaussian, Inc.  All Rights Reserved.
  
 This is part of the Gaussian(R) 16 program.  It is based on
 the Gaussian(R) 09 system (copyright 2009, Gaussian, Inc.),
 the Gaussian(R) 03 system (copyright 2003, Gaussian, Inc.),
 the Gaussian(R) 98 system (copyright 1998, Gaussian, Inc.),
 the Gaussian(R) 94 system (copyright 1995, Gaussian, Inc.),
 the Gaussian 92(TM) system (copyright 1992, Gaussian, Inc.),
 the Gaussian 90(TM) system (copyright 1990, Gaussian, Inc.),
 the Gaussian 88(TM) system (copyright 1988, Gaussian, Inc.),
 the Gaussian 86(TM) system (copyright 1986, Carnegie Mellon
 University), and the Gaussian 82(TM) system (copyright 1983,
 Carnegie Mellon University). Gaussian is a federally registered
 trademark of Gaussian, Inc.
  
 This software contains proprietary and confidential information,
 including trade secrets, belonging to Gaussian, Inc.
  
 This software is provided under written license and may be
 used, copied, transmitted, or stored only in accord with that
 written license.
  
 The following legend is applicable only to US Government
 contracts under FAR:
  
                    RESTRICTED RIGHTS LEGEND
  
 Use, reproduction and disclosure by the US Government is
 subject to restrictions as set forth in subparagraphs (a)
 and (c) of the Commercial Computer Software - Restricted
 Rights clause in FAR 52.227-19.
  
 Gaussian, Inc.
 340 Quinnipiac St., Bldg. 40, Wallingford CT 06492
  
  
 ---------------------------------------------------------------
 Warning -- This program may not be used in any manner that
 competes with the business of Gaussian, Inc. or will provide
 assistance to any competitor of Gaussian, Inc.  The licensee
 of this program is prohibited from giving any competitor of
 Gaussian, Inc. access to this program.  By using this program,
 the user acknowledges that Gaussian, Inc. is engaged in the
 business of creating and licensing software in the field of
 computational chemistry and represents and warrants to the
 licensee that it is not a competitor of Gaussian, Inc. and that
 it will not use this program in any manner prohibited above.
 ---------------------------------------------------------------
  

 Cite this work as:
 Gaussian 16, Revision C.01,
 M. J. Frisch, G. W. Trucks, H. B. Schlegel, G. E. Scuseria, 
 M. A. Robb, J. R. Cheeseman, G. Scalmani, V. Barone, 
 G. A. Petersson, H. Nakatsuji, X. Li, M. Caricato, A. V. Marenich, 
 J. Bloino, B. G. Janesko, R. Gomperts, B. Mennucci, H. P. Hratchian, 
 J. V. Ortiz, A. F. Izmaylov, J. L. Sonnenberg, D. Williams-Young, 
 F. Ding, F. Lipparini, F. Egidi, J. Goings, B. Peng, A. Petrone, 
 T. Henderson, D. Ranasinghe, V. G. Zakrzewski, J. Gao, N. Rega, 
 G. Zheng, W. Liang, M. Hada, M. Ehara, K. Toyota, R. Fukuda, 
 J. Hasegawa, M. Ishida, T. Nakajima, Y. Honda, O. Kitao, H. Nakai, 
 T. Vreven, K. Throssell, J. A. Montgomery, Jr., J. E. Peralta, 
 F. Ogliaro, M. J. Bearpark, J. J. Heyd, E. N. Brothers, K. N. Kudin, 
 V. N. Staroverov, T. A. Keith, R. Kobayashi, J. Normand, 
 K. Raghavachari, A. P. Rendell, J. C. Burant, S. S. Iyengar, 
 J. Tomasi, M. Cossi, J. M. Millam, M. Klene, C. Adamo, R. Cammi, 
 J. W. Ochterski, R. L. Martin, K. Morokuma, O. Farkas, 
 J. B. Foresman, and D. J. Fox, Gaussian, Inc., Wallingford CT, 2019.
 
 ******************************************
 Gaussian 16:  ES64L-G16RevC.01  3-Jul-2019
                 9-Jan-2021 
 ******************************************
 %nprocshared=16
 Will use up to   16 processors via shared memory.
 %mem=7GB
 -----------------------------------------
 # b3lyp/def2svp geom=NewRedundant pop=NBO
 -----------------------------------------
 1/29=4000,38=1,172=1/1;
 2/12=2,17=6,18=5,40=1/2;
 3/5=43,7=101,11=2,25=1,30=1,74=-5/1,2,3;
 4//1;
 5/5=2,38=5/2;
 6/7=2,8=2,9=2,10=2,28=1,40=1/1,7;
 99/5=1,9=1/99;
 -
 1
 -
 Symbolic Z-matrix:
 Charge = -1 Multiplicity = 2
 O                    -1.77506  -1.89746  -0.28044 
 C                    -0.85264  -0.95335   0.23323 
 C                    -1.34479   0.43451  -0.16556 
 C                    -0.38317   1.53158   0.30139 
 C                     1.04081   1.28558  -0.21034 
 C                     1.54014  -0.10884   0.18435 
 C                     0.56867  -1.19794  -0.28337 
 H                    -1.46088  -2.78077  -0.04833 
 H                    -0.82868  -1.0023    1.34432 
 H                    -1.43829   0.4538   -1.26585 
 H                    -2.3568    0.58881   0.24149 
 H                    -0.37031   1.5609    1.40646 
 H                    -0.7465    2.51805  -0.02968 
 H                     1.04989   1.37425  -1.31201 
 H                     1.72581   2.06016   0.17226 
 H                     2.54531  -0.29237  -0.22906 
 H                     1.64272  -0.15914   1.28395 
 H                     0.91772  -2.19403   0.04396 
 H                     0.52603  -1.22144  -1.38677 
 
                          Input orientation:                          
 ---------------------------------------------------------------------
 Center     Atomic      Atomic             Coordinates (Angstroms)
 Number     Number       Type             X           Y           Z
 ---------------------------------------------------------------------
      1          8           0       -1.775062   -1.897463   -0.280440
      2          6           0       -0.852642   -0.953353    0.233234
      3          6           0       -1.344787    0.434509   -0.165564
      4          6           0       -0.383167    1.531583    0.301395
      5          6           0        1.040808    1.285579   -0.210336
      6          6           0        1.540143   -0.108841    0.184351
      7          6           0        0.568666   -1.197938   -0.283373
      8          1           0       -1.460880   -2.780775   -0.048331
      9          1           0       -0.828675   -1.002300    1.344318
     10          1           0       -1.438293    0.453798   -1.265855
     11          1           0       -2.356799    0.588810    0.241487
     12          1           0       -0.370309    1.560903    1.406456
     13          1           0       -0.746498    2.518053   -0.029676
     14          1           0        1.049894    1.374247   -1.312015
     15          1           0        1.725812    2.060164    0.172263
     16          1           0        2.545315   -0.292367   -0.229059
     17          1           0        1.642725   -0.159135    1.283951
     18          1           0        0.917718   -2.194031    0.043959
     19          1           0        0.526030   -1.221442   -1.386765
 ---------------------------------------------------------------------
                    Distance matrix (angstroms):
                    1          2          3          4          5
     1  O    0.000000
     2  C    1.416356   0.000000
     3  C    2.374116   1.525585   0.000000
     4  C    3.746233   2.529814   1.531775   0.000000
     5  C    4.250388   2.965591   2.533257   1.533001   0.000000
     6  C    3.795495   2.537914   2.956432   2.530575   1.532815
     7  C    2.445895   1.531934   2.517949   2.949276   2.529054
     8  H    0.965829   1.946459   3.219514   4.458722   4.777021
     9  H    2.082500   1.112420   2.147216   2.776100   3.338609
    10  H    2.571553   2.137833   1.104425   2.175128   2.819915
    11  H    2.606219   2.154257   1.101665   2.188066   3.497623
    12  H    4.096248   2.816129   2.165552   1.105525   2.163579
    13  H    4.540662   3.482966   2.171997   1.102153   2.178553
    14  H    4.443941   3.380112   2.816373   2.163680   1.105278
    15  H    5.303194   3.966538   3.490767   2.178042   1.102539
    16  H    4.609189   3.492381   3.957938   3.490585   2.180323
    17  H    4.141301   2.821638   3.373238   2.815703   2.163885
    18  H    2.728415   2.170087   3.474486   3.954589   3.491061
    19  H    2.641209   2.144063   2.780911   3.354947   2.816760
                    6          7          8          9         10
     6  C    0.000000
     7  C    1.532536   0.000000
     8  H    4.024862   2.584507   0.000000
     9  H    2.784797   2.154116   2.345661   0.000000
    10  H    3.360170   2.778738   3.456203   3.050386   0.000000
    11  H    3.959310   3.467894   3.498680   2.466380   1.770299
    12  H    2.816277   3.368739   4.707007   2.604605   3.083426
    13  H    3.489285   3.950014   5.346800   3.779881   2.503571
    14  H    2.163100   2.811729   5.016482   4.029032   2.653381
    15  H    2.176970   3.487380   5.799858   4.156657   3.828858
    16  H    1.102252   2.174891   4.719580   3.789898   4.183401
    17  H    1.105519   2.165461   4.275551   2.611970   4.045969
    18  H    2.180629   1.105072   2.451635   2.482145   3.778544
    19  H    2.175939   1.104465   2.858451   3.056479   2.584495
                   11         12         13         14         15
    11  H    0.000000
    12  H    2.499652   0.000000
    13  H    2.527564   1.766389   0.000000
    14  H    3.825681   3.072768   2.485903   0.000000
    15  H    4.340205   2.483187   2.522451   1.769301   0.000000
    16  H    5.002860   3.822353   4.332926   2.487303   2.523301
    17  H    4.200279   2.650631   3.821170   3.072743   2.483554
    18  H    4.301822   4.197016   4.997877   3.819521   4.332165
    19  H    3.773449   4.043137   4.176703   2.649079   3.826092
                   16         17         18         19
    16  H    0.000000
    17  H    1.766811   0.000000
    18  H    2.517923   2.490786   0.000000
    19  H    2.506187   3.083541   1.773787   0.000000
 Stoichiometry    C6H12O(1-,2)
 Framework group  C1[X(C6H12O)]
 Deg. of freedom    51
 Full point group                 C1      NOp   1
 Largest Abelian subgroup         C1      NOp   1
 Largest concise Abelian subgroup C1      NOp   1
                         Standard orientation:                         
 ---------------------------------------------------------------------
 Center     Atomic      Atomic             Coordinates (Angstroms)
 Number     Number       Type             X           Y           Z
 ---------------------------------------------------------------------
      1          8           0        2.380717   -0.097974   -0.128650
      2          6           0        1.039077   -0.017780    0.318155
      3          6           0        0.315186   -1.267603   -0.173101
      4          6           0       -1.166108   -1.253424    0.216644
      5          6           0       -1.865424    0.017301   -0.279651
      6          6           0       -1.140917    1.277011    0.207937
      7          6           0        0.340650    1.250197   -0.183097
      8          1           0        2.841982    0.699131    0.162354
      9          1           0        1.002068   -0.015031    1.429956
     10          1           0        0.418963   -1.305101   -1.272000
     11          1           0        0.825581   -2.159375    0.224274
     12          1           0       -1.255506   -1.309095    1.317142
     13          1           0       -1.669423   -2.150128   -0.180011
     14          1           0       -1.880515    0.014031   -1.384821
     15          1           0       -2.917986    0.029717    0.048300
     16          1           0       -1.624235    2.182540   -0.193786
     17          1           0       -1.226779    1.341365    1.308236
     18          1           0        0.860692    2.142282    0.210507
     19          1           0        0.444638    1.279247   -1.282272
 ---------------------------------------------------------------------
 Rotational constants (GHZ):           4.2839433           2.2298183           1.6084300
 Standard basis: def2SVP (5D, 7F)
 There are   165 symmetry adapted cartesian basis functions of A   symmetry.
 There are   158 symmetry adapted basis functions of A   symmetry.
   158 basis functions,   259 primitive gaussians,   165 cartesian basis functions
    29 alpha electrons       28 beta electrons
       nuclear repulsion energy       329.7494904291 Hartrees.
 NAtoms=   19 NActive=   19 NUniq=   19 SFac= 1.00D+00 NAtFMM=   60 NAOKFM=F Big=F
 Integral buffers will be    131072 words long.
 Raffenetti 2 integral format.
 Two-electron integral symmetry is turned on.
 One-electron integrals computed using PRISM.
   1 Symmetry operations used in ECPInt.
 ECPInt:  NShTT=    3081 NPrTT=   10567 LenC2=    3076 LenP2D=    8942.
 LDataN:  DoStor=T MaxTD1= 4 Len=   56
 NBasis=   158 RedAO= T EigKep=  1.46D-03  NBF=   158
 NBsUse=   158 1.00D-06 EigRej= -1.00D+00 NBFU=   158
 ExpMin= 1.22D-01 ExpMax= 2.27D+03 ExpMxC= 3.41D+02 IAcc=3 IRadAn=         5 AccDes= 0.00D+00
 Harris functional with IExCor=  402 and IRadAn=       5 diagonalized for initial guess.
 HarFok:  IExCor=  402 AccDes= 0.00D+00 IRadAn=         5 IDoV= 1 UseB2=F ITyADJ=14
 ICtDFT=  3500011 ScaDFX=  1.000000  1.000000  1.000000  1.000000
 FoFCou: FMM=F IPFlag=           0 FMFlag=      100000 FMFlg1=           0
         NFxFlg=           0 DoJE=T BraDBF=F KetDBF=T FulRan=T
         wScrn=  0.000000 ICntrl=       500 IOpCl=  0 I1Cent=   200000004 NGrid=           0
         NMat0=    1 NMatS0=      1 NMatT0=    0 NMatD0=    1 NMtDS0=    0 NMtDT0=    0
 Petite list used in FoFCou.
 Initial guess <Sx>= 0.0000 <Sy>= 0.0000 <Sz>= 0.5000 <S**2>= 0.7500 S= 0.5000
 Requested convergence on RMS density matrix=1.00D-08 within 128 cycles.
 Requested convergence on MAX density matrix=1.00D-06.
 Requested convergence on             energy=1.00D-06.
 No special actions if energy rises.
 Integral accuracy reduced to 1.0D-05 until final iterations.
 Initial convergence to 1.0D-05 achieved.  Increase integral accuracy.
 SCF Done:  E(UB3LYP) =  -310.763806917     A.U. after   24 cycles
            NFock= 24  Conv=0.64D-08     -V/T= 2.0100
 <Sx>= 0.0000 <Sy>= 0.0000 <Sz>= 0.5000 <S**2>= 0.7506 S= 0.5003
 <L.S>= 0.000000000000E+00
 Annihilation of the first spin contaminant:
 S**2 before annihilation     0.7506,   after     0.7500

 **********************************************************************

            Population analysis using the SCF Density.

 **********************************************************************

 Orbital symmetries:
 Alpha Orbitals:
       Occupied  (A) (A) (A) (A) (A) (A) (A) (A) (A) (A) (A) (A)
                 (A) (A) (A) (A) (A) (A) (A) (A) (A) (A) (A) (A)
                 (A) (A) (A) (A) (A)
       Virtual   (A) (A) (A) (A) (A) (A) (A) (A) (A) (A) (A) (A)
                 (A) (A) (A) (A) (A) (A) (A) (A) (A) (A) (A) (A)
                 (A) (A) (A) (A) (A) (A) (A) (A) (A) (A) (A) (A)
                 (A) (A) (A) (A) (A) (A) (A) (A) (A) (A) (A) (A)
                 (A) (A) (A) (A) (A) (A) (A) (A) (A) (A) (A) (A)
                 (A) (A) (A) (A) (A) (A) (A) (A) (A) (A) (A) (A)
                 (A) (A) (A) (A) (A) (A) (A) (A) (A) (A) (A) (A)
                 (A) (A) (A) (A) (A) (A) (A) (A) (A) (A) (A) (A)
                 (A) (A) (A) (A) (A) (A) (A) (A) (A) (A) (A) (A)
                 (A) (A) (A) (A) (A) (A) (A) (A) (A) (A) (A) (A)
                 (A) (A) (A) (A) (A) (A) (A) (A) (A)
 Beta  Orbitals:
       Occupied  (A) (A) (A) (A) (A) (A) (A) (A) (A) (A) (A) (A)
                 (A) (A) (A) (A) (A) (A) (A) (A) (A) (A) (A) (A)
                 (A) (A) (A) (A)
       Virtual   (A) (A) (A) (A) (A) (A) (A) (A) (A) (A) (A) (A)
                 (A) (A) (A) (A) (A) (A) (A) (A) (A) (A) (A) (A)
                 (A) (A) (A) (A) (A) (A) (A) (A) (A) (A) (A) (A)
                 (A) (A) (A) (A) (A) (A) (A) (A) (A) (A) (A) (A)
                 (A) (A) (A) (A) (A) (A) (A) (A) (A) (A) (A) (A)
                 (A) (A) (A) (A) (A) (A) (A) (A) (A) (A) (A) (A)
                 (A) (A) (A) (A) (A) (A) (A) (A) (A) (A) (A) (A)
                 (A) (A) (A) (A) (A) (A) (A) (A) (A) (A) (A) (A)
                 (A) (A) (A) (A) (A) (A) (A) (A) (A) (A) (A) (A)
                 (A) (A) (A) (A) (A) (A) (A) (A) (A) (A) (A) (A)
                 (A) (A) (A) (A) (A) (A) (A) (A) (A) (A)
 The electronic state is 2-A.
 Alpha  occ. eigenvalues --  -18.95097 -10.05380 -10.01869 -10.01616 -10.01360
 Alpha  occ. eigenvalues --  -10.01204 -10.00371  -0.83269  -0.65332  -0.56976
 Alpha  occ. eigenvalues --   -0.55578  -0.44390  -0.42968  -0.38483  -0.33977
 Alpha  occ. eigenvalues --   -0.30894  -0.27901  -0.27468  -0.24911  -0.22733
 Alpha  occ. eigenvalues --   -0.21678  -0.20103  -0.18034  -0.17241  -0.15955
 Alpha  occ. eigenvalues --   -0.15491  -0.13355  -0.09576   0.16253
 Alpha virt. eigenvalues --    0.19701   0.21535   0.22745   0.24998   0.27190
 Alpha virt. eigenvalues --    0.27691   0.28187   0.29035   0.29398   0.30380
 Alpha virt. eigenvalues --    0.30816   0.35965   0.38855   0.39248   0.39874
 Alpha virt. eigenvalues --    0.42788   0.43001   0.45400   0.57127   0.58925
 Alpha virt. eigenvalues --    0.59607   0.61637   0.63344   0.65185   0.66448
 Alpha virt. eigenvalues --    0.73735   0.74862   0.76483   0.77792   0.78070
 Alpha virt. eigenvalues --    0.78761   0.79268   0.79974   0.81690   0.82042
 Alpha virt. eigenvalues --    0.82207   0.82607   0.83553   0.85343   0.85893
 Alpha virt. eigenvalues --    0.86513   0.86904   0.87328   0.87476   0.89095
 Alpha virt. eigenvalues --    0.89905   0.95055   1.02388   1.04353   1.14147
 Alpha virt. eigenvalues --    1.18220   1.22801   1.24459   1.26860   1.27470
 Alpha virt. eigenvalues --    1.34898   1.38656   1.39833   1.44517   1.47688
 Alpha virt. eigenvalues --    1.48392   1.51997   1.55550   1.58272   1.63570
 Alpha virt. eigenvalues --    1.71365   1.75247   1.79780   1.83396   1.87010
 Alpha virt. eigenvalues --    1.89707   1.90775   1.91582   1.92281   1.93509
 Alpha virt. eigenvalues --    1.94763   1.96345   1.97159   2.00363   2.00765
 Alpha virt. eigenvalues --    2.01315   2.03111   2.04393   2.04663   2.06472
 Alpha virt. eigenvalues --    2.06870   2.08036   2.10528   2.11266   2.15467
 Alpha virt. eigenvalues --    2.17639   2.19965   2.20653   2.23754   2.26778
 Alpha virt. eigenvalues --    2.34035   2.36149   2.40369   2.41383   2.43612
 Alpha virt. eigenvalues --    2.44124   2.50860   2.59969   2.60646   2.62074
 Alpha virt. eigenvalues --    2.62238   2.68195   2.68870   2.72026   2.75618
 Alpha virt. eigenvalues --    2.78019   2.82543   2.88867   2.94909   3.01916
 Alpha virt. eigenvalues --    3.03460   3.05782   3.07971   3.09399   3.15061
 Alpha virt. eigenvalues --    3.15916   3.17644   3.20020   3.23010   3.25808
 Alpha virt. eigenvalues --    3.29948   3.36261   3.56320   3.94613
  Beta  occ. eigenvalues --  -18.94979 -10.05299 -10.01781 -10.01535 -10.01306
  Beta  occ. eigenvalues --  -10.01101 -10.00248  -0.83041  -0.65160  -0.56781
  Beta  occ. eigenvalues --   -0.55340  -0.44090  -0.42696  -0.38190  -0.33605
  Beta  occ. eigenvalues --   -0.30558  -0.27719  -0.27310  -0.24717  -0.22549
  Beta  occ. eigenvalues --   -0.21435  -0.19940  -0.17845  -0.17061  -0.15739
  Beta  occ. eigenvalues --   -0.15270  -0.13119  -0.09412
  Beta virt. eigenvalues --    0.20107   0.21224   0.22363   0.23675   0.25955
  Beta virt. eigenvalues --    0.27787   0.28388   0.28890   0.29347   0.29998
  Beta virt. eigenvalues --    0.30872   0.31367   0.36171   0.39128   0.39483
  Beta virt. eigenvalues --    0.40110   0.42958   0.43132   0.45574   0.57472
  Beta virt. eigenvalues --    0.59001   0.59748   0.61698   0.63452   0.65310
  Beta virt. eigenvalues --    0.66592   0.74018   0.75171   0.76659   0.77971
  Beta virt. eigenvalues --    0.78363   0.79003   0.79495   0.80393   0.81939
  Beta virt. eigenvalues --    0.82330   0.82360   0.82987   0.83804   0.85556
  Beta virt. eigenvalues --    0.86003   0.86723   0.87078   0.87634   0.87777
  Beta virt. eigenvalues --    0.89205   0.90079   0.95242   1.02501   1.04471
  Beta virt. eigenvalues --    1.14354   1.18429   1.22928   1.24609   1.27008
  Beta virt. eigenvalues --    1.27648   1.35050   1.38797   1.39958   1.44652
  Beta virt. eigenvalues --    1.47817   1.48513   1.52136   1.55748   1.58493
  Beta virt. eigenvalues --    1.63764   1.71635   1.75415   1.79959   1.83567
  Beta virt. eigenvalues --    1.87216   1.89841   1.90933   1.91757   1.92399
  Beta virt. eigenvalues --    1.93640   1.94922   1.96521   1.97306   2.00486
  Beta virt. eigenvalues --    2.01031   2.01456   2.03293   2.04624   2.04817
  Beta virt. eigenvalues --    2.06575   2.07052   2.08193   2.10690   2.11436
  Beta virt. eigenvalues --    2.15691   2.17805   2.20142   2.20809   2.23905
  Beta virt. eigenvalues --    2.26979   2.34234   2.36332   2.40917   2.41708
  Beta virt. eigenvalues --    2.43905   2.44294   2.51079   2.60221   2.60901
  Beta virt. eigenvalues --    2.62243   2.62400   2.68453   2.69109   2.72202
  Beta virt. eigenvalues --    2.75858   2.78246   2.82778   2.89108   2.95154
  Beta virt. eigenvalues --    3.02135   3.03651   3.06033   3.08214   3.09677
  Beta virt. eigenvalues --    3.15367   3.16171   3.17819   3.20288   3.23187
  Beta virt. eigenvalues --    3.26025   3.30148   3.36479   3.56594   3.95001
          Condensed to atoms (all electrons):
               1          2          3          4          5          6
     1  O    7.914194   0.386147  -0.073996   0.003853   0.000161   0.007345
     2  C    0.386147   5.016942   0.441362   0.043392  -0.010909   0.048494
     3  C   -0.073996   0.441362   5.192951   0.464837  -0.034884  -0.000161
     4  C    0.003853   0.043392   0.464837   5.302076   0.606462   0.001723
     5  C    0.000161  -0.010909  -0.034884   0.606462   5.140597   0.664624
     6  C    0.007345   0.048494  -0.000161   0.001723   0.664624   5.543906
     7  C   -0.023338   0.563877  -0.048297  -0.005930  -0.047807   0.530577
     8  H    0.152165  -0.167068  -0.011686  -0.003162  -0.000065  -0.008312
     9  H   -0.053251   0.002785  -0.124886  -0.057173  -0.011547  -0.066273
    10  H    0.008266  -0.027434   0.240110  -0.039053  -0.017255  -0.009835
    11  H    0.009111  -0.107874   0.042706  -0.125478   0.002391  -0.006959
    12  H    0.000314  -0.067698  -0.068317   0.018397  -0.090963  -0.062703
    13  H    0.000047  -0.007626  -0.086039  -0.003079  -0.117194  -0.007483
    14  H    0.000004  -0.016018  -0.016905  -0.077052   0.173809  -0.089098
    15  H    0.000016  -0.008141   0.001711  -0.179896  -0.128015  -0.208354
    16  H   -0.000316  -0.010616  -0.000939  -0.004923  -0.139093  -0.129492
    17  H   -0.000314  -0.073954  -0.013143  -0.059612  -0.102388  -0.078012
    18  H   -0.026812  -0.176475   0.002089  -0.007377  -0.001390  -0.229849
    19  H    0.002339  -0.039558  -0.035258  -0.010568  -0.022722  -0.063607
               7          8          9         10         11         12
     1  O   -0.023338   0.152165  -0.053251   0.008266   0.009111   0.000314
     2  C    0.563877  -0.167068   0.002785  -0.027434  -0.107874  -0.067698
     3  C   -0.048297  -0.011686  -0.124886   0.240110   0.042706  -0.068317
     4  C   -0.005930  -0.003162  -0.057173  -0.039053  -0.125478   0.018397
     5  C   -0.047807  -0.000065  -0.011547  -0.017255   0.002391  -0.090963
     6  C    0.530577  -0.008312  -0.066273  -0.009835  -0.006959  -0.062703
     7  C    5.550680  -0.120075  -0.161276  -0.027509   0.008583  -0.008788
     8  H   -0.120075   0.891529   0.088695   0.006562   0.019013   0.002070
     9  H   -0.161276   0.088695   1.153300   0.027467   0.063570   0.069098
    10  H   -0.027509   0.006562   0.027467   0.820041   0.003560   0.021173
    11  H    0.008583   0.019013   0.063570   0.003560   1.086356   0.052709
    12  H   -0.008788   0.002070   0.069098   0.021173   0.052709   0.993425
    13  H    0.002114   0.000562   0.012087   0.010566   0.057614   0.082784
    14  H   -0.014926   0.000695   0.005517   0.017484   0.006366   0.029457
    15  H    0.005489   0.000229   0.008768   0.004877   0.005069   0.073220
    16  H   -0.124299   0.002385   0.013547   0.002138   0.001329   0.010974
    17  H   -0.097151   0.005368   0.075831   0.003281   0.005822   0.060952
    18  H   -0.303415   0.129443   0.105972   0.005900   0.006464   0.008107
    19  H    0.148068   0.023326   0.034747   0.021856   0.005785   0.004261
              13         14         15         16         17         18
     1  O    0.000047   0.000004   0.000016  -0.000316  -0.000314  -0.026812
     2  C   -0.007626  -0.016018  -0.008141  -0.010616  -0.073954  -0.176475
     3  C   -0.086039  -0.016905   0.001711  -0.000939  -0.013143   0.002089
     4  C   -0.003079  -0.077052  -0.179896  -0.004923  -0.059612  -0.007377
     5  C   -0.117194   0.173809  -0.128015  -0.139093  -0.102388  -0.001390
     6  C   -0.007483  -0.089098  -0.208354  -0.129492  -0.078012  -0.229849
     7  C    0.002114  -0.014926   0.005489  -0.124299  -0.097151  -0.303415
     8  H    0.000562   0.000695   0.000229   0.002385   0.005368   0.129443
     9  H    0.012087   0.005517   0.008768   0.013547   0.075831   0.105972
    10  H    0.010566   0.017484   0.004877   0.002138   0.003281   0.005900
    11  H    0.057614   0.006366   0.005069   0.001329   0.005822   0.006464
    12  H    0.082784   0.029457   0.073220   0.010974   0.060952   0.008107
    13  H    1.067796   0.028453   0.078871   0.004048   0.010742   0.001746
    14  H    0.028453   0.887538   0.062892   0.034573   0.031629   0.010012
    15  H    0.078871   0.062892   1.285987   0.092476   0.083208   0.008231
    16  H    0.004048   0.034573   0.092476   1.158846   0.119363   0.108543
    17  H    0.010742   0.031629   0.083208   0.119363   1.051907   0.099021
    18  H    0.001746   0.010012   0.008231   0.108543   0.099021   1.452342
    19  H    0.002916   0.023673   0.007487   0.027300   0.028882   0.064744
              19
     1  O    0.002339
     2  C   -0.039558
     3  C   -0.035258
     4  C   -0.010568
     5  C   -0.022722
     6  C   -0.063607
     7  C    0.148068
     8  H    0.023326
     9  H    0.034747
    10  H    0.021856
    11  H    0.005785
    12  H    0.004261
    13  H    0.002916
    14  H    0.023673
    15  H    0.007487
    16  H    0.027300
    17  H    0.028882
    18  H    0.064744
    19  H    0.873988
          Atomic-Atomic Spin Densities.
               1          2          3          4          5          6
     1  O    0.156168   0.036002  -0.004266  -0.000517   0.000012   0.000575
     2  C    0.036002   0.474774   0.099542   0.065564   0.005537   0.083809
     3  C   -0.004266   0.099542   0.326184   0.122984   0.012848   0.006255
     4  C   -0.000517   0.065564   0.122984   0.661093   0.175742   0.070168
     5  C    0.000012   0.005537   0.012848   0.175742   0.572643   0.215082
     6  C    0.000575   0.083809   0.006255   0.070168   0.215082   0.903794
     7  C    0.030749   0.138992   0.014226  -0.002716   0.009904   0.211314
     8  H   -0.163510  -0.130552  -0.024317  -0.002247  -0.000138  -0.008433
     9  H   -0.021403  -0.352259  -0.072804  -0.058820  -0.004680  -0.072071
    10  H    0.000002  -0.017002  -0.065158  -0.026016  -0.009976  -0.005261
    11  H    0.003012  -0.100335  -0.266209  -0.120061  -0.006594  -0.006788
    12  H    0.000323  -0.058808  -0.053639  -0.319497  -0.069882  -0.057779
    13  H    0.000185  -0.015310  -0.076594  -0.323840  -0.104278  -0.016877
    14  H    0.000034  -0.006852  -0.013464  -0.049587  -0.164290  -0.062094
    15  H    0.000014  -0.009946  -0.006848  -0.167776  -0.455587  -0.196897
    16  H   -0.000134  -0.018151  -0.001516  -0.015397  -0.123321  -0.445195
    17  H   -0.000289  -0.066459  -0.004588  -0.053839  -0.079691  -0.418861
    18  H   -0.026208  -0.158543  -0.010937  -0.007749  -0.010822  -0.227976
    19  H   -0.006772  -0.026803  -0.014172  -0.005555  -0.015520  -0.053920
               7          8          9         10         11         12
     1  O    0.030749  -0.163510  -0.021403   0.000002   0.003012   0.000323
     2  C    0.138992  -0.130552  -0.352259  -0.017002  -0.100335  -0.058808
     3  C    0.014226  -0.024317  -0.072804  -0.065158  -0.266209  -0.053639
     4  C   -0.002716  -0.002247  -0.058820  -0.026016  -0.120061  -0.319497
     5  C    0.009904  -0.000138  -0.004680  -0.009976  -0.006594  -0.069882
     6  C    0.211314  -0.008433  -0.072071  -0.005261  -0.006788  -0.057779
     7  C    0.763029  -0.116405  -0.096337  -0.008771  -0.005496  -0.000031
     8  H   -0.116405   0.339858   0.094312   0.007050   0.019526   0.002056
     9  H   -0.096337   0.094312   0.324128   0.012987   0.077909   0.061414
    10  H   -0.008771   0.007050   0.012987   0.020103   0.042123   0.010291
    11  H   -0.005496   0.019526   0.077909   0.042123   0.303933   0.062705
    12  H   -0.000031   0.002056   0.061414   0.010291   0.062705   0.223867
    13  H    0.001156   0.000528   0.012429   0.021403   0.064517   0.117678
    14  H   -0.011800   0.000692   0.005054   0.011026   0.006438   0.018188
    15  H   -0.003300   0.000234   0.008721   0.004834   0.005580   0.082829
    16  H   -0.124096   0.002408   0.014123   0.002247   0.001249   0.011172
    17  H   -0.080335   0.005361   0.068289   0.002684   0.005804   0.054499
    18  H   -0.628289   0.121672   0.117906   0.006261   0.007162   0.008076
    19  H   -0.152596   0.024623   0.019859   0.010482   0.006247   0.003660
              13         14         15         16         17         18
     1  O    0.000185   0.000034   0.000014  -0.000134  -0.000289  -0.026208
     2  C   -0.015310  -0.006852  -0.009946  -0.018151  -0.066459  -0.158543
     3  C   -0.076594  -0.013464  -0.006848  -0.001516  -0.004588  -0.010937
     4  C   -0.323840  -0.049587  -0.167776  -0.015397  -0.053839  -0.007749
     5  C   -0.104278  -0.164290  -0.455587  -0.123321  -0.079691  -0.010822
     6  C   -0.016877  -0.062094  -0.196897  -0.445195  -0.418861  -0.227976
     7  C    0.001156  -0.011800  -0.003300  -0.124096  -0.080335  -0.628289
     8  H    0.000528   0.000692   0.000234   0.002408   0.005361   0.121672
     9  H    0.012429   0.005054   0.008721   0.014123   0.068289   0.117906
    10  H    0.021403   0.011026   0.004834   0.002247   0.002684   0.006261
    11  H    0.064517   0.006438   0.005580   0.001249   0.005804   0.007162
    12  H    0.117678   0.018188   0.082829   0.011172   0.054499   0.008076
    13  H    0.268200   0.038627   0.084070   0.004679   0.010846   0.001695
    14  H    0.038627   0.079396   0.099701   0.044697   0.020413   0.010064
    15  H    0.084070   0.099701   0.510900   0.097328   0.092758   0.008760
    16  H    0.004679   0.044697   0.097328   0.365730   0.153370   0.115827
    17  H    0.010846   0.020413   0.092758   0.153370   0.282640   0.108897
    18  H    0.001695   0.010064   0.008760   0.115827   0.108897   0.693219
    19  H    0.002999   0.017324   0.007417   0.038838   0.017858   0.103233
              19
     1  O   -0.006772
     2  C   -0.026803
     3  C   -0.014172
     4  C   -0.005555
     5  C   -0.015520
     6  C   -0.053920
     7  C   -0.152596
     8  H    0.024623
     9  H    0.019859
    10  H    0.010482
    11  H    0.006247
    12  H    0.003660
    13  H    0.002999
    14  H    0.017324
    15  H    0.007417
    16  H    0.038838
    17  H    0.017858
    18  H    0.103233
    19  H    0.058556
 Mulliken charges and spin densities:
               1          2
     1  O   -0.305933   0.003977
     2  C    0.210373  -0.056799
     3  C    0.128746  -0.032471
     4  C    0.132563  -0.058065
     5  C    0.136188  -0.053008
     6  C    0.163469  -0.081156
     7  C    0.173424  -0.060802
     8  H   -0.011674   0.172719
     9  H   -0.186978   0.138757
    10  H   -0.072194   0.019311
    11  H   -0.136136   0.100721
    12  H   -0.128471   0.097122
    13  H   -0.138926   0.092114
    14  H   -0.098102   0.043567
    15  H   -0.194123   0.162791
    16  H   -0.165841   0.123858
    17  H   -0.151432   0.119358
    18  H   -0.257293   0.232248
    19  H   -0.097658   0.035760
 Sum of Mulliken charges =  -1.00000   1.00000
 Mulliken charges and spin densities with hydrogens summed into heavy atoms:
               1          2
     1  O   -0.317608   0.176695
     2  C    0.023395   0.081958
     3  C   -0.079585   0.087561
     4  C   -0.134834   0.131171
     5  C   -0.156037   0.153349
     6  C   -0.153804   0.162060
     7  C   -0.181527   0.207206
 Electronic spatial extent (au):  <R**2>=            850.1249
 Charge=             -1.0000 electrons
 Dipole moment (field-independent basis, Debye):
    X=             -0.1188    Y=             -0.7097    Z=             -0.9260  Tot=              1.1727
 Quadrupole moment (field-independent basis, Debye-Ang):
   XX=            -70.1896   YY=            -63.5644   ZZ=            -55.3831
   XY=              1.0159   XZ=              1.0225   YZ=             -0.4549
 Traceless Quadrupole moment (field-independent basis, Debye-Ang):
   XX=             -7.1439   YY=             -0.5187   ZZ=              7.6626
   XY=              1.0159   XZ=              1.0225   YZ=             -0.4549
 Octapole moment (field-independent basis, Debye-Ang**2):
  XXX=             22.9641  YYY=            -12.3921  ZZZ=             -9.4237  XYY=              7.6249
  XXY=              1.2589  XXZ=             -0.6992  XZZ=              6.0165  YZZ=             -2.4693
  YYZ=             -4.2261  XYZ=             -0.6251
 Hexadecapole moment (field-independent basis, Debye-Ang**3):
 XXXX=           -819.7731 YYYY=           -520.7335 ZZZZ=           -158.2326 XXXY=             10.0130
 XXXZ=              5.3750 YYYX=            -10.3270 YYYZ=             -3.3996 ZZZX=             -1.9977
 ZZZY=             -1.5391 XXYY=           -217.2235 XXZZ=           -150.1847 YYZZ=           -105.1887
 XXYZ=             -1.1708 YYXZ=             -3.0340 ZZXY=             -1.8810
 N-N= 3.297494904291D+02 E-N=-1.390421906151D+03  KE= 3.076981709801D+02
                          Isotropic Fermi Contact Couplings
        Atom                 a.u.       MegaHertz       Gauss      10(-4) cm-1
     1  O(17)              0.10065     -61.01317     -21.77102     -20.35180
     2  C(13)              0.04557      51.22808      18.27945      17.08785
     3  C(13)              0.06105      68.63220      24.48968      22.89324
     4  C(13)              0.06589      74.07422      26.43152      24.70850
     5  C(13)              0.07604      85.48727      30.50398      28.51548
     6  C(13)              0.07614      85.60013      30.54426      28.55313
     7  C(13)              0.09857     110.81656      39.54211      36.96443
     8  H(1)               0.00173       7.73491       2.76001       2.58009
     9  H(1)              -0.00153      -6.84207      -2.44142      -2.28227
    10  H(1)               0.00109       4.87359       1.73902       1.62566
    11  H(1)               0.00146       6.51605       2.32509       2.17352
    12  H(1)              -0.00111      -4.97189      -1.77410      -1.65845
    13  H(1)               0.00001       0.04192       0.01496       0.01398
    14  H(1)              -0.00014      -0.61796      -0.22050      -0.20613
    15  H(1)               0.00230      10.29887       3.67489       3.43533
    16  H(1)               0.00061       2.70757       0.96613       0.90315
    17  H(1)              -0.00132      -5.89636      -2.10397      -1.96681
    18  H(1)              -0.00042      -1.89534      -0.67630      -0.63222
    19  H(1)              -0.00020      -0.89914      -0.32083      -0.29992
 --------------------------------------------------------
       Center         ----  Spin Dipole Couplings  ----
                      3XX-RR        3YY-RR        3ZZ-RR
 --------------------------------------------------------
     1   Atom        0.046249      0.020757     -0.067006
     2   Atom       -0.021765     -0.017189      0.038954
     3   Atom        0.001569     -0.000541     -0.001028
     4   Atom        0.002828     -0.003637      0.000809
     5   Atom        0.010672     -0.006053     -0.004619
     6   Atom        0.003847     -0.003407     -0.000440
     7   Atom       -0.006300      0.025392     -0.019092
     8   Atom       -0.005896      0.012154     -0.006258
     9   Atom       -0.006537     -0.006295      0.012832
    10   Atom       -0.003321     -0.001725      0.005046
    11   Atom       -0.002223      0.003079     -0.000856
    12   Atom       -0.005458     -0.005035      0.010493
    13   Atom       -0.003085      0.003247     -0.000161
    14   Atom       -0.002747     -0.004828      0.007575
    15   Atom        0.006009     -0.004511     -0.001499
    16   Atom       -0.002426      0.002887     -0.000461
    17   Atom       -0.005475     -0.007247      0.012722
    18   Atom        0.001068      0.001933     -0.003001
    19   Atom       -0.005057     -0.004285      0.009341
 --------------------------------------------------------
                        XY            XZ            YZ
 --------------------------------------------------------
     1   Atom        0.093179     -0.005696     -0.009490
     2   Atom        0.001973     -0.007070      0.002178
     3   Atom       -0.005524     -0.004978      0.009322
     4   Atom        0.012903     -0.020317     -0.022671
     5   Atom       -0.003352      0.021509     -0.001181
     6   Atom       -0.014272     -0.024212      0.029114
     7   Atom        0.022663     -0.007135     -0.015029
     8   Atom        0.007845      0.003614      0.010567
     9   Atom        0.001279     -0.001597      0.000232
    10   Atom       -0.000283      0.001589     -0.002273
    11   Atom       -0.002070      0.001590     -0.003062
    12   Atom        0.000183      0.002877      0.003938
    13   Atom        0.002473      0.002773      0.006384
    14   Atom        0.000455     -0.005149      0.000715
    15   Atom        0.000822     -0.005585     -0.000144
    16   Atom       -0.002844      0.003412     -0.007250
    17   Atom        0.000755      0.003043     -0.004632
    18   Atom        0.008239      0.007683      0.009127
    19   Atom        0.001312      0.002828      0.006885
 --------------------------------------------------------


 ---------------------------------------------------------------------------------
              Anisotropic Spin Dipole Couplings in Principal Axis System
 ---------------------------------------------------------------------------------

       Atom             a.u.   MegaHertz   Gauss  10(-4) cm-1        Axes

              Baa    -0.0690     4.989     1.780     1.664 -0.2092  0.3152  0.9257
     1 O(17)  Bbb    -0.0592     4.281     1.528     1.428 -0.6254  0.6846 -0.3745
              Bcc     0.1281    -9.271    -3.308    -3.092  0.7518  0.6572 -0.0539
 
              Baa    -0.0234    -3.137    -1.119    -1.046  0.9333 -0.3392  0.1177
     2 C(13)  Bbb    -0.0165    -2.209    -0.788    -0.737  0.3408  0.9401  0.0065
              Bcc     0.0398     5.345     1.907     1.783 -0.1129  0.0340  0.9930
 
              Baa    -0.0101    -1.358    -0.485    -0.453  0.0331  0.7068 -0.7066
     3 C(13)  Bbb    -0.0031    -0.422    -0.151    -0.141  0.8433  0.3597  0.3993
              Bcc     0.0133     1.780     0.635     0.594 -0.5364  0.6091  0.5842
 
              Baa    -0.0252    -3.387    -1.209    -1.130  0.2457  0.6281  0.7383
     4 C(13)  Bbb    -0.0124    -1.665    -0.594    -0.555  0.7872 -0.5737  0.2260
              Bcc     0.0376     5.052     1.803     1.685 -0.5656 -0.5257  0.6354
 
              Baa    -0.0199    -2.666    -0.951    -0.889 -0.5795 -0.0712  0.8118
     5 C(13)  Bbb    -0.0063    -0.852    -0.304    -0.284  0.0449  0.9919  0.1191
              Bcc     0.0262     3.518     1.255     1.173  0.8137 -0.1055  0.5716
 
              Baa    -0.0327    -4.394    -1.568    -1.466  0.2526 -0.6169  0.7454
     6 C(13)  Bbb    -0.0127    -1.708    -0.610    -0.570  0.7933  0.5731  0.2054
              Bcc     0.0455     6.102     2.177     2.035 -0.5539  0.5395  0.6342
 
              Baa    -0.0237    -3.180    -1.135    -1.061  0.0272  0.2811  0.9593
     7 C(13)  Bbb    -0.0180    -2.421    -0.864    -0.808  0.8960 -0.4324  0.1013
              Bcc     0.0417     5.602     1.999     1.868  0.4433  0.8567 -0.2636
 
              Baa    -0.0111    -5.905    -2.107    -1.970 -0.0161 -0.4096  0.9121
     8 H(1)   Bbb    -0.0088    -4.691    -1.674    -1.565  0.9480 -0.2963 -0.1164
              Bcc     0.0199    10.596     3.781     3.535  0.3180  0.8628  0.3931
 
              Baa    -0.0078    -4.156    -1.483    -1.386  0.7529 -0.6549  0.0657
     9 H(1)   Bbb    -0.0052    -2.761    -0.985    -0.921  0.6531  0.7557  0.0482
              Bcc     0.0130     6.917     2.468     2.307 -0.0812  0.0066  0.9967
 
              Baa    -0.0036    -1.934    -0.690    -0.645  0.9737 -0.0998 -0.2046
    10 H(1)   Bbb    -0.0024    -1.274    -0.455    -0.425  0.1522  0.9538  0.2591
              Bcc     0.0060     3.208     1.145     1.070  0.1693 -0.2834  0.9439
 
              Baa    -0.0033    -1.745    -0.623    -0.582  0.8459  0.0187 -0.5331
    11 H(1)   Bbb    -0.0023    -1.244    -0.444    -0.415  0.4314  0.5637  0.7044
              Bcc     0.0056     2.990     1.067     0.997 -0.3137  0.8258 -0.4687
 
              Baa    -0.0064    -3.434    -1.225    -1.145  0.6783  0.6818 -0.2739
    12 H(1)   Bbb    -0.0055    -2.916    -1.040    -0.973  0.7168 -0.6960  0.0426
              Bcc     0.0119     6.349     2.266     2.118  0.1616  0.2252  0.9608
 
              Baa    -0.0054    -2.892    -1.032    -0.965 -0.4527 -0.4415  0.7747
    13 H(1)   Bbb    -0.0038    -2.036    -0.726    -0.679  0.8449 -0.4899  0.2146
              Bcc     0.0092     4.927     1.758     1.644  0.2848  0.7517  0.5948
 
              Baa    -0.0056    -2.963    -1.057    -0.988 -0.6524  0.6986 -0.2939
    14 H(1)   Bbb    -0.0042    -2.223    -0.793    -0.742  0.6555  0.7148  0.2439
              Bcc     0.0097     5.186     1.851     1.730 -0.3804  0.0336  0.9242
 
              Baa    -0.0048    -2.549    -0.910    -0.850 -0.3436  0.7599 -0.5518
    15 H(1)   Bbb    -0.0043    -2.269    -0.810    -0.757  0.3237  0.6474  0.6900
              Bcc     0.0090     4.819     1.719     1.607  0.8816  0.0585 -0.4684
 
              Baa    -0.0065    -3.475    -1.240    -1.159 -0.3010  0.5236  0.7970
    16 H(1)   Bbb    -0.0037    -1.948    -0.695    -0.650  0.8955  0.4424  0.0476
              Bcc     0.0102     5.423     1.935     1.809 -0.3277  0.7281 -0.6021
 
              Baa    -0.0089    -4.749    -1.694    -1.584 -0.4120  0.8774  0.2459
    17 H(1)   Bbb    -0.0052    -2.800    -0.999    -0.934  0.9000  0.4340 -0.0405
              Bcc     0.0141     7.549     2.694     2.518  0.1423 -0.2046  0.9684
 
              Baa    -0.0102    -5.464    -1.950    -1.822 -0.2223 -0.4841  0.8463
    18 H(1)   Bbb    -0.0066    -3.548    -1.266    -1.183  0.7843 -0.6044 -0.1397
              Bcc     0.0169     9.011     3.216     3.006  0.5791  0.6327  0.5140
 
              Baa    -0.0072    -3.824    -1.364    -1.276 -0.0753  0.9248 -0.3728
    19 H(1)   Bbb    -0.0056    -2.984    -1.065    -0.995  0.9822  0.0042 -0.1879
              Bcc     0.0128     6.808     2.429     2.271  0.1722  0.3803  0.9087
 

 ---------------------------------------------------------------------------------

 ******************************Gaussian NBO Version 3.1******************************
             N A T U R A L   A T O M I C   O R B I T A L   A N D
          N A T U R A L   B O N D   O R B I T A L   A N A L Y S I S
 ******************************Gaussian NBO Version 3.1******************************
       /RESON  / : Allow strongly delocalized NBO set

 Analyzing the SCF density

 Job title: 1                                                               

 Storage needed:     76152 in NPA,    100705 in NBO ( 939522101 available)
 GSVD:  LWork=       14314 too small for GESVD, short by        6347 words or        6347 for optimal perf.


 NATURAL POPULATIONS:  Natural atomic orbital occupancies 
                                                          
   NAO  Atom  No  lang   Type(AO)    Occupancy
 --------------------------------------------
     1    O    1  S      Cor( 1S)     1.99974
     2    O    1  S      Val( 2S)     1.66473
     3    O    1  S      Ryd( 3S)     0.00226
     4    O    1  px     Val( 2p)     1.50364
     5    O    1  px     Ryd( 3p)     0.00192
     6    O    1  py     Val( 2p)     1.71554
     7    O    1  py     Ryd( 3p)     0.00248
     8    O    1  pz     Val( 2p)     1.88500
     9    O    1  pz     Ryd( 3p)     0.00173
    10    O    1  dxy    Ryd( 3d)     0.00082
    11    O    1  dxz    Ryd( 3d)     0.00056
    12    O    1  dyz    Ryd( 3d)     0.00081
    13    O    1  dx2y2  Ryd( 3d)     0.00085
    14    O    1  dz2    Ryd( 3d)     0.00075

    15    C    2  S      Cor( 1S)     1.99889
    16    C    2  S      Val( 2S)     0.90800
    17    C    2  S      Ryd( 3S)     0.00381
    18    C    2  px     Val( 2p)     0.74452
    19    C    2  px     Ryd( 3p)     0.00696
    20    C    2  py     Val( 2p)     1.03480
    21    C    2  py     Ryd( 3p)     0.00377
    22    C    2  pz     Val( 2p)     1.13357
    23    C    2  pz     Ryd( 3p)     0.00309
    24    C    2  dxy    Ryd( 3d)     0.00157
    25    C    2  dxz    Ryd( 3d)     0.00153
    26    C    2  dyz    Ryd( 3d)     0.00064
    27    C    2  dx2y2  Ryd( 3d)     0.00188
    28    C    2  dz2    Ryd( 3d)     0.00152

    29    C    3  S      Cor( 1S)     1.99904
    30    C    3  S      Val( 2S)     1.01591
    31    C    3  S      Ryd( 3S)     0.00138
    32    C    3  px     Val( 2p)     1.07377
    33    C    3  px     Ryd( 3p)     0.00421
    34    C    3  py     Val( 2p)     1.14356
    35    C    3  py     Ryd( 3p)     0.00365
    36    C    3  pz     Val( 2p)     1.18701
    37    C    3  pz     Ryd( 3p)     0.00273
    38    C    3  dxy    Ryd( 3d)     0.00073
    39    C    3  dxz    Ryd( 3d)     0.00045
    40    C    3  dyz    Ryd( 3d)     0.00041
    41    C    3  dx2y2  Ryd( 3d)     0.00063
    42    C    3  dz2    Ryd( 3d)     0.00093

    43    C    4  S      Cor( 1S)     1.99912
    44    C    4  S      Val( 2S)     1.01412
    45    C    4  S      Ryd( 3S)     0.00082
    46    C    4  px     Val( 2p)     1.06907
    47    C    4  px     Ryd( 3p)     0.00240
    48    C    4  py     Val( 2p)     1.13175
    49    C    4  py     Ryd( 3p)     0.00380
    50    C    4  pz     Val( 2p)     1.19223
    51    C    4  pz     Ryd( 3p)     0.00224
    52    C    4  dxy    Ryd( 3d)     0.00075
    53    C    4  dxz    Ryd( 3d)     0.00043
    54    C    4  dyz    Ryd( 3d)     0.00040
    55    C    4  dx2y2  Ryd( 3d)     0.00070
    56    C    4  dz2    Ryd( 3d)     0.00091

    57    C    5  S      Cor( 1S)     1.99911
    58    C    5  S      Val( 2S)     1.01465
    59    C    5  S      Ryd( 3S)     0.00095
    60    C    5  px     Val( 2p)     1.17172
    61    C    5  px     Ryd( 3p)     0.00391
    62    C    5  py     Val( 2p)     1.04060
    63    C    5  py     Ryd( 3p)     0.00227
    64    C    5  pz     Val( 2p)     1.17450
    65    C    5  pz     Ryd( 3p)     0.00208
    66    C    5  dxy    Ryd( 3d)     0.00058
    67    C    5  dxz    Ryd( 3d)     0.00029
    68    C    5  dyz    Ryd( 3d)     0.00049
    69    C    5  dx2y2  Ryd( 3d)     0.00090
    70    C    5  dz2    Ryd( 3d)     0.00097

    71    C    6  S      Cor( 1S)     1.99912
    72    C    6  S      Val( 2S)     1.01443
    73    C    6  S      Ryd( 3S)     0.00086
    74    C    6  px     Val( 2p)     1.06718
    75    C    6  px     Ryd( 3p)     0.00271
    76    C    6  py     Val( 2p)     1.13081
    77    C    6  py     Ryd( 3p)     0.00346
    78    C    6  pz     Val( 2p)     1.19290
    79    C    6  pz     Ryd( 3p)     0.00234
    80    C    6  dxy    Ryd( 3d)     0.00077
    81    C    6  dxz    Ryd( 3d)     0.00043
    82    C    6  dyz    Ryd( 3d)     0.00039
    83    C    6  dx2y2  Ryd( 3d)     0.00070
    84    C    6  dz2    Ryd( 3d)     0.00090

    85    C    7  S      Cor( 1S)     1.99906
    86    C    7  S      Val( 2S)     1.02564
    87    C    7  S      Ryd( 3S)     0.00136
    88    C    7  px     Val( 2p)     1.07595
    89    C    7  px     Ryd( 3p)     0.00459
    90    C    7  py     Val( 2p)     1.15335
    91    C    7  py     Ryd( 3p)     0.00379
    92    C    7  pz     Val( 2p)     1.18299
    93    C    7  pz     Ryd( 3p)     0.00260
    94    C    7  dxy    Ryd( 3d)     0.00070
    95    C    7  dxz    Ryd( 3d)     0.00044
    96    C    7  dyz    Ryd( 3d)     0.00039
    97    C    7  dx2y2  Ryd( 3d)     0.00062
    98    C    7  dz2    Ryd( 3d)     0.00090

    99    H    8  S      Val( 1S)     0.60844
   100    H    8  S      Ryd( 2S)     0.07020
   101    H    8  px     Ryd( 2p)     0.00118
   102    H    8  py     Ryd( 2p)     0.00188
   103    H    8  pz     Ryd( 2p)     0.00143

   104    H    9  S      Val( 1S)     0.84390
   105    H    9  S      Ryd( 2S)     0.07079
   106    H    9  px     Ryd( 2p)     0.00007
   107    H    9  py     Ryd( 2p)     0.00018
   108    H    9  pz     Ryd( 2p)     0.00077

   109    H   10  S      Val( 1S)     0.79762
   110    H   10  S      Ryd( 2S)     0.01222
   111    H   10  px     Ryd( 2p)     0.00016
   112    H   10  py     Ryd( 2p)     0.00018
   113    H   10  pz     Ryd( 2p)     0.00068

   114    H   11  S      Val( 1S)     0.81605
   115    H   11  S      Ryd( 2S)     0.03965
   116    H   11  px     Ryd( 2p)     0.00028
   117    H   11  py     Ryd( 2p)     0.00048
   118    H   11  pz     Ryd( 2p)     0.00024

   119    H   12  S      Val( 1S)     0.81052
   120    H   12  S      Ryd( 2S)     0.04794
   121    H   12  px     Ryd( 2p)     0.00014
   122    H   12  py     Ryd( 2p)     0.00017
   123    H   12  pz     Ryd( 2p)     0.00070

   124    H   13  S      Val( 1S)     0.81769
   125    H   13  S      Ryd( 2S)     0.03822
   126    H   13  px     Ryd( 2p)     0.00026
   127    H   13  py     Ryd( 2p)     0.00051
   128    H   13  pz     Ryd( 2p)     0.00024

   129    H   14  S      Val( 1S)     0.80916
   130    H   14  S      Ryd( 2S)     0.02189
   131    H   14  px     Ryd( 2p)     0.00019
   132    H   14  py     Ryd( 2p)     0.00013
   133    H   14  pz     Ryd( 2p)     0.00068

   134    H   15  S      Val( 1S)     0.83756
   135    H   15  S      Ryd( 2S)     0.06603
   136    H   15  px     Ryd( 2p)     0.00066
   137    H   15  py     Ryd( 2p)     0.00012
   138    H   15  pz     Ryd( 2p)     0.00022

   139    H   16  S      Val( 1S)     0.82408
   140    H   16  S      Ryd( 2S)     0.04947
   141    H   16  px     Ryd( 2p)     0.00024
   142    H   16  py     Ryd( 2p)     0.00052
   143    H   16  pz     Ryd( 2p)     0.00024

   144    H   17  S      Val( 1S)     0.81455
   145    H   17  S      Ryd( 2S)     0.05688
   146    H   17  px     Ryd( 2p)     0.00014
   147    H   17  py     Ryd( 2p)     0.00017
   148    H   17  pz     Ryd( 2p)     0.00070

   149    H   18  S      Val( 1S)     0.84566
   150    H   18  S      Ryd( 2S)     0.10232
   151    H   18  px     Ryd( 2p)     0.00028
   152    H   18  py     Ryd( 2p)     0.00052
   153    H   18  pz     Ryd( 2p)     0.00024

   154    H   19  S      Val( 1S)     0.80345
   155    H   19  S      Ryd( 2S)     0.01914
   156    H   19  px     Ryd( 2p)     0.00015
   157    H   19  py     Ryd( 2p)     0.00017
   158    H   19  pz     Ryd( 2p)     0.00067

 WARNING:  1 low occupancy (<1.9990e) core orbital  found on  C    2


 Summary of Natural Population Analysis:                  
                                                          
                                       Natural Population 
                Natural  -----------------------------------------------
    Atom  No    Charge         Core      Valence    Rydberg      Total
 -----------------------------------------------------------------------
      O    1   -0.78083      1.99974     6.76891    0.01219     8.78083
      C    2    0.15543      1.99889     3.82090    0.02478     5.84457
      C    3   -0.43441      1.99904     4.42025    0.01512     6.43441
      C    4   -0.41875      1.99912     4.40717    0.01245     6.41875
      C    5   -0.41302      1.99911     4.40147    0.01244     6.41302
      C    6   -0.41700      1.99912     4.40532    0.01257     6.41700
      C    7   -0.45240      1.99906     4.43794    0.01540     6.45240
      H    8    0.31687      0.00000     0.60844    0.07469     0.68313
      H    9    0.08429      0.00000     0.84390    0.07180     0.91571
      H   10    0.18913      0.00000     0.79762    0.01324     0.81087
      H   11    0.14330      0.00000     0.81605    0.04065     0.85670
      H   12    0.14054      0.00000     0.81052    0.04895     0.85946
      H   13    0.14309      0.00000     0.81769    0.03923     0.85691
      H   14    0.16794      0.00000     0.80916    0.02290     0.83206
      H   15    0.09541      0.00000     0.83756    0.06703     0.90459
      H   16    0.12545      0.00000     0.82408    0.05048     0.87455
      H   17    0.12756      0.00000     0.81455    0.05789     0.87244
      H   18    0.05099      0.00000     0.84566    0.10335     0.94901
      H   19    0.17641      0.00000     0.80345    0.02014     0.82359
 =======================================================================
   * Total *   -1.00000     13.99408    42.29062    0.71531    57.00000

                                 Natural Population      
 --------------------------------------------------------
   Core                      13.99408 ( 99.9577% of  14)
   Valence                   42.29062 ( 98.3503% of  43)
   Natural Minimal Basis     56.28469 ( 98.7451% of  57)
   Natural Rydberg Basis      0.71531 (  1.2549% of  57)
 --------------------------------------------------------

    Atom  No          Natural Electron Configuration
 ----------------------------------------------------------------------------
      O    1      [core]2S( 1.66)2p( 5.10)3p( 0.01)
      C    2      [core]2S( 0.91)2p( 2.91)3p( 0.01)3d( 0.01)
      C    3      [core]2S( 1.02)2p( 3.40)3p( 0.01)
      C    4      [core]2S( 1.01)2p( 3.39)3p( 0.01)
      C    5      [core]2S( 1.01)2p( 3.39)3p( 0.01)
      C    6      [core]2S( 1.01)2p( 3.39)3p( 0.01)
      C    7      [core]2S( 1.03)2p( 3.41)3p( 0.01)
      H    8            1S( 0.61)2S( 0.07)
      H    9            1S( 0.84)2S( 0.07)
      H   10            1S( 0.80)2S( 0.01)
      H   11            1S( 0.82)2S( 0.04)
      H   12            1S( 0.81)2S( 0.05)
      H   13            1S( 0.82)2S( 0.04)
      H   14            1S( 0.81)2S( 0.02)
      H   15            1S( 0.84)2S( 0.07)
      H   16            1S( 0.82)2S( 0.05)
      H   17            1S( 0.81)2S( 0.06)
      H   18            1S( 0.85)2S( 0.10)
      H   19            1S( 0.80)2S( 0.02)


 ***************************************************
 *******         Alpha spin orbitals         *******
 ***************************************************


 NATURAL POPULATIONS:  Natural atomic orbital occupancies 
                                                          
   NAO  Atom  No  lang   Type(AO)    Occupancy      Energy
 ----------------------------------------------------------
     1    O    1  S      Cor( 1S)     0.99987     -18.75804
     2    O    1  S      Val( 2S)     0.83604      -0.67580
     3    O    1  S      Ryd( 3S)     0.00167       1.58796
     4    O    1  px     Val( 2p)     0.75516      -0.11072
     5    O    1  px     Ryd( 3p)     0.00110       1.33303
     6    O    1  py     Val( 2p)     0.86240      -0.11314
     7    O    1  py     Ryd( 3p)     0.00151       1.36757
     8    O    1  pz     Val( 2p)     0.94194      -0.11936
     9    O    1  pz     Ryd( 3p)     0.00086       1.27841
    10    O    1  dxy    Ryd( 3d)     0.00041       3.23111
    11    O    1  dxz    Ryd( 3d)     0.00028       3.08152
    12    O    1  dyz    Ryd( 3d)     0.00041       3.10353
    13    O    1  dx2y2  Ryd( 3d)     0.00043       3.27384
    14    O    1  dz2    Ryd( 3d)     0.00038       3.07969

    15    C    2  S      Cor( 1S)     0.99947      -9.93751
    16    C    2  S      Val( 2S)     0.45630      -0.00201
    17    C    2  S      Ryd( 3S)     0.00193       1.05100
    18    C    2  px     Val( 2p)     0.37292       0.12206
    19    C    2  px     Ryd( 3p)     0.00391       0.88258
    20    C    2  py     Val( 2p)     0.51751       0.10323
    21    C    2  py     Ryd( 3p)     0.00199       0.78997
    22    C    2  pz     Val( 2p)     0.57220       0.10779
    23    C    2  pz     Ryd( 3p)     0.00165       0.93978
    24    C    2  dxy    Ryd( 3d)     0.00079       2.36344
    25    C    2  dxz    Ryd( 3d)     0.00076       2.26613
    26    C    2  dyz    Ryd( 3d)     0.00032       2.26587
    27    C    2  dx2y2  Ryd( 3d)     0.00095       2.38944
    28    C    2  dz2    Ryd( 3d)     0.00076       2.61798

    29    C    3  S      Cor( 1S)     0.99952      -9.88620
    30    C    3  S      Val( 2S)     0.51163      -0.03566
    31    C    3  S      Ryd( 3S)     0.00069       1.12635
    32    C    3  px     Val( 2p)     0.53783       0.10042
    33    C    3  px     Ryd( 3p)     0.00215       0.80026
    34    C    3  py     Val( 2p)     0.57209       0.09725
    35    C    3  py     Ryd( 3p)     0.00184       0.85478
    36    C    3  pz     Val( 2p)     0.59361       0.09635
    37    C    3  pz     Ryd( 3p)     0.00137       0.88969
    38    C    3  dxy    Ryd( 3d)     0.00037       2.44083
    39    C    3  dxz    Ryd( 3d)     0.00022       2.29811
    40    C    3  dyz    Ryd( 3d)     0.00021       2.34011
    41    C    3  dx2y2  Ryd( 3d)     0.00031       2.40119
    42    C    3  dz2    Ryd( 3d)     0.00048       2.61206

    43    C    4  S      Cor( 1S)     0.99958      -9.89325
    44    C    4  S      Val( 2S)     0.51259      -0.03775
    45    C    4  S      Ryd( 3S)     0.00040       1.11058
    46    C    4  px     Val( 2p)     0.53670       0.09789
    47    C    4  px     Ryd( 3p)     0.00121       0.77346
    48    C    4  py     Val( 2p)     0.56733       0.09935
    49    C    4  py     Ryd( 3p)     0.00200       0.85587
    50    C    4  pz     Val( 2p)     0.59777       0.09790
    51    C    4  pz     Ryd( 3p)     0.00113       0.86976
    52    C    4  dxy    Ryd( 3d)     0.00038       2.41605
    53    C    4  dxz    Ryd( 3d)     0.00021       2.28180
    54    C    4  dyz    Ryd( 3d)     0.00020       2.33999
    55    C    4  dx2y2  Ryd( 3d)     0.00035       2.40533
    56    C    4  dz2    Ryd( 3d)     0.00046       2.60646

    57    C    5  S      Cor( 1S)     0.99957      -9.89051
    58    C    5  S      Val( 2S)     0.51276      -0.03577
    59    C    5  S      Ryd( 3S)     0.00048       1.11444
    60    C    5  px     Val( 2p)     0.58835       0.10358
    61    C    5  px     Ryd( 3p)     0.00194       0.91375
    62    C    5  py     Val( 2p)     0.52029       0.10006
    63    C    5  py     Ryd( 3p)     0.00114       0.73509
    64    C    5  pz     Val( 2p)     0.58789       0.10026
    65    C    5  pz     Ryd( 3p)     0.00104       0.85250
    66    C    5  dxy    Ryd( 3d)     0.00028       2.36068
    67    C    5  dxz    Ryd( 3d)     0.00014       2.32369
    68    C    5  dyz    Ryd( 3d)     0.00024       2.27607
    69    C    5  dx2y2  Ryd( 3d)     0.00047       2.47062
    70    C    5  dz2    Ryd( 3d)     0.00049       2.62742

    71    C    6  S      Cor( 1S)     0.99959      -9.88630
    72    C    6  S      Val( 2S)     0.51332      -0.03216
    73    C    6  S      Ryd( 3S)     0.00043       1.10912
    74    C    6  px     Val( 2p)     0.53590       0.10446
    75    C    6  px     Ryd( 3p)     0.00139       0.77423
    76    C    6  py     Val( 2p)     0.56711       0.10591
    77    C    6  py     Ryd( 3p)     0.00178       0.86619
    78    C    6  pz     Val( 2p)     0.59844       0.10442
    79    C    6  pz     Ryd( 3p)     0.00120       0.87404
    80    C    6  dxy    Ryd( 3d)     0.00040       2.41822
    81    C    6  dxz    Ryd( 3d)     0.00021       2.28571
    82    C    6  dyz    Ryd( 3d)     0.00019       2.34956
    83    C    6  dx2y2  Ryd( 3d)     0.00035       2.41411
    84    C    6  dz2    Ryd( 3d)     0.00045       2.61178

    85    C    7  S      Cor( 1S)     0.99955      -9.87655
    86    C    7  S      Val( 2S)     0.52044      -0.03208
    87    C    7  S      Ryd( 3S)     0.00071       1.10705
    88    C    7  px     Val( 2p)     0.53918       0.10523
    89    C    7  px     Ryd( 3p)     0.00232       0.79388
    90    C    7  py     Val( 2p)     0.58300       0.10280
    91    C    7  py     Ryd( 3p)     0.00217       0.86882
    92    C    7  pz     Val( 2p)     0.59183       0.10458
    93    C    7  pz     Ryd( 3p)     0.00131       0.89908
    94    C    7  dxy    Ryd( 3d)     0.00035       2.44399
    95    C    7  dxz    Ryd( 3d)     0.00022       2.30089
    96    C    7  dyz    Ryd( 3d)     0.00019       2.34347
    97    C    7  dx2y2  Ryd( 3d)     0.00030       2.40871
    98    C    7  dz2    Ryd( 3d)     0.00046       2.62132

    99    H    8  S      Val( 1S)     0.34196       0.20183
   100    H    8  S      Ryd( 2S)     0.06422       0.59371
   101    H    8  px     Ryd( 2p)     0.00059       2.12168
   102    H    8  py     Ryd( 2p)     0.00092       2.37885
   103    H    8  pz     Ryd( 2p)     0.00072       1.93833

   104    H    9  S      Val( 1S)     0.43210       0.21995
   105    H    9  S      Ryd( 2S)     0.06700       0.52253
   106    H    9  px     Ryd( 2p)     0.00003       2.11107
   107    H    9  py     Ryd( 2p)     0.00009       1.99319
   108    H    9  pz     Ryd( 2p)     0.00038       2.53061

   109    H   10  S      Val( 1S)     0.39811       0.22668
   110    H   10  S      Ryd( 2S)     0.00980       0.52433
   111    H   10  px     Ryd( 2p)     0.00008       2.02931
   112    H   10  py     Ryd( 2p)     0.00010       2.01628
   113    H   10  pz     Ryd( 2p)     0.00035       2.53538

   114    H   11  S      Val( 1S)     0.42398       0.22158
   115    H   11  S      Ryd( 2S)     0.03667       0.49851
   116    H   11  px     Ryd( 2p)     0.00014       2.12921
   117    H   11  py     Ryd( 2p)     0.00023       2.35626
   118    H   11  pz     Ryd( 2p)     0.00012       2.08315

   119    H   12  S      Val( 1S)     0.41278       0.22085
   120    H   12  S      Ryd( 2S)     0.04527       0.51515
   121    H   12  px     Ryd( 2p)     0.00007       1.96835
   122    H   12  py     Ryd( 2p)     0.00009       2.02058
   123    H   12  pz     Ryd( 2p)     0.00035       2.53138

   124    H   13  S      Val( 1S)     0.42017       0.21620
   125    H   13  S      Ryd( 2S)     0.03605       0.48383
   126    H   13  px     Ryd( 2p)     0.00013       2.08731
   127    H   13  py     Ryd( 2p)     0.00024       2.34428
   128    H   13  pz     Ryd( 2p)     0.00012       2.07166

   129    H   14  S      Val( 1S)     0.40510       0.22123
   130    H   14  S      Ryd( 2S)     0.01998       0.51102
   131    H   14  px     Ryd( 2p)     0.00010       2.04100
   132    H   14  py     Ryd( 2p)     0.00007       1.93736
   133    H   14  pz     Ryd( 2p)     0.00035       2.53156

   134    H   15  S      Val( 1S)     0.44546       0.20895
   135    H   15  S      Ryd( 2S)     0.06212       0.49432
   136    H   15  px     Ryd( 2p)     0.00031       2.49141
   137    H   15  py     Ryd( 2p)     0.00006       1.97035
   138    H   15  pz     Ryd( 2p)     0.00011       2.05615

   139    H   16  S      Val( 1S)     0.42875       0.21845
   140    H   16  S      Ryd( 2S)     0.04670       0.49195
   141    H   16  px     Ryd( 2p)     0.00012       2.08456
   142    H   16  py     Ryd( 2p)     0.00025       2.35900
   143    H   16  pz     Ryd( 2p)     0.00012       2.08170

   144    H   17  S      Val( 1S)     0.41688       0.22312
   145    H   17  S      Ryd( 2S)     0.05393       0.52178
   146    H   17  px     Ryd( 2p)     0.00007       1.97179
   147    H   17  py     Ryd( 2p)     0.00009       2.03007
   148    H   17  pz     Ryd( 2p)     0.00035       2.53735

   149    H   18  S      Val( 1S)     0.45744       0.20260
   150    H   18  S      Ryd( 2S)     0.09562       0.52716
   151    H   18  px     Ryd( 2p)     0.00014       2.12880
   152    H   18  py     Ryd( 2p)     0.00025       2.35710
   153    H   18  pz     Ryd( 2p)     0.00012       2.09088

   154    H   19  S      Val( 1S)     0.40132       0.22965
   155    H   19  S      Ryd( 2S)     0.01639       0.52521
   156    H   19  px     Ryd( 2p)     0.00008       2.01451
   157    H   19  py     Ryd( 2p)     0.00009       2.02173
   158    H   19  pz     Ryd( 2p)     0.00034       2.53990


 Summary of Natural Population Analysis:                  
                                                          
                                       Natural Population 
                Natural  -----------------------------------------------
    Atom  No    Charge         Core      Valence    Rydberg      Total
 -----------------------------------------------------------------------
      O    1   -0.40246      0.99987     3.39554    0.00705     4.40246
      C    2    0.06853      0.99947     1.91893    0.01306     2.93147
      C    3   -0.22231      0.99952     2.21516    0.00764     3.22231
      C    4   -0.22032      0.99958     2.21439    0.00635     3.22032
      C    5   -0.21510      0.99957     2.20929    0.00624     3.21510
      C    6   -0.22076      0.99959     2.21476    0.00641     3.22076
      C    7   -0.24204      0.99955     2.23445    0.00804     3.24204
      H    8    0.09160      0.00000     0.34196    0.06644     0.40840
      H    9    0.00039      0.00000     0.43210    0.06751     0.49961
      H   10    0.09156      0.00000     0.39811    0.01033     0.40844
      H   11    0.03886      0.00000     0.42398    0.03716     0.46114
      H   12    0.04144      0.00000     0.41278    0.04578     0.45856
      H   13    0.04329      0.00000     0.42017    0.03654     0.45671
      H   14    0.07440      0.00000     0.40510    0.02050     0.42560
      H   15   -0.00806      0.00000     0.44546    0.06260     0.50806
      H   16    0.02407      0.00000     0.42875    0.04718     0.47593
      H   17    0.02869      0.00000     0.41688    0.05444     0.47131
      H   18   -0.05356      0.00000     0.45744    0.09613     0.55356
      H   19    0.08178      0.00000     0.40132    0.01690     0.41822
 =======================================================================
   * Total *   -1.00000      6.99715    21.38657    0.61628    29.00000

                                 Natural Population      
 --------------------------------------------------------
   Core                       6.99715 ( 99.9593% of   7)
   Valence                   21.38657 ( 97.2117% of  22)
   Natural Minimal Basis     28.38372 ( 97.8749% of  29)
   Natural Rydberg Basis      0.61628 (  2.1251% of  29)
 --------------------------------------------------------

    Atom  No          Natural Electron Configuration
 ----------------------------------------------------------------------------
      O    1      [core]2S( 0.84)2p( 2.56)
      C    2      [core]2S( 0.46)2p( 1.46)3p( 0.01)
      C    3      [core]2S( 0.51)2p( 1.70)3p( 0.01)
      C    4      [core]2S( 0.51)2p( 1.70)
      C    5      [core]2S( 0.51)2p( 1.70)
      C    6      [core]2S( 0.51)2p( 1.70)
      C    7      [core]2S( 0.52)2p( 1.71)3p( 0.01)
      H    8            1S( 0.34)2S( 0.06)
      H    9            1S( 0.43)2S( 0.07)
      H   10            1S( 0.40)2S( 0.01)
      H   11            1S( 0.42)2S( 0.04)
      H   12            1S( 0.41)2S( 0.05)
      H   13            1S( 0.42)2S( 0.04)
      H   14            1S( 0.41)2S( 0.02)
      H   15            1S( 0.45)2S( 0.06)
      H   16            1S( 0.43)2S( 0.05)
      H   17            1S( 0.42)2S( 0.05)
      H   18            1S( 0.46)2S( 0.10)
      H   19            1S( 0.40)2S( 0.02)


 NATURAL BOND ORBITAL ANALYSIS, alpha spin orbitals:

                       Occupancies       Lewis Structure    Low   High
           Occ.    -------------------  -----------------   occ   occ
  Cycle   Thresh.   Lewis   Non-Lewis     CR  BD  3C  LP    (L)   (NL)   Dev
 =============================================================================
   1(1)    0.90    27.87830   1.12170      7  19   0   2     1      0    0.02
   2(2)    0.90    27.87830   1.12170      7  19   0   2     1      0    0.02
   3(1)    0.80    27.87830   1.12170      7  19   0   2     1      0    0.02
   4(2)    0.80    27.87830   1.12170      7  19   0   2     1      0    0.02
   5(1)    0.70    27.87287   1.12713      7  18   0   4     1      1    0.17
   6(2)    0.70    27.87287   1.12713      7  18   0   4     1      1    0.17
   7(1)    0.60    23.48472   5.51528      7   6   0  16     1     12    0.23
   8(2)    0.60    23.48472   5.51528      7   6   0  16     1     12    0.23

    The hybrids on atom  3 are linearly dependent.  An eigenvalue (  0.000024)
    of the hybrid overlap matrix is too small (<0.00010).

    PRJTHR will be raised from  0.200 to 0.250 and the NBO search repeated.


    The hybrids on atom  3 are linearly dependent.  An eigenvalue (  0.000024)
    of the hybrid overlap matrix is too small (<0.00010).

    PRJTHR will be raised from  0.250 to 0.300 and the NBO search repeated.


    The hybrids on atom  3 are linearly dependent.  An eigenvalue (  0.000024)
    of the hybrid overlap matrix is too small (<0.00010).

    PRJTHR will be raised from  0.300 to 0.350 and the NBO search repeated.

   9(1)    0.50    21.32393   7.67607      7   2   0  20     0     18    0.25
  10(2)    0.50    21.64543   7.35457      7   3   0  19     0     18    0.25
  11(3)    0.50    21.32393   7.67607      7   2   0  20     0     18    0.25
  12(4)    0.50    21.64543   7.35457      7   3   0  19     0     18    0.25
  13(5)    0.50    21.32393   7.67607      7   2   0  20     0     18    0.25
  14(6)    0.50    21.64543   7.35457      7   3   0  19     0     18    0.25
  15(7)    0.50    21.32393   7.67607      7   2   0  20     0     18    0.25
  16(8)    0.50    21.64543   7.35457      7   3   0  19     0     18    0.25
  17(9)    0.50    21.32393   7.67607      7   2   0  20     0     18    0.25
  18(1)    0.90    27.87830   1.12170      7  19   0   2     1      0    0.02
 -----------------------------------------------------------------------------

 Structure accepted: RESONANCE keyword permits strongly delocalized structure

 --------------------------------------------------------
   Core                      6.99716 ( 99.959% of   7)
   Valence Lewis            20.88114 ( 94.914% of  22)
  ==================       ============================
   Total Lewis              27.87830 ( 96.132% of  29)
  -----------------------------------------------------
   Valence non-Lewis         0.59255 (  2.043% of  29)
   Rydberg non-Lewis         0.52915 (  1.825% of  29)
  ==================       ============================
   Total non-Lewis           1.12170 (  3.868% of  29)
 --------------------------------------------------------


       (Occupancy)   Bond orbital/ Coefficients/ Hybrids
 ---------------------------------------------------------------------------------
     1. (0.99632) BD ( 1) O   1 - C   2  
                ( 68.21%)   0.8259* O   1 s( 34.16%)p 1.93( 65.78%)d 0.00(  0.06%)
                                            0.0001 -0.5844 -0.0007  0.7627  0.0024
                                           -0.0456  0.0044 -0.2721 -0.0007  0.0089
                                            0.0155 -0.0071 -0.0141  0.0076
                ( 31.79%)   0.5638* C   2 s( 19.89%)p 4.01( 79.83%)d 0.01(  0.28%)
                                            0.0001 -0.4437 -0.0452 -0.8506 -0.0281
                                            0.0246  0.0142  0.2706  0.0065  0.0033
                                            0.0271 -0.0012 -0.0419  0.0186
     2. (0.99423) BD ( 1) O   1 - H   8  
                ( 72.88%)   0.8537* O   1 s( 20.07%)p 3.98( 79.86%)d 0.00(  0.08%)
                                            0.0002  0.4475  0.0213  0.4773  0.0306
                                            0.7086  0.0205  0.2595  0.0012  0.0109
                                            0.0051  0.0168 -0.0170 -0.0066
                ( 27.12%)   0.5208* H   8 s( 99.64%)p 0.00(  0.36%)
                                            0.9901 -0.1268 -0.0307 -0.0490 -0.0153
     3. (0.98710) BD ( 1) C   2 - C   3  
                ( 49.30%)   0.7021* C   2 s( 28.27%)p 2.54( 71.68%)d 0.00(  0.05%)
                                            0.0002  0.5316  0.0088 -0.3849  0.0317
                                           -0.7030 -0.0119 -0.2708 -0.0012  0.0144
                                            0.0067  0.0109 -0.0099 -0.0065
                ( 50.70%)   0.7121* C   3 s( 28.61%)p 2.49( 71.34%)d 0.00(  0.04%)
                                            0.0005  0.5349  0.0000  0.4073  0.0252
                                            0.6851 -0.0100  0.2782  0.0054  0.0137
                                            0.0052  0.0102 -0.0086 -0.0072
     4. (0.98878) BD ( 1) C   2 - C   7  
                ( 49.26%)   0.7019* C   2 s( 28.89%)p 2.46( 71.06%)d 0.00(  0.05%)
                                            0.0002  0.5375 -0.0054 -0.3510  0.0159
                                            0.7100  0.0108 -0.2881  0.0002 -0.0137
                                            0.0072 -0.0105 -0.0089 -0.0071
                ( 50.74%)   0.7123* C   7 s( 27.82%)p 2.59( 72.14%)d 0.00(  0.04%)
                                            0.0004  0.5274  0.0023  0.3885  0.0283
                                           -0.7002  0.0037  0.2816  0.0063 -0.0127
                                            0.0051 -0.0102 -0.0093 -0.0075
     5. (0.98721) BD ( 1) C   2 - H   9  
                ( 59.55%)   0.7717* C   2 s( 22.97%)p 3.35( 76.98%)d 0.00(  0.05%)
                                           -0.0003  0.4788 -0.0219  0.0304  0.0139
                                            0.0081 -0.0023  0.8765 -0.0164  0.0007
                                           -0.0019 -0.0003 -0.0010  0.0224
                ( 40.45%)   0.6360* H   9 s( 99.92%)p 0.00(  0.08%)
                                            0.9981 -0.0552 -0.0001 -0.0002 -0.0289
     6. (0.98886) BD ( 1) C   3 - C   4  
                ( 49.98%)   0.7070* C   3 s( 27.83%)p 2.59( 72.13%)d 0.00(  0.04%)
                                            0.0002  0.5275  0.0040 -0.8219 -0.0081
                                           -0.0091 -0.0280  0.2116  0.0029 -0.0020
                                           -0.0092  0.0009  0.0164 -0.0084
                ( 50.02%)   0.7073* C   4 s( 27.51%)p 2.63( 72.44%)d 0.00(  0.04%)
                                            0.0002  0.5245  0.0027  0.8221  0.0089
                                           -0.0154 -0.0285 -0.2176 -0.0068  0.0008
                                           -0.0094 -0.0003  0.0167 -0.0086
     7. (0.98910) BD ( 1) C   3 - H  10  
                ( 60.47%)   0.7777* C   3 s( 21.73%)p 3.60( 78.22%)d 0.00(  0.05%)
                                            0.0001 -0.4662  0.0042 -0.0736 -0.0085
                                            0.0508  0.0172  0.8797 -0.0019  0.0004
                                            0.0028 -0.0003 -0.0004 -0.0211
                ( 39.53%)   0.6287* H  10 s( 99.92%)p 0.00(  0.08%)
                                           -0.9995  0.0146  0.0046 -0.0013 -0.0278
     8. (0.99020) BD ( 1) C   3 - H  11  
                ( 59.83%)   0.7735* C   3 s( 21.76%)p 3.59( 78.20%)d 0.00(  0.04%)
                                            0.0001 -0.4664 -0.0048 -0.3896  0.0045
                                            0.7256 -0.0094 -0.3212  0.0172  0.0133
                                           -0.0058  0.0109  0.0075  0.0058
                ( 40.17%)   0.6338* H  11 s( 99.93%)p 0.00(  0.07%)
                                           -0.9991  0.0314  0.0141 -0.0215  0.0086
     9. (0.99035) BD ( 1) C   4 - C   5  
                ( 50.16%)   0.7082* C   4 s( 28.11%)p 2.56( 71.85%)d 0.00(  0.04%)
                                            0.0003  0.5302  0.0032 -0.3983 -0.0271
                                            0.6946 -0.0060 -0.2767 -0.0074 -0.0125
                                            0.0049 -0.0103 -0.0092 -0.0070
                ( 49.84%)   0.7060* C   5 s( 28.00%)p 2.57( 71.96%)d 0.00(  0.04%)
                                            0.0003  0.5291  0.0031  0.3748 -0.0183
                                           -0.7099 -0.0214  0.2726  0.0046 -0.0141
                                            0.0060 -0.0094 -0.0077 -0.0074
    10. (0.98875) BD ( 1) C   4 - H  12  
                ( 60.51%)   0.7779* C   4 s( 22.21%)p 3.50( 77.75%)d 0.00(  0.04%)
                                           -0.0002  0.4711 -0.0093 -0.0696 -0.0078
                                           -0.0502 -0.0137  0.8774 -0.0082  0.0007
                                           -0.0021 -0.0010 -0.0002  0.0208
                ( 39.49%)   0.6284* H  12 s( 99.92%)p 0.00(  0.08%)
                                            0.9988 -0.0412  0.0033  0.0025 -0.0279
    11. (0.99014) BD ( 1) C   4 - H  13  
                ( 59.74%)   0.7729* C   4 s( 22.13%)p 3.52( 77.83%)d 0.00(  0.04%)
                                            0.0001 -0.4704 -0.0057  0.3989 -0.0048
                                            0.7166 -0.0098  0.3247 -0.0144 -0.0134
                                           -0.0057 -0.0108  0.0084  0.0055
                ( 40.26%)   0.6345* H  13 s( 99.93%)p 0.00(  0.07%)
                                           -0.9992  0.0295 -0.0130 -0.0223 -0.0083
    12. (0.99043) BD ( 1) C   5 - C   6  
                ( 50.18%)   0.7084* C   5 s( 28.34%)p 2.53( 71.62%)d 0.00(  0.04%)
                                            0.0003  0.5324  0.0013  0.3861 -0.0189
                                            0.7032  0.0197  0.2679  0.0036  0.0141
                                            0.0062  0.0091 -0.0070 -0.0073
                ( 49.82%)   0.7058* C   6 s( 28.02%)p 2.57( 71.93%)d 0.00(  0.04%)
                                            0.0003  0.5293  0.0054 -0.4159 -0.0282
                                           -0.6872  0.0039 -0.2705 -0.0087  0.0131
                                            0.0050  0.0100 -0.0089 -0.0074
    13. (0.98951) BD ( 1) C   5 - H  14  
                ( 60.14%)   0.7755* C   5 s( 21.86%)p 3.57( 78.10%)d 0.00(  0.05%)
                                            0.0001 -0.4675  0.0060  0.0252  0.0164
                                            0.0038 -0.0008  0.8832 -0.0012  0.0001
                                            0.0006 -0.0004 -0.0004 -0.0215
                ( 39.86%)   0.6314* H  14 s( 99.92%)p 0.00(  0.08%)
                                           -0.9994  0.0219 -0.0019  0.0003 -0.0279
    14. (0.99145) BD ( 1) C   5 - H  15  
                ( 59.06%)   0.7685* C   5 s( 21.77%)p 3.59( 78.19%)d 0.00(  0.04%)
                                            0.0002 -0.4665 -0.0037  0.8416 -0.0153
                                           -0.0065 -0.0004 -0.2704  0.0146  0.0002
                                            0.0101  0.0001 -0.0166  0.0069
                ( 40.94%)   0.6398* H  15 s( 99.93%)p 0.00(  0.07%)
                                           -0.9985  0.0477 -0.0257  0.0007  0.0068
    15. (0.98873) BD ( 1) C   6 - C   7  
                ( 49.96%)   0.7068* C   6 s( 27.63%)p 2.62( 72.32%)d 0.00(  0.04%)
                                            0.0002  0.5257  0.0022  0.8215  0.0090
                                           -0.0069  0.0270 -0.2177 -0.0070 -0.0023
                                           -0.0093  0.0008  0.0164 -0.0085
                ( 50.04%)   0.7074* C   7 s( 27.87%)p 2.59( 72.09%)d 0.00(  0.04%)
                                            0.0002  0.5279  0.0062 -0.8210 -0.0113
                                            0.0273  0.0251  0.2130  0.0042  0.0014
                                           -0.0093 -0.0006  0.0161 -0.0085
    16. (0.99056) BD ( 1) C   6 - H  16  
                ( 59.52%)   0.7715* C   6 s( 22.10%)p 3.52( 77.86%)d 0.00(  0.04%)
                                           -0.0002  0.4700  0.0058 -0.3819  0.0060
                                            0.7229 -0.0103 -0.3312  0.0149 -0.0130
                                            0.0056 -0.0108 -0.0086 -0.0052
                ( 40.48%)   0.6363* H  16 s( 99.93%)p 0.00(  0.07%)
                                            0.9990 -0.0362  0.0122 -0.0226  0.0081
    17. (0.98860) BD ( 1) C   6 - H  17  
                ( 60.51%)   0.7779* C   6 s( 22.21%)p 3.50( 77.74%)d 0.00(  0.04%)
                                           -0.0001  0.4712 -0.0095 -0.0689 -0.0068
                                            0.0596  0.0144  0.8768 -0.0083 -0.0006
                                           -0.0022  0.0008 -0.0002  0.0207
                ( 39.49%)   0.6284* H  17 s( 99.92%)p 0.00(  0.08%)
                                            0.9984 -0.0489  0.0030 -0.0034 -0.0278
    18. (0.98929) BD ( 1) C   7 - H  18  
                ( 59.67%)   0.7725* C   7 s( 22.23%)p 3.50( 77.73%)d 0.00(  0.04%)
                                           -0.0002  0.4715  0.0037  0.4098 -0.0111
                                            0.7109 -0.0114  0.3215 -0.0177  0.0129
                                            0.0059  0.0101 -0.0071 -0.0058
                ( 40.33%)   0.6351* H  18 s( 99.93%)p 0.00(  0.07%)
                                            0.9963 -0.0820 -0.0131 -0.0224 -0.0084
    19. (0.98898) BD ( 1) C   7 - H  19  
                ( 60.41%)   0.7772* C   7 s( 22.05%)p 3.53( 77.91%)d 0.00(  0.04%)
                                            0.0001 -0.4695  0.0045 -0.0757 -0.0080
                                           -0.0426 -0.0148  0.8782  0.0004 -0.0004
                                            0.0028 -0.0001 -0.0003 -0.0208
                ( 39.59%)   0.6292* H  19 s( 99.92%)p 0.00(  0.08%)
                                           -0.9994  0.0212  0.0045  0.0016 -0.0276
    20. (0.99987) CR ( 1) O   1           s(100.00%)p 0.00(  0.00%)
                                            1.0000 -0.0000 -0.0000 -0.0002 -0.0000
                                           -0.0001 -0.0000 -0.0001  0.0000 -0.0000
                                           -0.0000 -0.0000  0.0000 -0.0000
    21. (0.99947) CR ( 1) C   2           s(100.00%)p 0.00(  0.00%)
                                            1.0000 -0.0001 -0.0000  0.0003 -0.0000
                                           -0.0000 -0.0000  0.0003 -0.0000  0.0000
                                           -0.0000  0.0000  0.0000  0.0000
    22. (0.99952) CR ( 1) C   3           s(100.00%)p 0.00(  0.00%)
                                            1.0000 -0.0002 -0.0000 -0.0000 -0.0000
                                           -0.0005  0.0000 -0.0003 -0.0000 -0.0000
                                           -0.0000 -0.0000  0.0000  0.0000
    23. (0.99958) CR ( 1) C   4           s(100.00%)p 0.00(  0.00%)
                                            1.0000 -0.0001 -0.0000 -0.0001  0.0000
                                           -0.0003  0.0000  0.0002  0.0000  0.0000
                                            0.0000  0.0000 -0.0000  0.0000
    24. (0.99957) CR ( 1) C   5           s(100.00%)p 0.00(  0.00%)
                                            1.0000 -0.0002 -0.0000 -0.0004  0.0000
                                           -0.0000 -0.0000 -0.0002 -0.0000 -0.0000
                                           -0.0000 -0.0000  0.0000  0.0000
    25. (0.99959) CR ( 1) C   6           s(100.00%)p 0.00(  0.00%)
                                            1.0000 -0.0001 -0.0000 -0.0001  0.0000
                                            0.0004 -0.0000  0.0002  0.0000 -0.0000
                                            0.0000 -0.0000 -0.0000  0.0000
    26. (0.99955) CR ( 1) C   7           s(100.00%)p 0.00(  0.00%)
                                            1.0000 -0.0002 -0.0000  0.0001 -0.0000
                                            0.0004 -0.0000 -0.0001 -0.0000  0.0000
                                            0.0000  0.0000 -0.0000  0.0000
    27. (0.98932) LP ( 1) O   1           s( 45.77%)p 1.18( 54.20%)d 0.00(  0.03%)
                                            0.0000  0.6765 -0.0081  0.3371 -0.0054
                                           -0.4986  0.0046 -0.4239  0.0048  0.0114
                                            0.0063 -0.0101  0.0056 -0.0017
    28. (0.97846) LP ( 2) O   1           s(  0.02%)p99.99( 99.93%)d 1.90(  0.05%)
                                            0.0001  0.0139  0.0066  0.2747 -0.0064
                                           -0.4955  0.0074  0.8234 -0.0115  0.0085
                                           -0.0033  0.0077  0.0056  0.0167
    29. (0.00238) RY*( 1) O   1           s( 52.83%)p 0.88( 46.70%)d 0.01(  0.47%)
                                            0.0000 -0.0110  0.7268 -0.0212  0.3106
                                           -0.0246  0.5784 -0.0181 -0.1861  0.0005
                                            0.0640  0.0068 -0.0003 -0.0237
    30. (0.00089) RY*( 2) O   1           s(  5.58%)p15.93( 88.96%)d 0.98(  5.46%)
                                            0.0000 -0.0054  0.2363 -0.0040  0.5028
                                           -0.0164 -0.3110  0.0025  0.7347  0.1362
                                           -0.1371 -0.0159 -0.0379  0.1247
    31. (0.00072) RY*( 3) O   1           s( 19.10%)p 3.63( 69.38%)d 0.60( 11.52%)
                                           -0.0000  0.0040  0.4370  0.0017 -0.0079
                                            0.0013 -0.7055 -0.0032 -0.4427  0.2873
                                            0.1237 -0.0416  0.0383 -0.1188
    32. (0.00008) RY*( 4) O   1           s( 21.55%)p 3.29( 71.00%)d 0.35(  7.45%)
    33. (0.00000) RY*( 5) O   1           s(  0.67%)p19.56( 13.01%)d99.99( 86.32%)
    34. (0.00001) RY*( 6) O   1           s(  0.01%)p 1.00(  5.49%)d17.22( 94.50%)
    35. (0.00000) RY*( 7) O   1           s(  0.07%)p 3.13(  0.21%)d99.99( 99.72%)
    36. (0.00001) RY*( 8) O   1           s(  0.04%)p12.92(  0.58%)d99.99( 99.38%)
    37. (0.00000) RY*( 9) O   1           s(  0.13%)p38.19(  4.90%)d99.99( 94.97%)
    38. (0.00322) RY*( 1) C   2           s(  0.40%)p99.99( 93.62%)d14.83(  5.97%)
                                            0.0000 -0.0428  0.0469 -0.0071  0.8437
                                            0.0195 -0.3932  0.0023 -0.2635  0.1648
                                           -0.0413 -0.0550 -0.1340  0.0993
    39. (0.00237) RY*( 2) C   2           s( 19.00%)p 3.80( 72.20%)d 0.46(  8.81%)
                                           -0.0000  0.0034  0.4358 -0.0257 -0.4126
                                            0.0123 -0.6491  0.0107 -0.3598  0.0971
                                            0.1865 -0.0462  0.1830 -0.0907
    40. (0.00150) RY*( 3) C   2           s(  8.35%)p 8.94( 74.68%)d 2.03( 16.96%)
                                            0.0000 -0.0007  0.2890 -0.0169  0.0503
                                            0.0112 -0.3019  0.0259  0.8075  0.2213
                                           -0.2625 -0.0974 -0.0373 -0.2021
    41. (0.00089) RY*( 4) C   2           s( 35.33%)p 0.71( 25.14%)d 1.12( 39.53%)
                                            0.0000 -0.0167  0.5942 -0.0167  0.2688
                                            0.0014  0.4210  0.0340 -0.0236 -0.1155
                                            0.3856  0.0592  0.0829 -0.4720
    42. (0.00054) RY*( 5) C   2           s(  2.41%)p 5.88( 14.20%)d34.53( 83.39%)
                                           -0.0000  0.0044  0.1553 -0.0002 -0.0830
                                            0.0111  0.3446 -0.0051 -0.1274  0.8779
                                           -0.0328 -0.1008  0.0648  0.2185
    43. (0.00041) RY*( 6) C   2           s( 22.76%)p 0.16(  3.74%)d 3.23( 73.49%)
                                           -0.0000 -0.0112  0.4770 -0.0423  0.0341
                                            0.0029  0.1438  0.0066 -0.1173 -0.2622
                                           -0.6315  0.2494  0.2477  0.3793
    44. (0.00029) RY*( 7) C   2           s(  5.83%)p 0.73(  4.26%)d15.43( 89.92%)
                                            0.0000  0.0112  0.2411  0.0297 -0.1741
                                            0.0026  0.0269 -0.0022 -0.1031 -0.0060
                                           -0.0787  0.1768 -0.9278  0.0285
    45. (0.00014) RY*( 8) C   2           s(  2.40%)p 0.78(  1.87%)d39.94( 95.73%)
                                            0.0000  0.0011  0.1548 -0.0013 -0.0287
                                           -0.0189  0.1163 -0.0007 -0.0634 -0.2197
                                           -0.0884 -0.9339 -0.1091  0.1305
    46. (0.00006) RY*( 9) C   2           s(  3.49%)p 3.07( 10.73%)d24.55( 85.77%)
    47. (0.00243) RY*( 1) C   3           s(  9.13%)p 9.29( 84.79%)d 0.67(  6.08%)
                                           -0.0000  0.0171  0.3017 -0.0109 -0.4302
                                            0.0296  0.6100 -0.0161 -0.5379 -0.1499
                                            0.0544 -0.0706 -0.0828 -0.1534
    48. (0.00173) RY*( 2) C   3           s(  1.11%)p85.98( 95.16%)d 3.38(  3.74%)
                                            0.0000 -0.0065  0.1050 -0.0191  0.8724
                                           -0.0081  0.1933 -0.0045 -0.3909  0.0581
                                           -0.0038 -0.1148  0.0516 -0.1346
    49. (0.00061) RY*( 3) C   3           s(  6.70%)p10.85( 72.66%)d 3.08( 20.64%)
                                            0.0000 -0.0159  0.2583  0.0129 -0.1645
                                           -0.0032 -0.6542 -0.0028 -0.5210  0.3466
                                            0.2178  0.0558  0.1093 -0.1543
    50. (0.00050) RY*( 4) C   3           s( 76.99%)p 0.20( 15.47%)d 0.10(  7.54%)
                                            0.0000 -0.0006  0.8775  0.0058  0.0643
                                           -0.0062  0.0518  0.0007  0.3845  0.1123
                                           -0.0872  0.0323  0.1777  0.1501
    51. (0.00015) RY*( 5) C   3           s(  0.15%)p13.81(  2.05%)d99.99( 97.80%)
                                            0.0000 -0.0021  0.0385  0.0051 -0.0781
                                            0.0021 -0.1177 -0.0020 -0.0225  0.2427
                                           -0.7350 -0.4710 -0.3494 -0.1871
    52. (0.00008) RY*( 6) C   3           s(  0.11%)p81.77(  8.60%)d99.99( 91.29%)
    53. (0.00008) RY*( 7) C   3           s(  0.00%)p 1.00( 11.31%)d 7.84( 88.69%)
    54. (0.00003) RY*( 8) C   3           s(  4.75%)p 1.66(  7.91%)d18.39( 87.34%)
    55. (0.00001) RY*( 9) C   3           s(  1.13%)p 1.92(  2.17%)d85.76( 96.71%)
    56. (0.00239) RY*( 1) C   4           s(  3.49%)p25.64( 89.45%)d 2.03(  7.07%)
                                           -0.0000  0.0198  0.1857  0.0185  0.3096
                                            0.0264  0.7161  0.0166  0.5334  0.1787
                                            0.0333  0.0750 -0.1093 -0.1415
    57. (0.00077) RY*( 2) C   4           s(  1.68%)p50.54( 84.76%)d 8.09( 13.56%)
                                            0.0000 -0.0035  0.1295 -0.0201  0.5592
                                            0.0090 -0.5825  0.0075  0.4416 -0.2274
                                            0.1903  0.0125  0.0927 -0.1975
    58. (0.00068) RY*( 3) C   4           s( 13.30%)p 4.59( 61.05%)d 1.93( 25.64%)
                                            0.0000 -0.0068  0.3647  0.0088 -0.6840
                                           -0.0135 -0.0247  0.0109  0.3763 -0.3426
                                            0.0255  0.1558  0.2301 -0.2474
    59. (0.00020) RY*( 4) C   4           s( 72.99%)p 0.27( 20.06%)d 0.10(  6.95%)
                                            0.0000  0.0005  0.8544 -0.0037  0.1889
                                           -0.0030  0.0670  0.0032 -0.4004 -0.0651
                                            0.0861 -0.1531  0.0565  0.1767
    60. (0.00015) RY*( 5) C   4           s(  1.51%)p 1.91(  2.90%)d63.16( 95.59%)
                                           -0.0000 -0.0002  0.1230 -0.0084  0.1466
                                            0.0042 -0.0659  0.0009 -0.0550 -0.2031
                                           -0.8005  0.4488 -0.2615 -0.0635
    61. (0.00008) RY*( 6) C   4           s(  0.01%)p 1.00(  1.26%)d78.26( 98.73%)
    62. (0.00004) RY*( 7) C   4           s(  2.25%)p13.08( 29.47%)d30.32( 68.28%)
    63. (0.00001) RY*( 8) C   4           s(  4.63%)p 2.24( 10.36%)d18.36( 85.01%)
    64. (0.00001) RY*( 9) C   4           s(  0.17%)p 4.84(  0.84%)d99.99( 98.99%)
    65. (0.00224) RY*( 1) C   5           s(  8.83%)p 9.55( 84.36%)d 0.77(  6.81%)
                                           -0.0000  0.0136  0.2968  0.0327  0.7410
                                            0.0001 -0.0069 -0.0147 -0.5415 -0.0023
                                           -0.0675  0.0012  0.1714 -0.1847
    66. (0.00079) RY*( 2) C   5           s(  0.33%)p99.99( 94.97%)d14.39(  4.71%)
                                           -0.0000 -0.0027  0.0571 -0.0038 -0.1073
                                            0.0252 -0.9610 -0.0023 -0.1182  0.0303
                                           -0.0268  0.1646 -0.1216 -0.0595
    67. (0.00066) RY*( 3) C   5           s(  7.76%)p 7.03( 54.56%)d 4.86( 37.69%)
                                            0.0000 -0.0107  0.2783 -0.0119 -0.4625
                                           -0.0056  0.2151 -0.0061 -0.5340 -0.0007
                                           -0.1518 -0.0379 -0.5222 -0.2823
    68. (0.00032) RY*( 4) C   5           s( 60.50%)p 0.39( 23.82%)d 0.26( 15.68%)
                                            0.0000  0.0031  0.7778 -0.0099  0.1582
                                            0.0018  0.0019 -0.0015  0.4616 -0.0267
                                            0.1178  0.0205 -0.3303  0.1809
    69. (0.00015) RY*( 5) C   5           s(  0.22%)p10.45(  2.32%)d99.99( 97.45%)
                                           -0.0000 -0.0002  0.0472  0.0002 -0.0124
                                            0.0094 -0.1478 -0.0015  0.0339  0.3508
                                           -0.0394 -0.9207  0.0351 -0.0309
    70. (0.00007) RY*( 6) C   5           s(  0.73%)p 1.60(  1.17%)d99.99( 98.10%)
    71. (0.00005) RY*( 7) C   5           s( 19.45%)p 0.92( 17.99%)d 3.22( 62.55%)
    72. (0.00004) RY*( 8) C   5           s(  0.10%)p99.99( 17.88%)d99.99( 82.02%)
    73. (0.00001) RY*( 9) C   5           s(  2.12%)p 1.45(  3.06%)d44.83( 94.82%)
    74. (0.00237) RY*( 1) C   6           s(  4.84%)p18.12( 87.70%)d 1.54(  7.46%)
                                           -0.0000  0.0180  0.2193  0.0159  0.3610
                                           -0.0280 -0.6532  0.0179  0.5644 -0.1833
                                            0.0371 -0.0742 -0.1272 -0.1339
    75. (0.00083) RY*( 2) C   6           s(  0.75%)p99.99( 94.48%)d 6.35(  4.77%)
                                            0.0000 -0.0016  0.0866  0.0223 -0.8786
                                            0.0156 -0.4066  0.0050  0.0820  0.0876
                                           -0.1066 -0.1084  0.1002 -0.0827
    76. (0.00068) RY*( 3) C   6           s(  6.94%)p 7.92( 55.01%)d 5.48( 38.05%)
                                            0.0000 -0.0066  0.2634 -0.0089 -0.0452
                                            0.0032  0.4745  0.0110  0.5681  0.4260
                                            0.1606 -0.1224  0.2437 -0.3143
    77. (0.00023) RY*( 4) C   6           s( 78.88%)p 0.22( 17.31%)d 0.05(  3.81%)
                                            0.0000 -0.0016  0.8881 -0.0014  0.0847
                                            0.0069 -0.0777  0.0056 -0.3998  0.1208
                                            0.0340  0.0676  0.0783  0.1081
    78. (0.00014) RY*( 5) C   6           s(  0.42%)p 5.00(  2.08%)d99.99( 97.51%)
                                           -0.0000 -0.0007  0.0645 -0.0082  0.1113
                                           -0.0044  0.0909 -0.0011  0.0080  0.1778
                                           -0.8377 -0.4296 -0.2387 -0.0149
    79. (0.00007) RY*( 6) C   6           s(  0.03%)p56.64(  1.90%)d99.99( 98.06%)
    80. (0.00006) RY*( 7) C   6           s(  4.28%)p 6.86( 29.35%)d15.52( 66.37%)
    81. (0.00001) RY*( 8) C   6           s(  3.89%)p 2.86( 11.11%)d21.85( 85.00%)
    82. (0.00001) RY*( 9) C   6           s(  0.01%)p 1.00(  1.18%)d83.46( 98.81%)
    83. (0.00265) RY*( 1) C   7           s(  7.02%)p12.84( 90.17%)d 0.40(  2.81%)
                                           -0.0000  0.0121  0.2647 -0.0105 -0.5087
                                           -0.0302 -0.6503 -0.0156 -0.4677  0.0886
                                            0.0340  0.0386 -0.0508 -0.1225
    84. (0.00146) RY*( 2) C   7           s(  0.06%)p99.99( 97.58%)d38.26(  2.36%)
                                            0.0000 -0.0024  0.0247 -0.0242  0.8364
                                            0.0127 -0.3168 -0.0034 -0.4184 -0.0206
                                           -0.0250  0.0741 -0.0319 -0.1268
    85. (0.00096) RY*( 3) C   7           s( 31.81%)p 1.84( 58.65%)d 0.30(  9.54%)
                                            0.0000 -0.0139  0.5638  0.0118 -0.0351
                                           -0.0048  0.6282 -0.0047 -0.4364  0.0081
                                            0.1766  0.1365  0.0138 -0.2129
    86. (0.00037) RY*( 4) C   7           s( 56.21%)p 0.64( 35.79%)d 0.14(  7.99%)
                                            0.0000  0.0014  0.7498  0.0030  0.1548
                                            0.0093 -0.2362 -0.0022  0.5273 -0.0624
                                           -0.1927  0.1152  0.1236  0.1017
    87. (0.00021) RY*( 5) C   7           s(  0.04%)p22.84(  0.83%)d99.99( 99.14%)
                                           -0.0000 -0.0016  0.0190 -0.0015  0.0505
                                           -0.0160  0.0698  0.0039  0.0238  0.9134
                                           -0.2173  0.1467 -0.2670  0.1306
    88. (0.00014) RY*( 6) C   7           s(  1.23%)p 2.19(  2.70%)d77.98( 96.07%)
                                            0.0000  0.0008  0.1110 -0.0063  0.1067
                                            0.0036 -0.0963  0.0006  0.0792  0.3043
                                            0.7367 -0.4712  0.2743  0.1677
    89. (0.00007) RY*( 7) C   7           s(  2.57%)p 0.07(  0.18%)d37.80( 97.25%)
    90. (0.00004) RY*( 8) C   7           s(  0.61%)p22.72( 13.84%)d99.99( 85.56%)
    91. (0.00001) RY*( 9) C   7           s(  0.47%)p 0.86(  0.41%)d99.99( 99.12%)
    92. (0.07736) RY*( 1) H   8           s( 99.68%)p 0.00(  0.32%)
                                            0.1301  0.9899  0.0282  0.0454  0.0182
    93. (0.00077) RY*( 2) H   8           s(  0.00%)p 1.00(100.00%)
                                            0.0032 -0.0001 -0.2490  0.4843 -0.8387
    94. (0.00045) RY*( 3) H   8           s(  0.00%)p 1.00(100.00%)
                                           -0.0028  0.0058  0.7796 -0.4136 -0.4703
    95. (0.00002) RY*( 4) H   8           s(  0.67%)p99.99( 99.33%)
    96. (0.07029) RY*( 1) H   9           s( 99.96%)p 0.00(  0.04%)
                                            0.0558  0.9982  0.0018  0.0076  0.0193
    97. (0.00009) RY*( 2) H   9           s(  0.00%)p 1.00(100.00%)
    98. (0.00003) RY*( 3) H   9           s(  0.00%)p 1.00(100.00%)
    99. (0.00002) RY*( 4) H   9           s(  0.12%)p99.99( 99.88%)
   100. (0.00992) RY*( 1) H  10           s( 99.73%)p 0.00(  0.27%)
                                            0.0157  0.9985 -0.0094  0.0274 -0.0432
   101. (0.00010) RY*( 2) H  10           s(  0.15%)p99.99( 99.85%)
   102. (0.00007) RY*( 3) H  10           s(  0.00%)p 1.00(100.00%)
   103. (0.00002) RY*( 4) H  10           s(  0.20%)p99.99( 99.80%)
   104. (0.03812) RY*( 1) H  11           s( 99.96%)p 0.00(  0.04%)
                                            0.0319  0.9993  0.0109 -0.0140  0.0107
   105. (0.00009) RY*( 2) H  11           s(  0.00%)p 1.00(100.00%)
   106. (0.00007) RY*( 3) H  11           s(  0.00%)p 1.00(100.00%)
   107. (0.00002) RY*( 4) H  11           s(  0.11%)p99.99( 99.89%)
   108. (0.04706) RY*( 1) H  12           s( 99.92%)p 0.00(  0.08%)
                                            0.0420  0.9987  0.0016  0.0074  0.0268
   109. (0.00009) RY*( 2) H  12           s(  0.02%)p99.99( 99.98%)
   110. (0.00006) RY*( 3) H  12           s(  0.00%)p 1.00(100.00%)
   111. (0.00002) RY*( 4) H  12           s(  0.13%)p99.99( 99.87%)
   112. (0.03725) RY*( 1) H  13           s( 99.96%)p 0.00(  0.04%)
                                            0.0301  0.9993 -0.0057 -0.0191 -0.0061
   113. (0.00009) RY*( 2) H  13           s(  0.00%)p 1.00(100.00%)
   114. (0.00007) RY*( 3) H  13           s(  0.00%)p 1.00(100.00%)
   115. (0.00002) RY*( 4) H  13           s(  0.11%)p99.99( 99.89%)
   116. (0.02035) RY*( 1) H  14           s( 99.88%)p 0.00(  0.12%)
                                            0.0228  0.9991  0.0148  0.0021 -0.0316
   117. (0.00010) RY*( 2) H  14           s(  0.05%)p99.99( 99.95%)
   118. (0.00007) RY*( 3) H  14           s(  0.00%)p 1.00(100.00%)
   119. (0.00002) RY*( 4) H  14           s(  0.15%)p99.99( 99.85%)
   120. (0.06574) RY*( 1) H  15           s( 99.97%)p 0.00(  0.03%)
                                            0.0482  0.9987 -0.0175 -0.0012  0.0042
   121. (0.00009) RY*( 2) H  15           s(  0.00%)p 1.00(100.00%)
   122. (0.00006) RY*( 3) H  15           s(  0.00%)p 1.00(100.00%)
   123. (0.00002) RY*( 4) H  15           s(  0.10%)p99.99( 99.90%)
   124. (0.04864) RY*( 1) H  16           s( 99.96%)p 0.00(  0.04%)
                                            0.0367  0.9991 -0.0050  0.0179 -0.0040
   125. (0.00009) RY*( 2) H  16           s(  0.00%)p 1.00(100.00%)
   126. (0.00006) RY*( 3) H  16           s(  0.00%)p 1.00(100.00%)
   127. (0.00002) RY*( 4) H  16           s(  0.11%)p99.99( 99.89%)
   128. (0.05647) RY*( 1) H  17           s( 99.94%)p 0.00(  0.06%)
                                            0.0496  0.9985  0.0038 -0.0030  0.0244
   129. (0.00009) RY*( 2) H  17           s(  0.01%)p99.99( 99.99%)
   130. (0.00006) RY*( 3) H  17           s(  0.00%)p 1.00(100.00%)
   131. (0.00002) RY*( 4) H  17           s(  0.13%)p99.99( 99.87%)
   132. (0.10477) RY ( 1) H  18           s( 99.95%)p 0.00(  0.05%)
                                            0.0825  0.9964  0.0184  0.0086  0.0067
   133. (0.00009) RY*( 2) H  18           s(  0.00%)p 1.00(100.00%)
   134. (0.00007) RY*( 3) H  18           s(  0.01%)p99.99( 99.99%)
   135. (0.00002) RY*( 4) H  18           s(  0.11%)p99.99( 99.89%)
   136. (0.01669) RY*( 1) H  19           s( 99.87%)p 0.00(  0.13%)
                                            0.0221  0.9991 -0.0024 -0.0108 -0.0348
   137. (0.00010) RY*( 2) H  19           s(  0.04%)p99.99( 99.96%)
   138. (0.00006) RY*( 3) H  19           s(  0.00%)p 1.00(100.00%)
   139. (0.00002) RY*( 4) H  19           s(  0.17%)p99.99( 99.83%)
   140. (0.01314) BD*( 1) O   1 - C   2  
                ( 31.79%)   0.5638* O   1 s( 34.16%)p 1.93( 65.78%)d 0.00(  0.06%)
                                           -0.0001  0.5844  0.0007 -0.7627 -0.0024
                                            0.0456 -0.0044  0.2721  0.0007 -0.0089
                                           -0.0155  0.0071  0.0141 -0.0076
                ( 68.21%)  -0.8259* C   2 s( 19.89%)p 4.01( 79.83%)d 0.01(  0.28%)
                                           -0.0001  0.4437  0.0452  0.8506  0.0281
                                           -0.0246 -0.0142 -0.2706 -0.0065 -0.0033
                                           -0.0271  0.0012  0.0419 -0.0186
   141. (0.08253) BD*( 1) O   1 - H   8  
                ( 27.12%)   0.5208* O   1 s( 20.07%)p 3.98( 79.86%)d 0.00(  0.08%)
                                           -0.0002 -0.4475 -0.0213 -0.4773 -0.0306
                                           -0.7086 -0.0205 -0.2595 -0.0012 -0.0109
                                           -0.0051 -0.0168  0.0170  0.0066
                ( 72.88%)  -0.8537* H   8 s( 99.64%)p 0.00(  0.36%)
                                           -0.9901  0.1268  0.0307  0.0490  0.0153
   142. (0.01309) BD*( 1) C   2 - C   3  
                ( 50.70%)   0.7121* C   2 s( 28.27%)p 2.54( 71.68%)d 0.00(  0.05%)
                                            0.0002  0.5316  0.0088 -0.3849  0.0317
                                           -0.7030 -0.0119 -0.2708 -0.0012  0.0144
                                            0.0067  0.0109 -0.0099 -0.0065
                ( 49.30%)  -0.7021* C   3 s( 28.61%)p 2.49( 71.34%)d 0.00(  0.04%)
                                            0.0005  0.5349  0.0000  0.4073  0.0252
                                            0.6851 -0.0100  0.2782  0.0054  0.0137
                                            0.0052  0.0102 -0.0086 -0.0072
   143. (0.01664) BD*( 1) C   2 - C   7  
                ( 50.74%)   0.7123* C   2 s( 28.89%)p 2.46( 71.06%)d 0.00(  0.05%)
                                            0.0002  0.5375 -0.0054 -0.3510  0.0159
                                            0.7100  0.0108 -0.2881  0.0002 -0.0137
                                            0.0072 -0.0105 -0.0089 -0.0071
                ( 49.26%)  -0.7019* C   7 s( 27.82%)p 2.59( 72.14%)d 0.00(  0.04%)
                                            0.0004  0.5274  0.0023  0.3885  0.0283
                                           -0.7002  0.0037  0.2816  0.0063 -0.0127
                                            0.0051 -0.0102 -0.0093 -0.0075
   144. (0.05006) BD*( 1) C   2 - H   9  
                ( 40.45%)   0.6360* C   2 s( 22.97%)p 3.35( 76.98%)d 0.00(  0.05%)
                                            0.0003 -0.4788  0.0219 -0.0304 -0.0139
                                           -0.0081  0.0023 -0.8765  0.0164 -0.0007
                                            0.0019  0.0003  0.0010 -0.0224
                ( 59.55%)  -0.7717* H   9 s( 99.92%)p 0.00(  0.08%)
                                           -0.9981  0.0552  0.0001  0.0002  0.0289
   145. (0.00735) BD*( 1) C   3 - C   4  
                ( 50.02%)   0.7073* C   3 s( 27.83%)p 2.59( 72.13%)d 0.00(  0.04%)
                                            0.0002  0.5275  0.0040 -0.8219 -0.0081
                                           -0.0091 -0.0280  0.2116  0.0029 -0.0020
                                           -0.0092  0.0009  0.0164 -0.0084
                ( 49.98%)  -0.7070* C   4 s( 27.51%)p 2.63( 72.44%)d 0.00(  0.04%)
                                            0.0002  0.5245  0.0027  0.8221  0.0089
                                           -0.0154 -0.0285 -0.2176 -0.0068  0.0008
                                           -0.0094 -0.0003  0.0167 -0.0086
   146. (0.01222) BD*( 1) C   3 - H  10  
                ( 39.53%)   0.6287* C   3 s( 21.73%)p 3.60( 78.22%)d 0.00(  0.05%)
                                           -0.0001  0.4662 -0.0042  0.0736  0.0085
                                           -0.0508 -0.0172 -0.8797  0.0019 -0.0004
                                           -0.0028  0.0003  0.0004  0.0211
                ( 60.47%)  -0.7777* H  10 s( 99.92%)p 0.00(  0.08%)
                                            0.9995 -0.0146 -0.0046  0.0013  0.0278
   147. (0.04198) BD*( 1) C   3 - H  11  
                ( 40.17%)   0.6338* C   3 s( 21.76%)p 3.59( 78.20%)d 0.00(  0.04%)
                                           -0.0001  0.4664  0.0048  0.3896 -0.0045
                                           -0.7256  0.0094  0.3212 -0.0172 -0.0133
                                            0.0058 -0.0109 -0.0075 -0.0058
                ( 59.83%)  -0.7735* H  11 s( 99.93%)p 0.00(  0.07%)
                                            0.9991 -0.0314 -0.0141  0.0215 -0.0086
   148. (0.00802) BD*( 1) C   4 - C   5  
                ( 49.84%)   0.7060* C   4 s( 28.11%)p 2.56( 71.85%)d 0.00(  0.04%)
                                           -0.0003 -0.5302 -0.0032  0.3983  0.0271
                                           -0.6946  0.0060  0.2767  0.0074  0.0125
                                           -0.0049  0.0103  0.0092  0.0070
                ( 50.16%)  -0.7082* C   5 s( 28.00%)p 2.57( 71.96%)d 0.00(  0.04%)
                                           -0.0003 -0.5291 -0.0031 -0.3748  0.0183
                                            0.7099  0.0214 -0.2726 -0.0046  0.0141
                                           -0.0060  0.0094  0.0077  0.0074
   149. (0.03448) BD*( 1) C   4 - H  12  
                ( 39.49%)   0.6284* C   4 s( 22.21%)p 3.50( 77.75%)d 0.00(  0.04%)
                                            0.0002 -0.4711  0.0093  0.0696  0.0078
                                            0.0502  0.0137 -0.8774  0.0082 -0.0007
                                            0.0021  0.0010  0.0002 -0.0208
                ( 60.51%)  -0.7779* H  12 s( 99.92%)p 0.00(  0.08%)
                                           -0.9988  0.0412 -0.0033 -0.0025  0.0279
   150. (0.03460) BD*( 1) C   4 - H  13  
                ( 40.26%)   0.6345* C   4 s( 22.13%)p 3.52( 77.83%)d 0.00(  0.04%)
                                           -0.0001  0.4704  0.0057 -0.3989  0.0048
                                           -0.7166  0.0098 -0.3247  0.0144  0.0134
                                            0.0057  0.0108 -0.0084 -0.0055
                ( 59.74%)  -0.7729* H  13 s( 99.93%)p 0.00(  0.07%)
                                            0.9992 -0.0295  0.0130  0.0223  0.0083
   151. (0.00765) BD*( 1) C   5 - C   6  
                ( 49.82%)   0.7058* C   5 s( 28.34%)p 2.53( 71.62%)d 0.00(  0.04%)
                                           -0.0003 -0.5324 -0.0013 -0.3861  0.0189
                                           -0.7032 -0.0197 -0.2679 -0.0036 -0.0141
                                           -0.0062 -0.0091  0.0070  0.0073
                ( 50.18%)  -0.7084* C   6 s( 28.02%)p 2.57( 71.93%)d 0.00(  0.04%)
                                           -0.0003 -0.5293 -0.0054  0.4159  0.0282
                                            0.6872 -0.0039  0.2705  0.0087 -0.0131
                                           -0.0050 -0.0100  0.0089  0.0074
   152. (0.01765) BD*( 1) C   5 - H  14  
                ( 39.86%)   0.6314* C   5 s( 21.86%)p 3.57( 78.10%)d 0.00(  0.05%)
                                           -0.0001  0.4675 -0.0060 -0.0252 -0.0164
                                           -0.0038  0.0008 -0.8832  0.0012 -0.0001
                                           -0.0006  0.0004  0.0004  0.0215
                ( 60.14%)  -0.7755* H  14 s( 99.92%)p 0.00(  0.08%)
                                            0.9994 -0.0219  0.0019 -0.0003  0.0279
   153. (0.06136) BD*( 1) C   5 - H  15  
                ( 40.94%)   0.6398* C   5 s( 21.77%)p 3.59( 78.19%)d 0.00(  0.04%)
                                           -0.0002  0.4665  0.0037 -0.8416  0.0153
                                            0.0065  0.0004  0.2704 -0.0146 -0.0002
                                           -0.0101 -0.0001  0.0166 -0.0069
                ( 59.06%)  -0.7685* H  15 s( 99.93%)p 0.00(  0.07%)
                                            0.9985 -0.0477  0.0257 -0.0007 -0.0068
   154. (0.00847) BD*( 1) C   6 - C   7  
                ( 50.04%)   0.7074* C   6 s( 27.63%)p 2.62( 72.32%)d 0.00(  0.04%)
                                            0.0002  0.5257  0.0022  0.8215  0.0090
                                           -0.0069  0.0270 -0.2177 -0.0070 -0.0023
                                           -0.0093  0.0008  0.0164 -0.0085
                ( 49.96%)  -0.7068* C   7 s( 27.87%)p 2.59( 72.09%)d 0.00(  0.04%)
                                            0.0002  0.5279  0.0062 -0.8210 -0.0113
                                            0.0273  0.0251  0.2130  0.0042  0.0014
                                           -0.0093 -0.0006  0.0161 -0.0085
   155. (0.04381) BD*( 1) C   6 - H  16  
                ( 40.48%)   0.6363* C   6 s( 22.10%)p 3.52( 77.86%)d 0.00(  0.04%)
                                            0.0002 -0.4700 -0.0058  0.3819 -0.0060
                                           -0.7229  0.0103  0.3312 -0.0149  0.0130
                                           -0.0056  0.0108  0.0086  0.0052
                ( 59.52%)  -0.7715* H  16 s( 99.93%)p 0.00(  0.07%)
                                           -0.9990  0.0362 -0.0122  0.0226 -0.0081
   156. (0.04005) BD*( 1) C   6 - H  17  
                ( 39.49%)   0.6284* C   6 s( 22.21%)p 3.50( 77.74%)d 0.00(  0.04%)
                                            0.0001 -0.4712  0.0095  0.0689  0.0068
                                           -0.0596 -0.0144 -0.8768  0.0083  0.0006
                                            0.0022 -0.0008  0.0002 -0.0207
                ( 60.51%)  -0.7779* H  17 s( 99.92%)p 0.00(  0.08%)
                                           -0.9984  0.0489 -0.0030  0.0034  0.0278
   157. (0.08318) BD*( 1) C   7 - H  18  
                ( 40.33%)   0.6351* C   7 s( 22.23%)p 3.50( 77.73%)d 0.00(  0.04%)
                                            0.0002 -0.4715 -0.0037 -0.4098  0.0111
                                           -0.7109  0.0114 -0.3215  0.0177 -0.0129
                                           -0.0059 -0.0101  0.0071  0.0058
                ( 59.67%)  -0.7725* H  18 s( 99.93%)p 0.00(  0.07%)
                                           -0.9963  0.0820  0.0131  0.0224  0.0084
   158. (0.01627) BD*( 1) C   7 - H  19  
                ( 39.59%)   0.6292* C   7 s( 22.05%)p 3.53( 77.91%)d 0.00(  0.04%)
                                           -0.0001  0.4695 -0.0045  0.0757  0.0080
                                            0.0426  0.0148 -0.8782 -0.0004  0.0004
                                           -0.0028  0.0001  0.0003  0.0208
                ( 60.41%)  -0.7772* H  19 s( 99.92%)p 0.00(  0.08%)
                                            0.9994 -0.0212 -0.0045 -0.0016  0.0276


 NHO Directionality and "Bond Bending" (deviations from line of nuclear centers)

         [Thresholds for printing:  angular deviation  >  1.0 degree]
                                    hybrid p-character > 25.0%
                                    orbital occupancy  >  0.10e

                                Line of Centers        Hybrid 1              Hybrid 2
                                ---------------  -------------------   ------------------
                NBO               Theta   Phi    Theta   Phi    Dev    Theta   Phi    Dev
 ========================================================================================
     1. BD (   1) O   1 - C   2    71.6  176.6    70.4  176.9   1.2    107.5  357.5   1.2
     2. BD (   1) O   1 - H   8    72.5   59.9    73.6   55.1   4.8      --     --    --
     3. BD (   1) C   2 - C   3   108.8  239.9   108.8  243.7   3.6     70.5   57.4   2.5
     4. BD (   1) C   2 - C   7   109.1  118.8   109.9  114.9   3.8     70.5  300.9   2.0
     5. BD (   1) C   2 - H   9     1.9  175.8     3.0    7.4   4.9      --     --    --
     6. BD (   1) C   3 - C   4    75.3  179.5    75.5  182.6   3.0    105.1  357.0   2.4
     7. BD (   1) C   3 - H  10   174.3  340.1   173.1  320.3   2.5      --     --    --
     8. BD (   1) C   3 - H  11    68.9  299.8    69.5  298.3   1.6      --     --    --
     9. BD (   1) C   4 - C   5   108.9  118.8   109.3  121.7   2.8     71.2  296.0   2.7
    10. BD (   1) C   4 - H  12     5.5  211.9     6.6  219.6   1.4      --     --    --
    12. BD (   1) C   5 - C   6    71.5   60.1    71.5   63.1   2.8    108.9  237.0   3.0
    13. BD (   1) C   5 - H  14   179.2  192.2   177.3  184.1   1.9      --     --    --
    15. BD (   1) C   6 - C   7   104.8  359.0   105.1    1.4   2.4     75.4  176.4   2.5
    17. BD (   1) C   6 - H  17     5.6  143.1     7.0  135.6   1.6      --     --    --
    19. BD (   1) C   7 - H  19   174.4   15.6   173.4   34.5   2.2      --     --    --
    27. LP (   1) O   1             --     --    125.2  303.9   --       --     --    --
    28. LP (   2) O   1             --     --     34.5  298.8   --       --     --    --


 Second Order Perturbation Theory Analysis of Fock Matrix in NBO Basis

     Threshold for printing:   0.25 kcal/mol
                                                                              E(2)  E(j)-E(i) F(i,j)
         Donor NBO (i)                     Acceptor NBO (j)                 kcal/mol   a.u.    a.u. 
 ===================================================================================================

 within unit  1
   1. BD (   1) O   1 - C   2        /145. BD*(   1) C   3 - C   4            0.89    1.22    0.042
   1. BD (   1) O   1 - C   2        /154. BD*(   1) C   6 - C   7            0.68    1.23    0.037
   2. BD (   1) O   1 - H   8        / 38. RY*(   1) C   2                    0.41    1.49    0.031
   2. BD (   1) O   1 - H   8        /142. BD*(   1) C   2 - C   3            1.46    1.09    0.051
   3. BD (   1) C   2 - C   3        / 31. RY*(   3) O   1                    0.44    1.98    0.038
   3. BD (   1) C   2 - C   3        / 56. RY*(   1) C   4                    0.57    1.60    0.038
   3. BD (   1) C   2 - C   3        / 83. RY*(   1) C   7                    0.64    1.55    0.040
   3. BD (   1) C   2 - C   3        /141. BD*(   1) O   1 - H   8            0.86    1.01    0.038
   3. BD (   1) C   2 - C   3        /143. BD*(   1) C   2 - C   7            0.65    1.00    0.032
   3. BD (   1) C   2 - C   3        /144. BD*(   1) C   2 - H   9            0.42    1.05    0.027
   3. BD (   1) C   2 - C   3        /145. BD*(   1) C   3 - C   4            0.61    0.99    0.031
   3. BD (   1) C   2 - C   3        /146. BD*(   1) C   3 - H  10            0.33    1.03    0.023
   3. BD (   1) C   2 - C   3        /147. BD*(   1) C   3 - H  11            0.53    1.04    0.030
   3. BD (   1) C   2 - C   3        /150. BD*(   1) C   4 - H  13            0.89    1.04    0.039
   3. BD (   1) C   2 - C   3        /157. BD*(   1) C   7 - H  18            0.88    1.04    0.040
   4. BD (   1) C   2 - C   7        / 30. RY*(   2) O   1                    0.31    1.74    0.030
   4. BD (   1) C   2 - C   7        / 47. RY*(   1) C   3                    0.55    1.62    0.038
   4. BD (   1) C   2 - C   7        / 74. RY*(   1) C   6                    0.48    1.61    0.035
   4. BD (   1) C   2 - C   7        /142. BD*(   1) C   2 - C   3            0.69    0.99    0.033
   4. BD (   1) C   2 - C   7        /144. BD*(   1) C   2 - H   9            0.28    1.04    0.022
   4. BD (   1) C   2 - C   7        /147. BD*(   1) C   3 - H  11            1.03    1.03    0.042
   4. BD (   1) C   2 - C   7        /154. BD*(   1) C   6 - C   7            0.60    0.99    0.031
   4. BD (   1) C   2 - C   7        /155. BD*(   1) C   6 - H  16            0.87    1.04    0.039
   4. BD (   1) C   2 - C   7        /157. BD*(   1) C   7 - H  18            0.42    1.03    0.027
   4. BD (   1) C   2 - C   7        /158. BD*(   1) C   7 - H  19            0.26    1.03    0.021
   5. BD (   1) C   2 - H   9        / 30. RY*(   2) O   1                    0.30    1.63    0.028
   5. BD (   1) C   2 - H   9        / 48. RY*(   2) C   3                    0.27    1.16    0.022
   5. BD (   1) C   2 - H   9        / 84. RY*(   2) C   7                    0.33    1.14    0.025
   5. BD (   1) C   2 - H   9        /146. BD*(   1) C   3 - H  10            1.60    0.91    0.048
   5. BD (   1) C   2 - H   9        /158. BD*(   1) C   7 - H  19            1.52    0.92    0.047
   6. BD (   1) C   3 - C   4        / 38. RY*(   1) C   2                    0.49    1.38    0.033
   6. BD (   1) C   3 - C   4        / 65. RY*(   1) C   5                    0.46    1.63    0.035
   6. BD (   1) C   3 - C   4        /140. BD*(   1) O   1 - C   2            1.27    0.90    0.043
   6. BD (   1) C   3 - C   4        /142. BD*(   1) C   2 - C   3            0.46    0.99    0.027
   6. BD (   1) C   3 - C   4        /146. BD*(   1) C   3 - H  10            0.26    1.02    0.021
   6. BD (   1) C   3 - C   4        /147. BD*(   1) C   3 - H  11            0.37    1.03    0.025
   6. BD (   1) C   3 - C   4        /148. BD*(   1) C   4 - C   5            0.50    0.99    0.028
   6. BD (   1) C   3 - C   4        /149. BD*(   1) C   4 - H  12            0.25    1.03    0.021
   6. BD (   1) C   3 - C   4        /150. BD*(   1) C   4 - H  13            0.32    1.03    0.023
   6. BD (   1) C   3 - C   4        /153. BD*(   1) C   5 - H  15            0.94    1.03    0.040
   7. BD (   1) C   3 - H  10        / 40. RY*(   3) C   2                    0.28    1.51    0.026
   7. BD (   1) C   3 - H  10        / 57. RY*(   2) C   4                    0.29    1.28    0.025
   7. BD (   1) C   3 - H  10        /140. BD*(   1) O   1 - C   2            0.38    0.79    0.022
   7. BD (   1) C   3 - H  10        /144. BD*(   1) C   2 - H   9            1.44    0.93    0.047
   7. BD (   1) C   3 - H  10        /149. BD*(   1) C   4 - H  12            1.42    0.93    0.046
   8. BD (   1) C   3 - H  11        /140. BD*(   1) O   1 - C   2            0.27    0.79    0.018
   8. BD (   1) C   3 - H  11        /143. BD*(   1) C   2 - C   7            1.62    0.88    0.048
   8. BD (   1) C   3 - H  11        /148. BD*(   1) C   4 - C   5            1.60    0.88    0.047
   9. BD (   1) C   4 - C   5        / 47. RY*(   1) C   3                    0.42    1.62    0.033
   9. BD (   1) C   4 - C   5        / 74. RY*(   1) C   6                    0.47    1.61    0.035
   9. BD (   1) C   4 - C   5        /145. BD*(   1) C   3 - C   4            0.52    0.99    0.029
   9. BD (   1) C   4 - C   5        /147. BD*(   1) C   3 - H  11            0.97    1.03    0.041
   9. BD (   1) C   4 - C   5        /149. BD*(   1) C   4 - H  12            0.30    1.03    0.022
   9. BD (   1) C   4 - C   5        /150. BD*(   1) C   4 - H  13            0.40    1.03    0.026
   9. BD (   1) C   4 - C   5        /151. BD*(   1) C   5 - C   6            0.50    0.99    0.028
   9. BD (   1) C   4 - C   5        /152. BD*(   1) C   5 - H  14            0.26    1.03    0.021
   9. BD (   1) C   4 - C   5        /153. BD*(   1) C   5 - H  15            0.40    1.03    0.026
   9. BD (   1) C   4 - C   5        /155. BD*(   1) C   6 - H  16            0.95    1.04    0.040
  10. BD (   1) C   4 - H  12        / 66. RY*(   2) C   5                    0.28    1.12    0.022
  10. BD (   1) C   4 - H  12        /146. BD*(   1) C   3 - H  10            1.58    0.92    0.048
  10. BD (   1) C   4 - H  12        /152. BD*(   1) C   5 - H  14            1.50    0.92    0.047
  11. BD (   1) C   4 - H  13        / 67. RY*(   3) C   5                    0.27    1.69    0.027
  11. BD (   1) C   4 - H  13        /142. BD*(   1) C   2 - C   3            1.57    0.89    0.047
  11. BD (   1) C   4 - H  13        /151. BD*(   1) C   5 - C   6            1.56    0.89    0.047
  12. BD (   1) C   5 - C   6        / 56. RY*(   1) C   4                    0.40    1.59    0.032
  12. BD (   1) C   5 - C   6        / 83. RY*(   1) C   7                    0.40    1.54    0.032
  12. BD (   1) C   5 - C   6        / 84. RY*(   2) C   7                    0.31    1.24    0.025
  12. BD (   1) C   5 - C   6        /148. BD*(   1) C   4 - C   5            0.50    0.98    0.028
  12. BD (   1) C   5 - C   6        /150. BD*(   1) C   4 - H  13            0.96    1.03    0.040
  12. BD (   1) C   5 - C   6        /152. BD*(   1) C   5 - H  14            0.28    1.02    0.022
  12. BD (   1) C   5 - C   6        /153. BD*(   1) C   5 - H  15            0.45    1.03    0.028
  12. BD (   1) C   5 - C   6        /154. BD*(   1) C   6 - C   7            0.49    0.99    0.028
  12. BD (   1) C   5 - C   6        /155. BD*(   1) C   6 - H  16            0.41    1.03    0.026
  12. BD (   1) C   5 - C   6        /156. BD*(   1) C   6 - H  17            0.30    1.04    0.023
  12. BD (   1) C   5 - C   6        /157. BD*(   1) C   7 - H  18            0.88    1.03    0.039
  13. BD (   1) C   5 - H  14        / 75. RY*(   2) C   6                    0.32    1.13    0.024
  13. BD (   1) C   5 - H  14        /149. BD*(   1) C   4 - H  12            1.43    0.93    0.047
  13. BD (   1) C   5 - H  14        /156. BD*(   1) C   6 - H  17            1.40    0.93    0.046
  14. BD (   1) C   5 - H  15        / 76. RY*(   3) C   6                    0.26    1.70    0.027
  14. BD (   1) C   5 - H  15        /145. BD*(   1) C   3 - C   4            1.60    0.88    0.047
  14. BD (   1) C   5 - H  15        /154. BD*(   1) C   6 - C   7            1.54    0.89    0.047
  15. BD (   1) C   6 - C   7        / 65. RY*(   1) C   5                    0.42    1.62    0.033
  15. BD (   1) C   6 - C   7        /140. BD*(   1) O   1 - C   2            1.50    0.90    0.046
  15. BD (   1) C   6 - C   7        /143. BD*(   1) C   2 - C   7            0.42    0.99    0.026
  15. BD (   1) C   6 - C   7        /151. BD*(   1) C   5 - C   6            0.47    0.98    0.027
  15. BD (   1) C   6 - C   7        /153. BD*(   1) C   5 - H  15            0.97    1.02    0.041
  15. BD (   1) C   6 - C   7        /155. BD*(   1) C   6 - H  16            0.34    1.03    0.024
  15. BD (   1) C   6 - C   7        /156. BD*(   1) C   6 - H  17            0.27    1.03    0.021
  15. BD (   1) C   6 - C   7        /157. BD*(   1) C   7 - H  18            0.43    1.03    0.027
  16. BD (   1) C   6 - H  16        /143. BD*(   1) C   2 - C   7            1.58    0.88    0.047
  16. BD (   1) C   6 - H  16        /148. BD*(   1) C   4 - C   5            1.58    0.88    0.047
  17. BD (   1) C   6 - H  17        /152. BD*(   1) C   5 - H  14            1.51    0.91    0.047
  17. BD (   1) C   6 - H  17        /158. BD*(   1) C   7 - H  19            1.54    0.92    0.048
  18. BD (   1) C   7 - H  18        /142. BD*(   1) C   2 - C   3            1.59    0.88    0.047
  18. BD (   1) C   7 - H  18        /151. BD*(   1) C   5 - C   6            1.56    0.87    0.047
  19. BD (   1) C   7 - H  19        / 38. RY*(   1) C   2                    0.36    1.27    0.027
  19. BD (   1) C   7 - H  19        /140. BD*(   1) O   1 - C   2            0.34    0.79    0.021
  19. BD (   1) C   7 - H  19        /144. BD*(   1) C   2 - H   9            1.39    0.93    0.046
  19. BD (   1) C   7 - H  19        /156. BD*(   1) C   6 - H  17            1.37    0.92    0.046
  20. CR (   1) O   1                / 38. RY*(   1) C   2                    1.01   19.72    0.179
  20. CR (   1) O   1                / 41. RY*(   4) C   2                    0.31   20.27    0.101
  21. CR (   1) C   2                / 86. RY*(   4) C   7                    0.33   11.04    0.076
  21. CR (   1) C   2                / 96. RY*(   1) H   9                    0.41   10.44    0.086
  21. CR (   1) C   2                /140. BD*(   1) O   1 - C   2            0.47   10.42    0.089
  22. CR (   1) C   3                / 39. RY*(   2) C   2                    0.83   10.89    0.120
  22. CR (   1) C   3                /100. RY*(   1) H  10                    0.33   10.42    0.075
  22. CR (   1) C   3                /104. RY*(   1) H  11                    0.32   10.38    0.075
  23. CR (   1) C   4                / 48. RY*(   2) C   3                    0.50   10.74    0.093
  23. CR (   1) C   4                / 66. RY*(   2) C   5                    0.42   10.70    0.085
  23. CR (   1) C   4                /108. RY*(   1) H  12                    0.40   10.40    0.084
  23. CR (   1) C   4                /112. RY*(   1) H  13                    0.31   10.37    0.074
  24. CR (   1) C   5                / 57. RY*(   2) C   4                    0.40   10.86    0.083
  24. CR (   1) C   5                / 75. RY*(   2) C   6                    0.45   10.71    0.087
  24. CR (   1) C   5                /116. RY*(   1) H  14                    0.34   10.40    0.076
  24. CR (   1) C   5                /120. RY*(   1) H  15                    0.32   10.37    0.076
  25. CR (   1) C   6                / 66. RY*(   2) C   5                    0.48   10.70    0.090
  25. CR (   1) C   6                / 84. RY*(   2) C   7                    0.56   10.72    0.097
  25. CR (   1) C   6                /124. RY*(   1) H  16                    0.32   10.37    0.075
  25. CR (   1) C   6                /128. RY*(   1) H  17                    0.42   10.39    0.086
  26. CR (   1) C   7                / 38. RY*(   1) C   2                    0.28   10.84    0.069
  26. CR (   1) C   7                / 75. RY*(   2) C   6                    0.45   10.70    0.088
  26. CR (   1) C   7                /132. RY (   1) H  18                    0.39   10.38    0.085
  26. CR (   1) C   7                /136. RY*(   1) H  19                    0.35   10.40    0.077
  27. LP (   1) O   1                / 38. RY*(   1) C   2                    1.31    1.36    0.054
  27. LP (   1) O   1                / 41. RY*(   4) C   2                    0.25    1.90    0.028
  27. LP (   1) O   1                / 94. RY*(   3) H   8                    0.37    2.36    0.037
  27. LP (   1) O   1                /142. BD*(   1) C   2 - C   3            0.48    0.97    0.027
  27. LP (   1) O   1                /143. BD*(   1) C   2 - C   7            0.65    0.97    0.032
  27. LP (   1) O   1                /144. BD*(   1) C   2 - H   9            0.64    1.02    0.033
  27. LP (   1) O   1                /145. BD*(   1) C   3 - C   4            0.28    0.96    0.021
  28. LP (   2) O   1                / 93. RY*(   2) H   8                    0.97    1.95    0.055
  28. LP (   2) O   1                /143. BD*(   1) C   2 - C   7            3.08    0.69    0.058
  28. LP (   2) O   1                /144. BD*(   1) C   2 - H   9            3.30    0.74    0.063
  28. LP (   2) O   1                /154. BD*(   1) C   6 - C   7            0.40    0.69    0.021
  92. RY*(   1) H   8                / 29. RY*(   1) O   1                    0.31    0.88    0.074
  92. RY*(   1) H   8                / 31. RY*(   3) O   1                    0.26    0.99    0.073
  92. RY*(   1) H   8                / 32. RY*(   4) O   1                    0.32    1.13    0.087
  92. RY*(   1) H   8                / 84. RY*(   2) C   7                    0.66    0.27    0.060
  92. RY*(   1) H   8                / 95. RY*(   4) H   8                    1.75    2.02    0.270
  92. RY*(   1) H   8                /141. BD*(   1) O   1 - H   8          439.17    0.02    0.318
  92. RY*(   1) H   8                /142. BD*(   1) C   2 - C   3            0.37    0.01    0.009
  92. RY*(   1) H   8                /143. BD*(   1) C   2 - C   7            0.43    0.01    0.010
  92. RY*(   1) H   8                /144. BD*(   1) C   2 - H   9            0.39    0.06    0.018
  92. RY*(   1) H   8                /145. BD*(   1) C   3 - C   4            0.63    0.01    0.011
  96. RY*(   1) H   9                / 38. RY*(   1) C   2                    0.42    0.46    0.065
  96. RY*(   1) H   9                / 39. RY*(   2) C   2                    0.40    0.50    0.066
  96. RY*(   1) H   9                / 41. RY*(   4) C   2                    0.37    1.01    0.092
  96. RY*(   1) H   9                / 84. RY*(   2) C   7                    0.33    0.32    0.048
  96. RY*(   1) H   9                / 92. RY*(   1) H   8                    1.90    0.06    0.034
  96. RY*(   1) H   9                / 99. RY*(   4) H   9                    0.45    2.01    0.144
  96. RY*(   1) H   9                /142. BD*(   1) C   2 - C   3            0.28    0.07    0.019
  96. RY*(   1) H   9                /144. BD*(   1) C   2 - H   9           49.80    0.12    0.282
 120. RY*(   1) H  15                / 68. RY*(   4) C   5                    0.72    0.80    0.118
 120. RY*(   1) H  15                / 75. RY*(   2) C   6                    0.34    0.34    0.053
 120. RY*(   1) H  15                /108. RY*(   1) H  12                    1.55    0.02    0.023
 120. RY*(   1) H  15                /123. RY*(   4) H  15                    0.46    2.03    0.151
 120. RY*(   1) H  15                /128. RY*(   1) H  17                    1.62    0.03    0.024
 120. RY*(   1) H  15                /153. BD*(   1) C   5 - H  15           46.69    0.13    0.280
 128. RY*(   1) H  17                / 74. RY*(   1) C   6                    0.36    0.68    0.081
 128. RY*(   1) H  17                /131. RY*(   4) H  17                    0.40    2.00    0.150
 128. RY*(   1) H  17                /156. BD*(   1) C   6 - H  17           41.83    0.11    0.280
 132. RY (   1) H  18                / 75. RY*(   2) C   6                    0.51    0.32    0.050
 132. RY (   1) H  18                / 86. RY*(   4) C   7                    1.09    0.61    0.100
 132. RY (   1) H  18                / 90. RY*(   8) C   7                    0.26    1.85    0.085
 132. RY (   1) H  18                / 92. RY*(   1) H   8                    0.64    0.06    0.018
 132. RY (   1) H  18                /135. RY*(   4) H  18                    0.69    2.02    0.146
 132. RY (   1) H  18                /136. RY*(   1) H  19                    0.29    0.03    0.010
 132. RY (   1) H  18                /141. BD*(   1) O   1 - H   8            1.34    0.08    0.031
 132. RY (   1) H  18                /143. BD*(   1) C   2 - C   7            0.33    0.08    0.018
 132. RY (   1) H  18                /154. BD*(   1) C   6 - C   7            0.28    0.08    0.017
 132. RY (   1) H  18                /157. BD*(   1) C   7 - H  18           82.23    0.12    0.284
 132. RY (   1) H  18                /158. BD*(   1) C   7 - H  19            0.46    0.11    0.026
 141. BD*(   1) O   1 - H   8        / 29. RY*(   1) O   1                    0.73    0.85    0.108
 141. BD*(   1) O   1 - H   8        / 32. RY*(   4) O   1                    0.25    1.11    0.073
 141. BD*(   1) O   1 - H   8        / 33. RY*(   5) O   1                    0.29    2.39    0.116
 141. BD*(   1) O   1 - H   8        / 48. RY*(   2) C   3                    0.38    0.27    0.044
 141. BD*(   1) O   1 - H   8        / 95. RY*(   4) H   8                    2.42    2.00    0.306
 141. BD*(   1) O   1 - H   8        /144. BD*(   1) C   2 - H   9            0.70    0.04    0.019
 141. BD*(   1) O   1 - H   8        /157. BD*(   1) C   7 - H  18            0.89    0.03    0.016
 144. BD*(   1) C   2 - H   9        / 39. RY*(   2) C   2                    0.32    0.38    0.060
 144. BD*(   1) C   2 - H   9        / 41. RY*(   4) C   2                    0.53    0.89    0.122
 144. BD*(   1) C   2 - H   9        / 46. RY*(   9) C   2                    0.32    1.60    0.127
 144. BD*(   1) C   2 - H   9        / 99. RY*(   4) H   9                    0.61    1.89    0.192
 153. BD*(   1) C   5 - H  15        / 68. RY*(   4) C   5                    0.95    0.67    0.128
 153. BD*(   1) C   5 - H  15        / 71. RY*(   7) C   5                    0.39    1.29    0.114
 153. BD*(   1) C   5 - H  15        / 72. RY*(   8) C   5                    0.28    1.65    0.109
 153. BD*(   1) C   5 - H  15        /123. RY*(   4) H  15                    0.79    1.90    0.198
 157. BD*(   1) C   7 - H  18        / 75. RY*(   2) C   6                    0.30    0.20    0.034
 157. BD*(   1) C   7 - H  18        / 85. RY*(   3) C   7                    0.34    0.40    0.050
 157. BD*(   1) C   7 - H  18        / 86. RY*(   4) C   7                    0.44    0.49    0.064
 157. BD*(   1) C   7 - H  18        / 87. RY*(   5) C   7                    0.48    1.83    0.130
 157. BD*(   1) C   7 - H  18        / 90. RY*(   8) C   7                    0.45    1.73    0.122
 157. BD*(   1) C   7 - H  18        /135. RY*(   4) H  18                    1.03    1.91    0.194


 Natural Bond Orbitals (Summary):

                                                            Principal Delocalizations
           NBO                        Occupancy    Energy   (geminal,vicinal,remote)
 ====================================================================================
 Molecular unit  1  (C6H12O)
     1. BD (   1) O   1 - C   2          0.99632    -0.64904  145(v),154(v)
     2. BD (   1) O   1 - H   8          0.99423    -0.52070  142(v),38(v)
     3. BD (   1) C   2 - C   3          0.98710    -0.42230  157(v),141(v),150(v),143(g)
                                                    83(v),145(g),56(v),147(g)
                                                    31(v),144(g),146(g)
     4. BD (   1) C   2 - C   7          0.98878    -0.41625  147(v),155(v),142(g),154(g)
                                                    47(v),74(v),157(g),30(v)
                                                    144(g),158(g)
     5. BD (   1) C   2 - H   9          0.98721    -0.30814  146(v),158(v),84(v),30(v)
                                                    48(v)
     6. BD (   1) C   3 - C   4          0.98886    -0.41770  140(v),153(v),148(g),38(v)
                                                    142(g),65(v),147(g),150(g)
                                                    146(g),149(g)
     7. BD (   1) C   3 - H  10          0.98910    -0.30955  144(v),149(v),140(v),57(v)
                                                    40(v)
     8. BD (   1) C   3 - H  11          0.99020    -0.30963  143(v),148(v),140(v)
     9. BD (   1) C   4 - C   5          0.99035    -0.41705  147(v),155(v),145(g),151(g)
                                                    74(v),47(v),153(g),150(g)
                                                    149(g),152(g)
    10. BD (   1) C   4 - H  12          0.98875    -0.31104  146(v),152(v),66(v)
    11. BD (   1) C   4 - H  13          0.99014    -0.31502  142(v),151(v),67(v)
    12. BD (   1) C   5 - C   6          0.99043    -0.41422  150(v),157(v),148(g),154(g)
                                                    153(g),155(g),83(v),56(v)
                                                    84(v),156(g),152(g)
    13. BD (   1) C   5 - H  14          0.98951    -0.31124  149(v),156(v),75(v)
    14. BD (   1) C   5 - H  15          0.99145    -0.30947  145(v),154(v),76(v)
    15. BD (   1) C   6 - C   7          0.98873    -0.41027  140(v),153(v),151(g),157(g)
                                                    143(g),65(v),155(g),156(g)
    16. BD (   1) C   6 - H  16          0.99056    -0.30787  143(v),148(v)
    17. BD (   1) C   6 - H  17          0.98860    -0.30501  158(v),152(v)
    18. BD (   1) C   7 - H  18          0.98929    -0.30251  142(v),151(v)
    19. BD (   1) C   7 - H  19          0.98898    -0.30371  144(v),156(v),38(v),140(v)
    20. CR (   1) O   1                  0.99987   -18.75821  38(v),41(v)
    21. CR (   1) C   2                  0.99947    -9.93745  140(g),96(v),86(v)
    22. CR (   1) C   3                  0.99952    -9.88585  39(v),104(v),100(v)
    23. CR (   1) C   4                  0.99958    -9.89308  48(v),108(v),66(v),112(v)
    24. CR (   1) C   5                  0.99957    -9.89023  75(v),57(v),116(v),120(v)
    25. CR (   1) C   6                  0.99959    -9.88611  84(v),66(v),128(v),124(v)
    26. CR (   1) C   7                  0.99955    -9.87631  75(v),132(v),136(v),38(v)
    27. LP (   1) O   1                  0.98932    -0.39263  38(v),144(v),143(v),142(v)
                                                    94(v),145(r),41(v)
    28. LP (   2) O   1                  0.97846    -0.11719  144(v),143(v),93(v),154(r)
    29. RY*(   1) O   1                  0.00238     1.43706   
    30. RY*(   2) O   1                  0.00089     1.32181   
    31. RY*(   3) O   1                  0.00072     1.55492   
    32. RY*(   4) O   1                  0.00008     1.68948   
    33. RY*(   5) O   1                  0.00000     2.97100   
    34. RY*(   6) O   1                  0.00001     3.01103   
    35. RY*(   7) O   1                  0.00000     3.10495   
    36. RY*(   8) O   1                  0.00001     3.26740   
    37. RY*(   9) O   1                  0.00000     2.97345   
    38. RY*(   1) C   2                  0.00322     0.96619   
    39. RY*(   2) C   2                  0.00237     1.00129   
    40. RY*(   3) C   2                  0.00150     1.20108   
    41. RY*(   4) C   2                  0.00089     1.51180   
    42. RY*(   5) C   2                  0.00054     2.11918   
    43. RY*(   6) C   2                  0.00041     2.04548   
    44. RY*(   7) C   2                  0.00029     2.21716   
    45. RY*(   8) C   2                  0.00014     2.26229   
    46. RY*(   9) C   2                  0.00006     2.22154   
    47. RY*(   1) C   3                  0.00243     1.20064   
    48. RY*(   2) C   3                  0.00173     0.84960   
    49. RY*(   3) C   3                  0.00061     1.09868   
    50. RY*(   4) C   3                  0.00050     1.19269   
    51. RY*(   5) C   3                  0.00015     2.18404   
    52. RY*(   6) C   3                  0.00008     2.30411   
    53. RY*(   7) C   3                  0.00008     2.31944   
    54. RY*(   8) C   3                  0.00003     2.30254   
    55. RY*(   9) C   3                  0.00001     2.29661   
    56. RY*(   1) C   4                  0.00239     1.17433   
    57. RY*(   2) C   4                  0.00077     0.97290   
    58. RY*(   3) C   4                  0.00068     1.20050   
    59. RY*(   4) C   4                  0.00020     1.14466   
    60. RY*(   5) C   4                  0.00015     2.14461   
    61. RY*(   6) C   4                  0.00008     2.40137   
    62. RY*(   7) C   4                  0.00004     1.97261   
    63. RY*(   8) C   4                  0.00001     2.25700   
    64. RY*(   9) C   4                  0.00001     2.37548   
    65. RY*(   1) C   5                  0.00224     1.21008   
    66. RY*(   2) C   5                  0.00079     0.80965   
    67. RY*(   3) C   5                  0.00066     1.37589   
    68. RY*(   4) C   5                  0.00032     1.28332   
    69. RY*(   5) C   5                  0.00015     2.17302   
    70. RY*(   6) C   5                  0.00007     2.39060   
    71. RY*(   7) C   5                  0.00005     1.90742   
    72. RY*(   8) C   5                  0.00004     2.25974   
    73. RY*(   9) C   5                  0.00001     2.24872   
    74. RY*(   1) C   6                  0.00237     1.18875   
    75. RY*(   2) C   6                  0.00083     0.81992   
    76. RY*(   3) C   6                  0.00068     1.39012   
    77. RY*(   4) C   6                  0.00023     1.11532   
    78. RY*(   5) C   6                  0.00014     2.17755   
    79. RY*(   6) C   6                  0.00007     2.39892   
    80. RY*(   7) C   6                  0.00006     1.94273   
    81. RY*(   8) C   6                  0.00001     2.27574   
    82. RY*(   9) C   6                  0.00001     2.37745   
    83. RY*(   1) C   7                  0.00265     1.12464   
    84. RY*(   2) C   7                  0.00146     0.82934   
    85. RY*(   3) C   7                  0.00096     1.01428   
    86. RY*(   4) C   7                  0.00037     1.10634   
    87. RY*(   5) C   7                  0.00021     2.44359   
    88. RY*(   6) C   7                  0.00014     2.16880   
    89. RY*(   7) C   7                  0.00007     2.39300   
    90. RY*(   8) C   7                  0.00004     2.34702   
    91. RY*(   9) C   7                  0.00001     2.34314   
    92. RY*(   1) H   8                  0.07736     0.56085   
    93. RY*(   2) H   8                  0.00077     1.83533   
    94. RY*(   3) H   8                  0.00045     1.96965   
    95. RY*(   4) H   8                  0.00002     2.58470   
    96. RY*(   1) H   9                  0.07029     0.50505   
    97. RY*(   2) H   9                  0.00009     1.99996   
    98. RY*(   3) H   9                  0.00003     2.10429   
    99. RY*(   4) H   9                  0.00002     2.51884   
   100. RY*(   1) H  10                  0.00992     0.53199   
   101. RY*(   2) H  10                  0.00010     2.05451   
   102. RY*(   3) H  10                  0.00007     2.00511   
   103. RY*(   4) H  10                  0.00002     2.50080   
   104. RY*(   1) H  11                  0.03812     0.49149   
   105. RY*(   2) H  11                  0.00009     2.03054   
   106. RY*(   3) H  11                  0.00007     2.00757   
   107. RY*(   4) H  11                  0.00002     2.51809   
   108. RY*(   1) H  12                  0.04706     0.50487   
   109. RY*(   2) H  12                  0.00009     2.06435   
   110. RY*(   3) H  12                  0.00006     1.94216   
   111. RY*(   4) H  12                  0.00002     2.50037   
   112. RY*(   1) H  13                  0.03725     0.47763   
   113. RY*(   2) H  13                  0.00009     2.01612   
   114. RY*(   3) H  13                  0.00007     1.96947   
   115. RY*(   4) H  13                  0.00002     2.50511   
   116. RY*(   1) H  14                  0.02035     0.51090   
   117. RY*(   2) H  14                  0.00010     2.06155   
   118. RY*(   3) H  14                  0.00007     1.93739   
   119. RY*(   4) H  14                  0.00002     2.49524   
   120. RY*(   1) H  15                  0.06574     0.48026   
   121. RY*(   2) H  15                  0.00009     2.02208   
   122. RY*(   3) H  15                  0.00006     1.97033   
   123. RY*(   4) H  15                  0.00002     2.51407   
   124. RY*(   1) H  16                  0.04864     0.48251   
   125. RY*(   2) H  16                  0.00009     2.02666   
   126. RY*(   3) H  16                  0.00006     1.97571   
   127. RY*(   4) H  16                  0.00002     2.51110   
   128. RY*(   1) H  17                  0.05647     0.50769   
   129. RY*(   2) H  17                  0.00009     2.07414   
   130. RY*(   3) H  17                  0.00006     1.94759   
   131. RY*(   4) H  17                  0.00002     2.50476   
   132. RY (   1) H  18                  0.10477     0.49965  157(g),96(r),128(r),124(r)
                                                    86(v),141(r),135(g),75(r)
                                                    158(v),92(r),143(v),90(v)
                                                    154(v),136(r)
   133. RY*(   2) H  18                  0.00009     2.04599   
   134. RY*(   3) H  18                  0.00007     1.99514   
   135. RY*(   4) H  18                  0.00002     2.52418   
   136. RY*(   1) H  19                  0.01669     0.52649   
   137. RY*(   2) H  19                  0.00010     2.06477   
   138. RY*(   3) H  19                  0.00006     1.99013   
   139. RY*(   4) H  19                  0.00002     2.50434   
   140. BD*(   1) O   1 - C   2          0.01314     0.48526   
   141. BD*(   1) O   1 - H   8          0.08253     0.58391   
   142. BD*(   1) C   2 - C   3          0.01309     0.57409   
   143. BD*(   1) C   2 - C   7          0.01664     0.57514   
   144. BD*(   1) C   2 - H   9          0.05006     0.62526   
   145. BD*(   1) C   3 - C   4          0.00735     0.57107   
   146. BD*(   1) C   3 - H  10          0.01222     0.60663   
   147. BD*(   1) C   3 - H  11          0.04198     0.61704   
   148. BD*(   1) C   4 - C   5          0.00802     0.56730   
   149. BD*(   1) C   4 - H  12          0.03448     0.61555   
   150. BD*(   1) C   4 - H  13          0.03460     0.61444   
   151. BD*(   1) C   5 - C   6          0.00765     0.57077   
   152. BD*(   1) C   5 - H  14          0.01765     0.60889   
   153. BD*(   1) C   5 - H  15          0.06136     0.61394   
   154. BD*(   1) C   6 - C   7          0.00847     0.57646   
   155. BD*(   1) C   6 - H  16          0.04381     0.61931   
   156. BD*(   1) C   6 - H  17          0.04005     0.62104   
   157. BD*(   1) C   7 - H  18          0.08318     0.61534   
   158. BD*(   1) C   7 - H  19          0.01627     0.61418   
       -------------------------------
              Total Lewis   27.77353  ( 95.7708%)
        Valence non-Lewis    0.59255  (  2.0433%)
        Rydberg non-Lewis    0.63392  (  2.1859%)
       -------------------------------
            Total unit  1   29.00000  (100.0000%)
           Charge unit  1   -1.00000


 ***************************************************
 *******         Beta  spin orbitals         *******
 ***************************************************


 NATURAL POPULATIONS:  Natural atomic orbital occupancies 
                                                          
   NAO  Atom  No  lang   Type(AO)    Occupancy      Energy
 ----------------------------------------------------------
     1    O    1  S      Cor( 1S)     0.99987     -18.75692
     2    O    1  S      Val( 2S)     0.82869      -0.67223
     3    O    1  S      Ryd( 3S)     0.00059       1.59039
     4    O    1  px     Val( 2p)     0.74848      -0.10631
     5    O    1  px     Ryd( 3p)     0.00082       1.33581
     6    O    1  py     Val( 2p)     0.85314      -0.10955
     7    O    1  py     Ryd( 3p)     0.00097       1.36939
     8    O    1  pz     Val( 2p)     0.94306      -0.11846
     9    O    1  pz     Ryd( 3p)     0.00087       1.27937
    10    O    1  dxy    Ryd( 3d)     0.00041       3.23368
    11    O    1  dxz    Ryd( 3d)     0.00029       3.08331
    12    O    1  dyz    Ryd( 3d)     0.00041       3.10490
    13    O    1  dx2y2  Ryd( 3d)     0.00042       3.27650
    14    O    1  dz2    Ryd( 3d)     0.00037       3.08096

    15    C    2  S      Cor( 1S)     0.99942      -9.93673
    16    C    2  S      Val( 2S)     0.45170       0.00114
    17    C    2  S      Ryd( 3S)     0.00188       1.05200
    18    C    2  px     Val( 2p)     0.37160       0.12317
    19    C    2  px     Ryd( 3p)     0.00305       0.88359
    20    C    2  py     Val( 2p)     0.51729       0.10483
    21    C    2  py     Ryd( 3p)     0.00179       0.79064
    22    C    2  pz     Val( 2p)     0.56137       0.11300
    23    C    2  pz     Ryd( 3p)     0.00144       0.94157
    24    C    2  dxy    Ryd( 3d)     0.00078       2.36443
    25    C    2  dxz    Ryd( 3d)     0.00077       2.26853
    26    C    2  dyz    Ryd( 3d)     0.00033       2.26832
    27    C    2  dx2y2  Ryd( 3d)     0.00093       2.39062
    28    C    2  dz2    Ryd( 3d)     0.00076       2.62062

    29    C    3  S      Cor( 1S)     0.99952      -9.88565
    30    C    3  S      Val( 2S)     0.50428      -0.03344
    31    C    3  S      Ryd( 3S)     0.00069       1.12736
    32    C    3  px     Val( 2p)     0.53594       0.10176
    33    C    3  px     Ryd( 3p)     0.00206       0.80074
    34    C    3  py     Val( 2p)     0.57146       0.09818
    35    C    3  py     Ryd( 3p)     0.00182       0.85557
    36    C    3  pz     Val( 2p)     0.59340       0.09746
    37    C    3  pz     Ryd( 3p)     0.00136       0.89091
    38    C    3  dxy    Ryd( 3d)     0.00036       2.44186
    39    C    3  dxz    Ryd( 3d)     0.00022       2.29927
    40    C    3  dyz    Ryd( 3d)     0.00019       2.34107
    41    C    3  dx2y2  Ryd( 3d)     0.00032       2.40210
    42    C    3  dz2    Ryd( 3d)     0.00045       2.61310

    43    C    4  S      Cor( 1S)     0.99954      -9.89239
    44    C    4  S      Val( 2S)     0.50153      -0.03409
    45    C    4  S      Ryd( 3S)     0.00041       1.11145
    46    C    4  px     Val( 2p)     0.53237       0.10084
    47    C    4  px     Ryd( 3p)     0.00118       0.77396
    48    C    4  py     Val( 2p)     0.56443       0.10145
    49    C    4  py     Ryd( 3p)     0.00180       0.85680
    50    C    4  pz     Val( 2p)     0.59445       0.10016
    51    C    4  pz     Ryd( 3p)     0.00111       0.87135
    52    C    4  dxy    Ryd( 3d)     0.00037       2.41821
    53    C    4  dxz    Ryd( 3d)     0.00022       2.28388
    54    C    4  dyz    Ryd( 3d)     0.00020       2.34168
    55    C    4  dx2y2  Ryd( 3d)     0.00035       2.40740
    56    C    4  dz2    Ryd( 3d)     0.00045       2.60815

    57    C    5  S      Cor( 1S)     0.99954      -9.88970
    58    C    5  S      Val( 2S)     0.50189      -0.03231
    59    C    5  S      Ryd( 3S)     0.00047       1.11598
    60    C    5  px     Val( 2p)     0.58338       0.10622
    61    C    5  px     Ryd( 3p)     0.00196       0.91547
    62    C    5  py     Val( 2p)     0.52031       0.10199
    63    C    5  py     Ryd( 3p)     0.00113       0.73551
    64    C    5  pz     Val( 2p)     0.58661       0.10187
    65    C    5  pz     Ryd( 3p)     0.00104       0.85432
    66    C    5  dxy    Ryd( 3d)     0.00030       2.36244
    67    C    5  dxz    Ryd( 3d)     0.00015       2.32527
    68    C    5  dyz    Ryd( 3d)     0.00025       2.27780
    69    C    5  dx2y2  Ryd( 3d)     0.00043       2.47289
    70    C    5  dz2    Ryd( 3d)     0.00048       2.62899

    71    C    6  S      Cor( 1S)     0.99954      -9.88530
    72    C    6  S      Val( 2S)     0.50111      -0.02782
    73    C    6  S      Ryd( 3S)     0.00043       1.11032
    74    C    6  px     Val( 2p)     0.53128       0.10795
    75    C    6  px     Ryd( 3p)     0.00132       0.77496
    76    C    6  py     Val( 2p)     0.56370       0.10858
    77    C    6  py     Ryd( 3p)     0.00168       0.86733
    78    C    6  pz     Val( 2p)     0.59446       0.10702
    79    C    6  pz     Ryd( 3p)     0.00114       0.87605
    80    C    6  dxy    Ryd( 3d)     0.00037       2.42103
    81    C    6  dxz    Ryd( 3d)     0.00022       2.28816
    82    C    6  dyz    Ryd( 3d)     0.00020       2.35162
    83    C    6  dx2y2  Ryd( 3d)     0.00035       2.41664
    84    C    6  dz2    Ryd( 3d)     0.00045       2.61382

    85    C    7  S      Cor( 1S)     0.99951      -9.87534
    86    C    7  S      Val( 2S)     0.50521      -0.02684
    87    C    7  S      Ryd( 3S)     0.00065       1.10904
    88    C    7  px     Val( 2p)     0.53677       0.10820
    89    C    7  px     Ryd( 3p)     0.00227       0.79489
    90    C    7  py     Val( 2p)     0.57036       0.10820
    91    C    7  py     Ryd( 3p)     0.00162       0.87091
    92    C    7  pz     Val( 2p)     0.59117       0.10663
    93    C    7  pz     Ryd( 3p)     0.00129       0.90097
    94    C    7  dxy    Ryd( 3d)     0.00035       2.44743
    95    C    7  dxz    Ryd( 3d)     0.00022       2.30297
    96    C    7  dyz    Ryd( 3d)     0.00020       2.34637
    97    C    7  dx2y2  Ryd( 3d)     0.00032       2.41193
    98    C    7  dz2    Ryd( 3d)     0.00044       2.62353

    99    H    8  S      Val( 1S)     0.26648       0.21652
   100    H    8  S      Ryd( 2S)     0.00599       0.60458
   101    H    8  px     Ryd( 2p)     0.00060       2.12725
   102    H    8  py     Ryd( 2p)     0.00096       2.38744
   103    H    8  pz     Ryd( 2p)     0.00071       1.94422

   104    H    9  S      Val( 1S)     0.41181       0.22249
   105    H    9  S      Ryd( 2S)     0.00379       0.53175
   106    H    9  px     Ryd( 2p)     0.00003       2.11149
   107    H    9  py     Ryd( 2p)     0.00009       1.99351
   108    H    9  pz     Ryd( 2p)     0.00039       2.53363

   109    H   10  S      Val( 1S)     0.39951       0.22684
   110    H   10  S      Ryd( 2S)     0.00242       0.52416
   111    H   10  px     Ryd( 2p)     0.00008       2.02953
   112    H   10  py     Ryd( 2p)     0.00008       2.01666
   113    H   10  pz     Ryd( 2p)     0.00033       2.53581

   114    H   11  S      Val( 1S)     0.39207       0.22793
   115    H   11  S      Ryd( 2S)     0.00298       0.50451
   116    H   11  px     Ryd( 2p)     0.00014       2.13153
   117    H   11  py     Ryd( 2p)     0.00025       2.35966
   118    H   11  pz     Ryd( 2p)     0.00012       2.08570

   119    H   12  S      Val( 1S)     0.39774       0.22283
   120    H   12  S      Ryd( 2S)     0.00267       0.52104
   121    H   12  px     Ryd( 2p)     0.00007       1.96866
   122    H   12  py     Ryd( 2p)     0.00008       2.02103
   123    H   12  pz     Ryd( 2p)     0.00035       2.53375

   124    H   13  S      Val( 1S)     0.39751       0.22045
   125    H   13  S      Ryd( 2S)     0.00217       0.48913
   126    H   13  px     Ryd( 2p)     0.00013       2.08882
   127    H   13  py     Ryd( 2p)     0.00026       2.34677
   128    H   13  pz     Ryd( 2p)     0.00012       2.07354

   129    H   14  S      Val( 1S)     0.40406       0.22133
   130    H   14  S      Ryd( 2S)     0.00191       0.51228
   131    H   14  px     Ryd( 2p)     0.00009       2.04142
   132    H   14  py     Ryd( 2p)     0.00007       1.93730
   133    H   14  pz     Ryd( 2p)     0.00034       2.53223

   134    H   15  S      Val( 1S)     0.39210       0.21922
   135    H   15  S      Ryd( 2S)     0.00391       0.50509
   136    H   15  px     Ryd( 2p)     0.00035       2.49763
   137    H   15  py     Ryd( 2p)     0.00006       1.97331
   138    H   15  pz     Ryd( 2p)     0.00011       2.05994

   139    H   16  S      Val( 1S)     0.39533       0.22472
   140    H   16  S      Ryd( 2S)     0.00278       0.49942
   141    H   16  px     Ryd( 2p)     0.00012       2.08673
   142    H   16  py     Ryd( 2p)     0.00027       2.36256
   143    H   16  pz     Ryd( 2p)     0.00012       2.08434

   144    H   17  S      Val( 1S)     0.39767       0.22561
   145    H   17  S      Ryd( 2S)     0.00295       0.52926
   146    H   17  px     Ryd( 2p)     0.00007       1.97219
   147    H   17  py     Ryd( 2p)     0.00008       2.03056
   148    H   17  pz     Ryd( 2p)     0.00035       2.54020

   149    H   18  S      Val( 1S)     0.38822       0.21363
   150    H   18  S      Ryd( 2S)     0.00669       0.54321
   151    H   18  px     Ryd( 2p)     0.00014       2.13269
   152    H   18  py     Ryd( 2p)     0.00027       2.36216
   153    H   18  pz     Ryd( 2p)     0.00012       2.09437

   154    H   19  S      Val( 1S)     0.40213       0.22950
   155    H   19  S      Ryd( 2S)     0.00275       0.52570
   156    H   19  px     Ryd( 2p)     0.00008       2.01453
   157    H   19  py     Ryd( 2p)     0.00008       2.02211
   158    H   19  pz     Ryd( 2p)     0.00033       2.54049


 Summary of Natural Population Analysis:                  
                                                          
                                       Natural Population 
                Natural  -----------------------------------------------
    Atom  No    Charge         Core      Valence    Rydberg      Total
 -----------------------------------------------------------------------
      O    1   -0.37838      0.99987     3.37337    0.00514     4.37838
      C    2    0.08690      0.99942     1.90196    0.01172     2.91310
      C    3   -0.21210      0.99952     2.20509    0.00749     3.21210
      C    4   -0.19842      0.99954     2.19278    0.00610     3.19842
      C    5   -0.19792      0.99954     2.19218    0.00620     3.19792
      C    6   -0.19624      0.99954     2.19055    0.00615     3.19624
      C    7   -0.21036      0.99951     2.20349    0.00736     3.21036
      H    8    0.22527      0.00000     0.26648    0.00825     0.27473
      H    9    0.08390      0.00000     0.41181    0.00429     0.41610
      H   10    0.09757      0.00000     0.39951    0.00292     0.40243
      H   11    0.10444      0.00000     0.39207    0.00350     0.39556
      H   12    0.09909      0.00000     0.39774    0.00317     0.40091
      H   13    0.09980      0.00000     0.39751    0.00269     0.40020
      H   14    0.09354      0.00000     0.40406    0.00240     0.40646
      H   15    0.10347      0.00000     0.39210    0.00443     0.39653
      H   16    0.10137      0.00000     0.39533    0.00330     0.39863
      H   17    0.09887      0.00000     0.39767    0.00346     0.40113
      H   18    0.10455      0.00000     0.38822    0.00723     0.39545
      H   19    0.09463      0.00000     0.40213    0.00324     0.40537
 =======================================================================
   * Total *    0.00000      6.99693    20.90405    0.09903    28.00000

                                 Natural Population      
 --------------------------------------------------------
   Core                       6.99693 ( 99.9561% of   7)
   Valence                   20.90405 ( 99.5431% of  21)
   Natural Minimal Basis     27.90097 ( 99.6463% of  28)
   Natural Rydberg Basis      0.09903 (  0.3537% of  28)
 --------------------------------------------------------

    Atom  No          Natural Electron Configuration
 ----------------------------------------------------------------------------
      O    1      [core]2S( 0.83)2p( 2.54)
      C    2      [core]2S( 0.45)2p( 1.45)3p( 0.01)
      C    3      [core]2S( 0.50)2p( 1.70)3p( 0.01)
      C    4      [core]2S( 0.50)2p( 1.69)
      C    5      [core]2S( 0.50)2p( 1.69)
      C    6      [core]2S( 0.50)2p( 1.69)
      C    7      [core]2S( 0.51)2p( 1.70)3p( 0.01)
      H    8            1S( 0.27)2S( 0.01)
      H    9            1S( 0.41)
      H   10            1S( 0.40)
      H   11            1S( 0.39)
      H   12            1S( 0.40)
      H   13            1S( 0.40)
      H   14            1S( 0.40)
      H   15            1S( 0.39)
      H   16            1S( 0.40)
      H   17            1S( 0.40)
      H   18            1S( 0.39)2S( 0.01)
      H   19            1S( 0.40)


 NATURAL BOND ORBITAL ANALYSIS, beta spin orbitals:

                       Occupancies       Lewis Structure    Low   High
           Occ.    -------------------  -----------------   occ   occ
  Cycle   Thresh.   Lewis   Non-Lewis     CR  BD  3C  LP    (L)   (NL)   Dev
 =============================================================================
   1(1)    0.90    27.76442   0.23558      7  19   0   2     0      0    0.01
 -----------------------------------------------------------------------------

 Structure accepted: No low occupancy Lewis orbitals

 --------------------------------------------------------
   Core                      6.99693 ( 99.956% of   7)
   Valence Lewis            20.76749 ( 98.893% of  21)
  ==================       ============================
   Total Lewis              27.76442 ( 99.159% of  28)
  -----------------------------------------------------
   Valence non-Lewis         0.17316 (  0.618% of  28)
   Rydberg non-Lewis         0.06242 (  0.223% of  28)
  ==================       ============================
   Total non-Lewis           0.23558 (  0.841% of  28)
 --------------------------------------------------------


       (Occupancy)   Bond orbital/ Coefficients/ Hybrids
 ---------------------------------------------------------------------------------
     1. (0.99588) BD ( 1) O   1 - C   2  
                ( 68.21%)   0.8259* O   1 s( 34.55%)p 1.89( 65.38%)d 0.00(  0.06%)
                                            0.0001 -0.5878 -0.0000  0.7593  0.0022
                                           -0.0499  0.0050 -0.2734 -0.0007  0.0090
                                            0.0158 -0.0072 -0.0142  0.0075
                ( 31.79%)   0.5638* C   2 s( 20.14%)p 3.95( 79.57%)d 0.01(  0.29%)
                                            0.0000 -0.4465 -0.0452 -0.8508 -0.0290
                                            0.0238  0.0136  0.2652  0.0058  0.0029
                                            0.0272 -0.0009 -0.0418  0.0189
     2. (0.99440) BD ( 1) O   1 - H   8  
                ( 72.95%)   0.8541* O   1 s( 21.03%)p 3.75( 78.89%)d 0.00(  0.08%)
                                            0.0002  0.4582  0.0192  0.4848  0.0288
                                            0.7055  0.0195  0.2342  0.0018  0.0109
                                            0.0056  0.0166 -0.0173 -0.0068
                ( 27.05%)   0.5201* H   8 s( 99.61%)p 0.00(  0.39%)
                                            0.9894 -0.1309 -0.0316 -0.0509 -0.0172
     3. (0.98597) BD ( 1) C   2 - C   3  
                ( 49.20%)   0.7014* C   2 s( 27.86%)p 2.59( 72.09%)d 0.00(  0.05%)
                                            0.0000  0.5277  0.0094 -0.3847  0.0300
                                           -0.7029 -0.0125 -0.2788 -0.0025  0.0142
                                            0.0072  0.0116 -0.0094 -0.0068
                ( 50.80%)   0.7128* C   3 s( 28.05%)p 2.56( 71.90%)d 0.00(  0.04%)
                                            0.0004  0.5297 -0.0003  0.4036  0.0256
                                            0.6923 -0.0095  0.2759  0.0049  0.0137
                                            0.0052  0.0099 -0.0090 -0.0075
     4. (0.98907) BD ( 1) C   2 - C   7  
                ( 49.29%)   0.7020* C   2 s( 28.85%)p 2.46( 71.10%)d 0.00(  0.05%)
                                            0.0002  0.5371 -0.0056 -0.3514  0.0158
                                            0.7100  0.0104 -0.2881 -0.0003 -0.0137
                                            0.0075 -0.0111 -0.0088 -0.0073
                ( 50.71%)   0.7121* C   7 s( 27.78%)p 2.60( 72.17%)d 0.00(  0.05%)
                                            0.0003  0.5271  0.0027  0.3880  0.0280
                                           -0.7011  0.0036  0.2807  0.0058 -0.0132
                                            0.0051 -0.0105 -0.0098 -0.0075
     5. (0.98698) BD ( 1) C   2 - H   9  
                ( 59.28%)   0.7700* C   2 s( 23.19%)p 3.31( 76.76%)d 0.00(  0.05%)
                                           -0.0003  0.4809 -0.0239  0.0217  0.0135
                                            0.0021 -0.0023  0.8756 -0.0182  0.0007
                                           -0.0015 -0.0000 -0.0011  0.0221
                ( 40.72%)   0.6381* H   9 s( 99.92%)p 0.00(  0.08%)
                                            0.9979 -0.0575 -0.0001 -0.0002 -0.0291
     6. (0.98908) BD ( 1) C   3 - C   4  
                ( 50.05%)   0.7074* C   3 s( 27.97%)p 2.57( 71.98%)d 0.00(  0.04%)
                                            0.0002  0.5289  0.0041 -0.8212 -0.0081
                                           -0.0100 -0.0278  0.2111  0.0027 -0.0020
                                           -0.0094  0.0009  0.0166 -0.0084
                ( 49.95%)   0.7068* C   4 s( 27.68%)p 2.61( 72.28%)d 0.00(  0.05%)
                                            0.0003  0.5261  0.0031  0.8215  0.0085
                                           -0.0173 -0.0288 -0.2160 -0.0068  0.0008
                                           -0.0096  0.0000  0.0172 -0.0087
     7. (0.98807) BD ( 1) C   3 - H  10  
                ( 60.15%)   0.7755* C   3 s( 21.27%)p 3.70( 78.68%)d 0.00(  0.04%)
                                            0.0002 -0.4612  0.0050 -0.0708 -0.0089
                                            0.0425  0.0166  0.8830 -0.0028  0.0003
                                            0.0023  0.0004 -0.0004 -0.0208
                ( 39.85%)   0.6313* H  10 s( 99.92%)p 0.00(  0.08%)
                                           -0.9996  0.0075  0.0050 -0.0020 -0.0270
     8. (0.98928) BD ( 1) C   3 - H  11  
                ( 60.67%)   0.7789* C   3 s( 22.64%)p 3.42( 77.32%)d 0.00(  0.04%)
                                           -0.0001  0.4758  0.0042  0.3956 -0.0046
                                           -0.7193  0.0088  0.3145 -0.0162 -0.0131
                                            0.0059 -0.0110 -0.0077 -0.0055
                ( 39.33%)   0.6271* H  11 s( 99.92%)p 0.00(  0.08%)
                                            0.9985 -0.0472 -0.0149  0.0229 -0.0097
     9. (0.99039) BD ( 1) C   4 - C   5  
                ( 50.12%)   0.7080* C   4 s( 27.88%)p 2.58( 72.07%)d 0.00(  0.04%)
                                            0.0002  0.5280  0.0031 -0.3963 -0.0268
                                            0.6970 -0.0058 -0.2776 -0.0074 -0.0125
                                            0.0053 -0.0104 -0.0099 -0.0068
                ( 49.88%)   0.7062* C   5 s( 27.70%)p 2.61( 72.25%)d 0.00(  0.05%)
                                            0.0003  0.5263  0.0033  0.3786 -0.0180
                                           -0.7102 -0.0212  0.2719  0.0043 -0.0146
                                            0.0060 -0.0096 -0.0076 -0.0073
    10. (0.98860) BD ( 1) C   4 - H  12  
                ( 60.22%)   0.7760* C   4 s( 21.96%)p 3.55( 77.99%)d 0.00(  0.04%)
                                           -0.0002  0.4685 -0.0106 -0.0700 -0.0072
                                           -0.0448 -0.0125  0.8791 -0.0091  0.0006
                                           -0.0016 -0.0004 -0.0004  0.0207
                ( 39.78%)   0.6307* H  12 s( 99.92%)p 0.00(  0.08%)
                                            0.9988 -0.0402  0.0034  0.0026 -0.0280
    11. (0.98991) BD ( 1) C   4 - H  13  
                ( 60.14%)   0.7755* C   4 s( 22.44%)p 3.45( 77.52%)d 0.00(  0.04%)
                                           -0.0001  0.4737  0.0049 -0.4020  0.0049
                                           -0.7145  0.0096 -0.3204  0.0133  0.0131
                                            0.0060  0.0113 -0.0085 -0.0051
                ( 39.86%)   0.6314* H  13 s( 99.92%)p 0.00(  0.08%)
                                            0.9988 -0.0397  0.0135  0.0234  0.0090
    12. (0.99031) BD ( 1) C   5 - C   6  
                ( 50.23%)   0.7088* C   5 s( 27.91%)p 2.58( 72.04%)d 0.00(  0.04%)
                                            0.0003  0.5283  0.0012  0.3926 -0.0185
                                            0.7029  0.0195  0.2674  0.0033  0.0147
                                            0.0062  0.0092 -0.0067 -0.0071
                ( 49.77%)   0.7055* C   6 s( 27.56%)p 2.63( 72.40%)d 0.00(  0.05%)
                                            0.0002  0.5249  0.0056 -0.4126 -0.0278
                                           -0.6918  0.0036 -0.2725 -0.0085  0.0131
                                            0.0054  0.0102 -0.0097 -0.0071
    13. (0.98889) BD ( 1) C   5 - H  14  
                ( 59.66%)   0.7724* C   5 s( 21.37%)p 3.68( 78.59%)d 0.00(  0.05%)
                                            0.0002 -0.4622  0.0068  0.0127  0.0159
                                            0.0034 -0.0009  0.8862 -0.0022  0.0001
                                            0.0015 -0.0005 -0.0005 -0.0212
                ( 40.34%)   0.6352* H  14 s( 99.92%)p 0.00(  0.08%)
                                           -0.9995  0.0144 -0.0026  0.0003 -0.0273
    14. (0.98970) BD ( 1) C   5 - H  15  
                ( 60.50%)   0.7778* C   5 s( 22.98%)p 3.35( 76.97%)d 0.00(  0.04%)
                                            0.0001 -0.4794 -0.0022  0.8372 -0.0150
                                           -0.0085 -0.0004 -0.2615  0.0132  0.0001
                                            0.0106  0.0000 -0.0164  0.0066
                ( 39.50%)   0.6285* H  15 s( 99.91%)p 0.00(  0.09%)
                                           -0.9966  0.0763 -0.0284  0.0007  0.0081
    15. (0.98898) BD ( 1) C   6 - C   7  
                ( 49.99%)   0.7070* C   6 s( 27.64%)p 2.62( 72.32%)d 0.00(  0.05%)
                                            0.0003  0.5257  0.0024  0.8217  0.0087
                                           -0.0060  0.0270 -0.2170 -0.0069 -0.0024
                                           -0.0096  0.0003  0.0170 -0.0085
                ( 50.01%)   0.7072* C   7 s( 27.86%)p 2.59( 72.10%)d 0.00(  0.04%)
                                            0.0002  0.5278  0.0067 -0.8216 -0.0113
                                            0.0261  0.0247  0.2111  0.0038  0.0015
                                           -0.0096 -0.0007  0.0168 -0.0082
    16. (0.98970) BD ( 1) C   6 - H  16  
                ( 60.29%)   0.7765* C   6 s( 22.77%)p 3.39( 77.19%)d 0.00(  0.04%)
                                           -0.0001  0.4771  0.0046 -0.3853  0.0058
                                            0.7193 -0.0100 -0.3252  0.0134 -0.0127
                                            0.0060 -0.0114 -0.0087 -0.0048
                ( 39.71%)   0.6301* H  16 s( 99.92%)p 0.00(  0.08%)
                                            0.9981 -0.0538  0.0129 -0.0242  0.0091
    17. (0.98841) BD ( 1) C   6 - H  17  
                ( 60.19%)   0.7758* C   6 s( 22.01%)p 3.54( 77.95%)d 0.00(  0.04%)
                                           -0.0002  0.4690 -0.0110 -0.0678 -0.0061
                                            0.0504  0.0133  0.8787 -0.0095 -0.0006
                                           -0.0016  0.0002 -0.0005  0.0207
                ( 39.81%)   0.6310* H  17 s( 99.92%)p 0.00(  0.08%)
                                            0.9984 -0.0483  0.0031 -0.0035 -0.0280
    18. (0.98882) BD ( 1) C   7 - H  18  
                ( 60.64%)   0.7787* C   7 s( 23.05%)p 3.34( 76.91%)d 0.00(  0.04%)
                                           -0.0002  0.4801  0.0002  0.4099 -0.0115
                                            0.7107 -0.0135  0.3090 -0.0167  0.0129
                                            0.0062  0.0108 -0.0069 -0.0052
                ( 39.36%)   0.6273* H  18 s( 99.91%)p 0.00(  0.09%)
                                            0.9936 -0.1087 -0.0147 -0.0241 -0.0097
    19. (0.98807) BD ( 1) C   7 - H  19  
                ( 59.85%)   0.7736* C   7 s( 21.29%)p 3.70( 78.67%)d 0.00(  0.04%)
                                            0.0002 -0.4614  0.0045 -0.0706 -0.0077
                                           -0.0323 -0.0153  0.8834 -0.0007 -0.0002
                                            0.0022 -0.0013 -0.0006 -0.0208
                ( 40.15%)   0.6336* H  19 s( 99.92%)p 0.00(  0.08%)
                                           -0.9995  0.0125  0.0049  0.0025 -0.0269
    20. (0.99987) CR ( 1) O   1           s(100.00%)p 0.00(  0.00%)
                                            1.0000 -0.0001 -0.0000 -0.0002 -0.0000
                                           -0.0001 -0.0000 -0.0000 -0.0000 -0.0000
                                           -0.0000 -0.0000  0.0000 -0.0000
    21. (0.99942) CR ( 1) C   2           s(100.00%)p 0.00(  0.00%)
                                            1.0000  0.0000 -0.0000  0.0001 -0.0000
                                           -0.0002 -0.0000  0.0003 -0.0000  0.0000
                                           -0.0000  0.0000  0.0000  0.0000
    22. (0.99952) CR ( 1) C   3           s(100.00%)p 0.00(  0.00%)
                                            1.0000 -0.0002 -0.0000  0.0000 -0.0000
                                           -0.0004  0.0000 -0.0003 -0.0000 -0.0000
                                           -0.0000 -0.0000 -0.0000  0.0000
    23. (0.99954) CR ( 1) C   4           s(100.00%)p 0.00(  0.00%)
                                            1.0000 -0.0001 -0.0000 -0.0002  0.0000
                                           -0.0003  0.0000  0.0003  0.0000  0.0000
                                            0.0000  0.0000 -0.0000  0.0000
    24. (0.99954) CR ( 1) C   5           s(100.00%)p 0.00(  0.00%)
                                            1.0000 -0.0001 -0.0000 -0.0003  0.0000
                                            0.0000  0.0000 -0.0003 -0.0000 -0.0000
                                           -0.0000  0.0000  0.0000  0.0000
    25. (0.99954) CR ( 1) C   6           s(100.00%)p 0.00(  0.00%)
                                            1.0000 -0.0001 -0.0000 -0.0002  0.0000
                                            0.0003 -0.0000  0.0003  0.0000 -0.0000
                                            0.0000 -0.0000 -0.0000  0.0000
    26. (0.99951) CR ( 1) C   7           s(100.00%)p 0.00(  0.00%)
                                            1.0000 -0.0001 -0.0000  0.0001 -0.0000
                                            0.0004 -0.0000 -0.0003 -0.0000  0.0000
                                            0.0000  0.0000 -0.0000  0.0000
    27. (0.98901) LP ( 1) O   1           s( 44.42%)p 1.25( 55.55%)d 0.00(  0.03%)
                                            0.0001  0.6664 -0.0072  0.3379 -0.0059
                                           -0.5330  0.0053 -0.3965  0.0045  0.0112
                                            0.0063 -0.0100  0.0059 -0.0007
    28. (0.97798) LP ( 2) O   1           s(  0.01%)p 1.00( 99.95%)d 0.00(  0.04%)
                                            0.0000 -0.0046  0.0064  0.2698 -0.0061
                                           -0.4626  0.0071  0.8440 -0.0119  0.0083
                                           -0.0037  0.0082  0.0049  0.0166
    29. (0.00098) RY*( 1) O   1           s(  1.17%)p79.78( 93.38%)d 4.65(  5.45%)
                                            0.0000  0.0010  0.1082 -0.0050 -0.3406
                                            0.0056  0.4717 -0.0095 -0.7715 -0.1091
                                            0.1572  0.0138  0.0338 -0.1285
    30. (0.00071) RY*( 2) O   1           s( 24.04%)p 2.67( 64.23%)d 0.49( 11.73%)
                                           -0.0000  0.0034  0.4903  0.0007  0.0460
                                           -0.0010 -0.7030 -0.0037 -0.3821  0.3001
                                            0.1137 -0.0427  0.0322 -0.1070
    31. (0.00011) RY*( 3) O   1           s( 62.32%)p 0.51( 31.71%)d 0.10(  5.97%)
                                            0.0000 -0.0016  0.7894 -0.0045 -0.3546
                                           -0.0050  0.2260 -0.0080  0.3744 -0.1305
                                           -0.0914 -0.0184 -0.0932  0.1591
    32. (0.00002) RY*( 4) O   1           s(  8.08%)p 9.20( 74.27%)d 2.19( 17.65%)
    33. (0.00000) RY*( 5) O   1           s(  0.33%)p37.20( 12.42%)d99.99( 87.25%)
    34. (0.00000) RY*( 6) O   1           s(  0.68%)p15.29( 10.45%)d99.99( 88.87%)
    35. (0.00000) RY*( 7) O   1           s(  0.22%)p 0.98(  0.22%)d99.99( 99.56%)
    36. (0.00000) RY*( 8) O   1           s(  2.58%)p 3.46(  8.93%)d34.24( 88.48%)
    37. (0.00000) RY*( 9) O   1           s(  0.56%)p 8.24(  4.61%)d99.99( 94.83%)
    38. (0.00313) RY*( 1) C   2           s(  1.68%)p55.41( 93.24%)d 3.02(  5.08%)
                                            0.0000 -0.0406  0.1232 -0.0119  0.7227
                                            0.0207 -0.5231  0.0031 -0.3687  0.1707
                                           -0.0080 -0.0551 -0.0973  0.0950
    39. (0.00176) RY*( 2) C   2           s( 31.36%)p 1.66( 52.03%)d 0.53( 16.61%)
                                           -0.0000  0.0053  0.5600 -0.0307 -0.3325
                                            0.0140 -0.5590  0.0305  0.3085  0.1882
                                            0.0652 -0.1020  0.1842 -0.2864
    40. (0.00121) RY*( 3) C   2           s(  6.33%)p 8.18( 51.81%)d 6.61( 41.86%)
                                            0.0000 -0.0030  0.2517 -0.0067 -0.1733
                                           -0.0032  0.1560  0.0035 -0.6809 -0.1615
                                            0.5437  0.0362  0.2547 -0.1753
    41. (0.00071) RY*( 4) C   2           s( 33.54%)p 1.37( 45.94%)d 0.61( 20.51%)
                                            0.0000 -0.0191  0.5789 -0.0166  0.4317
                                            0.0020  0.4643  0.0343  0.2366 -0.1918
                                           -0.0552  0.1568 -0.1827 -0.3276
    42. (0.00054) RY*( 5) C   2           s(  4.14%)p 3.88( 16.05%)d19.27( 79.81%)
                                           -0.0000  0.0027  0.2035 -0.0023 -0.0458
                                            0.0116  0.3819 -0.0023 -0.1115  0.8644
                                           -0.0541 -0.0759  0.0478  0.1996
    43. (0.00039) RY*( 6) C   2           s(  8.45%)p 0.27(  2.32%)d10.56( 89.23%)
                                           -0.0000 -0.0098  0.2905 -0.0475 -0.0151
                                            0.0013  0.0284  0.0013 -0.1410 -0.2502
                                           -0.5458  0.1422  0.5808  0.4175
    44. (0.00018) RY*( 7) C   2           s( 11.75%)p 1.53( 17.92%)d 5.99( 70.33%)
                                           -0.0000  0.0153  0.3424  0.0189 -0.3466
                                            0.0010 -0.0934 -0.0101 -0.2234 -0.1365
                                           -0.1100  0.1167 -0.7064  0.3999
    45. (0.00014) RY*( 8) C   2           s(  1.12%)p 1.80(  2.01%)d86.68( 96.87%)
                                            0.0000 -0.0007  0.1057 -0.0034  0.0166
                                           -0.0198  0.1335  0.0012 -0.0396 -0.1886
                                           -0.0876 -0.9596 -0.0384  0.0569
    46. (0.00005) RY*( 9) C   2           s(  1.59%)p12.05( 19.15%)d49.87( 79.26%)
    47. (0.00249) RY*( 1) C   3           s( 10.01%)p 8.40( 84.07%)d 0.59(  5.92%)
                                           -0.0000  0.0171  0.3159 -0.0107 -0.4236
                                            0.0285  0.6137 -0.0163 -0.5324 -0.1478
                                            0.0536 -0.0708 -0.0814 -0.1513
    48. (0.00163) RY*( 2) C   3           s(  2.51%)p37.40( 93.89%)d 1.43(  3.60%)
                                            0.0000 -0.0075  0.1583 -0.0176  0.8649
                                           -0.0102  0.1563 -0.0040 -0.4074  0.0961
                                           -0.0118 -0.0867  0.0696 -0.1194
    49. (0.00059) RY*( 3) C   3           s(  0.04%)p99.99( 80.67%)d99.99( 19.29%)
                                           -0.0000  0.0141  0.0134 -0.0113  0.2144
                                            0.0003  0.6474  0.0040  0.5844 -0.2783
                                           -0.2616 -0.0163 -0.0470  0.2110
    50. (0.00046) RY*( 4) C   3           s( 81.90%)p 0.13( 10.62%)d 0.09(  7.48%)
                                            0.0000 -0.0044  0.9050  0.0111 -0.0343
                                           -0.0056 -0.1712 -0.0013  0.2750  0.1816
                                            0.0253 -0.0142  0.1947  0.0552
    51. (0.00015) RY*( 5) C   3           s(  0.10%)p19.21(  2.01%)d99.99( 97.88%)
                                            0.0000 -0.0022  0.0323  0.0049 -0.0794
                                            0.0018 -0.1147 -0.0023 -0.0247  0.2538
                                           -0.7338 -0.4652 -0.3516 -0.1897
    52. (0.00008) RY*( 6) C   3           s(  0.38%)p37.62( 14.17%)d99.99( 85.45%)
    53. (0.00005) RY*( 7) C   3           s(  2.21%)p 2.59(  5.74%)d41.58( 92.05%)
    54. (0.00001) RY*( 8) C   3           s(  2.91%)p 2.87(  8.36%)d30.51( 88.73%)
    55. (0.00001) RY*( 9) C   3           s(  0.00%)p 1.00(  0.57%)d99.99( 99.43%)
    56. (0.00221) RY*( 1) C   4           s(  4.99%)p17.70( 88.26%)d 1.36(  6.76%)
                                            0.0000  0.0194  0.2224  0.0176  0.3122
                                            0.0255  0.6819  0.0170  0.5647  0.1581
                                            0.0438  0.0761 -0.0909 -0.1631
    57. (0.00074) RY*( 2) C   4           s(  0.17%)p99.99( 95.62%)d24.57(  4.21%)
                                            0.0000  0.0011  0.0414  0.0223 -0.7696
                                           -0.0127  0.5495 -0.0022 -0.2475  0.0841
                                           -0.1632  0.0432  0.0023  0.0808
    58. (0.00064) RY*( 3) C   4           s( 11.54%)p 4.59( 52.99%)d 3.07( 35.47%)
                                            0.0000 -0.0078  0.3396 -0.0012 -0.4382
                                           -0.0106 -0.2911  0.0127  0.5029 -0.4212
                                            0.0925  0.1590  0.2377 -0.2950
    59. (0.00020) RY*( 4) C   4           s( 74.70%)p 0.25( 18.80%)d 0.09(  6.50%)
                                            0.0000  0.0002  0.8643 -0.0044  0.1832
                                           -0.0039  0.0398  0.0040 -0.3909 -0.1093
                                            0.0749 -0.1297  0.0503  0.1676
    60. (0.00015) RY*( 5) C   4           s(  0.88%)p 3.05(  2.67%)d99.99( 96.45%)
                                           -0.0000 -0.0001  0.0937 -0.0088  0.1434
                                            0.0047 -0.0625  0.0009 -0.0466 -0.1889
                                           -0.8094  0.4517 -0.2548 -0.0688
    61. (0.00008) RY*( 6) C   4           s(  0.05%)p24.62(  1.26%)d99.99( 98.69%)
    62. (0.00004) RY*( 7) C   4           s(  2.20%)p12.87( 28.33%)d31.55( 69.47%)
    63. (0.00001) RY*( 8) C   4           s(  5.44%)p 2.11( 11.49%)d15.27( 83.06%)
    64. (0.00001) RY*( 9) C   4           s(  0.07%)p 9.77(  0.71%)d99.99( 99.21%)
    65. (0.00229) RY*( 1) C   5           s(  9.91%)p 8.45( 83.70%)d 0.64(  6.39%)
                                           -0.0000  0.0134  0.3145  0.0311  0.7429
                                            0.0000 -0.0050 -0.0146 -0.5329 -0.0021
                                           -0.0665  0.0009  0.1638 -0.1806
    66. (0.00080) RY*( 2) C   5           s(  0.07%)p99.99( 95.88%)d59.45(  4.05%)
                                            0.0000 -0.0023  0.0260 -0.0030 -0.1011
                                            0.0251 -0.9663 -0.0023 -0.1193  0.0232
                                           -0.0305  0.1666 -0.0876 -0.0598
    67. (0.00066) RY*( 3) C   5           s(  4.47%)p13.63( 61.00%)d 7.72( 34.53%)
                                            0.0000 -0.0102  0.2113 -0.0116 -0.4877
                                           -0.0048  0.1888 -0.0064 -0.5799  0.0047
                                           -0.1700 -0.0380 -0.4733 -0.3015
    68. (0.00024) RY*( 4) C   5           s( 75.32%)p 0.25( 18.85%)d 0.08(  5.83%)
                                            0.0000  0.0008  0.8679 -0.0097  0.0143
                                            0.0026 -0.0204 -0.0032  0.4333  0.0020
                                           -0.0129 -0.0196 -0.2206  0.0954
    69. (0.00015) RY*( 5) C   5           s(  0.04%)p58.66(  2.35%)d99.99( 97.61%)
                                           -0.0000  0.0000  0.0200 -0.0004 -0.0006
                                           -0.0097  0.1528  0.0012 -0.0069 -0.3380
                                            0.0208  0.9274 -0.0239  0.0278
    70. (0.00007) RY*( 6) C   5           s(  0.08%)p 9.64(  0.79%)d99.99( 99.13%)
    71. (0.00004) RY*( 7) C   5           s(  4.45%)p 5.38( 23.95%)d16.07( 71.60%)
    72. (0.00001) RY*( 8) C   5           s(  5.44%)p 2.47( 13.42%)d14.93( 81.14%)
    73. (0.00001) RY*( 9) C   5           s(  0.25%)p 0.83(  0.21%)d99.99( 99.54%)
    74. (0.00213) RY*( 1) C   6           s(  5.68%)p15.40( 87.45%)d 1.21(  6.87%)
                                           -0.0000  0.0179  0.2376  0.0159  0.3334
                                           -0.0257 -0.6570  0.0184  0.5749 -0.1496
                                            0.0451 -0.0817 -0.1013 -0.1654
    75. (0.00083) RY*( 2) C   6           s(  0.31%)p99.99( 96.32%)d10.69(  3.37%)
                                            0.0000 -0.0015  0.0561  0.0221 -0.8870
                                            0.0160 -0.4185  0.0036  0.0237  0.0548
                                           -0.1229 -0.0950  0.0693 -0.0415
    76. (0.00066) RY*( 3) C   6           s(  6.04%)p 9.70( 58.59%)d 5.86( 35.37%)
                                            0.0000 -0.0065  0.2457 -0.0084 -0.1451
                                            0.0057  0.4851  0.0111  0.5738  0.4160
                                            0.1384 -0.1287  0.2402 -0.2953
    77. (0.00023) RY*( 4) C   6           s( 79.86%)p 0.20( 15.96%)d 0.05(  4.18%)
                                            0.0000 -0.0016  0.8936 -0.0020  0.0713
                                            0.0078 -0.0569  0.0063 -0.3889  0.1339
                                            0.0352  0.0645  0.0850  0.1059
    78. (0.00014) RY*( 5) C   6           s(  0.28%)p 7.78(  2.17%)d99.99( 97.55%)
                                            0.0000 -0.0001  0.0528 -0.0091  0.1271
                                           -0.0047  0.0734 -0.0006 -0.0074  0.1837
                                           -0.8409 -0.4321 -0.2161 -0.0347
    79. (0.00007) RY*( 6) C   6           s(  0.04%)p14.69(  0.64%)d99.99( 99.32%)
    80. (0.00004) RY*( 7) C   6           s(  2.67%)p 9.39( 25.06%)d27.07( 72.27%)
    81. (0.00001) RY*( 8) C   6           s(  5.09%)p 2.62( 13.31%)d16.05( 81.61%)
    82. (0.00001) RY*( 9) C   6           s(  0.06%)p11.53(  0.65%)d99.99( 99.29%)
    83. (0.00254) RY*( 1) C   7           s( 13.30%)p 6.16( 81.89%)d 0.36(  4.81%)
                                           -0.0000  0.0094  0.3645 -0.0080 -0.5119
                                           -0.0306 -0.5430 -0.0165 -0.5107  0.1234
                                            0.0566  0.0671 -0.0545 -0.1490
    84. (0.00147) RY*( 2) C   7           s(  0.42%)p99.99( 96.89%)d 6.45(  2.69%)
                                            0.0000 -0.0027  0.0646 -0.0233  0.8336
                                            0.0128 -0.2877 -0.0042 -0.4366 -0.0197
                                           -0.0167  0.0810 -0.0349 -0.1360
    85. (0.00053) RY*( 3) C   7           s(  8.96%)p 7.36( 65.91%)d 2.81( 25.13%)
                                            0.0000 -0.0122  0.2991  0.0140 -0.0621
                                            0.0059  0.6709 -0.0012 -0.4526 -0.3748
                                            0.2420  0.0077  0.1033 -0.2038
    86. (0.00036) RY*( 4) C   7           s( 63.49%)p 0.39( 24.74%)d 0.19( 11.77%)
                                            0.0000 -0.0003  0.7968  0.0070  0.1382
                                            0.0136 -0.1205 -0.0017  0.4622 -0.2335
                                           -0.1388  0.0989  0.1741  0.0616
    87. (0.00014) RY*( 5) C   7           s(  0.79%)p 4.25(  3.35%)d99.99( 95.87%)
                                            0.0000  0.0014  0.0887 -0.0065  0.1004
                                            0.0051 -0.1239 -0.0000  0.0891  0.2036
                                            0.7594 -0.4826  0.2917  0.1502
    88. (0.00008) RY*( 6) C   7           s( 10.84%)p 1.19( 12.88%)d 7.04( 76.29%)
    89. (0.00006) RY*( 7) C   7           s(  0.00%)p 1.00(  4.50%)d21.22( 95.50%)
    90. (0.00001) RY*( 8) C   7           s(  0.05%)p30.49(  1.44%)d99.99( 98.51%)
    91. (0.00002) RY*( 9) C   7           s(  2.18%)p 3.92(  8.55%)d40.91( 89.26%)
    92. (0.00188) RY*( 1) H   8           s( 93.87%)p 0.07(  6.13%)
                                            0.1322  0.9598  0.2234 -0.0000 -0.1067
    93. (0.00075) RY*( 2) H   8           s(  0.07%)p99.99( 99.93%)
                                            0.0013  0.0273  0.2755 -0.4951  0.8236
    94. (0.00036) RY*( 3) H   8           s(  4.86%)p19.59( 95.14%)
                                            0.0367  0.2173 -0.7189  0.4355  0.4950
    95. (0.00001) RY*( 4) H   8           s(  1.59%)p62.08( 98.41%)
    96. (0.00291) RY*( 1) H   9           s( 99.92%)p 0.00(  0.08%)
                                            0.0578  0.9979  0.0097  0.0251  0.0092
    97. (0.00009) RY*( 2) H   9           s(  0.05%)p99.99( 99.95%)
    98. (0.00003) RY*( 3) H   9           s(  0.02%)p99.99( 99.98%)
    99. (0.00002) RY*( 4) H   9           s(  0.09%)p99.99( 99.91%)
   100. (0.00244) RY*( 1) H  10           s( 99.79%)p 0.00(  0.21%)
                                            0.0085  0.9989 -0.0150 -0.0145 -0.0405
   101. (0.00009) RY*( 2) H  10           s(  0.00%)p 1.00(100.00%)
   102. (0.00007) RY*( 3) H  10           s(  0.05%)p99.99( 99.95%)
   103. (0.00002) RY*( 4) H  10           s(  0.22%)p99.99( 99.78%)
   104. (0.00226) RY*( 1) H  11           s( 99.84%)p 0.00(  0.16%)
                                            0.0481  0.9981 -0.0009 -0.0395  0.0034
   105. (0.00009) RY*( 2) H  11           s(  0.00%)p 1.00(100.00%)
   106. (0.00006) RY*( 3) H  11           s(  0.04%)p99.99( 99.96%)
   107. (0.00002) RY*( 4) H  11           s(  0.20%)p99.99( 99.80%)
   108. (0.00222) RY*( 1) H  12           s( 99.85%)p 0.00(  0.15%)
                                            0.0412  0.9984 -0.0016 -0.0111  0.0367
   109. (0.00009) RY*( 2) H  12           s(  0.00%)p 1.00(100.00%)
   110. (0.00006) RY*( 3) H  12           s(  0.00%)p 1.00(100.00%)
   111. (0.00002) RY*( 4) H  12           s(  0.22%)p99.99( 99.78%)
   112. (0.00165) RY*( 1) H  13           s( 99.72%)p 0.00(  0.28%)
                                            0.0409  0.9977 -0.0263 -0.0451  0.0104
   113. (0.00009) RY*( 2) H  13           s(  0.04%)p99.99( 99.96%)
   114. (0.00007) RY*( 3) H  13           s(  0.00%)p 1.00(100.00%)
   115. (0.00002) RY*( 4) H  13           s(  0.33%)p99.99( 99.67%)
   116. (0.00189) RY*( 1) H  14           s( 99.70%)p 0.00(  0.30%)
                                            0.0158  0.9984 -0.0219 -0.0022 -0.0499
   117. (0.00009) RY*( 2) H  14           s(  0.01%)p99.99( 99.99%)
   118. (0.00007) RY*( 3) H  14           s(  0.00%)p 1.00(100.00%)
   119. (0.00002) RY*( 4) H  14           s(  0.36%)p99.99( 99.64%)
   120. (0.00183) RY*( 1) H  15           s( 99.77%)p 0.00(  0.23%)
                                            0.0774  0.9958 -0.0452 -0.0035 -0.0164
   121. (0.00008) RY*( 2) H  15           s(  0.05%)p99.99( 99.95%)
   122. (0.00006) RY*( 3) H  15           s(  0.00%)p 1.00(100.00%)
   123. (0.00002) RY*( 4) H  15           s(  0.27%)p99.99( 99.73%)
   124. (0.00179) RY*( 1) H  16           s( 99.79%)p 0.00(  0.21%)
                                            0.0548  0.9974 -0.0225  0.0384  0.0129
   125. (0.00009) RY*( 2) H  16           s(  0.04%)p99.99( 99.96%)
   126. (0.00006) RY*( 3) H  16           s(  0.00%)p 1.00(100.00%)
   127. (0.00002) RY*( 4) H  16           s(  0.25%)p99.99( 99.75%)
   128. (0.00226) RY*( 1) H  17           s( 99.87%)p 0.00(  0.13%)
                                            0.0493  0.9981 -0.0034  0.0093  0.0348
   129. (0.00009) RY*( 2) H  17           s(  0.00%)p 1.00(100.00%)
   130. (0.00006) RY*( 3) H  17           s(  0.00%)p 1.00(100.00%)
   131. (0.00002) RY*( 4) H  17           s(  0.21%)p99.99( 99.79%)
   132. (0.00241) RY*( 1) H  18           s( 99.85%)p 0.00(  0.15%)
                                            0.1096  0.9932  0.0027  0.0392 -0.0014
   133. (0.00009) RY*( 2) H  18           s(  0.00%)p 1.00(100.00%)
   134. (0.00006) RY*( 3) H  18           s(  0.04%)p99.99( 99.96%)
   135. (0.00002) RY*( 4) H  18           s(  0.21%)p99.99( 99.79%)
   136. (0.00276) RY*( 1) H  19           s( 99.82%)p 0.00(  0.18%)
                                            0.0134  0.9990 -0.0197  0.0160 -0.0343
   137. (0.00009) RY*( 2) H  19           s(  0.00%)p 1.00(100.00%)
   138. (0.00006) RY*( 3) H  19           s(  0.07%)p99.99( 99.93%)
   139. (0.00002) RY*( 4) H  19           s(  0.19%)p99.99( 99.81%)
   140. (0.01242) BD*( 1) O   1 - C   2  
                ( 31.79%)   0.5638* O   1 s( 34.55%)p 1.89( 65.38%)d 0.00(  0.06%)
                                           -0.0001  0.5878  0.0000 -0.7593 -0.0022
                                            0.0499 -0.0050  0.2734  0.0007 -0.0090
                                           -0.0158  0.0072  0.0142 -0.0075
                ( 68.21%)  -0.8259* C   2 s( 20.14%)p 3.95( 79.57%)d 0.01(  0.29%)
                                           -0.0000  0.4465  0.0452  0.8508  0.0290
                                           -0.0238 -0.0136 -0.2652 -0.0058 -0.0029
                                           -0.0272  0.0009  0.0418 -0.0189
   141. (0.00376) BD*( 1) O   1 - H   8  
                ( 27.05%)   0.5201* O   1 s( 21.03%)p 3.75( 78.89%)d 0.00(  0.08%)
                                           -0.0002 -0.4582 -0.0192 -0.4848 -0.0288
                                           -0.7055 -0.0195 -0.2342 -0.0018 -0.0109
                                           -0.0056 -0.0166  0.0173  0.0068
                ( 72.95%)  -0.8541* H   8 s( 99.61%)p 0.00(  0.39%)
                                           -0.9894  0.1309  0.0316  0.0509  0.0172
   142. (0.01335) BD*( 1) C   2 - C   3  
                ( 50.80%)   0.7128* C   2 s( 27.86%)p 2.59( 72.09%)d 0.00(  0.05%)
                                            0.0000  0.5277  0.0094 -0.3847  0.0300
                                           -0.7029 -0.0125 -0.2788 -0.0025  0.0142
                                            0.0072  0.0116 -0.0094 -0.0068
                ( 49.20%)  -0.7014* C   3 s( 28.05%)p 2.56( 71.90%)d 0.00(  0.04%)
                                            0.0004  0.5297 -0.0003  0.4036  0.0256
                                            0.6923 -0.0095  0.2759  0.0049  0.0137
                                            0.0052  0.0099 -0.0090 -0.0075
   143. (0.01656) BD*( 1) C   2 - C   7  
                ( 50.71%)   0.7121* C   2 s( 28.85%)p 2.46( 71.10%)d 0.00(  0.05%)
                                            0.0002  0.5371 -0.0056 -0.3514  0.0158
                                            0.7100  0.0104 -0.2881 -0.0003 -0.0137
                                            0.0075 -0.0111 -0.0088 -0.0073
                ( 49.29%)  -0.7020* C   7 s( 27.78%)p 2.60( 72.17%)d 0.00(  0.05%)
                                            0.0003  0.5271  0.0027  0.3880  0.0280
                                           -0.7011  0.0036  0.2807  0.0058 -0.0132
                                            0.0051 -0.0105 -0.0098 -0.0075
   144. (0.01885) BD*( 1) C   2 - H   9  
                ( 40.72%)   0.6381* C   2 s( 23.19%)p 3.31( 76.76%)d 0.00(  0.05%)
                                            0.0003 -0.4809  0.0239 -0.0217 -0.0135
                                           -0.0021  0.0023 -0.8756  0.0182 -0.0007
                                            0.0015  0.0000  0.0011 -0.0221
                ( 59.28%)  -0.7700* H   9 s( 99.92%)p 0.00(  0.08%)
                                           -0.9979  0.0575  0.0001  0.0002  0.0291
   145. (0.00720) BD*( 1) C   3 - C   4  
                ( 49.95%)   0.7068* C   3 s( 27.97%)p 2.57( 71.98%)d 0.00(  0.04%)
                                           -0.0002 -0.5289 -0.0041  0.8212  0.0081
                                            0.0100  0.0278 -0.2111 -0.0027  0.0020
                                            0.0094 -0.0009 -0.0166  0.0084
                ( 50.05%)  -0.7074* C   4 s( 27.68%)p 2.61( 72.28%)d 0.00(  0.05%)
                                           -0.0003 -0.5261 -0.0031 -0.8215 -0.0085
                                            0.0173  0.0288  0.2160  0.0068 -0.0008
                                            0.0096 -0.0000 -0.0172  0.0087
   146. (0.01000) BD*( 1) C   3 - H  10  
                ( 39.85%)   0.6313* C   3 s( 21.27%)p 3.70( 78.68%)d 0.00(  0.04%)
                                           -0.0002  0.4612 -0.0050  0.0708  0.0089
                                           -0.0425 -0.0166 -0.8830  0.0028 -0.0003
                                           -0.0023 -0.0004  0.0004  0.0208
                ( 60.15%)  -0.7755* H  10 s( 99.92%)p 0.00(  0.08%)
                                            0.9996 -0.0075 -0.0050  0.0020  0.0270
   147. (0.00664) BD*( 1) C   3 - H  11  
                ( 39.33%)   0.6271* C   3 s( 22.64%)p 3.42( 77.32%)d 0.00(  0.04%)
                                            0.0001 -0.4758 -0.0042 -0.3956  0.0046
                                            0.7193 -0.0088 -0.3145  0.0162  0.0131
                                           -0.0059  0.0110  0.0077  0.0055
                ( 60.67%)  -0.7789* H  11 s( 99.92%)p 0.00(  0.08%)
                                           -0.9985  0.0472  0.0149 -0.0229  0.0097
   148. (0.00806) BD*( 1) C   4 - C   5  
                ( 49.88%)   0.7062* C   4 s( 27.88%)p 2.58( 72.07%)d 0.00(  0.04%)
                                           -0.0002 -0.5280 -0.0031  0.3963  0.0268
                                           -0.6970  0.0058  0.2776  0.0074  0.0125
                                           -0.0053  0.0104  0.0099  0.0068
                ( 50.12%)  -0.7080* C   5 s( 27.70%)p 2.61( 72.25%)d 0.00(  0.05%)
                                           -0.0003 -0.5263 -0.0033 -0.3786  0.0180
                                            0.7102  0.0212 -0.2719 -0.0043  0.0146
                                           -0.0060  0.0096  0.0076  0.0073
   149. (0.00880) BD*( 1) C   4 - H  12  
                ( 39.78%)   0.6307* C   4 s( 21.96%)p 3.55( 77.99%)d 0.00(  0.04%)
                                            0.0002 -0.4685  0.0106  0.0700  0.0072
                                            0.0448  0.0125 -0.8791  0.0091 -0.0006
                                            0.0016  0.0004  0.0004 -0.0207
                ( 60.22%)  -0.7760* H  12 s( 99.92%)p 0.00(  0.08%)
                                           -0.9988  0.0402 -0.0034 -0.0026  0.0280
   150. (0.00623) BD*( 1) C   4 - H  13  
                ( 39.86%)   0.6314* C   4 s( 22.44%)p 3.45( 77.52%)d 0.00(  0.04%)
                                            0.0001 -0.4737 -0.0049  0.4020 -0.0049
                                            0.7145 -0.0096  0.3204 -0.0133 -0.0131
                                           -0.0060 -0.0113  0.0085  0.0051
                ( 60.14%)  -0.7755* H  13 s( 99.92%)p 0.00(  0.08%)
                                           -0.9988  0.0397 -0.0135 -0.0234 -0.0090
   151. (0.00790) BD*( 1) C   5 - C   6  
                ( 49.77%)   0.7055* C   5 s( 27.91%)p 2.58( 72.04%)d 0.00(  0.04%)
                                           -0.0003 -0.5283 -0.0012 -0.3926  0.0185
                                           -0.7029 -0.0195 -0.2674 -0.0033 -0.0147
                                           -0.0062 -0.0092  0.0067  0.0071
                ( 50.23%)  -0.7088* C   6 s( 27.56%)p 2.63( 72.40%)d 0.00(  0.05%)
                                           -0.0002 -0.5249 -0.0056  0.4126  0.0278
                                            0.6918 -0.0036  0.2725  0.0085 -0.0131
                                           -0.0054 -0.0102  0.0097  0.0071
   152. (0.00914) BD*( 1) C   5 - H  14  
                ( 40.34%)   0.6352* C   5 s( 21.37%)p 3.68( 78.59%)d 0.00(  0.05%)
                                           -0.0002  0.4622 -0.0068 -0.0127 -0.0159
                                           -0.0034  0.0009 -0.8862  0.0022 -0.0001
                                           -0.0015  0.0005  0.0005  0.0212
                ( 59.66%)  -0.7724* H  14 s( 99.92%)p 0.00(  0.08%)
                                            0.9995 -0.0144  0.0026 -0.0003  0.0273
   153. (0.00592) BD*( 1) C   5 - H  15  
                ( 39.50%)   0.6285* C   5 s( 22.98%)p 3.35( 76.97%)d 0.00(  0.04%)
                                           -0.0001  0.4794  0.0022 -0.8372  0.0150
                                            0.0085  0.0004  0.2615 -0.0132 -0.0001
                                           -0.0106 -0.0000  0.0164 -0.0066
                ( 60.50%)  -0.7778* H  15 s( 99.91%)p 0.00(  0.09%)
                                            0.9966 -0.0763  0.0284 -0.0007 -0.0081
   154. (0.00794) BD*( 1) C   6 - C   7  
                ( 50.01%)   0.7072* C   6 s( 27.64%)p 2.62( 72.32%)d 0.00(  0.05%)
                                            0.0003  0.5257  0.0024  0.8217  0.0087
                                           -0.0060  0.0270 -0.2170 -0.0069 -0.0024
                                           -0.0096  0.0003  0.0170 -0.0085
                ( 49.99%)  -0.7070* C   7 s( 27.86%)p 2.59( 72.10%)d 0.00(  0.04%)
                                            0.0002  0.5278  0.0067 -0.8216 -0.0113
                                            0.0261  0.0247  0.2111  0.0038  0.0015
                                           -0.0096 -0.0007  0.0168 -0.0082
   155. (0.00608) BD*( 1) C   6 - H  16  
                ( 39.71%)   0.6301* C   6 s( 22.77%)p 3.39( 77.19%)d 0.00(  0.04%)
                                            0.0001 -0.4771 -0.0046  0.3853 -0.0058
                                           -0.7193  0.0100  0.3252 -0.0134  0.0127
                                           -0.0060  0.0114  0.0087  0.0048
                ( 60.29%)  -0.7765* H  16 s( 99.92%)p 0.00(  0.08%)
                                           -0.9981  0.0538 -0.0129  0.0242 -0.0091
   156. (0.00861) BD*( 1) C   6 - H  17  
                ( 39.81%)   0.6310* C   6 s( 22.01%)p 3.54( 77.95%)d 0.00(  0.04%)
                                            0.0002 -0.4690  0.0110  0.0678  0.0061
                                           -0.0504 -0.0133 -0.8787  0.0095  0.0006
                                            0.0016 -0.0002  0.0005 -0.0207
                ( 60.19%)  -0.7758* H  17 s( 99.92%)p 0.00(  0.08%)
                                           -0.9984  0.0483 -0.0031  0.0035  0.0280
   157. (0.00611) BD*( 1) C   7 - H  18  
                ( 39.36%)   0.6273* C   7 s( 23.05%)p 3.34( 76.91%)d 0.00(  0.04%)
                                            0.0002 -0.4801 -0.0002 -0.4099  0.0115
                                           -0.7107  0.0135 -0.3090  0.0167 -0.0129
                                           -0.0062 -0.0108  0.0069  0.0052
                ( 60.64%)  -0.7787* H  18 s( 99.91%)p 0.00(  0.09%)
                                           -0.9936  0.1087  0.0147  0.0241  0.0097
   158. (0.00959) BD*( 1) C   7 - H  19  
                ( 40.15%)   0.6336* C   7 s( 21.29%)p 3.70( 78.67%)d 0.00(  0.04%)
                                           -0.0002  0.4614 -0.0045  0.0706  0.0077
                                            0.0323  0.0153 -0.8834  0.0007  0.0002
                                           -0.0022  0.0013  0.0006  0.0208
                ( 59.85%)  -0.7736* H  19 s( 99.92%)p 0.00(  0.08%)
                                            0.9995 -0.0125 -0.0049 -0.0025  0.0269


 NHO Directionality and "Bond Bending" (deviations from line of nuclear centers)

         [Thresholds for printing:  angular deviation  >  1.0 degree]
                                    hybrid p-character > 25.0%
                                    orbital occupancy  >  0.10e

                                Line of Centers        Hybrid 1              Hybrid 2
                                ---------------  -------------------   ------------------
                NBO               Theta   Phi    Theta   Phi    Dev    Theta   Phi    Dev
 ========================================================================================
     1. BD (   1) O   1 - C   2    71.6  176.6    70.2  176.6   1.4    107.1  357.6   1.6
     2. BD (   1) O   1 - H   8    72.5   59.9    75.1   54.7   5.7      --     --    --
     3. BD (   1) C   2 - C   3   108.8  239.9   109.4  243.6   3.6     70.8   57.8   2.0
     4. BD (   1) C   2 - C   7   109.1  118.8   109.9  115.0   3.7     70.6  300.8   1.9
     5. BD (   1) C   2 - H   9     1.9  175.8     2.4  359.7   4.3      --     --    --
     6. BD (   1) C   3 - C   4    75.3  179.5    75.6  182.6   3.1    105.0  356.8   2.6
     7. BD (   1) C   3 - H  10   174.3  340.1   173.6  323.4   1.9      --     --    --
     8. BD (   1) C   3 - H  11    68.9  299.8    69.8  298.8   1.3      --     --    --
     9. BD (   1) C   4 - C   5   108.9  118.8   109.4  121.5   2.6     71.3  296.2   2.4
    12. BD (   1) C   5 - C   6    71.5   60.1    71.6   62.6   2.4    109.0  237.4   2.6
    13. BD (   1) C   5 - H  14   179.2  192.2   178.1  185.1   1.1      --     --    --
    15. BD (   1) C   6 - C   7   104.8  359.0   105.1    1.4   2.4     75.6  176.5   2.4
    19. BD (   1) C   7 - H  19   174.4   15.6   174.1   31.3   1.6      --     --    --
    27. LP (   1) O   1             --     --    122.2  302.2   --       --     --    --
    28. LP (   2) O   1             --     --     32.3  300.1   --       --     --    --


 Second Order Perturbation Theory Analysis of Fock Matrix in NBO Basis

     Threshold for printing:   0.25 kcal/mol
                                                                              E(2)  E(j)-E(i) F(i,j)
         Donor NBO (i)                     Acceptor NBO (j)                 kcal/mol   a.u.    a.u. 
 ===================================================================================================

 within unit  1
   1. BD (   1) O   1 - C   2        / 92. RY*(   1) H   8                    0.33    1.31    0.026
   1. BD (   1) O   1 - C   2        /145. BD*(   1) C   3 - C   4            0.88    1.22    0.042
   1. BD (   1) O   1 - C   2        /154. BD*(   1) C   6 - C   7            0.68    1.23    0.037
   2. BD (   1) O   1 - H   8        / 38. RY*(   1) C   2                    0.45    1.46    0.032
   2. BD (   1) O   1 - H   8        /142. BD*(   1) C   2 - C   3            1.43    1.10    0.050
   3. BD (   1) C   2 - C   3        / 30. RY*(   2) O   1                    0.43    1.97    0.037
   3. BD (   1) C   2 - C   3        / 56. RY*(   1) C   4                    0.57    1.60    0.039
   3. BD (   1) C   2 - C   3        / 83. RY*(   1) C   7                    0.66    1.61    0.041
   3. BD (   1) C   2 - C   3        /141. BD*(   1) O   1 - H   8            0.94    1.02    0.039
   3. BD (   1) C   2 - C   3        /143. BD*(   1) C   2 - C   7            0.64    1.00    0.032
   3. BD (   1) C   2 - C   3        /144. BD*(   1) C   2 - H   9            0.33    1.05    0.024
   3. BD (   1) C   2 - C   3        /145. BD*(   1) C   3 - C   4            0.59    0.99    0.031
   3. BD (   1) C   2 - C   3        /146. BD*(   1) C   3 - H  10            0.30    1.02    0.022
   3. BD (   1) C   2 - C   3        /147. BD*(   1) C   3 - H  11            0.44    1.05    0.027
   3. BD (   1) C   2 - C   3        /150. BD*(   1) C   4 - H  13            0.91    1.04    0.039
   3. BD (   1) C   2 - C   3        /157. BD*(   1) C   7 - H  18            0.93    1.06    0.040
   4. BD (   1) C   2 - C   7        / 29. RY*(   1) O   1                    0.43    1.73    0.035
   4. BD (   1) C   2 - C   7        / 47. RY*(   1) C   3                    0.55    1.62    0.038
   4. BD (   1) C   2 - C   7        / 74. RY*(   1) C   6                    0.49    1.60    0.036
   4. BD (   1) C   2 - C   7        /142. BD*(   1) C   2 - C   3            0.71    0.99    0.034
   4. BD (   1) C   2 - C   7        /144. BD*(   1) C   2 - H   9            0.29    1.05    0.022
   4. BD (   1) C   2 - C   7        /147. BD*(   1) C   3 - H  11            0.99    1.05    0.041
   4. BD (   1) C   2 - C   7        /154. BD*(   1) C   6 - C   7            0.59    0.99    0.031
   4. BD (   1) C   2 - C   7        /155. BD*(   1) C   6 - H  16            0.88    1.05    0.038
   4. BD (   1) C   2 - C   7        /157. BD*(   1) C   7 - H  18            0.45    1.05    0.028
   4. BD (   1) C   2 - C   7        /158. BD*(   1) C   7 - H  19            0.27    1.03    0.021
   5. BD (   1) C   2 - H   9        / 29. RY*(   1) O   1                    0.30    1.62    0.028
   5. BD (   1) C   2 - H   9        / 84. RY*(   2) C   7                    0.32    1.14    0.024
   5. BD (   1) C   2 - H   9        /146. BD*(   1) C   3 - H  10            1.63    0.91    0.049
   5. BD (   1) C   2 - H   9        /158. BD*(   1) C   7 - H  19            1.56    0.92    0.048
   6. BD (   1) C   3 - C   4        / 38. RY*(   1) C   2                    0.54    1.35    0.034
   6. BD (   1) C   3 - C   4        / 65. RY*(   1) C   5                    0.46    1.63    0.035
   6. BD (   1) C   3 - C   4        /140. BD*(   1) O   1 - C   2            1.27    0.90    0.043
   6. BD (   1) C   3 - C   4        /142. BD*(   1) C   2 - C   3            0.48    0.99    0.028
   6. BD (   1) C   3 - C   4        /146. BD*(   1) C   3 - H  10            0.28    1.02    0.021
   6. BD (   1) C   3 - C   4        /147. BD*(   1) C   3 - H  11            0.40    1.05    0.026
   6. BD (   1) C   3 - C   4        /148. BD*(   1) C   4 - C   5            0.49    0.99    0.028
   6. BD (   1) C   3 - C   4        /149. BD*(   1) C   4 - H  12            0.28    1.04    0.021
   6. BD (   1) C   3 - C   4        /150. BD*(   1) C   4 - H  13            0.35    1.04    0.024
   6. BD (   1) C   3 - C   4        /153. BD*(   1) C   5 - H  15            0.91    1.05    0.039
   7. BD (   1) C   3 - H  10        / 39. RY*(   2) C   2                    0.37    1.57    0.031
   7. BD (   1) C   3 - H  10        / 57. RY*(   2) C   4                    0.32    1.12    0.024
   7. BD (   1) C   3 - H  10        /140. BD*(   1) O   1 - C   2            0.36    0.79    0.021
   7. BD (   1) C   3 - H  10        /144. BD*(   1) C   2 - H   9            1.50    0.94    0.048
   7. BD (   1) C   3 - H  10        /149. BD*(   1) C   4 - H  12            1.51    0.93    0.047
   8. BD (   1) C   3 - H  11        / 58. RY*(   3) C   4                    0.25    1.66    0.026
   8. BD (   1) C   3 - H  11        /140. BD*(   1) O   1 - C   2            0.28    0.80    0.019
   8. BD (   1) C   3 - H  11        /143. BD*(   1) C   2 - C   7            1.63    0.89    0.048
   8. BD (   1) C   3 - H  11        /148. BD*(   1) C   4 - C   5            1.58    0.88    0.047
   9. BD (   1) C   4 - C   5        / 47. RY*(   1) C   3                    0.43    1.62    0.034
   9. BD (   1) C   4 - C   5        / 74. RY*(   1) C   6                    0.46    1.60    0.034
   9. BD (   1) C   4 - C   5        /145. BD*(   1) C   3 - C   4            0.49    0.99    0.028
   9. BD (   1) C   4 - C   5        /147. BD*(   1) C   3 - H  11            0.98    1.05    0.041
   9. BD (   1) C   4 - C   5        /149. BD*(   1) C   4 - H  12            0.29    1.03    0.022
   9. BD (   1) C   4 - C   5        /150. BD*(   1) C   4 - H  13            0.39    1.04    0.025
   9. BD (   1) C   4 - C   5        /151. BD*(   1) C   5 - C   6            0.50    0.99    0.028
   9. BD (   1) C   4 - C   5        /152. BD*(   1) C   5 - H  14            0.25    1.02    0.020
   9. BD (   1) C   4 - C   5        /153. BD*(   1) C   5 - H  15            0.39    1.05    0.026
   9. BD (   1) C   4 - C   5        /155. BD*(   1) C   6 - H  16            0.94    1.05    0.040
  10. BD (   1) C   4 - H  12        / 66. RY*(   2) C   5                    0.29    1.11    0.023
  10. BD (   1) C   4 - H  12        /146. BD*(   1) C   3 - H  10            1.61    0.91    0.048
  10. BD (   1) C   4 - H  12        /152. BD*(   1) C   5 - H  14            1.55    0.91    0.048
  11. BD (   1) C   4 - H  13        / 67. RY*(   3) C   5                    0.29    1.63    0.028
  11. BD (   1) C   4 - H  13        /142. BD*(   1) C   2 - C   3            1.57    0.89    0.047
  11. BD (   1) C   4 - H  13        /151. BD*(   1) C   5 - C   6            1.56    0.89    0.047
  12. BD (   1) C   5 - C   6        / 56. RY*(   1) C   4                    0.41    1.59    0.032
  12. BD (   1) C   5 - C   6        / 83. RY*(   1) C   7                    0.38    1.60    0.031
  12. BD (   1) C   5 - C   6        / 84. RY*(   2) C   7                    0.30    1.25    0.025
  12. BD (   1) C   5 - C   6        /148. BD*(   1) C   4 - C   5            0.50    0.98    0.028
  12. BD (   1) C   5 - C   6        /150. BD*(   1) C   4 - H  13            0.97    1.04    0.040
  12. BD (   1) C   5 - C   6        /152. BD*(   1) C   5 - H  14            0.27    1.02    0.021
  12. BD (   1) C   5 - C   6        /153. BD*(   1) C   5 - H  15            0.42    1.05    0.027
  12. BD (   1) C   5 - C   6        /154. BD*(   1) C   6 - C   7            0.47    0.99    0.027
  12. BD (   1) C   5 - C   6        /155. BD*(   1) C   6 - H  16            0.38    1.05    0.025
  12. BD (   1) C   5 - C   6        /156. BD*(   1) C   6 - H  17            0.28    1.04    0.021
  12. BD (   1) C   5 - C   6        /157. BD*(   1) C   7 - H  18            0.91    1.05    0.039
  13. BD (   1) C   5 - H  14        / 75. RY*(   2) C   6                    0.29    1.10    0.023
  13. BD (   1) C   5 - H  14        /149. BD*(   1) C   4 - H  12            1.51    0.93    0.047
  13. BD (   1) C   5 - H  14        /156. BD*(   1) C   6 - H  17            1.48    0.93    0.047
  14. BD (   1) C   5 - H  15        / 76. RY*(   3) C   6                    0.29    1.65    0.028
  14. BD (   1) C   5 - H  15        /145. BD*(   1) C   3 - C   4            1.59    0.88    0.047
  14. BD (   1) C   5 - H  15        /154. BD*(   1) C   6 - C   7            1.54    0.89    0.047
  15. BD (   1) C   6 - C   7        / 39. RY*(   2) C   2                    0.38    1.67    0.032
  15. BD (   1) C   6 - C   7        / 65. RY*(   1) C   5                    0.42    1.62    0.033
  15. BD (   1) C   6 - C   7        /140. BD*(   1) O   1 - C   2            1.50    0.90    0.046
  15. BD (   1) C   6 - C   7        /143. BD*(   1) C   2 - C   7            0.41    0.99    0.025
  15. BD (   1) C   6 - C   7        /151. BD*(   1) C   5 - C   6            0.47    0.98    0.027
  15. BD (   1) C   6 - C   7        /153. BD*(   1) C   5 - H  15            0.93    1.05    0.039
  15. BD (   1) C   6 - C   7        /155. BD*(   1) C   6 - H  16            0.36    1.04    0.025
  15. BD (   1) C   6 - C   7        /156. BD*(   1) C   6 - H  17            0.28    1.03    0.021
  15. BD (   1) C   6 - C   7        /157. BD*(   1) C   7 - H  18            0.46    1.05    0.028
  15. BD (   1) C   6 - C   7        /158. BD*(   1) C   7 - H  19            0.27    1.02    0.021
  16. BD (   1) C   6 - H  16        / 67. RY*(   3) C   5                    0.27    1.62    0.027
  16. BD (   1) C   6 - H  16        /143. BD*(   1) C   2 - C   7            1.57    0.88    0.047
  16. BD (   1) C   6 - H  16        /148. BD*(   1) C   4 - C   5            1.59    0.88    0.047
  17. BD (   1) C   6 - H  17        / 83. RY*(   1) C   7                    0.27    1.49    0.025
  17. BD (   1) C   6 - H  17        /152. BD*(   1) C   5 - H  14            1.56    0.91    0.048
  17. BD (   1) C   6 - H  17        /158. BD*(   1) C   7 - H  19            1.60    0.91    0.048
  18. BD (   1) C   7 - H  18        / 76. RY*(   3) C   6                    0.27    1.64    0.027
  18. BD (   1) C   7 - H  18        /142. BD*(   1) C   2 - C   3            1.58    0.87    0.047
  18. BD (   1) C   7 - H  18        /151. BD*(   1) C   5 - C   6            1.55    0.87    0.046
  19. BD (   1) C   7 - H  19        / 38. RY*(   1) C   2                    0.41    1.24    0.029
  19. BD (   1) C   7 - H  19        /140. BD*(   1) O   1 - C   2            0.33    0.79    0.020
  19. BD (   1) C   7 - H  19        /144. BD*(   1) C   2 - H   9            1.48    0.93    0.047
  19. BD (   1) C   7 - H  19        /156. BD*(   1) C   6 - H  17            1.47    0.93    0.047
  20. CR (   1) O   1                / 38. RY*(   1) C   2                    0.97   19.69    0.174
  20. CR (   1) O   1                / 41. RY*(   4) C   2                    0.40   19.94    0.113
  21. CR (   1) C   2                / 49. RY*(   3) C   3                    0.32   11.00    0.075
  21. CR (   1) C   2                / 86. RY*(   4) C   7                    0.27   11.14    0.069
  21. CR (   1) C   2                / 96. RY*(   1) H   9                    0.45   10.45    0.086
  21. CR (   1) C   2                /140. BD*(   1) O   1 - C   2            0.50   10.42    0.091
  22. CR (   1) C   3                / 39. RY*(   2) C   2                    0.47   11.15    0.091
  22. CR (   1) C   3                / 57. RY*(   2) C   4                    0.35   10.69    0.077
  22. CR (   1) C   3                /100. RY*(   1) H  10                    0.31   10.42    0.072
  22. CR (   1) C   3                /104. RY*(   1) H  11                    0.39   10.38    0.080
  23. CR (   1) C   4                / 48. RY*(   2) C   3                    0.47   10.74    0.089
  23. CR (   1) C   4                / 66. RY*(   2) C   5                    0.41   10.69    0.084
  23. CR (   1) C   4                /108. RY*(   1) H  12                    0.42   10.41    0.084
  23. CR (   1) C   4                /112. RY*(   1) H  13                    0.36   10.38    0.077
  24. CR (   1) C   5                / 57. RY*(   2) C   4                    0.54   10.70    0.096
  24. CR (   1) C   5                / 75. RY*(   2) C   6                    0.46   10.68    0.088
  24. CR (   1) C   5                /116. RY*(   1) H  14                    0.33   10.41    0.074
  24. CR (   1) C   5                /120. RY*(   1) H  15                    0.44   10.38    0.085
  25. CR (   1) C   6                / 66. RY*(   2) C   5                    0.50   10.68    0.092
  25. CR (   1) C   6                / 84. RY*(   2) C   7                    0.53   10.72    0.095
  25. CR (   1) C   6                /124. RY*(   1) H  16                    0.40   10.38    0.081
  25. CR (   1) C   6                /128. RY*(   1) H  17                    0.44   10.41    0.086
  26. CR (   1) C   7                / 38. RY*(   1) C   2                    0.29   10.81    0.070
  26. CR (   1) C   7                / 75. RY*(   2) C   6                    0.47   10.67    0.089
  26. CR (   1) C   7                /132. RY*(   1) H  18                    0.54   10.39    0.094
  26. CR (   1) C   7                /136. RY*(   1) H  19                    0.33   10.41    0.074
  27. LP (   1) O   1                / 38. RY*(   1) C   2                    1.46    1.32    0.056
  27. LP (   1) O   1                / 94. RY*(   3) H   8                    0.35    2.31    0.036
  27. LP (   1) O   1                /142. BD*(   1) C   2 - C   3            0.52    0.96    0.028
  27. LP (   1) O   1                /143. BD*(   1) C   2 - C   7            0.77    0.96    0.034
  27. LP (   1) O   1                /144. BD*(   1) C   2 - H   9            0.59    1.01    0.031
  27. LP (   1) O   1                /145. BD*(   1) C   3 - C   4            0.29    0.96    0.021
  28. LP (   2) O   1                / 40. RY*(   3) C   2                    0.38    1.55    0.031
  28. LP (   2) O   1                / 93. RY*(   2) H   8                    0.95    1.95    0.055
  28. LP (   2) O   1                /143. BD*(   1) C   2 - C   7            2.92    0.69    0.057
  28. LP (   2) O   1                /144. BD*(   1) C   2 - H   9            3.59    0.75    0.065
  28. LP (   2) O   1                /154. BD*(   1) C   6 - C   7            0.39    0.69    0.021


 Natural Bond Orbitals (Summary):

                                                            Principal Delocalizations
           NBO                        Occupancy    Energy   (geminal,vicinal,remote)
 ====================================================================================
 Molecular unit  1  (C6H12O)
     1. BD (   1) O   1 - C   2          0.99588    -0.65060  145(v),154(v),92(v)
     2. BD (   1) O   1 - H   8          0.99440    -0.52112  142(v),38(v)
     3. BD (   1) C   2 - C   3          0.98597    -0.41929  141(v),157(v),150(v),83(v)
                                                    143(g),145(g),56(v),147(g)
                                                    30(v),144(g),146(g)
     4. BD (   1) C   2 - C   7          0.98907    -0.41504  147(v),155(v),142(g),154(g)
                                                    47(v),74(v),157(g),29(v)
                                                    144(g),158(g)
     5. BD (   1) C   2 - H   9          0.98698    -0.30489  146(v),158(v),84(v),29(v)
     6. BD (   1) C   3 - C   4          0.98908    -0.41779  140(v),153(v),38(v),148(g)
                                                    142(g),65(v),147(g),150(g)
                                                    146(g),149(g)
     7. BD (   1) C   3 - H  10          0.98807    -0.30677  144(v),149(v),39(v),140(v)
                                                    57(v)
     8. BD (   1) C   3 - H  11          0.98928    -0.30936  143(v),148(v),140(v),58(v)
     9. BD (   1) C   4 - C   5          0.99039    -0.41494  147(v),155(v),151(g),145(g)
                                                    74(v),47(v),153(g),150(g)
                                                    149(g),152(g)
    10. BD (   1) C   4 - H  12          0.98860    -0.30769  146(v),152(v),66(v)
    11. BD (   1) C   4 - H  13          0.98991    -0.31361  142(v),151(v),67(v)
    12. BD (   1) C   5 - C   6          0.99031    -0.41102  150(v),157(v),148(g),154(g)
                                                    153(g),56(v),83(v),155(g)
                                                    84(v),156(g),152(g)
    13. BD (   1) C   5 - H  14          0.98889    -0.30793  149(v),156(v),75(v)
    14. BD (   1) C   5 - H  15          0.98970    -0.30869  145(v),154(v),76(v)
    15. BD (   1) C   6 - C   7          0.98898    -0.40891  140(v),153(v),151(g),157(g)
                                                    65(v),143(g),39(v),155(g)
                                                    156(g),158(g)
    16. BD (   1) C   6 - H  16          0.98970    -0.30663  148(v),143(v),67(v)
    17. BD (   1) C   6 - H  17          0.98841    -0.30121  158(v),152(v),83(v)
    18. BD (   1) C   7 - H  18          0.98882    -0.29953  142(v),151(v),76(v)
    19. BD (   1) C   7 - H  19          0.98807    -0.29950  144(v),156(v),38(v),140(v)
    20. CR (   1) O   1                  0.99987   -18.75714  38(v),41(v)
    21. CR (   1) C   2                  0.99942    -9.93674  140(g),96(v),49(v),86(v)
    22. CR (   1) C   3                  0.99952    -9.88539  39(v),104(v),57(v),100(v)
    23. CR (   1) C   4                  0.99954    -9.89221  48(v),108(v),66(v),112(v)
    24. CR (   1) C   5                  0.99954    -9.88953  57(v),75(v),120(v),116(v)
    25. CR (   1) C   6                  0.99954    -9.88514  84(v),66(v),128(v),124(v)
    26. CR (   1) C   7                  0.99951    -9.87518  132(v),75(v),136(v),38(v)
    27. LP (   1) O   1                  0.98901    -0.38279  38(v),143(v),144(v),142(v)
                                                    94(v),145(r)
    28. LP (   2) O   1                  0.97798    -0.11584  144(v),143(v),93(v),154(r)
                                                    40(v)
    29. RY*(   1) O   1                  0.00098     1.31721   
    30. RY*(   2) O   1                  0.00071     1.55217   
    31. RY*(   3) O   1                  0.00011     1.80100   
    32. RY*(   4) O   1                  0.00002     1.61672   
    33. RY*(   5) O   1                  0.00000     2.99451   
    34. RY*(   6) O   1                  0.00000     2.90804   
    35. RY*(   7) O   1                  0.00000     3.10454   
    36. RY*(   8) O   1                  0.00000     3.07882   
    37. RY*(   9) O   1                  0.00000     2.97585   
    38. RY*(   1) C   2                  0.00313     0.93704   
    39. RY*(   2) C   2                  0.00176     1.26392   
    40. RY*(   3) C   2                  0.00121     1.42948   
    41. RY*(   4) C   2                  0.00071     1.18413   
    42. RY*(   5) C   2                  0.00054     2.07366   
    43. RY*(   6) C   2                  0.00039     2.33960   
    44. RY*(   7) C   2                  0.00018     1.99259   
    45. RY*(   8) C   2                  0.00014     2.26259   
    46. RY*(   9) C   2                  0.00005     2.07686   
    47. RY*(   1) C   3                  0.00249     1.20152   
    48. RY*(   2) C   3                  0.00163     0.85263   
    49. RY*(   3) C   3                  0.00059     1.06003   
    50. RY*(   4) C   3                  0.00046     1.19228   
    51. RY*(   5) C   3                  0.00015     2.18552   
    52. RY*(   6) C   3                  0.00008     2.20563   
    53. RY*(   7) C   3                  0.00005     2.34448   
    54. RY*(   8) C   3                  0.00001     2.32054   
    55. RY*(   9) C   3                  0.00001     2.39420   
    56. RY*(   1) C   4                  0.00221     1.18240   
    57. RY*(   2) C   4                  0.00074     0.80831   
    58. RY*(   3) C   4                  0.00064     1.35279   
    59. RY*(   4) C   4                  0.00020     1.14768   
    60. RY*(   5) C   4                  0.00015     2.15716   
    61. RY*(   6) C   4                  0.00008     2.40183   
    62. RY*(   7) C   4                  0.00004     2.00339   
    63. RY*(   8) C   4                  0.00001     2.22548   
    64. RY*(   9) C   4                  0.00001     2.37792   
    65. RY*(   1) C   5                  0.00229     1.20745   
    66. RY*(   2) C   5                  0.00080     0.79804   
    67. RY*(   3) C   5                  0.00066     1.31311   
    68. RY*(   4) C   5                  0.00024     1.14447   
    69. RY*(   5) C   5                  0.00015     2.17699   
    70. RY*(   6) C   5                  0.00007     2.40527   
    71. RY*(   7) C   5                  0.00004     2.03518   
    72. RY*(   8) C   5                  0.00001     2.25236   
    73. RY*(   9) C   5                  0.00001     2.33984   
    74. RY*(   1) C   6                  0.00213     1.18844   
    75. RY*(   2) C   6                  0.00083     0.79504   
    76. RY*(   3) C   6                  0.00066     1.33941   
    77. RY*(   4) C   6                  0.00023     1.12558   
    78. RY*(   5) C   6                  0.00014     2.18042   
    79. RY*(   6) C   6                  0.00007     2.41732   
    80. RY*(   7) C   6                  0.00004     2.07002   
    81. RY*(   8) C   6                  0.00001     2.19937   
    82. RY*(   9) C   6                  0.00001     2.38774   
    83. RY*(   1) C   7                  0.00254     1.18644   
    84. RY*(   2) C   7                  0.00147     0.83859   
    85. RY*(   3) C   7                  0.00053     1.18031   
    86. RY*(   4) C   7                  0.00036     1.20228   
    87. RY*(   5) C   7                  0.00014     2.16682   
    88. RY*(   6) C   7                  0.00008     2.06563   
    89. RY*(   7) C   7                  0.00006     2.36689   
    90. RY*(   8) C   7                  0.00001     2.41295   
    91. RY*(   9) C   7                  0.00002     2.37087   
    92. RY*(   1) H   8                  0.00188     0.65682   
    93. RY*(   2) H   8                  0.00075     1.83871   
    94. RY*(   3) H   8                  0.00036     1.93040   
    95. RY*(   4) H   8                  0.00001     2.55483   
    96. RY*(   1) H   9                  0.00291     0.51235   
    97. RY*(   2) H   9                  0.00009     1.99966   
    98. RY*(   3) H   9                  0.00003     2.10408   
    99. RY*(   4) H   9                  0.00002     2.52461   
   100. RY*(   1) H  10                  0.00244     0.53443   
   101. RY*(   2) H  10                  0.00009     2.06440   
   102. RY*(   3) H  10                  0.00007     1.99958   
   103. RY*(   4) H  10                  0.00002     2.49799   
   104. RY*(   1) H  11                  0.00226     0.49650   
   105. RY*(   2) H  11                  0.00009     2.03382   
   106. RY*(   3) H  11                  0.00006     2.00852   
   107. RY*(   4) H  11                  0.00002     2.51644   
   108. RY*(   1) H  12                  0.00222     0.51593   
   109. RY*(   2) H  12                  0.00009     2.06813   
   110. RY*(   3) H  12                  0.00006     1.94238   
   111. RY*(   4) H  12                  0.00002     2.49507   
   112. RY*(   1) H  13                  0.00165     0.48962   
   113. RY*(   2) H  13                  0.00009     2.02252   
   114. RY*(   3) H  13                  0.00007     1.97064   
   115. RY*(   4) H  13                  0.00002     2.49250   
   116. RY*(   1) H  14                  0.00189     0.52449   
   117. RY*(   2) H  14                  0.00009     2.06840   
   118. RY*(   3) H  14                  0.00007     1.93744   
   119. RY*(   4) H  14                  0.00002     2.48038   
   120. RY*(   1) H  15                  0.00183     0.48871   
   121. RY*(   2) H  15                  0.00008     2.02862   
   122. RY*(   3) H  15                  0.00006     1.97328   
   123. RY*(   4) H  15                  0.00002     2.50818   
   124. RY*(   1) H  16                  0.00179     0.49090   
   125. RY*(   2) H  16                  0.00009     2.03311   
   126. RY*(   3) H  16                  0.00006     1.97763   
   127. RY*(   4) H  16                  0.00002     2.50288   
   128. RY*(   1) H  17                  0.00226     0.52025   
   129. RY*(   2) H  17                  0.00009     2.07784   
   130. RY*(   3) H  17                  0.00006     1.94799   
   131. RY*(   4) H  17                  0.00002     2.50001   
   132. RY*(   1) H  18                  0.00241     0.51157   
   133. RY*(   2) H  18                  0.00009     2.04882   
   134. RY*(   3) H  18                  0.00006     1.99958   
   135. RY*(   4) H  18                  0.00002     2.52363   
   136. RY*(   1) H  19                  0.00276     0.53151   
   137. RY*(   2) H  19                  0.00009     2.06978   
   138. RY*(   3) H  19                  0.00006     1.98864   
   139. RY*(   4) H  19                  0.00002     2.50112   
   140. BD*(   1) O   1 - C   2          0.01242     0.48655   
   141. BD*(   1) O   1 - H   8          0.00376     0.60180   
   142. BD*(   1) C   2 - C   3          0.01335     0.57532   
   143. BD*(   1) C   2 - C   7          0.01656     0.57690   
   144. BD*(   1) C   2 - H   9          0.01885     0.63174   
   145. BD*(   1) C   3 - C   4          0.00720     0.57234   
   146. BD*(   1) C   3 - H  10          0.01000     0.60417   
   147. BD*(   1) C   3 - H  11          0.00664     0.63068   
   148. BD*(   1) C   4 - C   5          0.00806     0.56861   
   149. BD*(   1) C   4 - H  12          0.00880     0.61903   
   150. BD*(   1) C   4 - H  13          0.00623     0.62412   
   151. BD*(   1) C   5 - C   6          0.00790     0.57219   
   152. BD*(   1) C   5 - H  14          0.00914     0.60709   
   153. BD*(   1) C   5 - H  15          0.00592     0.63683   
   154. BD*(   1) C   6 - C   7          0.00794     0.57858   
   155. BD*(   1) C   6 - H  16          0.00608     0.63417   
   156. BD*(   1) C   6 - H  17          0.00861     0.62551   
   157. BD*(   1) C   7 - H  18          0.00611     0.63961   
   158. BD*(   1) C   7 - H  19          0.00959     0.61192   
       -------------------------------
              Total Lewis   27.76442  ( 99.1586%)
        Valence non-Lewis    0.17316  (  0.6184%)
        Rydberg non-Lewis    0.06242  (  0.2229%)
       -------------------------------
            Total unit  1   28.00000  (100.0000%)
           Charge unit  1    0.00000
 Unable to Open any file for archive entry.
 1\1\GINC-COMPUTE-0-13\SP\UB3LYP\def2SVP\C6H12O1(1-,2)\ZAHRT2\09-Jan-20
 21\0\\# b3lyp/def2svp geom=NewRedundant pop=NBO\\1\\-1,2\O,0,-1.775061
 6924,-1.8974631432,-0.280440416\C,0,-0.8526416559,-0.9533534081,0.2332
 338501\C,0,-1.3447868758,0.4345089927,-0.1655637477\C,0,-0.3831672913,
 1.5315829876,0.3013946338\C,0,1.0408084128,1.2855794983,-0.2103363871\
 C,0,1.5401430658,-0.108840773,0.1843510422\C,0,0.5686660242,-1.1979382
 131,-0.2833734357\H,0,-1.4608801497,-2.7807749119,-0.0483305139\H,0,-0
 .8286750427,-1.0022999278,1.3443181127\H,0,-1.4382930617,0.4537981981,
 -1.2658546155\H,0,-2.3567986561,0.5888095068,0.2414866622\H,0,-0.37030
 93316,1.5609029482,1.4064562394\H,0,-0.7464978059,2.5180534079,-0.0296
 756037\H,0,1.049894411,1.3742467692,-1.3120148402\H,0,1.7258117182,2.0
 60163624,0.1722631449\H,0,2.545314906,-0.2923672761,-0.2290591408\H,0,
 1.6427248977,-0.1591351467,1.2839511121\H,0,0.9177176922,-2.1940310629
 ,0.0439591085\H,0,0.5260304352,-1.2214420701,-1.3867652054\\Version=ES
 64L-G16RevC.01\State=2-A\HF=-310.7638069\S2=0.750588\S2-1=0.\S2A=0.75\
 RMSD=6.370e-09\Dipole=-0.1833406,0.239424,-0.3491968\Quadrupole=-3.158
 6965,-2.4476365,5.606333,-2.4986667,-0.9345191,-0.9238655\PG=C01 [X(C6
 H12O1)]\\@
 The archive entry for this job was punched.


 THE TEST OF A FIRST RATE INTELLIGENCE IS THE ABILITY TO HOLD TWO OPPOSED
 IDEAS IN THE MIND AT THE SAME TIME, AND STILL RETAIN THE ABILITY TO FUNCTION.
 ONE SHOULD, FOR EXAMPLE, BE ABLE TO SEE THAT THINGS ARE HOPELESS AND YET BE
 DETERMINED TO MAKE THEM OTHERWISE.

                                                       -- F. SCOTT FITZGERALD
 File lengths (MBytes):  RWF=     29 Int=      0 D2E=      0 Chk=      3 Scr=      1
 Normal termination of Gaussian 16
