# Supplementary material for: Machine-Learning-Guided Discovery of Electrochemical Reactions
Source: J Am Chem Soc. 2022 Dec 2;144(49):22599–610. doi: 10.1021/jacs.2c08997 (PMC9756344; doi:10.1021/jacs.2c08997)
Supplement: Supplementary file 3 — ja2c08997_si_003.zip [file ja2c08997_si_003.zip › Oxidation Site Selectivity/Rlogs_notimes/2.log]

 Entering Gaussian System, Link 0=g16
 Input=2.com
 Output=2.log
 Initial command:
  
 Copyright (c) 1988-2019, Gaussian, Inc.  All Rights Reserved.
  
 This is part of the Gaussian(R) 16 program.  It is based on
 the Gaussian(R) 09 system (copyright 2009, Gaussian, Inc.),
 the Gaussian(R) 03 system (copyright 2003, Gaussian, Inc.),
 the Gaussian(R) 98 system (copyright 1998, Gaussian, Inc.),
 the Gaussian(R) 94 system (copyright 1995, Gaussian, Inc.),
 the Gaussian 92(TM) system (copyright 1992, Gaussian, Inc.),
 the Gaussian 90(TM) system (copyright 1990, Gaussian, Inc.),
 the Gaussian 88(TM) system (copyright 1988, Gaussian, Inc.),
 the Gaussian 86(TM) system (copyright 1986, Carnegie Mellon
 University), and the Gaussian 82(TM) system (copyright 1983,
 Carnegie Mellon University). Gaussian is a federally registered
 trademark of Gaussian, Inc.
  
 This software contains proprietary and confidential information,
 including trade secrets, belonging to Gaussian, Inc.
  
 This software is provided under written license and may be
 used, copied, transmitted, or stored only in accord with that
 written license.
  
 The following legend is applicable only to US Government
 contracts under FAR:
  
                    RESTRICTED RIGHTS LEGEND
  
 Use, reproduction and disclosure by the US Government is
 subject to restrictions as set forth in subparagraphs (a)
 and (c) of the Commercial Computer Software - Restricted
 Rights clause in FAR 52.227-19.
  
 Gaussian, Inc.
 340 Quinnipiac St., Bldg. 40, Wallingford CT 06492
  
  
 ---------------------------------------------------------------
 Warning -- This program may not be used in any manner that
 competes with the business of Gaussian, Inc. or will provide
 assistance to any competitor of Gaussian, Inc.  The licensee
 of this program is prohibited from giving any competitor of
 Gaussian, Inc. access to this program.  By using this program,
 the user acknowledges that Gaussian, Inc. is engaged in the
 business of creating and licensing software in the field of
 computational chemistry and represents and warrants to the
 licensee that it is not a competitor of Gaussian, Inc. and that
 it will not use this program in any manner prohibited above.
 ---------------------------------------------------------------
  

 Cite this work as:
 Gaussian 16, Revision C.01,
 M. J. Frisch, G. W. Trucks, H. B. Schlegel, G. E. Scuseria, 
 M. A. Robb, J. R. Cheeseman, G. Scalmani, V. Barone, 
 G. A. Petersson, H. Nakatsuji, X. Li, M. Caricato, A. V. Marenich, 
 J. Bloino, B. G. Janesko, R. Gomperts, B. Mennucci, H. P. Hratchian, 
 J. V. Ortiz, A. F. Izmaylov, J. L. Sonnenberg, D. Williams-Young, 
 F. Ding, F. Lipparini, F. Egidi, J. Goings, B. Peng, A. Petrone, 
 T. Henderson, D. Ranasinghe, V. G. Zakrzewski, J. Gao, N. Rega, 
 G. Zheng, W. Liang, M. Hada, M. Ehara, K. Toyota, R. Fukuda, 
 J. Hasegawa, M. Ishida, T. Nakajima, Y. Honda, O. Kitao, H. Nakai, 
 T. Vreven, K. Throssell, J. A. Montgomery, Jr., J. E. Peralta, 
 F. Ogliaro, M. J. Bearpark, J. J. Heyd, E. N. Brothers, K. N. Kudin, 
 V. N. Staroverov, T. A. Keith, R. Kobayashi, J. Normand, 
 K. Raghavachari, A. P. Rendell, J. C. Burant, S. S. Iyengar, 
 J. Tomasi, M. Cossi, J. M. Millam, M. Klene, C. Adamo, R. Cammi, 
 J. W. Ochterski, R. L. Martin, K. Morokuma, O. Farkas, 
 J. B. Foresman, and D. J. Fox, Gaussian, Inc., Wallingford CT, 2019.
 
 ******************************************
 Gaussian 16:  ES64L-G16RevC.01  3-Jul-2019
                 9-Jan-2021 
 ******************************************
 %nprocshared=16
 Will use up to   16 processors via shared memory.
 %mem=7GB
 -----------------------------------------
 # b3lyp/def2svp geom=NewRedundant pop=NBO
 -----------------------------------------
 1/29=4000,38=1,172=1/1;
 2/12=2,17=6,18=5,40=1/2;
 3/5=43,7=101,11=2,25=1,30=1,74=-5/1,2,3;
 4//1;
 5/5=2,38=5/2;
 6/7=2,8=2,9=2,10=2,28=1,40=1/1,7;
 99/5=1,9=1/99;
 -
 2
 -
 Symbolic Z-matrix:
 Charge = -1 Multiplicity = 2
 O                    -2.62827  -0.88723   0.19333 
 C                    -1.9597    0.35209   0.15672 
 C                    -0.46798   0.1414    0.03813 
 C                     0.38877   1.25079  -0.01473 
 C                     1.76882   1.07829  -0.12416 
 C                     2.31179  -0.20997  -0.18233 
 C                     1.46318  -1.31743  -0.13008 
 C                     0.07951  -1.14432  -0.02036 
 H                    -3.5747   -0.72088   0.26898 
 H                    -2.15967   0.94957   1.07094 
 H                    -2.2974    0.97155  -0.7006 
 H                    -0.02968   2.26121   0.03032 
 H                     2.42458   1.95168  -0.16432 
 H                     3.39248  -0.347    -0.26805 
 H                     1.87942  -2.32715  -0.17495 
 H                    -0.59114  -2.0026    0.02115 
 
                          Input orientation:                          
 ---------------------------------------------------------------------
 Center     Atomic      Atomic             Coordinates (Angstroms)
 Number     Number       Type             X           Y           Z
 ---------------------------------------------------------------------
      1          8           0       -2.628271   -0.887229    0.193326
      2          6           0       -1.959704    0.352091    0.156723
      3          6           0       -0.467975    0.141396    0.038135
      4          6           0        0.388767    1.250791   -0.014729
      5          6           0        1.768819    1.078291   -0.124159
      6          6           0        2.311794   -0.209965   -0.182334
      7          6           0        1.463176   -1.317434   -0.130077
      8          6           0        0.079512   -1.144320   -0.020360
      9          1           0       -3.574702   -0.720876    0.268980
     10          1           0       -2.159675    0.949567    1.070943
     11          1           0       -2.297403    0.971545   -0.700599
     12          1           0       -0.029676    2.261206    0.030321
     13          1           0        2.424584    1.951682   -0.164321
     14          1           0        3.392476   -0.346999   -0.268050
     15          1           0        1.879415   -2.327147   -0.174948
     16          1           0       -0.591136   -2.002600    0.021147
 ---------------------------------------------------------------------
                    Distance matrix (angstroms):
                    1          2          3          4          5
     1  O    0.000000
     2  C    1.408629   0.000000
     3  C    2.397714   1.511195   0.000000
     4  C    3.703638   2.520392   1.402697   0.000000
     5  C    4.826849   3.808956   2.430506   1.395090   0.000000
     6  C    5.000405   4.321640   2.810548   2.420731   1.399218
     7  C    4.126695   3.819121   2.426073   2.786296   2.415150
     8  C    2.728341   2.535549   1.398653   2.415001   2.793660
     9  H    0.963913   1.942184   3.232423   4.435882   5.651972
    10  H    2.088927   1.110299   2.140486   2.786391   4.108273
    11  H    2.088927   1.110299   2.140486   2.786379   4.108265
    12  H    4.085573   2.717665   2.164661   1.094560   2.158180
    13  H    5.806778   4.678006   3.418336   2.158281   1.092910
    14  H    6.062517   5.414332   3.903250   3.411653   2.165275
    15  H    4.746391   4.693310   3.413115   3.879348   3.407611
    16  H    2.328866   2.726890   2.147598   3.397948   3.883606
                    6          7          8          9         10
     6  C    0.000000
     7  C    1.396199   0.000000
     8  C    2.425354   1.398762   0.000000
     9  H    5.925838   5.088748   3.690028   0.000000
    10  H    4.786361   4.439234   3.254115   2.331486   0.000000
    11  H    4.786363   4.439243   3.254126   2.331494   1.777024
    12  H    3.410923   3.880851   3.407653   4.638640   2.709277
    13  H    2.164663   3.407726   3.886556   6.581926   4.852375
    14  H    1.092702   2.164019   3.416548   6.997839   5.856651
    15  H    2.160894   1.093063   2.159312   5.703032   5.348210
    16  H    3.417887   2.170834   1.090016   3.256671   3.503952
                   11         12         13         14         15
    11  H    0.000000
    12  H    2.709253   0.000000
    13  H    4.852363   2.481348   0.000000
    14  H    5.856653   4.313106   2.496299   0.000000
    15  H    5.348223   4.973907   4.313432   2.493793   0.000000
    16  H    3.503970   4.300624   4.976476   4.323634   2.499482
                   16
    16  H    0.000000
 Stoichiometry    C7H8O(1-,2)
 Framework group  C1[X(C7H8O)]
 Deg. of freedom    42
 Full point group                 C1      NOp   1
 Largest Abelian subgroup         C1      NOp   1
 Largest concise Abelian subgroup C1      NOp   1
                         Standard orientation:                         
 ---------------------------------------------------------------------
 Center     Atomic      Atomic             Coordinates (Angstroms)
 Number     Number       Type             X           Y           Z
 ---------------------------------------------------------------------
      1          8           0        2.689671    0.545056   -0.000011
      2          6           0        1.907743   -0.626621    0.000007
      3          6           0        0.437442   -0.277441    0.000002
      4          6           0       -0.520430   -1.302155   -0.000001
      5          6           0       -1.882726   -1.001443   -0.000003
      6          6           0       -2.306200    0.332153   -0.000002
      7          6           0       -1.356618    1.355708    0.000002
      8          6           0        0.009228    1.054048    0.000003
      9          1           0        3.619495    0.290977    0.000003
     10          1           0        2.120120   -1.257644    0.888528
     11          1           0        2.120120   -1.257671   -0.888496
     12          1           0       -0.195705   -2.347437   -0.000003
     13          1           0       -2.618133   -1.809917   -0.000006
     14          1           0       -3.372796    0.569577   -0.000003
     15          1           0       -1.679207    2.400085    0.000003
     16          1           0        0.758105    1.846083    0.000006
 ---------------------------------------------------------------------
 Rotational constants (GHZ):           4.9213884           1.4902908           1.1521967
 Standard basis: def2SVP (5D, 7F)
 There are   160 symmetry adapted cartesian basis functions of A   symmetry.
 There are   152 symmetry adapted basis functions of A   symmetry.
   152 basis functions,   256 primitive gaussians,   160 cartesian basis functions
    30 alpha electrons       29 beta electrons
       nuclear repulsion energy       340.4864705723 Hartrees.
 NAtoms=   16 NActive=   16 NUniq=   16 SFac= 1.00D+00 NAtFMM=   60 NAOKFM=F Big=F
 Integral buffers will be    131072 words long.
 Raffenetti 2 integral format.
 Two-electron integral symmetry is turned on.
 One-electron integrals computed using PRISM.
   1 Symmetry operations used in ECPInt.
 ECPInt:  NShTT=    2628 NPrTT=    9444 LenC2=    2603 LenP2D=    7567.
 LDataN:  DoStor=T MaxTD1= 4 Len=   56
 NBasis=   152 RedAO= T EigKep=  3.01D-04  NBF=   152
 NBsUse=   152 1.00D-06 EigRej= -1.00D+00 NBFU=   152
 ExpMin= 1.22D-01 ExpMax= 2.27D+03 ExpMxC= 3.41D+02 IAcc=3 IRadAn=         5 AccDes= 0.00D+00
 Harris functional with IExCor=  402 and IRadAn=       5 diagonalized for initial guess.
 HarFok:  IExCor=  402 AccDes= 0.00D+00 IRadAn=         5 IDoV= 1 UseB2=F ITyADJ=14
 ICtDFT=  3500011 ScaDFX=  1.000000  1.000000  1.000000  1.000000
 FoFCou: FMM=F IPFlag=           0 FMFlag=      100000 FMFlg1=           0
         NFxFlg=           0 DoJE=T BraDBF=F KetDBF=T FulRan=T
         wScrn=  0.000000 ICntrl=       500 IOpCl=  0 I1Cent=   200000004 NGrid=           0
         NMat0=    1 NMatS0=      1 NMatT0=    0 NMatD0=    1 NMtDS0=    0 NMtDT0=    0
 Petite list used in FoFCou.
 Initial guess <Sx>= 0.0000 <Sy>= 0.0000 <Sz>= 0.5000 <S**2>= 0.7500 S= 0.5000
 Requested convergence on RMS density matrix=1.00D-08 within 128 cycles.
 Requested convergence on MAX density matrix=1.00D-06.
 Requested convergence on             energy=1.00D-06.
 No special actions if energy rises.
 Integral accuracy reduced to 1.0D-05 until final iterations.
 Initial convergence to 1.0D-05 achieved.  Increase integral accuracy.
 SCF Done:  E(UB3LYP) =  -346.456027847     A.U. after   27 cycles
            NFock= 27  Conv=0.63D-08     -V/T= 2.0096
 <Sx>= 0.0000 <Sy>= 0.0000 <Sz>= 0.5000 <S**2>= 0.7594 S= 0.5047
 <L.S>= 0.000000000000E+00
 Annihilation of the first spin contaminant:
 S**2 before annihilation     0.7594,   after     0.7501

 **********************************************************************

            Population analysis using the SCF Density.

 **********************************************************************

 Orbital symmetries:
 Alpha Orbitals:
       Occupied  (A) (A) (A) (A) (A) (A) (A) (A) (A) (A) (A) (A)
                 (A) (A) (A) (A) (A) (A) (A) (A) (A) (A) (A) (A)
                 (A) (A) (A) (A) (A) (A)
       Virtual   (A) (A) (A) (A) (A) (A) (A) (A) (A) (A) (A) (A)
                 (A) (A) (A) (A) (A) (A) (A) (A) (A) (A) (A) (A)
                 (A) (A) (A) (A) (A) (A) (A) (A) (A) (A) (A) (A)
                 (A) (A) (A) (A) (A) (A) (A) (A) (A) (A) (A) (A)
                 (A) (A) (A) (A) (A) (A) (A) (A) (A) (A) (A) (A)
                 (A) (A) (A) (A) (A) (A) (A) (A) (A) (A) (A) (A)
                 (A) (A) (A) (A) (A) (A) (A) (A) (A) (A) (A) (A)
                 (A) (A) (A) (A) (A) (A) (A) (A) (A) (A) (A) (A)
                 (A) (A) (A) (A) (A) (A) (A) (A) (A) (A) (A) (A)
                 (A) (A) (A) (A) (A) (A) (A) (A) (A) (A) (A) (A)
                 (A) (A)
 Beta  Orbitals:
       Occupied  (A) (A) (A) (A) (A) (A) (A) (A) (A) (A) (A) (A)
                 (A) (A) (A) (A) (A) (A) (A) (A) (A) (A) (A) (A)
                 (A) (A) (A) (A) (A)
       Virtual   (A) (A) (A) (A) (A) (A) (A) (A) (A) (A) (A) (A)
                 (A) (A) (A) (A) (A) (A) (A) (A) (A) (A) (A) (A)
                 (A) (A) (A) (A) (A) (A) (A) (A) (A) (A) (A) (A)
                 (A) (A) (A) (A) (A) (A) (A) (A) (A) (A) (A) (A)
                 (A) (A) (A) (A) (A) (A) (A) (A) (A) (A) (A) (A)
                 (A) (A) (A) (A) (A) (A) (A) (A) (A) (A) (A) (A)
                 (A) (A) (A) (A) (A) (A) (A) (A) (A) (A) (A) (A)
                 (A) (A) (A) (A) (A) (A) (A) (A) (A) (A) (A) (A)
                 (A) (A) (A) (A) (A) (A) (A) (A) (A) (A) (A) (A)
                 (A) (A) (A) (A) (A) (A) (A) (A) (A) (A) (A) (A)
                 (A) (A) (A)
 The electronic state is 2-A.
 Alpha  occ. eigenvalues --  -18.98173 -10.06671  -9.98170  -9.97535  -9.96207
 Alpha  occ. eigenvalues --   -9.96093  -9.95272  -9.95250  -0.85987  -0.62980
 Alpha  occ. eigenvalues --   -0.55630  -0.52094  -0.47697  -0.39809  -0.37199
 Alpha  occ. eigenvalues --   -0.34771  -0.30829  -0.28854  -0.25313  -0.23462
 Alpha  occ. eigenvalues --   -0.22273  -0.20704  -0.17836  -0.15769  -0.13791
 Alpha  occ. eigenvalues --   -0.13060  -0.12359  -0.05040  -0.04435   0.14117
 Alpha virt. eigenvalues --    0.17733   0.20310   0.23214   0.23914   0.27152
 Alpha virt. eigenvalues --    0.27486   0.28699   0.30702   0.32132   0.35818
 Alpha virt. eigenvalues --    0.36722   0.42659   0.48431   0.49107   0.50460
 Alpha virt. eigenvalues --    0.52058   0.56508   0.59697   0.61536   0.62407
 Alpha virt. eigenvalues --    0.63327   0.64661   0.66465   0.66548   0.69127
 Alpha virt. eigenvalues --    0.69519   0.70087   0.73540   0.76758   0.77272
 Alpha virt. eigenvalues --    0.77991   0.78334   0.80921   0.82147   0.82325
 Alpha virt. eigenvalues --    0.83263   0.85643   0.86267   0.86568   0.88615
 Alpha virt. eigenvalues --    0.88780   0.93163   0.93753   0.94791   0.96056
 Alpha virt. eigenvalues --    1.02320   1.04531   1.09211   1.13274   1.17149
 Alpha virt. eigenvalues --    1.17527   1.25367   1.29601   1.36484   1.41060
 Alpha virt. eigenvalues --    1.44611   1.45362   1.47034   1.47189   1.49608
 Alpha virt. eigenvalues --    1.51625   1.51831   1.58028   1.60829   1.69129
 Alpha virt. eigenvalues --    1.72804   1.76450   1.85323   1.86455   1.86963
 Alpha virt. eigenvalues --    1.91437   1.91822   1.93367   1.95552   1.96116
 Alpha virt. eigenvalues --    1.96395   1.96816   1.99170   1.99639   2.03776
 Alpha virt. eigenvalues --    2.04980   2.07459   2.13517   2.15055   2.18762
 Alpha virt. eigenvalues --    2.18877   2.20138   2.26585   2.30502   2.31695
 Alpha virt. eigenvalues --    2.31914   2.35237   2.35730   2.38386   2.49384
 Alpha virt. eigenvalues --    2.51066   2.52402   2.52602   2.56062   2.58945
 Alpha virt. eigenvalues --    2.59684   2.67592   2.76341   2.82570   2.83399
 Alpha virt. eigenvalues --    2.85714   2.89265   2.91915   2.92921   2.99670
 Alpha virt. eigenvalues --    3.05603   3.08301   3.09951   3.10582   3.22993
 Alpha virt. eigenvalues --    3.24480   3.28814   3.35595   3.46764   3.49905
 Alpha virt. eigenvalues --    3.84031   3.92874
  Beta  occ. eigenvalues --  -18.98170 -10.06695  -9.98278  -9.97672  -9.95834
  Beta  occ. eigenvalues --   -9.95804  -9.94800  -9.94771  -0.85969  -0.62345
  Beta  occ. eigenvalues --   -0.55088  -0.51522  -0.47247  -0.39479  -0.36519
  Beta  occ. eigenvalues --   -0.34567  -0.30620  -0.28526  -0.24891  -0.23323
  Beta  occ. eigenvalues --   -0.21982  -0.20469  -0.17660  -0.14260  -0.13565
  Beta  occ. eigenvalues --   -0.12836  -0.12031  -0.03775  -0.01463
  Beta virt. eigenvalues --    0.17750   0.20713   0.21631   0.23364   0.24095
  Beta virt. eigenvalues --    0.27245   0.28620   0.28856   0.30857   0.32252
  Beta virt. eigenvalues --    0.36790   0.38310   0.42992   0.48798   0.49621
  Beta virt. eigenvalues --    0.50616   0.52384   0.56861   0.59951   0.62084
  Beta virt. eigenvalues --    0.62498   0.63466   0.65093   0.67160   0.67289
  Beta virt. eigenvalues --    0.69699   0.69940   0.70640   0.74387   0.77015
  Beta virt. eigenvalues --    0.78169   0.78179   0.79619   0.81269   0.82294
  Beta virt. eigenvalues --    0.83245   0.83624   0.85702   0.86692   0.87144
  Beta virt. eigenvalues --    0.88945   0.90314   0.93583   0.94341   0.94979
  Beta virt. eigenvalues --    0.96303   1.02614   1.05189   1.09424   1.13465
  Beta virt. eigenvalues --    1.17315   1.17630   1.25469   1.29838   1.36784
  Beta virt. eigenvalues --    1.41590   1.44839   1.45996   1.47348   1.48351
  Beta virt. eigenvalues --    1.50333   1.51688   1.52605   1.58087   1.60867
  Beta virt. eigenvalues --    1.69250   1.73487   1.76543   1.85655   1.86553
  Beta virt. eigenvalues --    1.87110   1.91558   1.92383   1.93802   1.96342
  Beta virt. eigenvalues --    1.96668   1.96936   1.97519   1.99402   2.00334
  Beta virt. eigenvalues --    2.04152   2.05282   2.07929   2.13904   2.15624
  Beta virt. eigenvalues --    2.18996   2.19513   2.20314   2.26805   2.31050
  Beta virt. eigenvalues --    2.31833   2.32094   2.36058   2.36533   2.38678
  Beta virt. eigenvalues --    2.49534   2.52098   2.52599   2.54050   2.56805
  Beta virt. eigenvalues --    2.59894   2.60027   2.68076   2.77318   2.82806
  Beta virt. eigenvalues --    2.84304   2.87016   2.89524   2.91972   2.93042
  Beta virt. eigenvalues --    2.99919   3.05815   3.08589   3.10508   3.10645
  Beta virt. eigenvalues --    3.23108   3.24552   3.29092   3.35683   3.46915
  Beta virt. eigenvalues --    3.49954   3.84240   3.92886
          Condensed to atoms (all electrons):
               1          2          3          4          5          6
     1  O    7.754245   0.358394  -0.081446   0.002440  -0.000101   0.000006
     2  C    0.358394   4.704215   0.365178  -0.101529   0.011911   0.000362
     3  C   -0.081446   0.365178   5.617064   0.086364   0.143189  -0.155796
     4  C    0.002440  -0.101529   0.086364   5.460745   0.244215   0.069512
     5  C   -0.000101   0.011911   0.143189   0.244215   5.098707   0.286005
     6  C    0.000006   0.000362  -0.155796   0.069512   0.286005   5.358579
     7  C    0.000815   0.017091   0.074787  -0.134595   0.112388   0.096766
     8  C    0.004571  -0.110191   0.307733   0.096267  -0.165983   0.130144
     9  H    0.294848  -0.025577   0.012924  -0.000574   0.000023   0.000003
    10  H   -0.030033   0.286390  -0.063721   0.019005  -0.000561  -0.000207
    11  H   -0.030028   0.286421  -0.063723   0.019001  -0.000561  -0.000207
    12  H    0.000112  -0.027865  -0.104986   0.418060  -0.093782   0.020058
    13  H    0.000002  -0.000550   0.019996  -0.094968   0.411490  -0.095866
    14  H    0.000000   0.000065  -0.001255   0.019062  -0.094191   0.412598
    15  H   -0.000019  -0.000718   0.020295  -0.001354   0.020006  -0.099820
    16  H    0.025267  -0.034405  -0.082294   0.021061  -0.002062   0.017808
               7          8          9         10         11         12
     1  O    0.000815   0.004571   0.294848  -0.030033  -0.030028   0.000112
     2  C    0.017091  -0.110191  -0.025577   0.286390   0.286421  -0.027865
     3  C    0.074787   0.307733   0.012924  -0.063721  -0.063723  -0.104986
     4  C   -0.134595   0.096267  -0.000574   0.019005   0.019001   0.418060
     5  C    0.112388  -0.165983   0.000023  -0.000561  -0.000561  -0.093782
     6  C    0.096766   0.130144   0.000003  -0.000207  -0.000207   0.020058
     7  C    5.434959   0.215032  -0.000071   0.000500   0.000500  -0.002041
     8  C    0.215032   5.155196  -0.000022   0.002368   0.002369   0.022101
     9  H   -0.000071  -0.000022   0.605283  -0.006872  -0.006882  -0.000017
    10  H    0.000500   0.002368  -0.006872   1.018550  -0.145414   0.005822
    11  H    0.000500   0.002369  -0.006882  -0.145414   1.018521   0.005822
    12  H   -0.002041   0.022101  -0.000017   0.005822   0.005822   0.924777
    13  H    0.018699  -0.001535  -0.000001   0.000008   0.000008  -0.019661
    14  H   -0.094774   0.018995  -0.000000  -0.000002  -0.000002  -0.000618
    15  H    0.417140  -0.096775   0.000001   0.000020   0.000020   0.000069
    16  H   -0.097681   0.420774  -0.001802   0.001657   0.001657  -0.000498
              13         14         15         16
     1  O    0.000002   0.000000  -0.000019   0.025267
     2  C   -0.000550   0.000065  -0.000718  -0.034405
     3  C    0.019996  -0.001255   0.020295  -0.082294
     4  C   -0.094968   0.019062  -0.001354   0.021061
     5  C    0.411490  -0.094191   0.020006  -0.002062
     6  C   -0.095866   0.412598  -0.099820   0.017808
     7  C    0.018699  -0.094774   0.417140  -0.097681
     8  C   -0.001535   0.018995  -0.096775   0.420774
     9  H   -0.000001  -0.000000   0.000001  -0.001802
    10  H    0.000008  -0.000002   0.000020   0.001657
    11  H    0.000008  -0.000002   0.000020   0.001657
    12  H   -0.019661  -0.000618   0.000069  -0.000498
    13  H    0.900749  -0.018824  -0.000625   0.000070
    14  H   -0.018824   0.911022  -0.019585  -0.000502
    15  H   -0.000625  -0.019585   0.914975  -0.017274
    16  H    0.000070  -0.000502  -0.017274   0.850780
          Atomic-Atomic Spin Densities.
               1          2          3          4          5          6
     1  O    0.002437  -0.003475  -0.003941   0.000267  -0.000002  -0.000002
     2  C   -0.003475   0.036515   0.072200  -0.023600   0.000291   0.000406
     3  C   -0.003941   0.072200   0.438266  -0.203458   0.010389   0.015210
     4  C    0.000267  -0.023600  -0.203458   0.633002  -0.054724  -0.035392
     5  C   -0.000002   0.000291   0.010389  -0.054724  -0.079282   0.034690
     6  C   -0.000002   0.000406   0.015210  -0.035392   0.034690   0.383692
     7  C    0.000048  -0.001824  -0.036017   0.022502  -0.006194  -0.199433
     8  C    0.000357   0.001647   0.019928  -0.002020   0.002393   0.008635
     9  H    0.000345   0.000130   0.000232  -0.000015   0.000000   0.000000
    10  H    0.002385  -0.049700  -0.037272   0.018233  -0.000332  -0.000305
    11  H    0.002390  -0.049669  -0.037273   0.018230  -0.000332  -0.000305
    12  H   -0.000009   0.000847  -0.002993   0.015989  -0.001599  -0.000410
    13  H    0.000000   0.000007   0.000388  -0.001608   0.002030  -0.001543
    14  H   -0.000000  -0.000001  -0.000109  -0.000030  -0.001848   0.010160
    15  H   -0.000000   0.000006  -0.000302  -0.000102  -0.000369  -0.001999
    16  H   -0.000180   0.000504  -0.000845   0.000361  -0.000106   0.000331
               7          8          9         10         11         12
     1  O    0.000048   0.000357   0.000345   0.002385   0.002390  -0.000009
     2  C   -0.001824   0.001647   0.000130  -0.049700  -0.049669   0.000847
     3  C   -0.036017   0.019928   0.000232  -0.037272  -0.037273  -0.002993
     4  C    0.022502  -0.002020  -0.000015   0.018233   0.018230   0.015989
     5  C   -0.006194   0.002393   0.000000  -0.000332  -0.000332  -0.001599
     6  C   -0.199433   0.008635   0.000000  -0.000305  -0.000305  -0.000410
     7  C    0.599445  -0.032193  -0.000002   0.000801   0.000801  -0.000030
     8  C   -0.032193  -0.112512  -0.000086  -0.000997  -0.000997  -0.000708
     9  H   -0.000002  -0.000086  -0.001034   0.000031   0.000021   0.000001
    10  H    0.000801  -0.000997   0.000031   0.191326  -0.082683   0.000104
    11  H    0.000801  -0.000997   0.000021  -0.082683   0.191294   0.000104
    12  H   -0.000030  -0.000708   0.000001   0.000104   0.000104  -0.034093
    13  H    0.000363  -0.000102   0.000000  -0.000001  -0.000001   0.000605
    14  H   -0.002111  -0.000169   0.000000   0.000000   0.000000   0.000011
    15  H    0.013876  -0.002081  -0.000000   0.000000   0.000000  -0.000002
    16  H   -0.001583   0.001903   0.000055   0.000002   0.000001   0.000010
              13         14         15         16
     1  O    0.000000  -0.000000  -0.000000  -0.000180
     2  C    0.000007  -0.000001   0.000006   0.000504
     3  C    0.000388  -0.000109  -0.000302  -0.000845
     4  C   -0.001608  -0.000030  -0.000102   0.000361
     5  C    0.002030  -0.001848  -0.000369  -0.000106
     6  C   -0.001543   0.010160  -0.001999   0.000331
     7  C    0.000363  -0.002111   0.013876  -0.001583
     8  C   -0.000102  -0.000169  -0.002081   0.001903
     9  H    0.000000   0.000000  -0.000000   0.000055
    10  H   -0.000001   0.000000   0.000000   0.000002
    11  H   -0.000001   0.000000   0.000000   0.000001
    12  H    0.000605   0.000011  -0.000002   0.000010
    13  H    0.001834   0.000474   0.000011  -0.000002
    14  H    0.000474  -0.020349   0.000668   0.000010
    15  H    0.000011   0.000668  -0.030861   0.000509
    16  H   -0.000002   0.000010   0.000509   0.002694
 Mulliken charges and spin densities:
               1          2
     1  O   -0.299072   0.000620
     2  C    0.270811  -0.015715
     3  C   -0.094306   0.234403
     4  C   -0.122713   0.387637
     5  C    0.029307  -0.094994
     6  C   -0.039943   0.213735
     7  C   -0.059517   0.358450
     8  C   -0.001045  -0.117002
     9  H    0.128734  -0.000321
    10  H   -0.087509   0.041592
    11  H   -0.087502   0.041583
    12  H   -0.147353  -0.022173
    13  H   -0.118992   0.002456
    14  H   -0.131988  -0.013294
    15  H   -0.136356  -0.020643
    16  H   -0.102556   0.003666
 Sum of Mulliken charges =  -1.00000   1.00000
 Mulliken charges and spin densities with hydrogens summed into heavy atoms:
               1          2
     1  O   -0.170338   0.000300
     2  C    0.095800   0.067460
     3  C   -0.094306   0.234403
     4  C   -0.270066   0.365463
     5  C   -0.089686  -0.092538
     6  C   -0.171931   0.200441
     7  C   -0.195873   0.337807
     8  C   -0.103601  -0.113336
 Electronic spatial extent (au):  <R**2>=           1032.4600
 Charge=             -1.0000 electrons
 Dipole moment (field-independent basis, Debye):
    X=              3.9811    Y=             -0.7296    Z=             -0.0000  Tot=              4.0474
 Quadrupole moment (field-independent basis, Debye-Ang):
   XX=            -57.8868   YY=            -58.4161   ZZ=            -55.7012
   XY=             -0.4427   XZ=              0.0000   YZ=              0.0001
 Traceless Quadrupole moment (field-independent basis, Debye-Ang):
   XX=             -0.5521   YY=             -1.0814   ZZ=              1.6335
   XY=             -0.4427   XZ=              0.0000   YZ=              0.0001
 Octapole moment (field-independent basis, Debye-Ang**2):
  XXX=             65.2775  YYY=              4.7336  ZZZ=             -0.0002  XYY=              8.4518
  XXY=             -4.0805  XXZ=             -0.0000  XZZ=             10.1942  YZZ=              1.7191
  YYZ=             -0.0001  XYZ=              0.0002
 Hexadecapole moment (field-independent basis, Debye-Ang**3):
 XXXX=           -901.9759 YYYY=           -408.2862 ZZZZ=            -71.3592 XXXY=             12.8472
 XXXZ=             -0.0003 YYYX=             17.1945 YYYZ=              0.0002 ZZZX=             -0.0005
 ZZZY=              0.0002 XXYY=           -247.8999 XXZZ=           -190.4009 YYZZ=            -84.4793
 XXYZ=              0.0005 YYXZ=             -0.0002 ZZXY=              5.4279
 N-N= 3.404864705723D+02 E-N=-1.497674072273D+03  KE= 3.431515990263D+02
                          Isotropic Fermi Contact Couplings
        Atom                 a.u.       MegaHertz       Gauss      10(-4) cm-1
     1  O(17)             -0.00059       0.35754       0.12758       0.11926
     2  C(13)             -0.01541     -17.32636      -6.18248      -5.77945
     3  C(13)              0.03625      40.74910      14.54029      13.59244
     4  C(13)              0.05254      59.06544      21.07602      19.70211
     5  C(13)             -0.02963     -33.31124     -11.88628     -11.11143
     6  C(13)              0.02669      30.00564      10.70676      10.00880
     7  C(13)              0.05289      59.45402      21.21467      19.83173
     8  C(13)             -0.03441     -38.67830     -13.80138     -12.90169
     9  H(1)              -0.00021      -0.92093      -0.32861      -0.30719
    10  H(1)               0.00496      22.15516       7.90551       7.39017
    11  H(1)               0.00496      22.15467       7.90534       7.39000
    12  H(1)              -0.00543     -24.29305      -8.66836      -8.10329
    13  H(1)               0.00055       2.47059       0.88157       0.82410
    14  H(1)              -0.00335     -14.98817      -5.34815      -4.99952
    15  H(1)              -0.00513     -22.90985      -8.17480      -7.64190
    16  H(1)               0.00084       3.76557       1.34365       1.25606
 --------------------------------------------------------
       Center         ----  Spin Dipole Couplings  ----
                      3XX-RR        3YY-RR        3ZZ-RR
 --------------------------------------------------------
     1   Atom        0.002495     -0.007311      0.004816
     2   Atom        0.001519     -0.010357      0.008839
     3   Atom       -0.149796     -0.154396      0.304192
     4   Atom       -0.195782     -0.186522      0.382304
     5   Atom        0.030644      0.025780     -0.056425
     6   Atom       -0.116032     -0.119759      0.235791
     7   Atom       -0.191756     -0.181550      0.373307
     8   Atom        0.039054      0.036859     -0.075914
     9   Atom        0.003250     -0.001733     -0.001518
    10   Atom        0.006294     -0.001986     -0.004307
    11   Atom        0.006293     -0.001986     -0.004307
    12   Atom       -0.024253      0.021350      0.002903
    13   Atom        0.002847      0.002851     -0.005698
    14   Atom        0.016964     -0.016271     -0.000693
    15   Atom       -0.022820      0.021420      0.001400
    16   Atom        0.002293      0.003872     -0.006165
 --------------------------------------------------------
                        XY            XZ            YZ
 --------------------------------------------------------
     1   Atom        0.003189     -0.000004      0.000002
     2   Atom        0.000242     -0.000001     -0.000001
     3   Atom        0.003426     -0.000001     -0.000000
     4   Atom       -0.000270      0.000000     -0.000001
     5   Atom       -0.008231      0.000000      0.000000
     6   Atom        0.002575     -0.000001     -0.000000
     7   Atom       -0.001149      0.000001     -0.000001
     8   Atom       -0.009558      0.000001     -0.000000
     9   Atom        0.000974      0.000000     -0.000000
    10   Atom       -0.004682      0.004050     -0.001280
    11   Atom       -0.004682     -0.004050      0.001280
    12   Atom       -0.014779     -0.000000      0.000000
    13   Atom        0.000152      0.000000      0.000000
    14   Atom       -0.008378      0.000000     -0.000000
    15   Atom       -0.015605      0.000000     -0.000000
    16   Atom       -0.001306     -0.000000     -0.000000
 --------------------------------------------------------


 ---------------------------------------------------------------------------------
              Anisotropic Spin Dipole Couplings in Principal Axis System
 ---------------------------------------------------------------------------------

       Atom             a.u.   MegaHertz   Gauss  10(-4) cm-1        Axes

              Baa    -0.0083     0.597     0.213     0.199 -0.2844  0.9587 -0.0002
     1 O(17)  Bbb     0.0034    -0.249    -0.089    -0.083  0.9587  0.2844  0.0022
              Bcc     0.0048    -0.349    -0.124    -0.116 -0.0022 -0.0004  1.0000
 
              Baa    -0.0104    -1.391    -0.496    -0.464 -0.0204  0.9998  0.0001
     2 C(13)  Bbb     0.0015     0.204     0.073     0.068  0.9998  0.0204  0.0001
              Bcc     0.0088     1.186     0.423     0.396 -0.0001 -0.0001  1.0000
 
              Baa    -0.1562   -20.964    -7.480    -6.993 -0.4704  0.8824 -0.0000
     3 C(13)  Bbb    -0.1480   -19.856    -7.085    -6.623  0.8824  0.4704  0.0000
              Bcc     0.3042    40.820    14.565    13.616 -0.0000 -0.0000  1.0000
 
              Baa    -0.1958   -26.273    -9.375    -8.764  0.9996  0.0291 -0.0000
     4 C(13)  Bbb    -0.1865   -25.028    -8.931    -8.349 -0.0291  0.9996  0.0000
              Bcc     0.3823    51.302    18.306    17.112  0.0000 -0.0000  1.0000
 
              Baa    -0.0564    -7.572    -2.702    -2.526 -0.0000 -0.0000  1.0000
     5 C(13)  Bbb     0.0196     2.634     0.940     0.879  0.5986  0.8010  0.0000
              Bcc     0.0368     4.938     1.762     1.647  0.8010 -0.5986  0.0000
 
              Baa    -0.1211   -16.247    -5.797    -5.419 -0.4549  0.8906  0.0000
     6 C(13)  Bbb    -0.1147   -15.394    -5.493    -5.135  0.8906  0.4549  0.0000
              Bcc     0.2358    31.641    11.290    10.554 -0.0000 -0.0000  1.0000
 
              Baa    -0.1919   -25.749    -9.188    -8.589  0.9939  0.1105 -0.0000
     7 C(13)  Bbb    -0.1814   -24.345    -8.687    -8.121 -0.1105  0.9939  0.0000
              Bcc     0.3733    50.094    17.875    16.710  0.0000 -0.0000  1.0000
 
              Baa    -0.0759   -10.187    -3.635    -3.398 -0.0000  0.0000  1.0000
     8 C(13)  Bbb     0.0283     3.802     1.357     1.268  0.6656  0.7463  0.0000
              Bcc     0.0476     6.384     2.278     2.130  0.7463 -0.6656  0.0000
 
              Baa    -0.0019    -1.022    -0.365    -0.341 -0.1852  0.9827  0.0006
     9 H(1)   Bbb    -0.0015    -0.810    -0.289    -0.270  0.0000 -0.0006  1.0000
              Bcc     0.0034     1.832     0.654     0.611  0.9827  0.1852  0.0001
 
              Baa    -0.0057    -3.052    -1.089    -1.018 -0.3661 -0.1439  0.9194
    10 H(1)   Bbb    -0.0040    -2.112    -0.754    -0.704  0.3112  0.9121  0.2667
              Bcc     0.0097     5.164     1.842     1.722  0.8770 -0.3838  0.2891
 
              Baa    -0.0057    -3.052    -1.089    -1.018  0.3661  0.1440  0.9194
    11 H(1)   Bbb    -0.0040    -2.112    -0.754    -0.704  0.3112  0.9121 -0.2668
              Bcc     0.0097     5.163     1.842     1.722  0.8770 -0.3838 -0.2891
 
              Baa    -0.0286   -15.272    -5.449    -5.094  0.9589  0.2836  0.0000
    12 H(1)   Bbb     0.0029     1.549     0.553     0.517  0.0000 -0.0000  1.0000
              Bcc     0.0257    13.723     4.897     4.578 -0.2836  0.9589  0.0000
 
              Baa    -0.0057    -3.040    -1.085    -1.014 -0.0000 -0.0000  1.0000
    13 H(1)   Bbb     0.0027     1.439     0.513     0.480  0.7117 -0.7025  0.0000
              Bcc     0.0030     1.601     0.571     0.534  0.7025  0.7117  0.0000
 
              Baa    -0.0183    -9.744    -3.477    -3.250  0.2314  0.9729  0.0000
    14 H(1)   Bbb    -0.0007    -0.370    -0.132    -0.123 -0.0000  0.0000  1.0000
              Bcc     0.0190    10.114     3.609     3.374  0.9729 -0.2314  0.0000
 
              Baa    -0.0278   -14.817    -5.287    -4.942  0.9532  0.3024  0.0000
    15 H(1)   Bbb     0.0014     0.747     0.266     0.249 -0.0000  0.0000  1.0000
              Bcc     0.0264    14.070     5.021     4.693 -0.3024  0.9532 -0.0000
 
              Baa    -0.0062    -3.289    -1.174    -1.097  0.0000  0.0000  1.0000
    16 H(1)   Bbb     0.0016     0.831     0.296     0.277  0.8711  0.4911 -0.0000
              Bcc     0.0046     2.459     0.877     0.820 -0.4911  0.8711 -0.0000
 

 ---------------------------------------------------------------------------------

 ******************************Gaussian NBO Version 3.1******************************
             N A T U R A L   A T O M I C   O R B I T A L   A N D
          N A T U R A L   B O N D   O R B I T A L   A N A L Y S I S
 ******************************Gaussian NBO Version 3.1******************************
       /RESON  / : Allow strongly delocalized NBO set

 Analyzing the SCF density

 Job title: 2                                                               

 Storage needed:     70248 in NPA,     93142 in NBO ( 939522656 available)
 GSVD:  LWork=       14400 too small for GESVD, short by        2432 words or        2432 for optimal perf.


 NATURAL POPULATIONS:  Natural atomic orbital occupancies 
                                                          
   NAO  Atom  No  lang   Type(AO)    Occupancy
 --------------------------------------------
     1    O    1  S      Cor( 1S)     1.99974
     2    O    1  S      Val( 2S)     1.66945
     3    O    1  S      Ryd( 3S)     0.00141
     4    O    1  px     Val( 2p)     1.43536
     5    O    1  px     Ryd( 3p)     0.00234
     6    O    1  py     Val( 2p)     1.66922
     7    O    1  py     Ryd( 3p)     0.00064
     8    O    1  pz     Val( 2p)     1.96001
     9    O    1  pz     Ryd( 3p)     0.00173
    10    O    1  dxy    Ryd( 3d)     0.00111
    11    O    1  dxz    Ryd( 3d)     0.00023
    12    O    1  dyz    Ryd( 3d)     0.00096
    13    O    1  dx2y2  Ryd( 3d)     0.00122
    14    O    1  dz2    Ryd( 3d)     0.00067

    15    C    2  S      Cor( 1S)     1.99905
    16    C    2  S      Val( 2S)     0.98030
    17    C    2  S      Ryd( 3S)     0.00300
    18    C    2  px     Val( 2p)     0.98607
    19    C    2  px     Ryd( 3p)     0.00193
    20    C    2  py     Val( 2p)     0.86487
    21    C    2  py     Ryd( 3p)     0.00509
    22    C    2  pz     Val( 2p)     1.17370
    23    C    2  pz     Ryd( 3p)     0.00083
    24    C    2  dxy    Ryd( 3d)     0.00180
    25    C    2  dxz    Ryd( 3d)     0.00129
    26    C    2  dyz    Ryd( 3d)     0.00167
    27    C    2  dx2y2  Ryd( 3d)     0.00140
    28    C    2  dz2    Ryd( 3d)     0.00080

    29    C    3  S      Cor( 1S)     1.99883
    30    C    3  S      Val( 2S)     0.84533
    31    C    3  S      Ryd( 3S)     0.00140
    32    C    3  px     Val( 2p)     1.04380
    33    C    3  px     Ryd( 3p)     0.00504
    34    C    3  py     Val( 2p)     1.10432
    35    C    3  py     Ryd( 3p)     0.00463
    36    C    3  pz     Val( 2p)     1.15706
    37    C    3  pz     Ryd( 3p)     0.00526
    38    C    3  dxy    Ryd( 3d)     0.00070
    39    C    3  dxz    Ryd( 3d)     0.00061
    40    C    3  dyz    Ryd( 3d)     0.00086
    41    C    3  dx2y2  Ryd( 3d)     0.00074
    42    C    3  dz2    Ryd( 3d)     0.00044

    43    C    4  S      Cor( 1S)     1.99890
    44    C    4  S      Val( 2S)     0.90086
    45    C    4  S      Ryd( 3S)     0.00155
    46    C    4  px     Val( 2p)     1.08312
    47    C    4  px     Ryd( 3p)     0.00466
    48    C    4  py     Val( 2p)     1.14833
    49    C    4  py     Ryd( 3p)     0.00552
    50    C    4  pz     Val( 2p)     1.26425
    51    C    4  pz     Ryd( 3p)     0.01402
    52    C    4  dxy    Ryd( 3d)     0.00066
    53    C    4  dxz    Ryd( 3d)     0.00047
    54    C    4  dyz    Ryd( 3d)     0.00036
    55    C    4  dx2y2  Ryd( 3d)     0.00063
    56    C    4  dz2    Ryd( 3d)     0.00044

    57    C    5  S      Cor( 1S)     1.99893
    58    C    5  S      Val( 2S)     0.92717
    59    C    5  S      Ryd( 3S)     0.00106
    60    C    5  px     Val( 2p)     1.12104
    61    C    5  px     Ryd( 3p)     0.00493
    62    C    5  py     Val( 2p)     1.12815
    63    C    5  py     Ryd( 3p)     0.00518
    64    C    5  pz     Val( 2p)     1.03230
    65    C    5  pz     Ryd( 3p)     0.00161
    66    C    5  dxy    Ryd( 3d)     0.00081
    67    C    5  dxz    Ryd( 3d)     0.00085
    68    C    5  dyz    Ryd( 3d)     0.00068
    69    C    5  dx2y2  Ryd( 3d)     0.00061
    70    C    5  dz2    Ryd( 3d)     0.00040

    71    C    6  S      Cor( 1S)     1.99893
    72    C    6  S      Val( 2S)     0.91768
    73    C    6  S      Ryd( 3S)     0.00120
    74    C    6  px     Val( 2p)     1.15567
    75    C    6  px     Ryd( 3p)     0.00527
    76    C    6  py     Val( 2p)     1.07908
    77    C    6  py     Ryd( 3p)     0.00496
    78    C    6  pz     Val( 2p)     1.18101
    79    C    6  pz     Ryd( 3p)     0.00742
    80    C    6  dxy    Ryd( 3d)     0.00066
    81    C    6  dxz    Ryd( 3d)     0.00032
    82    C    6  dyz    Ryd( 3d)     0.00074
    83    C    6  dx2y2  Ryd( 3d)     0.00071
    84    C    6  dz2    Ryd( 3d)     0.00041

    85    C    7  S      Cor( 1S)     1.99894
    86    C    7  S      Val( 2S)     0.91038
    87    C    7  S      Ryd( 3S)     0.00120
    88    C    7  px     Val( 2p)     1.07702
    89    C    7  px     Ryd( 3p)     0.00525
    90    C    7  py     Val( 2p)     1.14917
    91    C    7  py     Ryd( 3p)     0.00532
    92    C    7  pz     Val( 2p)     1.23043
    93    C    7  pz     Ryd( 3p)     0.00966
    94    C    7  dxy    Ryd( 3d)     0.00067
    95    C    7  dxz    Ryd( 3d)     0.00053
    96    C    7  dyz    Ryd( 3d)     0.00034
    97    C    7  dx2y2  Ryd( 3d)     0.00067
    98    C    7  dz2    Ryd( 3d)     0.00042

    99    C    8  S      Cor( 1S)     1.99890
   100    C    8  S      Val( 2S)     0.92282
   101    C    8  S      Ryd( 3S)     0.00135
   102    C    8  px     Val( 2p)     1.13270
   103    C    8  px     Ryd( 3p)     0.00515
   104    C    8  py     Val( 2p)     1.13461
   105    C    8  py     Ryd( 3p)     0.00481
   106    C    8  pz     Val( 2p)     1.01773
   107    C    8  pz     Ryd( 3p)     0.00129
   108    C    8  dxy    Ryd( 3d)     0.00077
   109    C    8  dxz    Ryd( 3d)     0.00085
   110    C    8  dyz    Ryd( 3d)     0.00073
   111    C    8  dx2y2  Ryd( 3d)     0.00062
   112    C    8  dz2    Ryd( 3d)     0.00041

   113    H    9  S      Val( 1S)     0.56401
   114    H    9  S      Ryd( 2S)     0.00202
   115    H    9  px     Ryd( 2p)     0.00202
   116    H    9  py     Ryd( 2p)     0.00119
   117    H    9  pz     Ryd( 2p)     0.00184

   118    H   10  S      Val( 1S)     0.86066
   119    H   10  S      Ryd( 2S)     0.01577
   120    H   10  px     Ryd( 2p)     0.00024
   121    H   10  py     Ryd( 2p)     0.00031
   122    H   10  pz     Ryd( 2p)     0.00063

   123    H   11  S      Val( 1S)     0.86066
   124    H   11  S      Ryd( 2S)     0.01577
   125    H   11  px     Ryd( 2p)     0.00024
   126    H   11  py     Ryd( 2p)     0.00031
   127    H   11  pz     Ryd( 2p)     0.00063

   128    H   12  S      Val( 1S)     0.82828
   129    H   12  S      Ryd( 2S)     0.00238
   130    H   12  px     Ryd( 2p)     0.00014
   131    H   12  py     Ryd( 2p)     0.00067
   132    H   12  pz     Ryd( 2p)     0.00048

   133    H   13  S      Val( 1S)     0.82346
   134    H   13  S      Ryd( 2S)     0.00226
   135    H   13  px     Ryd( 2p)     0.00042
   136    H   13  py     Ryd( 2p)     0.00047
   137    H   13  pz     Ryd( 2p)     0.00027

   138    H   14  S      Val( 1S)     0.82694
   139    H   14  S      Ryd( 2S)     0.00218
   140    H   14  px     Ryd( 2p)     0.00071
   141    H   14  py     Ryd( 2p)     0.00013
   142    H   14  pz     Ryd( 2p)     0.00039

   143    H   15  S      Val( 1S)     0.82823
   144    H   15  S      Ryd( 2S)     0.00217
   145    H   15  px     Ryd( 2p)     0.00015
   146    H   15  py     Ryd( 2p)     0.00067
   147    H   15  pz     Ryd( 2p)     0.00041

   148    H   16  S      Val( 1S)     0.79951
   149    H   16  S      Ryd( 2S)     0.00300
   150    H   16  px     Ryd( 2p)     0.00049
   151    H   16  py     Ryd( 2p)     0.00043
   152    H   16  pz     Ryd( 2p)     0.00023

 WARNING:  1 low occupancy (<1.9990e) core orbital  found on  C    3
           1 low occupancy (<1.9990e) core orbital  found on  C    4
           1 low occupancy (<1.9990e) core orbital  found on  C    5
           1 low occupancy (<1.9990e) core orbital  found on  C    6
           1 low occupancy (<1.9990e) core orbital  found on  C    7
           1 low occupancy (<1.9990e) core orbital  found on  C    8


 Summary of Natural Population Analysis:                  
                                                          
                                       Natural Population 
                Natural  -----------------------------------------------
    Atom  No    Charge         Core      Valence    Rydberg      Total
 -----------------------------------------------------------------------
      O    1   -0.74411      1.99974     6.73405    0.01032     8.74411
      C    2   -0.02179      1.99905     4.00494    0.01781     6.02179
      C    3   -0.16903      1.99883     4.15052    0.01968     6.16903
      C    4   -0.42379      1.99890     4.39657    0.02833     6.42379
      C    5   -0.22373      1.99893     4.20866    0.01614     6.22373
      C    6   -0.35407      1.99893     4.33344    0.02170     6.35407
      C    7   -0.39000      1.99894     4.36701    0.02405     6.39000
      C    8   -0.22272      1.99890     4.20786    0.01596     6.22272
      H    9    0.42892      0.00000     0.56401    0.00707     0.57108
      H   10    0.12239      0.00000     0.86066    0.01695     0.87761
      H   11    0.12240      0.00000     0.86066    0.01695     0.87760
      H   12    0.16804      0.00000     0.82828    0.00367     0.83196
      H   13    0.17313      0.00000     0.82346    0.00342     0.82687
      H   14    0.16966      0.00000     0.82694    0.00340     0.83034
      H   15    0.16836      0.00000     0.82823    0.00341     0.83164
      H   16    0.19634      0.00000     0.79951    0.00415     0.80366
 =======================================================================
   * Total *   -1.00000     15.99222    42.79480    0.21299    59.00000

                                 Natural Population      
 --------------------------------------------------------
   Core                      15.99222 ( 99.9514% of  16)
   Valence                   42.79480 ( 99.5228% of  43)
   Natural Minimal Basis     58.78701 ( 99.6390% of  59)
   Natural Rydberg Basis      0.21299 (  0.3610% of  59)
 --------------------------------------------------------

    Atom  No          Natural Electron Configuration
 ----------------------------------------------------------------------------
      O    1      [core]2S( 1.67)2p( 5.06)
      C    2      [core]2S( 0.98)2p( 3.02)3p( 0.01)3d( 0.01)
      C    3      [core]2S( 0.85)2p( 3.31)3p( 0.01)
      C    4      [core]2S( 0.90)2p( 3.50)3p( 0.02)
      C    5      [core]2S( 0.93)2p( 3.28)3p( 0.01)
      C    6      [core]2S( 0.92)2p( 3.42)3p( 0.02)
      C    7      [core]2S( 0.91)2p( 3.46)3p( 0.02)
      C    8      [core]2S( 0.92)2p( 3.29)3p( 0.01)
      H    9            1S( 0.56)2p( 0.01)
      H   10            1S( 0.86)2S( 0.02)
      H   11            1S( 0.86)2S( 0.02)
      H   12            1S( 0.83)
      H   13            1S( 0.82)
      H   14            1S( 0.83)
      H   15            1S( 0.83)
      H   16            1S( 0.80)


 ***************************************************
 *******         Alpha spin orbitals         *******
 ***************************************************


 NATURAL POPULATIONS:  Natural atomic orbital occupancies 
                                                          
   NAO  Atom  No  lang   Type(AO)    Occupancy      Energy
 ----------------------------------------------------------
     1    O    1  S      Cor( 1S)     0.99987     -18.79793
     2    O    1  S      Val( 2S)     0.83472      -0.70088
     3    O    1  S      Ryd( 3S)     0.00070       1.57491
     4    O    1  px     Val( 2p)     0.71775      -0.11536
     5    O    1  px     Ryd( 3p)     0.00117       1.43640
     6    O    1  py     Val( 2p)     0.83453      -0.15326
     7    O    1  py     Ryd( 3p)     0.00032       1.27718
     8    O    1  pz     Val( 2p)     0.98059      -0.14406
     9    O    1  pz     Ryd( 3p)     0.00087       1.19949
    10    O    1  dxy    Ryd( 3d)     0.00056       3.29501
    11    O    1  dxz    Ryd( 3d)     0.00013       2.94902
    12    O    1  dyz    Ryd( 3d)     0.00048       2.89596
    13    O    1  dx2y2  Ryd( 3d)     0.00061       3.28403
    14    O    1  dz2    Ryd( 3d)     0.00034       3.17969

    15    C    2  S      Cor( 1S)     0.99953      -9.95699
    16    C    2  S      Val( 2S)     0.48881      -0.02845
    17    C    2  S      Ryd( 3S)     0.00149       0.93690
    18    C    2  px     Val( 2p)     0.49010       0.09908
    19    C    2  px     Ryd( 3p)     0.00097       0.66962
    20    C    2  py     Val( 2p)     0.43155       0.11338
    21    C    2  py     Ryd( 3p)     0.00255       0.71865
    22    C    2  pz     Val( 2p)     0.58908       0.09680
    23    C    2  pz     Ryd( 3p)     0.00058       0.82581
    24    C    2  dxy    Ryd( 3d)     0.00090       2.42563
    25    C    2  dxz    Ryd( 3d)     0.00077       2.19418
    26    C    2  dyz    Ryd( 3d)     0.00086       2.55830
    27    C    2  dx2y2  Ryd( 3d)     0.00070       2.39882
    28    C    2  dz2    Ryd( 3d)     0.00039       2.41860

    29    C    3  S      Cor( 1S)     0.99942      -9.82763
    30    C    3  S      Val( 2S)     0.42638       0.11269
    31    C    3  S      Ryd( 3S)     0.00071       0.74130
    32    C    3  px     Val( 2p)     0.52312       0.15535
    33    C    3  px     Ryd( 3p)     0.00253       1.30459
    34    C    3  py     Val( 2p)     0.55310       0.16512
    35    C    3  py     Ryd( 3p)     0.00230       1.06584
    36    C    3  pz     Val( 2p)     0.67915       0.09570
    37    C    3  pz     Ryd( 3p)     0.00413       0.82990
    38    C    3  dxy    Ryd( 3d)     0.00034       2.68184
    39    C    3  dxz    Ryd( 3d)     0.00036       2.14130
    40    C    3  dyz    Ryd( 3d)     0.00057       2.14570
    41    C    3  dx2y2  Ryd( 3d)     0.00038       2.63880
    42    C    3  dz2    Ryd( 3d)     0.00016       2.41050

    43    C    4  S      Cor( 1S)     0.99945      -9.81857
    44    C    4  S      Val( 2S)     0.45609       0.09810
    45    C    4  S      Ryd( 3S)     0.00080       0.75126
    46    C    4  px     Val( 2p)     0.54375       0.17160
    47    C    4  px     Ryd( 3p)     0.00234       0.93367
    48    C    4  py     Val( 2p)     0.57666       0.16635
    49    C    4  py     Ryd( 3p)     0.00278       1.19507
    50    C    4  pz     Val( 2p)     0.78874       0.07798
    51    C    4  pz     Ryd( 3p)     0.01364       0.76399
    52    C    4  dxy    Ryd( 3d)     0.00032       2.68134
    53    C    4  dxz    Ryd( 3d)     0.00025       2.15852
    54    C    4  dyz    Ryd( 3d)     0.00021       2.14729
    55    C    4  dx2y2  Ryd( 3d)     0.00032       2.73621
    56    C    4  dz2    Ryd( 3d)     0.00014       2.43902

    57    C    5  S      Cor( 1S)     0.99947      -9.84743
    58    C    5  S      Val( 2S)     0.46119       0.08462
    59    C    5  S      Ryd( 3S)     0.00053       0.75682
    60    C    5  px     Val( 2p)     0.55774       0.16666
    61    C    5  px     Ryd( 3p)     0.00246       0.99920
    62    C    5  py     Val( 2p)     0.56184       0.16311
    63    C    5  py     Ryd( 3p)     0.00261       1.03936
    64    C    5  pz     Val( 2p)     0.49523       0.10920
    65    C    5  pz     Ryd( 3p)     0.00101       0.75281
    66    C    5  dxy    Ryd( 3d)     0.00041       2.73639
    67    C    5  dxz    Ryd( 3d)     0.00064       2.14465
    68    C    5  dyz    Ryd( 3d)     0.00050       2.14039
    69    C    5  dx2y2  Ryd( 3d)     0.00030       2.64203
    70    C    5  dz2    Ryd( 3d)     0.00020       2.44271

    71    C    6  S      Cor( 1S)     0.99947      -9.82839
    72    C    6  S      Val( 2S)     0.46193       0.08807
    73    C    6  S      Ryd( 3S)     0.00062       0.74700
    74    C    6  px     Val( 2p)     0.57903       0.16501
    75    C    6  px     Ryd( 3p)     0.00265       1.20580
    76    C    6  py     Val( 2p)     0.54003       0.17451
    77    C    6  py     Ryd( 3p)     0.00248       0.85329
    78    C    6  pz     Val( 2p)     0.68193       0.09024
    79    C    6  pz     Ryd( 3p)     0.00683       0.75602
    80    C    6  dxy    Ryd( 3d)     0.00032       2.66738
    81    C    6  dxz    Ryd( 3d)     0.00018       2.13534
    82    C    6  dyz    Ryd( 3d)     0.00050       2.15678
    83    C    6  dx2y2  Ryd( 3d)     0.00036       2.72588
    84    C    6  dz2    Ryd( 3d)     0.00016       2.43818

    85    C    7  S      Cor( 1S)     0.99947      -9.82060
    86    C    7  S      Val( 2S)     0.46084       0.09226
    87    C    7  S      Ryd( 3S)     0.00063       0.75798
    88    C    7  px     Val( 2p)     0.54078       0.17875
    89    C    7  px     Ryd( 3p)     0.00263       0.88086
    90    C    7  py     Val( 2p)     0.57718       0.16887
    91    C    7  py     Ryd( 3p)     0.00267       1.20485
    92    C    7  pz     Val( 2p)     0.75970       0.08276
    93    C    7  pz     Ryd( 3p)     0.00920       0.75748
    94    C    7  dxy    Ryd( 3d)     0.00033       2.68228
    95    C    7  dxz    Ryd( 3d)     0.00029       2.15945
    96    C    7  dyz    Ryd( 3d)     0.00018       2.13630
    97    C    7  dx2y2  Ryd( 3d)     0.00034       2.72141
    98    C    7  dz2    Ryd( 3d)     0.00014       2.44408

    99    C    8  S      Cor( 1S)     0.99945      -9.83887
   100    C    8  S      Val( 2S)     0.45860       0.09841
   101    C    8  S      Ryd( 3S)     0.00068       0.76508
   102    C    8  px     Val( 2p)     0.56333       0.16787
   103    C    8  px     Ryd( 3p)     0.00258       1.09773
   104    C    8  py     Val( 2p)     0.56471       0.17009
   105    C    8  py     Ryd( 3p)     0.00242       1.02945
   106    C    8  pz     Val( 2p)     0.48015       0.11617
   107    C    8  pz     Ryd( 3p)     0.00060       0.76329
   108    C    8  dxy    Ryd( 3d)     0.00038       2.75136
   109    C    8  dxz    Ryd( 3d)     0.00065       2.14940
   110    C    8  dyz    Ryd( 3d)     0.00054       2.15923
   111    C    8  dx2y2  Ryd( 3d)     0.00030       2.67617
   112    C    8  dz2    Ryd( 3d)     0.00021       2.44384

   113    H    9  S      Val( 1S)     0.28181       0.22276
   114    H    9  S      Ryd( 2S)     0.00100       0.52706
   115    H    9  px     Ryd( 2p)     0.00101       2.56699
   116    H    9  py     Ryd( 2p)     0.00059       1.95170
   117    H    9  pz     Ryd( 2p)     0.00093       1.76696

   118    H   10  S      Val( 1S)     0.44336       0.18999
   119    H   10  S      Ryd( 2S)     0.01391       0.49607
   120    H   10  px     Ryd( 2p)     0.00012       1.93977
   121    H   10  py     Ryd( 2p)     0.00015       2.17169
   122    H   10  pz     Ryd( 2p)     0.00032       2.30669

   123    H   11  S      Val( 1S)     0.44336       0.18999
   124    H   11  S      Ryd( 2S)     0.01391       0.49607
   125    H   11  px     Ryd( 2p)     0.00012       1.93976
   126    H   11  py     Ryd( 2p)     0.00015       2.17171
   127    H   11  pz     Ryd( 2p)     0.00032       2.30668

   128    H   12  S      Val( 1S)     0.40889       0.25064
   129    H   12  S      Ryd( 2S)     0.00117       0.51214
   130    H   12  px     Ryd( 2p)     0.00007       2.22763
   131    H   12  py     Ryd( 2p)     0.00033       2.54180
   132    H   12  pz     Ryd( 2p)     0.00037       1.85961

   133    H   13  S      Val( 1S)     0.41236       0.24265
   134    H   13  S      Ryd( 2S)     0.00113       0.48786
   135    H   13  px     Ryd( 2p)     0.00021       2.33943
   136    H   13  py     Ryd( 2p)     0.00023       2.37899
   137    H   13  pz     Ryd( 2p)     0.00013       1.83553

   138    H   14  S      Val( 1S)     0.41019       0.25153
   139    H   14  S      Ryd( 2S)     0.00108       0.49647
   140    H   14  px     Ryd( 2p)     0.00035       2.55339
   141    H   14  py     Ryd( 2p)     0.00006       2.18404
   142    H   14  pz     Ryd( 2p)     0.00026       1.84676

   143    H   15  S      Val( 1S)     0.40901       0.25649
   144    H   15  S      Ryd( 2S)     0.00107       0.50258
   145    H   15  px     Ryd( 2p)     0.00007       2.21364
   146    H   15  py     Ryd( 2p)     0.00033       2.54380
   147    H   15  pz     Ryd( 2p)     0.00030       1.85167

   148    H   16  S      Val( 1S)     0.40063       0.26734
   149    H   16  S      Ryd( 2S)     0.00148       0.51648
   150    H   16  px     Ryd( 2p)     0.00025       2.38578
   151    H   16  py     Ryd( 2p)     0.00022       2.39217
   152    H   16  pz     Ryd( 2p)     0.00011       1.85916


 Summary of Natural Population Analysis:                  
                                                          
                                       Natural Population 
                Natural  -----------------------------------------------
    Atom  No    Charge         Core      Valence    Rydberg      Total
 -----------------------------------------------------------------------
      O    1   -0.37265      0.99987     3.36760    0.00518     4.37265
      C    2   -0.00827      0.99953     1.99954    0.00921     3.00827
      C    3   -0.19264      0.99942     2.18174    0.01148     3.19264
      C    4   -0.38550      0.99945     2.36525    0.02080     3.38550
      C    5   -0.08412      0.99947     2.07600    0.00866     3.08412
      C    6   -0.27648      0.99947     2.26292    0.01410     3.27648
      C    7   -0.35438      0.99947     2.33851    0.01640     3.35438
      C    8   -0.07462      0.99945     2.06680    0.00837     3.07462
      H    9    0.21466      0.00000     0.28181    0.00353     0.28534
      H   10    0.04215      0.00000     0.44336    0.01449     0.45785
      H   11    0.04215      0.00000     0.44336    0.01449     0.45785
      H   12    0.08918      0.00000     0.40889    0.00193     0.41082
      H   13    0.08594      0.00000     0.41236    0.00170     0.41406
      H   14    0.08806      0.00000     0.41019    0.00175     0.41194
      H   15    0.08922      0.00000     0.40901    0.00177     0.41078
      H   16    0.09732      0.00000     0.40063    0.00205     0.40268
 =======================================================================
   * Total *   -1.00000      7.99612    21.86796    0.13592    30.00000

                                 Natural Population      
 --------------------------------------------------------
   Core                       7.99612 ( 99.9515% of   8)
   Valence                   21.86796 ( 99.3998% of  22)
   Natural Minimal Basis     29.86408 ( 99.5469% of  30)
   Natural Rydberg Basis      0.13592 (  0.4531% of  30)
 --------------------------------------------------------

    Atom  No          Natural Electron Configuration
 ----------------------------------------------------------------------------
      O    1      [core]2S( 0.83)2p( 2.53)
      C    2      [core]2S( 0.49)2p( 1.51)
      C    3      [core]2S( 0.43)2p( 1.76)3p( 0.01)
      C    4      [core]2S( 0.46)2p( 1.91)3p( 0.02)
      C    5      [core]2S( 0.46)2p( 1.61)3p( 0.01)
      C    6      [core]2S( 0.46)2p( 1.80)3p( 0.01)
      C    7      [core]2S( 0.46)2p( 1.88)3p( 0.01)
      C    8      [core]2S( 0.46)2p( 1.61)3p( 0.01)
      H    9            1S( 0.28)
      H   10            1S( 0.44)2S( 0.01)
      H   11            1S( 0.44)2S( 0.01)
      H   12            1S( 0.41)
      H   13            1S( 0.41)
      H   14            1S( 0.41)
      H   15            1S( 0.41)
      H   16            1S( 0.40)


 NATURAL BOND ORBITAL ANALYSIS, alpha spin orbitals:

                       Occupancies       Lewis Structure    Low   High
           Occ.    -------------------  -----------------   occ   occ
  Cycle   Thresh.   Lewis   Non-Lewis     CR  BD  3C  LP    (L)   (NL)   Dev
 =============================================================================
   1(1)    0.90    29.00793   0.99207      8  19   0   3     2      2    0.06
   2(2)    0.90    28.71142   1.28858      8  20   0   2     2      2    0.02
   3(3)    0.90    29.27812   0.72188      8  18   0   4     2      2    0.06
   4(4)    0.90    28.98161   1.01839      8  19   0   3     2      2    0.04
   5(5)    0.90    28.71142   1.28858      8  20   0   2     2      2    0.02
   6(6)    0.90    29.27812   0.72188      8  18   0   4     2      2    0.06
   7(7)    0.90    28.98161   1.01839      8  19   0   3     2      2    0.04
   8(8)    0.90    28.71142   1.28858      8  20   0   2     2      2    0.02
   9(9)    0.90    29.27812   0.72188      8  18   0   4     2      2    0.06
  10(1)    0.80    29.27812   0.72188      8  18   0   4     2      2    0.06
  11(2)    0.80    28.98161   1.01839      8  19   0   3     2      2    0.04
  12(3)    0.80    28.71142   1.28858      8  20   0   2     2      2    0.02
  13(4)    0.80    29.27812   0.72188      8  18   0   4     2      2    0.06
  14(5)    0.80    28.98161   1.01839      8  19   0   3     2      2    0.04
  15(6)    0.80    28.71142   1.28858      8  20   0   2     2      2    0.02
  16(7)    0.80    29.27812   0.72188      8  18   0   4     2      2    0.06
  17(8)    0.80    28.98161   1.01839      8  19   0   3     2      2    0.04
  18(9)    0.80    28.71142   1.28858      8  20   0   2     2      2    0.02
  19(1)    0.70    28.47945   1.52055      8  17   0   5     0      4    0.20
  20(2)    0.70    28.47945   1.52055      8  17   0   5     0      4    0.20
  21(1)    0.60    25.92493   4.07507      8  14   0   8     2      9    0.37
  22(2)    0.60    26.27451   3.72549      8  13   0   9     1      9    0.23
  23(3)    0.60    26.27715   3.72285      8  13   0   9     1      9    0.23
  24(4)    0.60    27.09830   2.90170      8  13   0   9     0      7    0.23
  25(5)    0.60    27.73006   2.26994      8  13   0   9     0      5    0.23

    The hybrids on atom  8 are linearly dependent.  An eigenvalue (  0.000063)
    of the hybrid overlap matrix is too small (<0.00010).

    PRJTHR will be raised from  0.200 to 0.250 and the NBO search repeated.


    The hybrids on atom  8 are linearly dependent.  An eigenvalue (  0.000063)
    of the hybrid overlap matrix is too small (<0.00010).

    PRJTHR will be raised from  0.250 to 0.300 and the NBO search repeated.

  26(6)    0.60    27.73006   2.26994      8  13   0   9     0      5    0.23

    The hybrids on atom  3 are linearly dependent.  An eigenvalue (  0.000071)
    of the hybrid overlap matrix is too small (<0.00010).

    PRJTHR will be raised from  0.300 to 0.350 and the NBO search repeated.

  27(1)    0.50    22.69993   7.30007      8   2   0  20     0     18    0.34
  28(2)    0.50    22.92873   7.07127      8   3   0  19     0     18    0.37
  29(3)    0.50    22.69993   7.30007      8   2   0  20     0     18    0.34
  30(4)    0.50    22.92873   7.07127      8   3   0  19     0     18    0.37
  31(5)    0.50    22.69993   7.30007      8   2   0  20     0     18    0.34
  32(6)    0.50    22.92873   7.07127      8   3   0  19     0     18    0.37
  33(7)    0.50    22.69993   7.30007      8   2   0  20     0     18    0.34
  34(8)    0.50    22.92873   7.07127      8   3   0  19     0     18    0.37
  35(9)    0.50    22.69993   7.30007      8   2   0  20     0     18    0.34
  36(1)    0.90    29.27812   0.72188      8  18   0   4     2      2    0.06
 -----------------------------------------------------------------------------

 Structure accepted: RESONANCE keyword permits strongly delocalized structure

 --------------------------------------------------------
   Core                      7.99613 ( 99.952% of   8)
   Valence Lewis            21.28199 ( 96.736% of  22)
  ==================       ============================
   Total Lewis              29.27812 ( 97.594% of  30)
  -----------------------------------------------------
   Valence non-Lewis         0.61575 (  2.053% of  30)
   Rydberg non-Lewis         0.10612 (  0.354% of  30)
  ==================       ============================
   Total non-Lewis           0.72188 (  2.406% of  30)
 --------------------------------------------------------


       (Occupancy)   Bond orbital/ Coefficients/ Hybrids
 ---------------------------------------------------------------------------------
     1. (0.99744) BD ( 1) O   1 - C   2  
                ( 68.57%)   0.8281* O   1 s( 34.11%)p 1.93( 65.83%)d 0.00(  0.07%)
                                            0.0001 -0.5840 -0.0036  0.4263  0.0031
                                            0.6903 -0.0016 -0.0000  0.0000 -0.0110
                                            0.0000  0.0000  0.0173  0.0154
                ( 31.43%)   0.5606* C   2 s( 21.09%)p 3.73( 78.61%)d 0.01(  0.30%)
                                           -0.0000 -0.4570 -0.0461 -0.5214 -0.0285
                                           -0.7156 -0.0354  0.0000  0.0000 -0.0457
                                            0.0000  0.0000  0.0133  0.0271
     2. (0.99485) BD ( 1) O   1 - H   9  
                ( 71.80%)   0.8473* O   1 s( 18.73%)p 4.33( 81.19%)d 0.00(  0.08%)
                                            0.0002  0.4322  0.0232  0.8821  0.0355
                                           -0.1796  0.0125  0.0000  0.0000 -0.0219
                                            0.0000 -0.0000  0.0133 -0.0138
                ( 28.20%)   0.5311* H   9 s( 99.64%)p 0.00(  0.36%)
                                            0.9982 -0.0034 -0.0586  0.0115 -0.0000
     3. (0.98677) BD ( 1) C   2 - C   3  
                ( 50.83%)   0.7129* C   2 s( 32.08%)p 2.12( 67.89%)d 0.00(  0.04%)
                                           -0.0004 -0.5664  0.0015  0.7946 -0.0167
                                           -0.2174  0.0032  0.0000  0.0000  0.0095
                                           -0.0000  0.0000 -0.0141  0.0082
                ( 49.17%)   0.7012* C   3 s( 29.54%)p 2.38( 70.42%)d 0.00(  0.04%)
                                           -0.0001 -0.5435 -0.0015 -0.8184  0.0008
                                            0.1857  0.0012 -0.0000  0.0000  0.0070
                                           -0.0000  0.0000 -0.0145  0.0099
     4. (0.99237) BD ( 1) C   2 - H  10  
                ( 57.63%)   0.7591* C   2 s( 23.48%)p 3.26( 76.46%)d 0.00(  0.06%)
                                           -0.0000  0.4844 -0.0106  0.2176  0.0001
                                           -0.4666  0.0038  0.7068 -0.0075 -0.0071
                                            0.0080 -0.0179 -0.0045  0.0106
                ( 42.37%)   0.6509* H  10 s( 99.92%)p 0.00(  0.08%)
                                            0.9995 -0.0157 -0.0009  0.0149 -0.0232
     5. (0.99237) BD ( 1) C   2 - H  11  
                ( 57.63%)   0.7591* C   2 s( 23.48%)p 3.26( 76.46%)d 0.00(  0.06%)
                                           -0.0000  0.4844 -0.0106  0.2175  0.0001
                                           -0.4666  0.0038 -0.7068  0.0075 -0.0071
                                           -0.0080  0.0179 -0.0045  0.0106
                ( 42.37%)   0.6509* H  11 s( 99.92%)p 0.00(  0.08%)
                                            0.9995 -0.0157 -0.0009  0.0149  0.0232
     6. (0.98322) BD ( 1) C   3 - C   4  
                ( 50.70%)   0.7120* C   3 s( 35.11%)p 1.85( 64.85%)d 0.00(  0.03%)
                                           -0.0001  0.5925  0.0012 -0.5309  0.0044
                                           -0.6052 -0.0190 -0.0000  0.0000  0.0146
                                            0.0000 -0.0000 -0.0024 -0.0112
                ( 49.30%)   0.7021* C   4 s( 36.24%)p 1.76( 63.72%)d 0.00(  0.04%)
                                            0.0001  0.6020  0.0011  0.5659  0.0281
                                            0.5623 -0.0038  0.0000 -0.0000  0.0160
                                            0.0000  0.0000 -0.0010 -0.0111
     7. (0.98335) BD ( 1) C   3 - C   8  
                ( 50.82%)   0.7129* C   3 s( 35.31%)p 1.83( 64.66%)d 0.00(  0.03%)
                                           -0.0001  0.5942 -0.0046 -0.2190  0.0098
                                            0.7735  0.0139  0.0000 -0.0000 -0.0080
                                           -0.0000  0.0000 -0.0118 -0.0091
                ( 49.18%)   0.7013* C   8 s( 35.70%)p 1.80( 64.26%)d 0.00(  0.04%)
                                            0.0001  0.5975  0.0021  0.2724  0.0215
                                           -0.7536  0.0044  0.0000 -0.0000 -0.0092
                                            0.0000 -0.0000 -0.0131 -0.0125
     8. (0.94821) BD ( 2) C   3 - C   8  
                ( 63.56%)   0.7973* C   3 s(  0.00%)p 1.00( 99.96%)d 0.00(  0.04%)
                                           -0.0000 -0.0000  0.0000 -0.0000  0.0000
                                           -0.0000 -0.0000  0.9996 -0.0222 -0.0000
                                           -0.0002  0.0191 -0.0000  0.0000
                ( 36.44%)   0.6036* C   8 s(  0.00%)p 1.00( 99.88%)d 0.00(  0.12%)
                                           -0.0000 -0.0000  0.0000 -0.0000 -0.0000
                                            0.0000 -0.0000  0.9994 -0.0097  0.0000
                                            0.0135 -0.0312 -0.0000  0.0000
     9. (0.98671) BD ( 1) C   4 - C   5  
                ( 50.12%)   0.7080* C   4 s( 36.58%)p 1.73( 63.39%)d 0.00(  0.04%)
                                            0.0000  0.6047  0.0126 -0.7822 -0.0333
                                            0.1413 -0.0303 -0.0000  0.0000 -0.0077
                                            0.0000 -0.0000  0.0143 -0.0095
                ( 49.88%)   0.7063* C   5 s( 36.52%)p 1.74( 63.44%)d 0.00(  0.04%)
                                            0.0001  0.6043  0.0083  0.7690  0.0036
                                           -0.2036 -0.0391 -0.0000 -0.0000 -0.0063
                                           -0.0000  0.0000  0.0146 -0.0123
    10. (0.99003) BD ( 1) C   4 - H  12  
                ( 59.16%)   0.7691* C   4 s( 27.12%)p 2.69( 72.85%)d 0.00(  0.03%)
                                            0.0003 -0.5205  0.0178 -0.2556  0.0038
                                            0.8142  0.0129  0.0000  0.0000  0.0087
                                            0.0000 -0.0000  0.0121  0.0080
                ( 40.84%)   0.6391* H  12 s( 99.93%)p 0.00(  0.07%)
                                           -0.9996  0.0042  0.0070 -0.0260 -0.0000
    11. (0.98715) BD ( 1) C   5 - C   6  
                ( 50.19%)   0.7084* C   5 s( 36.38%)p 1.75( 63.58%)d 0.00(  0.04%)
                                            0.0001  0.6031  0.0072 -0.2760 -0.0391
                                            0.7471  0.0008 -0.0000 -0.0000 -0.0088
                                            0.0000 -0.0000 -0.0132 -0.0115
                ( 49.81%)   0.7058* C   6 s( 36.03%)p 1.77( 63.93%)d 0.00(  0.04%)
                                            0.0000  0.6002  0.0057  0.2057 -0.0281
                                           -0.7715 -0.0305 -0.0000 -0.0000 -0.0101
                                           -0.0000  0.0000 -0.0128 -0.0099
    12. (0.97772) BD ( 2) C   5 - C   6  
                ( 37.84%)   0.6152* C   5 s(  0.00%)p 1.00( 99.89%)d 0.00(  0.11%)
                                           -0.0000  0.0000  0.0000 -0.0000 -0.0000
                                           -0.0000 -0.0000  0.9991 -0.0262 -0.0000
                                           -0.0141  0.0293  0.0000 -0.0000
                ( 62.16%)   0.7884* C   6 s(  0.00%)p 1.00( 99.96%)d 0.00(  0.04%)
                                           -0.0000  0.0000  0.0000 -0.0000  0.0000
                                           -0.0000 -0.0000  0.9989 -0.0435 -0.0000
                                            0.0031 -0.0191 -0.0000 -0.0000
    13. (0.99093) BD ( 1) C   5 - H  13  
                ( 58.82%)   0.7669* C   5 s( 27.00%)p 2.70( 72.96%)d 0.00(  0.04%)
                                           -0.0003  0.5195 -0.0125 -0.5751  0.0037
                                           -0.6315  0.0039 -0.0000  0.0000  0.0166
                                            0.0000  0.0000 -0.0018 -0.0107
                ( 41.18%)   0.6417* H  13 s( 99.92%)p 0.00(  0.08%)
                                            0.9996 -0.0013  0.0191  0.0207  0.0000
    14. (0.98719) BD ( 1) C   6 - C   7  
                ( 50.07%)   0.7076* C   6 s( 36.47%)p 1.74( 63.49%)d 0.00(  0.04%)
                                            0.0000  0.6038  0.0085  0.5155 -0.0133
                                            0.6060  0.0411  0.0000  0.0000  0.0160
                                            0.0000  0.0000 -0.0004 -0.0114
                ( 49.93%)   0.7066* C   7 s( 36.41%)p 1.75( 63.56%)d 0.00(  0.04%)
                                            0.0000  0.6033  0.0090 -0.5640 -0.0444
                                           -0.5616  0.0073 -0.0000 -0.0000  0.0161
                                            0.0000  0.0000 -0.0020 -0.0105
    15. (0.99067) BD ( 1) C   6 - H  14  
                ( 59.03%)   0.7683* C   6 s( 27.43%)p 2.64( 72.54%)d 0.00(  0.03%)
                                            0.0003 -0.5235  0.0154  0.8312  0.0024
                                           -0.1856 -0.0019  0.0000  0.0000  0.0067
                                           -0.0000  0.0000 -0.0139  0.0086
                ( 40.97%)   0.6401* H  14 s( 99.93%)p 0.00(  0.07%)
                                           -0.9996  0.0029 -0.0268  0.0055 -0.0000
    16. (0.98652) BD ( 1) C   7 - C   8  
                ( 49.72%)   0.7051* C   7 s( 36.24%)p 1.76( 63.73%)d 0.00(  0.04%)
                                            0.0000  0.6020  0.0040  0.7843  0.0292
                                           -0.1429  0.0305  0.0000 -0.0000 -0.0079
                                            0.0000 -0.0000  0.0144 -0.0096
                ( 50.28%)   0.7091* C   8 s( 36.52%)p 1.74( 63.44%)d 0.00(  0.04%)
                                            0.0000  0.6042  0.0143 -0.7697 -0.0024
                                            0.2011  0.0398  0.0000  0.0000 -0.0060
                                           -0.0000  0.0000  0.0149 -0.0119
    17. (0.99038) BD ( 1) C   7 - H  15  
                ( 59.13%)   0.7690* C   7 s( 27.29%)p 2.66( 72.68%)d 0.00(  0.03%)
                                           -0.0003  0.5222 -0.0168 -0.2524 -0.0018
                                            0.8143  0.0052  0.0000  0.0000 -0.0086
                                            0.0000 -0.0000 -0.0122 -0.0078
                ( 40.87%)   0.6393* H  15 s( 99.93%)p 0.00(  0.07%)
                                            0.9996 -0.0038  0.0076 -0.0259 -0.0000
    18. (0.98993) BD ( 1) C   8 - H  16  
                ( 60.02%)   0.7747* C   8 s( 27.69%)p 2.61( 72.27%)d 0.00(  0.04%)
                                           -0.0003  0.5260 -0.0123  0.5761 -0.0034
                                            0.6252  0.0006  0.0000 -0.0000  0.0162
                                            0.0000  0.0000 -0.0007 -0.0110
                ( 39.98%)   0.6323* H  16 s( 99.91%)p 0.00(  0.09%)
                                            0.9996 -0.0029 -0.0213 -0.0201 -0.0000
    19. (0.99987) CR ( 1) O   1           s(100.00%)p 0.00(  0.00%)
                                            1.0000 -0.0000 -0.0000 -0.0002 -0.0000
                                           -0.0000 -0.0000 -0.0000  0.0000  0.0000
                                           -0.0000  0.0000 -0.0000  0.0000
    20. (0.99953) CR ( 1) C   2           s(100.00%)p 0.00(  0.00%)
                                            1.0000 -0.0002 -0.0000  0.0003 -0.0000
                                           -0.0001 -0.0000  0.0000  0.0000  0.0000
                                            0.0000 -0.0000 -0.0000  0.0000
    21. (0.99942) CR ( 1) C   3           s(100.00%)p 0.00(  0.00%)
                                            1.0000  0.0000 -0.0000 -0.0002  0.0000
                                            0.0001  0.0000  0.0000 -0.0000  0.0000
                                           -0.0000  0.0000 -0.0000 -0.0000
    22. (0.99945) CR ( 1) C   4           s(100.00%)p 0.00(  0.00%)
                                            1.0000  0.0001 -0.0000  0.0000 -0.0000
                                           -0.0003 -0.0000 -0.0000  0.0000 -0.0000
                                           -0.0000  0.0000 -0.0000 -0.0000
    23. (0.99947) CR ( 1) C   5           s(100.00%)p 0.00(  0.00%)
                                            1.0000  0.0001 -0.0000 -0.0002  0.0000
                                           -0.0002  0.0000  0.0000 -0.0000  0.0000
                                           -0.0000  0.0000 -0.0000 -0.0000
    24. (0.99947) CR ( 1) C   6           s(100.00%)p 0.00(  0.00%)
                                            1.0000  0.0001 -0.0000 -0.0003  0.0000
                                            0.0001  0.0000  0.0000 -0.0000 -0.0000
                                            0.0000 -0.0000  0.0000 -0.0000
    25. (0.99947) CR ( 1) C   7           s(100.00%)p 0.00(  0.00%)
                                            1.0000  0.0001 -0.0000 -0.0001 -0.0000
                                            0.0003 -0.0000 -0.0000  0.0000 -0.0000
                                           -0.0000 -0.0000 -0.0000 -0.0000
    26. (0.99945) CR ( 1) C   8           s(100.00%)p 0.00(  0.00%)
                                            1.0000  0.0001 -0.0000  0.0002 -0.0000
                                            0.0003 -0.0000  0.0000 -0.0000  0.0000
                                            0.0000 -0.0000  0.0000 -0.0000
    27. (0.98960) LP ( 1) O   1           s( 47.19%)p 1.12( 52.77%)d 0.00(  0.03%)
                                            0.0000  0.6869 -0.0124 -0.1934  0.0021
                                            0.7002 -0.0081 -0.0000  0.0000  0.0106
                                           -0.0000  0.0000  0.0143  0.0055
    28. (0.98136) LP ( 2) O   1           s(  0.00%)p 1.00( 99.95%)d 0.00(  0.05%)
                                            0.0000  0.0000 -0.0000 -0.0000  0.0000
                                            0.0000 -0.0000  0.9996 -0.0156  0.0000
                                            0.0098 -0.0209  0.0000  0.0000
    29. (0.79261) LP ( 1) C   4           s(  0.00%)p 1.00( 99.99%)d 0.00(  0.01%)
                                            0.0000  0.0000 -0.0000 -0.0000 -0.0000
                                           -0.0000  0.0000  0.9975 -0.0698 -0.0000
                                           -0.0081 -0.0006  0.0000 -0.0000
    30. (0.76262) LP ( 1) C   7           s(  0.00%)p 1.00( 99.99%)d 0.00(  0.01%)
                                            0.0000 -0.0000 -0.0000 -0.0000 -0.0000
                                           -0.0000 -0.0000  0.9981 -0.0613  0.0000
                                            0.0095 -0.0010 -0.0000  0.0000
    31. (0.00070) RY*( 1) O   1           s(  0.00%)p 1.00( 90.54%)d 0.10(  9.46%)
                                           -0.0000 -0.0000 -0.0000 -0.0000  0.0000
                                            0.0000  0.0000  0.0112  0.9515 -0.0000
                                           -0.1705 -0.2560 -0.0000  0.0000
    32. (0.00058) RY*( 2) O   1           s( 26.84%)p 2.16( 58.09%)d 0.56( 15.07%)
                                           -0.0000  0.0038  0.5181 -0.0005 -0.6139
                                            0.0038  0.4517  0.0000  0.0000  0.1005
                                           -0.0000 -0.0000  0.3691 -0.0655
    33. (0.00004) RY*( 3) O   1           s( 10.39%)p 7.23( 75.16%)d 1.39( 14.45%)
    34. (0.00002) RY*( 4) O   1           s( 58.92%)p 0.33( 19.49%)d 0.37( 21.60%)
    35. (0.00001) RY*( 5) O   1           s(  0.10%)p99.99( 17.99%)d99.99( 81.91%)
    36. (0.00001) RY*( 6) O   1           s(  0.00%)p 1.00(  3.13%)d30.97( 96.87%)
    37. (0.00001) RY*( 7) O   1           s(  0.00%)p 1.00(  6.39%)d14.66( 93.61%)
    38. (0.00001) RY*( 8) O   1           s(  3.64%)p 7.80( 28.42%)d18.64( 67.94%)
    39. (0.00000) RY*( 9) O   1           s(  0.08%)p13.63(  1.07%)d99.99( 98.85%)
    40. (0.00222) RY*( 1) C   2           s( 11.19%)p 7.74( 86.66%)d 0.19(  2.16%)
                                            0.0000 -0.0176  0.3340 -0.0229 -0.0590
                                           -0.0283  0.9283  0.0000  0.0000 -0.1065
                                           -0.0000  0.0000  0.1009  0.0051
    41. (0.00140) RY*( 2) C   2           s( 31.63%)p 1.10( 34.76%)d 1.06( 33.60%)
                                           -0.0000  0.0096  0.5624 -0.0023 -0.5284
                                           -0.0163 -0.2610 -0.0000 -0.0005  0.2675
                                            0.0005 -0.0002  0.5117 -0.0516
    42. (0.00128) RY*( 3) C   2           s(  0.00%)p 1.00( 45.69%)d 1.19( 54.31%)
                                            0.0000  0.0000  0.0005 -0.0000 -0.0003
                                           -0.0000 -0.0003  0.0222  0.6756  0.0003
                                           -0.6773  0.2905  0.0004 -0.0001
    43. (0.00074) RY*( 4) C   2           s(  0.00%)p 1.00(  0.68%)d99.99( 99.32%)
                                            0.0000 -0.0000  0.0000 -0.0000  0.0000
                                           -0.0000 -0.0000  0.0180  0.0803  0.0000
                                            0.4599  0.8842  0.0000 -0.0000
    44. (0.00022) RY*( 5) C   2           s( 30.89%)p 0.15(  4.53%)d 2.09( 64.59%)
                                           -0.0000 -0.0148  0.5556 -0.0361  0.1923
                                           -0.0479 -0.0683 -0.0000 -0.0001  0.4157
                                            0.0000 -0.0000 -0.6775 -0.1188
    45. (0.00019) RY*( 6) C   2           s(  0.18%)p99.99( 55.50%)d99.99( 44.32%)
                                            0.0000 -0.0206  0.0374 -0.0044  0.7436
                                           -0.0370  0.0248 -0.0000 -0.0001  0.4178
                                            0.0001 -0.0001  0.5125 -0.0771
    46. (0.00002) RY*( 7) C   2           s( 24.95%)p 0.75( 18.62%)d 2.26( 56.43%)
    47. (0.00000) RY*( 8) C   2           s(  0.00%)p 1.00( 53.71%)d 0.86( 46.29%)
    48. (0.00001) RY*( 9) C   2           s(  1.03%)p 0.42(  0.43%)d95.65( 98.54%)
    49. (0.00383) RY*( 1) C   3           s(  0.00%)p 1.00( 93.59%)d 0.07(  6.41%)
                                            0.0000 -0.0000 -0.0000  0.0000 -0.0000
                                           -0.0000  0.0000  0.0257  0.9671  0.0000
                                           -0.1186 -0.2237  0.0000  0.0000
    50. (0.00291) RY*( 2) C   3           s(  6.40%)p13.90( 88.92%)d 0.73(  4.68%)
                                            0.0000  0.0063  0.2528 -0.0076 -0.9044
                                            0.0109 -0.2666 -0.0000  0.0000 -0.1665
                                            0.0000 -0.0000  0.1362 -0.0234
    51. (0.00210) RY*( 3) C   3           s(  3.21%)p28.95( 92.81%)d 1.24(  3.99%)
                                            0.0000  0.0048  0.1790 -0.0093 -0.2094
                                           -0.0164  0.9402 -0.0000  0.0000  0.0610
                                            0.0000 -0.0000  0.1870 -0.0340
    52. (0.00051) RY*( 4) C   3           s( 87.72%)p 0.07(  6.43%)d 0.07(  5.85%)
                                           -0.0000 -0.0016  0.9366  0.0049  0.2373
                                            0.0042 -0.0892 -0.0000  0.0000  0.1008
                                            0.0000 -0.0000 -0.2186 -0.0232
    53. (0.00033) RY*( 5) C   3           s(  0.00%)p 1.00(  4.19%)d22.86( 95.81%)
                                           -0.0000  0.0000 -0.0000 -0.0000  0.0000
                                           -0.0000  0.0000 -0.0032  0.2047 -0.0000
                                            0.8867  0.4145  0.0000  0.0000
    54. (0.00024) RY*( 6) C   3           s(  0.00%)p 1.00(  2.25%)d43.36( 97.75%)
                                           -0.0000  0.0000 -0.0000  0.0000 -0.0000
                                           -0.0000  0.0000 -0.0136  0.1495 -0.0000
                                           -0.4468  0.8819  0.0000 -0.0000
    55. (0.00008) RY*( 7) C   3           s(  0.51%)p 7.64(  3.87%)d99.99( 95.62%)
    56. (0.00007) RY*( 8) C   3           s(  2.10%)p 3.73(  7.83%)d42.94( 90.07%)
    57. (0.00002) RY*( 9) C   3           s(  0.11%)p 1.86(  0.20%)d99.99( 99.69%)
    58. (0.01002) RY*( 1) C   4           s(  0.00%)p 1.00( 98.06%)d 0.02(  1.94%)
                                           -0.0000  0.0000  0.0000  0.0000 -0.0000
                                           -0.0000 -0.0000  0.0694  0.9878 -0.0000
                                            0.0298  0.1361  0.0000  0.0000
    59. (0.00276) RY*( 2) C   4           s(  1.10%)p84.59( 93.42%)d 4.96(  5.48%)
                                            0.0000 -0.0212  0.1029  0.0005  0.4369
                                           -0.0085 -0.8621  0.0000 -0.0000  0.1284
                                            0.0000 -0.0000  0.1942  0.0238
    60. (0.00119) RY*( 3) C   4           s(  5.27%)p17.41( 91.85%)d 0.55(  2.88%)
                                            0.0000  0.0162  0.2291 -0.0367  0.8439
                                           -0.0167  0.4524 -0.0000 -0.0000 -0.1388
                                           -0.0000 -0.0000  0.0864 -0.0456
    61. (0.00049) RY*( 4) C   4           s( 92.13%)p 0.07(  6.25%)d 0.02(  1.62%)
                                           -0.0000 -0.0016  0.9598  0.0220 -0.2487
                                           -0.0143  0.0028  0.0000 -0.0000  0.1035
                                            0.0000 -0.0000  0.0031 -0.0738
    62. (0.00020) RY*( 5) C   4           s(  0.00%)p 1.00(  0.44%)d99.99( 99.56%)
                                           -0.0000 -0.0000 -0.0000  0.0000  0.0000
                                           -0.0000  0.0000  0.0033 -0.0661 -0.0000
                                            0.9614  0.2669  0.0000  0.0000
    63. (0.00005) RY*( 6) C   4           s(  0.53%)p 6.08(  3.23%)d99.99( 96.24%)
    64. (0.00003) RY*( 7) C   4           s(  0.76%)p 5.47(  4.15%)d99.99( 95.10%)
    65. (0.00001) RY*( 8) C   4           s(  0.00%)p 1.00(  1.51%)d65.19( 98.49%)
    66. (0.00001) RY*( 9) C   4           s(  0.26%)p 4.43(  1.15%)d99.99( 98.59%)
    67. (0.00268) RY*( 1) C   5           s(  0.09%)p99.99( 92.94%)d73.92(  6.97%)
                                           -0.0000  0.0271 -0.0143  0.0202  0.6271
                                            0.0198  0.7317  0.0000  0.0000  0.2602
                                            0.0000 -0.0000 -0.0207 -0.0391
    68. (0.00185) RY*( 2) C   5           s(  0.00%)p 1.00( 36.67%)d 1.73( 63.33%)
                                            0.0000  0.0000  0.0000  0.0000 -0.0000
                                           -0.0000 -0.0000  0.0389  0.6043 -0.0000
                                            0.6362 -0.4782 -0.0000  0.0000
    69. (0.00140) RY*( 3) C   5           s(  0.13%)p99.99( 98.30%)d12.12(  1.57%)
                                           -0.0000  0.0008  0.0360 -0.0281  0.7510
                                            0.0263 -0.6462  0.0000  0.0000 -0.0013
                                            0.0000 -0.0000 -0.1251 -0.0049
    70. (0.00041) RY*( 4) C   5           s( 95.43%)p 0.01(  0.52%)d 0.04(  4.05%)
                                            0.0000 -0.0029  0.9769 -0.0114  0.0120
                                           -0.0141  0.0690 -0.0000  0.0000 -0.1801
                                           -0.0000  0.0000  0.0016 -0.0895
    71. (0.00033) RY*( 5) C   5           s(  0.00%)p 1.00( 58.83%)d 0.70( 41.17%)
                                            0.0000  0.0000  0.0000 -0.0000  0.0000
                                           -0.0000  0.0000  0.0007 -0.7670 -0.0000
                                            0.3037 -0.5652 -0.0000 -0.0000
    72. (0.00007) RY*( 6) C   5           s(  0.03%)p54.28(  1.58%)d99.99( 98.39%)
    73. (0.00002) RY*( 7) C   5           s(  4.36%)p 0.98(  4.27%)d20.98( 91.37%)
    74. (0.00000) RY*( 8) C   5           s(  0.00%)p 1.00(  4.61%)d20.71( 95.39%)
    75. (0.00000) RY*( 9) C   5           s(  0.06%)p42.28(  2.40%)d99.99( 97.54%)
    76. (0.00527) RY*( 1) C   6           s(  0.00%)p 1.00( 94.19%)d 0.06(  5.81%)
                                            0.0000  0.0000 -0.0000 -0.0000 -0.0000
                                           -0.0000 -0.0000  0.0448  0.9695 -0.0000
                                            0.1784  0.1622  0.0000  0.0000
    77. (0.00253) RY*( 2) C   6           s(  0.08%)p99.99( 92.94%)d91.76(  6.98%)
                                           -0.0000  0.0257  0.0099  0.0173  0.9420
                                           -0.0035 -0.2043  0.0000  0.0000 -0.1119
                                            0.0000 -0.0000  0.2362 -0.0385
    78. (0.00126) RY*( 3) C   6           s(  0.00%)p 1.00( 98.35%)d 0.02(  1.65%)
                                            0.0000 -0.0018  0.0066 -0.0103  0.2104
                                           -0.0476  0.9679 -0.0000  0.0000 -0.1149
                                           -0.0000 -0.0000 -0.0570 -0.0043
    79. (0.00046) RY*( 4) C   6           s( 96.07%)p 0.00(  0.17%)d 0.04(  3.76%)
                                            0.0000 -0.0011  0.9801 -0.0206  0.0317
                                            0.0033 -0.0158 -0.0000  0.0000  0.0653
                                            0.0000 -0.0000 -0.1624 -0.0836
    80. (0.00025) RY*( 5) C   6           s(  0.00%)p 1.00(  3.58%)d26.97( 96.42%)
                                            0.0000 -0.0000  0.0000 -0.0000  0.0000
                                           -0.0000  0.0000  0.0099 -0.1888 -0.0000
                                            0.1400  0.9719  0.0000  0.0000
    81. (0.00006) RY*( 6) C   6           s(  0.04%)p41.11(  1.70%)d99.99( 98.26%)
    82. (0.00002) RY*( 7) C   6           s(  3.80%)p 1.08(  4.11%)d24.20( 92.08%)
    83. (0.00000) RY*( 8) C   6           s(  0.00%)p 1.00(  2.28%)d42.95( 97.72%)
    84. (0.00000) RY*( 9) C   6           s(  0.07%)p37.28(  2.77%)d99.99( 97.16%)
    85. (0.00653) RY*( 1) C   7           s(  0.00%)p 1.00( 97.21%)d 0.03(  2.79%)
                                           -0.0000 -0.0000  0.0000 -0.0000 -0.0000
                                           -0.0000 -0.0000  0.0609  0.9841  0.0000
                                           -0.0590 -0.1562  0.0000 -0.0000
    86. (0.00256) RY*( 2) C   7           s(  0.14%)p99.99( 93.26%)d46.48(  6.60%)
                                            0.0000 -0.0260  0.0272 -0.0053 -0.2712
                                            0.0141  0.9267  0.0000  0.0000  0.1466
                                            0.0000 -0.0000  0.2071  0.0398
    87. (0.00127) RY*( 3) C   7           s(  0.00%)p 1.00( 98.37%)d 0.02(  1.63%)
                                            0.0000  0.0026  0.0022 -0.0487  0.9502
                                           -0.0165  0.2794 -0.0000  0.0000  0.1013
                                           -0.0000  0.0000 -0.0778 -0.0006
    88. (0.00044) RY*( 4) C   7           s( 95.41%)p 0.01(  0.53%)d 0.04(  4.06%)
                                            0.0000  0.0010  0.9768 -0.0022  0.0162
                                            0.0215 -0.0676  0.0000 -0.0000  0.1159
                                           -0.0000 -0.0000  0.1311 -0.0999
    89. (0.00021) RY*( 5) C   7           s(  0.00%)p 1.00(  0.95%)d99.99( 99.05%)
                                            0.0000 -0.0000  0.0000 -0.0000  0.0000
                                            0.0000 -0.0000 -0.0029  0.0976 -0.0000
                                            0.9634  0.2496 -0.0000  0.0000
    90. (0.00006) RY*( 6) C   7           s(  0.01%)p 1.00(  1.68%)d58.51( 98.31%)
    91. (0.00002) RY*( 7) C   7           s(  4.47%)p 0.86(  3.82%)d20.53( 91.71%)
    92. (0.00000) RY*( 8) C   7           s(  0.00%)p 1.00(  1.84%)d53.23( 98.16%)
    93. (0.00000) RY*( 9) C   7           s(  0.03%)p73.53(  2.38%)d99.99( 97.59%)
    94. (0.00293) RY*( 1) C   8           s(  0.88%)p99.99( 93.95%)d 5.87(  5.17%)
                                            0.0000 -0.0214  0.0913  0.0143  0.8345
                                            0.0169  0.4926  0.0000  0.0000 -0.2231
                                           -0.0000  0.0000  0.0371  0.0236
    95. (0.00150) RY*( 2) C   8           s(  2.32%)p41.00( 95.07%)d 1.13(  2.62%)
                                            0.0000  0.0166  0.1514 -0.0235  0.4950
                                            0.0116 -0.8396 -0.0000 -0.0001  0.0764
                                            0.0003 -0.0003  0.1378 -0.0364
    96. (0.00146) RY*( 3) C   8           s(  0.00%)p 1.00(  7.67%)d12.04( 92.33%)
                                            0.0000 -0.0000 -0.0001  0.0000 -0.0002
                                           -0.0000  0.0004 -0.0318 -0.2751 -0.0000
                                            0.7415 -0.6112 -0.0001  0.0000
    97. (0.00048) RY*( 4) C   8           s(  0.00%)p 1.00( 89.97%)d 0.11( 10.03%)
                                           -0.0000  0.0000 -0.0001 -0.0000  0.0000
                                           -0.0000 -0.0000  0.0015 -0.9485  0.0000
                                           -0.1060  0.2984  0.0000  0.0000
    98. (0.00046) RY*( 5) C   8           s( 94.97%)p 0.03(  3.22%)d 0.02(  1.81%)
                                            0.0000 -0.0048  0.9745  0.0202 -0.1672
                                            0.0051  0.0618  0.0000 -0.0001 -0.1035
                                           -0.0000  0.0000 -0.0507 -0.0694
    99. (0.00006) RY*( 6) C   8           s(  0.28%)p 8.76(  2.44%)d99.99( 97.28%)
   100. (0.00003) RY*( 7) C   8           s(  1.37%)p 3.41(  4.66%)d68.79( 93.97%)
   101. (0.00001) RY*( 8) C   8           s(  0.00%)p 1.00(  2.47%)d39.47( 97.53%)
   102. (0.00001) RY*( 9) C   8           s(  0.28%)p 2.49(  0.69%)d99.99( 99.03%)
   103. (0.00108) RY*( 1) H   9           s( 87.94%)p 0.14( 12.06%)
                                            0.0118  0.9377  0.2021  0.2825  0.0005
   104. (0.00093) RY*( 2) H   9           s(  0.00%)p 1.00(100.00%)
                                            0.0000  0.0005  0.0001  0.0002 -1.0000
   105. (0.00052) RY*( 3) H   9           s(  9.35%)p 9.69( 90.65%)
                                            0.0064  0.3058 -0.0949 -0.9473 -0.0000
   106. (0.00001) RY*( 4) H   9           s(  3.07%)p31.61( 96.93%)
   107. (0.01432) RY*( 1) H  10           s( 99.83%)p 0.00(  0.17%)
                                            0.0158  0.9990  0.0397 -0.0100 -0.0005
   108. (0.00012) RY*( 2) H  10           s(  0.11%)p99.99( 99.89%)
                                            0.0050  0.0334 -0.7186  0.4637  0.5172
   109. (0.00008) RY*( 3) H  10           s(  0.06%)p99.99( 99.94%)
   110. (0.00002) RY*( 4) H  10           s(  0.07%)p99.99( 99.93%)
   111. (0.01432) RY*( 1) H  11           s( 99.83%)p 0.00(  0.17%)
                                            0.0158  0.9990  0.0397 -0.0100  0.0006
   112. (0.00012) RY*( 2) H  11           s(  0.11%)p99.99( 99.89%)
                                            0.0050  0.0334 -0.7186  0.4636 -0.5173
   113. (0.00008) RY*( 3) H  11           s(  0.06%)p99.99( 99.94%)
   114. (0.00002) RY*( 4) H  11           s(  0.07%)p99.99( 99.93%)
   115. (0.00118) RY*( 1) H  12           s( 99.20%)p 0.01(  0.80%)
                                            0.0065  0.9960  0.0414 -0.0790 -0.0000
   116. (0.00037) RY*( 2) H  12           s(  0.00%)p 1.00(100.00%)
                                            0.0000  0.0000 -0.0000 -0.0000  1.0000
   117. (0.00005) RY*( 3) H  12           s(  0.02%)p99.99( 99.98%)
   118. (0.00003) RY*( 4) H  12           s(  0.84%)p99.99( 99.16%)
   119. (0.00114) RY*( 1) H  13           s( 98.88%)p 0.01(  1.12%)
                                            0.0043  0.9944 -0.0734 -0.0759 -0.0000
   120. (0.00013) RY*( 2) H  13           s(  0.00%)p 1.00(100.00%)
                                            0.0000  0.0000 -0.0000 -0.0000  1.0000
   121. (0.00006) RY*( 3) H  13           s(  0.00%)p 1.00(100.00%)
   122. (0.00003) RY*( 4) H  13           s(  1.19%)p82.79( 98.81%)
   123. (0.00109) RY*( 1) H  14           s( 98.97%)p 0.01(  1.03%)
                                            0.0057  0.9948 -0.1004  0.0161 -0.0000
   124. (0.00026) RY*( 2) H  14           s(  0.00%)p 1.00(100.00%)
                                            0.0000  0.0000 -0.0000 -0.0000  1.0000
   125. (0.00005) RY*( 3) H  14           s(  0.01%)p99.99( 99.99%)
   126. (0.00003) RY*( 4) H  14           s(  1.10%)p90.05( 98.90%)
   127. (0.00108) RY*( 1) H  15           s( 98.96%)p 0.01(  1.04%)
                                            0.0065  0.9948 -0.0305  0.0973 -0.0000
   128. (0.00030) RY*( 2) H  15           s(  0.00%)p 1.00(100.00%)
                                            0.0000  0.0000  0.0000  0.0000  1.0000
   129. (0.00005) RY*( 3) H  15           s(  0.01%)p 1.00( 99.99%)
   130. (0.00003) RY*( 4) H  15           s(  1.11%)p89.49( 98.89%)
   131. (0.00150) RY*( 1) H  16           s( 99.20%)p 0.01(  0.80%)
                                            0.0051  0.9960  0.0876  0.0173 -0.0000
   132. (0.00011) RY*( 2) H  16           s(  0.00%)p 1.00(100.00%)
                                           -0.0000  0.0000 -0.0000  0.0000  1.0000
   133. (0.00006) RY*( 3) H  16           s(  0.31%)p99.99( 99.69%)
   134. (0.00003) RY*( 4) H  16           s(  0.57%)p99.99( 99.43%)
   135. (0.00437) BD*( 1) O   1 - C   2  
                ( 31.43%)   0.5606* O   1 s( 34.11%)p 1.93( 65.83%)d 0.00(  0.07%)
                                           -0.0001  0.5840  0.0036 -0.4263 -0.0031
                                           -0.6903  0.0016  0.0000 -0.0000  0.0110
                                           -0.0000 -0.0000 -0.0173 -0.0154
                ( 68.57%)  -0.8281* C   2 s( 21.09%)p 3.73( 78.61%)d 0.01(  0.30%)
                                            0.0000  0.4570  0.0461  0.5214  0.0285
                                            0.7156  0.0354 -0.0000 -0.0000  0.0457
                                           -0.0000 -0.0000 -0.0133 -0.0271
   136. (0.00309) BD*( 1) O   1 - H   9  
                ( 28.20%)   0.5311* O   1 s( 18.73%)p 4.33( 81.19%)d 0.00(  0.08%)
                                           -0.0002 -0.4322 -0.0232 -0.8821 -0.0355
                                            0.1796 -0.0125 -0.0000 -0.0000  0.0219
                                           -0.0000  0.0000 -0.0133  0.0138
                ( 71.80%)  -0.8473* H   9 s( 99.64%)p 0.00(  0.36%)
                                           -0.9982  0.0034  0.0586 -0.0115  0.0000
   137. (0.01479) BD*( 1) C   2 - C   3  
                ( 49.17%)   0.7012* C   2 s( 32.08%)p 2.12( 67.89%)d 0.00(  0.04%)
                                            0.0004  0.5664 -0.0015 -0.7946  0.0167
                                            0.2174 -0.0032 -0.0000 -0.0000 -0.0095
                                            0.0000 -0.0000  0.0141 -0.0082
                ( 50.83%)  -0.7129* C   3 s( 29.54%)p 2.38( 70.42%)d 0.00(  0.04%)
                                            0.0001  0.5435  0.0015  0.8184 -0.0008
                                           -0.1857 -0.0012  0.0000 -0.0000 -0.0070
                                            0.0000 -0.0000  0.0145 -0.0099
   138. (0.03962) BD*( 1) C   2 - H  10  
                ( 42.37%)   0.6509* C   2 s( 23.48%)p 3.26( 76.46%)d 0.00(  0.06%)
                                            0.0000 -0.4844  0.0106 -0.2176 -0.0001
                                            0.4666 -0.0038 -0.7068  0.0075  0.0071
                                           -0.0080  0.0179  0.0045 -0.0106
                ( 57.63%)  -0.7591* H  10 s( 99.92%)p 0.00(  0.08%)
                                           -0.9995  0.0157  0.0009 -0.0149  0.0232
   139. (0.03962) BD*( 1) C   2 - H  11  
                ( 42.37%)   0.6509* C   2 s( 23.48%)p 3.26( 76.46%)d 0.00(  0.06%)
                                            0.0000 -0.4844  0.0106 -0.2175 -0.0001
                                            0.4666 -0.0038  0.7068 -0.0075  0.0071
                                            0.0080 -0.0179  0.0045 -0.0106
                ( 57.63%)  -0.7591* H  11 s( 99.92%)p 0.00(  0.08%)
                                           -0.9995  0.0157  0.0009 -0.0149 -0.0232
   140. (0.01208) BD*( 1) C   3 - C   4  
                ( 49.30%)   0.7021* C   3 s( 35.11%)p 1.85( 64.85%)d 0.00(  0.03%)
                                            0.0001 -0.5925 -0.0012  0.5309 -0.0044
                                            0.6052  0.0190  0.0000 -0.0000 -0.0146
                                           -0.0000  0.0000  0.0024  0.0112
                ( 50.70%)  -0.7120* C   4 s( 36.24%)p 1.76( 63.72%)d 0.00(  0.04%)
                                           -0.0001 -0.6020 -0.0011 -0.5659 -0.0281
                                           -0.5623  0.0038 -0.0000  0.0000 -0.0160
                                           -0.0000 -0.0000  0.0010  0.0111
   141. (0.01306) BD*( 1) C   3 - C   8  
                ( 49.18%)   0.7013* C   3 s( 35.31%)p 1.83( 64.66%)d 0.00(  0.03%)
                                            0.0001 -0.5942  0.0046  0.2190 -0.0098
                                           -0.7735 -0.0139 -0.0000  0.0000  0.0080
                                            0.0000 -0.0000  0.0118  0.0091
                ( 50.82%)  -0.7129* C   8 s( 35.70%)p 1.80( 64.26%)d 0.00(  0.04%)
                                           -0.0001 -0.5975 -0.0021 -0.2724 -0.0215
                                            0.7536 -0.0044 -0.0000  0.0000  0.0092
                                           -0.0000  0.0000  0.0131  0.0125
   142. (0.21158) BD*( 2) C   3 - C   8  
                ( 36.44%)   0.6036* C   3 s(  0.00%)p 1.00( 99.96%)d 0.00(  0.04%)
                                            0.0000  0.0000 -0.0000  0.0000 -0.0000
                                            0.0000  0.0000 -0.9996  0.0222  0.0000
                                            0.0002 -0.0191  0.0000 -0.0000
                ( 63.56%)  -0.7973* C   8 s(  0.00%)p 1.00( 99.88%)d 0.00(  0.12%)
                                            0.0000  0.0000 -0.0000  0.0000  0.0000
                                           -0.0000  0.0000 -0.9994  0.0097 -0.0000
                                           -0.0135  0.0312  0.0000 -0.0000
   143. (0.00859) BD*( 1) C   4 - C   5  
                ( 49.88%)   0.7063* C   4 s( 36.58%)p 1.73( 63.39%)d 0.00(  0.04%)
                                           -0.0000 -0.6047 -0.0126  0.7822  0.0333
                                           -0.1413  0.0303  0.0000 -0.0000  0.0077
                                           -0.0000  0.0000 -0.0143  0.0095
                ( 50.12%)  -0.7080* C   5 s( 36.52%)p 1.74( 63.44%)d 0.00(  0.04%)
                                           -0.0001 -0.6043 -0.0083 -0.7690 -0.0036
                                            0.2036  0.0391  0.0000  0.0000  0.0063
                                            0.0000 -0.0000 -0.0146  0.0123
   144. (0.00817) BD*( 1) C   4 - H  12  
                ( 40.84%)   0.6391* C   4 s( 27.12%)p 2.69( 72.85%)d 0.00(  0.03%)
                                           -0.0003  0.5205 -0.0178  0.2556 -0.0038
                                           -0.8142 -0.0129 -0.0000 -0.0000 -0.0087
                                           -0.0000  0.0000 -0.0121 -0.0080
                ( 59.16%)  -0.7691* H  12 s( 99.93%)p 0.00(  0.07%)
                                            0.9996 -0.0042 -0.0070  0.0260  0.0000
   145. (0.00935) BD*( 1) C   5 - C   6  
                ( 49.81%)   0.7058* C   5 s( 36.38%)p 1.75( 63.58%)d 0.00(  0.04%)
                                           -0.0001 -0.6031 -0.0072  0.2760  0.0391
                                           -0.7471 -0.0008  0.0000  0.0000  0.0088
                                           -0.0000  0.0000  0.0132  0.0115
                ( 50.19%)  -0.7084* C   6 s( 36.03%)p 1.77( 63.93%)d 0.00(  0.04%)
                                           -0.0000 -0.6002 -0.0057 -0.2057  0.0281
                                            0.7715  0.0305  0.0000  0.0000  0.0101
                                            0.0000 -0.0000  0.0128  0.0099
   146. (0.20138) BD*( 2) C   5 - C   6  
                ( 62.16%)   0.7884* C   5 s(  0.00%)p 1.00( 99.89%)d 0.00(  0.11%)
                                           -0.0000  0.0000  0.0000 -0.0000 -0.0000
                                           -0.0000 -0.0000  0.9991 -0.0262 -0.0000
                                           -0.0141  0.0293  0.0000 -0.0000
                ( 37.84%)  -0.6152* C   6 s(  0.00%)p 1.00( 99.96%)d 0.00(  0.04%)
                                           -0.0000  0.0000  0.0000 -0.0000  0.0000
                                           -0.0000 -0.0000  0.9989 -0.0435 -0.0000
                                            0.0031 -0.0191 -0.0000 -0.0000
   147. (0.00789) BD*( 1) C   5 - H  13  
                ( 41.18%)   0.6417* C   5 s( 27.00%)p 2.70( 72.96%)d 0.00(  0.04%)
                                            0.0003 -0.5195  0.0125  0.5751 -0.0037
                                            0.6315 -0.0039  0.0000 -0.0000 -0.0166
                                           -0.0000 -0.0000  0.0018  0.0107
                ( 58.82%)  -0.7669* H  13 s( 99.92%)p 0.00(  0.08%)
                                           -0.9996  0.0013 -0.0191 -0.0207 -0.0000
   148. (0.00910) BD*( 1) C   6 - C   7  
                ( 49.93%)   0.7066* C   6 s( 36.47%)p 1.74( 63.49%)d 0.00(  0.04%)
                                           -0.0000 -0.6038 -0.0085 -0.5155  0.0133
                                           -0.6060 -0.0411 -0.0000 -0.0000 -0.0160
                                           -0.0000 -0.0000  0.0004  0.0114
                ( 50.07%)  -0.7076* C   7 s( 36.41%)p 1.75( 63.56%)d 0.00(  0.04%)
                                           -0.0000 -0.6033 -0.0090  0.5640  0.0444
                                            0.5616 -0.0073  0.0000  0.0000 -0.0161
                                           -0.0000 -0.0000  0.0020  0.0105
   149. (0.00785) BD*( 1) C   6 - H  14  
                ( 40.97%)   0.6401* C   6 s( 27.43%)p 2.64( 72.54%)d 0.00(  0.03%)
                                           -0.0003  0.5235 -0.0154 -0.8312 -0.0024
                                            0.1856  0.0019 -0.0000 -0.0000 -0.0067
                                            0.0000 -0.0000  0.0139 -0.0086
                ( 59.03%)  -0.7683* H  14 s( 99.93%)p 0.00(  0.07%)
                                            0.9996 -0.0029  0.0268 -0.0055  0.0000
   150. (0.00879) BD*( 1) C   7 - C   8  
                ( 50.28%)   0.7091* C   7 s( 36.24%)p 1.76( 63.73%)d 0.00(  0.04%)
                                            0.0000  0.6020  0.0040  0.7843  0.0292
                                           -0.1429  0.0305  0.0000 -0.0000 -0.0079
                                            0.0000 -0.0000  0.0144 -0.0096
                ( 49.72%)  -0.7051* C   8 s( 36.52%)p 1.74( 63.44%)d 0.00(  0.04%)
                                            0.0000  0.6042  0.0143 -0.7697 -0.0024
                                            0.2011  0.0398  0.0000  0.0000 -0.0060
                                           -0.0000  0.0000  0.0149 -0.0119
   151. (0.00777) BD*( 1) C   7 - H  15  
                ( 40.87%)   0.6393* C   7 s( 27.29%)p 2.66( 72.68%)d 0.00(  0.03%)
                                            0.0003 -0.5222  0.0168  0.2524  0.0018
                                           -0.8143 -0.0052 -0.0000 -0.0000  0.0086
                                           -0.0000  0.0000  0.0122  0.0078
                ( 59.13%)  -0.7690* H  15 s( 99.93%)p 0.00(  0.07%)
                                           -0.9996  0.0038 -0.0076  0.0259  0.0000
   152. (0.00862) BD*( 1) C   8 - H  16  
                ( 39.98%)   0.6323* C   8 s( 27.69%)p 2.61( 72.27%)d 0.00(  0.04%)
                                            0.0003 -0.5260  0.0123 -0.5761  0.0034
                                           -0.6252 -0.0006 -0.0000  0.0000 -0.0162
                                           -0.0000 -0.0000  0.0007  0.0110
                ( 60.02%)  -0.7747* H  16 s( 99.91%)p 0.00(  0.09%)
                                           -0.9996  0.0029  0.0213  0.0201  0.0000


 NHO Directionality and "Bond Bending" (deviations from line of nuclear centers)

         [Thresholds for printing:  angular deviation  >  1.0 degree]
                                    hybrid p-character > 25.0%
                                    orbital occupancy  >  0.10e

                                Line of Centers        Hybrid 1              Hybrid 2
                                ---------------  -------------------   ------------------
                NBO               Theta   Phi    Theta   Phi    Dev    Theta   Phi    Dev
 ========================================================================================
     1. BD (   1) O   1 - C   2    90.0  236.3    90.0  238.1   1.8     90.0   53.8   2.5
     2. BD (   1) O   1 - H   9    90.0  344.7    90.0  349.7   5.0      --     --    --
     3. BD (   1) C   2 - C   3    90.0  166.6    90.0  164.6   2.0      --     --    --
     4. BD (   1) C   2 - H  10    36.8  288.6    36.2  295.2   4.0      --     --    --
     5. BD (   1) C   2 - H  11   143.2  288.6   143.8  295.2   4.0      --     --    --
     6. BD (   1) C   3 - C   4    90.0  226.9    90.0  229.9   2.9     90.0   43.2   3.7
     7. BD (   1) C   3 - C   8    90.0  107.8    90.0  104.9   2.9     90.0  291.4   3.6
     8. BD (   2) C   3 - C   8    90.0  107.8     0.0    0.0  90.0      0.0    0.0  90.0
     9. BD (   1) C   4 - C   5    90.0  167.6    90.0  172.2   4.7     90.0  342.6   5.0
    11. BD (   1) C   5 - C   6    90.0  107.6    90.0  112.8   5.2     90.0  282.5   5.1
    12. BD (   2) C   5 - C   6    90.0  107.6     0.0    0.0  90.0      0.0    0.0  90.0
    14. BD (   1) C   6 - C   7    90.0   47.1    90.0   52.2   5.0     90.0  222.3   4.8
    16. BD (   1) C   7 - C   8    90.0  347.5    90.0  352.1   4.6     90.0  162.7   4.9
    27. LP (   1) O   1             --     --     90.0  105.5   --       --     --    --
    28. LP (   2) O   1             --     --      0.0    0.0   --       --     --    --
    29. LP (   1) C   4             --     --      0.0    0.0   --       --     --    --
    30. LP (   1) C   7             --     --      0.0    0.0   --       --     --    --
   142. BD*(   2) C   3 - C   8    90.0  107.8     0.0    0.0  90.0      0.0    0.0  90.0
   146. BD*(   2) C   5 - C   6    90.0  107.6     0.0    0.0  90.0      0.0    0.0  90.0


 Second Order Perturbation Theory Analysis of Fock Matrix in NBO Basis

     Threshold for printing:   0.25 kcal/mol
                                                                              E(2)  E(j)-E(i) F(i,j)
         Donor NBO (i)                     Acceptor NBO (j)                 kcal/mol   a.u.    a.u. 
 ===================================================================================================

 within unit  1
   1. BD (   1) O   1 - C   2        / 51. RY*(   3) C   3                    0.35    1.84    0.032
   1. BD (   1) O   1 - C   2        /103. RY*(   1) H   9                    0.48    1.41    0.033
   1. BD (   1) O   1 - C   2        /140. BD*(   1) C   3 - C   4            1.04    1.47    0.050
   2. BD (   1) O   1 - H   9        / 41. RY*(   2) C   2                    0.25    1.97    0.028
   2. BD (   1) O   1 - H   9        /137. BD*(   1) C   2 - C   3            1.46    1.17    0.052
   3. BD (   1) C   2 - C   3        / 32. RY*(   2) O   1                    0.27    2.11    0.030
   3. BD (   1) C   2 - C   3        / 59. RY*(   2) C   4                    0.60    1.76    0.041
   3. BD (   1) C   2 - C   3        / 94. RY*(   1) C   8                    0.64    1.75    0.042
   3. BD (   1) C   2 - C   3        /136. BD*(   1) O   1 - H   9            1.03    0.98    0.040
   3. BD (   1) C   2 - C   3        /138. BD*(   1) C   2 - H  10            0.37    1.00    0.025
   3. BD (   1) C   2 - C   3        /139. BD*(   1) C   2 - H  11            0.37    1.00    0.025
   3. BD (   1) C   2 - C   3        /140. BD*(   1) C   3 - C   4            1.25    1.22    0.049
   3. BD (   1) C   2 - C   3        /141. BD*(   1) C   3 - C   8            1.30    1.22    0.050
   3. BD (   1) C   2 - C   3        /143. BD*(   1) C   4 - C   5            1.24    1.22    0.049
   3. BD (   1) C   2 - C   3        /150. BD*(   1) C   7 - C   8            1.17    1.22    0.048
   4. BD (   1) C   2 - H  10        / 31. RY*(   1) O   1                    0.31    1.65    0.028
   4. BD (   1) C   2 - H  10        / 49. RY*(   1) C   3                    0.40    1.25    0.028
   4. BD (   1) C   2 - H  10        /137. BD*(   1) C   2 - C   3            0.39    0.95    0.024
   4. BD (   1) C   2 - H  10        /141. BD*(   1) C   3 - C   8            0.97    1.13    0.042
   4. BD (   1) C   2 - H  10        /142. BD*(   2) C   3 - C   8            1.15    0.58    0.037
   5. BD (   1) C   2 - H  11        / 31. RY*(   1) O   1                    0.31    1.65    0.028
   5. BD (   1) C   2 - H  11        / 49. RY*(   1) C   3                    0.40    1.25    0.028
   5. BD (   1) C   2 - H  11        /137. BD*(   1) C   2 - C   3            0.39    0.95    0.024
   5. BD (   1) C   2 - H  11        /141. BD*(   1) C   3 - C   8            0.97    1.13    0.042
   5. BD (   1) C   2 - H  11        /142. BD*(   2) C   3 - C   8            1.15    0.58    0.037
   6. BD (   1) C   3 - C   4        / 67. RY*(   1) C   5                    0.44    1.80    0.036
   6. BD (   1) C   3 - C   4        / 69. RY*(   3) C   5                    0.67    1.30    0.037
   6. BD (   1) C   3 - C   4        / 94. RY*(   1) C   8                    0.39    1.78    0.034
   6. BD (   1) C   3 - C   4        /135. BD*(   1) O   1 - C   2            0.72    0.92    0.033
   6. BD (   1) C   3 - C   4        /137. BD*(   1) C   2 - C   3            1.05    1.07    0.042
   6. BD (   1) C   3 - C   4        /141. BD*(   1) C   3 - C   8            2.55    1.25    0.071
   6. BD (   1) C   3 - C   4        /143. BD*(   1) C   4 - C   5            1.99    1.25    0.063
   6. BD (   1) C   3 - C   4        /144. BD*(   1) C   4 - H  12            0.81    1.10    0.038
   6. BD (   1) C   3 - C   4        /147. BD*(   1) C   5 - H  13            1.37    1.10    0.049
   6. BD (   1) C   3 - C   4        /152. BD*(   1) C   8 - H  16            1.41    1.12    0.050
   7. BD (   1) C   3 - C   8        / 40. RY*(   1) C   2                    0.34    1.16    0.025
   7. BD (   1) C   3 - C   8        / 59. RY*(   2) C   4                    0.31    1.80    0.030
   7. BD (   1) C   3 - C   8        / 86. RY*(   2) C   7                    0.46    1.83    0.037
   7. BD (   1) C   3 - C   8        / 87. RY*(   3) C   7                    0.59    1.32    0.035
   7. BD (   1) C   3 - C   8        /137. BD*(   1) C   2 - C   3            1.18    1.07    0.045
   7. BD (   1) C   3 - C   8        /138. BD*(   1) C   2 - H  10            0.28    1.04    0.022
   7. BD (   1) C   3 - C   8        /139. BD*(   1) C   2 - H  11            0.28    1.04    0.022
   7. BD (   1) C   3 - C   8        /140. BD*(   1) C   3 - C   4            2.63    1.25    0.073
   7. BD (   1) C   3 - C   8        /144. BD*(   1) C   4 - H  12            1.48    1.10    0.051
   7. BD (   1) C   3 - C   8        /150. BD*(   1) C   7 - C   8            1.98    1.26    0.063
   7. BD (   1) C   3 - C   8        /151. BD*(   1) C   7 - H  15            1.35    1.11    0.049
   7. BD (   1) C   3 - C   8        /152. BD*(   1) C   8 - H  16            0.80    1.12    0.038
   8. BD (   2) C   3 - C   8        / 42. RY*(   3) C   2                    0.43    1.73    0.035
   8. BD (   2) C   3 - C   8        / 58. RY*(   1) C   4                    1.92    0.82    0.051
   8. BD (   2) C   3 - C   8        / 85. RY*(   1) C   7                    0.85    0.83    0.034
   8. BD (   2) C   3 - C   8        /138. BD*(   1) C   2 - H  10            2.45    0.62    0.050
   8. BD (   2) C   3 - C   8        /139. BD*(   1) C   2 - H  11            2.45    0.62    0.050
   8. BD (   2) C   3 - C   8        /142. BD*(   2) C   3 - C   8            1.50    0.29    0.029
   9. BD (   1) C   4 - C   5        / 51. RY*(   3) C   3                    1.11    1.63    0.054
   9. BD (   1) C   4 - C   5        / 77. RY*(   2) C   6                    0.40    1.83    0.035
   9. BD (   1) C   4 - C   5        / 78. RY*(   3) C   6                    0.57    1.31    0.035
   9. BD (   1) C   4 - C   5        /115. RY*(   1) H  12                    0.25    1.01    0.020
   9. BD (   1) C   4 - C   5        /119. RY*(   1) H  13                    0.25    1.00    0.020
   9. BD (   1) C   4 - C   5        /137. BD*(   1) C   2 - C   3            1.88    1.08    0.057
   9. BD (   1) C   4 - C   5        /140. BD*(   1) C   3 - C   4            2.28    1.26    0.068
   9. BD (   1) C   4 - C   5        /144. BD*(   1) C   4 - H  12            0.85    1.11    0.039
   9. BD (   1) C   4 - C   5        /145. BD*(   1) C   5 - C   6            1.94    1.25    0.062
   9. BD (   1) C   4 - C   5        /147. BD*(   1) C   5 - H  13            0.76    1.11    0.037
   9. BD (   1) C   4 - C   5        /149. BD*(   1) C   6 - H  14            1.43    1.11    0.051
  10. BD (   1) C   4 - H  12        / 50. RY*(   2) C   3                    0.45    1.63    0.034
  10. BD (   1) C   4 - H  12        / 67. RY*(   1) C   5                    0.37    1.65    0.031
  10. BD (   1) C   4 - H  12        /140. BD*(   1) C   3 - C   4            0.50    1.09    0.030
  10. BD (   1) C   4 - H  12        /141. BD*(   1) C   3 - C   8            2.06    1.09    0.060
  10. BD (   1) C   4 - H  12        /143. BD*(   1) C   4 - C   5            0.45    1.09    0.028
  10. BD (   1) C   4 - H  12        /145. BD*(   1) C   5 - C   6            1.83    1.09    0.056
  11. BD (   1) C   5 - C   6        / 59. RY*(   2) C   4                    0.32    1.80    0.030
  11. BD (   1) C   5 - C   6        / 60. RY*(   3) C   4                    0.70    1.39    0.040
  11. BD (   1) C   5 - C   6        / 86. RY*(   2) C   7                    0.40    1.83    0.034
  11. BD (   1) C   5 - C   6        / 87. RY*(   3) C   7                    0.62    1.32    0.036
  11. BD (   1) C   5 - C   6        /119. RY*(   1) H  13                    0.26    0.99    0.020
  11. BD (   1) C   5 - C   6        /143. BD*(   1) C   4 - C   5            1.99    1.26    0.063
  11. BD (   1) C   5 - C   6        /144. BD*(   1) C   4 - H  12            1.48    1.11    0.051
  11. BD (   1) C   5 - C   6        /147. BD*(   1) C   5 - H  13            0.74    1.11    0.036
  11. BD (   1) C   5 - C   6        /148. BD*(   1) C   6 - C   7            1.88    1.26    0.062
  11. BD (   1) C   5 - C   6        /149. BD*(   1) C   6 - H  14            0.76    1.11    0.037
  11. BD (   1) C   5 - C   6        /151. BD*(   1) C   7 - H  15            1.47    1.12    0.051
  12. BD (   2) C   5 - C   6        / 58. RY*(   1) C   4                    1.06    0.83    0.038
  12. BD (   2) C   5 - C   6        / 85. RY*(   1) C   7                    1.83    0.84    0.050
  12. BD (   2) C   5 - C   6        /146. BD*(   2) C   5 - C   6            1.07    0.28    0.024
  13. BD (   1) C   5 - H  13        / 59. RY*(   2) C   4                    0.30    1.65    0.028
  13. BD (   1) C   5 - H  13        / 77. RY*(   2) C   6                    0.33    1.68    0.030
  13. BD (   1) C   5 - H  13        /140. BD*(   1) C   3 - C   4            1.86    1.11    0.057
  13. BD (   1) C   5 - H  13        /143. BD*(   1) C   4 - C   5            0.44    1.11    0.028
  13. BD (   1) C   5 - H  13        /145. BD*(   1) C   5 - C   6            0.39    1.10    0.026
  13. BD (   1) C   5 - H  13        /148. BD*(   1) C   6 - C   7            1.74    1.11    0.056
  14. BD (   1) C   6 - C   7        / 67. RY*(   1) C   5                    0.37    1.81    0.033
  14. BD (   1) C   6 - C   7        / 69. RY*(   3) C   5                    0.66    1.30    0.037
  14. BD (   1) C   6 - C   7        / 95. RY*(   2) C   8                    0.90    1.39    0.045
  14. BD (   1) C   6 - C   7        /123. RY*(   1) H  14                    0.26    1.00    0.021
  14. BD (   1) C   6 - C   7        /127. RY*(   1) H  15                    0.26    1.00    0.020
  14. BD (   1) C   6 - C   7        /145. BD*(   1) C   5 - C   6            1.89    1.24    0.061
  14. BD (   1) C   6 - C   7        /147. BD*(   1) C   5 - H  13            1.48    1.10    0.051
  14. BD (   1) C   6 - C   7        /149. BD*(   1) C   6 - H  14            0.82    1.11    0.038
  14. BD (   1) C   6 - C   7        /150. BD*(   1) C   7 - C   8            1.90    1.25    0.062
  14. BD (   1) C   6 - C   7        /151. BD*(   1) C   7 - H  15            0.80    1.11    0.038
  14. BD (   1) C   6 - C   7        /152. BD*(   1) C   8 - H  16            1.38    1.12    0.050
  15. BD (   1) C   6 - H  14        / 67. RY*(   1) C   5                    0.37    1.65    0.031
  15. BD (   1) C   6 - H  14        / 86. RY*(   2) C   7                    0.34    1.67    0.030
  15. BD (   1) C   6 - H  14        /143. BD*(   1) C   4 - C   5            1.80    1.10    0.056
  15. BD (   1) C   6 - H  14        /145. BD*(   1) C   5 - C   6            0.39    1.09    0.026
  15. BD (   1) C   6 - H  14        /148. BD*(   1) C   6 - C   7            0.46    1.10    0.029
  15. BD (   1) C   6 - H  14        /150. BD*(   1) C   7 - C   8            1.85    1.10    0.057
  16. BD (   1) C   7 - C   8        / 50. RY*(   2) C   3                    1.06    1.79    0.055
  16. BD (   1) C   7 - C   8        / 77. RY*(   2) C   6                    0.37    1.83    0.033
  16. BD (   1) C   7 - C   8        / 78. RY*(   3) C   6                    0.61    1.31    0.036
  16. BD (   1) C   7 - C   8        /137. BD*(   1) C   2 - C   3            2.02    1.07    0.059
  16. BD (   1) C   7 - C   8        /141. BD*(   1) C   3 - C   8            2.31    1.25    0.068
  16. BD (   1) C   7 - C   8        /148. BD*(   1) C   6 - C   7            1.90    1.26    0.062
  16. BD (   1) C   7 - C   8        /149. BD*(   1) C   6 - H  14            1.46    1.11    0.051
  16. BD (   1) C   7 - C   8        /151. BD*(   1) C   7 - H  15            0.75    1.11    0.037
  16. BD (   1) C   7 - C   8        /152. BD*(   1) C   8 - H  16            0.83    1.12    0.039
  17. BD (   1) C   7 - H  15        / 77. RY*(   2) C   6                    0.33    1.67    0.030
  17. BD (   1) C   7 - H  15        / 94. RY*(   1) C   8                    0.35    1.62    0.030
  17. BD (   1) C   7 - H  15        /141. BD*(   1) C   3 - C   8            1.91    1.09    0.058
  17. BD (   1) C   7 - H  15        /145. BD*(   1) C   5 - C   6            1.89    1.08    0.057
  17. BD (   1) C   7 - H  15        /148. BD*(   1) C   6 - C   7            0.43    1.10    0.028
  17. BD (   1) C   7 - H  15        /150. BD*(   1) C   7 - C   8            0.42    1.09    0.027
  18. BD (   1) C   8 - H  16        / 50. RY*(   2) C   3                    0.32    1.63    0.029
  18. BD (   1) C   8 - H  16        / 86. RY*(   2) C   7                    0.31    1.67    0.029
  18. BD (   1) C   8 - H  16        /140. BD*(   1) C   3 - C   4            2.09    1.10    0.061
  18. BD (   1) C   8 - H  16        /141. BD*(   1) C   3 - C   8            0.57    1.10    0.032
  18. BD (   1) C   8 - H  16        /148. BD*(   1) C   6 - C   7            1.78    1.10    0.056
  18. BD (   1) C   8 - H  16        /150. BD*(   1) C   7 - C   8            0.50    1.10    0.030
  19. CR (   1) O   1                / 40. RY*(   1) C   2                    0.82   19.51    0.159
  19. CR (   1) O   1                / 44. RY*(   5) C   2                    0.29   20.68    0.097
  19. CR (   1) O   1                / 45. RY*(   6) C   2                    0.29   20.24    0.097
  20. CR (   1) C   2                / 52. RY*(   4) C   3                    0.29   10.84    0.071
  20. CR (   1) C   2                /135. BD*(   1) O   1 - C   2            0.54   10.43    0.095
  20. CR (   1) C   2                /137. BD*(   1) C   2 - C   3            0.29   10.58    0.070
  20. CR (   1) C   2                /140. BD*(   1) C   3 - C   4            0.37   10.76    0.080
  20. CR (   1) C   2                /141. BD*(   1) C   3 - C   8            0.40   10.76    0.083
  21. CR (   1) C   3                / 41. RY*(   2) C   2                    0.30   11.25    0.074
  21. CR (   1) C   3                / 60. RY*(   3) C   4                    0.79   10.76    0.116
  21. CR (   1) C   3                / 95. RY*(   2) C   8                    0.85   10.77    0.121
  21. CR (   1) C   3                /140. BD*(   1) C   3 - C   4            0.29   10.63    0.071
  21. CR (   1) C   3                /141. BD*(   1) C   3 - C   8            0.28   10.63    0.069
  21. CR (   1) C   3                /143. BD*(   1) C   4 - C   5            0.48   10.63    0.090
  21. CR (   1) C   3                /144. BD*(   1) C   4 - H  12            0.39   10.48    0.081
  21. CR (   1) C   3                /150. BD*(   1) C   7 - C   8            0.48   10.63    0.091
  21. CR (   1) C   3                /152. BD*(   1) C   8 - H  16            0.38   10.50    0.080
  22. CR (   1) C   4                / 50. RY*(   2) C   3                    0.70   11.15    0.112
  22. CR (   1) C   4                / 69. RY*(   3) C   5                    0.80   10.67    0.116
  22. CR (   1) C   4                / 70. RY*(   4) C   5                    0.26   10.66    0.067
  22. CR (   1) C   4                /115. RY*(   1) H  12                    0.26   10.37    0.065
  22. CR (   1) C   4                /137. BD*(   1) C   2 - C   3            0.55   10.44    0.096
  22. CR (   1) C   4                /141. BD*(   1) C   3 - C   8            0.57   10.62    0.099
  22. CR (   1) C   4                /145. BD*(   1) C   5 - C   6            0.52   10.61    0.094
  22. CR (   1) C   4                /147. BD*(   1) C   5 - H  13            0.40   10.47    0.082
  23. CR (   1) C   5                / 60. RY*(   3) C   4                    0.32   10.78    0.074
  23. CR (   1) C   5                / 61. RY*(   4) C   4                    0.56   10.65    0.097
  23. CR (   1) C   5                / 78. RY*(   3) C   6                    0.70   10.70    0.109
  23. CR (   1) C   5                / 79. RY*(   4) C   6                    0.30   10.67    0.072
  23. CR (   1) C   5                /119. RY*(   1) H  13                    0.26   10.39    0.066
  23. CR (   1) C   5                /140. BD*(   1) C   3 - C   4            0.55   10.65    0.097
  23. CR (   1) C   5                /144. BD*(   1) C   4 - H  12            0.42   10.50    0.084
  23. CR (   1) C   5                /148. BD*(   1) C   6 - C   7            0.49   10.65    0.091
  23. CR (   1) C   5                /149. BD*(   1) C   6 - H  14            0.41   10.50    0.083
  24. CR (   1) C   6                / 69. RY*(   3) C   5                    0.70   10.68    0.109
  24. CR (   1) C   6                / 70. RY*(   4) C   5                    0.33   10.67    0.075
  24. CR (   1) C   6                / 87. RY*(   3) C   7                    0.69   10.70    0.109
  24. CR (   1) C   6                / 88. RY*(   4) C   7                    0.34   10.67    0.076
  24. CR (   1) C   6                /123. RY*(   1) H  14                    0.26   10.37    0.066
  24. CR (   1) C   6                /143. BD*(   1) C   4 - C   5            0.52   10.63    0.094
  24. CR (   1) C   6                /147. BD*(   1) C   5 - H  13            0.41   10.48    0.084
  24. CR (   1) C   6                /150. BD*(   1) C   7 - C   8            0.51   10.63    0.094
  24. CR (   1) C   6                /151. BD*(   1) C   7 - H  15            0.40   10.49    0.083
  25. CR (   1) C   7                / 78. RY*(   3) C   6                    0.72   10.68    0.110
  25. CR (   1) C   7                / 79. RY*(   4) C   6                    0.30   10.64    0.071
  25. CR (   1) C   7                / 95. RY*(   2) C   8                    0.38   10.76    0.081
  25. CR (   1) C   7                / 98. RY*(   5) C   8                    0.47   10.64    0.090
  25. CR (   1) C   7                /127. RY*(   1) H  15                    0.26   10.37    0.065
  25. CR (   1) C   7                /141. BD*(   1) C   3 - C   8            0.56   10.62    0.098
  25. CR (   1) C   7                /145. BD*(   1) C   5 - C   6            0.51   10.61    0.093
  25. CR (   1) C   7                /149. BD*(   1) C   6 - H  14            0.42   10.48    0.084
  25. CR (   1) C   7                /152. BD*(   1) C   8 - H  16            0.42   10.49    0.084
  26. CR (   1) C   8                / 51. RY*(   3) C   3                    0.97   11.01    0.130
  26. CR (   1) C   8                / 87. RY*(   3) C   7                    0.69   10.71    0.108
  26. CR (   1) C   8                / 88. RY*(   4) C   7                    0.29   10.68    0.070
  26. CR (   1) C   8                /131. RY*(   1) H  16                    0.31   10.39    0.072
  26. CR (   1) C   8                /137. BD*(   1) C   2 - C   3            0.58   10.46    0.099
  26. CR (   1) C   8                /140. BD*(   1) C   3 - C   4            0.58   10.64    0.099
  26. CR (   1) C   8                /148. BD*(   1) C   6 - C   7            0.51   10.64    0.094
  26. CR (   1) C   8                /151. BD*(   1) C   7 - H  15            0.39   10.50    0.081
  27. LP (   1) O   1                / 40. RY*(   1) C   2                    0.80    1.13    0.038
  27. LP (   1) O   1                / 45. RY*(   6) C   2                    0.32    1.87    0.031
  27. LP (   1) O   1                /105. RY*(   3) H   9                    0.48    2.24    0.042
  27. LP (   1) O   1                /137. BD*(   1) C   2 - C   3            0.43    1.04    0.027
  27. LP (   1) O   1                /138. BD*(   1) C   2 - H  10            0.66    1.01    0.033
  27. LP (   1) O   1                /139. BD*(   1) C   2 - H  11            0.66    1.01    0.033
  28. LP (   2) O   1                / 43. RY*(   4) C   2                    0.55    2.51    0.047
  28. LP (   2) O   1                /104. RY*(   2) H   9                    1.23    1.91    0.062
  28. LP (   2) O   1                /138. BD*(   1) C   2 - H  10            3.41    0.73    0.064
  28. LP (   2) O   1                /139. BD*(   1) C   2 - H  11            3.41    0.73    0.064
  29. LP (   1) C   4                / 49. RY*(   1) C   3                    1.58    0.85    0.052
  29. LP (   1) C   4                / 53. RY*(   5) C   3                    0.34    2.01    0.037
  29. LP (   1) C   4                / 68. RY*(   2) C   5                    1.70    1.57    0.073
  29. LP (   1) C   4                /116. RY*(   2) H  12                    0.45    1.79    0.040
  29. LP (   1) C   4                /142. BD*(   2) C   3 - C   8           24.60    0.18    0.083
  29. LP (   1) C   4                /146. BD*(   2) C   5 - C   6           50.89    0.17    0.116
  30. LP (   1) C   7                / 76. RY*(   1) C   6                    2.52    0.75    0.063
  30. LP (   1) C   7                / 85. RY*(   1) C   7                    0.39    0.71    0.024
  30. LP (   1) C   7                / 96. RY*(   3) C   8                    1.06    1.98    0.066
  30. LP (   1) C   7                / 97. RY*(   4) C   8                    0.57    0.81    0.031
  30. LP (   1) C   7                /128. RY*(   2) H  15                    0.42    1.77    0.039
  30. LP (   1) C   7                /142. BD*(   2) C   3 - C   8           49.76    0.17    0.118
  30. LP (   1) C   7                /146. BD*(   2) C   5 - C   6           26.93    0.16    0.085
 142. BD*(   2) C   3 - C   8        / 49. RY*(   1) C   3                    0.35    0.67    0.042
 142. BD*(   2) C   3 - C   8        / 54. RY*(   6) C   3                    0.51    1.87    0.084
 142. BD*(   2) C   3 - C   8        / 58. RY*(   1) C   4                    0.41    0.54    0.040
 142. BD*(   2) C   3 - C   8        / 85. RY*(   1) C   7                    0.44    0.54    0.042
 142. BD*(   2) C   3 - C   8        / 97. RY*(   4) C   8                    2.51    0.64    0.110
 142. BD*(   2) C   3 - C   8        /138. BD*(   1) C   2 - H  10            0.69    0.33    0.038
 142. BD*(   2) C   3 - C   8        /139. BD*(   1) C   2 - H  11            0.69    0.33    0.038
 146. BD*(   2) C   5 - C   6        / 58. RY*(   1) C   4                    0.47    0.55    0.044
 146. BD*(   2) C   5 - C   6        / 71. RY*(   5) C   5                    1.56    1.08    0.115
 146. BD*(   2) C   5 - C   6        / 76. RY*(   1) C   6                    0.72    0.59    0.057
 146. BD*(   2) C   5 - C   6        / 80. RY*(   5) C   6                    0.43    1.87    0.079
 146. BD*(   2) C   5 - C   6        / 85. RY*(   1) C   7                    0.34    0.55    0.038
 146. BD*(   2) C   5 - C   6        /142. BD*(   2) C   3 - C   8            5.94    0.01    0.016


 Natural Bond Orbitals (Summary):

                                                            Principal Delocalizations
           NBO                        Occupancy    Energy   (geminal,vicinal,remote)
 ====================================================================================
 Molecular unit  1  (C7H8O)
     1. BD (   1) O   1 - C   2          0.99744    -0.67559  140(v),103(v),51(v)
     2. BD (   1) O   1 - H   9          0.99485    -0.54735  137(v)
     3. BD (   1) C   2 - C   3          0.98677    -0.41754  141(g),140(g),143(v),150(v)
                                                    136(v),94(v),59(v),138(g)
                                                    139(g),32(v)
     4. BD (   1) C   2 - H  10          0.99237    -0.32893  142(v),141(v),49(v),137(g)
                                                    31(v)
     5. BD (   1) C   2 - H  11          0.99237    -0.32893  142(v),141(v),49(v),137(g)
                                                    31(v)
     6. BD (   1) C   3 - C   4          0.98322    -0.44712  141(g),143(g),152(v),147(v)
                                                    137(g),144(g),135(v),69(v)
                                                    67(v),94(v)
     7. BD (   1) C   3 - C   8          0.98335    -0.45204  140(g),150(g),144(v),151(v)
                                                    137(g),152(g),87(v),86(v)
                                                    40(v),59(v),138(v),139(v)
     8. BD (   2) C   3 - C   8          0.94821    -0.03792  138(v),139(v),58(v),142(g)
                                                    85(v),42(v)
     9. BD (   1) C   4 - C   5          0.98671    -0.45715  140(g),145(g),137(v),149(v)
                                                    51(v),144(g),147(g),78(v)
                                                    77(v),119(v),115(v)
    10. BD (   1) C   4 - H  12          0.99003    -0.29248  141(v),145(v),140(g),50(v)
                                                    143(g),67(v)
    11. BD (   1) C   5 - C   6          0.98715    -0.45637  143(g),148(g),144(v),151(v)
                                                    149(g),147(g),60(v),87(v)
                                                    86(v),59(v),119(v)
    12. BD (   2) C   5 - C   6          0.97772    -0.04434  85(v),146(g),58(v)
    13. BD (   1) C   5 - H  13          0.99093    -0.30811  140(v),148(v),143(g),145(g)
                                                    77(v),59(v)
    14. BD (   1) C   6 - C   7          0.98719    -0.45162  150(g),145(g),147(v),152(v)
                                                    95(v),149(g),151(g),69(v)
                                                    67(v),123(v),127(v)
    15. BD (   1) C   6 - H  14          0.99067    -0.29779  150(v),143(v),148(g),145(g)
                                                    67(v),86(v)
    16. BD (   1) C   7 - C   8          0.98652    -0.45195  141(g),137(v),148(g),149(v)
                                                    50(v),152(g),151(g),78(v)
                                                    77(v)
    17. BD (   1) C   7 - H  15          0.99038    -0.29111  141(v),145(v),148(g),150(g)
                                                    94(v),77(v)
    18. BD (   1) C   8 - H  16          0.98993    -0.29789  140(v),148(v),141(g),150(g)
                                                    50(v),86(v)
    19. CR (   1) O   1                  0.99987   -18.79803  40(v),45(v),44(v)
    20. CR (   1) C   2                  0.99953    -9.95673  135(g),141(v),140(v),137(g)
                                                    52(v)
    21. CR (   1) C   3                  0.99942    -9.82765  95(v),60(v),150(v),143(v)
                                                    144(v),152(v),41(v),140(g)
                                                    141(g)
    22. CR (   1) C   4                  0.99945    -9.81870  69(v),50(v),141(v),137(v)
                                                    145(v),147(v),70(v),115(v)
    23. CR (   1) C   5                  0.99947    -9.84755  78(v),61(v),140(v),148(v)
                                                    144(v),149(v),60(v),79(v)
                                                    119(v)
    24. CR (   1) C   6                  0.99947    -9.82857  69(v),87(v),143(v),150(v)
                                                    147(v),151(v),88(v),70(v)
                                                    123(v)
    25. CR (   1) C   7                  0.99947    -9.82076  78(v),141(v),145(v),98(v)
                                                    149(v),152(v),95(v),79(v)
                                                    127(v)
    26. CR (   1) C   8                  0.99945    -9.83898  51(v),87(v),137(v),140(v)
                                                    148(v),151(v),131(v),88(v)
    27. LP (   1) O   1                  0.98960    -0.42205  40(v),138(v),139(v),105(v)
                                                    137(v),45(v)
    28. LP (   2) O   1                  0.98136    -0.14502  139(v),138(v),104(v),43(v)
    29. LP (   1) C   4                  0.79261     0.07289  146(v),142(v),68(v),49(v)
                                                    116(v),53(v)
    30. LP (   1) C   7                  0.76262     0.07751  142(v),146(v),76(v),96(v)
                                                    97(v),128(v),85(g)
    31. RY*(   1) O   1                  0.00070     1.31655   
    32. RY*(   2) O   1                  0.00058     1.69245   
    33. RY*(   3) O   1                  0.00004     1.66033   
    34. RY*(   4) O   1                  0.00002     1.84350   
    35. RY*(   5) O   1                  0.00001     3.06143   
    36. RY*(   6) O   1                  0.00001     2.90711   
    37. RY*(   7) O   1                  0.00001     2.82176   
    38. RY*(   8) O   1                  0.00001     2.66204   
    39. RY*(   9) O   1                  0.00000     3.12324   
    40. RY*(   1) C   2                  0.00222     0.71069   
    41. RY*(   2) C   2                  0.00140     1.41946   
    42. RY*(   3) C   2                  0.00128     1.68840   
    43. RY*(   4) C   2                  0.00074     2.36769   
    44. RY*(   5) C   2                  0.00022     1.88102   
    45. RY*(   6) C   2                  0.00019     1.44592   
    46. RY*(   7) C   2                  0.00002     1.72264   
    47. RY*(   8) C   2                  0.00000     1.51669   
    48. RY*(   9) C   2                  0.00001     2.36768   
    49. RY*(   1) C   3                  0.00383     0.91827   
    50. RY*(   2) C   3                  0.00291     1.33531   
    51. RY*(   3) C   3                  0.00210     1.16933   
    52. RY*(   4) C   3                  0.00051     0.88439   
    53. RY*(   5) C   3                  0.00033     2.08418   
    54. RY*(   6) C   3                  0.00024     2.11587   
    55. RY*(   7) C   3                  0.00008     2.58804   
    56. RY*(   8) C   3                  0.00007     2.44974   
    57. RY*(   9) C   3                  0.00002     2.40602   
    58. RY*(   1) C   4                  0.01002     0.78573   
    59. RY*(   2) C   4                  0.00276     1.34324   
    60. RY*(   3) C   4                  0.00119     0.93532   
    61. RY*(   4) C   4                  0.00049     0.80004   
    62. RY*(   5) C   4                  0.00020     2.15842   
    63. RY*(   6) C   4                  0.00005     2.58418   
    64. RY*(   7) C   4                  0.00003     2.61698   
    65. RY*(   8) C   4                  0.00001     2.13074   
    66. RY*(   9) C   4                  0.00001     2.44058   
    67. RY*(   1) C   5                  0.00268     1.35701   
    68. RY*(   2) C   5                  0.00185     1.64148   
    69. RY*(   3) C   5                  0.00140     0.84909   
    70. RY*(   4) C   5                  0.00041     0.83658   
    71. RY*(   5) C   5                  0.00033     1.31700   
    72. RY*(   6) C   5                  0.00007     2.60750   
    73. RY*(   7) C   5                  0.00002     2.49797   
    74. RY*(   8) C   5                  0.00000     2.08067   
    75. RY*(   9) C   5                  0.00000     2.45219   
    76. RY*(   1) C   6                  0.00527     0.83193   
    77. RY*(   2) C   6                  0.00253     1.37405   
    78. RY*(   3) C   6                  0.00126     0.85554   
    79. RY*(   4) C   6                  0.00046     0.81756   
    80. RY*(   5) C   6                  0.00025     2.10630   
    81. RY*(   6) C   6                  0.00006     2.61563   
    82. RY*(   7) C   6                  0.00002     2.49969   
    83. RY*(   8) C   6                  0.00000     2.11391   
    84. RY*(   9) C   6                  0.00000     2.45765   
    85. RY*(   1) C   7                  0.00653     0.79200   
    86. RY*(   2) C   7                  0.00256     1.37454   
    87. RY*(   3) C   7                  0.00127     0.86786   
    88. RY*(   4) C   7                  0.00044     0.83945   
    89. RY*(   5) C   7                  0.00021     2.14870   
    90. RY*(   6) C   7                  0.00006     2.61804   
    91. RY*(   7) C   7                  0.00002     2.51488   
    92. RY*(   8) C   7                  0.00000     2.11778   
    93. RY*(   9) C   7                  0.00000     2.45920   
    94. RY*(   1) C   8                  0.00293     1.33287   
    95. RY*(   2) C   8                  0.00150     0.94187   
    96. RY*(   3) C   8                  0.00146     2.05661   
    97. RY*(   4) C   8                  0.00048     0.89157   
    98. RY*(   5) C   8                  0.00046     0.81747   
    99. RY*(   6) C   8                  0.00006     2.61142   
   100. RY*(   7) C   8                  0.00003     2.60650   
   101. RY*(   8) C   8                  0.00001     2.12275   
   102. RY*(   9) C   8                  0.00001     2.43942   
   103. RY*(   1) H   9                  0.00108     0.73522   
   104. RY*(   2) H   9                  0.00093     1.76696   
   105. RY*(   3) H   9                  0.00052     1.82239   
   106. RY*(   4) H   9                  0.00001     2.46083   
   107. RY*(   1) H  10                  0.01432     0.49581   
   108. RY*(   2) H  10                  0.00012     1.94493   
   109. RY*(   3) H  10                  0.00008     2.02239   
   110. RY*(   4) H  10                  0.00002     2.43852   
   111. RY*(   1) H  11                  0.01432     0.49581   
   112. RY*(   2) H  11                  0.00012     1.94493   
   113. RY*(   3) H  11                  0.00008     2.02239   
   114. RY*(   4) H  11                  0.00002     2.43852   
   115. RY*(   1) H  12                  0.00118     0.55023   
   116. RY*(   2) H  12                  0.00037     1.85961   
   117. RY*(   3) H  12                  0.00005     2.18977   
   118. RY*(   4) H  12                  0.00003     2.53288   
   119. RY*(   1) H  13                  0.00114     0.53848   
   120. RY*(   2) H  13                  0.00013     1.83553   
   121. RY*(   3) H  13                  0.00006     2.15812   
   122. RY*(   4) H  13                  0.00003     2.50159   
   123. RY*(   1) H  14                  0.00109     0.54441   
   124. RY*(   2) H  14                  0.00026     1.84676   
   125. RY*(   3) H  14                  0.00005     2.16513   
   126. RY*(   4) H  14                  0.00003     2.51589   
   127. RY*(   1) H  15                  0.00108     0.55075   
   128. RY*(   2) H  15                  0.00030     1.85167   
   129. RY*(   3) H  15                  0.00005     2.18154   
   130. RY*(   4) H  15                  0.00003     2.51906   
   131. RY*(   1) H  16                  0.00150     0.54904   
   132. RY*(   2) H  16                  0.00011     1.85916   
   133. RY*(   3) H  16                  0.00006     2.18353   
   134. RY*(   4) H  16                  0.00003     2.55289   
   135. BD*(   1) O   1 - C   2          0.00437     0.47357   
   136. BD*(   1) O   1 - H   9          0.00309     0.56286   
   137. BD*(   1) C   2 - C   3          0.01479     0.62056   
   138. BD*(   1) C   2 - H  10          0.03962     0.58398   
   139. BD*(   1) C   2 - H  11          0.03962     0.58398   
   140. BD*(   1) C   3 - C   4          0.01208     0.79901   
   141. BD*(   1) C   3 - C   8          0.01306     0.79971   
   142. BD*(   2) C   3 - C   8          0.21158     0.24937  146(r),97(g),138(v),139(v)
                                                    54(g),85(v),58(v),49(g)
   143. BD*(   1) C   4 - C   5          0.00859     0.80222   
   144. BD*(   1) C   4 - H  12          0.00817     0.65031   
   145. BD*(   1) C   5 - C   6          0.00935     0.79330   
   146. BD*(   2) C   5 - C   6          0.20138     0.23848  142(r),71(g),76(g),58(v)
                                                    80(g),85(v)
   147. BD*(   1) C   5 - H  13          0.00789     0.65024   
   148. BD*(   1) C   6 - C   7          0.00910     0.80440   
   149. BD*(   1) C   6 - H  14          0.00785     0.65621   
   150. BD*(   1) C   7 - C   8          0.00879     0.80317   
   151. BD*(   1) C   7 - H  15          0.00777     0.65923   
   152. BD*(   1) C   8 - H  16          0.00862     0.66926   
       -------------------------------
              Total Lewis   29.27812  ( 97.5937%)
        Valence non-Lewis    0.61575  (  2.0525%)
        Rydberg non-Lewis    0.10612  (  0.3537%)
       -------------------------------
            Total unit  1   30.00000  (100.0000%)
           Charge unit  1   -1.00000


 ***************************************************
 *******         Beta  spin orbitals         *******
 ***************************************************


 NATURAL POPULATIONS:  Natural atomic orbital occupancies 
                                                          
   NAO  Atom  No  lang   Type(AO)    Occupancy      Energy
 ----------------------------------------------------------
     1    O    1  S      Cor( 1S)     0.99987     -18.79790
     2    O    1  S      Val( 2S)     0.83473      -0.70075
     3    O    1  S      Ryd( 3S)     0.00070       1.57530
     4    O    1  px     Val( 2p)     0.71761      -0.11528
     5    O    1  px     Ryd( 3p)     0.00116       1.43673
     6    O    1  py     Val( 2p)     0.83469      -0.15328
     7    O    1  py     Ryd( 3p)     0.00032       1.27722
     8    O    1  pz     Val( 2p)     0.97941      -0.14371
     9    O    1  pz     Ryd( 3p)     0.00085       1.19978
    10    O    1  dxy    Ryd( 3d)     0.00056       3.29502
    11    O    1  dxz    Ryd( 3d)     0.00011       2.94919
    12    O    1  dyz    Ryd( 3d)     0.00048       2.89609
    13    O    1  dx2y2  Ryd( 3d)     0.00061       3.28404
    14    O    1  dz2    Ryd( 3d)     0.00034       3.17983

    15    C    2  S      Cor( 1S)     0.99952      -9.95719
    16    C    2  S      Val( 2S)     0.49149      -0.02864
    17    C    2  S      Ryd( 3S)     0.00151       0.93755
    18    C    2  px     Val( 2p)     0.49597       0.09814
    19    C    2  px     Ryd( 3p)     0.00096       0.66979
    20    C    2  py     Val( 2p)     0.43332       0.11300
    21    C    2  py     Ryd( 3p)     0.00254       0.71875
    22    C    2  pz     Val( 2p)     0.58462       0.09853
    23    C    2  pz     Ryd( 3p)     0.00025       0.82704
    24    C    2  dxy    Ryd( 3d)     0.00090       2.42543
    25    C    2  dxz    Ryd( 3d)     0.00052       2.19556
    26    C    2  dyz    Ryd( 3d)     0.00081       2.55921
    27    C    2  dx2y2  Ryd( 3d)     0.00070       2.39851
    28    C    2  dz2    Ryd( 3d)     0.00041       2.41881

    29    C    3  S      Cor( 1S)     0.99941      -9.82425
    30    C    3  S      Val( 2S)     0.41895       0.13078
    31    C    3  S      Ryd( 3S)     0.00068       0.74854
    32    C    3  px     Val( 2p)     0.52069       0.16181
    33    C    3  px     Ryd( 3p)     0.00251       1.30816
    34    C    3  py     Val( 2p)     0.55122       0.17126
    35    C    3  py     Ryd( 3p)     0.00232       1.06861
    36    C    3  pz     Val( 2p)     0.47792       0.14082
    37    C    3  pz     Ryd( 3p)     0.00114       0.84354
    38    C    3  dxy    Ryd( 3d)     0.00036       2.68477
    39    C    3  dxz    Ryd( 3d)     0.00025       2.15896
    40    C    3  dyz    Ryd( 3d)     0.00029       2.16288
    41    C    3  dx2y2  Ryd( 3d)     0.00036       2.64179
    42    C    3  dz2    Ryd( 3d)     0.00028       2.43153

    43    C    4  S      Cor( 1S)     0.99945      -9.81424
    44    C    4  S      Val( 2S)     0.44476       0.12217
    45    C    4  S      Ryd( 3S)     0.00075       0.76411
    46    C    4  px     Val( 2p)     0.53937       0.17950
    47    C    4  px     Ryd( 3p)     0.00232       0.93694
    48    C    4  py     Val( 2p)     0.57167       0.17517
    49    C    4  py     Ryd( 3p)     0.00274       1.19890
    50    C    4  pz     Val( 2p)     0.47551       0.13785
    51    C    4  pz     Ryd( 3p)     0.00038       0.78462
    52    C    4  dxy    Ryd( 3d)     0.00034       2.68527
    53    C    4  dxz    Ryd( 3d)     0.00022       2.17988
    54    C    4  dyz    Ryd( 3d)     0.00016       2.17001
    55    C    4  dx2y2  Ryd( 3d)     0.00031       2.74014
    56    C    4  dz2    Ryd( 3d)     0.00030       2.46612

    57    C    5  S      Cor( 1S)     0.99947      -9.84837
    58    C    5  S      Val( 2S)     0.46598       0.08059
    59    C    5  S      Ryd( 3S)     0.00053       0.75531
    60    C    5  px     Val( 2p)     0.56330       0.16493
    61    C    5  px     Ryd( 3p)     0.00246       0.99950
    62    C    5  py     Val( 2p)     0.56631       0.16122
    63    C    5  py     Ryd( 3p)     0.00257       1.03937
    64    C    5  pz     Val( 2p)     0.53708       0.10149
    65    C    5  pz     Ryd( 3p)     0.00060       0.75116
    66    C    5  dxy    Ryd( 3d)     0.00041       2.73558
    67    C    5  dxz    Ryd( 3d)     0.00022       2.14317
    68    C    5  dyz    Ryd( 3d)     0.00018       2.13824
    69    C    5  dx2y2  Ryd( 3d)     0.00031       2.64135
    70    C    5  dz2    Ryd( 3d)     0.00020       2.43815

    71    C    6  S      Cor( 1S)     0.99947      -9.82577
    72    C    6  S      Val( 2S)     0.45575       0.10300
    73    C    6  S      Ryd( 3S)     0.00058       0.75431
    74    C    6  px     Val( 2p)     0.57664       0.17033
    75    C    6  px     Ryd( 3p)     0.00262       1.20824
    76    C    6  py     Val( 2p)     0.53905       0.17934
    77    C    6  py     Ryd( 3p)     0.00248       0.85505
    78    C    6  pz     Val( 2p)     0.49908       0.12738
    79    C    6  pz     Ryd( 3p)     0.00060       0.76848
    80    C    6  dxy    Ryd( 3d)     0.00034       2.66973
    81    C    6  dxz    Ryd( 3d)     0.00014       2.14970
    82    C    6  dyz    Ryd( 3d)     0.00024       2.17087
    83    C    6  dx2y2  Ryd( 3d)     0.00035       2.72838
    84    C    6  dz2    Ryd( 3d)     0.00026       2.45519

    85    C    7  S      Cor( 1S)     0.99947      -9.81633
    86    C    7  S      Val( 2S)     0.44954       0.11587
    87    C    7  S      Ryd( 3S)     0.00057       0.76919
    88    C    7  px     Val( 2p)     0.53624       0.18658
    89    C    7  px     Ryd( 3p)     0.00263       0.88341
    90    C    7  py     Val( 2p)     0.57199       0.17755
    91    C    7  py     Ryd( 3p)     0.00265       1.20834
    92    C    7  pz     Val( 2p)     0.47073       0.14043
    93    C    7  pz     Ryd( 3p)     0.00046       0.77651
    94    C    7  dxy    Ryd( 3d)     0.00034       2.68613
    95    C    7  dxz    Ryd( 3d)     0.00024       2.18042
    96    C    7  dyz    Ryd( 3d)     0.00016       2.15857
    97    C    7  dx2y2  Ryd( 3d)     0.00033       2.72538
    98    C    7  dz2    Ryd( 3d)     0.00028       2.47070

    99    C    8  S      Cor( 1S)     0.99945      -9.84006
   100    C    8  S      Val( 2S)     0.46422       0.09307
   101    C    8  S      Ryd( 3S)     0.00067       0.76269
   102    C    8  px     Val( 2p)     0.56937       0.16563
   103    C    8  px     Ryd( 3p)     0.00257       1.09812
   104    C    8  py     Val( 2p)     0.56990       0.16769
   105    C    8  py     Ryd( 3p)     0.00239       1.02921
   106    C    8  pz     Val( 2p)     0.53758       0.10538
   107    C    8  pz     Ryd( 3p)     0.00069       0.76053
   108    C    8  dxy    Ryd( 3d)     0.00039       2.75033
   109    C    8  dxz    Ryd( 3d)     0.00020       2.14680
   110    C    8  dyz    Ryd( 3d)     0.00019       2.15603
   111    C    8  dx2y2  Ryd( 3d)     0.00032       2.67538
   112    C    8  dz2    Ryd( 3d)     0.00020       2.43775

   113    H    9  S      Val( 1S)     0.28220       0.22262
   114    H    9  S      Ryd( 2S)     0.00102       0.52673
   115    H    9  px     Ryd( 2p)     0.00101       2.56689
   116    H    9  py     Ryd( 2p)     0.00059       1.95167
   117    H    9  pz     Ryd( 2p)     0.00091       1.76702

   118    H   10  S      Val( 1S)     0.41730       0.19661
   119    H   10  S      Ryd( 2S)     0.00186       0.49931
   120    H   10  px     Ryd( 2p)     0.00012       1.94253
   121    H   10  py     Ryd( 2p)     0.00016       2.17474
   122    H   10  pz     Ryd( 2p)     0.00031       2.30991

   123    H   11  S      Val( 1S)     0.41730       0.19661
   124    H   11  S      Ryd( 2S)     0.00186       0.49932
   125    H   11  px     Ryd( 2p)     0.00012       1.94252
   126    H   11  py     Ryd( 2p)     0.00016       2.17476
   127    H   11  pz     Ryd( 2p)     0.00031       2.30989

   128    H   12  S      Val( 1S)     0.41940       0.24837
   129    H   12  S      Ryd( 2S)     0.00121       0.51133
   130    H   12  px     Ryd( 2p)     0.00007       2.22715
   131    H   12  py     Ryd( 2p)     0.00034       2.54178
   132    H   12  pz     Ryd( 2p)     0.00011       1.86347

   133    H   13  S      Val( 1S)     0.41110       0.24284
   134    H   13  S      Ryd( 2S)     0.00114       0.48779
   135    H   13  px     Ryd( 2p)     0.00021       2.33950
   136    H   13  py     Ryd( 2p)     0.00023       2.37920
   137    H   13  pz     Ryd( 2p)     0.00014       1.83536

   138    H   14  S      Val( 1S)     0.41675       0.25000
   139    H   14  S      Ryd( 2S)     0.00110       0.49625
   140    H   14  px     Ryd( 2p)     0.00036       2.55333
   141    H   14  py     Ryd( 2p)     0.00007       2.18378
   142    H   14  pz     Ryd( 2p)     0.00012       1.84892

   143    H   15  S      Val( 1S)     0.41922       0.25417
   144    H   15  S      Ryd( 2S)     0.00111       0.50229
   145    H   15  px     Ryd( 2p)     0.00008       2.21310
   146    H   15  py     Ryd( 2p)     0.00034       2.54375
   147    H   15  pz     Ryd( 2p)     0.00011       1.85484

   148    H   16  S      Val( 1S)     0.39888       0.26766
   149    H   16  S      Ryd( 2S)     0.00152       0.51651
   150    H   16  px     Ryd( 2p)     0.00024       2.38596
   151    H   16  py     Ryd( 2p)     0.00022       2.39237
   152    H   16  pz     Ryd( 2p)     0.00012       1.85885


 Summary of Natural Population Analysis:                  
                                                          
                                       Natural Population 
                Natural  -----------------------------------------------
    Atom  No    Charge         Core      Valence    Rydberg      Total
 -----------------------------------------------------------------------
      O    1   -0.37145      0.99987     3.36645    0.00513     4.37145
      C    2   -0.01352      0.99952     2.00540    0.00860     3.01352
      C    3    0.02361      0.99941     1.96878    0.00820     2.97639
      C    4   -0.03829      0.99945     2.03132    0.00752     3.03829
      C    5   -0.13961      0.99947     2.13267    0.00748     3.13961
      C    6   -0.07758      0.99947     2.07052    0.00760     3.07758
      C    7   -0.03562      0.99947     2.02850    0.00766     3.03562
      C    8   -0.14810      0.99945     2.14106    0.00759     3.14810
      H    9    0.21426      0.00000     0.28220    0.00353     0.28574
      H   10    0.08024      0.00000     0.41730    0.00246     0.41976
      H   11    0.08024      0.00000     0.41730    0.00246     0.41976
      H   12    0.07886      0.00000     0.41940    0.00174     0.42114
      H   13    0.08718      0.00000     0.41110    0.00172     0.41282
      H   14    0.08160      0.00000     0.41675    0.00165     0.41840
      H   15    0.07914      0.00000     0.41922    0.00164     0.42086
      H   16    0.09902      0.00000     0.39888    0.00210     0.40098
 =======================================================================
   * Total *   -0.00000      7.99610    20.92683    0.07707    29.00000

                                 Natural Population      
 --------------------------------------------------------
   Core                       7.99610 ( 99.9512% of   8)
   Valence                   20.92683 ( 99.6516% of  21)
   Natural Minimal Basis     28.92293 ( 99.7342% of  29)
   Natural Rydberg Basis      0.07707 (  0.2658% of  29)
 --------------------------------------------------------

    Atom  No          Natural Electron Configuration
 ----------------------------------------------------------------------------
      O    1      [core]2S( 0.83)2p( 2.53)
      C    2      [core]2S( 0.49)2p( 1.51)
      C    3      [core]2S( 0.42)2p( 1.55)3p( 0.01)
      C    4      [core]2S( 0.44)2p( 1.59)3p( 0.01)
      C    5      [core]2S( 0.47)2p( 1.67)3p( 0.01)
      C    6      [core]2S( 0.46)2p( 1.61)3p( 0.01)
      C    7      [core]2S( 0.45)2p( 1.58)3p( 0.01)
      C    8      [core]2S( 0.46)2p( 1.68)3p( 0.01)
      H    9            1S( 0.28)
      H   10            1S( 0.42)
      H   11            1S( 0.42)
      H   12            1S( 0.42)
      H   13            1S( 0.41)
      H   14            1S( 0.42)
      H   15            1S( 0.42)
      H   16            1S( 0.40)


 NATURAL BOND ORBITAL ANALYSIS, beta spin orbitals:

                       Occupancies       Lewis Structure    Low   High
           Occ.    -------------------  -----------------   occ   occ
  Cycle   Thresh.   Lewis   Non-Lewis     CR  BD  3C  LP    (L)   (NL)   Dev
 =============================================================================
   1(1)    0.90    27.36447   1.63553      8  16   0   5     3      0    0.03
   2(2)    0.90    27.36447   1.63553      8  16   0   5     3      0    0.03
   3(1)    0.80    28.29887   0.70113      8  19   0   2     0      0    0.03
 -----------------------------------------------------------------------------

 Structure accepted: No low occupancy Lewis orbitals

 --------------------------------------------------------
   Core                      7.99611 ( 99.951% of   8)
   Valence Lewis            20.30276 ( 96.680% of  21)
  ==================       ============================
   Total Lewis              28.29887 ( 97.582% of  29)
  -----------------------------------------------------
   Valence non-Lewis         0.64739 (  2.232% of  29)
   Rydberg non-Lewis         0.05374 (  0.185% of  29)
  ==================       ============================
   Total non-Lewis           0.70113 (  2.418% of  29)
 --------------------------------------------------------


       (Occupancy)   Bond orbital/ Coefficients/ Hybrids
 ---------------------------------------------------------------------------------
     1. (0.99746) BD ( 1) O   1 - C   2  
                ( 68.57%)   0.8280* O   1 s( 34.13%)p 1.93( 65.80%)d 0.00(  0.07%)
                                            0.0001 -0.5842 -0.0035  0.4262  0.0031
                                            0.6902 -0.0016 -0.0000  0.0000 -0.0110
                                            0.0000  0.0000  0.0173  0.0154
                ( 31.43%)   0.5607* C   2 s( 21.00%)p 3.75( 78.70%)d 0.01(  0.30%)
                                           -0.0000 -0.4559 -0.0465 -0.5215 -0.0284
                                           -0.7162 -0.0356  0.0000  0.0000 -0.0456
                                            0.0000  0.0000  0.0132  0.0272
     2. (0.99498) BD ( 1) O   1 - H   9  
                ( 71.77%)   0.8472* O   1 s( 18.72%)p 4.34( 81.19%)d 0.00(  0.08%)
                                            0.0001  0.4321  0.0233  0.8822  0.0355
                                           -0.1795  0.0125  0.0000  0.0000 -0.0219
                                            0.0000 -0.0000  0.0134 -0.0138
                ( 28.23%)   0.5313* H   9 s( 99.64%)p 0.00(  0.36%)
                                            0.9982 -0.0031 -0.0585  0.0115 -0.0000
     3. (0.98646) BD ( 1) C   2 - C   3  
                ( 51.50%)   0.7176* C   2 s( 32.14%)p 2.11( 67.83%)d 0.00(  0.04%)
                                           -0.0003 -0.5669  0.0019  0.7942 -0.0166
                                           -0.2175  0.0024  0.0000  0.0000  0.0094
                                           -0.0000  0.0000 -0.0142  0.0091
                ( 48.50%)   0.6964* C   3 s( 29.45%)p 2.39( 70.51%)d 0.00(  0.05%)
                                           -0.0002 -0.5426 -0.0067 -0.8193 -0.0009
                                            0.1841 -0.0002 -0.0000  0.0000  0.0073
                                           -0.0000 -0.0000 -0.0140  0.0142
     4. (0.99067) BD ( 1) C   2 - H  10  
                ( 58.75%)   0.7665* C   2 s( 23.50%)p 3.25( 76.45%)d 0.00(  0.05%)
                                           -0.0001  0.4846 -0.0109  0.2182  0.0002
                                           -0.4661  0.0033  0.7068 -0.0059 -0.0071
                                            0.0074 -0.0176 -0.0045  0.0107
                ( 41.25%)   0.6423* H  10 s( 99.92%)p 0.00(  0.08%)
                                            0.9992 -0.0279 -0.0019  0.0162 -0.0239
     5. (0.99067) BD ( 1) C   2 - H  11  
                ( 58.75%)   0.7665* C   2 s( 23.50%)p 3.25( 76.45%)d 0.00(  0.05%)
                                           -0.0001  0.4846 -0.0109  0.2182  0.0002
                                           -0.4661  0.0033 -0.7068  0.0059 -0.0071
                                           -0.0073  0.0176 -0.0045  0.0107
                ( 41.25%)   0.6423* H  11 s( 99.92%)p 0.00(  0.08%)
                                            0.9992 -0.0279 -0.0019  0.0162  0.0239
     6. (0.98259) BD ( 1) C   3 - C   4  
                ( 50.89%)   0.7134* C   3 s( 35.43%)p 1.82( 64.52%)d 0.00(  0.05%)
                                           -0.0001  0.5952  0.0012 -0.5299  0.0044
                                           -0.6034 -0.0186 -0.0000 -0.0000  0.0157
                                            0.0000  0.0000 -0.0025 -0.0148
                ( 49.11%)   0.7008* C   4 s( 36.45%)p 1.74( 63.50%)d 0.00(  0.05%)
                                            0.0001  0.6037  0.0030  0.5646  0.0280
                                            0.5616 -0.0037  0.0000 -0.0000  0.0169
                                            0.0000  0.0000 -0.0011 -0.0160
     7. (0.98309) BD ( 1) C   3 - C   8  
                ( 50.13%)   0.7080* C   3 s( 35.06%)p 1.85( 64.91%)d 0.00(  0.04%)
                                           -0.0001  0.5921  0.0006 -0.2181  0.0107
                                            0.7753  0.0154  0.0000  0.0000 -0.0080
                                            0.0000  0.0000 -0.0110 -0.0136
                ( 49.87%)   0.7062* C   8 s( 35.77%)p 1.79( 64.19%)d 0.00(  0.04%)
                                            0.0001  0.5981  0.0008  0.2733  0.0215
                                           -0.7528  0.0041 -0.0000 -0.0000 -0.0091
                                            0.0000  0.0000 -0.0132 -0.0123
     8. (0.83949) BD ( 2) C   3 - C   8  
                ( 45.49%)   0.6744* C   3 s(  0.00%)p 1.00( 99.97%)d 0.00(  0.03%)
                                           -0.0000 -0.0000  0.0000 -0.0000 -0.0000
                                           -0.0000 -0.0000  0.9998 -0.0020 -0.0000
                                           -0.0130  0.0126  0.0000  0.0000
                ( 54.51%)   0.7383* C   8 s(  0.00%)p 1.00( 99.97%)d 0.00(  0.03%)
                                           -0.0000 -0.0000 -0.0000 -0.0000 -0.0000
                                           -0.0000 -0.0000  0.9998 -0.0143  0.0000
                                           -0.0026 -0.0163 -0.0000 -0.0000
     9. (0.98643) BD ( 1) C   4 - C   5  
                ( 49.30%)   0.7021* C   4 s( 36.38%)p 1.75( 63.58%)d 0.00(  0.05%)
                                            0.0000  0.6029  0.0177 -0.7835 -0.0343
                                            0.1409 -0.0304 -0.0000 -0.0000 -0.0080
                                            0.0000  0.0000  0.0141 -0.0147
                ( 50.70%)   0.7121* C   5 s( 36.72%)p 1.72( 63.24%)d 0.00(  0.04%)
                                            0.0001  0.6060  0.0061  0.7675  0.0037
                                           -0.2043 -0.0385  0.0000 -0.0000 -0.0064
                                            0.0000 -0.0000  0.0150 -0.0120
    10. (0.84738) BD ( 2) C   4 - C   5  
                ( 45.47%)   0.6743* C   4 s(  0.00%)p 1.00( 99.96%)d 0.00(  0.04%)
                                            0.0000 -0.0000  0.0000 -0.0000 -0.0000
                                           -0.0000  0.0000  0.9998  0.0064 -0.0000
                                           -0.0142  0.0134  0.0000 -0.0000
                ( 54.53%)   0.7385* C   5 s(  0.00%)p 1.00( 99.97%)d 0.00(  0.03%)
                                            0.0000  0.0000 -0.0000 -0.0000  0.0000
                                           -0.0000  0.0000  0.9996 -0.0212 -0.0000
                                            0.0164  0.0022 -0.0000  0.0000
    11. (0.98985) BD ( 1) C   4 - H  12  
                ( 58.10%)   0.7622* C   4 s( 27.08%)p 2.69( 72.88%)d 0.00(  0.04%)
                                            0.0003 -0.5202  0.0119 -0.2543  0.0039
                                            0.8149  0.0132  0.0000  0.0000  0.0087
                                            0.0000 -0.0000  0.0115  0.0126
                ( 41.90%)   0.6473* H  12 s( 99.93%)p 0.00(  0.07%)
                                           -0.9996 -0.0008  0.0071 -0.0262 -0.0000
    12. (0.98693) BD ( 1) C   5 - C   6  
                ( 50.74%)   0.7123* C   5 s( 36.38%)p 1.75( 63.58%)d 0.00(  0.04%)
                                            0.0001  0.6031  0.0070 -0.2772 -0.0390
                                            0.7466  0.0014  0.0000 -0.0000 -0.0085
                                            0.0000  0.0000 -0.0132 -0.0116
                ( 49.26%)   0.7018* C   6 s( 35.78%)p 1.79( 64.18%)d 0.00(  0.04%)
                                            0.0000  0.5980  0.0101  0.2052 -0.0281
                                           -0.7732 -0.0317 -0.0000 -0.0000 -0.0102
                                            0.0000  0.0000 -0.0121 -0.0137
    13. (0.99095) BD ( 1) C   5 - H  13  
                ( 58.95%)   0.7678* C   5 s( 26.80%)p 2.73( 73.16%)d 0.00(  0.04%)
                                           -0.0003  0.5176 -0.0127 -0.5765  0.0032
                                           -0.6318  0.0040 -0.0000  0.0000  0.0165
                                            0.0000  0.0000 -0.0019 -0.0100
                ( 41.05%)   0.6407* H  13 s( 99.92%)p 0.00(  0.08%)
                                            0.9996 -0.0018  0.0190  0.0207  0.0000
    14. (0.98668) BD ( 1) C   6 - C   7  
                ( 50.33%)   0.7094* C   6 s( 36.78%)p 1.72( 63.17%)d 0.00(  0.05%)
                                            0.0000  0.6064  0.0079  0.5143 -0.0132
                                            0.6045  0.0405  0.0000  0.0000  0.0171
                                            0.0000  0.0000 -0.0005 -0.0143
                ( 49.67%)   0.7048* C   7 s( 36.61%)p 1.73( 63.34%)d 0.00(  0.05%)
                                            0.0000  0.6050  0.0106 -0.5628 -0.0442
                                           -0.5609  0.0072 -0.0000 -0.0000  0.0170
                                            0.0000  0.0000 -0.0021 -0.0151
    15. (0.82216) BD ( 2) C   6 - C   7  
                ( 52.11%)   0.7219* C   6 s(  0.00%)p 1.00( 99.96%)d 0.00(  0.04%)
                                           -0.0000 -0.0000 -0.0000 -0.0000  0.0000
                                           -0.0000 -0.0000  0.9997 -0.0162 -0.0000
                                            0.0175  0.0075 -0.0000  0.0000
                ( 47.89%)   0.6920* C   7 s(  0.00%)p 1.00( 99.96%)d 0.00(  0.04%)
                                            0.0000  0.0000  0.0000 -0.0000  0.0000
                                           -0.0000 -0.0000  0.9998 -0.0088  0.0000
                                           -0.0062 -0.0195 -0.0000 -0.0000
    16. (0.99057) BD ( 1) C   6 - H  14  
                ( 58.37%)   0.7640* C   6 s( 27.35%)p 2.66( 72.62%)d 0.00(  0.04%)
                                            0.0003 -0.5228  0.0120  0.8322  0.0026
                                           -0.1835 -0.0008  0.0000  0.0000  0.0070
                                           -0.0000  0.0000 -0.0133  0.0115
                ( 41.63%)   0.6452* H  14 s( 99.92%)p 0.00(  0.08%)
                                           -0.9996 -0.0003 -0.0269  0.0057 -0.0000
    17. (0.98626) BD ( 1) C   7 - C   8  
                ( 48.87%)   0.6991* C   7 s( 36.02%)p 1.77( 63.93%)d 0.00(  0.05%)
                                            0.0001  0.6001  0.0091  0.7855  0.0303
                                           -0.1427  0.0307  0.0000  0.0000 -0.0082
                                           -0.0000  0.0000  0.0140 -0.0149
                ( 51.13%)   0.7150* C   8 s( 36.67%)p 1.73( 63.29%)d 0.00(  0.04%)
                                            0.0000  0.6055  0.0126 -0.7684 -0.0027
                                            0.2022  0.0391 -0.0000  0.0000 -0.0060
                                            0.0000  0.0000  0.0152 -0.0114
    18. (0.99026) BD ( 1) C   7 - H  15  
                ( 58.11%)   0.7623* C   7 s( 27.26%)p 2.67( 72.70%)d 0.00(  0.04%)
                                           -0.0003  0.5220 -0.0118 -0.2509 -0.0010
                                            0.8149  0.0053  0.0000  0.0000 -0.0086
                                            0.0000 -0.0000 -0.0116 -0.0123
                ( 41.89%)   0.6472* H  15 s( 99.93%)p 0.00(  0.07%)
                                            0.9996  0.0011  0.0078 -0.0261 -0.0000
    19. (0.98995) BD ( 1) C   8 - H  16  
                ( 60.20%)   0.7759* C   8 s( 27.47%)p 2.64( 72.49%)d 0.00(  0.04%)
                                           -0.0003  0.5240 -0.0128  0.5773 -0.0032
                                            0.6257  0.0006  0.0000 -0.0000  0.0161
                                            0.0000  0.0000 -0.0007 -0.0101
                ( 39.80%)   0.6309* H  16 s( 99.92%)p 0.00(  0.08%)
                                            0.9996 -0.0035 -0.0212 -0.0200 -0.0000
    20. (0.99987) CR ( 1) O   1           s(100.00%)p 0.00(  0.00%)
                                            1.0000 -0.0000 -0.0000 -0.0002 -0.0000
                                           -0.0000 -0.0000 -0.0000 -0.0000  0.0000
                                           -0.0000 -0.0000 -0.0000  0.0000
    21. (0.99952) CR ( 1) C   2           s(100.00%)p 0.00(  0.00%)
                                            1.0000 -0.0002 -0.0000  0.0003 -0.0000
                                           -0.0002 -0.0000  0.0000  0.0000  0.0000
                                            0.0000  0.0000 -0.0000  0.0000
    22. (0.99941) CR ( 1) C   3           s(100.00%)p 0.00(  0.00%)
                                            1.0000  0.0000 -0.0000 -0.0002  0.0000
                                            0.0001  0.0000  0.0000 -0.0000  0.0000
                                           -0.0000  0.0000 -0.0000 -0.0000
    23. (0.99945) CR ( 1) C   4           s(100.00%)p 0.00(  0.00%)
                                            1.0000  0.0001 -0.0000  0.0000 -0.0000
                                           -0.0003 -0.0000 -0.0000 -0.0000 -0.0000
                                            0.0000 -0.0000 -0.0000 -0.0000
    24. (0.99947) CR ( 1) C   5           s(100.00%)p 0.00(  0.00%)
                                            1.0000  0.0001 -0.0000 -0.0002  0.0000
                                           -0.0002  0.0000 -0.0000  0.0000  0.0000
                                            0.0000  0.0000 -0.0000 -0.0000
    25. (0.99947) CR ( 1) C   6           s(100.00%)p 0.00(  0.00%)
                                            1.0000  0.0001 -0.0000 -0.0003  0.0000
                                            0.0001  0.0000  0.0000 -0.0000 -0.0000
                                            0.0000  0.0000  0.0000 -0.0000
    26. (0.99947) CR ( 1) C   7           s(100.00%)p 0.00(  0.00%)
                                            1.0000  0.0001 -0.0000 -0.0001  0.0000
                                            0.0003 -0.0000 -0.0000  0.0000 -0.0000
                                            0.0000  0.0000 -0.0000 -0.0000
    27. (0.99945) CR ( 1) C   8           s(100.00%)p 0.00(  0.00%)
                                            1.0000  0.0001 -0.0000  0.0002 -0.0000
                                            0.0002 -0.0000  0.0000 -0.0000  0.0000
                                            0.0000 -0.0000  0.0000 -0.0000
    28. (0.98977) LP ( 1) O   1           s( 47.18%)p 1.12( 52.79%)d 0.00(  0.03%)
                                            0.0000  0.6867 -0.0124 -0.1934  0.0021
                                            0.7003 -0.0082 -0.0000  0.0000  0.0105
                                           -0.0000  0.0000  0.0143  0.0055
    29. (0.98017) LP ( 2) O   1           s(  0.00%)p 1.00( 99.95%)d 0.00(  0.05%)
                                           -0.0000  0.0000 -0.0000 -0.0000  0.0000
                                            0.0000 -0.0000  0.9996 -0.0156  0.0000
                                            0.0096 -0.0208  0.0000  0.0000
    30. (0.00068) RY*( 1) O   1           s(  0.00%)p 1.00( 90.39%)d 0.11(  9.61%)
                                           -0.0000 -0.0000 -0.0000 -0.0000 -0.0000
                                            0.0000  0.0000  0.0106  0.9507 -0.0000
                                           -0.1463 -0.2732  0.0000  0.0000
    31. (0.00057) RY*( 2) O   1           s( 26.61%)p 2.16( 57.54%)d 0.60( 15.84%)
                                           -0.0000  0.0035  0.5159 -0.0011 -0.6023
                                            0.0037  0.4611  0.0000 -0.0000  0.1045
                                           -0.0000  0.0000  0.3781 -0.0677
    32. (0.00005) RY*( 3) O   1           s( 13.58%)p 5.38( 73.11%)d 0.98( 13.31%)
    33. (0.00003) RY*( 4) O   1           s( 56.25%)p 0.39( 21.82%)d 0.39( 21.93%)
    34. (0.00001) RY*( 5) O   1           s(  0.18%)p98.43( 17.78%)d99.99( 82.04%)
    35. (0.00000) RY*( 6) O   1           s(  0.00%)p 1.00(  2.32%)d42.04( 97.68%)
    36. (0.00000) RY*( 7) O   1           s(  0.00%)p 1.00(  7.33%)d12.63( 92.67%)
    37. (0.00001) RY*( 8) O   1           s(  3.24%)p 8.89( 28.85%)d20.93( 67.90%)
    38. (0.00000) RY*( 9) O   1           s(  0.11%)p10.42(  1.10%)d99.99( 98.79%)
    39. (0.00223) RY*( 1) C   2           s( 12.10%)p 7.08( 85.62%)d 0.19(  2.28%)
                                            0.0000 -0.0171  0.3474 -0.0224 -0.0790
                                           -0.0293  0.9212  0.0000 -0.0000 -0.1040
                                           -0.0000  0.0000  0.1095  0.0015
    40. (0.00137) RY*( 2) C   2           s( 30.20%)p 1.18( 35.56%)d 1.13( 34.24%)
                                           -0.0000  0.0102  0.5495 -0.0019 -0.5246
                                           -0.0157 -0.2831 -0.0000 -0.0000  0.2714
                                            0.0000 -0.0000  0.5157 -0.0525
    41. (0.00076) RY*( 3) C   2           s(  0.00%)p 1.00(  3.09%)d31.36( 96.91%)
                                            0.0000 -0.0000  0.0000 -0.0000 -0.0000
                                            0.0000  0.0000  0.0093 -0.1756  0.0000
                                            0.6760  0.7156 -0.0000 -0.0000
    42. (0.00046) RY*( 4) C   2           s(  0.00%)p 1.00( 42.61%)d 1.35( 57.39%)
                                           -0.0000 -0.0000 -0.0000 -0.0000 -0.0000
                                            0.0000  0.0000 -0.0251 -0.6523 -0.0000
                                            0.4645 -0.5985 -0.0000  0.0000
    43. (0.00021) RY*( 5) C   2           s( 12.02%)p 4.33( 52.04%)d 2.99( 35.94%)
                                            0.0000 -0.0254  0.3457 -0.0245  0.7186
                                           -0.0579 -0.0097  0.0000 -0.0000  0.5847
                                           -0.0000 -0.0000  0.0353 -0.1277
    44. (0.00021) RY*( 6) C   2           s( 19.05%)p 0.42(  8.00%)d 3.83( 72.96%)
                                           -0.0000 -0.0000  0.4365 -0.0274 -0.2704
                                           -0.0183 -0.0760  0.0000  0.0000  0.1104
                                           -0.0000 -0.0000 -0.8456 -0.0490
    45. (0.00002) RY*( 7) C   2           s( 25.55%)p 0.74( 18.90%)d 2.17( 55.55%)
    46. (0.00000) RY*( 8) C   2           s(  0.00%)p 1.00( 54.37%)d 0.84( 45.63%)
    47. (0.00001) RY*( 9) C   2           s(  0.96%)p 0.40(  0.38%)d99.99( 98.66%)
    48. (0.00289) RY*( 1) C   3           s(  5.42%)p16.60( 90.01%)d 0.84(  4.57%)
                                            0.0000  0.0065  0.2328 -0.0064 -0.8899
                                            0.0116 -0.3288 -0.0000  0.0000 -0.1712
                                            0.0000 -0.0000  0.1266 -0.0176
    49. (0.00208) RY*( 2) C   3           s(  4.04%)p22.68( 91.67%)d 1.06(  4.29%)
                                            0.0000  0.0024  0.2010 -0.0105 -0.2678
                                           -0.0169  0.9190 -0.0000 -0.0000  0.0494
                                            0.0000 -0.0000  0.1975 -0.0375
    50. (0.00122) RY*( 3) C   3           s(  0.00%)p 1.00( 92.11%)d 0.09(  7.89%)
                                           -0.0000  0.0000 -0.0000  0.0000 -0.0000
                                           -0.0000  0.0000  0.0061  0.9597  0.0000
                                            0.2775 -0.0437  0.0000  0.0000
    51. (0.00049) RY*( 4) C   3           s( 88.06%)p 0.07(  6.33%)d 0.06(  5.61%)
                                            0.0000 -0.0073  0.9384  0.0017  0.2318
                                            0.0018 -0.0979 -0.0000  0.0000  0.1029
                                           -0.0000  0.0000 -0.2130 -0.0120
    52. (0.00036) RY*( 5) C   3           s(  0.00%)p 1.00(  0.39%)d99.99( 99.61%)
                                            0.0000  0.0000 -0.0000 -0.0000 -0.0000
                                           -0.0000  0.0000 -0.0132  0.0606 -0.0000
                                           -0.0524  0.9967  0.0000  0.0000
    53. (0.00009) RY*( 6) C   3           s(  0.00%)p 1.00(  7.54%)d12.26( 92.46%)
    54. (0.00008) RY*( 7) C   3           s(  0.55%)p 7.08(  3.90%)d99.99( 95.55%)
    55. (0.00007) RY*( 8) C   3           s(  1.87%)p 4.28(  8.02%)d48.10( 90.10%)
    56. (0.00002) RY*( 9) C   3           s(  0.12%)p 1.02(  0.12%)d99.99( 99.76%)
    57. (0.00270) RY*( 1) C   4           s(  1.18%)p78.66( 93.12%)d 4.81(  5.69%)
                                           -0.0000 -0.0219  0.1066  0.0012  0.4182
                                           -0.0076 -0.8697  0.0000 -0.0000  0.1325
                                            0.0000 -0.0000  0.1968  0.0253
    58. (0.00117) RY*( 2) C   4           s(  3.45%)p27.18( 93.64%)d 0.85(  2.91%)
                                            0.0000  0.0150  0.1850 -0.0381  0.8628
                                           -0.0155  0.4362 -0.0000  0.0000 -0.1390
                                           -0.0000 -0.0000  0.0932 -0.0338
    59. (0.00048) RY*( 3) C   4           s( 94.19%)p 0.05(  4.65%)d 0.01(  1.15%)
                                            0.0000 -0.0082  0.9705  0.0220 -0.2121
                                           -0.0120  0.0302 -0.0000  0.0000  0.0854
                                           -0.0000  0.0000  0.0079 -0.0646
    60. (0.00045) RY*( 4) C   4           s(  0.00%)p 1.00( 79.59%)d 0.26( 20.41%)
                                            0.0000  0.0000 -0.0000 -0.0000  0.0000
                                            0.0000 -0.0000 -0.0129  0.8920 -0.0000
                                           -0.4470  0.0653  0.0000  0.0000
    61. (0.00025) RY*( 5) C   4           s(  0.00%)p 1.00( 14.88%)d 5.72( 85.12%)
                                           -0.0000  0.0000 -0.0000 -0.0000  0.0000
                                            0.0000 -0.0000  0.0039  0.3858 -0.0000
                                            0.8289  0.4051  0.0000  0.0000
    62. (0.00005) RY*( 6) C   4           s(  0.32%)p10.03(  3.22%)d99.99( 96.46%)
    63. (0.00002) RY*( 7) C   4           s(  0.71%)p 6.33(  4.49%)d99.99( 94.80%)
    64. (0.00000) RY*( 8) C   4           s(  0.00%)p 1.00(  5.56%)d16.97( 94.44%)
    65. (0.00001) RY*( 9) C   4           s(  0.25%)p 3.67(  0.91%)d99.99( 98.84%)
    66. (0.00262) RY*( 1) C   5           s(  0.09%)p99.99( 92.74%)d82.27(  7.18%)
                                           -0.0000  0.0266 -0.0127  0.0196  0.6326
                                            0.0195  0.7256  0.0000  0.0000  0.2642
                                            0.0000  0.0000 -0.0218 -0.0385
    67. (0.00143) RY*( 2) C   5           s(  0.09%)p99.99( 98.32%)d17.88(  1.59%)
                                           -0.0000  0.0012  0.0298 -0.0282  0.7457
                                            0.0261 -0.6524 -0.0000  0.0000 -0.0030
                                           -0.0000  0.0000 -0.1259 -0.0014
    68. (0.00041) RY*( 3) C   5           s( 94.98%)p 0.01(  0.50%)d 0.05(  4.52%)
                                            0.0000 -0.0017  0.9746 -0.0102  0.0177
                                           -0.0145  0.0658  0.0000  0.0000 -0.1886
                                           -0.0000  0.0000 -0.0006 -0.0983
    69. (0.00038) RY*( 4) C   5           s(  0.00%)p 1.00( 47.15%)d 1.12( 52.85%)
                                           -0.0000  0.0000 -0.0000  0.0000 -0.0000
                                            0.0000 -0.0000  0.0200  0.6864  0.0000
                                           -0.4115  0.5993  0.0000  0.0000
    70. (0.00031) RY*( 5) C   5           s(  0.00%)p 1.00( 46.06%)d 1.17( 53.94%)
                                           -0.0000 -0.0000  0.0000 -0.0000 -0.0000
                                           -0.0000 -0.0000  0.0043  0.6787 -0.0000
                                            0.6584 -0.3254 -0.0000  0.0000
    71. (0.00007) RY*( 6) C   5           s(  0.05%)p34.55(  1.61%)d99.99( 98.35%)
    72. (0.00003) RY*( 7) C   5           s(  4.83%)p 0.87(  4.17%)d18.86( 91.00%)
    73. (0.00000) RY*( 8) C   5           s(  0.00%)p 1.00(  6.82%)d13.67( 93.18%)
    74. (0.00000) RY*( 9) C   5           s(  0.06%)p41.95(  2.69%)d99.99( 97.25%)
    75. (0.00249) RY*( 1) C   6           s(  0.06%)p99.99( 92.78%)d99.99(  7.15%)
                                           -0.0000  0.0252  0.0026  0.0168  0.9478
                                           -0.0050 -0.1707 -0.0000  0.0000 -0.1157
                                            0.0000 -0.0000  0.2381 -0.0379
    76. (0.00128) RY*( 2) C   6           s(  0.03%)p99.99( 98.34%)d48.86(  1.63%)
                                            0.0000  0.0010  0.0182  0.0107 -0.1781
                                            0.0479 -0.9743  0.0000 -0.0000  0.1105
                                            0.0000  0.0000  0.0635 -0.0052
    77. (0.00053) RY*( 3) C   6           s(  0.00%)p 1.00( 80.02%)d 0.25( 19.98%)
                                            0.0000  0.0000  0.0000 -0.0000 -0.0000
                                            0.0000 -0.0000  0.0163  0.8944  0.0000
                                            0.0860 -0.4387 -0.0000 -0.0000
    78. (0.00044) RY*( 4) C   6           s( 96.29%)p 0.00(  0.23%)d 0.04(  3.48%)
                                            0.0000 -0.0053  0.9812 -0.0185  0.0437
                                            0.0051  0.0071 -0.0000 -0.0000  0.0593
                                           -0.0000  0.0000 -0.1605 -0.0744
    79. (0.00023) RY*( 5) C   6           s(  0.00%)p 1.00( 14.65%)d 5.83( 85.35%)
                                           -0.0000 -0.0000  0.0000 -0.0000 -0.0000
                                            0.0000 -0.0000 -0.0065  0.3827 -0.0000
                                            0.3605  0.8506  0.0000  0.0000
    80. (0.00007) RY*( 6) C   6           s(  0.07%)p23.86(  1.70%)d99.99( 98.23%)
    81. (0.00002) RY*( 7) C   6           s(  3.56%)p 1.29(  4.59%)d25.79( 91.85%)
    82. (0.00000) RY*( 8) C   6           s(  0.00%)p 1.00(  5.37%)d17.62( 94.63%)
    83. (0.00000) RY*( 9) C   6           s(  0.08%)p29.84(  2.39%)d99.99( 97.53%)
    84. (0.00252) RY*( 1) C   7           s(  0.22%)p99.99( 93.03%)d31.31(  6.75%)
                                           -0.0000 -0.0257  0.0387 -0.0067 -0.2456
                                            0.0137  0.9326  0.0000 -0.0000  0.1501
                                            0.0000 -0.0000  0.2084  0.0392
    85. (0.00128) RY*( 2) C   7           s(  0.02%)p99.99( 98.37%)d66.11(  1.61%)
                                            0.0000  0.0019  0.0155 -0.0492  0.9572
                                           -0.0169  0.2545 -0.0000  0.0000  0.0964
                                           -0.0000  0.0000 -0.0821 -0.0082
    86. (0.00047) RY*( 3) C   7           s(  0.00%)p 1.00( 80.92%)d 0.24( 19.08%)
                                            0.0000  0.0000 -0.0000  0.0000 -0.0000
                                           -0.0000  0.0000  0.0094  0.8995 -0.0000
                                            0.4326 -0.0607 -0.0000  0.0000
    87. (0.00042) RY*( 4) C   7           s( 95.90%)p 0.01(  0.70%)d 0.04(  3.40%)
                                           -0.0000 -0.0058  0.9792 -0.0032  0.0050
                                            0.0191 -0.0813  0.0000  0.0000  0.1078
                                            0.0000 -0.0000  0.1242 -0.0836
    88. (0.00026) RY*( 5) C   7           s(  0.00%)p 1.00( 14.13%)d 6.08( 85.87%)
                                           -0.0000 -0.0000  0.0000  0.0000  0.0000
                                            0.0000  0.0000  0.0096 -0.3758 -0.0000
                                            0.8371  0.3974 -0.0000  0.0000
    89. (0.00007) RY*( 6) C   7           s(  0.01%)p 1.00(  1.65%)d59.72( 98.35%)
    90. (0.00002) RY*( 7) C   7           s(  3.89%)p 1.17(  4.53%)d23.56( 91.58%)
    91. (0.00000) RY*( 8) C   7           s(  0.00%)p 1.00(  4.99%)d19.04( 95.01%)
    92. (0.00000) RY*( 9) C   7           s(  0.07%)p23.44(  1.75%)d99.99( 98.17%)
    93. (0.00287) RY*( 1) C   8           s(  0.86%)p99.99( 93.77%)d 6.20(  5.36%)
                                            0.0000 -0.0206  0.0907  0.0133  0.8423
                                            0.0169  0.4772  0.0000  0.0000 -0.2272
                                           -0.0000 -0.0000  0.0396  0.0205
    94. (0.00152) RY*( 2) C   8           s(  2.43%)p39.05( 94.91%)d 1.09(  2.66%)
                                           -0.0000  0.0168  0.1550 -0.0234  0.4794
                                            0.0115 -0.8477  0.0000  0.0000  0.0769
                                            0.0000  0.0000  0.1377 -0.0415
    95. (0.00051) RY*( 3) C   8           s(  0.00%)p 1.00( 96.93%)d 0.03(  3.07%)
                                            0.0000  0.0000  0.0000  0.0000 -0.0000
                                            0.0000  0.0000  0.0112  0.9845 -0.0000
                                           -0.0623 -0.1637 -0.0000 -0.0000
    96. (0.00046) RY*( 4) C   8           s( 94.53%)p 0.04(  3.35%)d 0.02(  2.12%)
                                            0.0000 -0.0031  0.9723  0.0198 -0.1691
                                            0.0048  0.0667 -0.0000 -0.0000 -0.1128
                                            0.0000 -0.0000 -0.0516 -0.0764
    97. (0.00031) RY*( 5) C   8           s(  0.00%)p 1.00(  0.42%)d99.99( 99.58%)
                                           -0.0000  0.0000 -0.0000 -0.0000  0.0000
                                           -0.0000 -0.0000 -0.0098 -0.0638  0.0000
                                            0.7426 -0.6666 -0.0000  0.0000
    98. (0.00006) RY*( 6) C   8           s(  0.38%)p 6.47(  2.48%)d99.99( 97.14%)
    99. (0.00003) RY*( 7) C   8           s(  1.65%)p 2.73(  4.49%)d57.00( 93.86%)
   100. (0.00001) RY*( 8) C   8           s(  0.00%)p 1.00(  2.68%)d36.33( 97.32%)
   101. (0.00001) RY*( 9) C   8           s(  0.23%)p 4.48(  1.03%)d99.99( 98.74%)
   102. (0.00111) RY*( 1) H   9           s( 88.49%)p 0.13( 11.51%)
                                            0.0115  0.9406  0.1993  0.2746 -0.0000
   103. (0.00091) RY*( 2) H   9           s(  0.00%)p 1.00(100.00%)
                                            0.0000  0.0000 -0.0000  0.0000  1.0000
   104. (0.00052) RY*( 3) H   9           s(  8.87%)p10.28( 91.13%)
                                            0.0062  0.2977 -0.0970 -0.9497  0.0000
   105. (0.00001) RY*( 4) H   9           s(  3.00%)p32.34( 97.00%)
   106. (0.00171) RY*( 1) H  10           s( 98.76%)p 0.01(  1.24%)
                                            0.0288  0.9934  0.0992 -0.0502  0.0029
   107. (0.00012) RY*( 2) H  10           s(  0.84%)p99.99( 99.16%)
                                            0.0067  0.0917 -0.7080  0.4497  0.5368
   108. (0.00008) RY*( 3) H  10           s(  0.25%)p99.99( 99.75%)
   109. (0.00002) RY*( 4) H  10           s(  0.23%)p99.99( 99.77%)
   110. (0.00171) RY*( 1) H  11           s( 98.76%)p 0.01(  1.24%)
                                            0.0288  0.9934  0.0992 -0.0502 -0.0029
   111. (0.00012) RY*( 2) H  11           s(  0.84%)p99.99( 99.16%)
                                            0.0067  0.0917 -0.7080  0.4497 -0.5368
   112. (0.00008) RY*( 3) H  11           s(  0.25%)p99.99( 99.75%)
   113. (0.00002) RY*( 4) H  11           s(  0.23%)p99.99( 99.77%)
   114. (0.00122) RY*( 1) H  12           s( 99.01%)p 0.01(  0.99%)
                                            0.0018  0.9950  0.0486 -0.0867  0.0000
   115. (0.00011) RY*( 2) H  12           s(  0.00%)p 1.00(100.00%)
                                           -0.0000 -0.0000 -0.0000 -0.0000  1.0000
   116. (0.00005) RY*( 3) H  12           s(  0.05%)p99.99( 99.95%)
   117. (0.00003) RY*( 4) H  12           s(  1.01%)p98.22( 98.99%)
   118. (0.00115) RY*( 1) H  13           s( 98.94%)p 0.01(  1.06%)
                                            0.0046  0.9947 -0.0697 -0.0758 -0.0000
   119. (0.00014) RY*( 2) H  13           s(  0.00%)p 1.00(100.00%)
                                           -0.0000  0.0000 -0.0000 -0.0000  1.0000
   120. (0.00006) RY*( 3) H  13           s(  0.00%)p 1.00(100.00%)
   121. (0.00003) RY*( 4) H  13           s(  1.14%)p86.79( 98.86%)
   122. (0.00111) RY*( 1) H  14           s( 98.83%)p 0.01(  1.17%)
                                            0.0027  0.9941 -0.1051  0.0252  0.0000
   123. (0.00012) RY*( 2) H  14           s(  0.00%)p 1.00(100.00%)
                                           -0.0000 -0.0000 -0.0000 -0.0000  1.0000
   124. (0.00005) RY*( 3) H  14           s(  0.00%)p 1.00(100.00%)
   125. (0.00003) RY*( 4) H  14           s(  1.24%)p79.51( 98.76%)
   126. (0.00112) RY*( 1) H  15           s( 98.73%)p 0.01(  1.27%)
                                            0.0019  0.9936 -0.0394  0.1054 -0.0000
   127. (0.00011) RY*( 2) H  15           s(  0.00%)p 1.00(100.00%)
                                           -0.0000  0.0000 -0.0000 -0.0000  1.0000
   128. (0.00005) RY*( 3) H  15           s(  0.00%)p 1.00(100.00%)
   129. (0.00003) RY*( 4) H  15           s(  1.34%)p73.65( 98.66%)
   130. (0.00153) RY*( 1) H  16           s( 99.27%)p 0.01(  0.73%)
                                            0.0056  0.9963  0.0840  0.0157  0.0000
   131. (0.00012) RY*( 2) H  16           s(  0.00%)p 1.00(100.00%)
                                           -0.0000  0.0000 -0.0000  0.0000  1.0000
   132. (0.00006) RY*( 3) H  16           s(  0.29%)p99.99( 99.71%)
   133. (0.00003) RY*( 4) H  16           s(  0.53%)p99.99( 99.47%)
   134. (0.00446) BD*( 1) O   1 - C   2  
                ( 31.43%)   0.5607* O   1 s( 34.13%)p 1.93( 65.80%)d 0.00(  0.07%)
                                           -0.0001  0.5842  0.0035 -0.4262 -0.0031
                                           -0.6902  0.0016  0.0000 -0.0000  0.0110
                                           -0.0000 -0.0000 -0.0173 -0.0154
                ( 68.57%)  -0.8280* C   2 s( 21.00%)p 3.75( 78.70%)d 0.01(  0.30%)
                                            0.0000  0.4559  0.0465  0.5215  0.0284
                                            0.7162  0.0356 -0.0000 -0.0000  0.0456
                                           -0.0000 -0.0000 -0.0132 -0.0272
   135. (0.00319) BD*( 1) O   1 - H   9  
                ( 28.23%)   0.5313* O   1 s( 18.72%)p 4.34( 81.19%)d 0.00(  0.08%)
                                           -0.0001 -0.4321 -0.0233 -0.8822 -0.0355
                                            0.1795 -0.0125 -0.0000 -0.0000  0.0219
                                           -0.0000  0.0000 -0.0134  0.0138
                ( 71.77%)  -0.8472* H   9 s( 99.64%)p 0.00(  0.36%)
                                           -0.9982  0.0031  0.0585 -0.0115  0.0000
   136. (0.01500) BD*( 1) C   2 - C   3  
                ( 48.50%)   0.6964* C   2 s( 32.14%)p 2.11( 67.83%)d 0.00(  0.04%)
                                            0.0003  0.5669 -0.0019 -0.7942  0.0166
                                            0.2175 -0.0024 -0.0000 -0.0000 -0.0094
                                            0.0000 -0.0000  0.0142 -0.0091
                ( 51.50%)  -0.7176* C   3 s( 29.45%)p 2.39( 70.51%)d 0.00(  0.05%)
                                            0.0002  0.5426  0.0067  0.8193  0.0009
                                           -0.1841  0.0002  0.0000 -0.0000 -0.0073
                                            0.0000  0.0000  0.0140 -0.0142
   137. (0.01560) BD*( 1) C   2 - H  10  
                ( 41.25%)   0.6423* C   2 s( 23.50%)p 3.25( 76.45%)d 0.00(  0.05%)
                                            0.0001 -0.4846  0.0109 -0.2182 -0.0002
                                            0.4661 -0.0033 -0.7068  0.0059  0.0071
                                           -0.0074  0.0176  0.0045 -0.0107
                ( 58.75%)  -0.7665* H  10 s( 99.92%)p 0.00(  0.08%)
                                           -0.9992  0.0279  0.0019 -0.0162  0.0239
   138. (0.01560) BD*( 1) C   2 - H  11  
                ( 41.25%)   0.6423* C   2 s( 23.50%)p 3.25( 76.45%)d 0.00(  0.05%)
                                            0.0001 -0.4846  0.0109 -0.2182 -0.0002
                                            0.4661 -0.0033  0.7068 -0.0059  0.0071
                                            0.0073 -0.0176  0.0045 -0.0107
                ( 58.75%)  -0.7665* H  11 s( 99.92%)p 0.00(  0.08%)
                                           -0.9992  0.0279  0.0019 -0.0162 -0.0239
   139. (0.01227) BD*( 1) C   3 - C   4  
                ( 49.11%)   0.7008* C   3 s( 35.43%)p 1.82( 64.52%)d 0.00(  0.05%)
                                            0.0001 -0.5952 -0.0012  0.5299 -0.0044
                                            0.6034  0.0186  0.0000  0.0000 -0.0157
                                           -0.0000 -0.0000  0.0025  0.0148
                ( 50.89%)  -0.7134* C   4 s( 36.45%)p 1.74( 63.50%)d 0.00(  0.05%)
                                           -0.0001 -0.6037 -0.0030 -0.5646 -0.0280
                                           -0.5616  0.0037 -0.0000  0.0000 -0.0169
                                           -0.0000 -0.0000  0.0011  0.0160
   140. (0.01333) BD*( 1) C   3 - C   8  
                ( 49.87%)   0.7062* C   3 s( 35.06%)p 1.85( 64.91%)d 0.00(  0.04%)
                                            0.0001 -0.5921 -0.0006  0.2181 -0.0107
                                           -0.7753 -0.0154 -0.0000 -0.0000  0.0080
                                           -0.0000 -0.0000  0.0110  0.0136
                ( 50.13%)  -0.7080* C   8 s( 35.77%)p 1.79( 64.19%)d 0.00(  0.04%)
                                           -0.0001 -0.5981 -0.0008 -0.2733 -0.0215
                                            0.7528 -0.0041  0.0000  0.0000  0.0091
                                           -0.0000 -0.0000  0.0132  0.0123
   141. (0.17626) BD*( 2) C   3 - C   8  
                ( 54.51%)   0.7383* C   3 s(  0.00%)p 1.00( 99.97%)d 0.00(  0.03%)
                                           -0.0000 -0.0000  0.0000 -0.0000 -0.0000
                                           -0.0000 -0.0000  0.9998 -0.0020 -0.0000
                                           -0.0130  0.0126  0.0000  0.0000
                ( 45.49%)  -0.6744* C   8 s(  0.00%)p 1.00( 99.97%)d 0.00(  0.03%)
                                           -0.0000 -0.0000 -0.0000 -0.0000 -0.0000
                                           -0.0000 -0.0000  0.9998 -0.0143  0.0000
                                           -0.0026 -0.0163 -0.0000 -0.0000
   142. (0.00885) BD*( 1) C   4 - C   5  
                ( 50.70%)   0.7121* C   4 s( 36.38%)p 1.75( 63.58%)d 0.00(  0.05%)
                                            0.0000  0.6029  0.0177 -0.7835 -0.0343
                                            0.1409 -0.0304 -0.0000 -0.0000 -0.0080
                                            0.0000  0.0000  0.0141 -0.0147
                ( 49.30%)  -0.7021* C   5 s( 36.72%)p 1.72( 63.24%)d 0.00(  0.04%)
                                            0.0001  0.6060  0.0061  0.7675  0.0037
                                           -0.2043 -0.0385  0.0000 -0.0000 -0.0064
                                            0.0000 -0.0000  0.0150 -0.0120
   143. (0.16557) BD*( 2) C   4 - C   5  
                ( 54.53%)   0.7385* C   4 s(  0.00%)p 1.00( 99.96%)d 0.00(  0.04%)
                                            0.0000 -0.0000  0.0000 -0.0000 -0.0000
                                           -0.0000  0.0000  0.9998  0.0064 -0.0000
                                           -0.0142  0.0134  0.0000 -0.0000
                ( 45.47%)  -0.6743* C   5 s(  0.00%)p 1.00( 99.97%)d 0.00(  0.03%)
                                            0.0000  0.0000 -0.0000 -0.0000  0.0000
                                           -0.0000  0.0000  0.9996 -0.0212 -0.0000
                                            0.0164  0.0022 -0.0000  0.0000
   144. (0.00851) BD*( 1) C   4 - H  12  
                ( 41.90%)   0.6473* C   4 s( 27.08%)p 2.69( 72.88%)d 0.00(  0.04%)
                                           -0.0003  0.5202 -0.0119  0.2543 -0.0039
                                           -0.8149 -0.0132 -0.0000 -0.0000 -0.0087
                                           -0.0000  0.0000 -0.0115 -0.0126
                ( 58.10%)  -0.7622* H  12 s( 99.93%)p 0.00(  0.07%)
                                            0.9996  0.0008 -0.0071  0.0262  0.0000
   145. (0.00961) BD*( 1) C   5 - C   6  
                ( 49.26%)   0.7018* C   5 s( 36.38%)p 1.75( 63.58%)d 0.00(  0.04%)
                                           -0.0001 -0.6031 -0.0070  0.2772  0.0390
                                           -0.7466 -0.0014 -0.0000  0.0000  0.0085
                                           -0.0000 -0.0000  0.0132  0.0116
                ( 50.74%)  -0.7123* C   6 s( 35.78%)p 1.79( 64.18%)d 0.00(  0.04%)
                                           -0.0000 -0.5980 -0.0101 -0.2052  0.0281
                                            0.7732  0.0317  0.0000  0.0000  0.0102
                                           -0.0000 -0.0000  0.0121  0.0137
   146. (0.00794) BD*( 1) C   5 - H  13  
                ( 41.05%)   0.6407* C   5 s( 26.80%)p 2.73( 73.16%)d 0.00(  0.04%)
                                            0.0003 -0.5176  0.0127  0.5765 -0.0032
                                            0.6318 -0.0040  0.0000 -0.0000 -0.0165
                                           -0.0000 -0.0000  0.0019  0.0100
                ( 58.95%)  -0.7678* H  13 s( 99.92%)p 0.00(  0.08%)
                                           -0.9996  0.0018 -0.0190 -0.0207 -0.0000
   147. (0.00928) BD*( 1) C   6 - C   7  
                ( 49.67%)   0.7048* C   6 s( 36.78%)p 1.72( 63.17%)d 0.00(  0.05%)
                                           -0.0000 -0.6064 -0.0079 -0.5143  0.0132
                                           -0.6045 -0.0405 -0.0000 -0.0000 -0.0171
                                           -0.0000 -0.0000  0.0005  0.0143
                ( 50.33%)  -0.7094* C   7 s( 36.61%)p 1.73( 63.34%)d 0.00(  0.05%)
                                           -0.0000 -0.6050 -0.0106  0.5628  0.0442
                                            0.5609 -0.0072  0.0000  0.0000 -0.0170
                                           -0.0000 -0.0000  0.0021  0.0151
   148. (0.14799) BD*( 2) C   6 - C   7  
                ( 47.89%)   0.6920* C   6 s(  0.00%)p 1.00( 99.96%)d 0.00(  0.04%)
                                            0.0000  0.0000  0.0000  0.0000 -0.0000
                                            0.0000  0.0000 -0.9997  0.0162  0.0000
                                           -0.0175 -0.0075  0.0000 -0.0000
                ( 52.11%)  -0.7219* C   7 s(  0.00%)p 1.00( 99.96%)d 0.00(  0.04%)
                                           -0.0000 -0.0000 -0.0000  0.0000 -0.0000
                                            0.0000  0.0000 -0.9998  0.0088 -0.0000
                                            0.0062  0.0195  0.0000  0.0000
   149. (0.00808) BD*( 1) C   6 - H  14  
                ( 41.63%)   0.6452* C   6 s( 27.35%)p 2.66( 72.62%)d 0.00(  0.04%)
                                           -0.0003  0.5228 -0.0120 -0.8322 -0.0026
                                            0.1835  0.0008 -0.0000 -0.0000 -0.0070
                                            0.0000 -0.0000  0.0133 -0.0115
                ( 58.37%)  -0.7640* H  14 s( 99.92%)p 0.00(  0.08%)
                                            0.9996  0.0003  0.0269 -0.0057  0.0000
   150. (0.00905) BD*( 1) C   7 - C   8  
                ( 51.13%)   0.7150* C   7 s( 36.02%)p 1.77( 63.93%)d 0.00(  0.05%)
                                            0.0001  0.6001  0.0091  0.7855  0.0303
                                           -0.1427  0.0307  0.0000  0.0000 -0.0082
                                           -0.0000  0.0000  0.0140 -0.0149
                ( 48.87%)  -0.6991* C   8 s( 36.67%)p 1.73( 63.29%)d 0.00(  0.04%)
                                            0.0000  0.6055  0.0126 -0.7684 -0.0027
                                            0.2022  0.0391 -0.0000  0.0000 -0.0060
                                            0.0000  0.0000  0.0152 -0.0114
   151. (0.00811) BD*( 1) C   7 - H  15  
                ( 41.89%)   0.6472* C   7 s( 27.26%)p 2.67( 72.70%)d 0.00(  0.04%)
                                            0.0003 -0.5220  0.0118  0.2509  0.0010
                                           -0.8149 -0.0053 -0.0000 -0.0000  0.0086
                                           -0.0000  0.0000  0.0116  0.0123
                ( 58.11%)  -0.7623* H  15 s( 99.93%)p 0.00(  0.07%)
                                           -0.9996 -0.0011 -0.0078  0.0261  0.0000
   152. (0.00869) BD*( 1) C   8 - H  16  
                ( 39.80%)   0.6309* C   8 s( 27.47%)p 2.64( 72.49%)d 0.00(  0.04%)
                                            0.0003 -0.5240  0.0128 -0.5773  0.0032
                                           -0.6257 -0.0006 -0.0000  0.0000 -0.0161
                                           -0.0000 -0.0000  0.0007  0.0101
                ( 60.20%)  -0.7759* H  16 s( 99.92%)p 0.00(  0.08%)
                                           -0.9996  0.0035  0.0212  0.0200  0.0000


 NHO Directionality and "Bond Bending" (deviations from line of nuclear centers)

         [Thresholds for printing:  angular deviation  >  1.0 degree]
                                    hybrid p-character > 25.0%
                                    orbital occupancy  >  0.10e

                                Line of Centers        Hybrid 1              Hybrid 2
                                ---------------  -------------------   ------------------
                NBO               Theta   Phi    Theta   Phi    Dev    Theta   Phi    Dev
 ========================================================================================
     1. BD (   1) O   1 - C   2    90.0  236.3    90.0  238.1   1.8     90.0   53.8   2.5
     2. BD (   1) O   1 - H   9    90.0  344.7    90.0  349.7   5.0      --     --    --
     3. BD (   1) C   2 - C   3    90.0  166.6    90.0  164.5   2.1      --     --    --
     4. BD (   1) C   2 - H  10    36.8  288.6    36.1  295.3   4.0      --     --    --
     5. BD (   1) C   2 - H  11   143.2  288.6   143.9  295.3   4.0      --     --    --
     6. BD (   1) C   3 - C   4    90.0  226.9    90.0  229.8   2.9     90.0   43.3   3.7
     7. BD (   1) C   3 - C   8    90.0  107.8    90.0  104.7   3.1     90.0  291.5   3.7
     8. BD (   2) C   3 - C   8    90.0  107.8     0.0    0.0  90.0      0.0    0.0  90.0
     9. BD (   1) C   4 - C   5    90.0  167.6    90.0  172.3   4.7     90.0  342.5   5.0
    10. BD (   2) C   4 - C   5    90.0  167.6     0.0    0.0  90.0      0.0    0.0  90.0
    12. BD (   1) C   5 - C   6    90.0  107.6    90.0  112.9   5.3     90.0  282.4   5.2
    14. BD (   1) C   6 - C   7    90.0   47.1    90.0   52.2   5.0     90.0  222.4   4.8
    15. BD (   2) C   6 - C   7    90.0   47.1     0.0    0.0  90.0      0.0    0.0  90.0
    17. BD (   1) C   7 - C   8    90.0  347.5    90.0  352.2   4.6     90.0  162.6   4.9
    28. LP (   1) O   1             --     --     90.0  105.4   --       --     --    --
    29. LP (   2) O   1             --     --      0.0    0.0   --       --     --    --
   141. BD*(   2) C   3 - C   8    90.0  107.8     0.0    0.0  90.0      0.0    0.0  90.0
   143. BD*(   2) C   4 - C   5    90.0  167.6     0.0    0.0  90.0      0.0    0.0  90.0
   148. BD*(   2) C   6 - C   7    90.0   47.1     0.0    0.0  90.0      0.0    0.0  90.0


 Second Order Perturbation Theory Analysis of Fock Matrix in NBO Basis

     Threshold for printing:   0.25 kcal/mol
                                                                              E(2)  E(j)-E(i) F(i,j)
         Donor NBO (i)                     Acceptor NBO (j)                 kcal/mol   a.u.    a.u. 
 ===================================================================================================

 within unit  1
   1. BD (   1) O   1 - C   2        / 49. RY*(   2) C   3                    0.32    1.86    0.031
   1. BD (   1) O   1 - C   2        /102. RY*(   1) H   9                    0.48    1.40    0.033
   1. BD (   1) O   1 - C   2        /139. BD*(   1) C   3 - C   4            1.02    1.49    0.049
   2. BD (   1) O   1 - H   9        / 40. RY*(   2) C   2                    0.26    1.98    0.029
   2. BD (   1) O   1 - H   9        /136. BD*(   1) C   2 - C   3            1.42    1.17    0.052
   3. BD (   1) C   2 - C   3        / 31. RY*(   2) O   1                    0.26    2.11    0.030
   3. BD (   1) C   2 - C   3        / 57. RY*(   1) C   4                    0.57    1.76    0.040
   3. BD (   1) C   2 - C   3        / 93. RY*(   1) C   8                    0.62    1.75    0.042
   3. BD (   1) C   2 - C   3        /135. BD*(   1) O   1 - H   9            1.06    0.97    0.041
   3. BD (   1) C   2 - C   3        /137. BD*(   1) C   2 - H  10            0.42    1.01    0.026
   3. BD (   1) C   2 - C   3        /138. BD*(   1) C   2 - H  11            0.42    1.01    0.026
   3. BD (   1) C   2 - C   3        /139. BD*(   1) C   3 - C   4            1.30    1.22    0.050
   3. BD (   1) C   2 - C   3        /140. BD*(   1) C   3 - C   8            1.47    1.22    0.053
   3. BD (   1) C   2 - C   3        /142. BD*(   1) C   4 - C   5            1.22    1.22    0.049
   3. BD (   1) C   2 - C   3        /150. BD*(   1) C   7 - C   8            1.12    1.22    0.047
   4. BD (   1) C   2 - H  10        / 30. RY*(   1) O   1                    0.32    1.65    0.029
   4. BD (   1) C   2 - H  10        / 50. RY*(   3) C   3                    0.54    1.27    0.033
   4. BD (   1) C   2 - H  10        /136. BD*(   1) C   2 - C   3            0.41    0.95    0.025
   4. BD (   1) C   2 - H  10        /140. BD*(   1) C   3 - C   8            0.97    1.13    0.042
   4. BD (   1) C   2 - H  10        /141. BD*(   2) C   3 - C   8            1.69    0.60    0.044
   5. BD (   1) C   2 - H  11        / 30. RY*(   1) O   1                    0.32    1.65    0.029
   5. BD (   1) C   2 - H  11        / 50. RY*(   3) C   3                    0.54    1.27    0.033
   5. BD (   1) C   2 - H  11        /136. BD*(   1) C   2 - C   3            0.41    0.95    0.025
   5. BD (   1) C   2 - H  11        /140. BD*(   1) C   3 - C   8            0.97    1.13    0.042
   5. BD (   1) C   2 - H  11        /141. BD*(   2) C   3 - C   8            1.69    0.60    0.044
   6. BD (   1) C   3 - C   4        / 66. RY*(   1) C   5                    0.43    1.80    0.035
   6. BD (   1) C   3 - C   4        / 67. RY*(   2) C   5                    0.68    1.29    0.038
   6. BD (   1) C   3 - C   4        / 93. RY*(   1) C   8                    0.40    1.78    0.034
   6. BD (   1) C   3 - C   4        /134. BD*(   1) O   1 - C   2            0.73    0.92    0.033
   6. BD (   1) C   3 - C   4        /136. BD*(   1) C   2 - C   3            1.13    1.07    0.044
   6. BD (   1) C   3 - C   4        /140. BD*(   1) C   3 - C   8            2.70    1.25    0.073
   6. BD (   1) C   3 - C   4        /142. BD*(   1) C   4 - C   5            2.14    1.25    0.066
   6. BD (   1) C   3 - C   4        /144. BD*(   1) C   4 - H  12            0.91    1.10    0.040
   6. BD (   1) C   3 - C   4        /146. BD*(   1) C   5 - H  13            1.37    1.09    0.049
   6. BD (   1) C   3 - C   4        /152. BD*(   1) C   8 - H  16            1.42    1.11    0.050
   7. BD (   1) C   3 - C   8        / 39. RY*(   1) C   2                    0.33    1.16    0.025
   7. BD (   1) C   3 - C   8        / 57. RY*(   1) C   4                    0.29    1.80    0.029
   7. BD (   1) C   3 - C   8        / 84. RY*(   1) C   7                    0.48    1.82    0.037
   7. BD (   1) C   3 - C   8        / 85. RY*(   2) C   7                    0.58    1.32    0.035
   7. BD (   1) C   3 - C   8        /136. BD*(   1) C   2 - C   3            1.33    1.07    0.048
   7. BD (   1) C   3 - C   8        /137. BD*(   1) C   2 - H  10            0.27    1.04    0.021
   7. BD (   1) C   3 - C   8        /138. BD*(   1) C   2 - H  11            0.27    1.04    0.021
   7. BD (   1) C   3 - C   8        /139. BD*(   1) C   3 - C   4            2.69    1.26    0.073
   7. BD (   1) C   3 - C   8        /144. BD*(   1) C   4 - H  12            1.46    1.10    0.051
   7. BD (   1) C   3 - C   8        /150. BD*(   1) C   7 - C   8            1.98    1.26    0.063
   7. BD (   1) C   3 - C   8        /151. BD*(   1) C   7 - H  15            1.38    1.11    0.050
   7. BD (   1) C   3 - C   8        /152. BD*(   1) C   8 - H  16            0.80    1.11    0.038
   8. BD (   2) C   3 - C   8        / 61. RY*(   5) C   4                    0.41    1.99    0.040
   8. BD (   2) C   3 - C   8        / 86. RY*(   3) C   7                    1.22    1.06    0.049
   8. BD (   2) C   3 - C   8        /137. BD*(   1) C   2 - H  10            1.29    0.62    0.038
   8. BD (   2) C   3 - C   8        /138. BD*(   1) C   2 - H  11            1.29    0.62    0.038
   8. BD (   2) C   3 - C   8        /143. BD*(   2) C   4 - C   5            9.99    0.29    0.068
   8. BD (   2) C   3 - C   8        /148. BD*(   2) C   6 - C   7           11.13    0.30    0.073
   9. BD (   1) C   4 - C   5        / 49. RY*(   2) C   3                    1.13    1.64    0.055
   9. BD (   1) C   4 - C   5        / 75. RY*(   1) C   6                    0.42    1.83    0.035
   9. BD (   1) C   4 - C   5        / 76. RY*(   2) C   6                    0.55    1.31    0.034
   9. BD (   1) C   4 - C   5        /114. RY*(   1) H  12                    0.29    1.01    0.022
   9. BD (   1) C   4 - C   5        /136. BD*(   1) C   2 - C   3            1.84    1.08    0.056
   9. BD (   1) C   4 - C   5        /139. BD*(   1) C   3 - C   4            2.38    1.26    0.069
   9. BD (   1) C   4 - C   5        /144. BD*(   1) C   4 - H  12            0.99    1.11    0.042
   9. BD (   1) C   4 - C   5        /145. BD*(   1) C   5 - C   6            1.96    1.25    0.063
   9. BD (   1) C   4 - C   5        /146. BD*(   1) C   5 - H  13            0.75    1.10    0.036
   9. BD (   1) C   4 - C   5        /149. BD*(   1) C   6 - H  14            1.46    1.11    0.051
  10. BD (   2) C   4 - C   5        / 50. RY*(   3) C   3                    0.26    0.97    0.022
  10. BD (   2) C   4 - C   5        / 77. RY*(   3) C   6                    1.20    1.06    0.049
  10. BD (   2) C   4 - C   5        /141. BD*(   2) C   3 - C   8           10.03    0.29    0.069
  10. BD (   2) C   4 - C   5        /148. BD*(   2) C   6 - C   7            9.79    0.30    0.069
  11. BD (   1) C   4 - H  12        / 48. RY*(   1) C   3                    0.42    1.61    0.033
  11. BD (   1) C   4 - H  12        / 66. RY*(   1) C   5                    0.34    1.65    0.030
  11. BD (   1) C   4 - H  12        /139. BD*(   1) C   3 - C   4            0.58    1.09    0.032
  11. BD (   1) C   4 - H  12        /140. BD*(   1) C   3 - C   8            2.02    1.09    0.059
  11. BD (   1) C   4 - H  12        /142. BD*(   1) C   4 - C   5            0.56    1.09    0.031
  11. BD (   1) C   4 - H  12        /145. BD*(   1) C   5 - C   6            1.78    1.08    0.055
  12. BD (   1) C   5 - C   6        / 57. RY*(   1) C   4                    0.33    1.80    0.031
  12. BD (   1) C   5 - C   6        / 58. RY*(   2) C   4                    0.69    1.39    0.039
  12. BD (   1) C   5 - C   6        / 84. RY*(   1) C   7                    0.37    1.83    0.033
  12. BD (   1) C   5 - C   6        / 85. RY*(   2) C   7                    0.65    1.32    0.037
  12. BD (   1) C   5 - C   6        /118. RY*(   1) H  13                    0.25    0.99    0.020
  12. BD (   1) C   5 - C   6        /122. RY*(   1) H  14                    0.27    1.00    0.021
  12. BD (   1) C   5 - C   6        /142. BD*(   1) C   4 - C   5            1.99    1.26    0.063
  12. BD (   1) C   5 - C   6        /144. BD*(   1) C   4 - H  12            1.50    1.11    0.052
  12. BD (   1) C   5 - C   6        /146. BD*(   1) C   5 - H  13            0.75    1.10    0.036
  12. BD (   1) C   5 - C   6        /147. BD*(   1) C   6 - C   7            1.93    1.26    0.062
  12. BD (   1) C   5 - C   6        /149. BD*(   1) C   6 - H  14            0.86    1.11    0.039
  12. BD (   1) C   5 - C   6        /151. BD*(   1) C   7 - H  15            1.45    1.11    0.051
  13. BD (   1) C   5 - H  13        / 57. RY*(   1) C   4                    0.31    1.66    0.029
  13. BD (   1) C   5 - H  13        / 75. RY*(   1) C   6                    0.34    1.69    0.030
  13. BD (   1) C   5 - H  13        /139. BD*(   1) C   3 - C   4            1.83    1.12    0.057
  13. BD (   1) C   5 - H  13        /142. BD*(   1) C   4 - C   5            0.43    1.12    0.028
  13. BD (   1) C   5 - H  13        /145. BD*(   1) C   5 - C   6            0.41    1.11    0.027
  13. BD (   1) C   5 - H  13        /147. BD*(   1) C   6 - C   7            1.70    1.12    0.055
  14. BD (   1) C   6 - C   7        / 66. RY*(   1) C   5                    0.38    1.81    0.033
  14. BD (   1) C   6 - C   7        / 67. RY*(   2) C   5                    0.67    1.30    0.037
  14. BD (   1) C   6 - C   7        / 94. RY*(   2) C   8                    0.92    1.39    0.045
  14. BD (   1) C   6 - C   7        /122. RY*(   1) H  14                    0.28    1.00    0.021
  14. BD (   1) C   6 - C   7        /126. RY*(   1) H  15                    0.29    1.01    0.022
  14. BD (   1) C   6 - C   7        /145. BD*(   1) C   5 - C   6            2.00    1.24    0.063
  14. BD (   1) C   6 - C   7        /146. BD*(   1) C   5 - H  13            1.48    1.10    0.051
  14. BD (   1) C   6 - C   7        /149. BD*(   1) C   6 - H  14            0.87    1.11    0.039
  14. BD (   1) C   6 - C   7        /150. BD*(   1) C   7 - C   8            2.04    1.26    0.064
  14. BD (   1) C   6 - C   7        /151. BD*(   1) C   7 - H  15            0.90    1.11    0.040
  14. BD (   1) C   6 - C   7        /152. BD*(   1) C   8 - H  16            1.37    1.11    0.049
  15. BD (   2) C   6 - C   7        / 69. RY*(   4) C   5                    0.78    1.50    0.048
  15. BD (   2) C   6 - C   7        / 77. RY*(   3) C   6                    0.28    1.05    0.024
  15. BD (   2) C   6 - C   7        / 86. RY*(   3) C   7                    0.27    1.04    0.024
  15. BD (   2) C   6 - C   7        / 95. RY*(   3) C   8                    0.70    0.80    0.033
  15. BD (   2) C   6 - C   7        /141. BD*(   2) C   3 - C   8            8.91    0.28    0.063
  15. BD (   2) C   6 - C   7        /143. BD*(   2) C   4 - C   5            9.88    0.27    0.066
  16. BD (   1) C   6 - H  14        / 66. RY*(   1) C   5                    0.35    1.65    0.031
  16. BD (   1) C   6 - H  14        / 84. RY*(   1) C   7                    0.33    1.67    0.030
  16. BD (   1) C   6 - H  14        /142. BD*(   1) C   4 - C   5            1.74    1.10    0.055
  16. BD (   1) C   6 - H  14        /145. BD*(   1) C   5 - C   6            0.49    1.09    0.029
  16. BD (   1) C   6 - H  14        /147. BD*(   1) C   6 - C   7            0.49    1.11    0.029
  16. BD (   1) C   6 - H  14        /150. BD*(   1) C   7 - C   8            1.83    1.10    0.057
  17. BD (   1) C   7 - C   8        / 48. RY*(   1) C   3                    1.09    1.77    0.056
  17. BD (   1) C   7 - C   8        / 75. RY*(   1) C   6                    0.34    1.82    0.032
  17. BD (   1) C   7 - C   8        / 76. RY*(   2) C   6                    0.63    1.30    0.037
  17. BD (   1) C   7 - C   8        /126. RY*(   1) H  15                    0.28    1.01    0.021
  17. BD (   1) C   7 - C   8        /136. BD*(   1) C   2 - C   3            2.05    1.07    0.059
  17. BD (   1) C   7 - C   8        /140. BD*(   1) C   3 - C   8            2.32    1.25    0.068
  17. BD (   1) C   7 - C   8        /147. BD*(   1) C   6 - C   7            1.99    1.26    0.063
  17. BD (   1) C   7 - C   8        /149. BD*(   1) C   6 - H  14            1.43    1.11    0.050
  17. BD (   1) C   7 - C   8        /151. BD*(   1) C   7 - H  15            0.88    1.11    0.040
  17. BD (   1) C   7 - C   8        /152. BD*(   1) C   8 - H  16            0.83    1.11    0.038
  18. BD (   1) C   7 - H  15        / 75. RY*(   1) C   6                    0.32    1.66    0.029
  18. BD (   1) C   7 - H  15        / 93. RY*(   1) C   8                    0.32    1.62    0.029
  18. BD (   1) C   7 - H  15        /140. BD*(   1) C   3 - C   8            1.85    1.09    0.057
  18. BD (   1) C   7 - H  15        /145. BD*(   1) C   5 - C   6            1.86    1.08    0.057
  18. BD (   1) C   7 - H  15        /147. BD*(   1) C   6 - C   7            0.49    1.10    0.029
  18. BD (   1) C   7 - H  15        /150. BD*(   1) C   7 - C   8            0.53    1.09    0.030
  19. BD (   1) C   8 - H  16        / 48. RY*(   1) C   3                    0.30    1.63    0.028
  19. BD (   1) C   8 - H  16        / 84. RY*(   1) C   7                    0.31    1.68    0.029
  19. BD (   1) C   8 - H  16        /139. BD*(   1) C   3 - C   4            2.05    1.11    0.060
  19. BD (   1) C   8 - H  16        /140. BD*(   1) C   3 - C   8            0.58    1.10    0.032
  19. BD (   1) C   8 - H  16        /147. BD*(   1) C   6 - C   7            1.76    1.11    0.056
  19. BD (   1) C   8 - H  16        /150. BD*(   1) C   7 - C   8            0.49    1.11    0.029
  20. CR (   1) O   1                / 39. RY*(   1) C   2                    0.80   19.51    0.158
  20. CR (   1) O   1                / 43. RY*(   5) C   2                    0.57   20.14    0.136
  21. CR (   1) C   2                / 51. RY*(   4) C   3                    0.31   10.84    0.073
  21. CR (   1) C   2                /106. RY*(   1) H  10                    0.25   10.48    0.065
  21. CR (   1) C   2                /110. RY*(   1) H  11                    0.25   10.48    0.065
  21. CR (   1) C   2                /134. BD*(   1) O   1 - C   2            0.54   10.43    0.095
  21. CR (   1) C   2                /136. BD*(   1) C   2 - C   3            0.32   10.58    0.074
  21. CR (   1) C   2                /139. BD*(   1) C   3 - C   4            0.36   10.77    0.079
  21. CR (   1) C   2                /140. BD*(   1) C   3 - C   8            0.40   10.76    0.083
  22. CR (   1) C   3                / 40. RY*(   2) C   2                    0.29   11.25    0.072
  22. CR (   1) C   3                / 58. RY*(   2) C   4                    0.76   10.76    0.114
  22. CR (   1) C   3                / 94. RY*(   2) C   8                    0.85   10.77    0.121
  22. CR (   1) C   3                /139. BD*(   1) C   3 - C   4            0.30   10.63    0.072
  22. CR (   1) C   3                /140. BD*(   1) C   3 - C   8            0.25   10.63    0.066
  22. CR (   1) C   3                /142. BD*(   1) C   4 - C   5            0.48   10.63    0.091
  22. CR (   1) C   3                /144. BD*(   1) C   4 - H  12            0.40   10.48    0.082
  22. CR (   1) C   3                /150. BD*(   1) C   7 - C   8            0.48   10.63    0.091
  22. CR (   1) C   3                /152. BD*(   1) C   8 - H  16            0.38   10.49    0.080
  23. CR (   1) C   4                / 48. RY*(   1) C   3                    0.75   11.14    0.115
  23. CR (   1) C   4                / 67. RY*(   2) C   5                    0.79   10.66    0.116
  23. CR (   1) C   4                / 68. RY*(   3) C   5                    0.26   10.66    0.067
  23. CR (   1) C   4                /136. BD*(   1) C   2 - C   3            0.56   10.44    0.097
  23. CR (   1) C   4                /140. BD*(   1) C   3 - C   8            0.58   10.62    0.100
  23. CR (   1) C   4                /145. BD*(   1) C   5 - C   6            0.53   10.61    0.095
  23. CR (   1) C   4                /146. BD*(   1) C   5 - H  13            0.41   10.46    0.083
  24. CR (   1) C   5                / 58. RY*(   2) C   4                    0.37   10.79    0.080
  24. CR (   1) C   5                / 59. RY*(   3) C   4                    0.55   10.65    0.097
  24. CR (   1) C   5                / 76. RY*(   2) C   6                    0.75   10.71    0.113
  24. CR (   1) C   5                / 78. RY*(   4) C   6                    0.30   10.67    0.071
  24. CR (   1) C   5                /118. RY*(   1) H  13                    0.26   10.38    0.066
  24. CR (   1) C   5                /139. BD*(   1) C   3 - C   4            0.54   10.66    0.097
  24. CR (   1) C   5                /144. BD*(   1) C   4 - H  12            0.42   10.50    0.084
  24. CR (   1) C   5                /147. BD*(   1) C   6 - C   7            0.48   10.66    0.091
  24. CR (   1) C   5                /149. BD*(   1) C   6 - H  14            0.41   10.51    0.083
  25. CR (   1) C   6                / 67. RY*(   2) C   5                    0.72   10.68    0.110
  25. CR (   1) C   6                / 68. RY*(   3) C   5                    0.33   10.67    0.075
  25. CR (   1) C   6                / 85. RY*(   2) C   7                    0.67   10.70    0.107
  25. CR (   1) C   6                / 87. RY*(   4) C   7                    0.36   10.67    0.078
  25. CR (   1) C   6                /122. RY*(   1) H  14                    0.25   10.38    0.065
  25. CR (   1) C   6                /142. BD*(   1) C   4 - C   5            0.51   10.63    0.094
  25. CR (   1) C   6                /146. BD*(   1) C   5 - H  13            0.42   10.48    0.084
  25. CR (   1) C   6                /150. BD*(   1) C   7 - C   8            0.52   10.64    0.094
  25. CR (   1) C   6                /151. BD*(   1) C   7 - H  15            0.41   10.49    0.083
  26. CR (   1) C   7                / 76. RY*(   2) C   6                    0.67   10.67    0.107
  26. CR (   1) C   7                / 78. RY*(   4) C   6                    0.32   10.64    0.074
  26. CR (   1) C   7                / 94. RY*(   2) C   8                    0.36   10.76    0.079
  26. CR (   1) C   7                / 96. RY*(   4) C   8                    0.47   10.64    0.089
  26. CR (   1) C   7                /140. BD*(   1) C   3 - C   8            0.56   10.62    0.098
  26. CR (   1) C   7                /145. BD*(   1) C   5 - C   6            0.52   10.61    0.094
  26. CR (   1) C   7                /149. BD*(   1) C   6 - H  14            0.43   10.48    0.085
  26. CR (   1) C   7                /152. BD*(   1) C   8 - H  16            0.42   10.48    0.084
  27. CR (   1) C   8                / 49. RY*(   2) C   3                    0.99   11.03    0.132
  27. CR (   1) C   8                / 85. RY*(   2) C   7                    0.72   10.71    0.111
  27. CR (   1) C   8                / 87. RY*(   4) C   7                    0.30   10.68    0.071
  27. CR (   1) C   8                /130. RY*(   1) H  16                    0.31   10.39    0.072
  27. CR (   1) C   8                /136. BD*(   1) C   2 - C   3            0.58   10.47    0.099
  27. CR (   1) C   8                /139. BD*(   1) C   3 - C   4            0.57   10.65    0.099
  27. CR (   1) C   8                /140. BD*(   1) C   3 - C   8            0.26   10.64    0.066
  27. CR (   1) C   8                /147. BD*(   1) C   6 - C   7            0.50   10.65    0.093
  27. CR (   1) C   8                /151. BD*(   1) C   7 - H  15            0.39   10.50    0.081
  28. LP (   1) O   1                / 39. RY*(   1) C   2                    0.82    1.13    0.039
  28. LP (   1) O   1                /104. RY*(   3) H   9                    0.48    2.25    0.042
  28. LP (   1) O   1                /136. BD*(   1) C   2 - C   3            0.42    1.05    0.027
  28. LP (   1) O   1                /137. BD*(   1) C   2 - H  10            0.66    1.02    0.033
  28. LP (   1) O   1                /138. BD*(   1) C   2 - H  11            0.66    1.02    0.033
  29. LP (   2) O   1                / 41. RY*(   3) C   2                    0.63    2.35    0.049
  29. LP (   2) O   1                /103. RY*(   2) H   9                    1.22    1.91    0.062
  29. LP (   2) O   1                /137. BD*(   1) C   2 - H  10            3.41    0.74    0.063
  29. LP (   2) O   1                /138. BD*(   1) C   2 - H  11            3.41    0.74    0.063
 141. BD*(   2) C   3 - C   8        / 50. RY*(   3) C   3                    0.63    0.68    0.062
 141. BD*(   2) C   3 - C   8        / 52. RY*(   5) C   3                    0.26    1.89    0.066
 141. BD*(   2) C   3 - C   8        / 86. RY*(   3) C   7                    0.33    0.77    0.048
 141. BD*(   2) C   3 - C   8        / 95. RY*(   3) C   8                    1.64    0.52    0.088
 141. BD*(   2) C   3 - C   8        /137. BD*(   1) C   2 - H  10            0.70    0.33    0.044
 141. BD*(   2) C   3 - C   8        /138. BD*(   1) C   2 - H  11            0.70    0.33    0.044
 143. BD*(   2) C   4 - C   5        / 60. RY*(   4) C   4                    1.63    0.79    0.111
 143. BD*(   2) C   4 - C   5        / 70. RY*(   5) C   5                    0.81    1.23    0.098
 143. BD*(   2) C   4 - C   5        / 77. RY*(   3) C   6                    0.31    0.78    0.048
 143. BD*(   2) C   4 - C   5        /148. BD*(   2) C   6 - C   7           91.34    0.01    0.078
 148. BD*(   2) C   6 - C   7        / 77. RY*(   3) C   6                    0.42    0.76    0.058
 148. BD*(   2) C   6 - C   7        / 79. RY*(   5) C   6                    0.41    1.68    0.086
 148. BD*(   2) C   6 - C   7        / 86. RY*(   3) C   7                    0.53    0.76    0.066
 148. BD*(   2) C   6 - C   7        / 88. RY*(   5) C   7                    0.40    1.70    0.086


 Natural Bond Orbitals (Summary):

                                                            Principal Delocalizations
           NBO                        Occupancy    Energy   (geminal,vicinal,remote)
 ====================================================================================
 Molecular unit  1  (C7H8O)
     1. BD (   1) O   1 - C   2          0.99746    -0.67553  139(v),102(v),49(v)
     2. BD (   1) O   1 - H   9          0.99498    -0.54725  136(v),40(v)
     3. BD (   1) C   2 - C   3          0.98646    -0.41107  140(g),139(g),142(v),150(v)
                                                    135(v),93(v),57(v),137(g)
                                                    138(g),31(v)
     4. BD (   1) C   2 - H  10          0.99067    -0.32731  141(v),140(v),50(v),136(g)
                                                    30(v)
     5. BD (   1) C   2 - H  11          0.99067    -0.32731  141(v),140(v),50(v),136(g)
                                                    30(v)
     6. BD (   1) C   3 - C   4          0.98259    -0.44150  140(g),142(g),152(v),146(v)
                                                    136(g),144(g),134(v),67(v)
                                                    66(v),93(v)
     7. BD (   1) C   3 - C   8          0.98309    -0.44623  139(g),150(g),144(v),151(v)
                                                    136(g),152(g),85(v),84(v)
                                                    39(v),57(v),137(v),138(v)
     8. BD (   2) C   3 - C   8          0.83949    -0.02215  148(v),143(v),137(v),138(v)
                                                    86(v),61(v)
     9. BD (   1) C   4 - C   5          0.98643    -0.45209  139(g),145(g),136(v),149(v)
                                                    49(v),144(g),146(g),76(v)
                                                    75(v),114(v)
    10. BD (   2) C   4 - C   5          0.84738    -0.02463  141(v),148(v),77(v),50(v)
    11. BD (   1) C   4 - H  12          0.98985    -0.28501  140(v),145(v),139(g),142(g)
                                                    48(v),66(v)
    12. BD (   1) C   5 - C   6          0.98693    -0.45033  142(g),147(g),144(v),151(v)
                                                    149(g),146(g),58(v),85(v)
                                                    84(v),57(v),122(v),118(v)
    13. BD (   1) C   5 - H  13          0.99095    -0.30867  139(v),147(v),142(g),145(g)
                                                    75(v),57(v)
    14. BD (   1) C   6 - C   7          0.98668    -0.44694  150(g),145(g),146(v),152(v)
                                                    94(v),151(g),149(g),67(v)
                                                    66(v),126(v),122(v)
    15. BD (   2) C   6 - C   7          0.82216    -0.01111  143(v),141(v),69(v),95(v)
                                                    77(g),86(g)
    16. BD (   1) C   6 - H  14          0.99057    -0.29314  150(v),142(v),145(g),147(g)
                                                    66(v),84(v)
    17. BD (   1) C   7 - C   8          0.98626    -0.44643  140(g),136(v),147(g),149(v)
                                                    48(v),151(g),152(g),76(v)
                                                    75(v),126(v)
    18. BD (   1) C   7 - H  15          0.99026    -0.28417  145(v),140(v),150(g),147(g)
                                                    93(v),75(v)
    19. BD (   1) C   8 - H  16          0.98995    -0.29877  139(v),147(v),140(g),150(g)
                                                    84(v),48(v)
    20. CR (   1) O   1                  0.99987   -18.79800  39(v),43(v)
    21. CR (   1) C   2                  0.99952    -9.95699  134(g),140(v),139(v),136(g)
                                                    51(v),106(v),110(v)
    22. CR (   1) C   3                  0.99941    -9.82426  94(v),58(v),142(v),150(v)
                                                    144(v),152(v),139(g),40(v)
                                                    140(g)
    23. CR (   1) C   4                  0.99945    -9.81437  67(v),48(v),140(v),136(v)
                                                    145(v),146(v),68(v)
    24. CR (   1) C   5                  0.99947    -9.84849  76(v),59(v),139(v),147(v)
                                                    144(v),149(v),58(v),78(v)
                                                    118(v)
    25. CR (   1) C   6                  0.99947    -9.82595  67(v),85(v),150(v),142(v)
                                                    146(v),151(v),87(v),68(v)
                                                    122(v)
    26. CR (   1) C   7                  0.99947    -9.81649  76(v),140(v),145(v),96(v)
                                                    149(v),152(v),94(v),78(v)
    27. CR (   1) C   8                  0.99945    -9.84018  49(v),85(v),136(v),139(v)
                                                    147(v),151(v),130(v),87(v)
                                                    140(g)
    28. LP (   1) O   1                  0.98977    -0.42195  39(v),137(v),138(v),104(v)
                                                    136(v)
    29. LP (   2) O   1                  0.98017    -0.14467  138(v),137(v),103(v),41(v)
    30. RY*(   1) O   1                  0.00068     1.31819   
    31. RY*(   2) O   1                  0.00057     1.70163   
    32. RY*(   3) O   1                  0.00005     1.66735   
    33. RY*(   4) O   1                  0.00003     1.82573   
    34. RY*(   5) O   1                  0.00001     3.06645   
    35. RY*(   6) O   1                  0.00000     2.91969   
    36. RY*(   7) O   1                  0.00000     2.80815   
    37. RY*(   8) O   1                  0.00001     2.66282   
    38. RY*(   9) O   1                  0.00000     3.11993   
    39. RY*(   1) C   2                  0.00223     0.71250   
    40. RY*(   2) C   2                  0.00137     1.42845   
    41. RY*(   3) C   2                  0.00076     2.20225   
    42. RY*(   4) C   2                  0.00046     1.86756   
    43. RY*(   5) C   2                  0.00021     1.33994   
    44. RY*(   6) C   2                  0.00021     1.98923   
    45. RY*(   7) C   2                  0.00002     1.70867   
    46. RY*(   8) C   2                  0.00000     1.50673   
    47. RY*(   9) C   2                  0.00001     2.36904   
    48. RY*(   1) C   3                  0.00289     1.32799   
    49. RY*(   2) C   3                  0.00208     1.18649   
    50. RY*(   3) C   3                  0.00122     0.94366   
    51. RY*(   4) C   3                  0.00049     0.88594   
    52. RY*(   5) C   3                  0.00036     2.15773   
    53. RY*(   6) C   3                  0.00009     2.06344   
    54. RY*(   7) C   3                  0.00008     2.58936   
    55. RY*(   8) C   3                  0.00007     2.45071   
    56. RY*(   9) C   3                  0.00002     2.43061   
    57. RY*(   1) C   4                  0.00270     1.35226   
    58. RY*(   2) C   4                  0.00117     0.93811   
    59. RY*(   3) C   4                  0.00048     0.80344   
    60. RY*(   4) C   4                  0.00045     1.05425   
    61. RY*(   5) C   4                  0.00025     1.97214   
    62. RY*(   6) C   4                  0.00005     2.59404   
    63. RY*(   7) C   4                  0.00002     2.62275   
    64. RY*(   8) C   4                  0.00000     2.10625   
    65. RY*(   9) C   4                  0.00001     2.46220   
    66. RY*(   1) C   5                  0.00262     1.36096   
    67. RY*(   2) C   5                  0.00143     0.84984   
    68. RY*(   3) C   5                  0.00041     0.84361   
    69. RY*(   4) C   5                  0.00038     1.48701   
    70. RY*(   5) C   5                  0.00031     1.49730   
    71. RY*(   6) C   5                  0.00007     2.60591   
    72. RY*(   7) C   5                  0.00003     2.48182   
    73. RY*(   8) C   5                  0.00000     2.05033   
    74. RY*(   9) C   5                  0.00000     2.45121   
    75. RY*(   1) C   6                  0.00249     1.37784   
    76. RY*(   2) C   6                  0.00128     0.85735   
    77. RY*(   3) C   6                  0.00053     1.03880   
    78. RY*(   4) C   6                  0.00044     0.82077   
    79. RY*(   5) C   6                  0.00023     1.96034   
    80. RY*(   6) C   6                  0.00007     2.61746   
    81. RY*(   7) C   6                  0.00002     2.51433   
    82. RY*(   8) C   6                  0.00000     2.09143   
    83. RY*(   9) C   6                  0.00000     2.46419   
    84. RY*(   1) C   7                  0.00252     1.37827   
    85. RY*(   2) C   7                  0.00128     0.87015   
    86. RY*(   3) C   7                  0.00047     1.03300   
    87. RY*(   4) C   7                  0.00042     0.84046   
    88. RY*(   5) C   7                  0.00026     1.97976   
    89. RY*(   6) C   7                  0.00007     2.62268   
    90. RY*(   7) C   7                  0.00002     2.54078   
    91. RY*(   8) C   7                  0.00000     2.10320   
    92. RY*(   9) C   7                  0.00000     2.47089   
    93. RY*(   1) C   8                  0.00287     1.33469   
    94. RY*(   2) C   8                  0.00152     0.94522   
    95. RY*(   3) C   8                  0.00051     0.79135   
    96. RY*(   4) C   8                  0.00046     0.82064   
    97. RY*(   5) C   8                  0.00031     2.15723   
    98. RY*(   6) C   8                  0.00006     2.60619   
    99. RY*(   7) C   8                  0.00003     2.59476   
   100. RY*(   8) C   8                  0.00001     2.11596   
   101. RY*(   9) C   8                  0.00001     2.43833   
   102. RY*(   1) H   9                  0.00111     0.72736   
   103. RY*(   2) H   9                  0.00091     1.76702   
   104. RY*(   3) H   9                  0.00052     1.82808   
   105. RY*(   4) H   9                  0.00001     2.46273   
   106. RY*(   1) H  10                  0.00171     0.52020   
   107. RY*(   2) H  10                  0.00012     1.93790   
   108. RY*(   3) H  10                  0.00008     2.01122   
   109. RY*(   4) H  10                  0.00002     2.43939   
   110. RY*(   1) H  11                  0.00171     0.52021   
   111. RY*(   2) H  11                  0.00012     1.93790   
   112. RY*(   3) H  11                  0.00008     2.01122   
   113. RY*(   4) H  11                  0.00002     2.43939   
   114. RY*(   1) H  12                  0.00122     0.55785   
   115. RY*(   2) H  12                  0.00011     1.86347   
   116. RY*(   3) H  12                  0.00005     2.18915   
   117. RY*(   4) H  12                  0.00003     2.52634   
   118. RY*(   1) H  13                  0.00115     0.53641   
   119. RY*(   2) H  13                  0.00014     1.83536   
   120. RY*(   3) H  13                  0.00006     2.15859   
   121. RY*(   4) H  13                  0.00003     2.50328   
   122. RY*(   1) H  14                  0.00111     0.55007   
   123. RY*(   2) H  14                  0.00012     1.84892   
   124. RY*(   3) H  14                  0.00005     2.16460   
   125. RY*(   4) H  14                  0.00003     2.51136   
   126. RY*(   1) H  15                  0.00112     0.55992   
   127. RY*(   2) H  15                  0.00011     1.85484   
   128. RY*(   3) H  15                  0.00005     2.17889   
   129. RY*(   4) H  15                  0.00003     2.51342   
   130. RY*(   1) H  16                  0.00153     0.54657   
   131. RY*(   2) H  16                  0.00012     1.85885   
   132. RY*(   3) H  16                  0.00006     2.18428   
   133. RY*(   4) H  16                  0.00003     2.55485   
   134. BD*(   1) O   1 - C   2          0.00446     0.47354   
   135. BD*(   1) O   1 - H   9          0.00319     0.56266   
   136. BD*(   1) C   2 - C   3          0.01500     0.62728   
   137. BD*(   1) C   2 - H  10          0.01560     0.59426   
   138. BD*(   1) C   2 - H  11          0.01560     0.59426   
   139. BD*(   1) C   3 - C   4          0.01227     0.80998   
   140. BD*(   1) C   3 - C   8          0.01333     0.80465   
   141. BD*(   2) C   3 - C   8          0.17626     0.26771  143(v),148(v),95(g),137(v)
                                                    138(v),50(g),86(v),52(g)
   142. BD*(   1) C   4 - C   5          0.00885     0.80836   
   143. BD*(   2) C   4 - C   5          0.16557     0.26377  141(v),148(v),60(g),70(g)
                                                    77(v)
   144. BD*(   1) C   4 - H  12          0.00851     0.65554   
   145. BD*(   1) C   5 - C   6          0.00961     0.79787   
   146. BD*(   1) C   5 - H  13          0.00794     0.64920   
   147. BD*(   1) C   6 - C   7          0.00928     0.81417   
   148. BD*(   2) C   6 - C   7          0.14799     0.27694  141(v),143(v),86(g),77(g)
                                                    79(g),88(g)
   149. BD*(   1) C   6 - H  14          0.00808     0.65940   
   150. BD*(   1) C   7 - C   8          0.00905     0.80914   
   151. BD*(   1) C   7 - H  15          0.00811     0.66427   
   152. BD*(   1) C   8 - H  16          0.00869     0.66792   
       -------------------------------
              Total Lewis   28.29887  ( 97.5823%)
        Valence non-Lewis    0.64739  (  2.2324%)
        Rydberg non-Lewis    0.05374  (  0.1853%)
       -------------------------------
            Total unit  1   29.00000  (100.0000%)
           Charge unit  1    0.00000
 Unable to Open any file for archive entry.
 1\1\GINC-COMPUTE-1-12\SP\UB3LYP\def2SVP\C7H8O1(1-,2)\ZAHRT2\09-Jan-202
 1\0\\# b3lyp/def2svp geom=NewRedundant pop=NBO\\2\\-1,2\O,0,-2.6282711
 849,-0.8872286393,0.1933260875\C,0,-1.9597042899,0.3520914133,0.156723
 092\C,0,-0.4679752114,0.1413964609,0.0381347197\C,0,0.3887667323,1.250
 7913949,-0.014728544\C,0,1.7688192974,1.0782907336,-0.1241588557\C,0,2
 .3117944768,-0.2099653577,-0.1823336791\C,0,1.4631764055,-1.3174343559
 ,-0.1300773458\C,0,0.0795116828,-1.1443204302,-0.0203595442\H,0,-3.574
 7023997,-0.7208758427,0.2689804838\H,0,-2.1596745861,0.9495672475,1.07
 09434996\H,0,-2.2974033269,0.9715453275,-0.7005985909\H,0,-0.029676358
 3,2.261205994,0.0303213449\H,0,2.4245841757,1.9516818043,-0.1643212637
 \H,0,3.3924756477,-0.3469990613,-0.2680499732\H,0,1.8794152342,-2.3271
 466128,-0.1749480721\H,0,-0.5911362953,-2.0026000762,0.0211466411\\Ver
 sion=ES64L-G16RevC.01\State=2-A\HF=-346.4560278\S2=0.759387\S2-1=0.\S2
 A=0.750059\RMSD=6.252e-09\Dipole=-1.581314,0.139897,0.1246703\Quadrupo
 le=-0.3439715,-0.8613259,1.2052974,-0.288073,0.1175924,-0.0033816\PG=C
 01 [X(C7H8O1)]\\@
 The archive entry for this job was punched.


 THERE'S NOTHING SO GREAT AS THE GREAT OUTDOORS.

                                       -- ZIGGY
 File lengths (MBytes):  RWF=     28 Int=      0 D2E=      0 Chk=      3 Scr=      1
 Normal termination of Gaussian 16
