# Supplementary material for: Machine-Learning-Guided Discovery of Electrochemical Reactions
Source: J Am Chem Soc. 2022 Dec 2;144(49):22599–610. doi: 10.1021/jacs.2c08997 (PMC9756344; doi:10.1021/jacs.2c08997)
Supplement: Supplementary file 3 — ja2c08997_si_003.zip [file ja2c08997_si_003.zip › Oxidation Site Selectivity/Rlogs_notimes/7.log]

 Entering Gaussian System, Link 0=g16
 Input=7.com
 Output=7.log
 Initial command:
  
 Copyright (c) 1988-2019, Gaussian, Inc.  All Rights Reserved.
  
 This is part of the Gaussian(R) 16 program.  It is based on
 the Gaussian(R) 09 system (copyright 2009, Gaussian, Inc.),
 the Gaussian(R) 03 system (copyright 2003, Gaussian, Inc.),
 the Gaussian(R) 98 system (copyright 1998, Gaussian, Inc.),
 the Gaussian(R) 94 system (copyright 1995, Gaussian, Inc.),
 the Gaussian 92(TM) system (copyright 1992, Gaussian, Inc.),
 the Gaussian 90(TM) system (copyright 1990, Gaussian, Inc.),
 the Gaussian 88(TM) system (copyright 1988, Gaussian, Inc.),
 the Gaussian 86(TM) system (copyright 1986, Carnegie Mellon
 University), and the Gaussian 82(TM) system (copyright 1983,
 Carnegie Mellon University). Gaussian is a federally registered
 trademark of Gaussian, Inc.
  
 This software contains proprietary and confidential information,
 including trade secrets, belonging to Gaussian, Inc.
  
 This software is provided under written license and may be
 used, copied, transmitted, or stored only in accord with that
 written license.
  
 The following legend is applicable only to US Government
 contracts under FAR:
  
                    RESTRICTED RIGHTS LEGEND
  
 Use, reproduction and disclosure by the US Government is
 subject to restrictions as set forth in subparagraphs (a)
 and (c) of the Commercial Computer Software - Restricted
 Rights clause in FAR 52.227-19.
  
 Gaussian, Inc.
 340 Quinnipiac St., Bldg. 40, Wallingford CT 06492
  
  
 ---------------------------------------------------------------
 Warning -- This program may not be used in any manner that
 competes with the business of Gaussian, Inc. or will provide
 assistance to any competitor of Gaussian, Inc.  The licensee
 of this program is prohibited from giving any competitor of
 Gaussian, Inc. access to this program.  By using this program,
 the user acknowledges that Gaussian, Inc. is engaged in the
 business of creating and licensing software in the field of
 computational chemistry and represents and warrants to the
 licensee that it is not a competitor of Gaussian, Inc. and that
 it will not use this program in any manner prohibited above.
 ---------------------------------------------------------------
  

 Cite this work as:
 Gaussian 16, Revision C.01,
 M. J. Frisch, G. W. Trucks, H. B. Schlegel, G. E. Scuseria, 
 M. A. Robb, J. R. Cheeseman, G. Scalmani, V. Barone, 
 G. A. Petersson, H. Nakatsuji, X. Li, M. Caricato, A. V. Marenich, 
 J. Bloino, B. G. Janesko, R. Gomperts, B. Mennucci, H. P. Hratchian, 
 J. V. Ortiz, A. F. Izmaylov, J. L. Sonnenberg, D. Williams-Young, 
 F. Ding, F. Lipparini, F. Egidi, J. Goings, B. Peng, A. Petrone, 
 T. Henderson, D. Ranasinghe, V. G. Zakrzewski, J. Gao, N. Rega, 
 G. Zheng, W. Liang, M. Hada, M. Ehara, K. Toyota, R. Fukuda, 
 J. Hasegawa, M. Ishida, T. Nakajima, Y. Honda, O. Kitao, H. Nakai, 
 T. Vreven, K. Throssell, J. A. Montgomery, Jr., J. E. Peralta, 
 F. Ogliaro, M. J. Bearpark, J. J. Heyd, E. N. Brothers, K. N. Kudin, 
 V. N. Staroverov, T. A. Keith, R. Kobayashi, J. Normand, 
 K. Raghavachari, A. P. Rendell, J. C. Burant, S. S. Iyengar, 
 J. Tomasi, M. Cossi, J. M. Millam, M. Klene, C. Adamo, R. Cammi, 
 J. W. Ochterski, R. L. Martin, K. Morokuma, O. Farkas, 
 J. B. Foresman, and D. J. Fox, Gaussian, Inc., Wallingford CT, 2019.
 
 ******************************************
 Gaussian 16:  ES64L-G16RevC.01  3-Jul-2019
                 9-Jan-2021 
 ******************************************
 %nprocshared=16
 Will use up to   16 processors via shared memory.
 %mem=7GB
 -----------------------------------------
 # b3lyp/def2svp geom=NewRedundant pop=NBO
 -----------------------------------------
 1/29=4000,38=1,172=1/1;
 2/12=2,17=6,18=5,40=1/2;
 3/5=43,7=101,11=2,25=1,30=1,74=-5/1,2,3;
 4//1;
 5/5=2,38=5/2;
 6/7=2,8=2,9=2,10=2,28=1,40=1/1,7;
 99/5=1,9=1/99;
 -
 7
 -
 Symbolic Z-matrix:
 Charge = -1 Multiplicity = 2
 C                     2.33873  -0.26704  -0.8157 
 C                     1.57905   0.00065   0.48044 
 O                     2.02985   1.25416   0.96531 
 C                     0.07428  -0.02513   0.26439 
 C                    -0.64491  -1.22197   0.3822 
 C                    -2.01966  -1.25449   0.13741 
 C                    -2.69432  -0.08453  -0.22445 
 C                    -1.9854    1.11466  -0.33901 
 C                    -0.60964   1.14367  -0.09752 
 H                     2.08758   0.50144  -1.56276 
 H                     3.42287  -0.23363  -0.62899 
 H                     2.07427  -1.25262  -1.22595 
 H                     1.83209  -0.80417   1.2013 
 H                     1.5311    1.45886   1.76752 
 H                    -0.12171  -2.13797   0.67279 
 H                    -2.56809  -2.1947    0.23553 
 H                    -3.77053  -0.10717  -0.41214 
 H                    -2.50718   2.0334   -0.6189 
 H                    -0.0484    2.07659  -0.18147 
 
                          Input orientation:                          
 ---------------------------------------------------------------------
 Center     Atomic      Atomic             Coordinates (Angstroms)
 Number     Number       Type             X           Y           Z
 ---------------------------------------------------------------------
      1          6           0        2.338730   -0.267041   -0.815700
      2          6           0        1.579047    0.000654    0.480441
      3          8           0        2.029849    1.254162    0.965305
      4          6           0        0.074280   -0.025128    0.264391
      5          6           0       -0.644906   -1.221969    0.382205
      6          6           0       -2.019662   -1.254490    0.137412
      7          6           0       -2.694324   -0.084531   -0.224449
      8          6           0       -1.985403    1.114663   -0.339007
      9          6           0       -0.609635    1.143667   -0.097518
     10          1           0        2.087580    0.501438   -1.562760
     11          1           0        3.422873   -0.233625   -0.628994
     12          1           0        2.074275   -1.252624   -1.225954
     13          1           0        1.832094   -0.804172    1.201298
     14          1           0        1.531098    1.458859    1.767523
     15          1           0       -0.121705   -2.137971    0.672795
     16          1           0       -2.568085   -2.194703    0.235526
     17          1           0       -3.770526   -0.107172   -0.412137
     18          1           0       -2.507184    2.033398   -0.618905
     19          1           0       -0.048397    2.076586   -0.181471
 ---------------------------------------------------------------------
                    Distance matrix (angstroms):
                    1          2          3          4          5
     1  C    0.000000
     2  C    1.526028   0.000000
     3  O    2.362509   1.417603   0.000000
     4  C    2.520486   1.520416   2.439695   0.000000
     5  C    3.353946   2.539769   3.691280   1.401263   0.000000
     6  C    4.569361   3.826717   4.835006   2.431471   1.396759
     7  C    5.070949   4.331954   5.052269   2.812057   2.421138
     8  C    4.564479   3.823325   4.224090   2.430125   2.788715
     9  C    3.346452   2.535911   2.847574   1.401714   2.414045
    10  H    1.100788   2.164269   2.638378   2.769319   3.770876
    11  H    1.100610   2.164585   2.587628   3.471985   4.306527
    12  H    1.099826   2.174336   3.329800   2.779901   3.159282
    13  H    2.147899   1.109690   2.081235   2.138835   2.642158
    14  H    3.209991   1.945570   0.966544   2.565920   3.720342
    15  H    3.430705   2.739211   4.027570   2.160859   1.094186
    16  H    5.375667   4.698753   5.793811   3.419062   2.160172
    17  H    6.124658   5.424597   6.115139   3.904735   3.412221
    18  H    5.367833   4.694454   4.868428   3.417850   3.881715
    19  H    3.404881   2.719595   2.512087   2.151987   3.399121
                    6          7          8          9         10
     6  C    0.000000
     7  C    1.398183   0.000000
     8  C    2.416823   1.397769   0.000000
     9  C    2.791867   2.422913   1.397102   0.000000
    10  H    4.779467   5.000104   4.296837   3.135979   0.000000
    11  H    5.590236   6.132372   5.581346   4.294244   1.787524
    12  H    4.314984   5.010687   4.782437   3.770802   1.786154
    13  H    4.021277   4.799906   4.541779   3.382757   3.067556
    14  H    4.756829   4.919776   4.113602   2.856653   3.509574
    15  H    2.160883   3.411749   3.882878   3.405966   4.104281
    16  H    1.092884   2.163409   3.409034   3.884734   5.672585
    17  H    2.164224   1.092680   2.164461   3.413914   6.000979
    18  H    3.408797   2.162461   1.093010   2.159666   4.934534
    19  H    3.883766   3.416607   2.168434   1.091959   2.991897
                   11         12         13         14         15
    11  H    0.000000
    12  H    1.792606   0.000000
    13  H    2.491198   2.480183   0.000000
    14  H    3.490933   4.075302   2.352131   0.000000
    15  H    4.229092   3.035031   2.423978   4.106991   0.000000
    16  H    6.362767   4.957312   4.714644   5.700775   2.485799
    17  H    7.197778   6.011327   5.871825   5.942271   4.314524
    18  H    6.348628   5.670645   5.494932   4.725765   4.975874
    19  H    4.193694   4.084155   3.707704   2.583597   4.300888
                   16         17         18         19
    16  H    0.000000
    17  H    2.494617   0.000000
    18  H    4.314000   2.494158   0.000000
    19  H    4.976608   4.321602   2.497768   0.000000
 Stoichiometry    C8H10O(1-,2)
 Framework group  C1[X(C8H10O)]
 Deg. of freedom    51
 Full point group                 C1      NOp   1
 Largest Abelian subgroup         C1      NOp   1
 Largest concise Abelian subgroup C1      NOp   1
                         Standard orientation:                         
 ---------------------------------------------------------------------
 Center     Atomic      Atomic             Coordinates (Angstroms)
 Number     Number       Type             X           Y           Z
 ---------------------------------------------------------------------
      1          6           0       -2.295522   -0.679578    1.040282
      2          6           0       -1.662660   -0.286543   -0.291548
      3          8           0       -2.296733    0.911727   -0.705912
      4          6           0       -0.155331   -0.127866   -0.171349
      5          6           0        0.697418   -1.221316   -0.373148
      6          6           0        2.078774   -1.086406   -0.216337
      7          6           0        2.625534    0.149971    0.140513
      8          6           0        1.782440    1.247128    0.338496
      9          6           0        0.400738    1.108521    0.184930
     10          1           0       -2.092661    0.095821    1.794826
     11          1           0       -3.385413   -0.778420    0.923197
     12          1           0       -1.884145   -1.633779    1.400681
     13          1           0       -1.861149   -1.098873   -1.021024
     14          1           0       -1.881602    1.197275   -1.530737
     15          1           0        0.273823   -2.188509   -0.660112
     16          1           0        2.731916   -1.947346   -0.379374
     17          1           0        3.706291    0.258474    0.259428
     18          1           0        2.203580    2.217114    0.614973
     19          1           0       -0.265127    1.960962    0.334408
 ---------------------------------------------------------------------
 Rotational constants (GHZ):           3.4534456           1.1186899           0.9648608
 Standard basis: def2SVP (5D, 7F)
 There are   185 symmetry adapted cartesian basis functions of A   symmetry.
 There are   176 symmetry adapted basis functions of A   symmetry.
   176 basis functions,   295 primitive gaussians,   185 cartesian basis functions
    34 alpha electrons       33 beta electrons
       nuclear repulsion energy       424.1370634760 Hartrees.
 NAtoms=   19 NActive=   19 NUniq=   19 SFac= 1.00D+00 NAtFMM=   60 NAOKFM=F Big=F
 Integral buffers will be    131072 words long.
 Raffenetti 2 integral format.
 Two-electron integral symmetry is turned on.
 One-electron integrals computed using PRISM.
   1 Symmetry operations used in ECPInt.
 ECPInt:  NShTT=    3570 NPrTT=   12708 LenC2=    3534 LenP2D=   10039.
 LDataN:  DoStor=T MaxTD1= 4 Len=   56
 NBasis=   176 RedAO= T EigKep=  2.94D-04  NBF=   176
 NBsUse=   176 1.00D-06 EigRej= -1.00D+00 NBFU=   176
 ExpMin= 1.22D-01 ExpMax= 2.27D+03 ExpMxC= 3.41D+02 IAcc=3 IRadAn=         5 AccDes= 0.00D+00
 Harris functional with IExCor=  402 and IRadAn=       5 diagonalized for initial guess.
 HarFok:  IExCor=  402 AccDes= 0.00D+00 IRadAn=         5 IDoV= 1 UseB2=F ITyADJ=14
 ICtDFT=  3500011 ScaDFX=  1.000000  1.000000  1.000000  1.000000
 FoFCou: FMM=F IPFlag=           0 FMFlag=      100000 FMFlg1=           0
         NFxFlg=           0 DoJE=T BraDBF=F KetDBF=T FulRan=T
         wScrn=  0.000000 ICntrl=       500 IOpCl=  0 I1Cent=   200000004 NGrid=           0
         NMat0=    1 NMatS0=      1 NMatT0=    0 NMatD0=    1 NMtDS0=    0 NMtDT0=    0
 Petite list used in FoFCou.
 Initial guess <Sx>= 0.0000 <Sy>= 0.0000 <Sz>= 0.5000 <S**2>= 0.7500 S= 0.5000
 Requested convergence on RMS density matrix=1.00D-08 within 128 cycles.
 Requested convergence on MAX density matrix=1.00D-06.
 Requested convergence on             energy=1.00D-06.
 No special actions if energy rises.
 Integral accuracy reduced to 1.0D-05 until final iterations.
 Rare condition: small coef for last iteration:  0.000D+00
 Rare condition: small coef for last iteration:  0.000D+00
 Problem detected with inexpensive integrals.
 Switching to full accuracy and repeating last cycle.
 Rare condition: small coef for last iteration:  0.000D+00
 Rare condition: small coef for last iteration:  0.000D+00
 Rare condition: small coef for last iteration:  0.000D+00
 Rare condition: small coef for last iteration:  0.000D+00
 Rare condition: small coef for last iteration:  0.000D+00
 Rare condition: small coef for last iteration:  0.000D+00
 Rare condition: small coef for last iteration:  0.000D+00
 Restarting incremental Fock formation.
 Rare condition: small coef for last iteration:  0.000D+00
 SCF Done:  E(UB3LYP) =  -385.753468965     A.U. after   51 cycles
            NFock= 51  Conv=0.10D-07     -V/T= 2.0100
 <Sx>= 0.0000 <Sy>= 0.0000 <Sz>= 0.5000 <S**2>= 0.7575 S= 0.5037
 <L.S>= 0.000000000000E+00
 Annihilation of the first spin contaminant:
 S**2 before annihilation     0.7575,   after     0.7500

 **********************************************************************

            Population analysis using the SCF Density.

 **********************************************************************

 Orbital symmetries:
 Alpha Orbitals:
       Occupied  (A) (A) (A) (A) (A) (A) (A) (A) (A) (A) (A) (A)
                 (A) (A) (A) (A) (A) (A) (A) (A) (A) (A) (A) (A)
                 (A) (A) (A) (A) (A) (A) (A) (A) (A) (A)
       Virtual   (A) (A) (A) (A) (A) (A) (A) (A) (A) (A) (A) (A)
                 (A) (A) (A) (A) (A) (A) (A) (A) (A) (A) (A) (A)
                 (A) (A) (A) (A) (A) (A) (A) (A) (A) (A) (A) (A)
                 (A) (A) (A) (A) (A) (A) (A) (A) (A) (A) (A) (A)
                 (A) (A) (A) (A) (A) (A) (A) (A) (A) (A) (A) (A)
                 (A) (A) (A) (A) (A) (A) (A) (A) (A) (A) (A) (A)
                 (A) (A) (A) (A) (A) (A) (A) (A) (A) (A) (A) (A)
                 (A) (A) (A) (A) (A) (A) (A) (A) (A) (A) (A) (A)
                 (A) (A) (A) (A) (A) (A) (A) (A) (A) (A) (A) (A)
                 (A) (A) (A) (A) (A) (A) (A) (A) (A) (A) (A) (A)
                 (A) (A) (A) (A) (A) (A) (A) (A) (A) (A) (A) (A)
                 (A) (A) (A) (A) (A) (A) (A) (A) (A) (A)
 Beta  Orbitals:
       Occupied  (A) (A) (A) (A) (A) (A) (A) (A) (A) (A) (A) (A)
                 (A) (A) (A) (A) (A) (A) (A) (A) (A) (A) (A) (A)
                 (A) (A) (A) (A) (A) (A) (A) (A) (A)
       Virtual   (A) (A) (A) (A) (A) (A) (A) (A) (A) (A) (A) (A)
                 (A) (A) (A) (A) (A) (A) (A) (A) (A) (A) (A) (A)
                 (A) (A) (A) (A) (A) (A) (A) (A) (A) (A) (A) (A)
                 (A) (A) (A) (A) (A) (A) (A) (A) (A) (A) (A) (A)
                 (A) (A) (A) (A) (A) (A) (A) (A) (A) (A) (A) (A)
                 (A) (A) (A) (A) (A) (A) (A) (A) (A) (A) (A) (A)
                 (A) (A) (A) (A) (A) (A) (A) (A) (A) (A) (A) (A)
                 (A) (A) (A) (A) (A) (A) (A) (A) (A) (A) (A) (A)
                 (A) (A) (A) (A) (A) (A) (A) (A) (A) (A) (A) (A)
                 (A) (A) (A) (A) (A) (A) (A) (A) (A) (A) (A) (A)
                 (A) (A) (A) (A) (A) (A) (A) (A) (A) (A) (A) (A)
                 (A) (A) (A) (A) (A) (A) (A) (A) (A) (A) (A)
 The electronic state is 2-A.
 Alpha  occ. eigenvalues --  -18.97898 -10.07834 -10.03640  -9.98295  -9.98104
 Alpha  occ. eigenvalues --   -9.97834  -9.97657  -9.95366  -9.95087  -0.85814
 Alpha  occ. eigenvalues --   -0.63886  -0.59730  -0.53159  -0.52506  -0.45293
 Alpha  occ. eigenvalues --   -0.39914  -0.39010  -0.34962  -0.32127  -0.28473
 Alpha  occ. eigenvalues --   -0.26531  -0.24510  -0.23932  -0.23675  -0.21433
 Alpha  occ. eigenvalues --   -0.21153  -0.18799  -0.16426  -0.14824  -0.13610
 Alpha  occ. eigenvalues --   -0.11763  -0.05858  -0.05397   0.13669
 Alpha virt. eigenvalues --    0.18415   0.19415   0.22574   0.23098   0.24114
 Alpha virt. eigenvalues --    0.26024   0.27364   0.27919   0.28673   0.31318
 Alpha virt. eigenvalues --    0.32030   0.32771   0.37603   0.38240   0.43175
 Alpha virt. eigenvalues --    0.48542   0.48811   0.49487   0.51281   0.54070
 Alpha virt. eigenvalues --    0.58144   0.59354   0.61156   0.61626   0.62496
 Alpha virt. eigenvalues --    0.64175   0.64876   0.66569   0.68266   0.68551
 Alpha virt. eigenvalues --    0.71268   0.72590   0.74076   0.74476   0.75777
 Alpha virt. eigenvalues --    0.77147   0.78860   0.80308   0.81073   0.82429
 Alpha virt. eigenvalues --    0.82817   0.83152   0.83868   0.84264   0.85069
 Alpha virt. eigenvalues --    0.85843   0.89170   0.90482   0.92200   0.92704
 Alpha virt. eigenvalues --    0.93586   0.95330   0.97785   1.02266   1.02517
 Alpha virt. eigenvalues --    1.07553   1.11504   1.12375   1.16755   1.24404
 Alpha virt. eigenvalues --    1.27511   1.29205   1.34638   1.39971   1.43374
 Alpha virt. eigenvalues --    1.44514   1.45048   1.46167   1.47041   1.48604
 Alpha virt. eigenvalues --    1.51026   1.55846   1.58387   1.62422   1.66379
 Alpha virt. eigenvalues --    1.67985   1.69439   1.77779   1.84479   1.86543
 Alpha virt. eigenvalues --    1.87606   1.88880   1.92076   1.92685   1.93547
 Alpha virt. eigenvalues --    1.94347   1.94971   1.95650   1.96550   1.97406
 Alpha virt. eigenvalues --    1.99224   2.00532   2.02781   2.04508   2.05871
 Alpha virt. eigenvalues --    2.08509   2.11714   2.14638   2.16064   2.18231
 Alpha virt. eigenvalues --    2.18456   2.19797   2.27626   2.29434   2.31281
 Alpha virt. eigenvalues --    2.32203   2.34049   2.35730   2.37482   2.39743
 Alpha virt. eigenvalues --    2.47835   2.50502   2.51516   2.53203   2.55287
 Alpha virt. eigenvalues --    2.55710   2.57700   2.62077   2.67654   2.74680
 Alpha virt. eigenvalues --    2.77050   2.81534   2.82604   2.85605   2.91536
 Alpha virt. eigenvalues --    2.92131   2.92362   3.00177   3.02734   3.07226
 Alpha virt. eigenvalues --    3.07702   3.09435   3.10142   3.14085   3.19691
 Alpha virt. eigenvalues --    3.28764   3.30491   3.32370   3.41498   3.55866
 Alpha virt. eigenvalues --    3.83406   3.92057
  Beta  occ. eigenvalues --  -18.97893 -10.07838 -10.03612  -9.98279  -9.98095
  Beta  occ. eigenvalues --   -9.97751  -9.97541  -9.94760  -9.94499  -0.85807
  Beta  occ. eigenvalues --   -0.63355  -0.59518  -0.52787  -0.51524  -0.45126
  Beta  occ. eigenvalues --   -0.39163  -0.38864  -0.34540  -0.31977  -0.28204
  Beta  occ. eigenvalues --   -0.26412  -0.24361  -0.23746  -0.23432  -0.21281
  Beta  occ. eigenvalues --   -0.20876  -0.18680  -0.15156  -0.14253  -0.13353
  Beta  occ. eigenvalues --   -0.11625  -0.04261  -0.02548
  Beta virt. eigenvalues --    0.18730   0.19399   0.21674   0.22662   0.23190
  Beta virt. eigenvalues --    0.24175   0.26159   0.27524   0.28090   0.28821
  Beta virt. eigenvalues --    0.31563   0.32345   0.34376   0.37794   0.39201
  Beta virt. eigenvalues --    0.43407   0.48839   0.49168   0.49726   0.51802
  Beta virt. eigenvalues --    0.54283   0.58356   0.59505   0.61663   0.61893
  Beta virt. eigenvalues --    0.62847   0.64388   0.65464   0.66954   0.68980
  Beta virt. eigenvalues --    0.69454   0.71515   0.73398   0.74233   0.75338
  Beta virt. eigenvalues --    0.76405   0.77310   0.79688   0.80644   0.81311
  Beta virt. eigenvalues --    0.82731   0.83242   0.83613   0.84196   0.84817
  Beta virt. eigenvalues --    0.85356   0.86312   0.90018   0.90844   0.92607
  Beta virt. eigenvalues --    0.93109   0.94123   0.95590   0.98100   1.02495
  Beta virt. eigenvalues --    1.03094   1.07680   1.11690   1.12548   1.16825
  Beta virt. eigenvalues --    1.24620   1.27640   1.29343   1.34760   1.40584
  Beta virt. eigenvalues --    1.43494   1.44889   1.45775   1.47187   1.47359
  Beta virt. eigenvalues --    1.49228   1.51929   1.55983   1.58597   1.62528
  Beta virt. eigenvalues --    1.66459   1.68026   1.69539   1.77950   1.84811
  Beta virt. eigenvalues --    1.86748   1.87677   1.88994   1.92252   1.93258
  Beta virt. eigenvalues --    1.93659   1.94616   1.95425   1.96522   1.97106
  Beta virt. eigenvalues --    1.97813   1.99551   2.00776   2.02964   2.04722
  Beta virt. eigenvalues --    2.06212   2.08659   2.12177   2.15186   2.16304
  Beta virt. eigenvalues --    2.18649   2.19359   2.19943   2.27953   2.29756
  Beta virt. eigenvalues --    2.31660   2.32362   2.35019   2.35950   2.37846
  Beta virt. eigenvalues --    2.39926   2.48063   2.51177   2.52413   2.54324
  Beta virt. eigenvalues --    2.55617   2.57072   2.57893   2.62257   2.67894
  Beta virt. eigenvalues --    2.74963   2.77793   2.82109   2.83462   2.86909
  Beta virt. eigenvalues --    2.91613   2.92232   2.92488   3.00251   3.02782
  Beta virt. eigenvalues --    3.07693   3.07760   3.09843   3.10365   3.14111
  Beta virt. eigenvalues --    3.19780   3.28807   3.30514   3.32650   3.41699
  Beta virt. eigenvalues --    3.55929   3.83643   3.92070
          Condensed to atoms (all electrons):
               1          2          3          4          5          6
     1  C    4.827568   0.333151  -0.069817  -0.071131  -0.010954   0.000576
     2  C    0.333151   4.701170   0.320965   0.393039  -0.079004   0.011662
     3  O   -0.069817   0.320965   7.812087  -0.058928   0.004319  -0.000140
     4  C   -0.071131   0.393039  -0.058928   5.469856   0.283781   0.104787
     5  C   -0.010954  -0.079004   0.004319   0.283781   5.335371   0.133037
     6  C    0.000576   0.011662  -0.000140   0.104787   0.133037   5.471059
     7  C    0.000012  -0.000117  -0.000007  -0.177414   0.141450   0.149914
     8  C   -0.000497   0.014761   0.001078   0.136737  -0.152128   0.081514
     9  C   -0.011269  -0.104006   0.000420   0.147033   0.038645  -0.118356
    10  H    0.362330  -0.009187   0.001346  -0.013082  -0.002589   0.000182
    11  H    0.267183   0.007267   0.007556   0.013037   0.000716  -0.000010
    12  H    0.302482   0.009852   0.005511   0.009429   0.011170  -0.001542
    13  H   -0.033287   0.323238  -0.034266  -0.051001  -0.011696  -0.000086
    14  H    0.011394  -0.052448   0.310036   0.012207   0.001381   0.000004
    15  H   -0.001550  -0.024581   0.000151  -0.101485   0.414987  -0.091722
    16  H    0.000004  -0.000509   0.000002   0.022000  -0.095971   0.418295
    17  H    0.000000   0.000060   0.000000  -0.001260   0.018931  -0.092920
    18  H   -0.000005  -0.000577  -0.000011   0.020903  -0.001514   0.018959
    19  H   -0.001574  -0.033647   0.023600  -0.102759   0.022840  -0.002271
               7          8          9         10         11         12
     1  C    0.000012  -0.000497  -0.011269   0.362330   0.267183   0.302482
     2  C   -0.000117   0.014761  -0.104006  -0.009187   0.007267   0.009852
     3  O   -0.000007   0.001078   0.000420   0.001346   0.007556   0.005511
     4  C   -0.177414   0.136737   0.147033  -0.013082   0.013037   0.009429
     5  C    0.141450  -0.152128   0.038645  -0.002589   0.000716   0.011170
     6  C    0.149914   0.081514  -0.118356   0.000182  -0.000010  -0.001542
     7  C    5.226169   0.306141   0.093777  -0.000130   0.000004   0.000085
     8  C    0.306141   5.249265   0.114870  -0.000477   0.000034   0.000228
     9  C    0.093777   0.114870   5.574005   0.013862  -0.000954  -0.004316
    10  H   -0.000130  -0.000477   0.013862   0.703214  -0.033850  -0.023977
    11  H    0.000004   0.000034  -0.000954  -0.033850   0.813716  -0.011728
    12  H    0.000085   0.000228  -0.004316  -0.023977  -0.011728   0.734360
    13  H   -0.000036  -0.000241   0.015394   0.013073  -0.012988  -0.004652
    14  H   -0.000092  -0.001161   0.009011  -0.001234   0.000160  -0.000318
    15  H    0.018973  -0.001592   0.020176   0.000070  -0.000111   0.002558
    16  H   -0.101105   0.020348  -0.001969   0.000003  -0.000001   0.000011
    17  H    0.410916  -0.092188   0.018160  -0.000001   0.000000  -0.000001
    18  H   -0.097025   0.415772  -0.096526   0.000021  -0.000001   0.000004
    19  H    0.019574  -0.091297   0.425943   0.003094  -0.000315   0.000177
              13         14         15         16         17         18
     1  C   -0.033287   0.011394  -0.001550   0.000004   0.000000  -0.000005
     2  C    0.323238  -0.052448  -0.024581  -0.000509   0.000060  -0.000577
     3  O   -0.034266   0.310036   0.000151   0.000002   0.000000  -0.000011
     4  C   -0.051001   0.012207  -0.101485   0.022000  -0.001260   0.020903
     5  C   -0.011696   0.001381   0.414987  -0.095971   0.018931  -0.001514
     6  C   -0.000086   0.000004  -0.091722   0.418295  -0.092920   0.018959
     7  C   -0.000036  -0.000092   0.018973  -0.101105   0.410916  -0.097025
     8  C   -0.000241  -0.001161  -0.001592   0.020348  -0.092188   0.415772
     9  C    0.015394   0.009011   0.020176  -0.001969   0.018160  -0.096526
    10  H    0.013073  -0.001234   0.000070   0.000003  -0.000001   0.000021
    11  H   -0.012988   0.000160  -0.000111  -0.000001   0.000000  -0.000001
    12  H   -0.004652  -0.000318   0.002558   0.000011  -0.000001   0.000004
    13  H    0.863340  -0.010097   0.012326   0.000010  -0.000002   0.000021
    14  H   -0.010097   0.580600   0.000160  -0.000000  -0.000001   0.000041
    15  H    0.012326   0.000160   0.902011  -0.019523  -0.000567   0.000074
    16  H    0.000010  -0.000000  -0.019523   0.917540  -0.019127  -0.000616
    17  H   -0.000002  -0.000001  -0.000567  -0.019127   0.896271  -0.018805
    18  H    0.000021   0.000041   0.000074  -0.000616  -0.018805   0.899698
    19  H    0.001670   0.000163  -0.000494   0.000059  -0.000523  -0.018314
              19
     1  C   -0.001574
     2  C   -0.033647
     3  O    0.023600
     4  C   -0.102759
     5  C    0.022840
     6  C   -0.002271
     7  C    0.019574
     8  C   -0.091297
     9  C    0.425943
    10  H    0.003094
    11  H   -0.000315
    12  H    0.000177
    13  H    0.001670
    14  H    0.000163
    15  H   -0.000494
    16  H    0.000059
    17  H   -0.000523
    18  H   -0.018314
    19  H    0.884247
          Atomic-Atomic Spin Densities.
               1          2          3          4          5          6
     1  C    0.140127  -0.037122  -0.007566  -0.020549  -0.010162   0.001000
     2  C   -0.037122   0.035692  -0.005849   0.011431   0.001196  -0.000393
     3  O   -0.007566  -0.005849   0.007612   0.003373   0.000221   0.000002
     4  C   -0.020549   0.011431   0.003373   0.069245   0.053580  -0.015896
     5  C   -0.010162   0.001196   0.000221   0.053580   0.161714  -0.171059
     6  C    0.001000  -0.000393   0.000002  -0.015896  -0.171059   0.775107
     7  C   -0.000105  -0.000072  -0.000000   0.003893   0.020620  -0.135872
     8  C   -0.000235   0.001158  -0.000030   0.019097   0.008796  -0.028744
     9  C    0.007608  -0.013016  -0.000107  -0.128408  -0.025184   0.025551
    10  H    0.013110  -0.001136  -0.000997  -0.005639  -0.001144   0.000208
    11  H   -0.043238   0.008864   0.002275   0.003216   0.000777  -0.000045
    12  H   -0.045605   0.011425   0.000963   0.009210   0.007478  -0.001379
    13  H    0.006830  -0.000611  -0.000980   0.000973   0.000525  -0.000112
    14  H   -0.004117  -0.007720   0.002162  -0.003509  -0.000413   0.000196
    15  H   -0.001298   0.001159   0.000043  -0.003244   0.007476  -0.002209
    16  H    0.000002   0.000009  -0.000000  -0.000564  -0.002834   0.017521
    17  H   -0.000000  -0.000002   0.000000  -0.000143   0.000244  -0.002038
    18  H   -0.000004  -0.000007   0.000001   0.000139  -0.000049   0.000135
    19  H    0.000131   0.000230   0.000344  -0.003977  -0.000455  -0.000086
               7          8          9         10         11         12
     1  C   -0.000105  -0.000235   0.007608   0.013110  -0.043238  -0.045605
     2  C   -0.000072   0.001158  -0.013016  -0.001136   0.008864   0.011425
     3  O   -0.000000  -0.000030  -0.000107  -0.000997   0.002275   0.000963
     4  C    0.003893   0.019097  -0.128408  -0.005639   0.003216   0.009210
     5  C    0.020620   0.008796  -0.025184  -0.001144   0.000777   0.007478
     6  C   -0.135872  -0.028744   0.025551   0.000208  -0.000045  -0.001379
     7  C    0.062295   0.063877  -0.020139  -0.000043   0.000005   0.000125
     8  C    0.063877   0.182989  -0.171764  -0.000330   0.000018   0.000240
     9  C   -0.020139  -0.171764   0.762370   0.004911  -0.001107  -0.003949
    10  H   -0.000043  -0.000330   0.004911   0.002108  -0.006210  -0.005044
    11  H    0.000005   0.000018  -0.001107  -0.006210   0.029929   0.013974
    12  H    0.000125   0.000240  -0.003949  -0.005044   0.013974   0.024505
    13  H    0.000008   0.000016  -0.000083   0.000126  -0.001814  -0.001309
    14  H   -0.000048  -0.000635   0.007368  -0.000414   0.001305   0.000469
    15  H    0.000164  -0.000142   0.000223  -0.000070   0.000130   0.000853
    16  H   -0.002183  -0.000471  -0.000092  -0.000000  -0.000000  -0.000002
    17  H    0.004691  -0.001733   0.000328  -0.000000   0.000000   0.000000
    18  H   -0.001822   0.006567  -0.002073  -0.000005   0.000000   0.000002
    19  H   -0.000449  -0.001737   0.016751  -0.000106   0.000019   0.000018
              13         14         15         16         17         18
     1  C    0.006830  -0.004117  -0.001298   0.000002  -0.000000  -0.000004
     2  C   -0.000611  -0.007720   0.001159   0.000009  -0.000002  -0.000007
     3  O   -0.000980   0.002162   0.000043  -0.000000   0.000000   0.000001
     4  C    0.000973  -0.003509  -0.003244  -0.000564  -0.000143   0.000139
     5  C    0.000525  -0.000413   0.007476  -0.002834   0.000244  -0.000049
     6  C   -0.000112   0.000196  -0.002209   0.017521  -0.002038   0.000135
     7  C    0.000008  -0.000048   0.000164  -0.002183   0.004691  -0.001822
     8  C    0.000016  -0.000635  -0.000142  -0.000471  -0.001733   0.006567
     9  C   -0.000083   0.007368   0.000223  -0.000092   0.000328  -0.002073
    10  H    0.000126  -0.000414  -0.000070  -0.000000  -0.000000  -0.000005
    11  H   -0.001814   0.001305   0.000130  -0.000000   0.000000   0.000000
    12  H   -0.001309   0.000469   0.000853  -0.000002   0.000000   0.000002
    13  H   -0.002799  -0.000535  -0.000495  -0.000001  -0.000000  -0.000001
    14  H   -0.000535   0.008635   0.000096   0.000000   0.000000   0.000010
    15  H   -0.000495   0.000096  -0.007854   0.000697   0.000016   0.000000
    16  H   -0.000001   0.000000   0.000697  -0.038925   0.000652   0.000011
    17  H   -0.000000   0.000000   0.000016   0.000652  -0.004784   0.000511
    18  H   -0.000001   0.000010   0.000000   0.000011   0.000511  -0.010401
    19  H   -0.000013   0.000207   0.000019  -0.000002   0.000011   0.000648
              19
     1  C    0.000131
     2  C    0.000230
     3  O    0.000344
     4  C   -0.003977
     5  C   -0.000455
     6  C   -0.000086
     7  C   -0.000449
     8  C   -0.001737
     9  C    0.016751
    10  H   -0.000106
    11  H    0.000019
    12  H    0.000018
    13  H   -0.000013
    14  H    0.000207
    15  H    0.000019
    16  H   -0.000002
    17  H    0.000011
    18  H    0.000648
    19  H   -0.036544
 Mulliken charges and spin densities:
               1          2
     1  C    0.095385  -0.001193
     2  C    0.188912   0.005234
     3  O   -0.323903   0.001467
     4  C   -0.035748  -0.007773
     5  C   -0.052772   0.051325
     6  C   -0.082942   0.461888
     7  C    0.008911  -0.005058
     8  C   -0.001167   0.076937
     9  C   -0.133902   0.459189
    10  H   -0.012668  -0.000676
    11  H   -0.049716   0.008099
    12  H   -0.029334   0.011974
    13  H   -0.070719  -0.000276
    14  H    0.140194   0.003057
    15  H   -0.129862  -0.004437
    16  H   -0.139450  -0.026181
    17  H   -0.118942  -0.002247
    18  H   -0.122101  -0.006340
    19  H   -0.130174  -0.024989
 Sum of Mulliken charges =  -1.00000   1.00000
 Mulliken charges and spin densities with hydrogens summed into heavy atoms:
               1          2
     1  C    0.003666   0.018203
     2  C    0.118193   0.004959
     3  O   -0.183709   0.004524
     4  C   -0.035748  -0.007773
     5  C   -0.182635   0.046888
     6  C   -0.222391   0.435707
     7  C   -0.110031  -0.007305
     8  C   -0.123268   0.070598
     9  C   -0.264076   0.434199
 Electronic spatial extent (au):  <R**2>=           1306.0190
 Charge=             -1.0000 electrons
 Dipole moment (field-independent basis, Debye):
    X=             -3.3115    Y=             -0.3962    Z=             -0.7871  Tot=              3.4267
 Quadrupole moment (field-independent basis, Debye-Ang):
   XX=            -78.8870   YY=            -64.2237   ZZ=            -59.9560
   XY=              2.4852   XZ=              1.5397   YZ=             -1.1963
 Traceless Quadrupole moment (field-independent basis, Debye-Ang):
   XX=            -11.1981   YY=              3.4652   ZZ=              7.7329
   XY=              2.4852   XZ=              1.5397   YZ=             -1.1963
 Octapole moment (field-independent basis, Debye-Ang**2):
  XXX=            -19.8982  YYY=              5.6597  ZZZ=            -10.1725  XYY=            -11.8690
  XXY=             -0.7893  XXZ=             -2.0446  XZZ=            -15.1621  YZZ=              5.9950
  YYZ=             -3.3777  XYZ=             -0.0219
 Hexadecapole moment (field-independent basis, Debye-Ang**3):
 XXXX=          -1413.0797 YYYY=           -424.6671 ZZZZ=           -179.3780 XXXY=              8.2560
 XXXZ=             13.2028 YYYX=             -8.2358 YYYZ=             -6.8764 ZZZX=             21.4996
 ZZZY=            -14.4694 XXYY=           -304.5752 XXZZ=           -254.2525 YYZZ=           -100.0920
 XXYZ=              0.4406 YYXZ=              7.9723 ZZXY=            -11.0155
 N-N= 4.241370634760D+02 E-N=-1.756327853229D+03  KE= 3.819236130058D+02
                          Isotropic Fermi Contact Couplings
        Atom                 a.u.       MegaHertz       Gauss      10(-4) cm-1
     1  C(13)              0.02099      23.60113       8.42147       7.87249
     2  C(13)             -0.00313      -3.52403      -1.25746      -1.17549
     3  O(17)             -0.00146       0.88664       0.31637       0.29575
     4  C(13)             -0.01256     -14.11862      -5.03788      -4.70947
     5  C(13)             -0.00350      -3.93500      -1.40411      -1.31258
     6  C(13)              0.07041      79.14890      28.24229      26.40123
     7  C(13)             -0.01432     -16.09506      -5.74312      -5.36873
     8  C(13)              0.00101       1.13257       0.40413       0.37778
     9  C(13)              0.06756      75.94963      27.10072      25.33407
    10  H(1)              -0.00009      -0.39960      -0.14259      -0.13329
    11  H(1)               0.00004       0.16361       0.05838       0.05458
    12  H(1)               0.00006       0.28382       0.10127       0.09467
    13  H(1)               0.00012       0.53857       0.19218       0.17965
    14  H(1)              -0.00004      -0.19159      -0.06836      -0.06391
    15  H(1)              -0.00141      -6.30298      -2.24906      -2.10245
    16  H(1)              -0.00645     -28.83638     -10.28954      -9.61878
    17  H(1)              -0.00064      -2.84847      -1.01641      -0.95015
    18  H(1)              -0.00168      -7.49944      -2.67599      -2.50154
    19  H(1)              -0.00648     -28.95164     -10.33067      -9.65723
 --------------------------------------------------------
       Center         ----  Spin Dipole Couplings  ----
                      3XX-RR        3YY-RR        3ZZ-RR
 --------------------------------------------------------
     1   Atom       -0.002592      0.000131      0.002462
     2   Atom        0.004056      0.000534     -0.004590
     3   Atom       -0.005436      0.005419      0.000018
     4   Atom       -0.023926     -0.009307      0.033233
     5   Atom       -0.036455     -0.041242      0.077697
     6   Atom       -0.236291     -0.193947      0.430238
     7   Atom       -0.021898     -0.006386      0.028284
     8   Atom       -0.048229     -0.050200      0.098429
     9   Atom       -0.228757     -0.195438      0.424196
    10   Atom        0.002809     -0.001564     -0.001245
    11   Atom        0.003552     -0.001732     -0.001820
    12   Atom        0.002005     -0.000681     -0.001324
    13   Atom        0.004082     -0.002387     -0.001695
    14   Atom        0.003832     -0.002739     -0.001093
    15   Atom       -0.004800      0.007788     -0.002987
    16   Atom       -0.010899      0.008953      0.001946
    17   Atom        0.007969     -0.003701     -0.004267
    18   Atom       -0.006104      0.008299     -0.002195
    19   Atom       -0.010009      0.007593      0.002417
 --------------------------------------------------------
                        XY            XZ            YZ
 --------------------------------------------------------
     1   Atom       -0.000855     -0.003302      0.008023
     2   Atom        0.000828      0.001556     -0.000440
     3   Atom       -0.001178      0.005055     -0.010138
     4   Atom        0.003301     -0.005018     -0.010790
     5   Atom       -0.000115     -0.003624     -0.029386
     6   Atom        0.006673     -0.053952     -0.169554
     7   Atom        0.002197     -0.003978     -0.009062
     8   Atom        0.002363     -0.012599     -0.039262
     9   Atom        0.006825     -0.057152     -0.152968
    10   Atom        0.001438     -0.003129      0.000082
    11   Atom        0.000184     -0.001311      0.000068
    12   Atom        0.000699     -0.001197     -0.002914
    13   Atom        0.002323      0.002195      0.000755
    14   Atom       -0.000674      0.003383     -0.000508
    15   Atom        0.006500      0.000608      0.002034
    16   Atom       -0.030968     -0.008889     -0.000988
    17   Atom        0.000804      0.001366      0.000306
    18   Atom        0.007225      0.001707      0.003638
    19   Atom       -0.030414     -0.008563     -0.001536
 --------------------------------------------------------


 ---------------------------------------------------------------------------------
              Anisotropic Spin Dipole Couplings in Principal Axis System
 ---------------------------------------------------------------------------------

       Atom             a.u.   MegaHertz   Gauss  10(-4) cm-1        Axes

              Baa    -0.0074    -0.987    -0.352    -0.329 -0.3380  0.6699 -0.6611
     1 C(13)  Bbb    -0.0028    -0.374    -0.134    -0.125  0.9112  0.4088 -0.0516
              Bcc     0.0101     1.361     0.486     0.454 -0.2357  0.6198  0.7485
 
              Baa    -0.0049    -0.661    -0.236    -0.220 -0.1793  0.1061  0.9781
     2 C(13)  Bbb     0.0005     0.061     0.022     0.020 -0.1658  0.9767 -0.1363
              Bcc     0.0045     0.600     0.214     0.200  0.9697  0.1866  0.1575
 
              Baa    -0.0103     0.748     0.267     0.250 -0.6116  0.3952  0.6854
     3 O(17)  Bbb    -0.0037     0.269     0.096     0.090  0.7637  0.5212  0.3810
              Bcc     0.0141    -1.017    -0.363    -0.339 -0.2066  0.7564 -0.6206
 
              Baa    -0.0248    -3.325    -1.186    -1.109  0.9835 -0.1730  0.0529
     4 C(13)  Bbb    -0.0116    -1.552    -0.554    -0.518  0.1549  0.9564  0.2477
              Bcc     0.0363     4.877     1.740     1.627 -0.0934 -0.2354  0.9674
 
              Baa    -0.0482    -6.466    -2.307    -2.157  0.0803  0.9702  0.2288
     5 C(13)  Bbb    -0.0365    -4.895    -1.747    -1.633  0.9964 -0.0847  0.0098
              Bcc     0.0847    11.361     4.054     3.790 -0.0289 -0.2272  0.9734
 
              Baa    -0.2457   -32.971   -11.765   -10.998  0.7846  0.5837  0.2090
     6 C(13)  Bbb    -0.2317   -31.092   -11.094   -10.371 -0.6154  0.7742  0.1481
              Bcc     0.4774    64.062    22.859    21.369 -0.0754 -0.2449  0.9666
 
              Baa    -0.0224    -3.001    -1.071    -1.001  0.9929 -0.1027  0.0596
     7 C(13)  Bbb    -0.0085    -1.142    -0.408    -0.381  0.0850  0.9653  0.2469
              Bcc     0.0309     4.143     1.478     1.382 -0.0829 -0.2401  0.9672
 
              Baa    -0.0600    -8.049    -2.872    -2.685  0.0683  0.9671  0.2451
     8 C(13)  Bbb    -0.0492    -6.605    -2.357    -2.203  0.9944 -0.0860  0.0620
              Bcc     0.1092    14.654     5.229     4.888 -0.0810 -0.2395  0.9675
 
              Baa    -0.2387   -32.037   -11.431   -10.686  0.7660  0.6087  0.2065
     9 C(13)  Bbb    -0.2259   -30.311   -10.816   -10.111 -0.6375  0.7606  0.1229
              Bcc     0.4646    62.348    22.247    20.797 -0.0822 -0.2258  0.9707
 
              Baa    -0.0033    -1.769    -0.631    -0.590  0.4885 -0.4365  0.7556
    10 H(1)   Bbb    -0.0014    -0.765    -0.273    -0.255  0.0518  0.8789  0.4742
              Bcc     0.0048     2.535     0.904     0.845  0.8710  0.1925 -0.4520
 
              Baa    -0.0022    -1.148    -0.409    -0.383  0.2245 -0.2517  0.9414
    11 H(1)   Bbb    -0.0017    -0.912    -0.325    -0.304  0.0290  0.9674  0.2517
              Bcc     0.0039     2.059     0.735     0.687  0.9740  0.0293 -0.2245
 
              Baa    -0.0040    -2.116    -0.755    -0.706  0.0747  0.6528  0.7538
    12 H(1)   Bbb     0.0007     0.356     0.127     0.119  0.6900 -0.5796  0.4335
              Bcc     0.0033     1.760     0.628     0.587  0.7199  0.4878 -0.4938
 
              Baa    -0.0031    -1.674    -0.597    -0.558 -0.2891  0.9554 -0.0603
    13 H(1)   Bbb    -0.0024    -1.298    -0.463    -0.433 -0.3084 -0.0333  0.9507
              Bcc     0.0056     2.973     1.061     0.992  0.9062  0.2934  0.3043
 
              Baa    -0.0030    -1.582    -0.564    -0.528 -0.2558  0.7106  0.6555
    14 H(1)   Bbb    -0.0027    -1.425    -0.509    -0.475  0.3866  0.6967 -0.6043
              Bcc     0.0056     3.007     1.073     1.003  0.8861 -0.0988  0.4529
 
              Baa    -0.0076    -4.037    -1.441    -1.347  0.9170 -0.3953  0.0537
    15 H(1)   Bbb    -0.0033    -1.759    -0.628    -0.587 -0.1085 -0.1175  0.9871
              Bcc     0.0109     5.796     2.068     1.933  0.3839  0.9110  0.1506
 
              Baa    -0.0351   -18.744    -6.688    -6.252  0.7985  0.5655  0.2065
    16 H(1)   Bbb     0.0029     1.554     0.555     0.518 -0.0782 -0.2427  0.9669
              Bcc     0.0322    17.190     6.134     5.734 -0.5970  0.7882  0.1496
 
              Baa    -0.0045    -2.392    -0.853    -0.798 -0.0863 -0.2857  0.9544
    17 H(1)   Bbb    -0.0037    -1.972    -0.704    -0.658 -0.0983  0.9558  0.2772
              Bcc     0.0082     4.363     1.557     1.455  0.9914  0.0699  0.1105
 
              Baa    -0.0091    -4.860    -1.734    -1.621  0.9254 -0.3779 -0.0296
    18 H(1)   Bbb    -0.0033    -1.758    -0.627    -0.586 -0.0738 -0.2564  0.9637
              Bcc     0.0124     6.618     2.361     2.207  0.3718  0.8896  0.2652
 
              Baa    -0.0345   -18.415    -6.571    -6.143  0.7895  0.5778  0.2071
    19 H(1)   Bbb     0.0035     1.871     0.667     0.624 -0.0807 -0.2367  0.9682
              Bcc     0.0310    16.545     5.904     5.519 -0.6085  0.7811  0.1403
 

 ---------------------------------------------------------------------------------

 ******************************Gaussian NBO Version 3.1******************************
             N A T U R A L   A T O M I C   O R B I T A L   A N D
          N A T U R A L   B O N D   O R B I T A L   A N A L Y S I S
 ******************************Gaussian NBO Version 3.1******************************
       /RESON  / : Allow strongly delocalized NBO set

 Analyzing the SCF density

 Job title: 7                                                               

 Storage needed:     94206 in NPA,    124807 in NBO ( 939522101 available)
 GSVD:  LWork=       19126 too small for GESVD, short by        3899 words or        3899 for optimal perf.


 NATURAL POPULATIONS:  Natural atomic orbital occupancies 
                                                          
   NAO  Atom  No  lang   Type(AO)    Occupancy
 --------------------------------------------
     1    C    1  S      Cor( 1S)     1.99919
     2    C    1  S      Val( 2S)     1.09670
     3    C    1  S      Ryd( 3S)     0.00090
     4    C    1  px     Val( 2p)     1.17572
     5    C    1  px     Ryd( 3p)     0.00240
     6    C    1  py     Val( 2p)     1.21116
     7    C    1  py     Ryd( 3p)     0.00204
     8    C    1  pz     Val( 2p)     1.13357
     9    C    1  pz     Ryd( 3p)     0.00118
    10    C    1  dxy    Ryd( 3d)     0.00024
    11    C    1  dxz    Ryd( 3d)     0.00031
    12    C    1  dyz    Ryd( 3d)     0.00070
    13    C    1  dx2y2  Ryd( 3d)     0.00071
    14    C    1  dz2    Ryd( 3d)     0.00064

    15    C    2  S      Cor( 1S)     1.99889
    16    C    2  S      Val( 2S)     0.90820
    17    C    2  S      Ryd( 3S)     0.00266
    18    C    2  px     Val( 2p)     1.01244
    19    C    2  px     Ryd( 3p)     0.00461
    20    C    2  py     Val( 2p)     0.85385
    21    C    2  py     Ryd( 3p)     0.00762
    22    C    2  pz     Val( 2p)     1.05914
    23    C    2  pz     Ryd( 3p)     0.00220
    24    C    2  dxy    Ryd( 3d)     0.00158
    25    C    2  dxz    Ryd( 3d)     0.00130
    26    C    2  dyz    Ryd( 3d)     0.00159
    27    C    2  dx2y2  Ryd( 3d)     0.00182
    28    C    2  dz2    Ryd( 3d)     0.00108

    29    O    3  S      Cor( 1S)     1.99974
    30    O    3  S      Val( 2S)     1.66726
    31    O    3  S      Ryd( 3S)     0.00151
    32    O    3  px     Val( 2p)     1.83403
    33    O    3  px     Ryd( 3p)     0.00168
    34    O    3  py     Val( 2p)     1.62921
    35    O    3  py     Ryd( 3p)     0.00151
    36    O    3  pz     Val( 2p)     1.62678
    37    O    3  pz     Ryd( 3p)     0.00239
    38    O    3  dxy    Ryd( 3d)     0.00089
    39    O    3  dxz    Ryd( 3d)     0.00087
    40    O    3  dyz    Ryd( 3d)     0.00059
    41    O    3  dx2y2  Ryd( 3d)     0.00076
    42    O    3  dz2    Ryd( 3d)     0.00079

    43    C    4  S      Cor( 1S)     1.99880
    44    C    4  S      Val( 2S)     0.85434
    45    C    4  S      Ryd( 3S)     0.00250
    46    C    4  px     Val( 2p)     1.05697
    47    C    4  px     Ryd( 3p)     0.00503
    48    C    4  py     Val( 2p)     1.11773
    49    C    4  py     Ryd( 3p)     0.00427
    50    C    4  pz     Val( 2p)     1.07439
    51    C    4  pz     Ryd( 3p)     0.00537
    52    C    4  dxy    Ryd( 3d)     0.00064
    53    C    4  dxz    Ryd( 3d)     0.00045
    54    C    4  dyz    Ryd( 3d)     0.00115
    55    C    4  dx2y2  Ryd( 3d)     0.00087
    56    C    4  dz2    Ryd( 3d)     0.00057

    57    C    5  S      Cor( 1S)     1.99888
    58    C    5  S      Val( 2S)     0.91253
    59    C    5  S      Ryd( 3S)     0.00152
    60    C    5  px     Val( 2p)     1.10362
    61    C    5  px     Ryd( 3p)     0.00436
    62    C    5  py     Val( 2p)     1.14006
    63    C    5  py     Ryd( 3p)     0.00558
    64    C    5  pz     Val( 2p)     1.11030
    65    C    5  pz     Ryd( 3p)     0.00519
    66    C    5  dxy    Ryd( 3d)     0.00070
    67    C    5  dxz    Ryd( 3d)     0.00106
    68    C    5  dyz    Ryd( 3d)     0.00037
    69    C    5  dx2y2  Ryd( 3d)     0.00066
    70    C    5  dz2    Ryd( 3d)     0.00037

    71    C    6  S      Cor( 1S)     1.99894
    72    C    6  S      Val( 2S)     0.90561
    73    C    6  S      Ryd( 3S)     0.00124
    74    C    6  px     Val( 2p)     1.09703
    75    C    6  px     Ryd( 3p)     0.00551
    76    C    6  py     Val( 2p)     1.13463
    77    C    6  py     Ryd( 3p)     0.00598
    78    C    6  pz     Val( 2p)     1.26266
    79    C    6  pz     Ryd( 3p)     0.01168
    80    C    6  dxy    Ryd( 3d)     0.00066
    81    C    6  dxz    Ryd( 3d)     0.00041
    82    C    6  dyz    Ryd( 3d)     0.00037
    83    C    6  dx2y2  Ryd( 3d)     0.00062
    84    C    6  dz2    Ryd( 3d)     0.00043

    85    C    7  S      Cor( 1S)     1.99894
    86    C    7  S      Val( 2S)     0.92777
    87    C    7  S      Ryd( 3S)     0.00114
    88    C    7  px     Val( 2p)     1.15867
    89    C    7  px     Ryd( 3p)     0.00555
    90    C    7  py     Val( 2p)     1.08649
    91    C    7  py     Ryd( 3p)     0.00433
    92    C    7  pz     Val( 2p)     1.07399
    93    C    7  pz     Ryd( 3p)     0.00351
    94    C    7  dxy    Ryd( 3d)     0.00060
    95    C    7  dxz    Ryd( 3d)     0.00026
    96    C    7  dyz    Ryd( 3d)     0.00105
    97    C    7  dx2y2  Ryd( 3d)     0.00082
    98    C    7  dz2    Ryd( 3d)     0.00053

    99    C    8  S      Cor( 1S)     1.99893
   100    C    8  S      Val( 2S)     0.92136
   101    C    8  S      Ryd( 3S)     0.00112
   102    C    8  px     Val( 2p)     1.09512
   103    C    8  px     Ryd( 3p)     0.00475
   104    C    8  py     Val( 2p)     1.14318
   105    C    8  py     Ryd( 3p)     0.00558
   106    C    8  pz     Val( 2p)     1.10557
   107    C    8  pz     Ryd( 3p)     0.00531
   108    C    8  dxy    Ryd( 3d)     0.00069
   109    C    8  dxz    Ryd( 3d)     0.00100
   110    C    8  dyz    Ryd( 3d)     0.00037
   111    C    8  dx2y2  Ryd( 3d)     0.00070
   112    C    8  dz2    Ryd( 3d)     0.00037

   113    C    9  S      Cor( 1S)     1.99888
   114    C    9  S      Val( 2S)     0.89872
   115    C    9  S      Ryd( 3S)     0.00176
   116    C    9  px     Val( 2p)     1.11103
   117    C    9  px     Ryd( 3p)     0.00613
   118    C    9  py     Val( 2p)     1.13996
   119    C    9  py     Ryd( 3p)     0.00595
   120    C    9  pz     Val( 2p)     1.26870
   121    C    9  pz     Ryd( 3p)     0.01292
   122    C    9  dxy    Ryd( 3d)     0.00066
   123    C    9  dxz    Ryd( 3d)     0.00042
   124    C    9  dyz    Ryd( 3d)     0.00036
   125    C    9  dx2y2  Ryd( 3d)     0.00062
   126    C    9  dz2    Ryd( 3d)     0.00044

   127    H   10  S      Val( 1S)     0.78532
   128    H   10  S      Ryd( 2S)     0.00345
   129    H   10  px     Ryd( 2p)     0.00023
   130    H   10  py     Ryd( 2p)     0.00047
   131    H   10  pz     Ryd( 2p)     0.00035

   132    H   11  S      Val( 1S)     0.81241
   133    H   11  S      Ryd( 2S)     0.00621
   134    H   11  px     Ryd( 2p)     0.00066
   135    H   11  py     Ryd( 2p)     0.00022
   136    H   11  pz     Ryd( 2p)     0.00016

   137    H   12  S      Val( 1S)     0.78698
   138    H   12  S      Ryd( 2S)     0.00487
   139    H   12  px     Ryd( 2p)     0.00031
   140    H   12  py     Ryd( 2p)     0.00055
   141    H   12  pz     Ryd( 2p)     0.00019

   142    H   13  S      Val( 1S)     0.83102
   143    H   13  S      Ryd( 2S)     0.00368
   144    H   13  px     Ryd( 2p)     0.00021
   145    H   13  py     Ryd( 2p)     0.00038
   146    H   13  pz     Ryd( 2p)     0.00044

   147    H   14  S      Val( 1S)     0.54437
   148    H   14  S      Ryd( 2S)     0.00520
   149    H   14  px     Ryd( 2p)     0.00152
   150    H   14  py     Ryd( 2p)     0.00134
   151    H   14  pz     Ryd( 2p)     0.00183

   152    H   15  S      Val( 1S)     0.82373
   153    H   15  S      Ryd( 2S)     0.00279
   154    H   15  px     Ryd( 2p)     0.00020
   155    H   15  py     Ryd( 2p)     0.00061
   156    H   15  pz     Ryd( 2p)     0.00036

   157    H   16  S      Val( 1S)     0.82800
   158    H   16  S      Ryd( 2S)     0.00214
   159    H   16  px     Ryd( 2p)     0.00032
   160    H   16  py     Ryd( 2p)     0.00049
   161    H   16  pz     Ryd( 2p)     0.00044

   162    H   17  S      Val( 1S)     0.82323
   163    H   17  S      Ryd( 2S)     0.00220
   164    H   17  px     Ryd( 2p)     0.00074
   165    H   17  py     Ryd( 2p)     0.00013
   166    H   17  pz     Ryd( 2p)     0.00030

   167    H   18  S      Val( 1S)     0.82337
   168    H   18  S      Ryd( 2S)     0.00222
   169    H   18  px     Ryd( 2p)     0.00021
   170    H   18  py     Ryd( 2p)     0.00062
   171    H   18  pz     Ryd( 2p)     0.00035

   172    H   19  S      Val( 1S)     0.81141
   173    H   19  S      Ryd( 2S)     0.00371
   174    H   19  px     Ryd( 2p)     0.00036
   175    H   19  py     Ryd( 2p)     0.00047
   176    H   19  pz     Ryd( 2p)     0.00044

 WARNING:  1 low occupancy (<1.9990e) core orbital  found on  C    2
           1 low occupancy (<1.9990e) core orbital  found on  C    4
           1 low occupancy (<1.9990e) core orbital  found on  C    5
           1 low occupancy (<1.9990e) core orbital  found on  C    6
           1 low occupancy (<1.9990e) core orbital  found on  C    7
           1 low occupancy (<1.9990e) core orbital  found on  C    8
           1 low occupancy (<1.9990e) core orbital  found on  C    9


 Summary of Natural Population Analysis:                  
                                                          
                                       Natural Population 
                Natural  -----------------------------------------------
    Atom  No    Charge         Core      Valence    Rydberg      Total
 -----------------------------------------------------------------------
      C    1   -0.62547      1.99919     4.61716    0.00912     6.62547
      C    2    0.14301      1.99889     3.83363    0.02447     5.85699
      O    3   -0.76801      1.99974     6.75728    0.01098     8.76801
      C    4   -0.12310      1.99880     4.10344    0.02086     6.12310
      C    5   -0.28521      1.99888     4.26651    0.01982     6.28521
      C    6   -0.42576      1.99894     4.39993    0.02689     6.42576
      C    7   -0.26364      1.99894     4.24693    0.01778     6.26364
      C    8   -0.28404      1.99893     4.26522    0.01989     6.28404
      C    9   -0.44656      1.99888     4.41842    0.02926     6.44656
      H   10    0.21017      0.00000     0.78532    0.00450     0.78983
      H   11    0.18034      0.00000     0.81241    0.00725     0.81966
      H   12    0.20710      0.00000     0.78698    0.00592     0.79290
      H   13    0.16427      0.00000     0.83102    0.00471     0.83573
      H   14    0.44575      0.00000     0.54437    0.00989     0.55425
      H   15    0.17229      0.00000     0.82373    0.00397     0.82771
      H   16    0.16861      0.00000     0.82800    0.00339     0.83139
      H   17    0.17340      0.00000     0.82323    0.00337     0.82660
      H   18    0.17323      0.00000     0.82337    0.00340     0.82677
      H   19    0.18361      0.00000     0.81141    0.00498     0.81639
 =======================================================================
   * Total *   -1.00000     17.99118    48.77836    0.23046    67.00000

                                 Natural Population      
 --------------------------------------------------------
   Core                      17.99118 ( 99.9510% of  18)
   Valence                   48.77836 ( 99.5477% of  49)
   Natural Minimal Basis     66.76954 ( 99.6560% of  67)
   Natural Rydberg Basis      0.23046 (  0.3440% of  67)
 --------------------------------------------------------

    Atom  No          Natural Electron Configuration
 ----------------------------------------------------------------------------
      C    1      [core]2S( 1.10)2p( 3.52)3p( 0.01)
      C    2      [core]2S( 0.91)2p( 2.93)3p( 0.01)3d( 0.01)
      O    3      [core]2S( 1.67)2p( 5.09)3p( 0.01)
      C    4      [core]2S( 0.85)2p( 3.25)3p( 0.01)
      C    5      [core]2S( 0.91)2p( 3.35)3p( 0.02)
      C    6      [core]2S( 0.91)2p( 3.49)3p( 0.02)
      C    7      [core]2S( 0.93)2p( 3.32)3p( 0.01)
      C    8      [core]2S( 0.92)2p( 3.34)3p( 0.02)
      C    9      [core]2S( 0.90)2p( 3.52)3p( 0.03)
      H   10            1S( 0.79)
      H   11            1S( 0.81)2S( 0.01)
      H   12            1S( 0.79)
      H   13            1S( 0.83)
      H   14            1S( 0.54)2S( 0.01)
      H   15            1S( 0.82)
      H   16            1S( 0.83)
      H   17            1S( 0.82)
      H   18            1S( 0.82)
      H   19            1S( 0.81)


 ***************************************************
 *******         Alpha spin orbitals         *******
 ***************************************************


 NATURAL POPULATIONS:  Natural atomic orbital occupancies 
                                                          
   NAO  Atom  No  lang   Type(AO)    Occupancy      Energy
 ----------------------------------------------------------
     1    C    1  S      Cor( 1S)     0.99959      -9.91776
     2    C    1  S      Val( 2S)     0.54990      -0.08984
     3    C    1  S      Ryd( 3S)     0.00048       1.01493
     4    C    1  px     Val( 2p)     0.58777       0.07432
     5    C    1  px     Ryd( 3p)     0.00122       0.77320
     6    C    1  py     Val( 2p)     0.60610       0.06945
     7    C    1  py     Ryd( 3p)     0.00109       0.74162
     8    C    1  pz     Val( 2p)     0.56860       0.06743
     9    C    1  pz     Ryd( 3p)     0.00070       0.64787
    10    C    1  dxy    Ryd( 3d)     0.00012       2.35382
    11    C    1  dxz    Ryd( 3d)     0.00016       2.30305
    12    C    1  dyz    Ryd( 3d)     0.00035       2.51350
    13    C    1  dx2y2  Ryd( 3d)     0.00036       2.56131
    14    C    1  dz2    Ryd( 3d)     0.00032       2.38921

    15    C    2  S      Cor( 1S)     0.99944      -9.96214
    16    C    2  S      Val( 2S)     0.45394      -0.01504
    17    C    2  S      Ryd( 3S)     0.00137       0.97405
    18    C    2  px     Val( 2p)     0.50579       0.09603
    19    C    2  px     Ryd( 3p)     0.00234       0.72483
    20    C    2  py     Val( 2p)     0.42810       0.10014
    21    C    2  py     Ryd( 3p)     0.00413       0.94122
    22    C    2  pz     Val( 2p)     0.52961       0.07649
    23    C    2  pz     Ryd( 3p)     0.00111       0.82195
    24    C    2  dxy    Ryd( 3d)     0.00079       2.35204
    25    C    2  dxz    Ryd( 3d)     0.00068       2.24477
    26    C    2  dyz    Ryd( 3d)     0.00079       2.50377
    27    C    2  dx2y2  Ryd( 3d)     0.00091       2.41474
    28    C    2  dz2    Ryd( 3d)     0.00054       2.33825

    29    O    3  S      Cor( 1S)     0.99987     -18.78838
    30    O    3  S      Val( 2S)     0.83358      -0.70176
    31    O    3  S      Ryd( 3S)     0.00080       1.52308
    32    O    3  px     Val( 2p)     0.91668      -0.14737
    33    O    3  px     Ryd( 3p)     0.00084       1.27567
    34    O    3  py     Val( 2p)     0.81520      -0.14034
    35    O    3  py     Ryd( 3p)     0.00075       1.26426
    36    O    3  pz     Val( 2p)     0.81370      -0.12664
    37    O    3  pz     Ryd( 3p)     0.00120       1.36693
    38    O    3  dxy    Ryd( 3d)     0.00044       3.09686
    39    O    3  dxz    Ryd( 3d)     0.00043       3.22407
    40    O    3  dyz    Ryd( 3d)     0.00030       3.12891
    41    O    3  dx2y2  Ryd( 3d)     0.00038       2.99813
    42    O    3  dz2    Ryd( 3d)     0.00039       3.17657

    43    C    4  S      Cor( 1S)     0.99940      -9.84506
    44    C    4  S      Val( 2S)     0.42634       0.10423
    45    C    4  S      Ryd( 3S)     0.00127       0.80630
    46    C    4  px     Val( 2p)     0.52811       0.14220
    47    C    4  px     Ryd( 3p)     0.00257       1.29354
    48    C    4  py     Val( 2p)     0.55737       0.14658
    49    C    4  py     Ryd( 3p)     0.00214       1.08610
    50    C    4  pz     Val( 2p)     0.54854       0.10417
    51    C    4  pz     Ryd( 3p)     0.00319       0.87900
    52    C    4  dxy    Ryd( 3d)     0.00032       2.64110
    53    C    4  dxz    Ryd( 3d)     0.00022       2.17497
    54    C    4  dyz    Ryd( 3d)     0.00086       2.22211
    55    C    4  dx2y2  Ryd( 3d)     0.00045       2.58652
    56    C    4  dz2    Ryd( 3d)     0.00034       2.35535

    57    C    5  S      Cor( 1S)     0.99944      -9.84187
    58    C    5  S      Val( 2S)     0.45647       0.08784
    59    C    5  S      Ryd( 3S)     0.00081       0.75615
    60    C    5  px     Val( 2p)     0.54990       0.16181
    61    C    5  px     Ryd( 3p)     0.00224       0.95265
    62    C    5  py     Val( 2p)     0.57205       0.15183
    63    C    5  py     Ryd( 3p)     0.00297       1.11687
    64    C    5  pz     Val( 2p)     0.58700       0.09566
    65    C    5  pz     Ryd( 3p)     0.00449       0.78921
    66    C    5  dxy    Ryd( 3d)     0.00037       2.65244
    67    C    5  dxz    Ryd( 3d)     0.00081       2.18913
    68    C    5  dyz    Ryd( 3d)     0.00020       2.23087
    69    C    5  dx2y2  Ryd( 3d)     0.00033       2.66808
    70    C    5  dz2    Ryd( 3d)     0.00017       2.37927

    71    C    6  S      Cor( 1S)     0.99947      -9.82179
    72    C    6  S      Val( 2S)     0.46019       0.08626
    73    C    6  S      Ryd( 3S)     0.00065       0.74263
    74    C    6  px     Val( 2p)     0.55275       0.16992
    75    C    6  px     Ryd( 3p)     0.00279       0.97816
    76    C    6  py     Val( 2p)     0.58174       0.15934
    77    C    6  py     Ryd( 3p)     0.00336       1.08127
    78    C    6  pz     Val( 2p)     0.80308       0.07607
    79    C    6  pz     Ryd( 3p)     0.01111       0.76569
    80    C    6  dxy    Ryd( 3d)     0.00033       2.69640
    81    C    6  dxz    Ryd( 3d)     0.00019       2.19269
    82    C    6  dyz    Ryd( 3d)     0.00016       2.21802
    83    C    6  dx2y2  Ryd( 3d)     0.00031       2.62381
    84    C    6  dz2    Ryd( 3d)     0.00014       2.38470

    85    C    7  S      Cor( 1S)     0.99947      -9.84762
    86    C    7  S      Val( 2S)     0.46301       0.07834
    87    C    7  S      Ryd( 3S)     0.00058       0.74687
    88    C    7  px     Val( 2p)     0.57887       0.15386
    89    C    7  px     Ryd( 3p)     0.00282       1.19750
    90    C    7  py     Val( 2p)     0.54124       0.16329
    91    C    7  py     Ryd( 3p)     0.00221       0.82321
    92    C    7  pz     Val( 2p)     0.54850       0.10218
    93    C    7  pz     Ryd( 3p)     0.00279       0.75885
    94    C    7  dxy    Ryd( 3d)     0.00030       2.61026
    95    C    7  dxz    Ryd( 3d)     0.00013       2.16554
    96    C    7  dyz    Ryd( 3d)     0.00079       2.23100
    97    C    7  dx2y2  Ryd( 3d)     0.00042       2.68997
    98    C    7  dz2    Ryd( 3d)     0.00031       2.37998

    99    C    8  S      Cor( 1S)     0.99947      -9.84293
   100    C    8  S      Val( 2S)     0.46130       0.08189
   101    C    8  S      Ryd( 3S)     0.00057       0.75436
   102    C    8  px     Val( 2p)     0.54601       0.16842
   103    C    8  px     Ryd( 3p)     0.00236       0.88829
   104    C    8  py     Val( 2p)     0.57436       0.15352
   105    C    8  py     Ryd( 3p)     0.00295       1.12973
   106    C    8  pz     Val( 2p)     0.59273       0.09730
   107    C    8  pz     Ryd( 3p)     0.00464       0.77976
   108    C    8  dxy    Ryd( 3d)     0.00036       2.65527
   109    C    8  dxz    Ryd( 3d)     0.00075       2.18900
   110    C    8  dyz    Ryd( 3d)     0.00020       2.21401
   111    C    8  dx2y2  Ryd( 3d)     0.00035       2.65317
   112    C    8  dz2    Ryd( 3d)     0.00016       2.38273

   113    C    9  S      Cor( 1S)     0.99944      -9.81590
   114    C    9  S      Val( 2S)     0.45645       0.09658
   115    C    9  S      Ryd( 3S)     0.00094       0.74709
   116    C    9  px     Val( 2p)     0.55970       0.16577
   117    C    9  px     Ryd( 3p)     0.00308       1.07366
   118    C    9  py     Val( 2p)     0.58282       0.16177
   119    C    9  py     Ryd( 3p)     0.00335       1.06703
   120    C    9  pz     Val( 2p)     0.80761       0.07603
   121    C    9  pz     Ryd( 3p)     0.01233       0.77706
   122    C    9  dxy    Ryd( 3d)     0.00033       2.70891
   123    C    9  dxz    Ryd( 3d)     0.00021       2.19321
   124    C    9  dyz    Ryd( 3d)     0.00016       2.23299
   125    C    9  dx2y2  Ryd( 3d)     0.00030       2.64710
   126    C    9  dz2    Ryd( 3d)     0.00014       2.39355

   127    H   10  S      Val( 1S)     0.39244       0.21157
   128    H   10  S      Ryd( 2S)     0.00191       0.51203
   129    H   10  px     Ryd( 2p)     0.00012       1.95517
   130    H   10  py     Ryd( 2p)     0.00023       2.22500
   131    H   10  pz     Ryd( 2p)     0.00018       2.22092

   132    H   11  S      Val( 1S)     0.40726       0.19147
   133    H   11  S      Ryd( 2S)     0.00432       0.47750
   134    H   11  px     Ryd( 2p)     0.00033       2.50295
   135    H   11  py     Ryd( 2p)     0.00011       1.95120
   136    H   11  pz     Ryd( 2p)     0.00008       1.89092

   137    H   12  S      Val( 1S)     0.39332       0.20570
   138    H   12  S      Ryd( 2S)     0.00410       0.50057
   139    H   12  px     Ryd( 2p)     0.00016       2.00935
   140    H   12  py     Ryd( 2p)     0.00028       2.37760
   141    H   12  pz     Ryd( 2p)     0.00010       1.95109

   142    H   13  S      Val( 1S)     0.41534       0.20510
   143    H   13  S      Ryd( 2S)     0.00180       0.50315
   144    H   13  px     Ryd( 2p)     0.00011       1.99252
   145    H   13  py     Ryd( 2p)     0.00019       2.29751
   146    H   13  pz     Ryd( 2p)     0.00022       2.20124

   147    H   14  S      Val( 1S)     0.27262       0.24170
   148    H   14  S      Ryd( 2S)     0.00360       0.56489
   149    H   14  px     Ryd( 2p)     0.00076       1.98678
   150    H   14  py     Ryd( 2p)     0.00067       1.96291
   151    H   14  pz     Ryd( 2p)     0.00091       2.39844

   152    H   15  S      Val( 1S)     0.41060       0.23864
   153    H   15  S      Ryd( 2S)     0.00148       0.50298
   154    H   15  px     Ryd( 2p)     0.00010       2.24271
   155    H   15  py     Ryd( 2p)     0.00031       2.45540
   156    H   15  pz     Ryd( 2p)     0.00021       1.89500

   157    H   16  S      Val( 1S)     0.40755       0.25223
   158    H   16  S      Ryd( 2S)     0.00105       0.49838
   159    H   16  px     Ryd( 2p)     0.00016       2.31173
   160    H   16  py     Ryd( 2p)     0.00025       2.40296
   161    H   16  pz     Ryd( 2p)     0.00033       1.88007

   162    H   17  S      Val( 1S)     0.41108       0.24138
   163    H   17  S      Ryd( 2S)     0.00110       0.48576
   164    H   17  px     Ryd( 2p)     0.00037       2.54837
   165    H   17  py     Ryd( 2p)     0.00006       2.13893
   166    H   17  pz     Ryd( 2p)     0.00017       1.85993

   167    H   18  S      Val( 1S)     0.41011       0.24433
   168    H   18  S      Ryd( 2S)     0.00111       0.48933
   169    H   18  px     Ryd( 2p)     0.00011       2.21804
   170    H   18  py     Ryd( 2p)     0.00031       2.46004
   171    H   18  pz     Ryd( 2p)     0.00021       1.88529

   172    H   19  S      Val( 1S)     0.39954       0.26569
   173    H   19  S      Ryd( 2S)     0.00186       0.52554
   174    H   19  px     Ryd( 2p)     0.00018       2.35957
   175    H   19  py     Ryd( 2p)     0.00023       2.41371
   176    H   19  pz     Ryd( 2p)     0.00033       1.89602


 Summary of Natural Population Analysis:                  
                                                          
                                       Natural Population 
                Natural  -----------------------------------------------
    Atom  No    Charge         Core      Valence    Rydberg      Total
 -----------------------------------------------------------------------
      C    1   -0.31677      0.99959     2.31238    0.00480     3.31677
      C    2    0.07045      0.99944     1.91744    0.01267     2.92955
      O    3   -0.38459      0.99987     3.37917    0.00555     4.38459
      C    4   -0.07112      0.99940     2.06036    0.01136     3.07112
      C    5   -0.17724      0.99944     2.16541    0.01238     3.17724
      C    6   -0.41627      0.99947     2.39777    0.01903     3.41627
      C    7   -0.14144      0.99947     2.13162    0.01035     3.14144
      C    8   -0.18618      0.99947     2.17439    0.01232     3.18618
      C    9   -0.42688      0.99944     2.40659    0.02084     3.42688
      H   10    0.10513      0.00000     0.39244    0.00244     0.39487
      H   11    0.08790      0.00000     0.40726    0.00484     0.41210
      H   12    0.10204      0.00000     0.39332    0.00464     0.39796
      H   13    0.08234      0.00000     0.41534    0.00232     0.41766
      H   14    0.22143      0.00000     0.27262    0.00595     0.27857
      H   15    0.08730      0.00000     0.41060    0.00210     0.41270
      H   16    0.09066      0.00000     0.40755    0.00178     0.40934
      H   17    0.08722      0.00000     0.41108    0.00170     0.41278
      H   18    0.08816      0.00000     0.41011    0.00173     0.41184
      H   19    0.09785      0.00000     0.39954    0.00260     0.40215
 =======================================================================
   * Total *   -1.00000      8.99560    24.86500    0.13941    34.00000

                                 Natural Population      
 --------------------------------------------------------
   Core                       8.99560 ( 99.9511% of   9)
   Valence                   24.86500 ( 99.4600% of  25)
   Natural Minimal Basis     33.86059 ( 99.5900% of  34)
   Natural Rydberg Basis      0.13941 (  0.4100% of  34)
 --------------------------------------------------------

    Atom  No          Natural Electron Configuration
 ----------------------------------------------------------------------------
      C    1      [core]2S( 0.55)2p( 1.76)
      C    2      [core]2S( 0.45)2p( 1.46)3p( 0.01)
      O    3      [core]2S( 0.83)2p( 2.55)
      C    4      [core]2S( 0.43)2p( 1.63)3p( 0.01)
      C    5      [core]2S( 0.46)2p( 1.71)3p( 0.01)
      C    6      [core]2S( 0.46)2p( 1.94)3p( 0.02)
      C    7      [core]2S( 0.46)2p( 1.67)3p( 0.01)
      C    8      [core]2S( 0.46)2p( 1.71)3p( 0.01)
      C    9      [core]2S( 0.46)2p( 1.95)3p( 0.02)
      H   10            1S( 0.39)
      H   11            1S( 0.41)
      H   12            1S( 0.39)
      H   13            1S( 0.42)
      H   14            1S( 0.27)
      H   15            1S( 0.41)
      H   16            1S( 0.41)
      H   17            1S( 0.41)
      H   18            1S( 0.41)
      H   19            1S( 0.40)


 NATURAL BOND ORBITAL ANALYSIS, alpha spin orbitals:

                       Occupancies       Lewis Structure    Low   High
           Occ.    -------------------  -----------------   occ   occ
  Cycle   Thresh.   Lewis   Non-Lewis     CR  BD  3C  LP    (L)   (NL)   Dev
 =============================================================================
   1(1)    0.90    33.37635   0.62365      9  21   0   4     2      2    0.04
   2(2)    0.90    33.07970   0.92030      9  23   0   2     1      2    0.04
   3(3)    0.90    33.06875   0.93125      9  23   0   2     1      2    0.04
   4(4)    0.90    32.66603   1.33397      9  21   0   4     2      2    0.04
   5(5)    0.90    33.06875   0.93125      9  23   0   2     1      2    0.04
   6(6)    0.90    32.66603   1.33397      9  21   0   4     2      2    0.04
   7(7)    0.90    33.06875   0.93125      9  23   0   2     1      2    0.04
   8(8)    0.90    32.66603   1.33397      9  21   0   4     2      2    0.04
   9(9)    0.90    33.06875   0.93125      9  23   0   2     1      2    0.04
  10(1)    0.80    33.37653   0.62347      9  21   0   4     0      2    0.04
 -----------------------------------------------------------------------------

 Structure accepted: No low occupancy Lewis orbitals

 --------------------------------------------------------
   Core                      8.99561 ( 99.951% of   9)
   Valence Lewis            24.38092 ( 97.524% of  25)
  ==================       ============================
   Total Lewis              33.37653 ( 98.166% of  34)
  -----------------------------------------------------
   Valence non-Lewis         0.51843 (  1.525% of  34)
   Rydberg non-Lewis         0.10504 (  0.309% of  34)
  ==================       ============================
   Total non-Lewis           0.62347 (  1.834% of  34)
 --------------------------------------------------------


       (Occupancy)   Bond orbital/ Coefficients/ Hybrids
 ---------------------------------------------------------------------------------
     1. (0.98822) BD ( 1) C   1 - C   2  
                ( 50.81%)   0.7128* C   1 s( 30.40%)p 2.29( 69.56%)d 0.00(  0.04%)
                                            0.0006  0.5514  0.0016  0.3404 -0.0135
                                            0.2083 -0.0014 -0.7322 -0.0039  0.0035
                                           -0.0114 -0.0082  0.0008  0.0138
                ( 49.19%)   0.7013* C   2 s( 27.28%)p 2.66( 72.66%)d 0.00(  0.05%)
                                            0.0000  0.5221  0.0140 -0.3670 -0.0203
                                           -0.2102 -0.0026  0.7398 -0.0043  0.0046
                                           -0.0159 -0.0065  0.0036  0.0142
     2. (0.99382) BD ( 1) C   1 - H  10  
                ( 60.82%)   0.7799* C   1 s( 23.47%)p 3.26( 76.49%)d 0.00(  0.04%)
                                           -0.0000  0.4844 -0.0005  0.1520 -0.0060
                                            0.6093 -0.0057  0.6087  0.0072  0.0035
                                            0.0046  0.0171 -0.0082  0.0044
                ( 39.18%)   0.6259* H  10 s( 99.92%)p 0.00(  0.08%)
                                            0.9996 -0.0041 -0.0073 -0.0206 -0.0177
     3. (0.99404) BD ( 1) C   1 - H  11  
                ( 59.45%)   0.7710* C   1 s( 22.46%)p 3.45( 77.50%)d 0.00(  0.05%)
                                            0.0000 -0.4739 -0.0025  0.8730 -0.0018
                                            0.0852  0.0005  0.0736 -0.0099 -0.0035
                                           -0.0042 -0.0004 -0.0174  0.0109
                ( 40.55%)   0.6368* H  11 s( 99.93%)p 0.00(  0.07%)
                                           -0.9996  0.0050 -0.0268 -0.0014 -0.0038
     4. (0.99247) BD ( 1) C   1 - H  12  
                ( 60.55%)   0.7781* C   1 s( 23.65%)p 3.23( 76.31%)d 0.00(  0.04%)
                                            0.0000 -0.4863 -0.0000 -0.3132  0.0047
                                            0.7600  0.0002 -0.2955 -0.0111  0.0110
                                           -0.0045  0.0095  0.0115  0.0074
                ( 39.45%)   0.6281* H  12 s( 99.92%)p 0.00(  0.08%)
                                           -0.9996  0.0028  0.0127 -0.0235  0.0089
     5. (0.99599) BD ( 1) C   2 - O   3  
                ( 31.47%)   0.5610* C   2 s( 19.54%)p 4.10( 80.16%)d 0.01(  0.29%)
                                            0.0001 -0.4409 -0.0320  0.3887  0.0284
                                           -0.7511 -0.0198  0.2913  0.0174  0.0351
                                           -0.0133  0.0247  0.0240  0.0184
                ( 68.53%)   0.8278* O   3 s( 34.72%)p 1.88( 65.22%)d 0.00(  0.06%)
                                            0.0001 -0.5892 -0.0001 -0.3557  0.0051
                                            0.6926  0.0010 -0.2142 -0.0020  0.0210
                                            0.0007  0.0037  0.0075  0.0108
     6. (0.98498) BD ( 1) C   2 - C   4  
                ( 50.59%)   0.7113* C   2 s( 30.80%)p 2.24( 69.15%)d 0.00(  0.04%)
                                            0.0004  0.5549 -0.0100  0.8213 -0.0088
                                            0.1190 -0.0071  0.0496 -0.0138  0.0053
                                            0.0027 -0.0002  0.0178 -0.0087
                ( 49.41%)   0.7029* C   4 s( 29.93%)p 2.34( 70.03%)d 0.00(  0.04%)
                                            0.0002  0.5470 -0.0059 -0.8286  0.0153
                                           -0.0823  0.0053 -0.0811 -0.0116  0.0030
                                            0.0028  0.0007  0.0168 -0.0115
     7. (0.98858) BD ( 1) C   2 - H  13  
                ( 59.07%)   0.7686* C   2 s( 22.39%)p 3.46( 77.56%)d 0.00(  0.06%)
                                            0.0003 -0.4728  0.0178  0.1943  0.0036
                                            0.6112 -0.0197  0.6032 -0.0029 -0.0081
                                           -0.0052 -0.0186  0.0099 -0.0036
                ( 40.93%)   0.6397* H  13 s( 99.92%)p 0.00(  0.08%)
                                           -0.9996  0.0075 -0.0025 -0.0202 -0.0197
     8. (0.99429) BD ( 1) O   3 - H  14  
                ( 72.93%)   0.8540* O   3 s( 19.75%)p 4.06( 80.17%)d 0.00(  0.08%)
                                           -0.0002 -0.4440 -0.0202 -0.3326 -0.0017
                                           -0.3098 -0.0270  0.7704  0.0280 -0.0028
                                            0.0220  0.0032 -0.0073 -0.0156
                ( 27.07%)   0.5203* H  14 s( 99.62%)p 0.00(  0.38%)
                                           -0.9981  0.0095  0.0275  0.0225 -0.0500
     9. (0.98356) BD ( 1) C   4 - C   5  
                ( 50.84%)   0.7130* C   4 s( 35.01%)p 1.86( 64.96%)d 0.00(  0.03%)
                                           -0.0001  0.5917  0.0047  0.4708 -0.0014
                                           -0.6277 -0.0175 -0.1833 -0.0052 -0.0141
                                           -0.0032  0.0052 -0.0040 -0.0093
                ( 49.16%)   0.7012* C   5 s( 36.21%)p 1.76( 63.75%)d 0.00(  0.04%)
                                            0.0001  0.6017 -0.0011 -0.5036 -0.0206
                                            0.6172 -0.0072  0.0495 -0.0030 -0.0156
                                           -0.0015  0.0036 -0.0040 -0.0106
    10. (0.97181) BD ( 2) C   4 - C   5  
                ( 47.66%)   0.6903* C   4 s(  0.09%)p99.99( 99.82%)d 0.89(  0.08%)
                                            0.0001  0.0304 -0.0023 -0.0449  0.0059
                                           -0.2843  0.0049  0.9565 -0.0212 -0.0001
                                            0.0118 -0.0230 -0.0072 -0.0103
                ( 52.34%)   0.7235* C   5 s(  0.10%)p99.99( 99.83%)d 0.69(  0.07%)
                                            0.0000  0.0312 -0.0049 -0.1183  0.0086
                                           -0.2046  0.0092  0.9701 -0.0344  0.0026
                                           -0.0193  0.0161  0.0061  0.0037
    11. (0.98238) BD ( 1) C   4 - C   9  
                ( 51.07%)   0.7147* C   4 s( 34.93%)p 1.86( 65.04%)d 0.00(  0.03%)
                                           -0.0001  0.5910  0.0047  0.2982 -0.0047
                                            0.7193  0.0167  0.2090  0.0032  0.0093
                                            0.0039  0.0082 -0.0093 -0.0095
                ( 48.93%)   0.6995* C   9 s( 35.72%)p 1.80( 64.24%)d 0.00(  0.04%)
                                            0.0001  0.5977 -0.0012 -0.3406 -0.0245
                                           -0.6980 -0.0074 -0.1961 -0.0053  0.0111
                                            0.0034  0.0077 -0.0107 -0.0083
    12. (0.98658) BD ( 1) C   5 - C   6  
                ( 50.51%)   0.7107* C   5 s( 36.72%)p 1.72( 63.24%)d 0.00(  0.04%)
                                            0.0000  0.6058  0.0159  0.7881  0.0209
                                            0.0458 -0.0358  0.0863 -0.0062  0.0035
                                            0.0044  0.0016  0.0153 -0.0110
                ( 49.49%)   0.7035* C   6 s( 36.24%)p 1.76( 63.72%)d 0.00(  0.04%)
                                            0.0000  0.6020  0.0065 -0.7846 -0.0207
                                           -0.1081 -0.0385 -0.0890 -0.0120  0.0020
                                            0.0034  0.0004  0.0162 -0.0095
    13. (0.99035) BD ( 1) C   5 - H  15  
                ( 59.02%)   0.7682* C   5 s( 26.89%)p 2.72( 73.08%)d 0.00(  0.04%)
                                            0.0003 -0.5183  0.0137  0.3309 -0.0086
                                            0.7577  0.0063  0.2170  0.0016 -0.0111
                                           -0.0032 -0.0078  0.0102  0.0079
                ( 40.98%)   0.6402* H  15 s( 99.92%)p 0.00(  0.08%)
                                           -0.9996  0.0029 -0.0106 -0.0245 -0.0073
    14. (0.98704) BD ( 1) C   6 - C   7  
                ( 49.88%)   0.7063* C   6 s( 36.20%)p 1.76( 63.76%)d 0.00(  0.04%)
                                            0.0000  0.6017  0.0067  0.3416  0.0447
                                            0.6909  0.0091  0.2036  0.0062  0.0106
                                            0.0031  0.0075 -0.0111 -0.0077
                ( 50.12%)   0.7079* C   7 s( 36.37%)p 1.75( 63.59%)d 0.00(  0.04%)
                                            0.0000  0.6030  0.0087 -0.2790  0.0287
                                           -0.7179 -0.0285 -0.2023 -0.0045  0.0113
                                            0.0037  0.0083 -0.0095 -0.0101
    15. (0.99026) BD ( 1) C   6 - H  16  
                ( 59.27%)   0.7698* C   6 s( 27.50%)p 2.64( 72.48%)d 0.00(  0.03%)
                                           -0.0003  0.5241 -0.0181  0.5091  0.0047
                                           -0.6698 -0.0063 -0.1300 -0.0007 -0.0136
                                           -0.0028  0.0029 -0.0040 -0.0067
                ( 40.73%)   0.6382* H  16 s( 99.93%)p 0.00(  0.07%)
                                            0.9996 -0.0043 -0.0162  0.0210  0.0039
    16. (0.98755) BD ( 1) C   7 - C   8  
                ( 49.99%)   0.7070* C   7 s( 36.05%)p 1.77( 63.91%)d 0.00(  0.04%)
                                            0.0000  0.6004  0.0060 -0.4427  0.0197
                                            0.6629  0.0317  0.0461  0.0126 -0.0155
                                           -0.0015  0.0022 -0.0039 -0.0108
                ( 50.01%)   0.7072* C   8 s( 36.01%)p 1.78( 63.95%)d 0.00(  0.04%)
                                            0.0001  0.6001  0.0066  0.5140  0.0392
                                           -0.5843  0.0064 -0.1795  0.0085 -0.0149
                                           -0.0041  0.0053 -0.0042 -0.0091
    17. (0.99037) BD ( 2) C   7 - C   8  
                ( 47.30%)   0.6877* C   7 s(  0.22%)p99.99( 99.70%)d 0.37(  0.08%)
                                            0.0000  0.0467  0.0007 -0.1184  0.0042
                                           -0.1889  0.0114  0.9726 -0.0352 -0.0001
                                           -0.0130  0.0230  0.0068  0.0075
                ( 52.70%)   0.7260* C   8 s(  0.21%)p99.99( 99.73%)d 0.31(  0.06%)
                                           -0.0000  0.0457  0.0009 -0.0452  0.0061
                                           -0.2862  0.0105  0.9547 -0.0401 -0.0041
                                            0.0180 -0.0155 -0.0060 -0.0051
    18. (0.99088) BD ( 1) C   7 - H  17  
                ( 58.95%)   0.7678* C   7 s( 27.27%)p 2.67( 72.69%)d 0.00(  0.04%)
                                           -0.0003  0.5220 -0.0129  0.8432 -0.0024
                                            0.0841 -0.0011  0.0939 -0.0004  0.0029
                                            0.0035  0.0006  0.0158 -0.0096
                ( 41.05%)   0.6407* H  17 s( 99.92%)p 0.00(  0.08%)
                                            0.9996 -0.0018 -0.0276 -0.0032 -0.0032
    19. (0.98639) BD ( 1) C   8 - C   9  
                ( 49.86%)   0.7061* C   8 s( 36.54%)p 1.74( 63.42%)d 0.00(  0.04%)
                                            0.0001  0.6044  0.0078 -0.7896 -0.0203
                                           -0.0497  0.0353 -0.0812  0.0072  0.0037
                                            0.0040  0.0015  0.0155 -0.0114
                ( 50.14%)   0.7081* C   9 s( 36.41%)p 1.75( 63.55%)d 0.00(  0.04%)
                                            0.0000  0.6032  0.0155  0.7829  0.0231
                                            0.1062  0.0395  0.0955  0.0118  0.0019
                                            0.0032  0.0003  0.0162 -0.0093
    20. (0.99072) BD ( 1) C   8 - H  18  
                ( 59.04%)   0.7684* C   8 s( 27.16%)p 2.68( 72.81%)d 0.00(  0.03%)
                                           -0.0003  0.5209 -0.0142  0.3286 -0.0015
                                            0.7568 -0.0003  0.2175 -0.0003  0.0108
                                            0.0031  0.0073 -0.0104 -0.0077
                ( 40.96%)   0.6400* H  18 s( 99.92%)p 0.00(  0.08%)
                                            0.9996 -0.0023 -0.0111 -0.0245 -0.0070
    21. (0.98948) BD ( 1) C   9 - H  19  
                ( 60.11%)   0.7753* C   9 s( 27.82%)p 2.59( 72.15%)d 0.00(  0.03%)
                                           -0.0004  0.5271 -0.0188 -0.5114 -0.0029
                                            0.6678  0.0144  0.1174  0.0044 -0.0137
                                           -0.0024  0.0026 -0.0033 -0.0069
                ( 39.89%)   0.6316* H  19 s( 99.93%)p 0.00(  0.07%)
                                            0.9996 -0.0058  0.0174 -0.0207 -0.0037
    22. (0.99959) CR ( 1) C   1           s(100.00%)p 0.00(  0.00%)
                                            1.0000 -0.0003 -0.0000 -0.0002  0.0000
                                           -0.0001  0.0000  0.0005  0.0000 -0.0000
                                            0.0000  0.0000 -0.0000 -0.0000
    23. (0.99945) CR ( 1) C   2           s(100.00%)p 0.00(  0.00%)
                                            1.0000 -0.0001  0.0000 -0.0004  0.0000
                                           -0.0002  0.0000 -0.0002  0.0000 -0.0000
                                            0.0000  0.0000 -0.0000  0.0000
    24. (0.99987) CR ( 1) O   3           s(100.00%)p 0.00(  0.00%)
                                            1.0000 -0.0001 -0.0000  0.0001 -0.0000
                                           -0.0001 -0.0000  0.0002  0.0000 -0.0000
                                            0.0000  0.0000 -0.0000 -0.0000
    25. (0.99940) CR ( 1) C   4           s(100.00%)p 0.00(  0.00%)
                                            1.0000  0.0000  0.0000  0.0002 -0.0000
                                            0.0001 -0.0000 -0.0001  0.0000 -0.0000
                                           -0.0000  0.0000 -0.0000  0.0000
    26. (0.99944) CR ( 1) C   5           s(100.00%)p 0.00(  0.00%)
                                            1.0000  0.0001 -0.0000 -0.0001  0.0000
                                           -0.0003  0.0000 -0.0001  0.0000  0.0000
                                            0.0000  0.0000 -0.0000 -0.0000
    27. (0.99947) CR ( 1) C   6           s(100.00%)p 0.00(  0.00%)
                                            1.0000  0.0001 -0.0000  0.0002  0.0000
                                           -0.0002 -0.0000 -0.0001  0.0000 -0.0000
                                           -0.0000  0.0000 -0.0000 -0.0000
    28. (0.99947) CR ( 1) C   7           s(100.00%)p 0.00(  0.00%)
                                            1.0000  0.0001 -0.0000  0.0003 -0.0000
                                            0.0000 -0.0000  0.0000 -0.0000  0.0000
                                            0.0000 -0.0000  0.0000 -0.0000
    29. (0.99947) CR ( 1) C   8           s(100.00%)p 0.00(  0.00%)
                                            1.0000  0.0001 -0.0000  0.0001 -0.0000
                                            0.0003 -0.0000  0.0001 -0.0000  0.0000
                                            0.0000  0.0000 -0.0000 -0.0000
    30. (0.99945) CR ( 1) C   9           s(100.00%)p 0.00(  0.00%)
                                            1.0000  0.0001 -0.0000 -0.0002  0.0000
                                            0.0003  0.0000  0.0000  0.0000 -0.0000
                                           -0.0000  0.0000 -0.0000 -0.0000
    31. (0.99031) LP ( 1) O   3           s( 45.02%)p 1.22( 54.95%)d 0.00(  0.03%)
                                            0.0001  0.6709 -0.0080 -0.6002  0.0077
                                            0.3444 -0.0033  0.2657 -0.0024  0.0099
                                            0.0085 -0.0088 -0.0064  0.0050
    32. (0.97776) LP ( 2) O   3           s(  0.51%)p99.99( 99.44%)d 0.09(  0.05%)
                                           -0.0001  0.0711 -0.0078  0.6338 -0.0110
                                            0.5520 -0.0053  0.5365 -0.0113  0.0019
                                            0.0013 -0.0122  0.0149 -0.0093
    33. (0.82472) LP ( 1) C   6           s(  0.00%)p 1.00(100.00%)d 0.00(  0.00%)
                                            0.0001 -0.0008  0.0009 -0.0761  0.0058
                                           -0.2457  0.0172  0.9639 -0.0661 -0.0001
                                           -0.0006  0.0024  0.0007  0.0008
    34. (0.82836) LP ( 1) C   9           s(  0.00%)p 1.00(100.00%)d 0.00(  0.00%)
                                            0.0000 -0.0026  0.0041 -0.0844  0.0051
                                           -0.2323  0.0168  0.9664 -0.0682  0.0010
                                           -0.0007 -0.0029 -0.0002 -0.0018
    35. (0.00145) RY*( 1) C   1           s( 12.24%)p 6.95( 85.07%)d 0.22(  2.69%)
                                            0.0000  0.0059  0.3498 -0.0003 -0.1023
                                            0.0033  0.8241  0.0082 -0.4012  0.0250
                                            0.0125 -0.1331  0.0257 -0.0882
    36. (0.00137) RY*( 2) C   1           s( 11.67%)p 6.81( 79.45%)d 0.76(  8.88%)
                                           -0.0000  0.0092  0.3415  0.0140  0.8876
                                            0.0042 -0.0240 -0.0027  0.0764  0.0497
                                           -0.1289  0.0006  0.1703 -0.2018
    37. (0.00048) RY*( 3) C   1           s( 11.64%)p 6.15( 71.57%)d 1.44( 16.79%)
                                            0.0000  0.0057  0.3412 -0.0048 -0.0335
                                           -0.0111 -0.4299  0.0037 -0.7277 -0.1736
                                            0.0356  0.3101  0.0604  0.1916
    38. (0.00015) RY*( 4) C   1           s( 55.97%)p 0.47( 26.31%)d 0.32( 17.72%)
                                           -0.0000 -0.0099  0.7481 -0.0034 -0.2185
                                            0.0044 -0.1172 -0.0086  0.4489 -0.1117
                                            0.2881 -0.0198 -0.2824  0.0386
    39. (0.00004) RY*( 5) C   1           s(  3.75%)p 4.12( 15.44%)d21.57( 80.81%)
    40. (0.00004) RY*( 6) C   1           s(  0.25%)p54.67( 13.49%)d99.99( 86.26%)
    41. (0.00001) RY*( 7) C   1           s(  2.67%)p 1.61(  4.31%)d34.78( 93.02%)
    42. (0.00001) RY*( 8) C   1           s(  0.85%)p 2.75(  2.34%)d99.99( 96.81%)
    43. (0.00000) RY*( 9) C   1           s(  0.98%)p 2.21(  2.16%)d98.80( 96.85%)
    44. (0.00420) RY*( 1) C   2           s(  0.06%)p99.99( 96.59%)d56.56(  3.35%)
                                            0.0000  0.0162  0.0182 -0.0186  0.2634
                                           -0.0013 -0.9320 -0.0197 -0.1650 -0.1164
                                           -0.0648 -0.0799  0.0938 -0.0242
    45. (0.00215) RY*( 2) C   2           s( 14.45%)p 4.85( 70.02%)d 1.07( 15.53%)
                                           -0.0000 -0.0204  0.3796  0.0153 -0.7893
                                           -0.0166 -0.2422 -0.0207  0.1330  0.2155
                                           -0.2726 -0.1638 -0.0769  0.0421
    46. (0.00114) RY*( 3) C   2           s(  7.65%)p 7.43( 56.85%)d 4.64( 35.50%)
                                           -0.0000  0.0186  0.2760 -0.0033  0.2354
                                            0.0124 -0.0156 -0.0130  0.7159  0.0490
                                            0.1314 -0.1835  0.4573  0.3043
    47. (0.00080) RY*( 4) C   2           s( 13.60%)p 1.45( 19.75%)d 4.90( 66.65%)
                                           -0.0000 -0.0178  0.3684  0.0157 -0.0593
                                           -0.0462  0.1114  0.0023 -0.4233 -0.2484
                                            0.5237 -0.5632  0.0620  0.0976
    48. (0.00054) RY*( 5) C   2           s(  3.15%)p 4.94( 15.58%)d25.79( 81.27%)
                                           -0.0000  0.0107  0.1772  0.0115  0.3927
                                            0.0101  0.0222 -0.0037 -0.0289  0.4940
                                           -0.1518 -0.2677 -0.6024  0.3333
    49. (0.00046) RY*( 6) C   2           s( 41.71%)p 0.47( 19.64%)d 0.93( 38.65%)
                                           -0.0000 -0.0015  0.6458  0.0035  0.2772
                                           -0.0105  0.1884 -0.0107 -0.2895  0.0139
                                           -0.4484  0.2190  0.2932 -0.2266
    50. (0.00025) RY*( 7) C   2           s( 16.26%)p 0.78( 12.69%)d 4.37( 71.05%)
                                           -0.0000  0.0007  0.4032  0.0243  0.0481
                                           -0.0242 -0.0785  0.0178  0.3419 -0.4429
                                            0.2446  0.3122 -0.5552 -0.2211
    51. (0.00015) RY*( 8) C   2           s(  0.02%)p99.99(  3.65%)d99.99( 96.34%)
                                           -0.0000 -0.0036  0.0135  0.0109 -0.0866
                                            0.0081  0.0271 -0.0082 -0.1672 -0.4315
                                           -0.2133  0.2786 -0.0197  0.8085
    52. (0.00004) RY*( 9) C   2           s(  3.08%)p 1.85(  5.70%)d29.60( 91.21%)
    53. (0.00088) RY*( 1) O   3           s(  3.75%)p23.96( 89.78%)d 1.73(  6.47%)
                                            0.0000  0.0010  0.1936  0.0095  0.6961
                                            0.0042  0.4037  0.0094  0.5002 -0.0800
                                            0.0896 -0.0923  0.1967  0.0555
    54. (0.00073) RY*( 2) O   3           s( 33.34%)p 1.67( 55.61%)d 0.33( 11.05%)
                                           -0.0000  0.0043  0.5774  0.0004 -0.5187
                                            0.0051 -0.0400  0.0022  0.5342  0.1489
                                           -0.0137 -0.2256 -0.0953  0.1678
    55. (0.00021) RY*( 3) O   3           s( 56.18%)p 0.67( 37.70%)d 0.11(  6.12%)
                                            0.0000 -0.0033  0.7496 -0.0054  0.3086
                                           -0.0007 -0.3550  0.0158 -0.3943 -0.0781
                                           -0.0416  0.2052  0.0140 -0.1051
    56. (0.00003) RY*( 4) O   3           s(  5.08%)p15.61( 79.25%)d 3.09( 15.67%)
    57. (0.00001) RY*( 5) O   3           s(  0.56%)p16.25(  9.05%)d99.99( 90.39%)
    58. (0.00000) RY*( 6) O   3           s(  0.13%)p10.48(  1.34%)d99.99( 98.53%)
    59. (0.00001) RY*( 7) O   3           s(  0.05%)p99.99( 10.80%)d99.99( 89.15%)
    60. (0.00001) RY*( 8) O   3           s(  0.30%)p34.09( 10.28%)d99.99( 89.42%)
    61. (0.00000) RY*( 9) O   3           s(  0.60%)p10.71(  6.42%)d99.99( 92.98%)
    62. (0.00370) RY*( 1) C   4           s(  4.76%)p17.81( 84.80%)d 2.19( 10.44%)
                                            0.0000  0.0090  0.2180 -0.0168 -0.2579
                                           -0.0097 -0.2174  0.0277  0.8562 -0.0531
                                           -0.0815  0.2667  0.0479  0.1466
    63. (0.00288) RY*( 2) C   4           s( 16.67%)p 4.69( 78.11%)d 0.31(  5.22%)
                                            0.0000 -0.0047  0.4083  0.0118  0.8671
                                            0.0043 -0.1127  0.0018  0.1283  0.0772
                                            0.0642  0.0117  0.2038 -0.0209
    64. (0.00185) RY*( 3) C   4           s(  0.02%)p99.99( 96.83%)d99.99(  3.16%)
                                           -0.0000  0.0009  0.0132 -0.0078 -0.0787
                                            0.0203 -0.9458  0.0044 -0.2589  0.1125
                                            0.0679  0.0264 -0.1151  0.0187
    65. (0.00078) RY*( 4) C   4           s( 30.89%)p 0.16(  4.86%)d 2.08( 64.25%)
                                           -0.0000  0.0005  0.5558 -0.0084 -0.2084
                                            0.0025  0.0079 -0.0156  0.0694  0.0587
                                           -0.1285 -0.6808 -0.2407 -0.3180
    66. (0.00069) RY*( 5) C   4           s( 46.87%)p 0.49( 22.78%)d 0.65( 30.35%)
                                           -0.0000 -0.0044  0.6846 -0.0091 -0.2336
                                           -0.0049  0.1564  0.0043 -0.3855 -0.0837
                                            0.1014  0.4934 -0.0561  0.1990
    67. (0.00012) RY*( 6) C   4           s(  0.17%)p18.63(  3.20%)d99.99( 96.63%)
                                            0.0000 -0.0005  0.0414  0.0046 -0.0391
                                            0.0052 -0.0654  0.0141 -0.1609  0.0018
                                           -0.8862  0.0611  0.4200 -0.0297
    68. (0.00011) RY*( 7) C   4           s(  0.00%)p 1.00(  2.26%)d43.23( 97.74%)
                                            0.0000  0.0015  0.0058  0.0056 -0.0891
                                           -0.0192  0.1162 -0.0021  0.0277  0.9832
                                            0.0144  0.0860  0.0368  0.0408
    69. (0.00007) RY*( 8) C   4           s(  0.60%)p11.40(  6.84%)d99.99( 92.56%)
    70. (0.00001) RY*( 9) C   4           s(  0.05%)p 8.76(  0.48%)d99.99( 99.47%)
    71. (0.00459) RY*( 1) C   5           s(  0.94%)p92.36( 86.55%)d13.36( 12.52%)
                                            0.0000 -0.0013  0.0968 -0.0053 -0.2404
                                           -0.0143 -0.2996  0.0393  0.8462 -0.0994
                                            0.3340 -0.0353 -0.0211  0.0452
    72. (0.00285) RY*( 2) C   5           s(  0.37%)p99.99( 93.61%)d16.15(  6.02%)
                                            0.0000 -0.0216  0.0571 -0.0081 -0.4944
                                           -0.0143 -0.7353 -0.0068 -0.3881 -0.1484
                                           -0.0893 -0.0633  0.1617 -0.0005
    73. (0.00127) RY*( 3) C   5           s(  3.70%)p25.30( 93.71%)d 0.70(  2.59%)
                                           -0.0000  0.0190  0.1915  0.0254 -0.7895
                                           -0.0144  0.5585  0.0004 -0.0304  0.1218
                                            0.0010 -0.0068  0.0972 -0.0395
    74. (0.00049) RY*( 4) C   5           s( 93.27%)p 0.05(  4.50%)d 0.02(  2.23%)
                                            0.0000 -0.0048  0.9658 -0.0220  0.2079
                                           -0.0078 -0.0278 -0.0042 -0.0211 -0.0683
                                           -0.1086  0.0476  0.0113 -0.0584
    75. (0.00030) RY*( 5) C   5           s(  0.63%)p17.62( 11.17%)d99.99( 88.20%)
                                            0.0000 -0.0007  0.0796 -0.0022  0.0446
                                           -0.0040  0.0807  0.0115 -0.3210 -0.1869
                                            0.7915 -0.4202 -0.1943 -0.0791
    76. (0.00006) RY*( 6) C   5           s(  0.39%)p 7.42(  2.93%)d99.99( 96.67%)
    77. (0.00002) RY*( 7) C   5           s(  0.51%)p 8.03(  4.13%)d99.99( 95.36%)
    78. (0.00001) RY*( 8) C   5           s(  0.01%)p99.99(  2.40%)d99.99( 97.59%)
    79. (0.00001) RY*( 9) C   5           s(  0.24%)p 4.57(  1.11%)d99.99( 98.65%)
    80. (0.00800) RY*( 1) C   6           s(  0.02%)p99.99( 98.34%)d93.93(  1.64%)
                                            0.0000  0.0001  0.0132  0.0060  0.0795
                                            0.0163  0.2429 -0.0655 -0.9558 -0.0143
                                            0.0865 -0.0851 -0.0276 -0.0267
    81. (0.00258) RY*( 2) C   6           s(  0.15%)p99.99( 93.50%)d41.78(  6.35%)
                                            0.0000 -0.0259  0.0291  0.0101  0.5383
                                           -0.0076 -0.7880 -0.0010 -0.1552  0.2329
                                            0.0575 -0.0124  0.0660  0.0380
    82. (0.00128) RY*( 3) C   6           s(  0.13%)p99.99( 98.20%)d12.97(  1.67%)
                                           -0.0000  0.0021  0.0358  0.0439 -0.8164
                                            0.0315 -0.5218  0.0119 -0.2006  0.0202
                                           -0.0069  0.0345 -0.1225  0.0026
    83. (0.00044) RY*( 4) C   6           s( 95.71%)p 0.01(  0.64%)d 0.04(  3.65%)
                                            0.0000  0.0016  0.9783  0.0116 -0.0122
                                           -0.0189  0.0693 -0.0040  0.0303  0.1412
                                            0.0731  0.0546  0.0540 -0.0729
    84. (0.00020) RY*( 5) C   6           s(  0.06%)p 0.21(  0.01%)d99.99( 99.92%)
                                           -0.0000  0.0000  0.0253  0.0004  0.0002
                                           -0.0005  0.0052  0.0003 -0.0103  0.2404
                                           -0.7335 -0.5137 -0.0704 -0.3668
    85. (0.00006) RY*( 6) C   6           s(  0.00%)p 1.00(  1.68%)d58.52( 98.32%)
    86. (0.00002) RY*( 7) C   6           s(  3.95%)p 0.92(  3.64%)d23.40( 92.41%)
    87. (0.00000) RY*( 8) C   6           s(  0.00%)p 1.00(  1.72%)d57.25( 98.28%)
    88. (0.00000) RY*( 9) C   6           s(  0.03%)p83.81(  2.32%)d99.99( 97.66%)
    89. (0.00295) RY*( 1) C   7           s(  0.00%)p 1.00( 75.12%)d 0.33( 24.88%)
                                           -0.0000  0.0014  0.0021  0.0025  0.0239
                                            0.0104  0.2051 -0.0425 -0.8406 -0.0497
                                            0.0590  0.4301  0.1214  0.2078
    90. (0.00259) RY*( 2) C   7           s(  0.12%)p99.99( 92.68%)d60.21(  7.20%)
                                           -0.0000  0.0265  0.0222 -0.0241 -0.9538
                                           -0.0032 -0.1106 -0.0010 -0.0643  0.0571
                                            0.0393 -0.0615  0.2457 -0.0554
    91. (0.00131) RY*( 3) C   7           s(  0.00%)p 1.00( 98.45%)d 0.02(  1.55%)
                                            0.0000  0.0012  0.0036  0.0055 -0.1258
                                           -0.0404  0.9566 -0.0095  0.2275  0.1179
                                            0.0271  0.0100 -0.0267  0.0060
    92. (0.00045) RY*( 4) C   7           s( 95.91%)p 0.00(  0.10%)d 0.04(  3.99%)
                                            0.0000 -0.0029  0.9793  0.0188 -0.0252
                                            0.0038 -0.0062  0.0022  0.0023 -0.0465
                                           -0.0202  0.0774 -0.1663 -0.0603
    93. (0.00028) RY*( 5) C   7           s(  0.01%)p99.99( 21.66%)d99.99( 78.33%)
                                            0.0000 -0.0000  0.0102 -0.0003  0.0373
                                           -0.0016  0.1073  0.0072 -0.4512  0.0084
                                            0.2568 -0.7543 -0.2279 -0.3106
    94. (0.00007) RY*( 6) C   7           s(  0.01%)p 1.00(  1.59%)d61.81( 98.40%)
    95. (0.00002) RY*( 7) C   7           s(  3.93%)p 1.11(  4.38%)d23.36( 91.70%)
    96. (0.00000) RY*( 8) C   7           s(  0.01%)p 1.00(  3.32%)d29.15( 96.68%)
    97. (0.00000) RY*( 9) C   7           s(  0.11%)p26.80(  2.82%)d99.99( 97.08%)
    98. (0.00426) RY*( 1) C   8           s(  0.00%)p 1.00( 86.96%)d 0.15( 13.04%)
                                            0.0000 -0.0006  0.0053 -0.0038 -0.0677
                                           -0.0104 -0.2128  0.0448  0.9042  0.0790
                                           -0.3467  0.0250  0.0382 -0.0431
    99. (0.00268) RY*( 2) C   8           s(  0.12%)p99.99( 93.13%)d57.58(  6.75%)
                                           -0.0000  0.0272 -0.0208 -0.0117 -0.3417
                                           -0.0195 -0.8720 -0.0054 -0.2316  0.1844
                                            0.0294  0.0717 -0.1644 -0.0215
   100. (0.00137) RY*( 3) C   8           s(  0.02%)p99.99( 98.41%)d65.52(  1.57%)
                                            0.0000  0.0004  0.0155  0.0396 -0.9229
                                           -0.0189  0.3608 -0.0014  0.0151 -0.0728
                                           -0.0264  0.0200 -0.0961 -0.0067
   101. (0.00043) RY*( 4) C   8           s( 95.60%)p 0.01(  0.48%)d 0.04(  3.92%)
                                            0.0000 -0.0012  0.9777  0.0070 -0.0071
                                            0.0175 -0.0633  0.0043 -0.0202 -0.1437
                                           -0.0078  0.0001  0.1017 -0.0901
   102. (0.00025) RY*( 5) C   8           s(  0.00%)p 1.00( 10.51%)d 8.51( 89.49%)
                                            0.0000 -0.0000  0.0033 -0.0006  0.0258
                                           -0.0024  0.0796  0.0095 -0.3131  0.1577
                                           -0.7893  0.4534  0.1882  0.0777
   103. (0.00007) RY*( 6) C   8           s(  0.07%)p23.29(  1.57%)d99.99( 98.36%)
   104. (0.00002) RY*( 7) C   8           s(  4.23%)p 0.97(  4.09%)d21.70( 91.68%)
   105. (0.00000) RY*( 8) C   8           s(  0.01%)p 1.00(  2.52%)d38.74( 97.47%)
   106. (0.00000) RY*( 9) C   8           s(  0.04%)p63.58(  2.42%)d99.99( 97.55%)
   107. (0.00902) RY*( 1) C   9           s(  0.06%)p99.99( 98.34%)d28.15(  1.60%)
                                            0.0000 -0.0000  0.0239  0.0058  0.0605
                                            0.0186  0.2356 -0.0670 -0.9588  0.0217
                                           -0.0877  0.0795  0.0328  0.0214
   108. (0.00302) RY*( 2) C   9           s(  2.15%)p43.38( 93.48%)d 2.03(  4.36%)
                                            0.0000 -0.0153  0.1460  0.0042 -0.8327
                                            0.0089  0.4856  0.0029  0.0735  0.1855
                                            0.0455 -0.0028  0.0813  0.0234
   109. (0.00161) RY*( 3) C   9           s(  4.27%)p21.84( 93.19%)d 0.60(  2.54%)
                                            0.0000  0.0220  0.2054  0.0309 -0.4764
                                            0.0247 -0.8086  0.0088 -0.2224 -0.1258
                                           -0.0217 -0.0042  0.0899 -0.0320
   110. (0.00050) RY*( 4) C   9           s( 92.35%)p 0.07(  6.27%)d 0.01(  1.38%)
                                            0.0000 -0.0018  0.9610 -0.0294  0.2289
                                            0.0060  0.0769 -0.0037  0.0590  0.0748
                                            0.0074  0.0433 -0.0488 -0.0625
   111. (0.00020) RY*( 5) C   9           s(  0.02%)p 2.70(  0.05%)d99.99( 99.93%)
                                            0.0000 -0.0002  0.0138 -0.0008  0.0109
                                           -0.0003  0.0091  0.0014 -0.0175 -0.2304
                                            0.7452  0.5098  0.0730  0.3545
   112. (0.00006) RY*( 6) C   9           s(  0.32%)p 6.74(  2.16%)d99.99( 97.52%)
   113. (0.00003) RY*( 7) C   9           s(  0.63%)p 5.50(  3.49%)d99.99( 95.88%)
   114. (0.00001) RY*( 8) C   9           s(  0.10%)p15.21(  1.50%)d99.99( 98.40%)
   115. (0.00001) RY*( 9) C   9           s(  0.14%)p11.01(  1.58%)d99.99( 98.28%)
   116. (0.00192) RY*( 1) H  10           s( 99.62%)p 0.00(  0.38%)
                                            0.0057  0.9981  0.0227  0.0242  0.0519
   117. (0.00011) RY*( 2) H  10           s(  0.02%)p99.99( 99.98%)
                                            0.0002  0.0156 -0.9067  0.4105 -0.0953
   118. (0.00007) RY*( 3) H  10           s(  0.01%)p 1.00( 99.99%)
   119. (0.00003) RY*( 4) H  10           s(  0.42%)p99.99( 99.58%)
   120. (0.00436) RY*( 1) H  11           s( 99.72%)p 0.00(  0.28%)
                                            0.0059  0.9986 -0.0406  0.0015  0.0341
   121. (0.00011) RY*( 2) H  11           s(  0.01%)p99.99( 99.99%)
                                           -0.0006  0.0109  0.0989 -0.9821 -0.1598
   122. (0.00007) RY*( 3) H  11           s(  0.09%)p99.99( 99.91%)
   123. (0.00003) RY*( 4) H  11           s(  0.25%)p99.99( 99.75%)
   124. (0.00413) RY*( 1) H  12           s( 99.53%)p 0.00(  0.47%)
                                            0.0043  0.9976  0.0617 -0.0299  0.0037
   125. (0.00011) RY*( 2) H  12           s(  0.10%)p99.99( 99.90%)
                                           -0.0002  0.0319 -0.7537 -0.5391 -0.3746
   126. (0.00007) RY*( 3) H  12           s(  0.12%)p99.99( 99.88%)
   127. (0.00003) RY*( 4) H  12           s(  0.33%)p99.99( 99.67%)
   128. (0.00182) RY*( 1) H  13           s( 99.82%)p 0.00(  0.18%)
                                            0.0086  0.9991 -0.0145 -0.0237 -0.0321
   129. (0.00011) RY*( 2) H  13           s(  0.01%)p 1.00( 99.99%)
                                            0.0005  0.0084  0.9620  0.1050 -0.2518
   130. (0.00005) RY*( 3) H  13           s(  0.07%)p99.99( 99.93%)
   131. (0.00002) RY*( 4) H  13           s(  0.18%)p99.99( 99.82%)
   132. (0.00368) RY*( 1) H  14           s( 98.93%)p 0.01(  1.07%)
                                            0.0150  0.9945 -0.0048  0.0551 -0.0876
   133. (0.00081) RY*( 2) H  14           s(  0.02%)p99.99( 99.98%)
                                            0.0060  0.0141  0.6366  0.5896  0.4969
   134. (0.00048) RY*( 3) H  14           s(  0.18%)p99.99( 99.82%)
                                            0.0039  0.0418  0.6862 -0.7259 -0.0190
   135. (0.00002) RY*( 4) H  14           s(  1.25%)p78.96( 98.75%)
   136. (0.00151) RY*( 1) H  15           s( 98.04%)p 0.02(  1.96%)
                                            0.0051  0.9901 -0.0636 -0.0875  0.0890
   137. (0.00019) RY*( 2) H  15           s(  1.20%)p82.64( 98.80%)
                                            0.0019  0.1093  0.0737  0.1944 -0.9720
   138. (0.00005) RY*( 3) H  15           s(  0.09%)p99.99( 99.91%)
   139. (0.00003) RY*( 4) H  15           s(  0.76%)p99.99( 99.24%)
   140. (0.00106) RY*( 1) H  16           s( 98.96%)p 0.01(  1.04%)
                                            0.0069  0.9948  0.0624 -0.0718 -0.0370
   141. (0.00034) RY*( 2) H  16           s(  0.05%)p99.99( 99.95%)
                                            0.0004  0.0227 -0.0735 -0.2477  0.9658
   142. (0.00003) RY*( 3) H  16           s(  0.66%)p99.99( 99.34%)
   143. (0.00004) RY*( 4) H  16           s(  0.40%)p99.99( 99.60%)
   144. (0.00111) RY*( 1) H  17           s( 98.92%)p 0.01(  1.08%)
                                            0.0047  0.9946  0.1007  0.0108  0.0238
   145. (0.00017) RY*( 2) H  17           s(  0.01%)p99.99( 99.99%)
                                            0.0003  0.0113  0.0933  0.2290 -0.9689
   146. (0.00005) RY*( 3) H  17           s(  0.00%)p 1.00(100.00%)
   147. (0.00003) RY*( 4) H  17           s(  1.14%)p86.40( 98.86%)
   148. (0.00112) RY*( 1) H  18           s( 98.85%)p 0.01(  1.15%)
                                            0.0052  0.9942  0.0442  0.0808  0.0553
   149. (0.00020) RY*( 2) H  18           s(  0.08%)p99.99( 99.92%)
                                            0.0006  0.0285  0.0970  0.2548 -0.9617
   150. (0.00005) RY*( 3) H  18           s(  0.01%)p 1.00( 99.99%)
   151. (0.00003) RY*( 4) H  18           s(  1.14%)p86.71( 98.86%)
   152. (0.00188) RY*( 1) H  19           s( 99.05%)p 0.01(  0.95%)
                                            0.0073  0.9952 -0.0588  0.0334 -0.0702
   153. (0.00034) RY*( 2) H  19           s(  0.50%)p99.99( 99.50%)
                                            0.0009  0.0705 -0.0891 -0.2233  0.9681
   154. (0.00004) RY*( 3) H  19           s(  0.07%)p99.99( 99.93%)
   155. (0.00004) RY*( 4) H  19           s(  0.46%)p99.99( 99.54%)
   156. (0.01740) BD*( 1) C   1 - C   2  
                ( 49.19%)   0.7013* C   1 s( 30.40%)p 2.29( 69.56%)d 0.00(  0.04%)
                                           -0.0006 -0.5514 -0.0016 -0.3404  0.0135
                                           -0.2083  0.0014  0.7322  0.0039 -0.0035
                                            0.0114  0.0082 -0.0008 -0.0138
                ( 50.81%)  -0.7128* C   2 s( 27.28%)p 2.66( 72.66%)d 0.00(  0.05%)
                                           -0.0000 -0.5221 -0.0140  0.3670  0.0203
                                            0.2102  0.0026 -0.7398  0.0043 -0.0046
                                            0.0159  0.0065 -0.0036 -0.0142
   157. (0.00555) BD*( 1) C   1 - H  10  
                ( 39.18%)   0.6259* C   1 s( 23.47%)p 3.26( 76.49%)d 0.00(  0.04%)
                                            0.0000 -0.4844  0.0005 -0.1520  0.0060
                                           -0.6093  0.0057 -0.6087 -0.0072 -0.0035
                                           -0.0046 -0.0171  0.0082 -0.0044
                ( 60.82%)  -0.7799* H  10 s( 99.92%)p 0.00(  0.08%)
                                           -0.9996  0.0041  0.0073  0.0206  0.0177
   158. (0.00751) BD*( 1) C   1 - H  11  
                ( 40.55%)   0.6368* C   1 s( 22.46%)p 3.45( 77.50%)d 0.00(  0.05%)
                                           -0.0000  0.4739  0.0025 -0.8730  0.0018
                                           -0.0852 -0.0005 -0.0736  0.0099  0.0035
                                            0.0042  0.0004  0.0174 -0.0109
                ( 59.45%)  -0.7710* H  11 s( 99.93%)p 0.00(  0.07%)
                                            0.9996 -0.0050  0.0268  0.0014  0.0038
   159. (0.00347) BD*( 1) C   1 - H  12  
                ( 39.45%)   0.6281* C   1 s( 23.65%)p 3.23( 76.31%)d 0.00(  0.04%)
                                           -0.0000  0.4863  0.0000  0.3132 -0.0047
                                           -0.7600 -0.0002  0.2955  0.0111 -0.0110
                                            0.0045 -0.0095 -0.0115 -0.0074
                ( 60.55%)  -0.7781* H  12 s( 99.92%)p 0.00(  0.08%)
                                            0.9996 -0.0028 -0.0127  0.0235 -0.0089
   160. (0.01727) BD*( 1) C   2 - O   3  
                ( 68.53%)   0.8278* C   2 s( 19.54%)p 4.10( 80.16%)d 0.01(  0.29%)
                                            0.0001 -0.4409 -0.0320  0.3887  0.0284
                                           -0.7511 -0.0198  0.2913  0.0174  0.0351
                                           -0.0133  0.0247  0.0240  0.0184
                ( 31.47%)  -0.5610* O   3 s( 34.72%)p 1.88( 65.22%)d 0.00(  0.06%)
                                            0.0001 -0.5892 -0.0001 -0.3557  0.0051
                                            0.6926  0.0010 -0.2142 -0.0020  0.0210
                                            0.0007  0.0037  0.0075  0.0108
   161. (0.02070) BD*( 1) C   2 - C   4  
                ( 49.41%)   0.7029* C   2 s( 30.80%)p 2.24( 69.15%)d 0.00(  0.04%)
                                           -0.0004 -0.5549  0.0100 -0.8213  0.0088
                                           -0.1190  0.0071 -0.0496  0.0138 -0.0053
                                           -0.0027  0.0002 -0.0178  0.0087
                ( 50.59%)  -0.7113* C   4 s( 29.93%)p 2.34( 70.03%)d 0.00(  0.04%)
                                           -0.0002 -0.5470  0.0059  0.8286 -0.0153
                                            0.0823 -0.0053  0.0811  0.0116 -0.0030
                                           -0.0028 -0.0007 -0.0168  0.0115
   162. (0.01871) BD*( 1) C   2 - H  13  
                ( 40.93%)   0.6397* C   2 s( 22.39%)p 3.46( 77.56%)d 0.00(  0.06%)
                                           -0.0003  0.4728 -0.0178 -0.1943 -0.0036
                                           -0.6112  0.0197 -0.6032  0.0029  0.0081
                                            0.0052  0.0186 -0.0099  0.0036
                ( 59.07%)  -0.7686* H  13 s( 99.92%)p 0.00(  0.08%)
                                            0.9996 -0.0075  0.0025  0.0202  0.0197
   163. (0.00605) BD*( 1) O   3 - H  14  
                ( 27.07%)   0.5203* O   3 s( 19.75%)p 4.06( 80.17%)d 0.00(  0.08%)
                                            0.0002  0.4440  0.0202  0.3326  0.0017
                                            0.3098  0.0270 -0.7704 -0.0280  0.0028
                                           -0.0220 -0.0032  0.0073  0.0156
                ( 72.93%)  -0.8540* H  14 s( 99.62%)p 0.00(  0.38%)
                                            0.9981 -0.0095 -0.0275 -0.0225  0.0500
   164. (0.01360) BD*( 1) C   4 - C   5  
                ( 49.16%)   0.7012* C   4 s( 35.01%)p 1.86( 64.96%)d 0.00(  0.03%)
                                            0.0001 -0.5917 -0.0047 -0.4708  0.0014
                                            0.6277  0.0175  0.1833  0.0052  0.0141
                                            0.0032 -0.0052  0.0040  0.0093
                ( 50.84%)  -0.7130* C   5 s( 36.21%)p 1.76( 63.75%)d 0.00(  0.04%)
                                           -0.0001 -0.6017  0.0011  0.5036  0.0206
                                           -0.6172  0.0072 -0.0495  0.0030  0.0156
                                            0.0015 -0.0036  0.0040  0.0106
   165. (0.16472) BD*( 2) C   4 - C   5  
                ( 52.34%)   0.7235* C   4 s(  0.09%)p99.99( 99.82%)d 0.89(  0.08%)
                                            0.0001  0.0304 -0.0023 -0.0449  0.0059
                                           -0.2843  0.0049  0.9565 -0.0212 -0.0001
                                            0.0118 -0.0230 -0.0072 -0.0103
                ( 47.66%)  -0.6903* C   5 s(  0.10%)p99.99( 99.83%)d 0.69(  0.07%)
                                            0.0000  0.0312 -0.0049 -0.1183  0.0086
                                           -0.2046  0.0092  0.9701 -0.0344  0.0026
                                           -0.0193  0.0161  0.0061  0.0037
   166. (0.01349) BD*( 1) C   4 - C   9  
                ( 48.93%)   0.6995* C   4 s( 34.93%)p 1.86( 65.04%)d 0.00(  0.03%)
                                            0.0001 -0.5910 -0.0047 -0.2982  0.0047
                                           -0.7193 -0.0167 -0.2090 -0.0032 -0.0093
                                           -0.0039 -0.0082  0.0093  0.0095
                ( 51.07%)  -0.7147* C   9 s( 35.72%)p 1.80( 64.24%)d 0.00(  0.04%)
                                           -0.0001 -0.5977  0.0012  0.3406  0.0245
                                            0.6980  0.0074  0.1961  0.0053 -0.0111
                                           -0.0034 -0.0077  0.0107  0.0083
   167. (0.00859) BD*( 1) C   5 - C   6  
                ( 49.49%)   0.7035* C   5 s( 36.72%)p 1.72( 63.24%)d 0.00(  0.04%)
                                           -0.0000 -0.6058 -0.0159 -0.7881 -0.0209
                                           -0.0458  0.0358 -0.0863  0.0062 -0.0035
                                           -0.0044 -0.0016 -0.0153  0.0110
                ( 50.51%)  -0.7107* C   6 s( 36.24%)p 1.76( 63.72%)d 0.00(  0.04%)
                                           -0.0000 -0.6020 -0.0065  0.7846  0.0207
                                            0.1081  0.0385  0.0890  0.0120 -0.0020
                                           -0.0034 -0.0004 -0.0162  0.0095
   168. (0.00861) BD*( 1) C   5 - H  15  
                ( 40.98%)   0.6402* C   5 s( 26.89%)p 2.72( 73.08%)d 0.00(  0.04%)
                                           -0.0003  0.5183 -0.0137 -0.3309  0.0086
                                           -0.7577 -0.0063 -0.2170 -0.0016  0.0111
                                            0.0032  0.0078 -0.0102 -0.0079
                ( 59.02%)  -0.7682* H  15 s( 99.92%)p 0.00(  0.08%)
                                            0.9996 -0.0029  0.0106  0.0245  0.0073
   169. (0.00905) BD*( 1) C   6 - C   7  
                ( 50.12%)   0.7079* C   6 s( 36.20%)p 1.76( 63.76%)d 0.00(  0.04%)
                                            0.0000  0.6017  0.0067  0.3416  0.0447
                                            0.6909  0.0091  0.2036  0.0062  0.0106
                                            0.0031  0.0075 -0.0111 -0.0077
                ( 49.88%)  -0.7063* C   7 s( 36.37%)p 1.75( 63.59%)d 0.00(  0.04%)
                                            0.0000  0.6030  0.0087 -0.2790  0.0287
                                           -0.7179 -0.0285 -0.2023 -0.0045  0.0113
                                            0.0037  0.0083 -0.0095 -0.0101
   170. (0.00756) BD*( 1) C   6 - H  16  
                ( 40.73%)   0.6382* C   6 s( 27.50%)p 2.64( 72.48%)d 0.00(  0.03%)
                                            0.0003 -0.5241  0.0181 -0.5091 -0.0047
                                            0.6698  0.0063  0.1300  0.0007  0.0136
                                            0.0028 -0.0029  0.0040  0.0067
                ( 59.27%)  -0.7698* H  16 s( 99.93%)p 0.00(  0.07%)
                                           -0.9996  0.0043  0.0162 -0.0210 -0.0039
   171. (0.01022) BD*( 1) C   7 - C   8  
                ( 50.01%)   0.7072* C   7 s( 36.05%)p 1.77( 63.91%)d 0.00(  0.04%)
                                            0.0000  0.6004  0.0060 -0.4427  0.0197
                                            0.6629  0.0317  0.0461  0.0126 -0.0155
                                           -0.0015  0.0022 -0.0039 -0.0108
                ( 49.99%)  -0.7070* C   8 s( 36.01%)p 1.78( 63.95%)d 0.00(  0.04%)
                                            0.0001  0.6001  0.0066  0.5140  0.0392
                                           -0.5843  0.0064 -0.1795  0.0085 -0.0149
                                           -0.0041  0.0053 -0.0042 -0.0091
   172. (0.15281) BD*( 2) C   7 - C   8  
                ( 52.70%)   0.7260* C   7 s(  0.22%)p99.99( 99.70%)d 0.37(  0.08%)
                                            0.0000  0.0467  0.0007 -0.1184  0.0042
                                           -0.1889  0.0114  0.9726 -0.0352 -0.0001
                                           -0.0130  0.0230  0.0068  0.0075
                ( 47.30%)  -0.6877* C   8 s(  0.21%)p99.99( 99.73%)d 0.31(  0.06%)
                                           -0.0000  0.0457  0.0009 -0.0452  0.0061
                                           -0.2862  0.0105  0.9547 -0.0401 -0.0041
                                            0.0180 -0.0155 -0.0060 -0.0051
   173. (0.00791) BD*( 1) C   7 - H  17  
                ( 41.05%)   0.6407* C   7 s( 27.27%)p 2.67( 72.69%)d 0.00(  0.04%)
                                            0.0003 -0.5220  0.0129 -0.8432  0.0024
                                           -0.0841  0.0011 -0.0939  0.0004 -0.0029
                                           -0.0035 -0.0006 -0.0158  0.0096
                ( 58.95%)  -0.7678* H  17 s( 99.92%)p 0.00(  0.08%)
                                           -0.9996  0.0018  0.0276  0.0032  0.0032
   174. (0.00877) BD*( 1) C   8 - C   9  
                ( 50.14%)   0.7081* C   8 s( 36.54%)p 1.74( 63.42%)d 0.00(  0.04%)
                                            0.0001  0.6044  0.0078 -0.7896 -0.0203
                                           -0.0497  0.0353 -0.0812  0.0072  0.0037
                                            0.0040  0.0015  0.0155 -0.0114
                ( 49.86%)  -0.7061* C   9 s( 36.41%)p 1.75( 63.55%)d 0.00(  0.04%)
                                            0.0000  0.6032  0.0155  0.7829  0.0231
                                            0.1062  0.0395  0.0955  0.0118  0.0019
                                            0.0032  0.0003  0.0162 -0.0093
   175. (0.00789) BD*( 1) C   8 - H  18  
                ( 40.96%)   0.6400* C   8 s( 27.16%)p 2.68( 72.81%)d 0.00(  0.03%)
                                            0.0003 -0.5209  0.0142 -0.3286  0.0015
                                           -0.7568  0.0003 -0.2175  0.0003 -0.0108
                                           -0.0031 -0.0073  0.0104  0.0077
                ( 59.04%)  -0.7684* H  18 s( 99.92%)p 0.00(  0.08%)
                                           -0.9996  0.0023  0.0111  0.0245  0.0070
   176. (0.00855) BD*( 1) C   9 - H  19  
                ( 39.89%)   0.6316* C   9 s( 27.82%)p 2.59( 72.15%)d 0.00(  0.03%)
                                            0.0004 -0.5271  0.0188  0.5114  0.0029
                                           -0.6678 -0.0144 -0.1174 -0.0044  0.0137
                                            0.0024 -0.0026  0.0033  0.0069
                ( 60.11%)  -0.7753* H  19 s( 99.93%)p 0.00(  0.07%)
                                           -0.9996  0.0058 -0.0174  0.0207  0.0037


 NHO Directionality and "Bond Bending" (deviations from line of nuclear centers)

         [Thresholds for printing:  angular deviation  >  1.0 degree]
                                    hybrid p-character > 25.0%
                                    orbital occupancy  >  0.10e

                                Line of Centers        Hybrid 1              Hybrid 2
                                ---------------  -------------------   ------------------
                NBO               Theta   Phi    Theta   Phi    Dev    Theta   Phi    Dev
 ========================================================================================
     1. BD (   1) C   1 - C   2   150.8   31.8   152.3   32.3   1.5     31.0  208.8   2.3
     2. BD (   1) C   1 - H  10    46.7   75.3    45.2   76.4   1.7      --     --    --
     3. BD (   1) C   1 - H  11    96.1  185.2    94.2  185.6   2.0      --     --    --
     4. BD (   1) C   1 - H  12    70.9  293.3    69.5  292.1   1.8      --     --    --
     5. BD (   1) C   2 - O   3   107.0  117.9   109.4  118.4   2.5     74.5  296.8   1.8
     6. BD (   1) C   2 - C   4    85.5    6.0    87.5    7.8   2.7     96.5  185.4   2.0
     7. BD (   1) C   2 - H  13   131.1  256.3   133.9  251.5   4.5      --     --    --
     8. BD (   1) O   3 - H  14   148.6   34.5   149.3   45.2   5.6      --     --    --
     9. BD (   1) C   4 - C   5    98.3  307.9   103.3  306.0   5.3     86.7  130.7   5.7
    10. BD (   2) C   4 - C   5    98.3  307.9    16.8  262.1  86.5     13.5  240.7  87.1
    11. BD (   1) C   4 - C   9    75.3   65.8    75.0   68.3   2.4    104.2  242.6   3.1
    12. BD (   1) C   5 - C   6    83.6    5.6    84.3    0.7   4.9     97.0  190.3   4.7
    14. BD (   1) C   6 - C   7    75.2   66.1    75.3   61.1   4.9    104.7  251.5   5.1
    16. BD (   1) C   7 - C   8    81.9  127.5    85.9  121.3   7.4    102.1  313.8   7.3
    17. BD (   2) C   7 - C   8    81.9  127.5    12.7  237.2  86.3     16.9  261.9  86.2
    19. BD (   1) C   8 - C   9    96.3  185.7    95.2  181.0   4.8     82.5   10.3   4.6
    31. LP (   1) O   3             --     --     68.9  150.1   --       --     --    --
    32. LP (   2) O   3             --     --     57.6   41.3   --       --     --    --
    33. LP (   1) C   6             --     --     14.9  252.9   --       --     --    --
    34. LP (   1) C   9             --     --     14.3  249.8   --       --     --    --
   165. BD*(   2) C   4 - C   5    98.3  307.9    16.8  262.1  86.5     13.5  240.7  87.1
   172. BD*(   2) C   7 - C   8    81.9  127.5    12.7  237.2  86.3     16.9  261.9  86.2


 Second Order Perturbation Theory Analysis of Fock Matrix in NBO Basis

     Threshold for printing:   0.25 kcal/mol
                                                                              E(2)  E(j)-E(i) F(i,j)
         Donor NBO (i)                     Acceptor NBO (j)                 kcal/mol   a.u.    a.u. 
 ===================================================================================================

 within unit  1
   1. BD (   1) C   1 - C   2        / 54. RY*(   2) O   3                    0.42    2.02    0.037
   1. BD (   1) C   1 - C   2        / 62. RY*(   1) C   4                    0.79    1.49    0.044
   1. BD (   1) C   1 - C   2        /157. BD*(   1) C   1 - H  10            0.31    1.03    0.023
   1. BD (   1) C   1 - C   2        /158. BD*(   1) C   1 - H  11            0.37    1.02    0.025
   1. BD (   1) C   1 - C   2        /159. BD*(   1) C   1 - H  12            0.31    1.03    0.023
   1. BD (   1) C   1 - C   2        /161. BD*(   1) C   2 - C   4            0.98    1.05    0.041
   1. BD (   1) C   1 - C   2        /162. BD*(   1) C   2 - H  13            0.26    1.04    0.021
   1. BD (   1) C   1 - C   2        /163. BD*(   1) O   3 - H  14            1.11    1.02    0.042
   1. BD (   1) C   1 - C   2        /164. BD*(   1) C   4 - C   5            0.34    1.23    0.026
   1. BD (   1) C   1 - C   2        /165. BD*(   2) C   4 - C   5            1.11    0.69    0.038
   1. BD (   1) C   1 - C   2        /166. BD*(   1) C   4 - C   9            0.26    1.24    0.023
   2. BD (   1) C   1 - H  10        / 45. RY*(   2) C   2                    0.27    1.34    0.024
   2. BD (   1) C   1 - H  10        /160. BD*(   1) C   2 - O   3            0.27    0.80    0.019
   2. BD (   1) C   1 - H  10        /162. BD*(   1) C   2 - H  13            1.47    0.93    0.047
   3. BD (   1) C   1 - H  11        /160. BD*(   1) C   2 - O   3            0.35    0.81    0.021
   3. BD (   1) C   1 - H  11        /161. BD*(   1) C   2 - C   4            1.51    0.95    0.048
   4. BD (   1) C   1 - H  12        /160. BD*(   1) C   2 - O   3            1.99    0.81    0.051
   5. BD (   1) C   2 - O   3        /159. BD*(   1) C   1 - H  12            0.78    1.26    0.040
   5. BD (   1) C   2 - O   3        /164. BD*(   1) C   4 - C   5            0.69    1.46    0.040
   6. BD (   1) C   2 - C   4        / 36. RY*(   2) C   1                    0.55    1.41    0.035
   6. BD (   1) C   2 - C   4        / 53. RY*(   1) O   3                    0.31    1.75    0.030
   6. BD (   1) C   2 - C   4        / 72. RY*(   2) C   5                    0.69    1.76    0.044
   6. BD (   1) C   2 - C   4        /108. RY*(   2) C   9                    0.73    1.73    0.045
   6. BD (   1) C   2 - C   4        /156. BD*(   1) C   1 - C   2            0.87    0.97    0.037
   6. BD (   1) C   2 - C   4        /158. BD*(   1) C   1 - H  11            1.06    1.00    0.041
   6. BD (   1) C   2 - C   4        /162. BD*(   1) C   2 - H  13            0.39    1.01    0.025
   6. BD (   1) C   2 - C   4        /164. BD*(   1) C   4 - C   5            1.44    1.21    0.053
   6. BD (   1) C   2 - C   4        /166. BD*(   1) C   4 - C   9            1.49    1.21    0.054
   6. BD (   1) C   2 - C   4        /167. BD*(   1) C   5 - C   6            1.11    1.22    0.047
   6. BD (   1) C   2 - C   4        /174. BD*(   1) C   8 - C   9            1.20    1.22    0.049
   7. BD (   1) C   2 - H  13        /157. BD*(   1) C   1 - H  10            1.69    0.92    0.050
   7. BD (   1) C   2 - H  13        /165. BD*(   2) C   4 - C   5            0.38    0.57    0.020
   7. BD (   1) C   2 - H  13        /166. BD*(   1) C   4 - C   9            1.70    1.12    0.055
   8. BD (   1) O   3 - H  14        / 44. RY*(   1) C   2                    0.51    1.58    0.036
   8. BD (   1) O   3 - H  14        / 48. RY*(   5) C   2                    0.30    2.60    0.035
   8. BD (   1) O   3 - H  14        /156. BD*(   1) C   1 - C   2            1.58    1.09    0.053
   9. BD (   1) C   4 - C   5        / 44. RY*(   1) C   2                    0.53    1.50    0.036
   9. BD (   1) C   4 - C   5        / 81. RY*(   2) C   6                    0.50    1.83    0.038
   9. BD (   1) C   4 - C   5        / 82. RY*(   3) C   6                    0.58    1.32    0.035
   9. BD (   1) C   4 - C   5        /108. RY*(   2) C   9                    0.35    1.77    0.032
   9. BD (   1) C   4 - C   5        /160. BD*(   1) C   2 - O   3            0.58    0.92    0.029
   9. BD (   1) C   4 - C   5        /161. BD*(   1) C   2 - C   4            1.26    1.07    0.046
   9. BD (   1) C   4 - C   5        /166. BD*(   1) C   4 - C   9            2.66    1.25    0.073
   9. BD (   1) C   4 - C   5        /167. BD*(   1) C   5 - C   6            2.07    1.26    0.065
   9. BD (   1) C   4 - C   5        /168. BD*(   1) C   5 - H  15            0.78    1.10    0.037
   9. BD (   1) C   4 - C   5        /170. BD*(   1) C   6 - H  16            1.31    1.12    0.049
   9. BD (   1) C   4 - C   5        /176. BD*(   1) C   9 - H  19            1.37    1.12    0.050
  10. BD (   2) C   4 - C   5        / 80. RY*(   1) C   6                    1.55    0.82    0.046
  10. BD (   2) C   4 - C   5        /107. RY*(   1) C   9                    1.38    0.84    0.043
  10. BD (   2) C   4 - C   5        /156. BD*(   1) C   1 - C   2            1.79    0.60    0.042
  10. BD (   2) C   4 - C   5        /158. BD*(   1) C   1 - H  11            0.34    0.63    0.019
  10. BD (   2) C   4 - C   5        /160. BD*(   1) C   2 - O   3            1.34    0.52    0.033
  10. BD (   2) C   4 - C   5        /162. BD*(   1) C   2 - H  13            0.26    0.64    0.016
  11. BD (   1) C   4 - C   9        / 44. RY*(   1) C   2                    0.67    1.49    0.040
  11. BD (   1) C   4 - C   9        / 72. RY*(   2) C   5                    0.28    1.79    0.028
  11. BD (   1) C   4 - C   9        / 99. RY*(   2) C   8                    0.47    1.81    0.037
  11. BD (   1) C   4 - C   9        /100. RY*(   3) C   8                    0.64    1.31    0.037
  11. BD (   1) C   4 - C   9        /161. BD*(   1) C   2 - C   4            1.34    1.06    0.048
  11. BD (   1) C   4 - C   9        /162. BD*(   1) C   2 - H  13            0.41    1.04    0.026
  11. BD (   1) C   4 - C   9        /164. BD*(   1) C   4 - C   5            2.64    1.24    0.072
  11. BD (   1) C   4 - C   9        /168. BD*(   1) C   5 - H  15            1.46    1.10    0.051
  11. BD (   1) C   4 - C   9        /174. BD*(   1) C   8 - C   9            2.00    1.25    0.064
  11. BD (   1) C   4 - C   9        /175. BD*(   1) C   8 - H  18            1.34    1.10    0.049
  11. BD (   1) C   4 - C   9        /176. BD*(   1) C   9 - H  19            0.82    1.12    0.038
  12. BD (   1) C   5 - C   6        / 63. RY*(   2) C   4                    0.33    1.74    0.030
  12. BD (   1) C   5 - C   6        / 64. RY*(   3) C   4                    0.90    1.64    0.049
  12. BD (   1) C   5 - C   6        / 90. RY*(   2) C   7                    0.36    1.82    0.033
  12. BD (   1) C   5 - C   6        / 91. RY*(   3) C   7                    0.62    1.30    0.036
  12. BD (   1) C   5 - C   6        /136. RY*(   1) H  15                    0.25    1.01    0.020
  12. BD (   1) C   5 - C   6        /161. BD*(   1) C   2 - C   4            1.98    1.06    0.058
  12. BD (   1) C   5 - C   6        /164. BD*(   1) C   4 - C   5            2.32    1.24    0.068
  12. BD (   1) C   5 - C   6        /168. BD*(   1) C   5 - H  15            0.83    1.10    0.038
  12. BD (   1) C   5 - C   6        /169. BD*(   1) C   6 - C   7            1.85    1.25    0.061
  12. BD (   1) C   5 - C   6        /170. BD*(   1) C   6 - H  16            0.79    1.11    0.038
  12. BD (   1) C   5 - C   6        /173. BD*(   1) C   7 - H  17            1.43    1.11    0.050
  13. BD (   1) C   5 - H  15        / 63. RY*(   2) C   4                    0.53    1.59    0.037
  13. BD (   1) C   5 - H  15        / 81. RY*(   2) C   6                    0.33    1.67    0.030
  13. BD (   1) C   5 - H  15        /164. BD*(   1) C   4 - C   5            0.48    1.09    0.029
  13. BD (   1) C   5 - H  15        /166. BD*(   1) C   4 - C   9            2.07    1.10    0.060
  13. BD (   1) C   5 - H  15        /167. BD*(   1) C   5 - C   6            0.47    1.11    0.029
  13. BD (   1) C   5 - H  15        /169. BD*(   1) C   6 - C   7            1.77    1.10    0.056
  14. BD (   1) C   6 - C   7        / 72. RY*(   2) C   5                    0.28    1.79    0.028
  14. BD (   1) C   6 - C   7        / 73. RY*(   3) C   5                    0.74    1.37    0.040
  14. BD (   1) C   6 - C   7        / 99. RY*(   2) C   8                    0.38    1.82    0.033
  14. BD (   1) C   6 - C   7        /100. RY*(   3) C   8                    0.65    1.31    0.037
  14. BD (   1) C   6 - C   7        /144. RY*(   1) H  17                    0.26    0.99    0.020
  14. BD (   1) C   6 - C   7        /167. BD*(   1) C   5 - C   6            1.90    1.26    0.062
  14. BD (   1) C   6 - C   7        /168. BD*(   1) C   5 - H  15            1.48    1.10    0.051
  14. BD (   1) C   6 - C   7        /170. BD*(   1) C   6 - H  16            0.79    1.11    0.038
  14. BD (   1) C   6 - C   7        /171. BD*(   1) C   7 - C   8            1.88    1.24    0.061
  14. BD (   1) C   6 - C   7        /173. BD*(   1) C   7 - H  17            0.76    1.11    0.037
  14. BD (   1) C   6 - C   7        /175. BD*(   1) C   8 - H  18            1.46    1.11    0.051
  15. BD (   1) C   6 - H  16        / 72. RY*(   2) C   5                    0.32    1.63    0.029
  15. BD (   1) C   6 - H  16        / 90. RY*(   2) C   7                    0.35    1.66    0.030
  15. BD (   1) C   6 - H  16        /164. BD*(   1) C   4 - C   5            1.95    1.08    0.058
  15. BD (   1) C   6 - H  16        /167. BD*(   1) C   5 - C   6            0.45    1.09    0.028
  15. BD (   1) C   6 - H  16        /169. BD*(   1) C   6 - C   7            0.41    1.09    0.027
  15. BD (   1) C   6 - H  16        /171. BD*(   1) C   7 - C   8            1.85    1.08    0.056
  16. BD (   1) C   7 - C   8        / 81. RY*(   2) C   6                    0.38    1.83    0.033
  16. BD (   1) C   7 - C   8        / 82. RY*(   3) C   6                    0.62    1.32    0.036
  16. BD (   1) C   7 - C   8        /109. RY*(   3) C   9                    0.87    1.43    0.045
  16. BD (   1) C   7 - C   8        /169. BD*(   1) C   6 - C   7            1.88    1.25    0.061
  16. BD (   1) C   7 - C   8        /170. BD*(   1) C   6 - H  16            1.45    1.12    0.051
  16. BD (   1) C   7 - C   8        /173. BD*(   1) C   7 - H  17            0.75    1.11    0.037
  16. BD (   1) C   7 - C   8        /174. BD*(   1) C   8 - C   9            1.93    1.26    0.062
  16. BD (   1) C   7 - C   8        /175. BD*(   1) C   8 - H  18            0.74    1.11    0.036
  16. BD (   1) C   7 - C   8        /176. BD*(   1) C   9 - H  19            1.43    1.12    0.051
  17. BD (   2) C   7 - C   8        / 80. RY*(   1) C   6                    1.31    0.83    0.042
  17. BD (   2) C   7 - C   8        /107. RY*(   1) C   9                    1.59    0.84    0.046
  18. BD (   1) C   7 - H  17        / 81. RY*(   2) C   6                    0.32    1.68    0.030
  18. BD (   1) C   7 - H  17        / 99. RY*(   2) C   8                    0.36    1.67    0.031
  18. BD (   1) C   7 - H  17        /167. BD*(   1) C   5 - C   6            1.80    1.11    0.056
  18. BD (   1) C   7 - H  17        /169. BD*(   1) C   6 - C   7            0.43    1.10    0.028
  18. BD (   1) C   7 - H  17        /171. BD*(   1) C   7 - C   8            0.40    1.10    0.026
  18. BD (   1) C   7 - H  17        /174. BD*(   1) C   8 - C   9            1.78    1.11    0.056
  19. BD (   1) C   8 - C   9        / 63. RY*(   2) C   4                    0.72    1.74    0.045
  19. BD (   1) C   8 - C   9        / 64. RY*(   3) C   4                    0.38    1.63    0.032
  19. BD (   1) C   8 - C   9        / 90. RY*(   2) C   7                    0.39    1.82    0.034
  19. BD (   1) C   8 - C   9        / 91. RY*(   3) C   7                    0.60    1.30    0.035
  19. BD (   1) C   8 - C   9        /161. BD*(   1) C   2 - C   4            1.98    1.06    0.058
  19. BD (   1) C   8 - C   9        /166. BD*(   1) C   4 - C   9            2.30    1.25    0.068
  19. BD (   1) C   8 - C   9        /171. BD*(   1) C   7 - C   8            1.92    1.24    0.062
  19. BD (   1) C   8 - C   9        /173. BD*(   1) C   7 - H  17            1.44    1.11    0.051
  19. BD (   1) C   8 - C   9        /175. BD*(   1) C   8 - H  18            0.76    1.11    0.037
  19. BD (   1) C   8 - C   9        /176. BD*(   1) C   9 - H  19            0.90    1.12    0.040
  20. BD (   1) C   8 - H  18        / 90. RY*(   2) C   7                    0.35    1.67    0.031
  20. BD (   1) C   8 - H  18        /108. RY*(   2) C   9                    0.26    1.61    0.026
  20. BD (   1) C   8 - H  18        /166. BD*(   1) C   4 - C   9            1.91    1.10    0.058
  20. BD (   1) C   8 - H  18        /169. BD*(   1) C   6 - C   7            1.79    1.10    0.056
  20. BD (   1) C   8 - H  18        /171. BD*(   1) C   7 - C   8            0.38    1.09    0.026
  20. BD (   1) C   8 - H  18        /174. BD*(   1) C   8 - C   9            0.46    1.11    0.029
  21. BD (   1) C   9 - H  19        / 63. RY*(   2) C   4                    0.42    1.57    0.033
  21. BD (   1) C   9 - H  19        / 99. RY*(   2) C   8                    0.35    1.65    0.030
  21. BD (   1) C   9 - H  19        /164. BD*(   1) C   4 - C   5            2.20    1.08    0.062
  21. BD (   1) C   9 - H  19        /166. BD*(   1) C   4 - C   9            0.58    1.08    0.032
  21. BD (   1) C   9 - H  19        /171. BD*(   1) C   7 - C   8            1.83    1.08    0.056
  21. BD (   1) C   9 - H  19        /174. BD*(   1) C   8 - C   9            0.52    1.09    0.030
  22. CR (   1) C   1                / 45. RY*(   2) C   2                    0.53   10.92    0.096
  22. CR (   1) C   1                / 46. RY*(   3) C   2                    0.33   11.25    0.077
  22. CR (   1) C   1                /116. RY*(   1) H  10                    0.33   10.45    0.074
  22. CR (   1) C   1                /120. RY*(   1) H  11                    0.27   10.41    0.067
  22. CR (   1) C   1                /124. RY*(   1) H  12                    0.33   10.44    0.074
  23. CR (   1) C   2                / 35. RY*(   1) C   1                    0.26   10.77    0.067
  23. CR (   1) C   2                /160. BD*(   1) C   2 - O   3            0.50   10.43    0.092
  23. CR (   1) C   2                /164. BD*(   1) C   4 - C   5            0.37   10.75    0.081
  23. CR (   1) C   2                /166. BD*(   1) C   4 - C   9            0.39   10.75    0.083
  24. CR (   1) O   3                / 44. RY*(   1) C   2                    0.80   19.82    0.159
  24. CR (   1) O   3                / 47. RY*(   4) C   2                    0.35   20.67    0.107
  25. CR (   1) C   4                / 45. RY*(   2) C   2                    0.38   10.85    0.081
  25. CR (   1) C   4                / 73. RY*(   3) C   5                    0.83   10.76    0.119
  25. CR (   1) C   4                /109. RY*(   3) C   9                    0.81   10.81    0.118
  25. CR (   1) C   4                /166. BD*(   1) C   4 - C   9            0.27   10.63    0.068
  25. CR (   1) C   4                /167. BD*(   1) C   5 - C   6            0.48   10.64    0.090
  25. CR (   1) C   4                /168. BD*(   1) C   5 - H  15            0.39   10.49    0.082
  25. CR (   1) C   4                /174. BD*(   1) C   8 - C   9            0.47   10.64    0.090
  25. CR (   1) C   4                /176. BD*(   1) C   9 - H  19            0.37   10.51    0.079
  26. CR (   1) C   5                / 63. RY*(   2) C   4                    0.56   11.12    0.100
  26. CR (   1) C   5                / 64. RY*(   3) C   4                    0.57   11.02    0.100
  26. CR (   1) C   5                / 82. RY*(   3) C   6                    0.72   10.70    0.111
  26. CR (   1) C   5                / 83. RY*(   4) C   6                    0.28   10.66    0.069
  26. CR (   1) C   5                /136. RY*(   1) H  15                    0.26   10.40    0.066
  26. CR (   1) C   5                /161. BD*(   1) C   2 - C   4            0.61   10.45    0.101
  26. CR (   1) C   5                /166. BD*(   1) C   4 - C   9            0.59   10.63    0.101
  26. CR (   1) C   5                /169. BD*(   1) C   6 - C   7            0.50   10.64    0.092
  26. CR (   1) C   5                /170. BD*(   1) C   6 - H  16            0.39   10.50    0.081
  27. CR (   1) C   6                / 73. RY*(   3) C   5                    0.38   10.74    0.080
  27. CR (   1) C   6                / 74. RY*(   4) C   5                    0.51   10.63    0.093
  27. CR (   1) C   6                / 91. RY*(   3) C   7                    0.74   10.66    0.112
  27. CR (   1) C   6                / 92. RY*(   4) C   7                    0.30   10.64    0.071
  27. CR (   1) C   6                /140. RY*(   1) H  16                    0.26   10.37    0.065
  27. CR (   1) C   6                /164. BD*(   1) C   4 - C   5            0.58   10.61    0.099
  27. CR (   1) C   6                /168. BD*(   1) C   5 - H  15            0.43   10.46    0.085
  27. CR (   1) C   6                /171. BD*(   1) C   7 - C   8            0.50   10.61    0.093
  27. CR (   1) C   6                /173. BD*(   1) C   7 - H  17            0.41   10.47    0.083
  28. CR (   1) C   7                / 82. RY*(   3) C   6                    0.63   10.71    0.103
  28. CR (   1) C   7                / 83. RY*(   4) C   6                    0.35   10.66    0.078
  28. CR (   1) C   7                /100. RY*(   3) C   8                    0.70   10.70    0.109
  28. CR (   1) C   7                /101. RY*(   4) C   8                    0.32   10.68    0.074
  28. CR (   1) C   7                /144. RY*(   1) H  17                    0.26   10.38    0.066
  28. CR (   1) C   7                /167. BD*(   1) C   5 - C   6            0.50   10.64    0.093
  28. CR (   1) C   7                /170. BD*(   1) C   6 - H  16            0.40   10.50    0.082
  28. CR (   1) C   7                /174. BD*(   1) C   8 - C   9            0.51   10.65    0.093
  28. CR (   1) C   7                /175. BD*(   1) C   8 - H  18            0.41   10.50    0.083
  29. CR (   1) C   8                / 91. RY*(   3) C   7                    0.74   10.69    0.113
  29. CR (   1) C   8                / 92. RY*(   4) C   7                    0.28   10.66    0.069
  29. CR (   1) C   8                /110. RY*(   4) C   9                    0.57   10.64    0.098
  29. CR (   1) C   8                /148. RY*(   1) H  18                    0.26   10.38    0.066
  29. CR (   1) C   8                /166. BD*(   1) C   4 - C   9            0.56   10.63    0.098
  29. CR (   1) C   8                /169. BD*(   1) C   6 - C   7            0.50   10.64    0.092
  29. CR (   1) C   8                /173. BD*(   1) C   7 - H  17            0.41   10.49    0.083
  29. CR (   1) C   8                /176. BD*(   1) C   9 - H  19            0.42   10.51    0.084
  30. CR (   1) C   9                / 64. RY*(   3) C   4                    0.82   10.99    0.120
  30. CR (   1) C   9                /100. RY*(   3) C   8                    0.75   10.67    0.113
  30. CR (   1) C   9                /101. RY*(   4) C   8                    0.28   10.65    0.069
  30. CR (   1) C   9                /152. RY*(   1) H  19                    0.29   10.37    0.069
  30. CR (   1) C   9                /161. BD*(   1) C   2 - C   4            0.60   10.42    0.101
  30. CR (   1) C   9                /164. BD*(   1) C   4 - C   5            0.60   10.60    0.101
  30. CR (   1) C   9                /166. BD*(   1) C   4 - C   9            0.27   10.61    0.068
  30. CR (   1) C   9                /171. BD*(   1) C   7 - C   8            0.52   10.60    0.094
  30. CR (   1) C   9                /175. BD*(   1) C   8 - H  18            0.39   10.47    0.081
  31. LP (   1) O   3                / 44. RY*(   1) C   2                    0.92    1.45    0.046
  31. LP (   1) O   3                / 45. RY*(   2) C   2                    0.39    1.42    0.030
  31. LP (   1) O   3                /134. RY*(   3) H  14                    0.39    2.34    0.038
  31. LP (   1) O   3                /156. BD*(   1) C   1 - C   2            0.46    0.96    0.027
  31. LP (   1) O   3                /159. BD*(   1) C   1 - H  12            0.31    1.00    0.022
  31. LP (   1) O   3                /161. BD*(   1) C   2 - C   4            0.96    1.02    0.040
  31. LP (   1) O   3                /162. BD*(   1) C   2 - H  13            0.35    1.00    0.024
  32. LP (   2) O   3                / 46. RY*(   3) C   2                    0.32    1.48    0.028
  32. LP (   2) O   3                /133. RY*(   2) H  14                    1.02    1.96    0.057
  32. LP (   2) O   3                /161. BD*(   1) C   2 - C   4            2.28    0.75    0.052
  32. LP (   2) O   3                /162. BD*(   1) C   2 - H  13            3.97    0.73    0.068
  33. LP (   1) C   6                / 71. RY*(   1) C   5                    2.56    0.88    0.066
  33. LP (   1) C   6                / 89. RY*(   1) C   7                    2.44    1.03    0.070
  33. LP (   1) C   6                /141. RY*(   2) H  16                    0.45    1.78    0.040
  33. LP (   1) C   6                /165. BD*(   2) C   4 - C   5           31.79    0.18    0.096
  33. LP (   1) C   6                /172. BD*(   2) C   7 - C   8           36.43    0.18    0.103
  34. LP (   1) C   9                / 62. RY*(   1) C   4                    1.44    0.98    0.052
  34. LP (   1) C   9                / 65. RY*(   4) C   4                    0.50    1.63    0.040
  34. LP (   1) C   9                / 98. RY*(   1) C   8                    2.71    0.86    0.067
  34. LP (   1) C   9                /153. RY*(   2) H  19                    0.42    1.80    0.038
  34. LP (   1) C   9                /165. BD*(   2) C   4 - C   5           38.04    0.18    0.105
  34. LP (   1) C   9                /172. BD*(   2) C   7 - C   8           31.68    0.18    0.095
 165. BD*(   2) C   4 - C   5        / 71. RY*(   1) C   5                    0.33    0.70    0.046
 165. BD*(   2) C   4 - C   5        / 75. RY*(   5) C   5                    0.52    1.75    0.094
 165. BD*(   2) C   4 - C   5        / 80. RY*(   1) C   6                    0.35    0.53    0.041
 165. BD*(   2) C   4 - C   5        /107. RY*(   1) C   9                    0.43    0.54    0.046
 165. BD*(   2) C   4 - C   5        /156. BD*(   1) C   1 - C   2            0.95    0.30    0.050
 165. BD*(   2) C   4 - C   5        /160. BD*(   1) C   2 - O   3            0.59    0.22    0.034
 165. BD*(   2) C   4 - C   5        /162. BD*(   1) C   2 - H  13            0.28    0.35    0.029
 172. BD*(   2) C   7 - C   8        / 80. RY*(   1) C   6                    0.33    0.53    0.041
 172. BD*(   2) C   7 - C   8        / 93. RY*(   5) C   7                    0.64    1.60    0.103
 172. BD*(   2) C   7 - C   8        / 98. RY*(   1) C   8                    0.28    0.69    0.044
 172. BD*(   2) C   7 - C   8        /102. RY*(   5) C   8                    0.48    1.76    0.093
 172. BD*(   2) C   7 - C   8        /107. RY*(   1) C   9                    0.32    0.54    0.041
 172. BD*(   2) C   7 - C   8        /171. BD*(   1) C   7 - C   8            0.34    0.54    0.042


 Natural Bond Orbitals (Summary):

                                                            Principal Delocalizations
           NBO                        Occupancy    Energy   (geminal,vicinal,remote)
 ====================================================================================
 Molecular unit  1  (C8H10O)
     1. BD (   1) C   1 - C   2          0.98822    -0.44583  165(v),163(v),161(g),62(v)
                                                    54(v),158(g),164(v),159(g)
                                                    157(g),166(v),162(g)
     2. BD (   1) C   1 - H  10          0.99382    -0.33999  162(v),160(v),45(v)
     3. BD (   1) C   1 - H  11          0.99404    -0.34480  161(v),160(v)
     4. BD (   1) C   1 - H  12          0.99247    -0.34534  160(v)
     5. BD (   1) C   2 - O   3          0.99599    -0.67507  159(v),164(v),165(v)
     6. BD (   1) C   2 - C   4          0.98498    -0.42501  166(g),164(g),174(v),167(v)
                                                    158(v),156(g),108(v),72(v)
                                                    36(v),162(g),53(v)
     7. BD (   1) C   2 - H  13          0.98858    -0.32946  166(v),157(v),165(v)
     8. BD (   1) O   3 - H  14          0.99429    -0.54398  156(v),44(v),48(v)
     9. BD (   1) C   4 - C   5          0.98356    -0.46150  166(g),167(g),176(v),170(v)
                                                    161(g),168(g),82(v),160(v)
                                                    44(v),81(v),108(v)
    10. BD (   2) C   4 - C   5          0.97181    -0.05433  156(v),80(v),107(v),160(v)
                                                    158(r),162(v)
    11. BD (   1) C   4 - C   9          0.98238    -0.45447  164(g),174(g),168(v),175(v)
                                                    161(g),176(g),44(v),100(v)
                                                    99(v),162(v),72(v)
    12. BD (   1) C   5 - C   6          0.98658    -0.45882  164(g),161(v),169(g),173(v)
                                                    64(v),168(g),170(g),91(v)
                                                    90(v),63(v),136(v)
    13. BD (   1) C   5 - H  15          0.99035    -0.30829  166(v),169(v),63(v),164(g)
                                                    167(g),81(v)
    14. BD (   1) C   6 - C   7          0.98704    -0.45861  167(g),171(g),168(v),175(v)
                                                    170(g),173(g),73(v),100(v)
                                                    99(v),72(v),144(v)
    15. BD (   1) C   6 - H  16          0.99026    -0.29550  164(v),171(v),167(g),169(g)
                                                    90(v),72(v)
    16. BD (   1) C   7 - C   8          0.98755    -0.46137  174(g),169(g),170(v),176(v)
                                                    109(v),173(g),175(g),82(v)
                                                    81(v)
    17. BD (   2) C   7 - C   8          0.99037    -0.05603  107(v),80(v)
    18. BD (   1) C   7 - H  17          0.99088    -0.31064  167(v),174(v),169(g),171(g)
                                                    99(v),81(v)
    19. BD (   1) C   8 - C   9          0.98639    -0.45712  166(g),161(v),171(g),173(v)
                                                    176(g),175(g),63(v),91(v)
                                                    90(v),64(v)
    20. BD (   1) C   8 - H  18          0.99072    -0.30653  166(v),169(v),174(g),171(g)
                                                    90(v),108(v)
    21. BD (   1) C   9 - H  19          0.98948    -0.29022  164(v),171(v),166(g),174(g)
                                                    63(v),99(v)
    22. CR (   1) C   1                  0.99959    -9.91729  45(v),116(v),46(v),124(v)
                                                    120(v)
    23. CR (   1) C   2                  0.99945    -9.96204  160(g),166(v),164(v),35(v)
                                                    161(g)
    24. CR (   1) O   3                  0.99987   -18.78861  44(v),47(v)
    25. CR (   1) C   4                  0.99940    -9.84511  73(v),109(v),167(v),174(v)
                                                    168(v),45(v),176(v),166(g)
    26. CR (   1) C   5                  0.99944    -9.84201  82(v),161(v),166(v),64(v)
                                                    63(v),169(v),170(v),83(v)
                                                    136(v)
    27. CR (   1) C   6                  0.99947    -9.82197  91(v),164(v),74(v),171(v)
                                                    168(v),173(v),73(v),92(v)
                                                    140(v)
    28. CR (   1) C   7                  0.99947    -9.84777  100(v),82(v),174(v),167(v)
                                                    175(v),170(v),83(v),101(v)
                                                    144(v)
    29. CR (   1) C   8                  0.99947    -9.84307  91(v),110(v),166(v),169(v)
                                                    176(v),173(v),92(v),148(v)
    30. CR (   1) C   9                  0.99945    -9.81609  64(v),100(v),161(v),164(v)
                                                    171(v),175(v),152(v),101(v)
                                                    166(g)
    31. LP (   1) O   3                  0.99031    -0.41447  161(v),44(v),156(v),45(v)
                                                    134(v),162(v),159(r)
    32. LP (   2) O   3                  0.97776    -0.14450  162(v),161(v),133(v),46(v)
    33. LP (   1) C   6                  0.82472     0.06410  172(v),165(v),71(v),89(v)
                                                    141(v)
    34. LP (   1) C   9                  0.82836     0.06493  165(v),172(v),98(v),62(v)
                                                    65(v),153(v)
    35. RY*(   1) C   1                  0.00145     0.80406   
    36. RY*(   2) C   1                  0.00137     0.98460   
    37. RY*(   3) C   1                  0.00048     0.98806   
    38. RY*(   4) C   1                  0.00015     1.15521   
    39. RY*(   5) C   1                  0.00004     2.15855   
    40. RY*(   6) C   1                  0.00004     2.25574   
    41. RY*(   7) C   1                  0.00001     2.37410   
    42. RY*(   8) C   1                  0.00001     2.30422   
    43. RY*(   9) C   1                  0.00000     2.26074   
    44. RY*(   1) C   2                  0.00420     1.03367   
    45. RY*(   2) C   2                  0.00215     1.00133   
    46. RY*(   3) C   2                  0.00114     1.33191   
    47. RY*(   4) C   2                  0.00080     1.88294   
    48. RY*(   5) C   2                  0.00054     2.05567   
    49. RY*(   6) C   2                  0.00046     1.37524   
    50. RY*(   7) C   2                  0.00025     2.04867   
    51. RY*(   8) C   2                  0.00015     2.24523   
    52. RY*(   9) C   2                  0.00004     2.31628   
    53. RY*(   1) O   3                  0.00088     1.32339   
    54. RY*(   2) O   3                  0.00073     1.57331   
    55. RY*(   3) O   3                  0.00021     1.68082   
    56. RY*(   4) O   3                  0.00003     1.49670   
    57. RY*(   5) O   3                  0.00001     2.95145   
    58. RY*(   6) O   3                  0.00000     3.19782   
    59. RY*(   7) O   3                  0.00001     2.94231   
    60. RY*(   8) O   3                  0.00001     2.86522   
    61. RY*(   9) O   3                  0.00000     3.02003   
    62. RY*(   1) C   4                  0.00370     1.04327   
    63. RY*(   2) C   4                  0.00288     1.28282   
    64. RY*(   3) C   4                  0.00185     1.17703   
    65. RY*(   4) C   4                  0.00078     1.69790   
    66. RY*(   5) C   4                  0.00069     1.24281   
    67. RY*(   6) C   4                  0.00012     2.18478   
    68. RY*(   7) C   4                  0.00011     2.58860   
    69. RY*(   8) C   4                  0.00007     2.42268   
    70. RY*(   9) C   4                  0.00001     2.39641   
    71. RY*(   1) C   5                  0.00459     0.94146   
    72. RY*(   2) C   5                  0.00285     1.33479   
    73. RY*(   3) C   5                  0.00127     0.91310   
    74. RY*(   4) C   5                  0.00049     0.80758   
    75. RY*(   5) C   5                  0.00030     1.99140   
    76. RY*(   6) C   5                  0.00006     2.58031   
    77. RY*(   7) C   5                  0.00002     2.59641   
    78. RY*(   8) C   5                  0.00001     2.19778   
    79. RY*(   9) C   5                  0.00001     2.36017   
    80. RY*(   1) C   6                  0.00800     0.76899   
    81. RY*(   2) C   6                  0.00258     1.36561   
    82. RY*(   3) C   6                  0.00128     0.86020   
    83. RY*(   4) C   6                  0.00044     0.81635   
    84. RY*(   5) C   6                  0.00020     2.15579   
    85. RY*(   6) C   6                  0.00006     2.61461   
    86. RY*(   7) C   6                  0.00002     2.51307   
    87. RY*(   8) C   6                  0.00000     2.16151   
    88. RY*(   9) C   6                  0.00000     2.41473   
    89. RY*(   1) C   7                  0.00295     1.09542   
    90. RY*(   2) C   7                  0.00259     1.36250   
    91. RY*(   3) C   7                  0.00131     0.84276   
    92. RY*(   4) C   7                  0.00045     0.82058   
    93. RY*(   5) C   7                  0.00028     1.84012   
    94. RY*(   6) C   7                  0.00007     2.60544   
    95. RY*(   7) C   7                  0.00002     2.48566   
    96. RY*(   8) C   7                  0.00000     2.10805   
    97. RY*(   9) C   7                  0.00000     2.42904   
    98. RY*(   1) C   8                  0.00426     0.92872   
    99. RY*(   2) C   8                  0.00268     1.35762   
   100. RY*(   3) C   8                  0.00137     0.85161   
   101. RY*(   4) C   8                  0.00043     0.83268   
   102. RY*(   5) C   8                  0.00025     2.00270   
   103. RY*(   6) C   8                  0.00007     2.60567   
   104. RY*(   7) C   8                  0.00002     2.50336   
   105. RY*(   8) C   8                  0.00000     2.18331   
   106. RY*(   9) C   8                  0.00000     2.36759   
   107. RY*(   1) C   9                  0.00902     0.78172   
   108. RY*(   2) C   9                  0.00302     1.30551   
   109. RY*(   3) C   9                  0.00161     0.96400   
   110. RY*(   4) C   9                  0.00050     0.79733   
   111. RY*(   5) C   9                  0.00020     2.16467   
   112. RY*(   6) C   9                  0.00006     2.61546   
   113. RY*(   7) C   9                  0.00003     2.60466   
   114. RY*(   8) C   9                  0.00001     2.15302   
   115. RY*(   9) C   9                  0.00001     2.44283   
   116. RY*(   1) H  10                  0.00192     0.53063   
   117. RY*(   2) H  10                  0.00011     1.94800   
   118. RY*(   3) H  10                  0.00007     1.93543   
   119. RY*(   4) H  10                  0.00003     2.49053   
   120. RY*(   1) H  11                  0.00436     0.48939   
   121. RY*(   2) H  11                  0.00011     1.94785   
   122. RY*(   3) H  11                  0.00007     1.90265   
   123. RY*(   4) H  11                  0.00003     2.47391   
   124. RY*(   1) H  12                  0.00413     0.51872   
   125. RY*(   2) H  12                  0.00011     1.94173   
   126. RY*(   3) H  12                  0.00007     1.87701   
   127. RY*(   4) H  12                  0.00003     2.49301   
   128. RY*(   1) H  13                  0.00182     0.51415   
   129. RY*(   2) H  13                  0.00011     1.98951   
   130. RY*(   3) H  13                  0.00005     2.04679   
   131. RY*(   4) H  13                  0.00002     2.43435   
   132. RY*(   1) H  14                  0.00368     0.60698   
   133. RY*(   2) H  14                  0.00081     1.81495   
   134. RY*(   3) H  14                  0.00048     1.92584   
   135. RY*(   4) H  14                  0.00002     2.53518   
   136. RY*(   1) H  15                  0.00151     0.55304   
   137. RY*(   2) H  15                  0.00019     1.83319   
   138. RY*(   3) H  15                  0.00005     2.18311   
   139. RY*(   4) H  15                  0.00003     2.51834   
   140. RY*(   1) H  16                  0.00106     0.54543   
   141. RY*(   2) H  16                  0.00034     1.84865   
   142. RY*(   3) H  16                  0.00003     2.39501   
   143. RY*(   4) H  16                  0.00004     2.29523   
   144. RY*(   1) H  17                  0.00111     0.53485   
   145. RY*(   2) H  17                  0.00017     1.83442   
   146. RY*(   3) H  17                  0.00005     2.15362   
   147. RY*(   4) H  17                  0.00003     2.50186   
   148. RY*(   1) H  18                  0.00112     0.53912   
   149. RY*(   2) H  18                  0.00020     1.83841   
   150. RY*(   3) H  18                  0.00005     2.16127   
   151. RY*(   4) H  18                  0.00003     2.50557   
   152. RY*(   1) H  19                  0.00188     0.55176   
   153. RY*(   2) H  19                  0.00034     1.86167   
   154. RY*(   3) H  19                  0.00004     2.42960   
   155. RY*(   4) H  19                  0.00004     2.34232   
   156. BD*(   1) C   1 - C   2          0.01740     0.54498   
   157. BD*(   1) C   1 - H  10          0.00555     0.58739   
   158. BD*(   1) C   1 - H  11          0.00751     0.57863   
   159. BD*(   1) C   1 - H  12          0.00347     0.58878   
   160. BD*(   1) C   2 - O   3          0.01727     0.46349   
   161. BD*(   1) C   2 - C   4          0.02070     0.60429   
   162. BD*(   1) C   2 - H  13          0.01871     0.58929   
   163. BD*(   1) O   3 - H  14          0.00605     0.57311   
   164. BD*(   1) C   4 - C   5          0.01360     0.78492   
   165. BD*(   2) C   4 - C   5          0.16472     0.24396  172(r),156(v),160(v),75(g)
                                                    107(v),80(v),71(g)
   166. BD*(   1) C   4 - C   9          0.01349     0.78960   
   167. BD*(   1) C   5 - C   6          0.00859     0.79682   
   168. BD*(   1) C   5 - H  15          0.00861     0.64113   
   169. BD*(   1) C   6 - C   7          0.00905     0.79310   
   170. BD*(   1) C   6 - H  16          0.00756     0.65383   
   171. BD*(   1) C   7 - C   8          0.01022     0.78574   
   172. BD*(   2) C   7 - C   8          0.15281     0.24137  165(r),93(g),102(g),171(g)
                                                    80(v),107(v),98(g)
   173. BD*(   1) C   7 - H  17          0.00791     0.64808   
   174. BD*(   1) C   8 - C   9          0.00877     0.79972   
   175. BD*(   1) C   8 - H  18          0.00789     0.64927   
   176. BD*(   1) C   9 - H  19          0.00855     0.66212   
       -------------------------------
              Total Lewis   33.37653  ( 98.1663%)
        Valence non-Lewis    0.51843  (  1.5248%)
        Rydberg non-Lewis    0.10504  (  0.3089%)
       -------------------------------
            Total unit  1   34.00000  (100.0000%)
           Charge unit  1   -1.00000


 ***************************************************
 *******         Beta  spin orbitals         *******
 ***************************************************


 NATURAL POPULATIONS:  Natural atomic orbital occupancies 
                                                          
   NAO  Atom  No  lang   Type(AO)    Occupancy      Energy
 ----------------------------------------------------------
     1    C    1  S      Cor( 1S)     0.99960      -9.91749
     2    C    1  S      Val( 2S)     0.54679      -0.08874
     3    C    1  S      Ryd( 3S)     0.00043       1.01500
     4    C    1  px     Val( 2p)     0.58795       0.07456
     5    C    1  px     Ryd( 3p)     0.00118       0.77323
     6    C    1  py     Val( 2p)     0.60507       0.07035
     7    C    1  py     Ryd( 3p)     0.00095       0.74189
     8    C    1  pz     Val( 2p)     0.56497       0.06857
     9    C    1  pz     Ryd( 3p)     0.00047       0.64813
    10    C    1  dxy    Ryd( 3d)     0.00012       2.35426
    11    C    1  dxz    Ryd( 3d)     0.00016       2.30351
    12    C    1  dyz    Ryd( 3d)     0.00035       2.51435
    13    C    1  dx2y2  Ryd( 3d)     0.00035       2.56178
    14    C    1  dz2    Ryd( 3d)     0.00032       2.38988

    15    C    2  S      Cor( 1S)     0.99944      -9.96218
    16    C    2  S      Val( 2S)     0.45425      -0.01502
    17    C    2  S      Ryd( 3S)     0.00129       0.97455
    18    C    2  px     Val( 2p)     0.50665       0.09595
    19    C    2  px     Ryd( 3p)     0.00227       0.72499
    20    C    2  py     Val( 2p)     0.42576       0.10055
    21    C    2  py     Ryd( 3p)     0.00349       0.94164
    22    C    2  pz     Val( 2p)     0.52953       0.07656
    23    C    2  pz     Ryd( 3p)     0.00109       0.82233
    24    C    2  dxy    Ryd( 3d)     0.00079       2.35224
    25    C    2  dxz    Ryd( 3d)     0.00062       2.24499
    26    C    2  dyz    Ryd( 3d)     0.00079       2.50387
    27    C    2  dx2y2  Ryd( 3d)     0.00091       2.41487
    28    C    2  dz2    Ryd( 3d)     0.00054       2.33826

    29    O    3  S      Cor( 1S)     0.99987     -18.78835
    30    O    3  S      Val( 2S)     0.83368      -0.70165
    31    O    3  S      Ryd( 3S)     0.00070       1.52326
    32    O    3  px     Val( 2p)     0.91735      -0.14752
    33    O    3  px     Ryd( 3p)     0.00084       1.27576
    34    O    3  py     Val( 2p)     0.81401      -0.13993
    35    O    3  py     Ryd( 3p)     0.00075       1.26441
    36    O    3  pz     Val( 2p)     0.81308      -0.12640
    37    O    3  pz     Ryd( 3p)     0.00119       1.36703
    38    O    3  dxy    Ryd( 3d)     0.00045       3.09694
    39    O    3  dxz    Ryd( 3d)     0.00044       3.22408
    40    O    3  dyz    Ryd( 3d)     0.00030       3.12911
    41    O    3  dx2y2  Ryd( 3d)     0.00038       2.99821
    42    O    3  dz2    Ryd( 3d)     0.00039       3.17669

    43    C    4  S      Cor( 1S)     0.99940      -9.84488
    44    C    4  S      Val( 2S)     0.42799       0.10612
    45    C    4  S      Ryd( 3S)     0.00123       0.80760
    46    C    4  px     Val( 2p)     0.52887       0.14243
    47    C    4  px     Ryd( 3p)     0.00246       1.29441
    48    C    4  py     Val( 2p)     0.56036       0.14743
    49    C    4  py     Ryd( 3p)     0.00213       1.08902
    50    C    4  pz     Val( 2p)     0.52585       0.11024
    51    C    4  pz     Ryd( 3p)     0.00218       0.88216
    52    C    4  dxy    Ryd( 3d)     0.00031       2.64168
    53    C    4  dxz    Ryd( 3d)     0.00023       2.17700
    54    C    4  dyz    Ryd( 3d)     0.00030       2.22604
    55    C    4  dx2y2  Ryd( 3d)     0.00042       2.58701
    56    C    4  dz2    Ryd( 3d)     0.00023       2.35816

    57    C    5  S      Cor( 1S)     0.99944      -9.84110
    58    C    5  S      Val( 2S)     0.45606       0.09301
    59    C    5  S      Ryd( 3S)     0.00071       0.75841
    60    C    5  px     Val( 2p)     0.55372       0.16347
    61    C    5  px     Ryd( 3p)     0.00212       0.95445
    62    C    5  py     Val( 2p)     0.56801       0.15393
    63    C    5  py     Ryd( 3p)     0.00261       1.11789
    64    C    5  pz     Val( 2p)     0.52330       0.10920
    65    C    5  pz     Ryd( 3p)     0.00069       0.79425
    66    C    5  dxy    Ryd( 3d)     0.00033       2.65351
    67    C    5  dxz    Ryd( 3d)     0.00026       2.19580
    68    C    5  dyz    Ryd( 3d)     0.00017       2.23576
    69    C    5  dx2y2  Ryd( 3d)     0.00033       2.66917
    70    C    5  dz2    Ryd( 3d)     0.00021       2.38526

    71    C    6  S      Cor( 1S)     0.99947      -9.81632
    72    C    6  S      Val( 2S)     0.44542       0.11618
    73    C    6  S      Ryd( 3S)     0.00058       0.75688
    74    C    6  px     Val( 2p)     0.54428       0.18066
    75    C    6  px     Ryd( 3p)     0.00272       0.98192
    76    C    6  py     Val( 2p)     0.55289       0.17377
    77    C    6  py     Ryd( 3p)     0.00262       1.08637
    78    C    6  pz     Val( 2p)     0.45958       0.14472
    79    C    6  pz     Ryd( 3p)     0.00057       0.78846
    80    C    6  dxy    Ryd( 3d)     0.00032       2.70294
    81    C    6  dxz    Ryd( 3d)     0.00021       2.21838
    82    C    6  dyz    Ryd( 3d)     0.00021       2.24505
    83    C    6  dx2y2  Ryd( 3d)     0.00032       2.63016
    84    C    6  dz2    Ryd( 3d)     0.00029       2.41688

    85    C    7  S      Cor( 1S)     0.99947      -9.84751
    86    C    7  S      Val( 2S)     0.46476       0.08001
    87    C    7  S      Ryd( 3S)     0.00056       0.74802
    88    C    7  px     Val( 2p)     0.57980       0.15396
    89    C    7  px     Ryd( 3p)     0.00273       1.19812
    90    C    7  py     Val( 2p)     0.54525       0.16396
    91    C    7  py     Ryd( 3p)     0.00212       0.82421
    92    C    7  pz     Val( 2p)     0.52550       0.10778
    93    C    7  pz     Ryd( 3p)     0.00072       0.76137
    94    C    7  dxy    Ryd( 3d)     0.00030       2.61057
    95    C    7  dxz    Ryd( 3d)     0.00013       2.16736
    96    C    7  dyz    Ryd( 3d)     0.00026       2.23474
    97    C    7  dx2y2  Ryd( 3d)     0.00039       2.69035
    98    C    7  dz2    Ryd( 3d)     0.00022       2.38239

    99    C    8  S      Cor( 1S)     0.99946      -9.84186
   100    C    8  S      Val( 2S)     0.46006       0.08866
   101    C    8  S      Ryd( 3S)     0.00055       0.75805
   102    C    8  px     Val( 2p)     0.54910       0.17069
   103    C    8  px     Ryd( 3p)     0.00239       0.88982
   104    C    8  py     Val( 2p)     0.56883       0.15644
   105    C    8  py     Ryd( 3p)     0.00263       1.13108
   106    C    8  pz     Val( 2p)     0.51284       0.11427
   107    C    8  pz     Ryd( 3p)     0.00068       0.78586
   108    C    8  dxy    Ryd( 3d)     0.00033       2.65675
   109    C    8  dxz    Ryd( 3d)     0.00025       2.19691
   110    C    8  dyz    Ryd( 3d)     0.00017       2.22035
   111    C    8  dx2y2  Ryd( 3d)     0.00036       2.65463
   112    C    8  dz2    Ryd( 3d)     0.00021       2.39036

   113    C    9  S      Cor( 1S)     0.99944      -9.81060
   114    C    9  S      Val( 2S)     0.44226       0.12560
   115    C    9  S      Ryd( 3S)     0.00082       0.76146
   116    C    9  px     Val( 2p)     0.55133       0.17622
   117    C    9  px     Ryd( 3p)     0.00305       1.07807
   118    C    9  py     Val( 2p)     0.55714       0.17528
   119    C    9  py     Ryd( 3p)     0.00260       1.07194
   120    C    9  pz     Val( 2p)     0.46110       0.14371
   121    C    9  pz     Ryd( 3p)     0.00060       0.80017
   122    C    9  dxy    Ryd( 3d)     0.00032       2.71503
   123    C    9  dxz    Ryd( 3d)     0.00021       2.21847
   124    C    9  dyz    Ryd( 3d)     0.00021       2.25910
   125    C    9  dx2y2  Ryd( 3d)     0.00031       2.65302
   126    C    9  dz2    Ryd( 3d)     0.00030       2.42498

   127    H   10  S      Val( 1S)     0.39289       0.21149
   128    H   10  S      Ryd( 2S)     0.00155       0.51173
   129    H   10  px     Ryd( 2p)     0.00011       1.95518
   130    H   10  py     Ryd( 2p)     0.00023       2.22500
   131    H   10  pz     Ryd( 2p)     0.00017       2.22086

   132    H   11  S      Val( 1S)     0.40515       0.19200
   133    H   11  S      Ryd( 2S)     0.00188       0.47791
   134    H   11  px     Ryd( 2p)     0.00033       2.50340
   135    H   11  py     Ryd( 2p)     0.00011       1.95140
   136    H   11  pz     Ryd( 2p)     0.00008       1.89117

   137    H   12  S      Val( 1S)     0.39366       0.20570
   138    H   12  S      Ryd( 2S)     0.00076       0.50087
   139    H   12  px     Ryd( 2p)     0.00015       2.00951
   140    H   12  py     Ryd( 2p)     0.00028       2.37764
   141    H   12  pz     Ryd( 2p)     0.00010       1.95118

   142    H   13  S      Val( 1S)     0.41568       0.20510
   143    H   13  S      Ryd( 2S)     0.00188       0.50302
   144    H   13  px     Ryd( 2p)     0.00010       1.99267
   145    H   13  py     Ryd( 2p)     0.00019       2.29757
   146    H   13  pz     Ryd( 2p)     0.00022       2.20138

   147    H   14  S      Val( 1S)     0.27175       0.24183
   148    H   14  S      Ryd( 2S)     0.00160       0.56487
   149    H   14  px     Ryd( 2p)     0.00076       1.98691
   150    H   14  py     Ryd( 2p)     0.00067       1.96301
   151    H   14  pz     Ryd( 2p)     0.00091       2.39851

   152    H   15  S      Val( 1S)     0.41313       0.23801
   153    H   15  S      Ryd( 2S)     0.00131       0.50280
   154    H   15  px     Ryd( 2p)     0.00010       2.24271
   155    H   15  py     Ryd( 2p)     0.00031       2.45566
   156    H   15  pz     Ryd( 2p)     0.00015       1.89595

   157    H   16  S      Val( 1S)     0.42045       0.24934
   158    H   16  S      Ryd( 2S)     0.00109       0.49803
   159    H   16  px     Ryd( 2p)     0.00017       2.31120
   160    H   16  py     Ryd( 2p)     0.00025       2.40302
   161    H   16  pz     Ryd( 2p)     0.00011       1.88382

   162    H   17  S      Val( 1S)     0.41215       0.24105
   163    H   17  S      Ryd( 2S)     0.00111       0.48565
   164    H   17  px     Ryd( 2p)     0.00037       2.54838
   165    H   17  py     Ryd( 2p)     0.00006       2.13907
   166    H   17  pz     Ryd( 2p)     0.00013       1.86044

   167    H   18  S      Val( 1S)     0.41326       0.24353
   168    H   18  S      Ryd( 2S)     0.00111       0.48917
   169    H   18  px     Ryd( 2p)     0.00011       2.21786
   170    H   18  py     Ryd( 2p)     0.00031       2.46025
   171    H   18  pz     Ryd( 2p)     0.00014       1.88638

   172    H   19  S      Val( 1S)     0.41187       0.26289
   173    H   19  S      Ryd( 2S)     0.00185       0.52503
   174    H   19  px     Ryd( 2p)     0.00019       2.35914
   175    H   19  py     Ryd( 2p)     0.00024       2.41377
   176    H   19  pz     Ryd( 2p)     0.00010       1.89988


 Summary of Natural Population Analysis:                  
                                                          
                                       Natural Population 
                Natural  -----------------------------------------------
    Atom  No    Charge         Core      Valence    Rydberg      Total
 -----------------------------------------------------------------------
      C    1   -0.30870      0.99960     2.30478    0.00432     3.30870
      C    2    0.07257      0.99944     1.91619    0.01180     2.92743
      O    3   -0.38342      0.99987     3.37811    0.00544     4.38342
      C    4   -0.05198      0.99940     2.04308    0.00950     3.05198
      C    5   -0.10797      0.99944     2.10110    0.00744     3.10797
      C    6   -0.00948      0.99947     2.00216    0.00786     3.00948
      C    7   -0.12220      0.99947     2.11530    0.00743     3.12220
      C    8   -0.09786      0.99946     2.09083    0.00756     3.09786
      C    9   -0.01968      0.99944     2.01183    0.00842     3.01968
      H   10    0.10505      0.00000     0.39289    0.00207     0.39495
      H   11    0.09244      0.00000     0.40515    0.00241     0.40756
      H   12    0.10506      0.00000     0.39366    0.00128     0.39494
      H   13    0.08193      0.00000     0.41568    0.00239     0.41807
      H   14    0.22431      0.00000     0.27175    0.00394     0.27569
      H   15    0.08500      0.00000     0.41313    0.00187     0.41500
      H   16    0.07794      0.00000     0.42045    0.00161     0.42206
      H   17    0.08618      0.00000     0.41215    0.00167     0.41382
      H   18    0.08506      0.00000     0.41326    0.00167     0.41494
      H   19    0.08576      0.00000     0.41187    0.00237     0.41424
 =======================================================================
   * Total *   -0.00000      8.99559    23.91336    0.09105    33.00000

                                 Natural Population      
 --------------------------------------------------------
   Core                       8.99559 ( 99.9509% of   9)
   Valence                   23.91336 ( 99.6390% of  24)
   Natural Minimal Basis     32.90895 ( 99.7241% of  33)
   Natural Rydberg Basis      0.09105 (  0.2759% of  33)
 --------------------------------------------------------

    Atom  No          Natural Electron Configuration
 ----------------------------------------------------------------------------
      C    1      [core]2S( 0.55)2p( 1.76)
      C    2      [core]2S( 0.45)2p( 1.46)3p( 0.01)
      O    3      [core]2S( 0.83)2p( 2.54)
      C    4      [core]2S( 0.43)2p( 1.62)3p( 0.01)
      C    5      [core]2S( 0.46)2p( 1.65)3p( 0.01)
      C    6      [core]2S( 0.45)2p( 1.56)3p( 0.01)
      C    7      [core]2S( 0.46)2p( 1.65)3p( 0.01)
      C    8      [core]2S( 0.46)2p( 1.63)3p( 0.01)
      C    9      [core]2S( 0.44)2p( 1.57)3p( 0.01)
      H   10            1S( 0.39)
      H   11            1S( 0.41)
      H   12            1S( 0.39)
      H   13            1S( 0.42)
      H   14            1S( 0.27)
      H   15            1S( 0.41)
      H   16            1S( 0.42)
      H   17            1S( 0.41)
      H   18            1S( 0.41)
      H   19            1S( 0.41)


 NATURAL BOND ORBITAL ANALYSIS, beta spin orbitals:

                       Occupancies       Lewis Structure    Low   High
           Occ.    -------------------  -----------------   occ   occ
  Cycle   Thresh.   Lewis   Non-Lewis     CR  BD  3C  LP    (L)   (NL)   Dev
 =============================================================================
   1(1)    0.90    31.32447   1.67553      9  19   0   5     3      1    0.03
   2(2)    0.90    31.32447   1.67553      9  19   0   5     3      1    0.03
   3(1)    0.80    32.24515   0.75485      9  22   0   2     0      0    0.03
 -----------------------------------------------------------------------------

 Structure accepted: No low occupancy Lewis orbitals

 --------------------------------------------------------
   Core                      8.99560 ( 99.951% of   9)
   Valence Lewis            23.24955 ( 96.873% of  24)
  ==================       ============================
   Total Lewis              32.24515 ( 97.713% of  33)
  -----------------------------------------------------
   Valence non-Lewis         0.68856 (  2.087% of  33)
   Rydberg non-Lewis         0.06629 (  0.201% of  33)
  ==================       ============================
   Total non-Lewis           0.75485 (  2.287% of  33)
 --------------------------------------------------------


       (Occupancy)   Bond orbital/ Coefficients/ Hybrids
 ---------------------------------------------------------------------------------
     1. (0.98769) BD ( 1) C   1 - C   2  
                ( 50.58%)   0.7112* C   1 s( 30.24%)p 2.31( 69.72%)d 0.00(  0.04%)
                                            0.0006  0.5499  0.0017  0.3423 -0.0133
                                            0.2090 -0.0007 -0.7322 -0.0043  0.0035
                                           -0.0115 -0.0083  0.0010  0.0137
                ( 49.42%)   0.7030* C   2 s( 27.35%)p 2.65( 72.60%)d 0.00(  0.05%)
                                            0.0000  0.5228  0.0135 -0.3674 -0.0199
                                           -0.2115 -0.0013  0.7388 -0.0044  0.0045
                                           -0.0157 -0.0064  0.0036  0.0142
     2. (0.99374) BD ( 1) C   1 - H  10  
                ( 60.75%)   0.7794* C   1 s( 23.52%)p 3.25( 76.44%)d 0.00(  0.04%)
                                            0.0000  0.4849 -0.0006  0.1511 -0.0062
                                            0.6091 -0.0061  0.6086  0.0074  0.0036
                                            0.0047  0.0172 -0.0083  0.0044
                ( 39.25%)   0.6265* H  10 s( 99.92%)p 0.00(  0.08%)
                                            0.9996 -0.0033 -0.0072 -0.0206 -0.0178
     3. (0.99401) BD ( 1) C   1 - H  11  
                ( 59.50%)   0.7714* C   1 s( 22.60%)p 3.42( 77.35%)d 0.00(  0.05%)
                                            0.0000 -0.4754 -0.0025  0.8719 -0.0016
                                            0.0866  0.0005  0.0756 -0.0102 -0.0034
                                           -0.0041 -0.0002 -0.0175  0.0110
                ( 40.50%)   0.6364* H  11 s( 99.93%)p 0.00(  0.07%)
                                           -0.9996  0.0063 -0.0270 -0.0013 -0.0037
     4. (0.99229) BD ( 1) C   1 - H  12  
                ( 60.45%)   0.7775* C   1 s( 23.61%)p 3.23( 76.35%)d 0.00(  0.04%)
                                            0.0000 -0.4859 -0.0001 -0.3147  0.0047
                                            0.7597 -0.0003 -0.2951 -0.0107  0.0110
                                           -0.0045  0.0097  0.0112  0.0073
                ( 39.55%)   0.6289* H  12 s( 99.92%)p 0.00(  0.08%)
                                           -0.9996  0.0012  0.0125 -0.0235  0.0088
     5. (0.99599) BD ( 1) C   2 - O   3  
                ( 31.48%)   0.5611* C   2 s( 19.50%)p 4.11( 80.21%)d 0.02(  0.29%)
                                            0.0001 -0.4404 -0.0321  0.3887  0.0285
                                           -0.7517 -0.0195  0.2904  0.0174  0.0351
                                           -0.0133  0.0248  0.0240  0.0183
                ( 68.52%)   0.8278* O   3 s( 34.75%)p 1.88( 65.18%)d 0.00(  0.06%)
                                            0.0001 -0.5895 -0.0001 -0.3552  0.0051
                                            0.6929  0.0008 -0.2134 -0.0019  0.0211
                                            0.0008  0.0036  0.0075  0.0108
     6. (0.98492) BD ( 1) C   2 - C   4  
                ( 50.69%)   0.7119* C   2 s( 30.83%)p 2.24( 69.12%)d 0.00(  0.04%)
                                            0.0004  0.5552 -0.0098  0.8212 -0.0085
                                            0.1190 -0.0070  0.0496 -0.0139  0.0052
                                            0.0027 -0.0000  0.0179 -0.0087
                ( 49.31%)   0.7022* C   4 s( 29.75%)p 2.36( 70.20%)d 0.00(  0.04%)
                                            0.0002  0.5454 -0.0048 -0.8296  0.0151
                                           -0.0846  0.0042 -0.0791 -0.0120  0.0025
                                            0.0028  0.0012  0.0168 -0.0120
     7. (0.98802) BD ( 1) C   2 - H  13  
                ( 59.04%)   0.7684* C   2 s( 22.33%)p 3.48( 77.61%)d 0.00(  0.05%)
                                            0.0003 -0.4722  0.0175  0.1943  0.0039
                                            0.6100 -0.0188  0.6050 -0.0033 -0.0082
                                           -0.0050 -0.0187  0.0098 -0.0037
                ( 40.96%)   0.6400* H  13 s( 99.92%)p 0.00(  0.08%)
                                           -0.9996  0.0066 -0.0027 -0.0202 -0.0195
     8. (0.99433) BD ( 1) O   3 - H  14  
                ( 72.92%)   0.8539* O   3 s( 19.81%)p 4.04( 80.11%)d 0.00(  0.08%)
                                           -0.0002 -0.4446 -0.0201 -0.3310 -0.0018
                                           -0.3102 -0.0269  0.7706  0.0280 -0.0028
                                            0.0220  0.0032 -0.0073 -0.0156
                ( 27.08%)   0.5204* H  14 s( 99.62%)p 0.00(  0.38%)
                                           -0.9981  0.0094  0.0275  0.0225 -0.0500
     9. (0.98315) BD ( 1) C   4 - C   5  
                ( 50.97%)   0.7139* C   4 s( 34.95%)p 1.86( 65.02%)d 0.00(  0.04%)
                                           -0.0001  0.5911  0.0070  0.4661 -0.0008
                                           -0.6464 -0.0189 -0.1212 -0.0070 -0.0137
                                           -0.0020  0.0039 -0.0039 -0.0113
                ( 49.03%)   0.7002* C   5 s( 36.07%)p 1.77( 63.89%)d 0.00(  0.04%)
                                            0.0001  0.6006  0.0010 -0.5121 -0.0207
                                            0.6032 -0.0061  0.1113 -0.0050 -0.0148
                                           -0.0027  0.0056 -0.0037 -0.0122
    10. (0.98183) BD ( 1) C   4 - C   9  
                ( 51.88%)   0.7203* C   4 s( 35.25%)p 1.84( 64.71%)d 0.00(  0.04%)
                                           -0.0001  0.5937  0.0027  0.2973 -0.0044
                                            0.7182  0.0168  0.2066  0.0034  0.0099
                                            0.0041  0.0087 -0.0098 -0.0099
                ( 48.12%)   0.6937* C   9 s( 35.63%)p 1.81( 64.32%)d 0.00(  0.05%)
                                            0.0001  0.5969  0.0035 -0.3406 -0.0250
                                           -0.6974 -0.0080 -0.2003 -0.0053  0.0109
                                            0.0042  0.0100 -0.0107 -0.0138
    11. (0.81690) BD ( 2) C   4 - C   9  
                ( 55.19%)   0.7429* C   4 s(  0.01%)p 1.00( 99.97%)d 0.00(  0.03%)
                                           -0.0000 -0.0082  0.0039 -0.0728  0.0026
                                           -0.2414  0.0050  0.9674 -0.0130 -0.0029
                                            0.0099  0.0105  0.0015  0.0061
                ( 44.81%)   0.6694* C   9 s(  0.00%)p 1.00( 99.95%)d 0.00(  0.04%)
                                           -0.0000  0.0015  0.0025 -0.0789  0.0017
                                           -0.2381 -0.0009  0.9678  0.0032  0.0010
                                            0.0030 -0.0185 -0.0052 -0.0083
    12. (0.98610) BD ( 1) C   5 - C   6  
                ( 51.23%)   0.7158* C   5 s( 37.09%)p 1.70( 62.87%)d 0.00(  0.04%)
                                            0.0000  0.6088  0.0139  0.7860  0.0204
                                            0.0458 -0.0350  0.0840 -0.0061  0.0036
                                            0.0046  0.0018  0.0162 -0.0121
                ( 48.77%)   0.6983* C   6 s( 36.26%)p 1.76( 63.69%)d 0.00(  0.05%)
                                            0.0000  0.6020  0.0105 -0.7840 -0.0212
                                           -0.1068 -0.0388 -0.0935 -0.0119  0.0017
                                            0.0042  0.0027  0.0170 -0.0150
    13. (0.82230) BD ( 2) C   5 - C   6  
                ( 54.87%)   0.7408* C   5 s(  0.00%)p 1.00( 99.97%)d 0.00(  0.03%)
                                            0.0000 -0.0029 -0.0023 -0.0863  0.0032
                                           -0.2483  0.0032  0.9646 -0.0140 -0.0043
                                            0.0138  0.0070  0.0008  0.0058
                ( 45.13%)   0.6718* C   6 s(  0.00%)p 1.00( 99.96%)d 0.00(  0.04%)
                                            0.0000 -0.0004 -0.0002 -0.0820  0.0001
                                           -0.2461  0.0001  0.9655 -0.0006  0.0041
                                           -0.0187  0.0079  0.0035  0.0006
    14. (0.99033) BD ( 1) C   5 - H  15  
                ( 58.77%)   0.7666* C   5 s( 26.74%)p 2.74( 73.22%)d 0.00(  0.04%)
                                            0.0003 -0.5170  0.0120  0.3329 -0.0075
                                            0.7561  0.0061  0.2229  0.0013 -0.0105
                                           -0.0031 -0.0079  0.0103  0.0090
                ( 41.23%)   0.6421* H  15 s( 99.92%)p 0.00(  0.08%)
                                           -0.9996  0.0016 -0.0104 -0.0245 -0.0075
    15. (0.98660) BD ( 1) C   6 - C   7  
                ( 49.05%)   0.7003* C   6 s( 36.15%)p 1.76( 63.80%)d 0.00(  0.05%)
                                            0.0000  0.6012  0.0113  0.3415  0.0451
                                            0.6906  0.0096  0.2053  0.0063  0.0104
                                            0.0038  0.0102 -0.0111 -0.0132
                ( 50.95%)   0.7138* C   7 s( 36.70%)p 1.72( 63.25%)d 0.00(  0.04%)
                                            0.0000  0.6058  0.0063 -0.2777  0.0281
                                           -0.7164 -0.0279 -0.2014 -0.0046  0.0118
                                            0.0039  0.0087 -0.0100 -0.0106
    16. (0.99008) BD ( 1) C   6 - H  16  
                ( 57.97%)   0.7614* C   6 s( 27.49%)p 2.64( 72.48%)d 0.00(  0.04%)
                                           -0.0003  0.5241 -0.0117  0.5091  0.0047
                                           -0.6703 -0.0061 -0.1274 -0.0009 -0.0132
                                           -0.0019  0.0053 -0.0036 -0.0118
                ( 42.03%)   0.6483* H  16 s( 99.93%)p 0.00(  0.07%)
                                            0.9996  0.0019 -0.0163  0.0212  0.0040
    17. (0.98731) BD ( 1) C   7 - C   8  
                ( 50.15%)   0.7082* C   7 s( 36.11%)p 1.77( 63.85%)d 0.00(  0.04%)
                                            0.0000  0.6009  0.0080 -0.4500  0.0194
                                            0.6475  0.0332  0.1227  0.0099 -0.0152
                                           -0.0022  0.0045 -0.0027 -0.0114
                ( 49.85%)   0.7060* C   8 s( 36.00%)p 1.78( 63.96%)d 0.00(  0.04%)
                                            0.0001  0.5999  0.0098  0.5107  0.0404
                                           -0.6052  0.0065 -0.1041  0.0052 -0.0146
                                           -0.0021  0.0051 -0.0049 -0.0117
    18. (0.84902) BD ( 2) C   7 - C   8  
                ( 51.17%)   0.7153* C   7 s(  0.00%)p 1.00( 99.97%)d 0.00(  0.03%)
                                            0.0000 -0.0004  0.0003 -0.0825  0.0010
                                           -0.2402  0.0037  0.9670 -0.0148  0.0030
                                           -0.0145  0.0060  0.0028  0.0003
                ( 48.83%)   0.6988* C   8 s(  0.00%)p 1.00( 99.97%)d 0.00(  0.03%)
                                           -0.0000  0.0011  0.0009 -0.0871  0.0004
                                           -0.2389  0.0028  0.9669 -0.0105  0.0009
                                            0.0019 -0.0150 -0.0041 -0.0066
    19. (0.99085) BD ( 1) C   7 - H  17  
                ( 58.85%)   0.7671* C   7 s( 27.09%)p 2.69( 72.87%)d 0.00(  0.04%)
                                           -0.0003  0.5203 -0.0120  0.8441 -0.0024
                                            0.0862 -0.0002  0.0937 -0.0001  0.0025
                                            0.0034  0.0007  0.0158 -0.0100
                ( 41.15%)   0.6415* H  17 s( 99.92%)p 0.00(  0.08%)
                                            0.9996 -0.0012 -0.0276 -0.0031 -0.0032
    20. (0.98590) BD ( 1) C   8 - C   9  
                ( 50.53%)   0.7108* C   8 s( 36.89%)p 1.71( 63.06%)d 0.00(  0.05%)
                                            0.0001  0.6073  0.0059 -0.7872 -0.0199
                                           -0.0486  0.0347 -0.0836  0.0071  0.0038
                                            0.0045  0.0019  0.0164 -0.0127
                ( 49.47%)   0.7034* C   9 s( 36.47%)p 1.74( 63.48%)d 0.00(  0.05%)
                                            0.0000  0.6036  0.0192  0.7830  0.0234
                                            0.1074  0.0394  0.0892  0.0122  0.0017
                                            0.0040  0.0024  0.0170 -0.0147
    21. (0.99067) BD ( 1) C   8 - H  18  
                ( 58.73%)   0.7663* C   8 s( 27.01%)p 2.70( 72.95%)d 0.00(  0.04%)
                                           -0.0003  0.5196 -0.0123  0.3311 -0.0005
                                            0.7570 -0.0007  0.2163 -0.0001  0.0102
                                            0.0031  0.0079 -0.0105 -0.0089
                ( 41.27%)   0.6424* H  18 s( 99.92%)p 0.00(  0.08%)
                                            0.9996 -0.0007 -0.0110 -0.0245 -0.0071
    22. (0.98925) BD ( 1) C   9 - H  19  
                ( 58.86%)   0.7672* C   9 s( 27.81%)p 2.59( 72.15%)d 0.00(  0.04%)
                                            0.0004 -0.5273  0.0120  0.5122  0.0038
                                           -0.6665 -0.0141 -0.1214 -0.0040  0.0133
                                            0.0015 -0.0047  0.0029  0.0120
                ( 41.14%)   0.6414* H  19 s( 99.92%)p 0.00(  0.08%)
                                           -0.9996  0.0005 -0.0175  0.0210  0.0037
    23. (0.99959) CR ( 1) C   1           s(100.00%)p 0.00(  0.00%)
                                            1.0000 -0.0003 -0.0000 -0.0002  0.0000
                                           -0.0002  0.0000  0.0005  0.0000 -0.0000
                                            0.0000  0.0000 -0.0000 -0.0000
    24. (0.99945) CR ( 1) C   2           s(100.00%)p 0.00(  0.00%)
                                            1.0000 -0.0001  0.0000 -0.0004  0.0000
                                           -0.0002  0.0000 -0.0002  0.0000 -0.0000
                                            0.0000  0.0000 -0.0000  0.0000
    25. (0.99987) CR ( 1) O   3           s(100.00%)p 0.00(  0.00%)
                                            1.0000 -0.0001 -0.0000  0.0001 -0.0000
                                           -0.0001 -0.0000  0.0002  0.0000 -0.0000
                                            0.0000  0.0000 -0.0000 -0.0000
    26. (0.99940) CR ( 1) C   4           s(100.00%)p 0.00(  0.00%)
                                            1.0000  0.0000  0.0000  0.0002 -0.0000
                                            0.0001  0.0000  0.0001  0.0000 -0.0000
                                            0.0000  0.0000 -0.0000 -0.0000
    27. (0.99944) CR ( 1) C   5           s(100.00%)p 0.00(  0.00%)
                                            1.0000  0.0001 -0.0000 -0.0001  0.0000
                                           -0.0003 -0.0000 -0.0001  0.0000  0.0000
                                            0.0000  0.0000 -0.0000 -0.0000
    28. (0.99947) CR ( 1) C   6           s(100.00%)p 0.00(  0.00%)
                                            1.0000  0.0001 -0.0000  0.0002  0.0000
                                           -0.0002 -0.0000 -0.0001 -0.0000 -0.0000
                                           -0.0000  0.0000 -0.0000 -0.0000
    29. (0.99947) CR ( 1) C   7           s(100.00%)p 0.00(  0.00%)
                                            1.0000  0.0001 -0.0000  0.0003 -0.0000
                                            0.0000 -0.0000  0.0000 -0.0000  0.0000
                                            0.0000 -0.0000  0.0000 -0.0000
    30. (0.99947) CR ( 1) C   8           s(100.00%)p 0.00(  0.00%)
                                            1.0000  0.0001 -0.0000  0.0001 -0.0000
                                            0.0002 -0.0000  0.0001 -0.0000  0.0000
                                            0.0000  0.0000 -0.0000 -0.0000
    31. (0.99944) CR ( 1) C   9           s(100.00%)p 0.00(  0.00%)
                                            1.0000  0.0001 -0.0000 -0.0002  0.0000
                                            0.0003  0.0000  0.0001  0.0000 -0.0000
                                           -0.0000  0.0000 -0.0000 -0.0000
    32. (0.99038) LP ( 1) O   3           s( 44.88%)p 1.23( 55.09%)d 0.00(  0.03%)
                                            0.0001  0.6699 -0.0080 -0.6031  0.0078
                                            0.3420 -0.0034  0.2648 -0.0023  0.0099
                                            0.0085 -0.0088 -0.0064  0.0050
    33. (0.97788) LP ( 2) O   3           s(  0.56%)p99.99( 99.39%)d 0.08(  0.05%)
                                           -0.0001  0.0745 -0.0079  0.6321 -0.0110
                                            0.5528 -0.0053  0.5371 -0.0113  0.0019
                                            0.0013 -0.0123  0.0149 -0.0093
    34. (0.00139) RY*( 1) C   1           s(  2.00%)p46.19( 92.20%)d 2.91(  5.80%)
                                           -0.0000  0.0058  0.1412  0.0126  0.8329
                                            0.0017 -0.4145 -0.0062  0.2373  0.0291
                                           -0.1207  0.0688  0.1412 -0.1338
    35. (0.00111) RY*( 2) C   1           s( 20.29%)p 3.44( 69.73%)d 0.49(  9.98%)
                                           -0.0000  0.0067  0.4504  0.0067  0.3007
                                            0.0080  0.7710  0.0053 -0.1111  0.0951
                                           -0.0350 -0.1968  0.0679 -0.2149
    36. (0.00039) RY*( 3) C   1           s( 36.41%)p 1.46( 52.98%)d 0.29( 10.61%)
                                            0.0000  0.0047  0.6034 -0.0041 -0.0523
                                           -0.0087 -0.3069  0.0035 -0.6579 -0.1371
                                            0.0861  0.2444  0.0252  0.1397
    37. (0.00010) RY*( 4) C   1           s( 29.44%)p 1.48( 43.43%)d 0.92( 27.13%)
                                           -0.0000 -0.0108  0.5425 -0.0045 -0.1736
                                            0.0055 -0.0553 -0.0122  0.6332 -0.2163
                                            0.2983  0.0108 -0.3536  0.1018
    38. (0.00005) RY*( 5) C   1           s(  2.57%)p 5.36( 13.78%)d32.55( 83.65%)
    39. (0.00003) RY*( 6) C   1           s(  2.04%)p 7.97( 16.26%)d40.05( 81.70%)
    40. (0.00000) RY*( 7) C   1           s(  2.62%)p 1.38(  3.62%)d35.79( 93.76%)
    41. (0.00000) RY*( 8) C   1           s(  0.14%)p 4.93(  0.68%)d99.99( 99.18%)
    42. (0.00001) RY*( 9) C   1           s(  4.52%)p 1.65(  7.45%)d19.48( 88.03%)
    43. (0.00385) RY*( 1) C   2           s(  0.24%)p99.99( 95.22%)d19.23(  4.54%)
                                           -0.0000 -0.0184  0.0450  0.0205 -0.4029
                                            0.0008  0.8593  0.0139  0.2256  0.1683
                                           -0.0057  0.0750 -0.0988  0.0410
    44. (0.00174) RY*( 2) C   2           s( 14.05%)p 5.09( 71.46%)d 1.03( 14.49%)
                                           -0.0000 -0.0228  0.3742  0.0145 -0.7554
                                           -0.0269 -0.3645 -0.0195 -0.0989  0.1310
                                           -0.2087 -0.2671 -0.1130 -0.0105
    45. (0.00111) RY*( 3) C   2           s( 13.36%)p 3.23( 43.19%)d 3.25( 43.46%)
                                           -0.0000  0.0131  0.3653  0.0003  0.1256
                                            0.0023 -0.0677 -0.0155  0.6413  0.0293
                                            0.1735 -0.3148  0.4549  0.3123
    46. (0.00068) RY*( 4) C   2           s(  6.80%)p 4.66( 31.66%)d 9.05( 61.54%)
                                           -0.0000 -0.0173  0.2602  0.0149  0.0269
                                           -0.0428  0.2263  0.0098 -0.5123 -0.2939
                                            0.5851 -0.4251 -0.0103  0.0765
    47. (0.00054) RY*( 5) C   2           s(  2.63%)p 5.67( 14.92%)d31.31( 82.44%)
                                           -0.0000  0.0104  0.1619  0.0114  0.3842
                                            0.0100  0.0215 -0.0037 -0.0306  0.4936
                                           -0.1395 -0.2864 -0.6018  0.3422
    48. (0.00046) RY*( 6) C   2           s( 40.49%)p 0.53( 21.37%)d 0.94( 38.13%)
                                           -0.0000 -0.0017  0.6364  0.0031  0.2847
                                           -0.0102  0.2003 -0.0116 -0.3038  0.0272
                                           -0.4632  0.1816  0.3056 -0.1992
    49. (0.00025) RY*( 7) C   2           s( 18.74%)p 0.76( 14.26%)d 3.58( 67.00%)
                                           -0.0000  0.0014  0.4329  0.0238  0.0557
                                           -0.0234 -0.0888  0.0166  0.3609 -0.4133
                                            0.1999  0.3202 -0.5455 -0.2431
    50. (0.00015) RY*( 8) C   2           s(  0.00%)p 1.00(  2.50%)d39.01( 97.50%)
                                           -0.0000 -0.0031  0.0061  0.0116 -0.0935
                                            0.0078  0.0102 -0.0086 -0.1260 -0.4532
                                           -0.2518  0.2656 -0.0379  0.7964
    51. (0.00004) RY*( 9) C   2           s(  3.67%)p 1.60(  5.88%)d24.68( 90.45%)
    52. (0.00086) RY*( 1) O   3           s(  0.78%)p99.99( 92.58%)d 8.54(  6.64%)
                                           -0.0000  0.0007  0.0882  0.0096  0.7452
                                            0.0037  0.4127  0.0082  0.4473 -0.0937
                                            0.0916 -0.0720  0.2069  0.0349
    53. (0.00071) RY*( 2) O   3           s( 29.47%)p 1.99( 58.59%)d 0.41( 11.95%)
                                           -0.0000  0.0048  0.5428  0.0021 -0.4452
                                            0.0057  0.0229  0.0018  0.6221  0.1468
                                           -0.0012 -0.2509 -0.0683  0.1741
    54. (0.00015) RY*( 3) O   3           s( 57.63%)p 0.64( 36.95%)d 0.09(  5.43%)
                                           -0.0000 -0.0014  0.7591 -0.0036  0.3292
                                            0.0006 -0.4219  0.0122 -0.2881 -0.0505
                                           -0.0469  0.1691  0.0354 -0.1402
    55. (0.00002) RY*( 4) O   3           s(  8.12%)p 8.33( 67.64%)d 2.99( 24.24%)
    56. (0.00000) RY*( 5) O   3           s(  2.21%)p 5.70( 12.61%)d38.53( 85.18%)
    57. (0.00000) RY*( 6) O   3           s(  0.35%)p 4.52(  1.60%)d99.99( 98.05%)
    58. (0.00001) RY*( 7) O   3           s(  0.02%)p99.99( 10.40%)d99.99( 89.58%)
    59. (0.00000) RY*( 8) O   3           s(  1.33%)p10.63( 14.13%)d63.58( 84.54%)
    60. (0.00000) RY*( 9) O   3           s(  0.09%)p62.36(  5.73%)d99.99( 94.18%)
    61. (0.00283) RY*( 1) C   4           s( 12.18%)p 6.75( 82.19%)d 0.46(  5.63%)
                                            0.0000 -0.0073  0.3490  0.0150  0.9015
                                            0.0071 -0.0571 -0.0025 -0.0749  0.0833
                                            0.0897 -0.0046  0.2005 -0.0326
    62. (0.00236) RY*( 2) C   4           s( 12.58%)p 6.76( 85.10%)d 0.18(  2.32%)
                                           -0.0000  0.0077  0.3546 -0.0136 -0.0762
                                           -0.0018 -0.3107  0.0129  0.8650  0.0203
                                           -0.1275 -0.0784  0.0057 -0.0179
    63. (0.00188) RY*( 3) C   4           s(  0.00%)p 1.00( 96.44%)d 0.04(  3.56%)
                                            0.0000  0.0013  0.0055  0.0069  0.0749
                                           -0.0215  0.9248 -0.0044  0.3210 -0.1111
                                           -0.0802 -0.0570  0.1134 -0.0264
    64. (0.00074) RY*( 4) C   4           s( 71.97%)p 0.28( 20.40%)d 0.11(  7.63%)
                                           -0.0000 -0.0040  0.8483 -0.0107 -0.3067
                                            0.0011  0.1481 -0.0109 -0.2962 -0.0578
                                            0.0075  0.2252 -0.1269  0.0783
    65. (0.00032) RY*( 5) C   4           s(  2.25%)p 0.53(  1.20%)d42.84( 96.55%)
                                           -0.0000 -0.0021  0.1501 -0.0032 -0.0349
                                           -0.0008  0.0328  0.0069 -0.0981 -0.0065
                                            0.2345 -0.8189 -0.3137 -0.3761
    66. (0.00011) RY*( 6) C   4           s(  0.05%)p52.74(  2.75%)d99.99( 97.19%)
                                            0.0000  0.0014  0.0228  0.0060 -0.1153
                                           -0.0188  0.1176 -0.0022  0.0051  0.9806
                                            0.0493 -0.0189  0.0864  0.0118
    67. (0.00009) RY*( 7) C   4           s(  0.71%)p 9.01(  6.36%)d99.99( 92.94%)
    68. (0.00007) RY*( 8) C   4           s(  0.24%)p20.63(  5.01%)d99.99( 94.75%)
    69. (0.00001) RY*( 9) C   4           s(  0.06%)p11.32(  0.64%)d99.99( 99.30%)
    70. (0.00285) RY*( 1) C   5           s(  0.69%)p99.99( 93.60%)d 8.34(  5.72%)
                                            0.0000 -0.0208  0.0802 -0.0069 -0.5619
                                           -0.0158 -0.7555 -0.0034 -0.2217 -0.1636
                                           -0.0225 -0.0687  0.1586  0.0064
    71. (0.00130) RY*( 2) C   5           s(  4.63%)p20.09( 92.94%)d 0.53(  2.43%)
                                            0.0000  0.0181  0.2143  0.0257 -0.7769
                                           -0.0141  0.5599  0.0014  0.1074  0.1136
                                            0.0556 -0.0037  0.0836 -0.0366
    72. (0.00056) RY*( 3) C   5           s( 17.57%)p 3.53( 62.10%)d 1.16( 20.33%)
                                            0.0000 -0.0025  0.4192 -0.0114  0.0505
                                           -0.0060 -0.2164  0.0125  0.7558  0.0316
                                           -0.3373  0.2769  0.0938  0.0549
    73. (0.00047) RY*( 4) C   5           s( 75.91%)p 0.22( 16.88%)d 0.09(  7.21%)
                                            0.0000 -0.0055  0.8713 -0.0162  0.2204
                                           -0.0062  0.0503 -0.0083 -0.3425 -0.1260
                                            0.1658 -0.1312 -0.0604 -0.0887
    74. (0.00023) RY*( 5) C   5           s(  0.09%)p99.99( 21.23%)d99.99( 78.67%)
                                            0.0000 -0.0005  0.0308  0.0001  0.0220
                                           -0.0027  0.1200  0.0040 -0.4443  0.1890
                                           -0.8292  0.1780  0.1692 -0.0564
    75. (0.00006) RY*( 6) C   5           s(  0.47%)p 6.52(  3.05%)d99.99( 96.49%)
    76. (0.00002) RY*( 7) C   5           s(  0.54%)p 7.21(  3.89%)d99.99( 95.57%)
    77. (0.00000) RY*( 8) C   5           s(  0.02%)p99.99(  4.58%)d99.99( 95.40%)
    78. (0.00001) RY*( 9) C   5           s(  0.18%)p 9.89(  1.79%)d99.99( 98.03%)
    79. (0.00254) RY*( 1) C   6           s(  0.25%)p99.99( 93.23%)d26.13(  6.52%)
                                            0.0000 -0.0257  0.0428  0.0102  0.5395
                                           -0.0077 -0.7849 -0.0013 -0.1582  0.2361
                                            0.0584 -0.0129  0.0671  0.0375
    80. (0.00129) RY*( 2) C   6           s(  0.10%)p99.99( 98.28%)d16.64(  1.62%)
                                           -0.0000  0.0018  0.0312  0.0445 -0.8136
                                            0.0321 -0.5181  0.0120 -0.2221  0.0193
                                           -0.0055  0.0313 -0.1219  0.0016
    81. (0.00044) RY*( 3) C   6           s( 37.38%)p 1.49( 55.79%)d 0.18(  6.83%)
                                            0.0000 -0.0041  0.6114  0.0051  0.0596
                                           -0.0123  0.2425  0.0020 -0.7038  0.0241
                                            0.2595 -0.0141 -0.0024 -0.0119
    82. (0.00040) RY*( 4) C   6           s( 59.02%)p 0.62( 36.47%)d 0.08(  4.51%)
                                            0.0000 -0.0055  0.7683  0.0085 -0.0756
                                           -0.0121 -0.0936 -0.0054  0.5916  0.1385
                                           -0.1119  0.0783  0.0666 -0.0529
    83. (0.00027) RY*( 5) C   6           s(  0.15%)p24.02(  3.54%)d99.99( 96.31%)
                                            0.0000 -0.0003  0.0384  0.0010  0.0178
                                            0.0015  0.0530 -0.0092 -0.1794  0.2329
                                           -0.6983 -0.5302 -0.0801 -0.3657
    84. (0.00006) RY*( 6) C   6           s(  0.00%)p 1.00(  1.64%)d60.03( 98.36%)
    85. (0.00002) RY*( 7) C   6           s(  3.13%)p 1.43(  4.49%)d29.52( 92.38%)
    86. (0.00000) RY*( 8) C   6           s(  0.01%)p 1.00(  4.80%)d19.84( 95.19%)
    87. (0.00000) RY*( 9) C   6           s(  0.07%)p27.02(  1.85%)d99.99( 98.08%)
    88. (0.00254) RY*( 1) C   7           s(  0.12%)p99.99( 92.51%)d61.38(  7.37%)
                                           -0.0000  0.0260  0.0229 -0.0235 -0.9466
                                           -0.0017 -0.1263 -0.0027 -0.1124  0.0532
                                            0.0423 -0.0408  0.2558 -0.0443
    89. (0.00134) RY*( 2) C   7           s(  0.06%)p99.99( 98.38%)d25.79(  1.56%)
                                           -0.0000  0.0005  0.0246  0.0050 -0.1511
                                           -0.0405  0.9545 -0.0097  0.2194  0.1187
                                            0.0297  0.0128 -0.0211 -0.0013
    90. (0.00048) RY*( 3) C   7           s(  0.18%)p99.99( 66.77%)d99.99( 33.05%)
                                           -0.0000 -0.0002  0.0424  0.0001 -0.0682
                                           -0.0015 -0.1912  0.0055  0.7915  0.0147
                                           -0.2408  0.4714  0.1393  0.1751
    91. (0.00045) RY*( 4) C   7           s( 95.32%)p 0.00(  0.36%)d 0.05(  4.32%)
                                            0.0000 -0.0033  0.9763  0.0181 -0.0196
                                            0.0019 -0.0143  0.0012 -0.0518 -0.0536
                                           -0.0076  0.0660 -0.1767 -0.0686
    92. (0.00024) RY*( 5) C   7           s(  0.03%)p99.99( 26.92%)d99.99( 73.05%)
                                            0.0000 -0.0002  0.0176 -0.0007 -0.0441
                                           -0.0026 -0.1274  0.0116  0.5009  0.0943
                                           -0.0586 -0.7417 -0.1981 -0.3590
    93. (0.00007) RY*( 6) C   7           s(  0.03%)p62.59(  1.62%)d99.99( 98.36%)
    94. (0.00003) RY*( 7) C   7           s(  4.24%)p 1.06(  4.51%)d21.49( 91.24%)
    95. (0.00000) RY*( 8) C   7           s(  0.01%)p 1.00(  6.04%)d15.56( 93.96%)
    96. (0.00000) RY*( 9) C   7           s(  0.11%)p26.73(  2.94%)d99.99( 96.95%)
    97. (0.00262) RY*( 1) C   8           s(  0.13%)p99.99( 92.92%)d53.66(  6.95%)
                                           -0.0000  0.0267 -0.0241 -0.0102 -0.3696
                                           -0.0197 -0.8562 -0.0057 -0.2430  0.1844
                                            0.0340  0.0722 -0.1694 -0.0201
    98. (0.00140) RY*( 2) C   8           s(  0.00%)p 1.00( 98.44%)d 0.02(  1.55%)
                                            0.0000 -0.0012  0.0038 -0.0401  0.9098
                                            0.0184 -0.3934  0.0017 -0.0038  0.0795
                                            0.0198 -0.0145  0.0928 -0.0025
    99. (0.00049) RY*( 3) C   8           s(  2.32%)p29.26( 67.74%)d12.93( 29.94%)
                                            0.0000 -0.0002  0.1522  0.0004  0.0723
                                            0.0033  0.1852 -0.0015 -0.7987  0.0487
                                           -0.4008  0.3346  0.1354  0.0785
   100. (0.00042) RY*( 4) C   8           s( 92.35%)p 0.01(  1.09%)d 0.07(  6.56%)
                                            0.0000 -0.0031  0.9610  0.0041 -0.0338
                                            0.0173 -0.0781  0.0030  0.0574 -0.1715
                                            0.1289 -0.0740  0.0661 -0.0987
   101. (0.00024) RY*( 5) C   8           s(  0.90%)p29.10( 26.11%)d81.33( 72.99%)
                                            0.0000 -0.0007  0.0947  0.0003 -0.0589
                                           -0.0009 -0.1218  0.0099  0.4927  0.1672
                                           -0.8026  0.1890  0.1330 -0.0657
   102. (0.00007) RY*( 6) C   8           s(  0.11%)p14.51(  1.59%)d99.99( 98.30%)
   103. (0.00003) RY*( 7) C   8           s(  4.24%)p 1.02(  4.34%)d21.59( 91.42%)
   104. (0.00000) RY*( 8) C   8           s(  0.01%)p99.99(  4.73%)d99.99( 95.25%)
   105. (0.00000) RY*( 9) C   8           s(  0.04%)p74.02(  3.09%)d99.99( 96.87%)
   106. (0.00298) RY*( 1) C   9           s(  2.26%)p41.29( 93.36%)d 1.94(  4.38%)
                                            0.0000 -0.0163  0.1495  0.0054 -0.8394
                                            0.0084  0.4689  0.0040  0.0948  0.1848
                                            0.0478 -0.0059  0.0816  0.0247
   107. (0.00159) RY*( 2) C   9           s(  3.31%)p28.44( 94.05%)d 0.80(  2.64%)
                                            0.0000  0.0198  0.1808  0.0324 -0.4724
                                            0.0240 -0.8304  0.0088 -0.1616 -0.1319
                                           -0.0202 -0.0146  0.0866 -0.0301
   108. (0.00051) RY*( 3) C   9           s( 37.03%)p 1.60( 59.16%)d 0.10(  3.81%)
                                            0.0000 -0.0070  0.6085 -0.0188  0.1343
                                            0.0017 -0.1007 -0.0094  0.7503  0.0411
                                           -0.0117 -0.1346 -0.0916 -0.0989
   109. (0.00046) RY*( 4) C   9           s( 56.52%)p 0.72( 40.42%)d 0.05(  3.06%)
                                            0.0000 -0.0071  0.7518 -0.0193  0.1750
                                            0.0051  0.1676  0.0029 -0.5874  0.0548
                                            0.0023  0.1633  0.0219  0.0198
   110. (0.00027) RY*( 5) C   9           s(  0.03%)p73.69(  2.15%)d99.99( 97.82%)
                                           -0.0000 -0.0002  0.0171 -0.0018  0.0085
                                           -0.0029 -0.0242  0.0088  0.1439 -0.2397
                                            0.7579  0.4751  0.0586  0.3425
   111. (0.00006) RY*( 6) C   9           s(  0.23%)p 9.35(  2.18%)d99.99( 97.59%)
   112. (0.00003) RY*( 7) C   9           s(  0.45%)p 8.64(  3.86%)d99.99( 95.70%)
   113. (0.00001) RY*( 8) C   9           s(  0.15%)p22.17(  3.35%)d99.99( 96.49%)
   114. (0.00001) RY*( 9) C   9           s(  0.11%)p13.92(  1.56%)d99.99( 98.33%)
   115. (0.00157) RY*( 1) H  10           s( 99.11%)p 0.01(  0.89%)
                                            0.0052  0.9955 -0.0106  0.0194  0.0916
   116. (0.00010) RY*( 2) H  10           s(  0.00%)p 1.00(100.00%)
                                            0.0001  0.0012 -0.8475  0.4858 -0.2139
   117. (0.00006) RY*( 3) H  10           s(  0.14%)p99.99( 99.86%)
   118. (0.00002) RY*( 4) H  10           s(  0.83%)p99.99( 99.17%)
   119. (0.00190) RY*( 1) H  11           s( 99.33%)p 0.01(  0.67%)
                                            0.0078  0.9966 -0.0613 -0.0187  0.0505
   120. (0.00011) RY*( 2) H  11           s(  0.00%)p 1.00(100.00%)
                                            0.0012  0.0025 -0.1137  0.9780  0.1750
   121. (0.00007) RY*( 3) H  11           s(  0.20%)p99.99( 99.80%)
   122. (0.00002) RY*( 4) H  11           s(  0.54%)p99.99( 99.46%)
   123. (0.00078) RY*( 1) H  12           s( 97.69%)p 0.02(  2.31%)
                                            0.0052  0.9884  0.0297 -0.1181  0.0906
   124. (0.00011) RY*( 2) H  12           s(  0.00%)p 1.00(100.00%)
                                            0.0010  0.0001  0.7412  0.5162  0.4292
   125. (0.00006) RY*( 3) H  12           s(  0.04%)p99.99( 99.96%)
   126. (0.00002) RY*( 4) H  12           s(  2.34%)p41.65( 97.66%)
   127. (0.00190) RY*( 1) H  13           s( 99.79%)p 0.00(  0.21%)
                                            0.0077  0.9989 -0.0268 -0.0220 -0.0307
   128. (0.00010) RY*( 2) H  13           s(  0.03%)p99.99( 99.97%)
                                            0.0013  0.0178  0.9303  0.1438 -0.3370
   129. (0.00005) RY*( 3) H  13           s(  0.10%)p99.99( 99.90%)
   130. (0.00002) RY*( 4) H  13           s(  0.16%)p99.99( 99.84%)
   131. (0.00170) RY*( 1) H  14           s( 93.06%)p 0.07(  6.94%)
                                            0.0148  0.9646 -0.1725  0.0259 -0.1974
   132. (0.00077) RY*( 2) H  14           s(  3.12%)p31.01( 96.88%)
                                            0.0091  0.1765  0.5609  0.6651  0.4602
   133. (0.00046) RY*( 3) H  14           s(  2.22%)p44.13( 97.78%)
                                            0.0071  0.1487  0.7376 -0.6586 -0.0042
   134. (0.00002) RY*( 4) H  14           s(  1.98%)p49.52( 98.02%)
   135. (0.00132) RY*( 1) H  15           s( 99.15%)p 0.01(  0.85%)
                                            0.0041  0.9957 -0.0515 -0.0754 -0.0113
   136. (0.00013) RY*( 2) H  15           s(  0.02%)p99.99( 99.98%)
                                            0.0002  0.0127  0.1000  0.2448 -0.9643
   137. (0.00005) RY*( 3) H  15           s(  0.03%)p99.99( 99.97%)
   138. (0.00003) RY*( 4) H  15           s(  0.88%)p99.99( 99.12%)
   139. (0.00110) RY*( 1) H  16           s( 98.73%)p 0.01(  1.27%)
                                            0.0012  0.9936  0.0679 -0.0884 -0.0177
   140. (0.00010) RY*( 2) H  16           s(  0.00%)p 1.00(100.00%)
                                           -0.0001  0.0012 -0.0796 -0.2411  0.9672
   141. (0.00005) RY*( 3) H  16           s(  0.00%)p 1.00(100.00%)
   142. (0.00003) RY*( 4) H  16           s(  1.35%)p73.26( 98.65%)
   143. (0.00112) RY*( 1) H  17           s( 98.92%)p 0.01(  1.08%)
                                            0.0041  0.9946  0.1032  0.0076  0.0084
   144. (0.00013) RY*( 2) H  17           s(  0.00%)p 1.00(100.00%)
                                            0.0000  0.0023 -0.0834 -0.2358  0.9682
   145. (0.00005) RY*( 3) H  17           s(  0.00%)p 1.00(100.00%)
   146. (0.00003) RY*( 4) H  17           s(  1.15%)p85.76( 98.85%)
   147. (0.00113) RY*( 1) H  18           s( 98.86%)p 0.01(  1.14%)
                                            0.0037  0.9943  0.0415  0.0954  0.0236
   148. (0.00013) RY*( 2) H  18           s(  0.00%)p 1.00(100.00%)
                                            0.0002  0.0029 -0.0875 -0.2327  0.9686
   149. (0.00006) RY*( 3) H  18           s(  0.00%)p 1.00(100.00%)
   150. (0.00003) RY*( 4) H  18           s(  1.21%)p81.48( 98.79%)
   151. (0.00186) RY*( 1) H  19           s( 99.43%)p 0.01(  0.57%)
                                            0.0023  0.9972 -0.0675  0.0289 -0.0163
   152. (0.00010) RY*( 2) H  19           s(  0.04%)p99.99( 99.96%)
   153. (0.00004) RY*( 3) H  19           s(  0.11%)p99.99( 99.89%)
   154. (0.00005) RY*( 4) H  19           s(  0.50%)p99.99( 99.50%)
   155. (0.01298) BD*( 1) C   1 - C   2  
                ( 49.42%)   0.7030* C   1 s( 30.24%)p 2.31( 69.72%)d 0.00(  0.04%)
                                           -0.0006 -0.5499 -0.0017 -0.3423  0.0133
                                           -0.2090  0.0007  0.7322  0.0043 -0.0035
                                            0.0115  0.0083 -0.0010 -0.0137
                ( 50.58%)  -0.7112* C   2 s( 27.35%)p 2.65( 72.60%)d 0.00(  0.05%)
                                           -0.0000 -0.5228 -0.0135  0.3674  0.0199
                                            0.2115  0.0013 -0.7388  0.0044 -0.0045
                                            0.0157  0.0064 -0.0036 -0.0142
   156. (0.00521) BD*( 1) C   1 - H  10  
                ( 39.25%)   0.6265* C   1 s( 23.52%)p 3.25( 76.44%)d 0.00(  0.04%)
                                           -0.0000 -0.4849  0.0006 -0.1511  0.0062
                                           -0.6091  0.0061 -0.6086 -0.0074 -0.0036
                                           -0.0047 -0.0172  0.0083 -0.0044
                ( 60.75%)  -0.7794* H  10 s( 99.92%)p 0.00(  0.08%)
                                           -0.9996  0.0033  0.0072  0.0206  0.0178
   157. (0.00492) BD*( 1) C   1 - H  11  
                ( 40.50%)   0.6364* C   1 s( 22.60%)p 3.42( 77.35%)d 0.00(  0.05%)
                                           -0.0000  0.4754  0.0025 -0.8719  0.0016
                                           -0.0866 -0.0005 -0.0756  0.0102  0.0034
                                            0.0041  0.0002  0.0175 -0.0110
                ( 59.50%)  -0.7714* H  11 s( 99.93%)p 0.00(  0.07%)
                                            0.9996 -0.0063  0.0270  0.0013  0.0037
   158. (0.00250) BD*( 1) C   1 - H  12  
                ( 39.55%)   0.6289* C   1 s( 23.61%)p 3.23( 76.35%)d 0.00(  0.04%)
                                           -0.0000  0.4859  0.0001  0.3147 -0.0047
                                           -0.7597  0.0003  0.2951  0.0107 -0.0110
                                            0.0045 -0.0097 -0.0112 -0.0073
                ( 60.45%)  -0.7775* H  12 s( 99.92%)p 0.00(  0.08%)
                                            0.9996 -0.0012 -0.0125  0.0235 -0.0088
   159. (0.01502) BD*( 1) C   2 - O   3  
                ( 68.52%)   0.8278* C   2 s( 19.50%)p 4.11( 80.21%)d 0.02(  0.29%)
                                            0.0001 -0.4404 -0.0321  0.3887  0.0285
                                           -0.7517 -0.0195  0.2904  0.0174  0.0351
                                           -0.0133  0.0248  0.0240  0.0183
                ( 31.48%)  -0.5611* O   3 s( 34.75%)p 1.88( 65.18%)d 0.00(  0.06%)
                                            0.0001 -0.5895 -0.0001 -0.3552  0.0051
                                            0.6929  0.0008 -0.2134 -0.0019  0.0211
                                            0.0008  0.0036  0.0075  0.0108
   160. (0.02080) BD*( 1) C   2 - C   4  
                ( 49.31%)   0.7022* C   2 s( 30.83%)p 2.24( 69.12%)d 0.00(  0.04%)
                                           -0.0004 -0.5552  0.0098 -0.8212  0.0085
                                           -0.1190  0.0070 -0.0496  0.0139 -0.0052
                                           -0.0027  0.0000 -0.0179  0.0087
                ( 50.69%)  -0.7119* C   4 s( 29.75%)p 2.36( 70.20%)d 0.00(  0.04%)
                                           -0.0002 -0.5454  0.0048  0.8296 -0.0151
                                            0.0846 -0.0042  0.0791  0.0120 -0.0025
                                           -0.0028 -0.0012 -0.0168  0.0120
   161. (0.01917) BD*( 1) C   2 - H  13  
                ( 40.96%)   0.6400* C   2 s( 22.33%)p 3.48( 77.61%)d 0.00(  0.05%)
                                           -0.0003  0.4722 -0.0175 -0.1943 -0.0039
                                           -0.6100  0.0188 -0.6050  0.0033  0.0082
                                            0.0050  0.0187 -0.0098  0.0037
                ( 59.04%)  -0.7684* H  13 s( 99.92%)p 0.00(  0.08%)
                                            0.9996 -0.0066  0.0027  0.0202  0.0195
   162. (0.00476) BD*( 1) O   3 - H  14  
                ( 27.08%)   0.5204* O   3 s( 19.81%)p 4.04( 80.11%)d 0.00(  0.08%)
                                            0.0002  0.4446  0.0201  0.3310  0.0018
                                            0.3102  0.0269 -0.7706 -0.0280  0.0028
                                           -0.0220 -0.0032  0.0073  0.0156
                ( 72.92%)  -0.8539* H  14 s( 99.62%)p 0.00(  0.38%)
                                            0.9981 -0.0094 -0.0275 -0.0225  0.0500
   163. (0.01326) BD*( 1) C   4 - C   5  
                ( 49.03%)   0.7002* C   4 s( 34.95%)p 1.86( 65.02%)d 0.00(  0.04%)
                                            0.0001 -0.5911 -0.0070 -0.4661  0.0008
                                            0.6464  0.0189  0.1212  0.0070  0.0137
                                            0.0020 -0.0039  0.0039  0.0113
                ( 50.97%)  -0.7139* C   5 s( 36.07%)p 1.77( 63.89%)d 0.00(  0.04%)
                                           -0.0001 -0.6006 -0.0010  0.5121  0.0207
                                           -0.6032  0.0061 -0.1113  0.0050  0.0148
                                            0.0027 -0.0056  0.0037  0.0122
   164. (0.01367) BD*( 1) C   4 - C   9  
                ( 48.12%)   0.6937* C   4 s( 35.25%)p 1.84( 64.71%)d 0.00(  0.04%)
                                            0.0001 -0.5937 -0.0027 -0.2973  0.0044
                                           -0.7182 -0.0168 -0.2066 -0.0034 -0.0099
                                           -0.0041 -0.0087  0.0098  0.0099
                ( 51.88%)  -0.7203* C   9 s( 35.63%)p 1.81( 64.32%)d 0.00(  0.05%)
                                           -0.0001 -0.5969 -0.0035  0.3406  0.0250
                                            0.6974  0.0080  0.2003  0.0053 -0.0109
                                           -0.0042 -0.0100  0.0107  0.0138
   165. (0.16398) BD*( 2) C   4 - C   9  
                ( 44.81%)   0.6694* C   4 s(  0.01%)p 1.00( 99.97%)d 0.00(  0.03%)
                                            0.0000  0.0082 -0.0039  0.0728 -0.0026
                                            0.2414 -0.0050 -0.9674  0.0130  0.0029
                                           -0.0099 -0.0105 -0.0015 -0.0061
                ( 55.19%)  -0.7429* C   9 s(  0.00%)p 1.00( 99.95%)d 0.00(  0.04%)
                                            0.0000 -0.0015 -0.0025  0.0789 -0.0017
                                            0.2381  0.0009 -0.9678 -0.0032 -0.0010
                                           -0.0030  0.0185  0.0052  0.0083
   166. (0.00882) BD*( 1) C   5 - C   6  
                ( 48.77%)   0.6983* C   5 s( 37.09%)p 1.70( 62.87%)d 0.00(  0.04%)
                                           -0.0000 -0.6088 -0.0139 -0.7860 -0.0204
                                           -0.0458  0.0350 -0.0840  0.0061 -0.0036
                                           -0.0046 -0.0018 -0.0162  0.0121
                ( 51.23%)  -0.7158* C   6 s( 36.26%)p 1.76( 63.69%)d 0.00(  0.05%)
                                           -0.0000 -0.6020 -0.0105  0.7840  0.0212
                                            0.1068  0.0388  0.0935  0.0119 -0.0017
                                           -0.0042 -0.0027 -0.0170  0.0150
   167. (0.15052) BD*( 2) C   5 - C   6  
                ( 45.13%)   0.6718* C   5 s(  0.00%)p 1.00( 99.97%)d 0.00(  0.03%)
                                           -0.0000  0.0029  0.0023  0.0863 -0.0032
                                            0.2483 -0.0032 -0.9646  0.0140  0.0043
                                           -0.0138 -0.0070 -0.0008 -0.0058
                ( 54.87%)  -0.7408* C   6 s(  0.00%)p 1.00( 99.96%)d 0.00(  0.04%)
                                           -0.0000  0.0004  0.0002  0.0820 -0.0001
                                            0.2461 -0.0001 -0.9655  0.0006 -0.0041
                                            0.0187 -0.0079 -0.0035 -0.0006
   168. (0.00871) BD*( 1) C   5 - H  15  
                ( 41.23%)   0.6421* C   5 s( 26.74%)p 2.74( 73.22%)d 0.00(  0.04%)
                                           -0.0003  0.5170 -0.0120 -0.3329  0.0075
                                           -0.7561 -0.0061 -0.2229 -0.0013  0.0105
                                            0.0031  0.0079 -0.0103 -0.0090
                ( 58.77%)  -0.7666* H  15 s( 99.92%)p 0.00(  0.08%)
                                            0.9996 -0.0016  0.0104  0.0245  0.0075
   169. (0.00929) BD*( 1) C   6 - C   7  
                ( 50.95%)   0.7138* C   6 s( 36.15%)p 1.76( 63.80%)d 0.00(  0.05%)
                                            0.0000  0.6012  0.0113  0.3415  0.0451
                                            0.6906  0.0096  0.2053  0.0063  0.0104
                                            0.0038  0.0102 -0.0111 -0.0132
                ( 49.05%)  -0.7003* C   7 s( 36.70%)p 1.72( 63.25%)d 0.00(  0.04%)
                                            0.0000  0.6058  0.0063 -0.2777  0.0281
                                           -0.7164 -0.0279 -0.2014 -0.0046  0.0118
                                            0.0039  0.0087 -0.0100 -0.0106
   170. (0.00797) BD*( 1) C   6 - H  16  
                ( 42.03%)   0.6483* C   6 s( 27.49%)p 2.64( 72.48%)d 0.00(  0.04%)
                                            0.0003 -0.5241  0.0117 -0.5091 -0.0047
                                            0.6703  0.0061  0.1274  0.0009  0.0132
                                            0.0019 -0.0053  0.0036  0.0118
                ( 57.97%)  -0.7614* H  16 s( 99.93%)p 0.00(  0.07%)
                                           -0.9996 -0.0019  0.0163 -0.0212 -0.0040
   171. (0.00966) BD*( 1) C   7 - C   8  
                ( 49.85%)   0.7060* C   7 s( 36.11%)p 1.77( 63.85%)d 0.00(  0.04%)
                                           -0.0000 -0.6009 -0.0080  0.4500 -0.0194
                                           -0.6475 -0.0332 -0.1227 -0.0099  0.0152
                                            0.0022 -0.0045  0.0027  0.0114
                ( 50.15%)  -0.7082* C   8 s( 36.00%)p 1.78( 63.96%)d 0.00(  0.04%)
                                           -0.0001 -0.5999 -0.0098 -0.5107 -0.0404
                                            0.6052 -0.0065  0.1041 -0.0052  0.0146
                                            0.0021 -0.0051  0.0049  0.0117
   172. (0.18339) BD*( 2) C   7 - C   8  
                ( 48.83%)   0.6988* C   7 s(  0.00%)p 1.00( 99.97%)d 0.00(  0.03%)
                                           -0.0000  0.0004 -0.0003  0.0825 -0.0010
                                            0.2402 -0.0037 -0.9670  0.0148 -0.0030
                                            0.0145 -0.0060 -0.0028 -0.0003
                ( 51.17%)  -0.7153* C   8 s(  0.00%)p 1.00( 99.97%)d 0.00(  0.03%)
                                            0.0000 -0.0011 -0.0009  0.0871 -0.0004
                                            0.2389 -0.0028 -0.9669  0.0105 -0.0009
                                           -0.0019  0.0150  0.0041  0.0066
   173. (0.00801) BD*( 1) C   7 - H  17  
                ( 41.15%)   0.6415* C   7 s( 27.09%)p 2.69( 72.87%)d 0.00(  0.04%)
                                            0.0003 -0.5203  0.0120 -0.8441  0.0024
                                           -0.0862  0.0002 -0.0937  0.0001 -0.0025
                                           -0.0034 -0.0007 -0.0158  0.0100
                ( 58.85%)  -0.7671* H  17 s( 99.92%)p 0.00(  0.08%)
                                           -0.9996  0.0012  0.0276  0.0031  0.0032
   174. (0.00901) BD*( 1) C   8 - C   9  
                ( 49.47%)   0.7034* C   8 s( 36.89%)p 1.71( 63.06%)d 0.00(  0.05%)
                                           -0.0001 -0.6073 -0.0059  0.7872  0.0199
                                            0.0486 -0.0347  0.0836 -0.0071 -0.0038
                                           -0.0045 -0.0019 -0.0164  0.0127
                ( 50.53%)  -0.7108* C   9 s( 36.47%)p 1.74( 63.48%)d 0.00(  0.05%)
                                           -0.0000 -0.6036 -0.0192 -0.7830 -0.0234
                                           -0.1074 -0.0394 -0.0892 -0.0122 -0.0017
                                           -0.0040 -0.0024 -0.0170  0.0147
   175. (0.00803) BD*( 1) C   8 - H  18  
                ( 41.27%)   0.6424* C   8 s( 27.01%)p 2.70( 72.95%)d 0.00(  0.04%)
                                            0.0003 -0.5196  0.0123 -0.3311  0.0005
                                           -0.7570  0.0007 -0.2163  0.0001 -0.0102
                                           -0.0031 -0.0079  0.0105  0.0089
                ( 58.73%)  -0.7663* H  18 s( 99.92%)p 0.00(  0.08%)
                                           -0.9996  0.0007  0.0110  0.0245  0.0071
   176. (0.00889) BD*( 1) C   9 - H  19  
                ( 41.14%)   0.6414* C   9 s( 27.81%)p 2.59( 72.15%)d 0.00(  0.04%)
                                           -0.0004  0.5273 -0.0120 -0.5122 -0.0038
                                            0.6665  0.0141  0.1214  0.0040 -0.0133
                                           -0.0015  0.0047 -0.0029 -0.0120
                ( 58.86%)  -0.7672* H  19 s( 99.92%)p 0.00(  0.08%)
                                            0.9996 -0.0005  0.0175 -0.0210 -0.0037


 NHO Directionality and "Bond Bending" (deviations from line of nuclear centers)

         [Thresholds for printing:  angular deviation  >  1.0 degree]
                                    hybrid p-character > 25.0%
                                    orbital occupancy  >  0.10e

                                Line of Centers        Hybrid 1              Hybrid 2
                                ---------------  -------------------   ------------------
                NBO               Theta   Phi    Theta   Phi    Dev    Theta   Phi    Dev
 ========================================================================================
     1. BD (   1) C   1 - C   2   150.8   31.8   152.1   32.3   1.4     31.0  208.8   2.4
     2. BD (   1) C   1 - H  10    46.7   75.3    45.2   76.5   1.7      --     --    --
     3. BD (   1) C   1 - H  11    96.1  185.2    94.3  185.7   1.9      --     --    --
     4. BD (   1) C   1 - H  12    70.9  293.3    69.6  292.2   1.7      --     --    --
     5. BD (   1) C   2 - O   3   107.0  117.9   109.3  118.4   2.4     74.5  296.8   1.8
     6. BD (   1) C   2 - C   4    85.5    6.0    87.5    7.8   2.7     96.3  185.6   1.9
     7. BD (   1) C   2 - H  13   131.1  256.3   134.0  251.5   4.6      --     --    --
     8. BD (   1) O   3 - H  14   148.6   34.5   149.3   45.4   5.6      --     --    --
     9. BD (   1) C   4 - C   5    98.3  307.9    99.0  305.0   3.0     82.4  131.7   3.8
    10. BD (   1) C   4 - C   9    75.3   65.8    75.1   68.3   2.4    104.5  242.6   3.1
    11. BD (   2) C   4 - C   9    75.3   65.8   165.5   73.5  90.4     14.5  252.1  90.3
    12. BD (   1) C   5 - C   6    83.6    5.6    84.5    0.8   4.9     97.3  190.2   4.7
    13. BD (   2) C   5 - C   6    83.6    5.6   164.8   71.3  90.0    165.0   71.6  89.8
    15. BD (   1) C   6 - C   7    75.2   66.1    75.2   61.1   4.9    104.7  251.5   5.1
    17. BD (   1) C   7 - C   8    81.9  127.5    80.7  122.3   5.3     96.9  312.6   5.2
    18. BD (   2) C   7 - C   8    81.9  127.5   165.3   71.0  89.9     14.7  249.8  90.1
    20. BD (   1) C   8 - C   9    96.3  185.7    95.4  181.0   4.8     83.0   10.3   4.6
    32. LP (   1) O   3             --     --     69.0  150.4   --       --     --    --
    33. LP (   2) O   3             --     --     57.6   41.4   --       --     --    --
   165. BD*(   2) C   4 - C   9    75.3   65.8   165.5   73.5  90.4     14.5  252.1  90.3
   167. BD*(   2) C   5 - C   6    83.6    5.6   164.8   71.3  90.0    165.0   71.6  89.8
   172. BD*(   2) C   7 - C   8    81.9  127.5   165.3   71.0  89.9     14.7  249.8  90.1


 Second Order Perturbation Theory Analysis of Fock Matrix in NBO Basis

     Threshold for printing:   0.25 kcal/mol
                                                                              E(2)  E(j)-E(i) F(i,j)
         Donor NBO (i)                     Acceptor NBO (j)                 kcal/mol   a.u.    a.u. 
 ===================================================================================================

 within unit  1
   1. BD (   1) C   1 - C   2        / 53. RY*(   2) O   3                    0.44    2.03    0.038
   1. BD (   1) C   1 - C   2        / 62. RY*(   2) C   4                    1.01    1.37    0.047
   1. BD (   1) C   1 - C   2        /156. BD*(   1) C   1 - H  10            0.29    1.03    0.022
   1. BD (   1) C   1 - C   2        /157. BD*(   1) C   1 - H  11            0.35    1.03    0.024
   1. BD (   1) C   1 - C   2        /158. BD*(   1) C   1 - H  12            0.31    1.03    0.023
   1. BD (   1) C   1 - C   2        /160. BD*(   1) C   2 - C   4            0.98    1.05    0.041
   1. BD (   1) C   1 - C   2        /161. BD*(   1) C   2 - H  13            0.28    1.03    0.022
   1. BD (   1) C   1 - C   2        /162. BD*(   1) O   3 - H  14            1.11    1.02    0.043
   1. BD (   1) C   1 - C   2        /163. BD*(   1) C   4 - C   5            0.27    1.24    0.023
   1. BD (   1) C   1 - C   2        /164. BD*(   1) C   4 - C   9            0.26    1.24    0.023
   1. BD (   1) C   1 - C   2        /165. BD*(   2) C   4 - C   9            1.04    0.71    0.037
   2. BD (   1) C   1 - H  10        / 44. RY*(   2) C   2                    0.30    1.38    0.026
   2. BD (   1) C   1 - H  10        /159. BD*(   1) C   2 - O   3            0.27    0.80    0.019
   2. BD (   1) C   1 - H  10        /161. BD*(   1) C   2 - H  13            1.48    0.93    0.047
   3. BD (   1) C   1 - H  11        /159. BD*(   1) C   2 - O   3            0.34    0.81    0.021
   3. BD (   1) C   1 - H  11        /160. BD*(   1) C   2 - C   4            1.51    0.95    0.048
   4. BD (   1) C   1 - H  12        / 43. RY*(   1) C   2                    0.29    1.37    0.025
   4. BD (   1) C   1 - H  12        /159. BD*(   1) C   2 - O   3            2.00    0.81    0.051
   5. BD (   1) C   2 - O   3        /158. BD*(   1) C   1 - H  12            0.78    1.26    0.040
   5. BD (   1) C   2 - O   3        /163. BD*(   1) C   4 - C   5            0.73    1.47    0.041
   6. BD (   1) C   2 - C   4        / 34. RY*(   1) C   1                    0.50    1.32    0.033
   6. BD (   1) C   2 - C   4        / 52. RY*(   1) O   3                    0.33    1.74    0.031
   6. BD (   1) C   2 - C   4        / 70. RY*(   1) C   5                    0.73    1.76    0.045
   6. BD (   1) C   2 - C   4        /106. RY*(   1) C   9                    0.73    1.73    0.045
   6. BD (   1) C   2 - C   4        /155. BD*(   1) C   1 - C   2            0.88    0.97    0.037
   6. BD (   1) C   2 - C   4        /157. BD*(   1) C   1 - H  11            1.05    1.00    0.041
   6. BD (   1) C   2 - C   4        /161. BD*(   1) C   2 - H  13            0.40    1.01    0.025
   6. BD (   1) C   2 - C   4        /163. BD*(   1) C   4 - C   5            1.53    1.21    0.054
   6. BD (   1) C   2 - C   4        /164. BD*(   1) C   4 - C   9            1.47    1.22    0.054
   6. BD (   1) C   2 - C   4        /166. BD*(   1) C   5 - C   6            1.07    1.23    0.046
   6. BD (   1) C   2 - C   4        /174. BD*(   1) C   8 - C   9            1.18    1.23    0.048
   7. BD (   1) C   2 - H  13        /156. BD*(   1) C   1 - H  10            1.69    0.92    0.050
   7. BD (   1) C   2 - H  13        /164. BD*(   1) C   4 - C   9            1.65    1.13    0.055
   7. BD (   1) C   2 - H  13        /165. BD*(   2) C   4 - C   9            0.43    0.60    0.022
   8. BD (   1) O   3 - H  14        / 43. RY*(   1) C   2                    0.51    1.57    0.036
   8. BD (   1) O   3 - H  14        / 47. RY*(   5) C   2                    0.30    2.62    0.036
   8. BD (   1) O   3 - H  14        /155. BD*(   1) C   1 - C   2            1.59    1.09    0.053
   9. BD (   1) C   4 - C   5        / 43. RY*(   1) C   2                    0.45    1.48    0.033
   9. BD (   1) C   4 - C   5        / 79. RY*(   1) C   6                    0.49    1.83    0.038
   9. BD (   1) C   4 - C   5        / 80. RY*(   2) C   6                    0.59    1.32    0.036
   9. BD (   1) C   4 - C   5        /106. RY*(   1) C   9                    0.35    1.76    0.032
   9. BD (   1) C   4 - C   5        /159. BD*(   1) C   2 - O   3            0.68    0.92    0.032
   9. BD (   1) C   4 - C   5        /160. BD*(   1) C   2 - C   4            1.32    1.06    0.047
   9. BD (   1) C   4 - C   5        /164. BD*(   1) C   4 - C   9            2.66    1.25    0.073
   9. BD (   1) C   4 - C   5        /166. BD*(   1) C   5 - C   6            2.07    1.26    0.065
   9. BD (   1) C   4 - C   5        /168. BD*(   1) C   5 - H  15            0.84    1.10    0.039
   9. BD (   1) C   4 - C   5        /170. BD*(   1) C   6 - H  16            1.32    1.12    0.049
   9. BD (   1) C   4 - C   5        /176. BD*(   1) C   9 - H  19            1.37    1.13    0.050
  10. BD (   1) C   4 - C   9        / 43. RY*(   1) C   2                    0.70    1.48    0.041
  10. BD (   1) C   4 - C   9        / 70. RY*(   1) C   5                    0.30    1.79    0.029
  10. BD (   1) C   4 - C   9        / 97. RY*(   1) C   8                    0.44    1.81    0.036
  10. BD (   1) C   4 - C   9        / 98. RY*(   2) C   8                    0.67    1.30    0.038
  10. BD (   1) C   4 - C   9        /160. BD*(   1) C   2 - C   4            1.34    1.05    0.048
  10. BD (   1) C   4 - C   9        /161. BD*(   1) C   2 - H  13            0.42    1.04    0.026
  10. BD (   1) C   4 - C   9        /163. BD*(   1) C   4 - C   5            2.72    1.24    0.073
  10. BD (   1) C   4 - C   9        /168. BD*(   1) C   5 - H  15            1.49    1.09    0.051
  10. BD (   1) C   4 - C   9        /174. BD*(   1) C   8 - C   9            2.14    1.26    0.066
  10. BD (   1) C   4 - C   9        /175. BD*(   1) C   8 - H  18            1.31    1.10    0.048
  10. BD (   1) C   4 - C   9        /176. BD*(   1) C   9 - H  19            0.96    1.12    0.042
  11. BD (   2) C   4 - C   9        / 72. RY*(   3) C   5                    1.02    1.07    0.046
  11. BD (   2) C   4 - C   9        / 73. RY*(   4) C   5                    0.26    0.89    0.021
  11. BD (   2) C   4 - C   9        /101. RY*(   5) C   8                    0.52    1.80    0.043
  11. BD (   2) C   4 - C   9        /155. BD*(   1) C   1 - C   2            1.82    0.57    0.044
  11. BD (   2) C   4 - C   9        /157. BD*(   1) C   1 - H  11            0.32    0.60    0.019
  11. BD (   2) C   4 - C   9        /159. BD*(   1) C   2 - O   3            0.92    0.48    0.029
  11. BD (   2) C   4 - C   9        /161. BD*(   1) C   2 - H  13            0.65    0.61    0.027
  11. BD (   2) C   4 - C   9        /167. BD*(   2) C   5 - C   6            9.52    0.29    0.067
  11. BD (   2) C   4 - C   9        /172. BD*(   2) C   7 - C   8           10.26    0.27    0.066
  12. BD (   1) C   5 - C   6        / 61. RY*(   1) C   4                    0.32    1.76    0.030
  12. BD (   1) C   5 - C   6        / 63. RY*(   3) C   4                    0.93    1.64    0.050
  12. BD (   1) C   5 - C   6        / 88. RY*(   1) C   7                    0.35    1.82    0.032
  12. BD (   1) C   5 - C   6        / 89. RY*(   2) C   7                    0.65    1.30    0.037
  12. BD (   1) C   5 - C   6        /135. RY*(   1) H  15                    0.27    1.00    0.021
  12. BD (   1) C   5 - C   6        /139. RY*(   1) H  16                    0.28    1.01    0.021
  12. BD (   1) C   5 - C   6        /160. BD*(   1) C   2 - C   4            2.01    1.06    0.058
  12. BD (   1) C   5 - C   6        /163. BD*(   1) C   4 - C   5            2.42    1.24    0.069
  12. BD (   1) C   5 - C   6        /168. BD*(   1) C   5 - H  15            0.85    1.10    0.039
  12. BD (   1) C   5 - C   6        /169. BD*(   1) C   6 - C   7            2.00    1.26    0.063
  12. BD (   1) C   5 - C   6        /170. BD*(   1) C   6 - H  16            0.92    1.11    0.041
  12. BD (   1) C   5 - C   6        /173. BD*(   1) C   7 - H  17            1.41    1.10    0.050
  13. BD (   2) C   5 - C   6        / 62. RY*(   2) C   4                    0.48    0.95    0.030
  13. BD (   2) C   5 - C   6        / 92. RY*(   5) C   7                    0.52    1.79    0.042
  13. BD (   2) C   5 - C   6        /165. BD*(   2) C   4 - C   9           10.28    0.29    0.069
  13. BD (   2) C   5 - C   6        /172. BD*(   2) C   7 - C   8            9.52    0.27    0.064
  14. BD (   1) C   5 - H  15        / 61. RY*(   1) C   4                    0.53    1.61    0.037
  14. BD (   1) C   5 - H  15        / 79. RY*(   1) C   6                    0.32    1.68    0.030
  14. BD (   1) C   5 - H  15        /163. BD*(   1) C   4 - C   5            0.57    1.10    0.031
  14. BD (   1) C   5 - H  15        /164. BD*(   1) C   4 - C   9            2.00    1.10    0.059
  14. BD (   1) C   5 - H  15        /166. BD*(   1) C   5 - C   6            0.47    1.11    0.029
  14. BD (   1) C   5 - H  15        /169. BD*(   1) C   6 - C   7            1.76    1.11    0.056
  15. BD (   1) C   6 - C   7        / 71. RY*(   2) C   5                    0.77    1.37    0.041
  15. BD (   1) C   6 - C   7        / 97. RY*(   1) C   8                    0.40    1.82    0.034
  15. BD (   1) C   6 - C   7        / 98. RY*(   2) C   8                    0.64    1.31    0.037
  15. BD (   1) C   6 - C   7        /139. RY*(   1) H  16                    0.30    1.01    0.022
  15. BD (   1) C   6 - C   7        /143. RY*(   1) H  17                    0.26    0.99    0.020
  15. BD (   1) C   6 - C   7        /166. BD*(   1) C   5 - C   6            2.04    1.26    0.064
  15. BD (   1) C   6 - C   7        /168. BD*(   1) C   5 - H  15            1.45    1.10    0.050
  15. BD (   1) C   6 - C   7        /170. BD*(   1) C   6 - H  16            0.94    1.11    0.041
  15. BD (   1) C   6 - C   7        /171. BD*(   1) C   7 - C   8            1.95    1.25    0.062
  15. BD (   1) C   6 - C   7        /173. BD*(   1) C   7 - H  17            0.77    1.10    0.037
  15. BD (   1) C   6 - C   7        /175. BD*(   1) C   8 - H  18            1.49    1.10    0.051
  16. BD (   1) C   6 - H  16        / 70. RY*(   1) C   5                    0.30    1.62    0.028
  16. BD (   1) C   6 - H  16        / 88. RY*(   1) C   7                    0.32    1.65    0.029
  16. BD (   1) C   6 - H  16        /163. BD*(   1) C   4 - C   5            1.91    1.08    0.057
  16. BD (   1) C   6 - H  16        /166. BD*(   1) C   5 - C   6            0.55    1.09    0.031
  16. BD (   1) C   6 - H  16        /169. BD*(   1) C   6 - C   7            0.52    1.09    0.030
  16. BD (   1) C   6 - H  16        /171. BD*(   1) C   7 - C   8            1.81    1.08    0.056
  17. BD (   1) C   7 - C   8        / 79. RY*(   1) C   6                    0.37    1.83    0.033
  17. BD (   1) C   7 - C   8        / 80. RY*(   2) C   6                    0.63    1.32    0.037
  17. BD (   1) C   7 - C   8        /107. RY*(   2) C   9                    0.87    1.43    0.045
  17. BD (   1) C   7 - C   8        /143. RY*(   1) H  17                    0.25    0.99    0.020
  17. BD (   1) C   7 - C   8        /147. RY*(   1) H  18                    0.26    1.00    0.020
  17. BD (   1) C   7 - C   8        /169. BD*(   1) C   6 - C   7            1.89    1.26    0.062
  17. BD (   1) C   7 - C   8        /170. BD*(   1) C   6 - H  16            1.46    1.12    0.051
  17. BD (   1) C   7 - C   8        /173. BD*(   1) C   7 - H  17            0.80    1.11    0.038
  17. BD (   1) C   7 - C   8        /174. BD*(   1) C   8 - C   9            1.96    1.27    0.063
  17. BD (   1) C   7 - C   8        /175. BD*(   1) C   8 - H  18            0.81    1.11    0.038
  17. BD (   1) C   7 - C   8        /176. BD*(   1) C   9 - H  19            1.43    1.13    0.051
  18. BD (   2) C   7 - C   8        / 81. RY*(   3) C   6                    0.37    0.90    0.025
  18. BD (   2) C   7 - C   8        / 82. RY*(   4) C   6                    0.29    0.87    0.022
  18. BD (   2) C   7 - C   8        / 83. RY*(   5) C   6                    0.31    2.16    0.035
  18. BD (   2) C   7 - C   8        /108. RY*(   3) C   9                    0.40    0.87    0.026
  18. BD (   2) C   7 - C   8        /109. RY*(   4) C   9                    0.31    0.85    0.022
  18. BD (   2) C   7 - C   8        /110. RY*(   5) C   9                    0.27    2.19    0.033
  18. BD (   2) C   7 - C   8        /165. BD*(   2) C   4 - C   9           10.13    0.30    0.070
  18. BD (   2) C   7 - C   8        /167. BD*(   2) C   5 - C   6           10.82    0.30    0.072
  19. BD (   1) C   7 - H  17        / 79. RY*(   1) C   6                    0.33    1.68    0.030
  19. BD (   1) C   7 - H  17        / 97. RY*(   1) C   8                    0.36    1.67    0.031
  19. BD (   1) C   7 - H  17        /166. BD*(   1) C   5 - C   6            1.79    1.12    0.056
  19. BD (   1) C   7 - H  17        /169. BD*(   1) C   6 - C   7            0.43    1.11    0.027
  19. BD (   1) C   7 - H  17        /171. BD*(   1) C   7 - C   8            0.45    1.10    0.028
  19. BD (   1) C   7 - H  17        /174. BD*(   1) C   8 - C   9            1.73    1.12    0.056
  20. BD (   1) C   8 - C   9        / 61. RY*(   1) C   4                    0.75    1.76    0.046
  20. BD (   1) C   8 - C   9        / 63. RY*(   3) C   4                    0.37    1.64    0.031
  20. BD (   1) C   8 - C   9        / 88. RY*(   1) C   7                    0.41    1.82    0.034
  20. BD (   1) C   8 - C   9        / 89. RY*(   2) C   7                    0.59    1.30    0.035
  20. BD (   1) C   8 - C   9        /147. RY*(   1) H  18                    0.25    0.99    0.020
  20. BD (   1) C   8 - C   9        /160. BD*(   1) C   2 - C   4            1.95    1.06    0.057
  20. BD (   1) C   8 - C   9        /164. BD*(   1) C   4 - C   9            2.46    1.25    0.070
  20. BD (   1) C   8 - C   9        /171. BD*(   1) C   7 - C   8            2.01    1.25    0.063
  20. BD (   1) C   8 - C   9        /173. BD*(   1) C   7 - H  17            1.46    1.10    0.051
  20. BD (   1) C   8 - C   9        /175. BD*(   1) C   8 - H  18            0.79    1.10    0.037
  20. BD (   1) C   8 - C   9        /176. BD*(   1) C   9 - H  19            1.04    1.12    0.043
  21. BD (   1) C   8 - H  18        / 88. RY*(   1) C   7                    0.34    1.67    0.030
  21. BD (   1) C   8 - H  18        /106. RY*(   1) C   9                    0.26    1.61    0.026
  21. BD (   1) C   8 - H  18        /164. BD*(   1) C   4 - C   9            1.89    1.10    0.058
  21. BD (   1) C   8 - H  18        /169. BD*(   1) C   6 - C   7            1.74    1.11    0.055
  21. BD (   1) C   8 - H  18        /171. BD*(   1) C   7 - C   8            0.45    1.10    0.028
  21. BD (   1) C   8 - H  18        /174. BD*(   1) C   8 - C   9            0.47    1.11    0.029
  22. BD (   1) C   9 - H  19        / 61. RY*(   1) C   4                    0.40    1.59    0.032
  22. BD (   1) C   9 - H  19        / 97. RY*(   1) C   8                    0.32    1.64    0.029
  22. BD (   1) C   9 - H  19        /163. BD*(   1) C   4 - C   5            2.15    1.07    0.061
  22. BD (   1) C   9 - H  19        /164. BD*(   1) C   4 - C   9            0.72    1.08    0.035
  22. BD (   1) C   9 - H  19        /171. BD*(   1) C   7 - C   8            1.80    1.07    0.056
  22. BD (   1) C   9 - H  19        /174. BD*(   1) C   8 - C   9            0.62    1.09    0.033
  23. CR (   1) C   1                / 44. RY*(   2) C   2                    0.30   10.96    0.073
  23. CR (   1) C   1                / 45. RY*(   3) C   2                    0.37   11.38    0.082
  23. CR (   1) C   1                /115. RY*(   1) H  10                    0.33   10.46    0.074
  23. CR (   1) C   1                /119. RY*(   1) H  11                    0.28   10.42    0.068
  23. CR (   1) C   1                /123. RY*(   1) H  12                    0.34   10.50    0.076
  24. CR (   1) C   2                / 36. RY*(   3) C   1                    0.30   10.93    0.073
  24. CR (   1) C   2                / 64. RY*(   4) C   4                    0.28   10.93    0.069
  24. CR (   1) C   2                /159. BD*(   1) C   2 - O   3            0.50   10.43    0.092
  24. CR (   1) C   2                /160. BD*(   1) C   2 - C   4            0.25   10.57    0.066
  24. CR (   1) C   2                /163. BD*(   1) C   4 - C   5            0.37   10.75    0.080
  24. CR (   1) C   2                /164. BD*(   1) C   4 - C   9            0.38   10.76    0.082
  25. CR (   1) O   3                / 43. RY*(   1) C   2                    0.82   19.82    0.161
  25. CR (   1) O   3                / 46. RY*(   4) C   2                    0.40   20.54    0.114
  26. CR (   1) C   4                / 44. RY*(   2) C   2                    0.36   10.89    0.079
  26. CR (   1) C   4                / 48. RY*(   6) C   2                    0.25   11.22    0.067
  26. CR (   1) C   4                / 71. RY*(   2) C   5                    0.87   10.76    0.122
  26. CR (   1) C   4                /107. RY*(   2) C   9                    0.79   10.82    0.117
  26. CR (   1) C   4                /164. BD*(   1) C   4 - C   9            0.31   10.64    0.073
  26. CR (   1) C   4                /166. BD*(   1) C   5 - C   6            0.47   10.65    0.089
  26. CR (   1) C   4                /168. BD*(   1) C   5 - H  15            0.39   10.49    0.081
  26. CR (   1) C   4                /174. BD*(   1) C   8 - C   9            0.47   10.65    0.089
  26. CR (   1) C   4                /176. BD*(   1) C   9 - H  19            0.37   10.51    0.079
  27. CR (   1) C   5                / 61. RY*(   1) C   4                    0.53   11.15    0.097
  27. CR (   1) C   5                / 63. RY*(   3) C   4                    0.56   11.02    0.100
  27. CR (   1) C   5                / 80. RY*(   2) C   6                    0.72   10.70    0.111
  27. CR (   1) C   5                /135. RY*(   1) H  15                    0.26   10.38    0.066
  27. CR (   1) C   5                /160. BD*(   1) C   2 - C   4            0.61   10.45    0.101
  27. CR (   1) C   5                /164. BD*(   1) C   4 - C   9            0.58   10.64    0.100
  27. CR (   1) C   5                /169. BD*(   1) C   6 - C   7            0.50   10.64    0.093
  27. CR (   1) C   5                /170. BD*(   1) C   6 - H  16            0.39   10.50    0.081
  28. CR (   1) C   6                / 71. RY*(   2) C   5                    0.34   10.74    0.076
  28. CR (   1) C   6                / 73. RY*(   4) C   5                    0.41   10.69    0.083
  28. CR (   1) C   6                / 89. RY*(   2) C   7                    0.70   10.66    0.109
  28. CR (   1) C   6                / 91. RY*(   4) C   7                    0.30   10.64    0.072
  28. CR (   1) C   6                /163. BD*(   1) C   4 - C   5            0.59   10.61    0.100
  28. CR (   1) C   6                /168. BD*(   1) C   5 - H  15            0.44   10.46    0.086
  28. CR (   1) C   6                /171. BD*(   1) C   7 - C   8            0.51   10.61    0.094
  28. CR (   1) C   6                /173. BD*(   1) C   7 - H  17            0.42   10.46    0.084
  29. CR (   1) C   7                / 80. RY*(   2) C   6                    0.63   10.71    0.104
  29. CR (   1) C   7                / 98. RY*(   2) C   8                    0.74   10.70    0.113
  29. CR (   1) C   7                /100. RY*(   4) C   8                    0.31   10.72    0.073
  29. CR (   1) C   7                /143. RY*(   1) H  17                    0.26   10.38    0.066
  29. CR (   1) C   7                /166. BD*(   1) C   5 - C   6            0.50   10.65    0.092
  29. CR (   1) C   7                /170. BD*(   1) C   6 - H  16            0.41   10.51    0.083
  29. CR (   1) C   7                /174. BD*(   1) C   8 - C   9            0.50   10.66    0.092
  29. CR (   1) C   7                /175. BD*(   1) C   8 - H  18            0.41   10.50    0.083
  30. CR (   1) C   8                / 89. RY*(   2) C   7                    0.78   10.69    0.116
  30. CR (   1) C   8                / 91. RY*(   4) C   7                    0.27   10.67    0.068
  30. CR (   1) C   8                /108. RY*(   3) C   9                    0.28   10.68    0.069
  30. CR (   1) C   8                /109. RY*(   4) C   9                    0.29   10.66    0.071
  30. CR (   1) C   8                /147. RY*(   1) H  18                    0.26   10.38    0.065
  30. CR (   1) C   8                /164. BD*(   1) C   4 - C   9            0.56   10.64    0.098
  30. CR (   1) C   8                /169. BD*(   1) C   6 - C   7            0.49   10.64    0.092
  30. CR (   1) C   8                /173. BD*(   1) C   7 - H  17            0.41   10.49    0.083
  30. CR (   1) C   8                /176. BD*(   1) C   9 - H  19            0.42   10.51    0.085
  31. CR (   1) C   9                / 63. RY*(   3) C   4                    0.84   10.99    0.121
  31. CR (   1) C   9                / 98. RY*(   2) C   8                    0.72   10.66    0.110
  31. CR (   1) C   9                /100. RY*(   4) C   8                    0.28   10.68    0.069
  31. CR (   1) C   9                /151. RY*(   1) H  19                    0.27   10.36    0.067
  31. CR (   1) C   9                /160. BD*(   1) C   2 - C   4            0.61   10.42    0.101
  31. CR (   1) C   9                /163. BD*(   1) C   4 - C   5            0.61   10.60    0.102
  31. CR (   1) C   9                /171. BD*(   1) C   7 - C   8            0.53   10.60    0.095
  31. CR (   1) C   9                /175. BD*(   1) C   8 - H  18            0.40   10.46    0.082
  32. LP (   1) O   3                / 43. RY*(   1) C   2                    1.06    1.44    0.050
  32. LP (   1) O   3                / 44. RY*(   2) C   2                    0.29    1.46    0.026
  32. LP (   1) O   3                /133. RY*(   3) H  14                    0.39    2.32    0.038
  32. LP (   1) O   3                /155. BD*(   1) C   1 - C   2            0.46    0.96    0.027
  32. LP (   1) O   3                /158. BD*(   1) C   1 - H  12            0.31    1.00    0.022
  32. LP (   1) O   3                /160. BD*(   1) C   2 - C   4            0.97    1.02    0.040
  32. LP (   1) O   3                /161. BD*(   1) C   2 - H  13            0.35    1.00    0.024
  33. LP (   2) O   3                / 45. RY*(   3) C   2                    0.35    1.61    0.030
  33. LP (   2) O   3                /131. RY*(   1) H  14                    0.27    0.83    0.019
  33. LP (   2) O   3                /132. RY*(   2) H  14                    0.93    1.93    0.054
  33. LP (   2) O   3                /160. BD*(   1) C   2 - C   4            2.26    0.75    0.052
  33. LP (   2) O   3                /161. BD*(   1) C   2 - H  13            3.98    0.73    0.068
 165. BD*(   2) C   4 - C   9        / 62. RY*(   2) C   4                    0.33    0.66    0.046
 165. BD*(   2) C   4 - C   9        / 72. RY*(   3) C   5                    0.28    0.78    0.046
 165. BD*(   2) C   4 - C   9        /108. RY*(   3) C   9                    1.24    0.57    0.083
 165. BD*(   2) C   4 - C   9        /109. RY*(   4) C   9                    0.84    0.55    0.067
 165. BD*(   2) C   4 - C   9        /155. BD*(   1) C   1 - C   2            0.90    0.28    0.047
 165. BD*(   2) C   4 - C   9        /159. BD*(   1) C   2 - O   3            0.61    0.19    0.032
 167. BD*(   2) C   5 - C   6        / 74. RY*(   5) C   5                    0.48    1.59    0.090
 167. BD*(   2) C   5 - C   6        / 81. RY*(   3) C   6                    1.19    0.59    0.086
 167. BD*(   2) C   5 - C   6        / 82. RY*(   4) C   6                    0.74    0.56    0.067
 172. BD*(   2) C   7 - C   8        / 90. RY*(   3) C   7                    1.21    0.96    0.100
 172. BD*(   2) C   7 - C   8        / 99. RY*(   3) C   8                    1.29    0.92    0.102
 172. BD*(   2) C   7 - C   8        /165. BD*(   2) C   4 - C   9           75.74    0.02    0.088
 172. BD*(   2) C   7 - C   8        /167. BD*(   2) C   5 - C   6           73.11    0.02    0.086


 Natural Bond Orbitals (Summary):

                                                            Principal Delocalizations
           NBO                        Occupancy    Energy   (geminal,vicinal,remote)
 ====================================================================================
 Molecular unit  1  (C8H10O)
     1. BD (   1) C   1 - C   2          0.98769    -0.44511  165(v),162(v),62(v),160(g)
                                                    53(v),157(g),158(g),156(g)
                                                    161(g),163(v),164(v)
     2. BD (   1) C   1 - H  10          0.99374    -0.34001  161(v),44(v),159(v)
     3. BD (   1) C   1 - H  11          0.99401    -0.34476  160(v),159(v)
     4. BD (   1) C   1 - H  12          0.99229    -0.34466  159(v),43(v)
     5. BD (   1) C   2 - O   3          0.99599    -0.67504  158(v),163(v)
     6. BD (   1) C   2 - C   4          0.98492    -0.42383  163(g),164(g),174(v),166(v)
                                                    157(v),155(g),106(v),70(v)
                                                    34(v),161(g),52(v)
     7. BD (   1) C   2 - H  13          0.98802    -0.32920  156(v),164(v),165(v)
     8. BD (   1) O   3 - H  14          0.99433    -0.54422  155(v),43(v),47(v)
     9. BD (   1) C   4 - C   5          0.98315    -0.45669  164(g),166(g),176(v),160(g)
                                                    170(v),168(g),159(v),80(v)
                                                    79(v),43(v),106(v)
    10. BD (   1) C   4 - C   9          0.98183    -0.44889  163(g),174(g),168(v),160(g)
                                                    175(v),176(g),43(v),98(v)
                                                    97(v),161(v),70(v)
    11. BD (   2) C   4 - C   9          0.81690    -0.02015  172(v),167(v),155(v),72(v)
                                                    159(v),161(v),101(v),157(r)
                                                    73(v)
    12. BD (   1) C   5 - C   6          0.98610    -0.45352  163(g),160(v),169(g),173(v)
                                                    63(v),170(g),168(g),89(v)
                                                    88(v),61(v),139(v),135(v)
    13. BD (   2) C   5 - C   6          0.82230    -0.02064  165(v),172(v),92(v),62(v)
    14. BD (   1) C   5 - H  15          0.99033    -0.30621  164(v),169(v),163(g),61(v)
                                                    166(g),79(v)
    15. BD (   1) C   6 - C   7          0.98660    -0.45321  166(g),171(g),175(v),168(v)
                                                    170(g),71(v),173(g),98(v)
                                                    97(v),139(v),143(v)
    16. BD (   1) C   6 - H  16          0.99008    -0.28671  163(v),171(v),166(g),169(g)
                                                    88(v),70(v)
    17. BD (   1) C   7 - C   8          0.98731    -0.45703  174(g),169(g),170(v),176(v)
                                                    107(v),175(g),173(g),80(v)
                                                    79(v),147(v),143(v)
    18. BD (   2) C   7 - C   8          0.84902    -0.03417  167(v),165(v),108(v),81(v)
                                                    109(v),83(v),82(v),110(v)
    19. BD (   1) C   7 - H  17          0.99085    -0.30959  166(v),174(v),171(g),169(g)
                                                    97(v),79(v)
    20. BD (   1) C   8 - C   9          0.98590    -0.45185  164(g),171(g),160(v),173(v)
                                                    176(g),175(g),61(v),89(v)
                                                    88(v),63(v),147(v)
    21. BD (   1) C   8 - H  18          0.99067    -0.30412  164(v),169(v),174(g),171(g)
                                                    88(v),106(v)
    22. BD (   1) C   9 - H  19          0.98925    -0.28146  163(v),171(v),164(g),174(g)
                                                    61(v),97(v)
    23. CR (   1) C   1                  0.99959    -9.91702  45(v),123(v),115(v),44(v)
                                                    119(v)
    24. CR (   1) C   2                  0.99945    -9.96207  159(g),164(v),163(v),36(v)
                                                    64(v),160(g)
    25. CR (   1) O   3                  0.99987   -18.78858  43(v),46(v)
    26. CR (   1) C   4                  0.99940    -9.84494  71(v),107(v),166(v),174(v)
                                                    168(v),176(v),44(v),164(g)
                                                    163(g),48(v)
    27. CR (   1) C   5                  0.99944    -9.84124  80(v),160(v),164(v),63(v)
                                                    61(v),169(v),170(v),135(v)
    28. CR (   1) C   6                  0.99947    -9.81650  89(v),163(v),171(v),168(v)
                                                    173(v),73(v),71(v),91(v)
    29. CR (   1) C   7                  0.99947    -9.84766  98(v),80(v),166(v),174(v)
                                                    175(v),170(v),100(v),143(v)
    30. CR (   1) C   8                  0.99947    -9.84200  89(v),164(v),169(v),176(v)
                                                    173(v),109(v),108(v),91(v)
                                                    147(v)
    31. CR (   1) C   9                  0.99944    -9.81078  63(v),98(v),160(v),163(v)
                                                    171(v),175(v),100(v),151(v)
    32. LP (   1) O   3                  0.99038    -0.41353  43(v),160(v),155(v),133(v)
                                                    161(v),158(r),44(v)
    33. LP (   2) O   3                  0.97788    -0.14478  161(v),160(v),132(v),45(v)
                                                    131(v)
    34. RY*(   1) C   1                  0.00139     0.89412   
    35. RY*(   2) C   1                  0.00111     0.97483   
    36. RY*(   3) C   1                  0.00039     0.96365   
    37. RY*(   4) C   1                  0.00010     1.24098   
    38. RY*(   5) C   1                  0.00005     2.20506   
    39. RY*(   6) C   1                  0.00003     2.16856   
    40. RY*(   7) C   1                  0.00000     2.23504   
    41. RY*(   8) C   1                  0.00000     2.33390   
    42. RY*(   9) C   1                  0.00001     2.27253   
    43. RY*(   1) C   2                  0.00385     1.02676   
    44. RY*(   2) C   2                  0.00174     1.04252   
    45. RY*(   3) C   2                  0.00111     1.46670   
    46. RY*(   4) C   2                  0.00068     1.74647   
    47. RY*(   5) C   2                  0.00054     2.07208   
    48. RY*(   6) C   2                  0.00046     1.37078   
    49. RY*(   7) C   2                  0.00025     1.98544   
    50. RY*(   8) C   2                  0.00015     2.26386   
    51. RY*(   9) C   2                  0.00004     2.31869   
    52. RY*(   1) O   3                  0.00086     1.31652   
    53. RY*(   2) O   3                  0.00071     1.58788   
    54. RY*(   3) O   3                  0.00015     1.68509   
    55. RY*(   4) O   3                  0.00002     1.66457   
    56. RY*(   5) O   3                  0.00000     2.84848   
    57. RY*(   6) O   3                  0.00000     3.20275   
    58. RY*(   7) O   3                  0.00001     2.94600   
    59. RY*(   8) O   3                  0.00000     2.76837   
    60. RY*(   9) O   3                  0.00000     3.03238   
    61. RY*(   1) C   4                  0.00283     1.30825   
    62. RY*(   2) C   4                  0.00236     0.92664   
    63. RY*(   3) C   4                  0.00188     1.18373   
    64. RY*(   4) C   4                  0.00074     0.96637   
    65. RY*(   5) C   4                  0.00032     2.10186   
    66. RY*(   6) C   4                  0.00011     2.58255   
    67. RY*(   7) C   4                  0.00009     2.25622   
    68. RY*(   8) C   4                  0.00007     2.33287   
    69. RY*(   9) C   4                  0.00001     2.39545   
    70. RY*(   1) C   5                  0.00285     1.33783   
    71. RY*(   2) C   5                  0.00130     0.91860   
    72. RY*(   3) C   5                  0.00056     1.04636   
    73. RY*(   4) C   5                  0.00047     0.87410   
    74. RY*(   5) C   5                  0.00023     1.85848   
    75. RY*(   6) C   5                  0.00006     2.57885   
    76. RY*(   7) C   5                  0.00002     2.59293   
    77. RY*(   8) C   5                  0.00000     2.17955   
    78. RY*(   9) C   5                  0.00001     2.36379   
    79. RY*(   1) C   6                  0.00254     1.37063   
    80. RY*(   2) C   6                  0.00129     0.86200   
    81. RY*(   3) C   6                  0.00044     0.86093   
    82. RY*(   4) C   6                  0.00040     0.83263   
    83. RY*(   5) C   6                  0.00027     2.13061   
    84. RY*(   6) C   6                  0.00006     2.62028   
    85. RY*(   7) C   6                  0.00002     2.54922   
    86. RY*(   8) C   6                  0.00000     2.12814   
    87. RY*(   9) C   6                  0.00000     2.45087   
    88. RY*(   1) C   7                  0.00254     1.36714   
    89. RY*(   2) C   7                  0.00134     0.84419   
    90. RY*(   3) C   7                  0.00048     1.20552   
    91. RY*(   4) C   7                  0.00045     0.82777   
    92. RY*(   5) C   7                  0.00024     1.76796   
    93. RY*(   6) C   7                  0.00007     2.60488   
    94. RY*(   7) C   7                  0.00003     2.47755   
    95. RY*(   8) C   7                  0.00000     2.07039   
    96. RY*(   9) C   7                  0.00000     2.43618   
    97. RY*(   1) C   8                  0.00262     1.36233   
    98. RY*(   2) C   8                  0.00140     0.85202   
    99. RY*(   3) C   8                  0.00049     1.16767   
   100. RY*(   4) C   8                  0.00042     0.87351   
   101. RY*(   5) C   8                  0.00024     1.77491   
   102. RY*(   6) C   8                  0.00007     2.60557   
   103. RY*(   7) C   8                  0.00003     2.50518   
   104. RY*(   8) C   8                  0.00000     2.15847   
   105. RY*(   9) C   8                  0.00000     2.36741   
   106. RY*(   1) C   9                  0.00298     1.30767   
   107. RY*(   2) C   9                  0.00159     0.97219   
   108. RY*(   3) C   9                  0.00051     0.83994   
   109. RY*(   4) C   9                  0.00046     0.81801   
   110. RY*(   5) C   9                  0.00027     2.16072   
   111. RY*(   6) C   9                  0.00006     2.62276   
   112. RY*(   7) C   9                  0.00003     2.61774   
   113. RY*(   8) C   9                  0.00001     2.17353   
   114. RY*(   9) C   9                  0.00001     2.44895   
   115. RY*(   1) H  10                  0.00157     0.54377   
   116. RY*(   2) H  10                  0.00010     1.94941   
   117. RY*(   3) H  10                  0.00006     1.96457   
   118. RY*(   4) H  10                  0.00002     2.44684   
   119. RY*(   1) H  11                  0.00190     0.50118   
   120. RY*(   2) H  11                  0.00011     1.94810   
   121. RY*(   3) H  11                  0.00007     1.90959   
   122. RY*(   4) H  11                  0.00002     2.45563   
   123. RY*(   1) H  12                  0.00078     0.57818   
   124. RY*(   2) H  12                  0.00011     1.93927   
   125. RY*(   3) H  12                  0.00006     1.90558   
   126. RY*(   4) H  12                  0.00002     2.40873   
   127. RY*(   1) H  13                  0.00190     0.51490   
   128. RY*(   2) H  13                  0.00010     1.99045   
   129. RY*(   3) H  13                  0.00005     2.05205   
   130. RY*(   4) H  13                  0.00002     2.42795   
   131. RY*(   1) H  14                  0.00170     0.68213   
   132. RY*(   2) H  14                  0.00077     1.78449   
   133. RY*(   3) H  14                  0.00046     1.90830   
   134. RY*(   4) H  14                  0.00002     2.50836   
   135. RY*(   1) H  15                  0.00132     0.54263   
   136. RY*(   2) H  15                  0.00013     1.84646   
   137. RY*(   3) H  15                  0.00005     2.18234   
   138. RY*(   4) H  15                  0.00003     2.51776   
   139. RY*(   1) H  16                  0.00110     0.55652   
   140. RY*(   2) H  16                  0.00010     1.85331   
   141. RY*(   3) H  16                  0.00005     2.16886   
   142. RY*(   4) H  16                  0.00003     2.51076   
   143. RY*(   1) H  17                  0.00112     0.53513   
   144. RY*(   2) H  17                  0.00013     1.83499   
   145. RY*(   3) H  17                  0.00005     2.15373   
   146. RY*(   4) H  17                  0.00003     2.50170   
   147. RY*(   1) H  18                  0.00113     0.54104   
   148. RY*(   2) H  18                  0.00013     1.84021   
   149. RY*(   3) H  18                  0.00006     2.16205   
   150. RY*(   4) H  18                  0.00003     2.50261   
   151. RY*(   1) H  19                  0.00186     0.55114   
   152. RY*(   2) H  19                  0.00010     1.87281   
   153. RY*(   3) H  19                  0.00004     2.42677   
   154. RY*(   4) H  19                  0.00005     2.33951   
   155. BD*(   1) C   1 - C   2          0.01298     0.54576   
   156. BD*(   1) C   1 - H  10          0.00521     0.58734   
   157. BD*(   1) C   1 - H  11          0.00492     0.58005   
   158. BD*(   1) C   1 - H  12          0.00250     0.58846   
   159. BD*(   1) C   2 - O   3          0.01502     0.46386   
   160. BD*(   1) C   2 - C   4          0.02080     0.60520   
   161. BD*(   1) C   2 - H  13          0.01917     0.58880   
   162. BD*(   1) O   3 - H  14          0.00476     0.57331   
   163. BD*(   1) C   4 - C   5          0.01326     0.79067   
   164. BD*(   1) C   4 - C   9          0.01367     0.79830   
   165. BD*(   2) C   4 - C   9          0.16398     0.26926  167(v),172(v),108(g),155(v)
                                                    109(g),159(v),62(g),72(v)
   166. BD*(   1) C   5 - C   6          0.00882     0.80627   
   167. BD*(   2) C   5 - C   6          0.15052     0.26835  165(v),172(v),81(g),82(g)
                                                    74(g)
   168. BD*(   1) C   5 - H  15          0.00871     0.64217   
   169. BD*(   1) C   6 - C   7          0.00929     0.80179   
   170. BD*(   1) C   6 - H  16          0.00797     0.66030   
   171. BD*(   1) C   7 - C   8          0.00966     0.79329   
   172. BD*(   2) C   7 - C   8          0.18339     0.24717  167(v),165(v),99(g),90(g)
   173. BD*(   1) C   7 - H  17          0.00801     0.64832   
   174. BD*(   1) C   8 - C   9          0.00901     0.80922   
   175. BD*(   1) C   8 - H  18          0.00803     0.65064   
   176. BD*(   1) C   9 - H  19          0.00889     0.66859   
       -------------------------------
              Total Lewis   32.24515  ( 97.7126%)
        Valence non-Lewis    0.68856  (  2.0866%)
        Rydberg non-Lewis    0.06629  (  0.2009%)
       -------------------------------
            Total unit  1   33.00000  (100.0000%)
           Charge unit  1    0.00000
 Unable to Open any file for archive entry.
 1\1\GINC-COMPUTE-1-13\SP\UB3LYP\def2SVP\C8H10O1(1-,2)\ZAHRT2\09-Jan-20
 21\0\\# b3lyp/def2svp geom=NewRedundant pop=NBO\\7\\-1,2\C,0,2.3387302
 634,-0.2670412106,-0.8157002961\C,0,1.5790470884,0.0006536658,0.480440
 7979\O,0,2.0298485486,1.2541623357,0.9653051218\C,0,0.0742804885,-0.02
 51282086,0.2643905702\C,0,-0.6449062898,-1.2219692315,0.3822049463\C,0
 ,-2.0196623195,-1.2544898736,0.1374118692\C,0,-2.6943237969,-0.0845305
 566,-0.224448725\C,0,-1.9854027625,1.1146633142,-0.3390070117\C,0,-0.6
 096354988,1.143666853,-0.0975180002\H,0,2.0875804904,0.5014376637,-1.5
 627596508\H,0,3.4228732609,-0.2336253549,-0.6289938875\H,0,2.074274827
 1,-1.2526238138,-1.2259538808\H,0,1.8320943155,-0.8041722796,1.2012975
 016\H,0,1.5310982405,1.4588587626,1.7675233781\H,0,-0.1217050272,-2.13
 7971377,0.6727947609\H,0,-2.5680850712,-2.1947029058,0.2355255705\H,0,
 -3.7705257341,-0.1071717846,-0.4121369397\H,0,-2.5071840132,2.03339779
 07,-0.6189047138\H,0,-0.0483970101,2.0765862107,-0.1814714109\\Version
 =ES64L-G16RevC.01\State=2-A\HF=-385.753469\S2=0.757507\S2-1=0.\S2A=0.7
 50023\RMSD=9.990e-09\Dipole=1.2900697,-0.0030144,0.3915531\Quadrupole=
 -7.764389,1.8899382,5.8744508,-3.2160386,0.0679642,0.6977963\PG=C01 [X
 (C8H10O1)]\\@
 The archive entry for this job was punched.


 There was a great rattling of the words for the fewness of ideas.
                   -- Charles Baxter in Gryphon
 File lengths (MBytes):  RWF=     35 Int=      0 D2E=      0 Chk=      3 Scr=      1
 Normal termination of Gaussian 16
