# Supplementary material for: Machine-Learning-Guided Discovery of Electrochemical Reactions
Source: J Am Chem Soc. 2022 Dec 2;144(49):22599–610. doi: 10.1021/jacs.2c08997 (PMC9756344; doi:10.1021/jacs.2c08997)
Supplement: Supplementary file 3 — ja2c08997_si_003.zip [file ja2c08997_si_003.zip › Oxidation Site Selectivity/Rlogs_notimes/5.log]

 Entering Gaussian System, Link 0=g16
 Input=5.com
 Output=5.log
 Initial command:
  
 Copyright (c) 1988-2019, Gaussian, Inc.  All Rights Reserved.
  
 This is part of the Gaussian(R) 16 program.  It is based on
 the Gaussian(R) 09 system (copyright 2009, Gaussian, Inc.),
 the Gaussian(R) 03 system (copyright 2003, Gaussian, Inc.),
 the Gaussian(R) 98 system (copyright 1998, Gaussian, Inc.),
 the Gaussian(R) 94 system (copyright 1995, Gaussian, Inc.),
 the Gaussian 92(TM) system (copyright 1992, Gaussian, Inc.),
 the Gaussian 90(TM) system (copyright 1990, Gaussian, Inc.),
 the Gaussian 88(TM) system (copyright 1988, Gaussian, Inc.),
 the Gaussian 86(TM) system (copyright 1986, Carnegie Mellon
 University), and the Gaussian 82(TM) system (copyright 1983,
 Carnegie Mellon University). Gaussian is a federally registered
 trademark of Gaussian, Inc.
  
 This software contains proprietary and confidential information,
 including trade secrets, belonging to Gaussian, Inc.
  
 This software is provided under written license and may be
 used, copied, transmitted, or stored only in accord with that
 written license.
  
 The following legend is applicable only to US Government
 contracts under FAR:
  
                    RESTRICTED RIGHTS LEGEND
  
 Use, reproduction and disclosure by the US Government is
 subject to restrictions as set forth in subparagraphs (a)
 and (c) of the Commercial Computer Software - Restricted
 Rights clause in FAR 52.227-19.
  
 Gaussian, Inc.
 340 Quinnipiac St., Bldg. 40, Wallingford CT 06492
  
  
 ---------------------------------------------------------------
 Warning -- This program may not be used in any manner that
 competes with the business of Gaussian, Inc. or will provide
 assistance to any competitor of Gaussian, Inc.  The licensee
 of this program is prohibited from giving any competitor of
 Gaussian, Inc. access to this program.  By using this program,
 the user acknowledges that Gaussian, Inc. is engaged in the
 business of creating and licensing software in the field of
 computational chemistry and represents and warrants to the
 licensee that it is not a competitor of Gaussian, Inc. and that
 it will not use this program in any manner prohibited above.
 ---------------------------------------------------------------
  

 Cite this work as:
 Gaussian 16, Revision C.01,
 M. J. Frisch, G. W. Trucks, H. B. Schlegel, G. E. Scuseria, 
 M. A. Robb, J. R. Cheeseman, G. Scalmani, V. Barone, 
 G. A. Petersson, H. Nakatsuji, X. Li, M. Caricato, A. V. Marenich, 
 J. Bloino, B. G. Janesko, R. Gomperts, B. Mennucci, H. P. Hratchian, 
 J. V. Ortiz, A. F. Izmaylov, J. L. Sonnenberg, D. Williams-Young, 
 F. Ding, F. Lipparini, F. Egidi, J. Goings, B. Peng, A. Petrone, 
 T. Henderson, D. Ranasinghe, V. G. Zakrzewski, J. Gao, N. Rega, 
 G. Zheng, W. Liang, M. Hada, M. Ehara, K. Toyota, R. Fukuda, 
 J. Hasegawa, M. Ishida, T. Nakajima, Y. Honda, O. Kitao, H. Nakai, 
 T. Vreven, K. Throssell, J. A. Montgomery, Jr., J. E. Peralta, 
 F. Ogliaro, M. J. Bearpark, J. J. Heyd, E. N. Brothers, K. N. Kudin, 
 V. N. Staroverov, T. A. Keith, R. Kobayashi, J. Normand, 
 K. Raghavachari, A. P. Rendell, J. C. Burant, S. S. Iyengar, 
 J. Tomasi, M. Cossi, J. M. Millam, M. Klene, C. Adamo, R. Cammi, 
 J. W. Ochterski, R. L. Martin, K. Morokuma, O. Farkas, 
 J. B. Foresman, and D. J. Fox, Gaussian, Inc., Wallingford CT, 2019.
 
 ******************************************
 Gaussian 16:  ES64L-G16RevC.01  3-Jul-2019
                 9-Jan-2021 
 ******************************************
 %nprocshared=16
 Will use up to   16 processors via shared memory.
 %mem=7GB
 -----------------------------------------
 # b3lyp/def2svp geom=NewRedundant pop=NBO
 -----------------------------------------
 1/29=4000,38=1,172=1/1;
 2/12=2,17=6,18=5,40=1/2;
 3/5=43,7=101,11=2,25=1,30=1,74=-5/1,2,3;
 4//1;
 5/5=2,38=5/2;
 6/7=2,8=2,9=2,10=2,28=1,40=1/1,7;
 99/5=1,9=1/99;
 -
 5
 -
 Symbolic Z-matrix:
 Charge = -1 Multiplicity = 2
 C                     3.57732  -0.04136  -0.48068 
 O                     2.59738   0.90606  -0.13191 
 C                     1.3075    0.49904  -0.00224 
 C                     0.37586   1.48876   0.3523 
 C                    -0.96802   1.16735   0.50574 
 C                    -1.42133  -0.14758   0.31577 
 C                    -2.88792  -0.48473   0.43276 
 O                    -3.52068   0.41616   1.31778 
 C                    -0.48562  -1.12695  -0.02493 
 C                     0.86923  -0.81927  -0.19109 
 H                     3.37332  -0.50237  -1.46448 
 H                     4.53291   0.49752  -0.53215 
 H                     3.66041  -0.84522   0.27353 
 H                     0.73764   2.50756   0.5041 
 H                    -1.68842   1.9351    0.79134 
 H                    -3.35039  -0.43519  -0.57635 
 H                    -2.99096  -1.53559   0.77266 
 H                    -4.4745    0.29535   1.242 
 H                    -0.81163  -2.16216  -0.16409 
 H                     1.56788  -1.61246  -0.45581 
 
                          Input orientation:                          
 ---------------------------------------------------------------------
 Center     Atomic      Atomic             Coordinates (Angstroms)
 Number     Number       Type             X           Y           Z
 ---------------------------------------------------------------------
      1          6           0        3.577322   -0.041363   -0.480683
      2          8           0        2.597384    0.906057   -0.131906
      3          6           0        1.307500    0.499039   -0.002243
      4          6           0        0.375858    1.488760    0.352297
      5          6           0       -0.968019    1.167350    0.505742
      6          6           0       -1.421328   -0.147582    0.315772
      7          6           0       -2.887917   -0.484735    0.432761
      8          8           0       -3.520679    0.416156    1.317780
      9          6           0       -0.485620   -1.126945   -0.024927
     10          6           0        0.869233   -0.819269   -0.191092
     11          1           0        3.373317   -0.502372   -1.464483
     12          1           0        4.532911    0.497516   -0.532151
     13          1           0        3.660410   -0.845224    0.273531
     14          1           0        0.737641    2.507558    0.504101
     15          1           0       -1.688418    1.935103    0.791345
     16          1           0       -3.350390   -0.435187   -0.576352
     17          1           0       -2.990956   -1.535593    0.772664
     18          1           0       -4.474503    0.295353    1.241998
     19          1           0       -0.811630   -2.162164   -0.164087
     20          1           0        1.567883   -1.612457   -0.455814
 ---------------------------------------------------------------------
                    Distance matrix (angstroms):
                    1          2          3          4          5
     1  C    0.000000
     2  O    1.406957   0.000000
     3  C    2.381813   1.358777   0.000000
     4  C    3.644792   2.347163   1.404708   0.000000
     5  C    4.805637   3.631387   2.425423   1.390272   0.000000
     6  C    5.062818   4.178591   2.822368   2.430808   1.403789
     7  C    6.544485   5.686975   4.331117   3.814890   2.533914
     8  O    7.336580   6.306527   5.006061   4.155194   2.782044
     9  C    4.230095   3.694517   2.420666   2.779633   2.403769
    10  C    2.832446   2.442695   1.402027   2.421918   2.794231
    11  H    1.105445   2.088422   2.721868   4.031136   5.051431
    12  H    1.098267   2.018258   3.268651   4.364161   5.637919
    13  H    1.105411   2.088393   2.723835   4.030132   5.052398
    14  H    3.940887   2.535341   2.148318   1.091733   2.169202
    15  H    5.766497   4.503268   3.415785   2.157132   1.090866
    16  H    6.939556   6.113303   4.785219   4.295216   3.068345
    17  H    6.851707   6.165180   4.818396   4.545202   3.386654
    18  H    8.240928   7.229948   5.917870   5.073637   3.687530
    19  H    4.884765   4.586544   3.405717   3.873762   3.399822
    20  H    2.550843   2.740018   2.175303   3.419286   3.883647
                    6          7          8          9         10
     6  C    0.000000
     7  C    1.509385   0.000000
     8  O    2.393552   1.412532   0.000000
     9  C    1.396702   2.528427   3.660000   0.000000
    10  C    2.440235   3.823256   4.803571   1.399251   0.000000
    11  H    5.126773   6.542393   7.490785   4.165790   2.827081
    12  H    6.048809   7.547487   8.263726   5.299227   3.908040
    13  H    5.129576   6.560175   7.365431   4.166295   2.829703
    14  H    3.427300   4.701444   4.813452   3.871157   3.401233
    15  H    2.152924   2.724517   2.437522   3.389566   3.885013
    16  H    2.144733   1.111146   2.083631   2.998250   4.254546
    17  H    2.144541   1.109259   2.094536   2.660799   4.042649
    18  H    3.221174   1.944390   0.964425   4.420318   5.643726
    19  H    2.158828   2.735136   4.022761   1.094224   2.151603
    20  H    3.417102   4.681397   5.757983   2.153662   1.089650
                   11         12         13         14         15
    11  H    0.000000
    12  H    1.792673   0.000000
    13  H    1.794621   1.792577   0.000000
    14  H    4.458900   4.417936   4.453862   0.000000
    15  H    6.054023   6.520984   6.050480   2.509178   0.000000
    16  H    6.782442   7.938408   7.074019   5.151614   3.201721
    17  H    6.824687   7.902193   6.705701   5.506509   3.707113
    18  H    8.339645   9.182700   8.271375   5.710060   3.264068
    19  H    4.686120   5.981094   4.682412   4.965181   4.297581
    20  H    2.347189   3.639946   2.345050   4.311063   4.974342
                   16         17         18         19         20
    16  H    0.000000
    17  H    1.777620   0.000000
    18  H    2.259141   2.402821   0.000000
    19  H    3.098018   2.453479   4.629590   0.000000
    20  H    5.058646   4.722085   6.559934   2.459545   0.000000
 Stoichiometry    C8H10O2(1-,2)
 Framework group  C1[X(C8H10O2)]
 Deg. of freedom    54
 Full point group                 C1      NOp   1
 Largest Abelian subgroup         C1      NOp   1
 Largest concise Abelian subgroup C1      NOp   1
                         Standard orientation:                         
 ---------------------------------------------------------------------
 Center     Atomic      Atomic             Coordinates (Angstroms)
 Number     Number       Type             X           Y           Z
 ---------------------------------------------------------------------
      1          6           0        3.693712    0.334901   -0.083585
      2          8           0        2.703124   -0.661682   -0.012253
      3          6           0        1.397008   -0.288158    0.016305
      4          6           0        0.454384   -1.327515    0.082647
      5          6           0       -0.905879   -1.042452    0.118448
      6          6           0       -1.366061    0.283325    0.084242
      7          6           0       -2.840586    0.592929    0.174603
      8          8           0       -3.592269   -0.485311   -0.342713
      9          6           0       -0.421632    1.309363    0.006292
     10          6           0        0.951251    1.040550   -0.022612
     11          1           0        3.659360    1.013435    0.788436
     12          1           0        4.662144   -0.183021   -0.092810
     13          1           0        3.603502    0.940650   -1.003838
     14          1           0        0.820437   -2.355855    0.102730
     15          1           0       -1.636813   -1.851185    0.159377
     16          1           0       -3.104272    0.782401    1.237249
     17          1           0       -3.045674    1.536443   -0.371452
     18          1           0       -4.519107   -0.344377   -0.116386
     19          1           0       -0.755560    2.350512   -0.036446
     20          1           0        1.655957    1.869292   -0.085168
 ---------------------------------------------------------------------
 Rotational constants (GHZ):           4.3872172           0.6686055           0.5883524
 Standard basis: def2SVP (5D, 7F)
 There are   200 symmetry adapted cartesian basis functions of A   symmetry.
 There are   190 symmetry adapted basis functions of A   symmetry.
   190 basis functions,   320 primitive gaussians,   200 cartesian basis functions
    38 alpha electrons       37 beta electrons
       nuclear repulsion energy       502.5607061541 Hartrees.
 NAtoms=   20 NActive=   20 NUniq=   20 SFac= 1.00D+00 NAtFMM=   60 NAOKFM=F Big=F
 Integral buffers will be    131072 words long.
 Raffenetti 2 integral format.
 Two-electron integral symmetry is turned on.
 One-electron integrals computed using PRISM.
   1 Symmetry operations used in ECPInt.
 ECPInt:  NShTT=    4095 NPrTT=   14695 LenC2=    3934 LenP2D=   10945.
 LDataN:  DoStor=T MaxTD1= 4 Len=   56
 NBasis=   190 RedAO= T EigKep=  2.63D-04  NBF=   190
 NBsUse=   190 1.00D-06 EigRej= -1.00D+00 NBFU=   190
 ExpMin= 1.22D-01 ExpMax= 2.27D+03 ExpMxC= 3.41D+02 IAcc=3 IRadAn=         5 AccDes= 0.00D+00
 Harris functional with IExCor=  402 and IRadAn=       5 diagonalized for initial guess.
 HarFok:  IExCor=  402 AccDes= 0.00D+00 IRadAn=         5 IDoV= 1 UseB2=F ITyADJ=14
 ICtDFT=  3500011 ScaDFX=  1.000000  1.000000  1.000000  1.000000
 FoFCou: FMM=F IPFlag=           0 FMFlag=      100000 FMFlg1=           0
         NFxFlg=           0 DoJE=T BraDBF=F KetDBF=T FulRan=T
         wScrn=  0.000000 ICntrl=       500 IOpCl=  0 I1Cent=   200000004 NGrid=           0
         NMat0=    1 NMatS0=      1 NMatT0=    0 NMatD0=    1 NMtDS0=    0 NMtDT0=    0
 Petite list used in FoFCou.
 Initial guess <Sx>= 0.0000 <Sy>= 0.0000 <Sz>= 0.5000 <S**2>= 0.7500 S= 0.5000
 Requested convergence on RMS density matrix=1.00D-08 within 128 cycles.
 Requested convergence on MAX density matrix=1.00D-06.
 Requested convergence on             energy=1.00D-06.
 No special actions if energy rises.
 Integral accuracy reduced to 1.0D-05 until final iterations.
 Initial convergence to 1.0D-05 achieved.  Increase integral accuracy.
 SCF Done:  E(UB3LYP) =  -460.894080420     A.U. after   28 cycles
            NFock= 28  Conv=0.83D-08     -V/T= 2.0093
 <Sx>= 0.0000 <Sy>= 0.0000 <Sz>= 0.5000 <S**2>= 0.7564 S= 0.5032
 <L.S>= 0.000000000000E+00
 Annihilation of the first spin contaminant:
 S**2 before annihilation     0.7564,   after     0.7500

 **********************************************************************

            Population analysis using the SCF Density.

 **********************************************************************

 Orbital symmetries:
 Alpha Orbitals:
       Occupied  (A) (A) (A) (A) (A) (A) (A) (A) (A) (A) (A) (A)
                 (A) (A) (A) (A) (A) (A) (A) (A) (A) (A) (A) (A)
                 (A) (A) (A) (A) (A) (A) (A) (A) (A) (A) (A) (A)
                 (A) (A)
       Virtual   (A) (A) (A) (A) (A) (A) (A) (A) (A) (A) (A) (A)
                 (A) (A) (A) (A) (A) (A) (A) (A) (A) (A) (A) (A)
                 (A) (A) (A) (A) (A) (A) (A) (A) (A) (A) (A) (A)
                 (A) (A) (A) (A) (A) (A) (A) (A) (A) (A) (A) (A)
                 (A) (A) (A) (A) (A) (A) (A) (A) (A) (A) (A) (A)
                 (A) (A) (A) (A) (A) (A) (A) (A) (A) (A) (A) (A)
                 (A) (A) (A) (A) (A) (A) (A) (A) (A) (A) (A) (A)
                 (A) (A) (A) (A) (A) (A) (A) (A) (A) (A) (A) (A)
                 (A) (A) (A) (A) (A) (A) (A) (A) (A) (A) (A) (A)
                 (A) (A) (A) (A) (A) (A) (A) (A) (A) (A) (A) (A)
                 (A) (A) (A) (A) (A) (A) (A) (A) (A) (A) (A) (A)
                 (A) (A) (A) (A) (A) (A) (A) (A) (A) (A) (A) (A)
                 (A) (A) (A) (A) (A) (A) (A) (A)
 Beta  Orbitals:
       Occupied  (A) (A) (A) (A) (A) (A) (A) (A) (A) (A) (A) (A)
                 (A) (A) (A) (A) (A) (A) (A) (A) (A) (A) (A) (A)
                 (A) (A) (A) (A) (A) (A) (A) (A) (A) (A) (A) (A)
                 (A)
       Virtual   (A) (A) (A) (A) (A) (A) (A) (A) (A) (A) (A) (A)
                 (A) (A) (A) (A) (A) (A) (A) (A) (A) (A) (A) (A)
                 (A) (A) (A) (A) (A) (A) (A) (A) (A) (A) (A) (A)
                 (A) (A) (A) (A) (A) (A) (A) (A) (A) (A) (A) (A)
                 (A) (A) (A) (A) (A) (A) (A) (A) (A) (A) (A) (A)
                 (A) (A) (A) (A) (A) (A) (A) (A) (A) (A) (A) (A)
                 (A) (A) (A) (A) (A) (A) (A) (A) (A) (A) (A) (A)
                 (A) (A) (A) (A) (A) (A) (A) (A) (A) (A) (A) (A)
                 (A) (A) (A) (A) (A) (A) (A) (A) (A) (A) (A) (A)
                 (A) (A) (A) (A) (A) (A) (A) (A) (A) (A) (A) (A)
                 (A) (A) (A) (A) (A) (A) (A) (A) (A) (A) (A) (A)
                 (A) (A) (A) (A) (A) (A) (A) (A) (A) (A) (A) (A)
                 (A) (A) (A) (A) (A) (A) (A) (A) (A)
 The electronic state is 2-A.
 Alpha  occ. eigenvalues --  -18.99331 -18.97748 -10.10313 -10.07261 -10.04222
 Alpha  occ. eigenvalues --   -9.97952  -9.97808  -9.97620  -9.95692  -9.95617
 Alpha  occ. eigenvalues --   -0.88767  -0.85612  -0.63992  -0.58272  -0.54390
 Alpha  occ. eigenvalues --   -0.52875  -0.47286  -0.41252  -0.39081  -0.35794
 Alpha  occ. eigenvalues --   -0.34838  -0.31918  -0.31025  -0.28679  -0.28635
 Alpha  occ. eigenvalues --   -0.25269  -0.22842  -0.21349  -0.20314  -0.19798
 Alpha  occ. eigenvalues --   -0.17965  -0.15857  -0.14219  -0.13473  -0.11747
 Alpha  occ. eigenvalues --   -0.06056  -0.03242   0.13558
 Alpha virt. eigenvalues --    0.17351   0.19159   0.20400   0.23210   0.23968
 Alpha virt. eigenvalues --    0.24999   0.26100   0.26855   0.27770   0.28588
 Alpha virt. eigenvalues --    0.31097   0.31928   0.34557   0.37785   0.41720
 Alpha virt. eigenvalues --    0.43252   0.47143   0.48359   0.49986   0.52902
 Alpha virt. eigenvalues --    0.55228   0.58274   0.58736   0.59272   0.60694
 Alpha virt. eigenvalues --    0.61611   0.63416   0.63912   0.65533   0.67423
 Alpha virt. eigenvalues --    0.68542   0.69612   0.70554   0.72892   0.75793
 Alpha virt. eigenvalues --    0.76324   0.76848   0.76976   0.78021   0.78735
 Alpha virt. eigenvalues --    0.79506   0.79830   0.81915   0.82248   0.83701
 Alpha virt. eigenvalues --    0.83762   0.84536   0.86609   0.87977   0.90686
 Alpha virt. eigenvalues --    0.91596   0.92257   0.94612   0.98042   1.01705
 Alpha virt. eigenvalues --    1.02478   1.03181   1.09635   1.14836   1.16845
 Alpha virt. eigenvalues --    1.16989   1.19430   1.23370   1.27693   1.28924
 Alpha virt. eigenvalues --    1.35376   1.38014   1.40159   1.42732   1.44707
 Alpha virt. eigenvalues --    1.45116   1.46203   1.46950   1.48697   1.51401
 Alpha virt. eigenvalues --    1.57105   1.62819   1.63895   1.64138   1.66442
 Alpha virt. eigenvalues --    1.70739   1.70986   1.77203   1.80356   1.83712
 Alpha virt. eigenvalues --    1.84170   1.86926   1.88535   1.89980   1.91172
 Alpha virt. eigenvalues --    1.91606   1.94505   1.95045   1.96121   1.96585
 Alpha virt. eigenvalues --    1.97544   1.99305   2.01473   2.02794   2.03848
 Alpha virt. eigenvalues --    2.05919   2.07608   2.10258   2.13015   2.15400
 Alpha virt. eigenvalues --    2.18228   2.21988   2.24979   2.26925   2.29594
 Alpha virt. eigenvalues --    2.32133   2.33652   2.35150   2.37161   2.38470
 Alpha virt. eigenvalues --    2.43418   2.44823   2.47088   2.50223   2.52048
 Alpha virt. eigenvalues --    2.53870   2.54453   2.56701   2.59912   2.66291
 Alpha virt. eigenvalues --    2.71966   2.77552   2.81106   2.82529   2.84326
 Alpha virt. eigenvalues --    2.85208   2.89317   2.93152   2.93610   3.00054
 Alpha virt. eigenvalues --    3.01169   3.05299   3.05585   3.09115   3.11208
 Alpha virt. eigenvalues --    3.13251   3.18033   3.23243   3.24777   3.27250
 Alpha virt. eigenvalues --    3.34337   3.41656   3.48572   3.58927   3.67024
 Alpha virt. eigenvalues --    3.88465   3.92498
  Beta  occ. eigenvalues --  -18.99344 -18.97708 -10.10296 -10.07255 -10.04232
  Beta  occ. eigenvalues --   -9.97952  -9.97687  -9.97524  -9.95205  -9.95012
  Beta  occ. eigenvalues --   -0.88760  -0.85520  -0.63460  -0.58069  -0.54157
  Beta  occ. eigenvalues --   -0.52149  -0.46908  -0.40546  -0.38897  -0.35614
  Beta  occ. eigenvalues --   -0.34592  -0.31834  -0.30891  -0.28537  -0.28404
  Beta  occ. eigenvalues --   -0.24994  -0.22631  -0.21062  -0.20121  -0.19274
  Beta  occ. eigenvalues --   -0.17854  -0.15682  -0.13534  -0.13061  -0.11328
  Beta  occ. eigenvalues --   -0.03746  -0.01509
  Beta virt. eigenvalues --    0.17712   0.19211   0.20668   0.20978   0.23432
  Beta virt. eigenvalues --    0.24035   0.25148   0.26385   0.27182   0.27910
  Beta virt. eigenvalues --    0.28806   0.31250   0.32152   0.36075   0.38666
  Beta virt. eigenvalues --    0.41829   0.43431   0.47450   0.48619   0.50285
  Beta virt. eigenvalues --    0.53430   0.55426   0.58302   0.58940   0.59789
  Beta virt. eigenvalues --    0.61173   0.61833   0.63779   0.64061   0.65947
  Beta virt. eigenvalues --    0.67839   0.69226   0.70065   0.71065   0.73854
  Beta virt. eigenvalues --    0.75992   0.76697   0.77109   0.77946   0.78153
  Beta virt. eigenvalues --    0.79023   0.79856   0.80722   0.82161   0.82803
  Beta virt. eigenvalues --    0.83979   0.84030   0.84977   0.87091   0.88416
  Beta virt. eigenvalues --    0.91325   0.92089   0.92635   0.94881   0.98417
  Beta virt. eigenvalues --    1.01837   1.02842   1.03452   1.09901   1.14936
  Beta virt. eigenvalues --    1.16951   1.17076   1.19550   1.23487   1.27874
  Beta virt. eigenvalues --    1.29032   1.35576   1.38146   1.40371   1.43206
  Beta virt. eigenvalues --    1.45436   1.45602   1.46876   1.47501   1.49005
  Beta virt. eigenvalues --    1.52162   1.57233   1.62970   1.64050   1.64208
  Beta virt. eigenvalues --    1.66843   1.70844   1.71231   1.77400   1.80466
  Beta virt. eigenvalues --    1.83812   1.84305   1.87113   1.88722   1.90120
  Beta virt. eigenvalues --    1.91325   1.91795   1.95076   1.95257   1.96688
  Beta virt. eigenvalues --    1.96812   1.98140   1.99750   2.01631   2.02939
  Beta virt. eigenvalues --    2.04326   2.06280   2.07753   2.10474   2.13520
  Beta virt. eigenvalues --    2.15828   2.19091   2.22179   2.25440   2.27354
  Beta virt. eigenvalues --    2.29801   2.32230   2.34503   2.35672   2.37356
  Beta virt. eigenvalues --    2.38942   2.43621   2.45422   2.47615   2.50540
  Beta virt. eigenvalues --    2.52332   2.54432   2.55611   2.57822   2.60002
  Beta virt. eigenvalues --    2.66652   2.72624   2.77598   2.81564   2.82976
  Beta virt. eigenvalues --    2.85139   2.85848   2.89535   2.93301   2.93712
  Beta virt. eigenvalues --    3.00210   3.01252   3.05675   3.05754   3.09507
  Beta virt. eigenvalues --    3.11324   3.13329   3.18229   3.23339   3.24825
  Beta virt. eigenvalues --    3.27313   3.34533   3.41807   3.48637   3.59014
  Beta virt. eigenvalues --    3.67069   3.88609   3.92623
          Condensed to atoms (all electrons):
               1          2          3          4          5          6
     1  C    4.385771   0.352355  -0.067517   0.009214  -0.000296   0.000033
     2  O    0.352355   7.875699   0.366922  -0.071862   0.003767   0.000111
     3  C   -0.067517   0.366922   5.188836   0.158221   0.178902  -0.193921
     4  C    0.009214  -0.071862   0.158221   5.524359   0.120440   0.106452
     5  C   -0.000296   0.003767   0.178902   0.120440   5.299150   0.253244
     6  C    0.000033   0.000111  -0.193921   0.106452   0.253244   5.547403
     7  C   -0.000002   0.000004   0.000209   0.014186  -0.087232   0.303413
     8  O   -0.000000  -0.000000  -0.000007   0.000765   0.004934  -0.084682
     9  C    0.001423   0.005289   0.142246  -0.121069   0.074030   0.136726
    10  C   -0.013177  -0.087143   0.190371   0.039651  -0.152717   0.151425
    11  H    0.356016  -0.036703  -0.000053  -0.001227   0.000080   0.000085
    12  H    0.375678  -0.030254   0.005623  -0.000230   0.000010   0.000006
    13  H    0.359408  -0.036586   0.002022  -0.000914   0.000076  -0.000153
    14  H   -0.000666   0.000719  -0.101607   0.421378  -0.105623   0.021687
    15  H    0.000015  -0.000101   0.020440  -0.100436   0.432689  -0.093030
    16  H    0.000000  -0.000000   0.000103   0.000615  -0.019466  -0.006127
    17  H    0.000000  -0.000000  -0.000117  -0.000003   0.014330  -0.051527
    18  H   -0.000000   0.000000   0.000012  -0.000155  -0.001099   0.023063
    19  H   -0.000074  -0.000132   0.020014  -0.001861   0.022542  -0.099409
    20  H    0.007332  -0.010082  -0.119965   0.018213  -0.002319   0.022050
               7          8          9         10         11         12
     1  C   -0.000002  -0.000000   0.001423  -0.013177   0.356016   0.375678
     2  O    0.000004  -0.000000   0.005289  -0.087143  -0.036703  -0.030254
     3  C    0.000209  -0.000007   0.142246   0.190371  -0.000053   0.005623
     4  C    0.014186   0.000765  -0.121069   0.039651  -0.001227  -0.000230
     5  C   -0.087232   0.004934   0.074030  -0.152717   0.000080   0.000010
     6  C    0.303413  -0.084682   0.136726   0.151425   0.000085   0.000006
     7  C    4.727748   0.371325  -0.102722   0.014787   0.000004  -0.000000
     8  O    0.371325   7.821641   0.001780  -0.000098  -0.000000   0.000000
     9  C   -0.102722   0.001780   5.555912   0.078674  -0.001268  -0.000044
    10  C    0.014787  -0.000098   0.078674   5.500087   0.017056   0.000410
    11  H    0.000004  -0.000000  -0.001268   0.017056   0.815359  -0.035389
    12  H   -0.000000   0.000000  -0.000044   0.000410  -0.035389   0.746381
    13  H   -0.000002   0.000000  -0.000159   0.014404  -0.086065  -0.036198
    14  H   -0.000538  -0.000015  -0.003476   0.027303   0.000134  -0.000148
    15  H   -0.030465   0.022111   0.021922  -0.002738  -0.000003  -0.000000
    16  H    0.240604  -0.043683   0.023643  -0.002250  -0.000002  -0.000000
    17  H    0.355600  -0.025485  -0.007162   0.000390   0.000001   0.000000
    18  H   -0.060119   0.229776   0.000104  -0.000000  -0.000000  -0.000000
    19  H   -0.029106   0.000082   0.411475  -0.088369   0.000081  -0.000001
    20  H   -0.000448   0.000002  -0.081675   0.429486   0.000718  -0.000132
              13         14         15         16         17         18
     1  C    0.359408  -0.000666   0.000015   0.000000   0.000000  -0.000000
     2  O   -0.036586   0.000719  -0.000101  -0.000000  -0.000000   0.000000
     3  C    0.002022  -0.101607   0.020440   0.000103  -0.000117   0.000012
     4  C   -0.000914   0.421378  -0.100436   0.000615  -0.000003  -0.000155
     5  C    0.000076  -0.105623   0.432689  -0.019466   0.014330  -0.001099
     6  C   -0.000153   0.021687  -0.093030  -0.006127  -0.051527   0.023063
     7  C   -0.000002  -0.000538  -0.030465   0.240604   0.355600  -0.060119
     8  O    0.000000  -0.000015   0.022111  -0.043683  -0.025485   0.229776
     9  C   -0.000159  -0.003476   0.021922   0.023643  -0.007162   0.000104
    10  C    0.014404   0.027303  -0.002738  -0.002250   0.000390  -0.000000
    11  H   -0.086065   0.000134  -0.000003  -0.000002   0.000001  -0.000000
    12  H   -0.036198  -0.000148  -0.000000  -0.000000   0.000000  -0.000000
    13  H    0.811847   0.000116   0.000002   0.000001  -0.000001   0.000000
    14  H    0.000116   0.892862  -0.019003   0.000010   0.000019  -0.000001
    15  H    0.000002  -0.019003   0.851081   0.002316   0.001269  -0.000639
    16  H    0.000001   0.000010   0.002316   0.942371  -0.088712   0.026092
    17  H   -0.000001   0.000019   0.001269  -0.088712   0.874840  -0.020917
    18  H    0.000000  -0.000001  -0.000639   0.026092  -0.020917   0.728165
    19  H    0.000013   0.000064  -0.000605   0.000929   0.012449  -0.000088
    20  H   -0.000491  -0.000544   0.000044   0.000012  -0.000003  -0.000001
              19         20
     1  C   -0.000074   0.007332
     2  O   -0.000132  -0.010082
     3  C    0.020014  -0.119965
     4  C   -0.001861   0.018213
     5  C    0.022542  -0.002319
     6  C   -0.099409   0.022050
     7  C   -0.029106  -0.000448
     8  O    0.000082   0.000002
     9  C    0.411475  -0.081675
    10  C   -0.088369   0.429486
    11  H    0.000081   0.000718
    12  H   -0.000001  -0.000132
    13  H    0.000013  -0.000491
    14  H    0.000064  -0.000544
    15  H   -0.000605   0.000044
    16  H    0.000929   0.000012
    17  H    0.012449  -0.000003
    18  H   -0.000088  -0.000001
    19  H    0.919227  -0.021155
    20  H   -0.021155   0.882706
          Atomic-Atomic Spin Densities.
               1          2          3          4          5          6
     1  C    0.041711   0.003891  -0.006855   0.002166  -0.000075  -0.000037
     2  O    0.003891  -0.007243   0.003604   0.000571   0.000086  -0.000074
     3  C   -0.006855   0.003604   0.027840  -0.098829   0.016234   0.000719
     4  C    0.002166   0.000571  -0.098829   0.626862  -0.148056  -0.015136
     5  C   -0.000075   0.000086   0.016234  -0.148056   0.156834   0.047703
     6  C   -0.000037  -0.000074   0.000719  -0.015136   0.047703   0.077016
     7  C   -0.000000  -0.000000  -0.000358  -0.000038   0.015144  -0.008729
     8  O   -0.000000   0.000000   0.000005  -0.000093   0.000280  -0.001144
     9  C    0.000660   0.000367  -0.008710   0.022534  -0.027883  -0.140150
    10  C   -0.007206  -0.003032   0.042206  -0.025396   0.008932   0.025255
    11  H   -0.018851  -0.001212   0.002081  -0.001201   0.000029   0.000189
    12  H    0.000578  -0.000043  -0.000031  -0.000009   0.000000   0.000000
    13  H   -0.015863  -0.000997   0.004846  -0.001042   0.000098  -0.000089
    14  H   -0.000030   0.000459  -0.002611   0.013543  -0.001314  -0.000413
    15  H   -0.000000   0.000003   0.000199  -0.002053   0.004349   0.000233
    16  H    0.000000   0.000000  -0.000031   0.000891  -0.010718   0.002866
    17  H    0.000000   0.000000  -0.000084   0.000186   0.000552  -0.012049
    18  H   -0.000000   0.000000   0.000009  -0.000108  -0.001437   0.011588
    19  H   -0.000001   0.000003  -0.000593  -0.000092  -0.000468  -0.002363
    20  H   -0.000412   0.000223  -0.001937   0.000084  -0.000108   0.000218
               7          8          9         10         11         12
     1  C   -0.000000  -0.000000   0.000660  -0.007206  -0.018851   0.000578
     2  O   -0.000000   0.000000   0.000367  -0.003032  -0.001212  -0.000043
     3  C   -0.000358   0.000005  -0.008710   0.042206   0.002081  -0.000031
     4  C   -0.000038  -0.000093   0.022534  -0.025396  -0.001201  -0.000009
     5  C    0.015144   0.000280  -0.027883   0.008932   0.000029   0.000000
     6  C   -0.008729  -0.001144  -0.140150   0.025255   0.000189   0.000000
     7  C    0.104449   0.014971  -0.031661   0.002469   0.000005   0.000000
     8  O    0.014971   0.051189   0.000153  -0.000008  -0.000000  -0.000000
     9  C   -0.031661   0.000153   0.818273  -0.193776  -0.001632  -0.000002
    10  C    0.002469  -0.000008  -0.193776   0.217294   0.008299  -0.000013
    11  H    0.000005  -0.000000  -0.001632   0.008299   0.045934   0.000289
    12  H    0.000000  -0.000000  -0.000002  -0.000013   0.000289  -0.000979
    13  H   -0.000004   0.000000  -0.000331   0.004890  -0.021712  -0.000481
    14  H    0.000024  -0.000001  -0.000096  -0.000509   0.000017  -0.000003
    15  H   -0.002120  -0.000098   0.000797  -0.000269  -0.000002  -0.000000
    16  H   -0.082737  -0.009407   0.022228  -0.001382  -0.000003  -0.000000
    17  H    0.017946   0.005849  -0.001353   0.000158   0.000001   0.000000
    18  H   -0.039152  -0.062873   0.000582  -0.000021  -0.000000  -0.000000
    19  H    0.001530  -0.000016   0.016638  -0.002732   0.000037  -0.000000
    20  H    0.000031  -0.000000  -0.002784   0.008289   0.000803  -0.000009
              13         14         15         16         17         18
     1  C   -0.015863  -0.000030  -0.000000   0.000000   0.000000  -0.000000
     2  O   -0.000997   0.000459   0.000003   0.000000   0.000000   0.000000
     3  C    0.004846  -0.002611   0.000199  -0.000031  -0.000084   0.000009
     4  C   -0.001042   0.013543  -0.002053   0.000891   0.000186  -0.000108
     5  C    0.000098  -0.001314   0.004349  -0.010718   0.000552  -0.001437
     6  C   -0.000089  -0.000413   0.000233   0.002866  -0.012049   0.011588
     7  C   -0.000004   0.000024  -0.002120  -0.082737   0.017946  -0.039152
     8  O    0.000000  -0.000001  -0.000098  -0.009407   0.005849  -0.062873
     9  C   -0.000331  -0.000096   0.000797   0.022228  -0.001353   0.000582
    10  C    0.004890  -0.000509  -0.000269  -0.001382   0.000158  -0.000021
    11  H   -0.021712   0.000017  -0.000002  -0.000003   0.000001  -0.000000
    12  H   -0.000481  -0.000003  -0.000000  -0.000000   0.000000  -0.000000
    13  H    0.043047  -0.000010   0.000002   0.000001  -0.000002   0.000000
    14  H   -0.000010  -0.030219   0.000477  -0.000004   0.000000  -0.000001
    15  H    0.000002   0.000477  -0.007770   0.000956  -0.000258   0.000982
    16  H    0.000001  -0.000004   0.000956   0.097898  -0.025848   0.033303
    17  H   -0.000002   0.000000  -0.000258  -0.025848   0.033026  -0.015935
    18  H    0.000000  -0.000001   0.000982   0.033303  -0.015935   0.133428
    19  H   -0.000039  -0.000001   0.000003  -0.000656   0.000806  -0.000061
    20  H   -0.000361   0.000014  -0.000003  -0.000009   0.000009  -0.000000
              19         20
     1  C   -0.000001  -0.000412
     2  O    0.000003   0.000223
     3  C   -0.000593  -0.001937
     4  C   -0.000092   0.000084
     5  C   -0.000468  -0.000108
     6  C   -0.002363   0.000218
     7  C    0.001530   0.000031
     8  O   -0.000016  -0.000000
     9  C    0.016638  -0.002784
    10  C   -0.002732   0.008289
    11  H    0.000037   0.000803
    12  H   -0.000000  -0.000009
    13  H   -0.000039  -0.000361
    14  H   -0.000001   0.000014
    15  H    0.000003  -0.000003
    16  H   -0.000656  -0.000009
    17  H    0.000806   0.000009
    18  H   -0.000061  -0.000000
    19  H   -0.038750   0.000864
    20  H    0.000864  -0.011190
 Mulliken charges and spin densities:
               1          2
     1  C    0.234488  -0.000322
     2  O   -0.332002  -0.003394
     3  C    0.209268  -0.022295
     4  C   -0.115735   0.374782
     5  C   -0.035442   0.060182
     6  C   -0.036848  -0.014396
     7  C    0.282754  -0.008230
     8  O   -0.298445  -0.001193
     9  C   -0.135649   0.473856
    10  C   -0.117550   0.083450
    11  H   -0.028824   0.013073
    12  H   -0.025710  -0.000702
    13  H   -0.027318   0.011954
    14  H   -0.132671  -0.020676
    15  H   -0.104869  -0.004572
    16  H   -0.076457   0.027350
    17  H   -0.064971   0.003004
    18  H    0.075807   0.060301
    19  H   -0.146078  -0.025892
    20  H   -0.123747  -0.006279
 Sum of Mulliken charges =  -1.00000   1.00000
 Mulliken charges and spin densities with hydrogens summed into heavy atoms:
               1          2
     1  C    0.152636   0.024003
     2  O   -0.332002  -0.003394
     3  C    0.209268  -0.022295
     4  C   -0.248406   0.354106
     5  C   -0.140311   0.055610
     6  C   -0.036848  -0.014396
     7  C    0.141325   0.022124
     8  O   -0.222638   0.059108
     9  C   -0.281728   0.447964
    10  C   -0.241297   0.077171
 Electronic spatial extent (au):  <R**2>=           1914.0491
 Charge=             -1.0000 electrons
 Dipole moment (field-independent basis, Debye):
    X=              0.7033    Y=              1.3627    Z=              0.3948  Tot=              1.5835
 Quadrupole moment (field-independent basis, Debye-Ang):
   XX=            -71.0138   YY=            -70.6275   ZZ=            -67.7042
   XY=              0.8297   XZ=             -2.3111   YZ=             -0.6128
 Traceless Quadrupole moment (field-independent basis, Debye-Ang):
   XX=             -1.2320   YY=             -0.8457   ZZ=              2.0776
   XY=              0.8297   XZ=             -2.3111   YZ=             -0.6128
 Octapole moment (field-independent basis, Debye-Ang**2):
  XXX=            -12.4473  YYY=             -7.4479  ZZZ=             -2.7728  XYY=             -1.0449
  XXY=             12.7288  XXZ=              5.3935  XZZ=              1.3862  YZZ=             -2.5616
  YYZ=             -1.0455  XYZ=              2.1931
 Hexadecapole moment (field-independent basis, Debye-Ang**3):
 XXXX=          -1931.8869 YYYY=           -433.1261 ZZZZ=            -97.3337 XXXY=              3.3377
 XXXZ=            -15.6348 YYYX=              7.8003 YYYZ=              0.0441 ZZZX=              6.9591
 ZZZY=              0.7698 XXYY=           -436.1482 XXZZ=           -374.4120 YYZZ=            -93.2825
 XXYZ=             -7.7145 YYXZ=              1.7040 ZZXY=              0.0331
 N-N= 5.025607061541D+02 E-N=-2.091891233905D+03  KE= 4.566304032960D+02
                          Isotropic Fermi Contact Couplings
        Atom                 a.u.       MegaHertz       Gauss      10(-4) cm-1
     1  C(13)              0.00144       1.62069       0.57830       0.54060
     2  O(17)             -0.00454       2.75250       0.98216       0.91814
     3  C(13)             -0.01617     -18.17934      -6.48684      -6.06398
     4  C(13)              0.05633      63.32414      22.59563      21.12266
     5  C(13)              0.00089       0.99697       0.35574       0.33255
     6  C(13)             -0.01536     -17.26679      -6.16122      -5.75958
     7  C(13)             -0.00199      -2.23335      -0.79692      -0.74497
     8  O(17)              0.08030     -48.67689     -17.36912     -16.23686
     9  C(13)              0.06982      78.48900      28.00683      26.18111
    10  C(13)              0.00057       0.64503       0.23016       0.21516
    11  H(1)              -0.00031      -1.38179      -0.49306      -0.46092
    12  H(1)              -0.00018      -0.79319      -0.28303      -0.26458
    13  H(1)              -0.00030      -1.34579      -0.48021      -0.44891
    14  H(1)              -0.00526     -23.51528      -8.39084      -7.84385
    15  H(1)              -0.00145      -6.46997      -2.30865      -2.15815
    16  H(1)               0.00020       0.88072       0.31426       0.29378
    17  H(1)               0.00078       3.46935       1.23795       1.15725
    18  H(1)               0.00224      10.00391       3.56964       3.33694
    19  H(1)              -0.00646     -28.87886     -10.30469      -9.63295
    20  H(1)              -0.00184      -8.20766      -2.92870      -2.73778
 --------------------------------------------------------
       Center         ----  Spin Dipole Couplings  ----
                      3XX-RR        3YY-RR        3ZZ-RR
 --------------------------------------------------------
     1   Atom       -0.002868     -0.009430      0.012297
     2   Atom        0.011442      0.003762     -0.015204
     3   Atom       -0.010145     -0.003649      0.013794
     4   Atom       -0.196073     -0.186385      0.382458
     5   Atom       -0.042305     -0.047067      0.089372
     6   Atom       -0.015405     -0.009439      0.024844
     7   Atom        0.001510     -0.006955      0.005445
     8   Atom        0.007971      0.000998     -0.008969
     9   Atom       -0.242944     -0.231531      0.474475
    10   Atom       -0.052621     -0.062974      0.115596
    11   Atom        0.003208     -0.001096     -0.002112
    12   Atom        0.002832     -0.001634     -0.001198
    13   Atom        0.003082     -0.001363     -0.001719
    14   Atom       -0.022433      0.020382      0.002051
    15   Atom       -0.000349      0.003496     -0.003147
    16   Atom        0.005519     -0.002907     -0.002612
    17   Atom        0.005352     -0.001730     -0.003623
    18   Atom        0.005555     -0.003410     -0.002145
    19   Atom       -0.028375      0.025065      0.003310
    20   Atom       -0.000201      0.001832     -0.001631
 --------------------------------------------------------
                        XY            XZ            YZ
 --------------------------------------------------------
     1   Atom       -0.000461      0.000708      0.001295
     2   Atom        0.000158     -0.000122     -0.001642
     3   Atom        0.003134      0.000179     -0.001834
     4   Atom       -0.003517      0.012487      0.019277
     5   Atom       -0.003408     -0.003262      0.004952
     6   Atom        0.006744      0.005740      0.001748
     7   Atom       -0.000042      0.003848      0.003187
     8   Atom       -0.013549      0.012426     -0.003872
     9   Atom       -0.003132      0.016067      0.047296
    10   Atom       -0.003253      0.002419      0.007891
    11   Atom        0.000394      0.000685      0.001699
    12   Atom       -0.000943     -0.000098      0.000071
    13   Atom        0.000286     -0.001119     -0.001695
    14   Atom       -0.017097      0.001061      0.000139
    15   Atom        0.008711      0.000818      0.000374
    16   Atom       -0.001037     -0.003979      0.001165
    17   Atom       -0.001570      0.000842     -0.000696
    18   Atom        0.000489     -0.002401      0.000348
    19   Atom       -0.019102      0.003061     -0.002596
    20   Atom        0.010656     -0.000620     -0.000435
 --------------------------------------------------------


 ---------------------------------------------------------------------------------
              Anisotropic Spin Dipole Couplings in Principal Axis System
 ---------------------------------------------------------------------------------

       Atom             a.u.   MegaHertz   Gauss  10(-4) cm-1        Axes

              Baa    -0.0095    -1.281    -0.457    -0.427  0.0752  0.9953 -0.0615
     1 C(13)  Bbb    -0.0029    -0.384    -0.137    -0.128  0.9962 -0.0777 -0.0399
              Bcc     0.0124     1.665     0.594     0.555  0.0445  0.0582  0.9973
 
              Baa    -0.0153     1.110     0.396     0.370  0.0040  0.0856  0.9963
     2 O(17)  Bbb     0.0039    -0.282    -0.101    -0.094 -0.0223  0.9961 -0.0855
              Bcc     0.0114    -0.828    -0.296    -0.276  0.9997  0.0219 -0.0059
 
              Baa    -0.0114    -1.535    -0.548    -0.512  0.9244 -0.3799 -0.0342
     3 C(13)  Bbb    -0.0025    -0.342    -0.122    -0.114  0.3814  0.9191  0.0990
              Bcc     0.0140     1.877     0.670     0.626 -0.0062 -0.1045  0.9945
 
              Baa    -0.1978   -26.540    -9.470    -8.853  0.9387  0.3432 -0.0316
     4 C(13)  Bbb    -0.1856   -24.905    -8.887    -8.307 -0.3440  0.9387 -0.0243
              Bcc     0.3834    51.445    18.357    17.160  0.0213  0.0337  0.9992
 
              Baa    -0.0489    -6.562    -2.342    -2.189  0.4504  0.8926 -0.0213
     5 C(13)  Bbb    -0.0407    -5.466    -1.950    -1.823  0.8925 -0.4494  0.0395
              Bcc     0.0896    12.029     4.292     4.012 -0.0256  0.0368  0.9990
 
              Baa    -0.0201    -2.702    -0.964    -0.901  0.8491 -0.5208 -0.0881
     6 C(13)  Bbb    -0.0057    -0.767    -0.274    -0.256  0.5066  0.8501 -0.1438
              Bcc     0.0259     3.469     1.238     1.157  0.1498  0.0774  0.9857
 
              Baa    -0.0078    -1.051    -0.375    -0.351  0.1124  0.9583 -0.2626
     7 C(13)  Bbb    -0.0005    -0.061    -0.022    -0.020  0.8672 -0.2236 -0.4449
              Bcc     0.0083     1.112     0.397     0.371  0.4851  0.1777  0.8562
 
              Baa    -0.0163     1.179     0.421     0.393 -0.5486 -0.2512  0.7975
     8 O(17)  Bbb    -0.0069     0.499     0.178     0.166  0.3330  0.8092  0.4840
              Bcc     0.0232    -1.678    -0.599    -0.560  0.7669 -0.5311  0.3603
 
              Baa    -0.2450   -32.876   -11.731   -10.966  0.9261  0.3745 -0.0453
     9 C(13)  Bbb    -0.2330   -31.264   -11.156   -10.428 -0.3766  0.9248 -0.0533
              Bcc     0.4780    64.140    22.887    21.395  0.0219  0.0664  0.9976
 
              Baa    -0.0643    -8.627    -3.078    -2.878  0.2771  0.9598 -0.0458
    10 C(13)  Bbb    -0.0517    -6.936    -2.475    -2.313  0.9608 -0.2774 -0.0008
              Bcc     0.1160    15.563     5.553     5.191  0.0135  0.0438  0.9989
 
              Baa    -0.0034    -1.810    -0.646    -0.604 -0.0486 -0.5887  0.8069
    11 H(1)   Bbb     0.0000     0.004     0.001     0.001 -0.2191  0.7945  0.5664
              Bcc     0.0034     1.806     0.645     0.603  0.9745  0.1493  0.1676
 
              Baa    -0.0018    -0.976    -0.348    -0.325  0.1960  0.9774 -0.0797
    12 H(1)   Bbb    -0.0012    -0.638    -0.228    -0.213  0.0413  0.0730  0.9965
              Bcc     0.0030     1.614     0.576     0.538  0.9797 -0.1986 -0.0260
 
              Baa    -0.0033    -1.767    -0.631    -0.590  0.1038  0.6439  0.7580
    13 H(1)   Bbb    -0.0001    -0.061    -0.022    -0.020 -0.2772  0.7507 -0.5997
              Bcc     0.0034     1.829     0.652     0.610  0.9552  0.1479 -0.2564
 
              Baa    -0.0285   -15.184    -5.418    -5.065  0.9433  0.3303 -0.0343
    14 H(1)   Bbb     0.0021     1.113     0.397     0.371  0.0294  0.0199  0.9994
              Bcc     0.0264    14.071     5.021     4.694 -0.3308  0.9437 -0.0090
 
              Baa    -0.0074    -3.941    -1.406    -1.315  0.7787 -0.6201 -0.0955
    15 H(1)   Bbb    -0.0032    -1.684    -0.601    -0.562  0.0379 -0.1055  0.9937
              Bcc     0.0105     5.624     2.007     1.876  0.6262  0.7774  0.0587
 
              Baa    -0.0046    -2.430    -0.867    -0.810  0.2955 -0.4205  0.8578
    16 H(1)   Bbb    -0.0028    -1.484    -0.529    -0.495  0.2771  0.8971  0.3442
              Bcc     0.0073     3.913     1.396     1.305  0.9143 -0.1360 -0.3816
 
              Baa    -0.0039    -2.061    -0.735    -0.688 -0.0393  0.2836  0.9581
    17 H(1)   Bbb    -0.0019    -1.025    -0.366    -0.342  0.2328  0.9351 -0.2672
              Bcc     0.0058     3.086     1.101     1.030  0.9717 -0.2125  0.1027
 
              Baa    -0.0037    -1.965    -0.701    -0.655 -0.1645  0.8753 -0.4547
    18 H(1)   Bbb    -0.0026    -1.373    -0.490    -0.458  0.2214  0.4820  0.8477
              Bcc     0.0063     3.338     1.191     1.114  0.9612  0.0388 -0.2731
 
              Baa    -0.0346   -18.471    -6.591    -6.161  0.9516  0.3021 -0.0561
    19 H(1)   Bbb     0.0030     1.610     0.575     0.537  0.0168  0.1312  0.9912
              Bcc     0.0316    16.861     6.017     5.624 -0.3068  0.9442 -0.1198
 
              Baa    -0.0099    -5.278    -1.883    -1.761  0.7402 -0.6720  0.0202
    20 H(1)   Bbb    -0.0017    -0.890    -0.318    -0.297  0.0227  0.0550  0.9982
              Bcc     0.0116     6.169     2.201     2.058  0.6720  0.7385 -0.0559
 

 ---------------------------------------------------------------------------------

 ******************************Gaussian NBO Version 3.1******************************
             N A T U R A L   A T O M I C   O R B I T A L   A N D
          N A T U R A L   B O N D   O R B I T A L   A N A L Y S I S
 ******************************Gaussian NBO Version 3.1******************************
       /RESON  / : Allow strongly delocalized NBO set

 Analyzing the SCF density

 Job title: 5                                                               

 Storage needed:    109710 in NPA,    145384 in NBO ( 939521896 available)
 GSVD:  LWork=       22660 too small for GESVD, short by        3500 words or        3500 for optimal perf.


 NATURAL POPULATIONS:  Natural atomic orbital occupancies 
                                                          
   NAO  Atom  No  lang   Type(AO)    Occupancy
 --------------------------------------------
     1    C    1  S      Cor( 1S)     1.99925
     2    C    1  S      Val( 2S)     1.07017
     3    C    1  S      Ryd( 3S)     0.00161
     4    C    1  px     Val( 2p)     0.96228
     5    C    1  px     Ryd( 3p)     0.00236
     6    C    1  py     Val( 2p)     0.98700
     7    C    1  py     Ryd( 3p)     0.00331
     8    C    1  pz     Val( 2p)     1.19910
     9    C    1  pz     Ryd( 3p)     0.00033
    10    C    1  dxy    Ryd( 3d)     0.00179
    11    C    1  dxz    Ryd( 3d)     0.00074
    12    C    1  dyz    Ryd( 3d)     0.00144
    13    C    1  dx2y2  Ryd( 3d)     0.00122
    14    C    1  dz2    Ryd( 3d)     0.00089

    15    O    2  S      Cor( 1S)     1.99963
    16    O    2  S      Val( 2S)     1.56702
    17    O    2  S      Ryd( 3S)     0.00067
    18    O    2  px     Val( 2p)     1.41926
    19    O    2  px     Ryd( 3p)     0.00107
    20    O    2  py     Val( 2p)     1.71321
    21    O    2  py     Ryd( 3p)     0.00213
    22    O    2  pz     Val( 2p)     1.85434
    23    O    2  pz     Ryd( 3p)     0.00211
    24    O    2  dxy    Ryd( 3d)     0.00125
    25    O    2  dxz    Ryd( 3d)     0.00036
    26    O    2  dyz    Ryd( 3d)     0.00090
    27    O    2  dx2y2  Ryd( 3d)     0.00096
    28    O    2  dz2    Ryd( 3d)     0.00062

    29    C    3  S      Cor( 1S)     1.99860
    30    C    3  S      Val( 2S)     0.79869
    31    C    3  S      Ryd( 3S)     0.00198
    32    C    3  px     Val( 2p)     0.75735
    33    C    3  px     Ryd( 3p)     0.00735
    34    C    3  py     Val( 2p)     1.08633
    35    C    3  py     Ryd( 3p)     0.00700
    36    C    3  pz     Val( 2p)     1.03322
    37    C    3  pz     Ryd( 3p)     0.00243
    38    C    3  dxy    Ryd( 3d)     0.00154
    39    C    3  dxz    Ryd( 3d)     0.00180
    40    C    3  dyz    Ryd( 3d)     0.00147
    41    C    3  dx2y2  Ryd( 3d)     0.00179
    42    C    3  dz2    Ryd( 3d)     0.00072

    43    C    4  S      Cor( 1S)     1.99891
    44    C    4  S      Val( 2S)     0.91073
    45    C    4  S      Ryd( 3S)     0.00147
    46    C    4  px     Val( 2p)     1.08359
    47    C    4  px     Ryd( 3p)     0.00572
    48    C    4  py     Val( 2p)     1.14568
    49    C    4  py     Ryd( 3p)     0.00526
    50    C    4  pz     Val( 2p)     1.27604
    51    C    4  pz     Ryd( 3p)     0.01122
    52    C    4  dxy    Ryd( 3d)     0.00074
    53    C    4  dxz    Ryd( 3d)     0.00045
    54    C    4  dyz    Ryd( 3d)     0.00034
    55    C    4  dx2y2  Ryd( 3d)     0.00048
    56    C    4  dz2    Ryd( 3d)     0.00044

    57    C    5  S      Cor( 1S)     1.99890
    58    C    5  S      Val( 2S)     0.91496
    59    C    5  S      Ryd( 3S)     0.00131
    60    C    5  px     Val( 2p)     1.12343
    61    C    5  px     Ryd( 3p)     0.00520
    62    C    5  py     Val( 2p)     1.13191
    63    C    5  py     Ryd( 3p)     0.00499
    64    C    5  pz     Val( 2p)     1.07443
    65    C    5  pz     Ryd( 3p)     0.00389
    66    C    5  dxy    Ryd( 3d)     0.00071
    67    C    5  dxz    Ryd( 3d)     0.00084
    68    C    5  dyz    Ryd( 3d)     0.00055
    69    C    5  dx2y2  Ryd( 3d)     0.00065
    70    C    5  dz2    Ryd( 3d)     0.00042

    71    C    6  S      Cor( 1S)     1.99883
    72    C    6  S      Val( 2S)     0.85374
    73    C    6  S      Ryd( 3S)     0.00197
    74    C    6  px     Val( 2p)     1.05461
    75    C    6  px     Ryd( 3p)     0.00517
    76    C    6  py     Val( 2p)     1.10981
    77    C    6  py     Ryd( 3p)     0.00460
    78    C    6  pz     Val( 2p)     1.08402
    79    C    6  pz     Ryd( 3p)     0.00329
    80    C    6  dxy    Ryd( 3d)     0.00072
    81    C    6  dxz    Ryd( 3d)     0.00059
    82    C    6  dyz    Ryd( 3d)     0.00115
    83    C    6  dx2y2  Ryd( 3d)     0.00078
    84    C    6  dz2    Ryd( 3d)     0.00043

    85    C    7  S      Cor( 1S)     1.99905
    86    C    7  S      Val( 2S)     0.98177
    87    C    7  S      Ryd( 3S)     0.00284
    88    C    7  px     Val( 2p)     0.99352
    89    C    7  px     Ryd( 3p)     0.00390
    90    C    7  py     Val( 2p)     0.92041
    91    C    7  py     Ryd( 3p)     0.00503
    92    C    7  pz     Val( 2p)     1.11446
    93    C    7  pz     Ryd( 3p)     0.00144
    94    C    7  dxy    Ryd( 3d)     0.00157
    95    C    7  dxz    Ryd( 3d)     0.00134
    96    C    7  dyz    Ryd( 3d)     0.00122
    97    C    7  dx2y2  Ryd( 3d)     0.00155
    98    C    7  dz2    Ryd( 3d)     0.00119

    99    O    8  S      Cor( 1S)     1.99975
   100    O    8  S      Val( 2S)     1.67707
   101    O    8  S      Ryd( 3S)     0.00192
   102    O    8  px     Val( 2p)     1.45037
   103    O    8  px     Ryd( 3p)     0.00247
   104    O    8  py     Val( 2p)     1.71819
   105    O    8  py     Ryd( 3p)     0.00110
   106    O    8  pz     Val( 2p)     1.89023
   107    O    8  pz     Ryd( 3p)     0.00147
   108    O    8  dxy    Ryd( 3d)     0.00082
   109    O    8  dxz    Ryd( 3d)     0.00051
   110    O    8  dyz    Ryd( 3d)     0.00096
   111    O    8  dx2y2  Ryd( 3d)     0.00104
   112    O    8  dz2    Ryd( 3d)     0.00082

   113    C    9  S      Cor( 1S)     1.99891
   114    C    9  S      Val( 2S)     0.89337
   115    C    9  S      Ryd( 3S)     0.00157
   116    C    9  px     Val( 2p)     1.07301
   117    C    9  px     Ryd( 3p)     0.00483
   118    C    9  py     Val( 2p)     1.14725
   119    C    9  py     Ryd( 3p)     0.00558
   120    C    9  pz     Val( 2p)     1.27431
   121    C    9  pz     Ryd( 3p)     0.01339
   122    C    9  dxy    Ryd( 3d)     0.00063
   123    C    9  dxz    Ryd( 3d)     0.00050
   124    C    9  dyz    Ryd( 3d)     0.00031
   125    C    9  dx2y2  Ryd( 3d)     0.00065
   126    C    9  dz2    Ryd( 3d)     0.00045

   127    C   10  S      Cor( 1S)     1.99892
   128    C   10  S      Val( 2S)     0.91978
   129    C   10  S      Ryd( 3S)     0.00148
   130    C   10  px     Val( 2p)     1.13444
   131    C   10  px     Ryd( 3p)     0.00372
   132    C   10  py     Val( 2p)     1.12896
   133    C   10  py     Ryd( 3p)     0.00473
   134    C   10  pz     Val( 2p)     1.18535
   135    C   10  pz     Ryd( 3p)     0.00720
   136    C   10  dxy    Ryd( 3d)     0.00068
   137    C   10  dxz    Ryd( 3d)     0.00082
   138    C   10  dyz    Ryd( 3d)     0.00055
   139    C   10  dx2y2  Ryd( 3d)     0.00056
   140    C   10  dz2    Ryd( 3d)     0.00043

   141    H   11  S      Val( 1S)     0.83019
   142    H   11  S      Ryd( 2S)     0.00922
   143    H   11  px     Ryd( 2p)     0.00021
   144    H   11  py     Ryd( 2p)     0.00035
   145    H   11  pz     Ryd( 2p)     0.00060

   146    H   12  S      Val( 1S)     0.82392
   147    H   12  S      Ryd( 2S)     0.00116
   148    H   12  px     Ryd( 2p)     0.00051
   149    H   12  py     Ryd( 2p)     0.00029
   150    H   12  pz     Ryd( 2p)     0.00027

   151    H   13  S      Val( 1S)     0.82983
   152    H   13  S      Ryd( 2S)     0.00874
   153    H   13  px     Ryd( 2p)     0.00022
   154    H   13  py     Ryd( 2p)     0.00032
   155    H   13  pz     Ryd( 2p)     0.00062

   156    H   14  S      Val( 1S)     0.81285
   157    H   14  S      Ryd( 2S)     0.00291
   158    H   14  px     Ryd( 2p)     0.00018
   159    H   14  py     Ryd( 2p)     0.00063
   160    H   14  pz     Ryd( 2p)     0.00040

   161    H   15  S      Val( 1S)     0.79924
   162    H   15  S      Ryd( 2S)     0.00322
   163    H   15  px     Ryd( 2p)     0.00047
   164    H   15  py     Ryd( 2p)     0.00043
   165    H   15  pz     Ryd( 2p)     0.00029

   166    H   16  S      Val( 1S)     0.85138
   167    H   16  S      Ryd( 2S)     0.01454
   168    H   16  px     Ryd( 2p)     0.00027
   169    H   16  py     Ryd( 2p)     0.00019
   170    H   16  pz     Ryd( 2p)     0.00074

   171    H   17  S      Val( 1S)     0.84399
   172    H   17  S      Ryd( 2S)     0.00441
   173    H   17  px     Ryd( 2p)     0.00020
   174    H   17  py     Ryd( 2p)     0.00051
   175    H   17  pz     Ryd( 2p)     0.00040

   176    H   18  S      Val( 1S)     0.58343
   177    H   18  S      Ryd( 2S)     0.02384
   178    H   18  px     Ryd( 2p)     0.00202
   179    H   18  py     Ryd( 2p)     0.00130
   180    H   18  pz     Ryd( 2p)     0.00161

   181    H   19  S      Val( 1S)     0.82764
   182    H   19  S      Ryd( 2S)     0.00253
   183    H   19  px     Ryd( 2p)     0.00016
   184    H   19  py     Ryd( 2p)     0.00065
   185    H   19  pz     Ryd( 2p)     0.00046

   186    H   20  S      Val( 1S)     0.81290
   187    H   20  S      Ryd( 2S)     0.00192
   188    H   20  px     Ryd( 2p)     0.00036
   189    H   20  py     Ryd( 2p)     0.00046
   190    H   20  pz     Ryd( 2p)     0.00038

 WARNING:  1 low occupancy (<1.9990e) core orbital  found on  C    3
           1 low occupancy (<1.9990e) core orbital  found on  C    4
           1 low occupancy (<1.9990e) core orbital  found on  C    5
           1 low occupancy (<1.9990e) core orbital  found on  C    6
           1 low occupancy (<1.9990e) core orbital  found on  C    9
           1 low occupancy (<1.9990e) core orbital  found on  C   10


 Summary of Natural Population Analysis:                  
                                                          
                                       Natural Population 
                Natural  -----------------------------------------------
    Atom  No    Charge         Core      Valence    Rydberg      Total
 -----------------------------------------------------------------------
      C    1   -0.23151      1.99925     4.21856    0.01370     6.23151
      O    2   -0.56352      1.99963     6.55383    0.01006     8.56352
      C    3    0.29973      1.99860     3.67558    0.02608     5.70027
      C    4   -0.44107      1.99891     4.41603    0.02612     6.44107
      C    5   -0.26219      1.99890     4.24474    0.01855     6.26219
      C    6   -0.11972      1.99883     4.10218    0.01871     6.11972
      C    7   -0.02930      1.99905     4.01016    0.02009     6.02930
      O    8   -0.74672      1.99975     6.73586    0.01112     8.74672
      C    9   -0.41475      1.99891     4.38794    0.02790     6.41475
      C   10   -0.38761      1.99892     4.36853    0.02017     6.38761
      H   11    0.15943      0.00000     0.83019    0.01038     0.84057
      H   12    0.17384      0.00000     0.82392    0.00225     0.82616
      H   13    0.16028      0.00000     0.82983    0.00989     0.83972
      H   14    0.18303      0.00000     0.81285    0.00411     0.81697
      H   15    0.19635      0.00000     0.79924    0.00441     0.80365
      H   16    0.13289      0.00000     0.85138    0.01573     0.86711
      H   17    0.15049      0.00000     0.84399    0.00552     0.84951
      H   18    0.38780      0.00000     0.58343    0.02876     0.61220
      H   19    0.16857      0.00000     0.82764    0.00379     0.83143
      H   20    0.18398      0.00000     0.81290    0.00312     0.81602
 =======================================================================
   * Total *   -1.00000     19.99075    54.72877    0.28047    75.00000

                                 Natural Population      
 --------------------------------------------------------
   Core                      19.99075 ( 99.9538% of  20)
   Valence                   54.72877 ( 99.5069% of  55)
   Natural Minimal Basis     74.71953 ( 99.6260% of  75)
   Natural Rydberg Basis      0.28047 (  0.3740% of  75)
 --------------------------------------------------------

    Atom  No          Natural Electron Configuration
 ----------------------------------------------------------------------------
      C    1      [core]2S( 1.07)2p( 3.15)3p( 0.01)3d( 0.01)
      O    2      [core]2S( 1.57)2p( 4.99)3p( 0.01)
      C    3      [core]2S( 0.80)2p( 2.88)3p( 0.02)3d( 0.01)
      C    4      [core]2S( 0.91)2p( 3.51)3p( 0.02)
      C    5      [core]2S( 0.91)2p( 3.33)3p( 0.01)
      C    6      [core]2S( 0.85)2p( 3.25)3p( 0.01)
      C    7      [core]2S( 0.98)2p( 3.03)3p( 0.01)3d( 0.01)
      O    8      [core]2S( 1.68)2p( 5.06)3p( 0.01)
      C    9      [core]2S( 0.89)2p( 3.49)3p( 0.02)
      C   10      [core]2S( 0.92)2p( 3.45)3p( 0.02)
      H   11            1S( 0.83)2S( 0.01)
      H   12            1S( 0.82)
      H   13            1S( 0.83)2S( 0.01)
      H   14            1S( 0.81)
      H   15            1S( 0.80)
      H   16            1S( 0.85)2S( 0.01)
      H   17            1S( 0.84)
      H   18            1S( 0.58)2S( 0.02)
      H   19            1S( 0.83)
      H   20            1S( 0.81)


 ***************************************************
 *******         Alpha spin orbitals         *******
 ***************************************************


 NATURAL POPULATIONS:  Natural atomic orbital occupancies 
                                                          
   NAO  Atom  No  lang   Type(AO)    Occupancy      Energy
 ----------------------------------------------------------
     1    C    1  S      Cor( 1S)     0.99963     -10.00357
     2    C    1  S      Val( 2S)     0.53520      -0.10668
     3    C    1  S      Ryd( 3S)     0.00081       0.91010
     4    C    1  px     Val( 2p)     0.48119       0.06093
     5    C    1  px     Ryd( 3p)     0.00118       0.79184
     6    C    1  py     Val( 2p)     0.49351       0.06498
     7    C    1  py     Ryd( 3p)     0.00166       0.66416
     8    C    1  pz     Val( 2p)     0.60196       0.04785
     9    C    1  pz     Ryd( 3p)     0.00015       0.67020
    10    C    1  dxy    Ryd( 3d)     0.00090       2.45712
    11    C    1  dxz    Ryd( 3d)     0.00037       2.15169
    12    C    1  dyz    Ryd( 3d)     0.00072       2.54083
    13    C    1  dx2y2  Ryd( 3d)     0.00061       2.31701
    14    C    1  dz2    Ryd( 3d)     0.00045       2.43122

    15    O    2  S      Cor( 1S)     0.99981     -18.79154
    16    O    2  S      Val( 2S)     0.78339      -0.66412
    17    O    2  S      Ryd( 3S)     0.00033       1.75041
    18    O    2  px     Val( 2p)     0.70944      -0.14626
    19    O    2  px     Ryd( 3p)     0.00053       1.54890
    20    O    2  py     Val( 2p)     0.85644      -0.16140
    21    O    2  py     Ryd( 3p)     0.00107       1.44176
    22    O    2  pz     Val( 2p)     0.92613      -0.14226
    23    O    2  pz     Ryd( 3p)     0.00106       1.26053
    24    O    2  dxy    Ryd( 3d)     0.00062       3.29290
    25    O    2  dxz    Ryd( 3d)     0.00019       2.91370
    26    O    2  dyz    Ryd( 3d)     0.00045       2.84192
    27    O    2  dx2y2  Ryd( 3d)     0.00048       3.19158
    28    O    2  dz2    Ryd( 3d)     0.00031       3.08037

    29    C    3  S      Cor( 1S)     0.99930      -9.91783
    30    C    3  S      Val( 2S)     0.39818       0.10721
    31    C    3  S      Ryd( 3S)     0.00101       0.79174
    32    C    3  px     Val( 2p)     0.37806       0.18090
    33    C    3  px     Ryd( 3p)     0.00369       1.03516
    34    C    3  py     Val( 2p)     0.54100       0.14991
    35    C    3  py     Ryd( 3p)     0.00350       1.05283
    36    C    3  pz     Val( 2p)     0.52193       0.08594
    37    C    3  pz     Ryd( 3p)     0.00186       0.77380
    38    C    3  dxy    Ryd( 3d)     0.00076       2.66129
    39    C    3  dxz    Ryd( 3d)     0.00093       2.10565
    40    C    3  dyz    Ryd( 3d)     0.00109       2.11724
    41    C    3  dx2y2  Ryd( 3d)     0.00090       2.58665
    42    C    3  dz2    Ryd( 3d)     0.00035       2.37944

    43    C    4  S      Cor( 1S)     0.99946      -9.82500
    44    C    4  S      Val( 2S)     0.46122       0.08508
    45    C    4  S      Ryd( 3S)     0.00077       0.73685
    46    C    4  px     Val( 2p)     0.54421       0.16453
    47    C    4  px     Ryd( 3p)     0.00286       0.90903
    48    C    4  py     Val( 2p)     0.57607       0.15538
    49    C    4  py     Ryd( 3p)     0.00266       1.17101
    50    C    4  pz     Val( 2p)     0.78650       0.07165
    51    C    4  pz     Ryd( 3p)     0.01065       0.75410
    52    C    4  dxy    Ryd( 3d)     0.00037       2.68606
    53    C    4  dxz    Ryd( 3d)     0.00022       2.15751
    54    C    4  dyz    Ryd( 3d)     0.00015       2.13296
    55    C    4  dx2y2  Ryd( 3d)     0.00024       2.70528
    56    C    4  dz2    Ryd( 3d)     0.00015       2.43662

    57    C    5  S      Cor( 1S)     0.99945      -9.84039
    58    C    5  S      Val( 2S)     0.45801       0.09204
    59    C    5  S      Ryd( 3S)     0.00068       0.75674
    60    C    5  px     Val( 2p)     0.56052       0.16362
    61    C    5  px     Ryd( 3p)     0.00258       1.07479
    62    C    5  py     Val( 2p)     0.56594       0.16311
    63    C    5  py     Ryd( 3p)     0.00253       1.04091
    64    C    5  pz     Val( 2p)     0.57195       0.09732
    65    C    5  pz     Ryd( 3p)     0.00335       0.75972
    66    C    5  dxy    Ryd( 3d)     0.00036       2.74886
    67    C    5  dxz    Ryd( 3d)     0.00059       2.14788
    68    C    5  dyz    Ryd( 3d)     0.00035       2.14994
    69    C    5  dx2y2  Ryd( 3d)     0.00032       2.66644
    70    C    5  dz2    Ryd( 3d)     0.00018       2.43776

    71    C    6  S      Cor( 1S)     0.99942      -9.84410
    72    C    6  S      Val( 2S)     0.42591       0.10695
    73    C    6  S      Ryd( 3S)     0.00106       0.73818
    74    C    6  px     Val( 2p)     0.52637       0.14549
    75    C    6  px     Ryd( 3p)     0.00261       1.29700
    76    C    6  py     Val( 2p)     0.55262       0.15716
    77    C    6  py     Ryd( 3p)     0.00228       1.07074
    78    C    6  pz     Val( 2p)     0.54961       0.10779
    79    C    6  pz     Ryd( 3p)     0.00204       0.82852
    80    C    6  dxy    Ryd( 3d)     0.00035       2.67585
    81    C    6  dxz    Ryd( 3d)     0.00035       2.14357
    82    C    6  dyz    Ryd( 3d)     0.00088       2.14759
    83    C    6  dx2y2  Ryd( 3d)     0.00040       2.62811
    84    C    6  dz2    Ryd( 3d)     0.00021       2.41048

    85    C    7  S      Cor( 1S)     0.99953      -9.96254
    86    C    7  S      Val( 2S)     0.49074      -0.03691
    87    C    7  S      Ryd( 3S)     0.00143       0.93621
    88    C    7  px     Val( 2p)     0.49744       0.09209
    89    C    7  px     Ryd( 3p)     0.00291       0.66332
    90    C    7  py     Val( 2p)     0.46016       0.10301
    91    C    7  py     Ryd( 3p)     0.00255       0.74010
    92    C    7  pz     Val( 2p)     0.55998       0.09274
    93    C    7  pz     Ryd( 3p)     0.00081       0.80603
    94    C    7  dxy    Ryd( 3d)     0.00079       2.39607
    95    C    7  dxz    Ryd( 3d)     0.00070       2.22925
    96    C    7  dyz    Ryd( 3d)     0.00062       2.42290
    97    C    7  dx2y2  Ryd( 3d)     0.00078       2.44165
    98    C    7  dz2    Ryd( 3d)     0.00059       2.47926

    99    O    8  S      Cor( 1S)     0.99987     -18.79391
   100    O    8  S      Val( 2S)     0.84109      -0.69861
   101    O    8  S      Ryd( 3S)     0.00112       1.54324
   102    O    8  px     Val( 2p)     0.72537      -0.11071
   103    O    8  px     Ryd( 3p)     0.00132       1.40013
   104    O    8  py     Val( 2p)     0.85981      -0.14639
   105    O    8  py     Ryd( 3p)     0.00061       1.26043
   106    O    8  pz     Val( 2p)     0.94481      -0.14294
   107    O    8  pz     Ryd( 3p)     0.00074       1.22648
   108    O    8  dxy    Ryd( 3d)     0.00041       3.16747
   109    O    8  dxz    Ryd( 3d)     0.00026       3.08510
   110    O    8  dyz    Ryd( 3d)     0.00048       3.01152
   111    O    8  dx2y2  Ryd( 3d)     0.00052       3.29995
   112    O    8  dz2    Ryd( 3d)     0.00041       3.05737

   113    C    9  S      Cor( 1S)     0.99946      -9.82190
   114    C    9  S      Val( 2S)     0.45399       0.09518
   115    C    9  S      Ryd( 3S)     0.00087       0.75110
   116    C    9  px     Val( 2p)     0.53941       0.16958
   117    C    9  px     Ryd( 3p)     0.00241       0.92820
   118    C    9  py     Val( 2p)     0.57810       0.16092
   119    C    9  py     Ryd( 3p)     0.00282       1.19391
   120    C    9  pz     Val( 2p)     0.82385       0.06807
   121    C    9  pz     Ryd( 3p)     0.01302       0.75800
   122    C    9  dxy    Ryd( 3d)     0.00031       2.67502
   123    C    9  dxz    Ryd( 3d)     0.00024       2.15653
   124    C    9  dyz    Ryd( 3d)     0.00014       2.14326
   125    C    9  dx2y2  Ryd( 3d)     0.00033       2.73279
   126    C    9  dz2    Ryd( 3d)     0.00013       2.43533

   127    C   10  S      Cor( 1S)     0.99946      -9.84509
   128    C   10  S      Val( 2S)     0.46055       0.07753
   129    C   10  S      Ryd( 3S)     0.00078       0.74035
   130    C   10  px     Val( 2p)     0.56572       0.14901
   131    C   10  px     Ryd( 3p)     0.00185       1.07014
   132    C   10  py     Val( 2p)     0.56464       0.14785
   133    C   10  py     Ryd( 3p)     0.00241       1.07290
   134    C   10  pz     Val( 2p)     0.63986       0.08145
   135    C   10  pz     Ryd( 3p)     0.00657       0.76044
   136    C   10  dxy    Ryd( 3d)     0.00034       2.72731
   137    C   10  dxz    Ryd( 3d)     0.00062       2.13414
   138    C   10  dyz    Ryd( 3d)     0.00036       2.14487
   139    C   10  dx2y2  Ryd( 3d)     0.00027       2.67418
   140    C   10  dz2    Ryd( 3d)     0.00018       2.43379

   141    H   11  S      Val( 1S)     0.41608       0.16816
   142    H   11  S      Ryd( 2S)     0.00702       0.48475
   143    H   11  px     Ryd( 2p)     0.00011       1.86656
   144    H   11  py     Ryd( 2p)     0.00018       2.10513
   145    H   11  pz     Ryd( 2p)     0.00030       2.25206

   146    H   12  S      Val( 1S)     0.41176       0.16980
   147    H   12  S      Ryd( 2S)     0.00058       0.43189
   148    H   12  px     Ryd( 2p)     0.00026       2.33446
   149    H   12  py     Ryd( 2p)     0.00015       1.95992
   150    H   12  pz     Ryd( 2p)     0.00014       1.85166

   151    H   13  S      Val( 1S)     0.41580       0.16836
   152    H   13  S      Ryd( 2S)     0.00655       0.48518
   153    H   13  px     Ryd( 2p)     0.00011       1.86701
   154    H   13  py     Ryd( 2p)     0.00016       2.05786
   155    H   13  pz     Ryd( 2p)     0.00031       2.30024

   156    H   14  S      Val( 1S)     0.40132       0.25370
   157    H   14  S      Ryd( 2S)     0.00144       0.50232
   158    H   14  px     Ryd( 2p)     0.00009       2.23016
   159    H   14  py     Ryd( 2p)     0.00030       2.53403
   160    H   14  pz     Ryd( 2p)     0.00030       1.85658

   161    H   15  S      Val( 1S)     0.39831       0.26384
   162    H   15  S      Ryd( 2S)     0.00164       0.51111
   163    H   15  px     Ryd( 2p)     0.00024       2.37750
   164    H   15  py     Ryd( 2p)     0.00021       2.40135
   165    H   15  pz     Ryd( 2p)     0.00018       1.86103

   166    H   16  S      Val( 1S)     0.43054       0.18860
   167    H   16  S      Ryd( 2S)     0.01243       0.48210
   168    H   16  px     Ryd( 2p)     0.00014       1.96405
   169    H   16  py     Ryd( 2p)     0.00009       2.02405
   170    H   16  pz     Ryd( 2p)     0.00037       2.44317

   171    H   17  S      Val( 1S)     0.42358       0.19494
   172    H   17  S      Ryd( 2S)     0.00284       0.50162
   173    H   17  px     Ryd( 2p)     0.00010       1.92962
   174    H   17  py     Ryd( 2p)     0.00025       2.36798
   175    H   17  pz     Ryd( 2p)     0.00020       2.08191

   176    H   18  S      Val( 1S)     0.30339       0.20901
   177    H   18  S      Ryd( 2S)     0.02195       0.51820
   178    H   18  px     Ryd( 2p)     0.00099       2.55066
   179    H   18  py     Ryd( 2p)     0.00066       1.90036
   180    H   18  pz     Ryd( 2p)     0.00081       1.84872

   181    H   19  S      Val( 1S)     0.40750       0.24780
   182    H   19  S      Ryd( 2S)     0.00129       0.51007
   183    H   19  px     Ryd( 2p)     0.00008       2.24138
   184    H   19  py     Ryd( 2p)     0.00031       2.53999
   185    H   19  pz     Ryd( 2p)     0.00035       1.85864

   186    H   20  S      Val( 1S)     0.40489       0.23893
   187    H   20  S      Ryd( 2S)     0.00096       0.52548
   188    H   20  px     Ryd( 2p)     0.00018       2.35982
   189    H   20  py     Ryd( 2p)     0.00022       2.40201
   190    H   20  pz     Ryd( 2p)     0.00024       1.84405


 Summary of Natural Population Analysis:                  
                                                          
                                       Natural Population 
                Natural  -----------------------------------------------
    Atom  No    Charge         Core      Valence    Rydberg      Total
 -----------------------------------------------------------------------
      C    1   -0.11832      0.99963     2.11186    0.00684     3.11832
      O    2   -0.28026      0.99981     3.27541    0.00504     4.28026
      C    3    0.14746      0.99930     1.83917    0.01407     2.85254
      C    4   -0.38553      0.99946     2.36801    0.01806     3.38553
      C    5   -0.16681      0.99945     2.15643    0.01093     3.16681
      C    6   -0.06411      0.99942     2.05451    0.01018     3.06411
      C    7   -0.01902      0.99953     2.00832    0.01117     3.01902
      O    8   -0.37681      0.99987     3.37108    0.00586     4.37681
      C    9   -0.41508      0.99946     2.39534    0.02028     3.41508
      C   10   -0.24363      0.99946     2.23078    0.01340     3.24363
      H   11    0.07632      0.00000     0.41608    0.00760     0.42368
      H   12    0.08712      0.00000     0.41176    0.00112     0.41288
      H   13    0.07707      0.00000     0.41580    0.00713     0.42293
      H   14    0.09655      0.00000     0.40132    0.00213     0.40345
      H   15    0.09942      0.00000     0.39831    0.00227     0.40058
      H   16    0.05644      0.00000     0.43054    0.01303     0.44356
      H   17    0.07302      0.00000     0.42358    0.00340     0.42698
      H   18    0.17221      0.00000     0.30339    0.02440     0.32779
      H   19    0.09047      0.00000     0.40750    0.00203     0.40953
      H   20    0.09351      0.00000     0.40489    0.00160     0.40649
 =======================================================================
   * Total *   -1.00000      9.99539    27.82406    0.18055    38.00000

                                 Natural Population      
 --------------------------------------------------------
   Core                       9.99539 ( 99.9539% of  10)
   Valence                   27.82406 ( 99.3717% of  28)
   Natural Minimal Basis     37.81945 ( 99.5249% of  38)
   Natural Rydberg Basis      0.18055 (  0.4751% of  38)
 --------------------------------------------------------

    Atom  No          Natural Electron Configuration
 ----------------------------------------------------------------------------
      C    1      [core]2S( 0.54)2p( 1.58)
      O    2      [core]2S( 0.78)2p( 2.49)
      C    3      [core]2S( 0.40)2p( 1.44)3p( 0.01)
      C    4      [core]2S( 0.46)2p( 1.91)3p( 0.02)
      C    5      [core]2S( 0.46)2p( 1.70)3p( 0.01)
      C    6      [core]2S( 0.43)2p( 1.63)3p( 0.01)
      C    7      [core]2S( 0.49)2p( 1.52)3p( 0.01)
      O    8      [core]2S( 0.84)2p( 2.53)
      C    9      [core]2S( 0.45)2p( 1.94)3p( 0.02)
      C   10      [core]2S( 0.46)2p( 1.77)3p( 0.01)
      H   11            1S( 0.42)2S( 0.01)
      H   12            1S( 0.41)
      H   13            1S( 0.42)2S( 0.01)
      H   14            1S( 0.40)
      H   15            1S( 0.40)
      H   16            1S( 0.43)2S( 0.01)
      H   17            1S( 0.42)
      H   18            1S( 0.30)2S( 0.02)
      H   19            1S( 0.41)
      H   20            1S( 0.40)


 NATURAL BOND ORBITAL ANALYSIS, alpha spin orbitals:

                       Occupancies       Lewis Structure    Low   High
           Occ.    -------------------  -----------------   occ   occ
  Cycle   Thresh.   Lewis   Non-Lewis     CR  BD  3C  LP    (L)   (NL)   Dev
 =============================================================================
   1(1)    0.90    36.99277   1.00723     10  24   0   4     1      2    0.03
   2(2)    0.90    36.99277   1.00723     10  24   0   4     1      2    0.03
   3(1)    0.80    37.00436   0.99564     10  22   0   6     1      2    0.03
   4(2)    0.80    37.00436   0.99564     10  22   0   6     1      2    0.03
   5(1)    0.70    36.23979   1.76021     10  21   0   7     1      5    0.24
   6(2)    0.70    36.94912   1.05088     10  21   0   7     0      3    0.19
   7(3)    0.70    36.67161   1.32839     10  21   0   7     0      4    0.23
   8(4)    0.70    36.94912   1.05088     10  21   0   7     0      3    0.19
   9(1)    0.60    34.00917   3.99083     10  13   0  15     1     11    0.24
  10(2)    0.60    34.00917   3.99083     10  13   0  15     1     11    0.24

    The hybrids on atom  4 are linearly dependent.  An eigenvalue (  0.000049)
    of the hybrid overlap matrix is too small (<0.00010).

    PRJTHR will be raised from  0.200 to 0.250 and the NBO search repeated.


    The hybrids on atom  4 are linearly dependent.  An eigenvalue (  0.000049)
    of the hybrid overlap matrix is too small (<0.00010).

    PRJTHR will be raised from  0.250 to 0.300 and the NBO search repeated.


    The hybrids on atom  6 are linearly dependent.  An eigenvalue (  0.000084)
    of the hybrid overlap matrix is too small (<0.00010).

    PRJTHR will be raised from  0.300 to 0.350 and the NBO search repeated.

  11(1)    0.50    29.36782   8.63218     10   3   0  25     0     22    0.39
  12(2)    0.50    29.36233   8.63767     10   3   0  25     0     22    0.39
  13(3)    0.50    29.12912   8.87088     10   2   0  26     0     22    0.29
  14(4)    0.50    29.36782   8.63218     10   3   0  25     0     22    0.39
  15(5)    0.50    29.36233   8.63767     10   3   0  25     0     22    0.39
  16(6)    0.50    29.12912   8.87088     10   2   0  26     0     22    0.29
  17(7)    0.50    29.36782   8.63218     10   3   0  25     0     22    0.39
  18(8)    0.50    29.36233   8.63767     10   3   0  25     0     22    0.39
  19(9)    0.50    29.12912   8.87088     10   2   0  26     0     22    0.29
  20(1)    0.80    37.00436   0.99564     10  22   0   6     1      2    0.03
 -----------------------------------------------------------------------------

 Structure accepted: RESONANCE keyword permits strongly delocalized structure

 --------------------------------------------------------
   Core                      9.99539 ( 99.954% of  10)
   Valence Lewis            27.00897 ( 96.461% of  28)
  ==================       ============================
   Total Lewis              37.00436 ( 97.380% of  38)
  -----------------------------------------------------
   Valence non-Lewis         0.84741 (  2.230% of  38)
   Rydberg non-Lewis         0.14823 (  0.390% of  38)
  ==================       ============================
   Total non-Lewis           0.99564 (  2.620% of  38)
 --------------------------------------------------------


       (Occupancy)   Bond orbital/ Coefficients/ Hybrids
 ---------------------------------------------------------------------------------
     1. (0.99675) BD ( 1) C   1 - O   2  
                ( 32.53%)   0.5704* C   1 s( 22.68%)p 3.40( 77.04%)d 0.01(  0.28%)
                                            0.0002  0.4757  0.0236 -0.6415 -0.0051
                                           -0.5952 -0.0511  0.0441  0.0021  0.0454
                                           -0.0034 -0.0032  0.0020 -0.0269
                ( 67.47%)   0.8214* O   2 s( 28.72%)p 2.48( 71.22%)d 0.00(  0.06%)
                                            0.0000  0.5359  0.0079  0.6003  0.0203
                                            0.5911 -0.0099 -0.0429 -0.0003  0.0183
                                           -0.0011 -0.0019 -0.0113 -0.0132
     2. (0.99796) BD ( 1) C   1 - H  11  
                ( 59.33%)   0.7703* C   1 s( 26.17%)p 2.82( 73.79%)d 0.00(  0.05%)
                                            0.0001  0.5114 -0.0126 -0.0488  0.0163
                                            0.5109 -0.0014  0.6886 -0.0011 -0.0030
                                            0.0011  0.0180 -0.0069  0.0102
                ( 40.67%)   0.6377* H  11 s( 99.92%)p 0.00(  0.08%)
                                            0.9995 -0.0131  0.0031 -0.0167 -0.0230
     3. (0.99589) BD ( 1) C   1 - H  12  
                ( 58.93%)   0.7676* C   1 s( 25.02%)p 2.99( 74.93%)d 0.00(  0.05%)
                                           -0.0001  0.5000  0.0136  0.7578 -0.0149
                                           -0.4180  0.0010 -0.0067  0.0004 -0.0184
                                           -0.0001  0.0004  0.0110 -0.0091
                ( 41.07%)   0.6409* H  12 s( 99.92%)p 0.00(  0.08%)
                                            0.9996 -0.0015 -0.0241  0.0144  0.0002
     4. (0.99795) BD ( 1) C   1 - H  13  
                ( 59.34%)   0.7703* C   1 s( 26.15%)p 2.82( 73.80%)d 0.00(  0.05%)
                                            0.0001  0.5113 -0.0124 -0.0928  0.0163
                                            0.4537 -0.0013 -0.7233  0.0001 -0.0041
                                            0.0008 -0.0167 -0.0055  0.0127
                ( 40.66%)   0.6377* H  13 s( 99.92%)p 0.00(  0.08%)
                                            0.9995 -0.0127  0.0046 -0.0147  0.0241
     5. (0.99556) BD ( 1) O   2 - C   3  
                ( 69.47%)   0.8335* O   2 s( 37.38%)p 1.67( 62.56%)d 0.00(  0.06%)
                                           -0.0001 -0.6114  0.0005  0.7597  0.0091
                                           -0.2193  0.0025 -0.0167 -0.0004  0.0181
                                            0.0004 -0.0001 -0.0098  0.0131
                ( 30.53%)   0.5525* C   3 s( 23.46%)p 3.25( 76.24%)d 0.01(  0.29%)
                                            0.0001 -0.4842 -0.0136 -0.8470 -0.0305
                                            0.2062  0.0350  0.0201 -0.0004  0.0222
                                            0.0021 -0.0005 -0.0410  0.0277
     6. (0.98333) BD ( 1) C   3 - C   4  
                ( 50.60%)   0.7113* C   3 s( 37.34%)p 1.68( 62.62%)d 0.00(  0.04%)
                                           -0.0003  0.6110  0.0049 -0.4993  0.0397
                                           -0.6114 -0.0189  0.0350 -0.0008  0.0145
                                           -0.0008 -0.0012 -0.0052 -0.0111
                ( 49.40%)   0.7029* C   4 s( 34.96%)p 1.86( 65.00%)d 0.00(  0.04%)
                                            0.0002  0.5912  0.0091  0.5611  0.0394
                                            0.5761 -0.0015 -0.0410 -0.0009  0.0171
                                           -0.0012 -0.0012 -0.0013 -0.0106
     7. (0.90253) BD ( 2) C   3 - C   4  
                ( 22.75%)   0.4770* C   3 s(  0.01%)p 1.00( 99.81%)d 0.00(  0.18%)
                                           -0.0000  0.0085 -0.0007  0.0291  0.0006
                                            0.0418  0.0016  0.9973  0.0300 -0.0018
                                           -0.0270 -0.0327 -0.0001  0.0034
                ( 77.25%)   0.8789* C   4 s(  0.00%)p 1.00( 99.99%)d 0.00(  0.01%)
                                           -0.0001  0.0024 -0.0007  0.0363 -0.0017
                                            0.0333 -0.0012  0.9979 -0.0409  0.0007
                                            0.0036  0.0095 -0.0002 -0.0007
     8. (0.98709) BD ( 1) C   3 - C  10  
                ( 49.98%)   0.7070* C   3 s( 38.89%)p 1.57( 61.08%)d 0.00(  0.03%)
                                           -0.0000  0.6235 -0.0101 -0.1715  0.0058
                                            0.7617  0.0039 -0.0323  0.0003 -0.0062
                                           -0.0000 -0.0018 -0.0138 -0.0102
                ( 50.02%)   0.7072* C  10 s( 34.98%)p 1.86( 64.98%)d 0.00(  0.04%)
                                            0.0000  0.5914  0.0015  0.2992  0.0261
                                           -0.7480 -0.0065  0.0057  0.0002 -0.0115
                                           -0.0001 -0.0005 -0.0121 -0.0112
     9. (0.98531) BD ( 1) C   4 - C   5  
                ( 50.04%)   0.7074* C   4 s( 37.20%)p 1.69( 62.76%)d 0.00(  0.04%)
                                           -0.0000  0.6099  0.0082 -0.7789 -0.0292
                                            0.1363 -0.0321  0.0223  0.0013 -0.0083
                                           -0.0007  0.0000  0.0135 -0.0102
                ( 49.96%)   0.7068* C   5 s( 36.49%)p 1.74( 63.46%)d 0.00(  0.04%)
                                            0.0001  0.6039  0.0143  0.7731  0.0060
                                           -0.1861 -0.0408 -0.0238  0.0020 -0.0055
                                           -0.0008 -0.0002  0.0157 -0.0120
    10. (0.98863) BD ( 1) C   4 - H  14  
                ( 59.83%)   0.7735* C   4 s( 27.79%)p 2.60( 72.18%)d 0.00(  0.03%)
                                            0.0003 -0.5268  0.0199 -0.2725  0.0017
                                            0.8045  0.0100 -0.0157 -0.0003  0.0096
                                           -0.0000  0.0004  0.0101  0.0079
                ( 40.17%)   0.6338* H  14 s( 99.93%)p 0.00(  0.07%)
                                           -0.9996  0.0041  0.0095 -0.0254  0.0005
    11. (0.98303) BD ( 1) C   5 - C   6  
                ( 49.26%)   0.7019* C   5 s( 35.82%)p 1.79( 64.14%)d 0.00(  0.04%)
                                            0.0001  0.5985 -0.0004 -0.2885 -0.0226
                                            0.7465 -0.0028 -0.0221  0.0003 -0.0094
                                            0.0000 -0.0009 -0.0129 -0.0110
                ( 50.74%)   0.7123* C   6 s( 34.70%)p 1.88( 65.27%)d 0.00(  0.03%)
                                           -0.0001  0.5890 -0.0029  0.2347 -0.0113
                                           -0.7727 -0.0111  0.0180  0.0014 -0.0087
                                            0.0004 -0.0016 -0.0114 -0.0107
    12. (0.94968) BD ( 2) C   5 - C   6  
                ( 51.41%)   0.7170* C   5 s(  0.01%)p 1.00( 99.93%)d 0.00(  0.06%)
                                           -0.0000  0.0084 -0.0014  0.0329  0.0018
                                            0.0356  0.0009  0.9981 -0.0283  0.0006
                                           -0.0106  0.0227 -0.0020 -0.0007
                ( 48.59%)   0.6971* C   6 s(  0.03%)p99.99( 99.89%)d 2.06(  0.07%)
                                           -0.0003 -0.0163  0.0089  0.0636 -0.0030
                                            0.0302 -0.0010  0.9968 -0.0182 -0.0019
                                            0.0020 -0.0264 -0.0007  0.0021
    13. (0.98948) BD ( 1) C   5 - H  15  
                ( 60.22%)   0.7760* C   5 s( 27.59%)p 2.62( 72.37%)d 0.00(  0.03%)
                                            0.0003 -0.5251  0.0133  0.5624 -0.0019
                                            0.6372  0.0031 -0.0368  0.0017 -0.0153
                                            0.0012  0.0012  0.0019  0.0097
                ( 39.78%)   0.6307* H  15 s( 99.92%)p 0.00(  0.08%)
                                           -0.9996  0.0038 -0.0208 -0.0199 -0.0005
    14. (0.98702) BD ( 1) C   6 - C   7  
                ( 49.31%)   0.7022* C   6 s( 29.91%)p 2.34( 70.05%)d 0.00(  0.04%)
                                            0.0001  0.5469  0.0046 -0.8176  0.0040
                                            0.1697  0.0024  0.0559 -0.0015 -0.0067
                                           -0.0026 -0.0003  0.0154 -0.0117
                ( 50.69%)   0.7119* C   7 s( 32.06%)p 2.12( 67.90%)d 0.00(  0.04%)
                                            0.0003  0.5662  0.0006  0.7999 -0.0152
                                           -0.1889  0.0035 -0.0572 -0.0015 -0.0086
                                           -0.0024  0.0002  0.0157 -0.0087
    15. (0.98362) BD ( 1) C   6 - C   9  
                ( 50.72%)   0.7121* C   6 s( 35.32%)p 1.83( 64.64%)d 0.00(  0.04%)
                                           -0.0001  0.5943  0.0023  0.5214 -0.0076
                                            0.6103  0.0175 -0.0421 -0.0020  0.0145
                                           -0.0012 -0.0005 -0.0020 -0.0120
                ( 49.28%)   0.7020* C   9 s( 36.69%)p 1.72( 63.27%)d 0.00(  0.04%)
                                            0.0001  0.6058 -0.0013 -0.5569 -0.0285
                                           -0.5654  0.0038  0.0448 -0.0008  0.0159
                                           -0.0017 -0.0015 -0.0018 -0.0098
    16. (0.99696) BD ( 1) C   7 - O   8  
                ( 31.79%)   0.5638* C   7 s( 21.05%)p 3.74( 78.66%)d 0.01(  0.29%)
                                            0.0000  0.4568  0.0422 -0.5012 -0.0258
                                           -0.6569 -0.0286 -0.3193 -0.0217  0.0400
                                            0.0187  0.0239 -0.0102 -0.0171
                ( 68.21%)   0.8259* O   8 s( 33.13%)p 2.02( 66.80%)d 0.00(  0.07%)
                                           -0.0001  0.5756  0.0045  0.4076  0.0050
                                            0.6377  0.0006  0.3086 -0.0008  0.0095
                                            0.0043  0.0186 -0.0130 -0.0066
    17. (0.99074) BD ( 1) C   7 - H  16  
                ( 58.21%)   0.7630* C   7 s( 23.20%)p 3.31( 76.74%)d 0.00(  0.06%)
                                           -0.0001  0.4815 -0.0133 -0.2524  0.0049
                                            0.1221  0.0048  0.8299 -0.0056 -0.0036
                                           -0.0108  0.0049  0.0017  0.0201
                ( 41.79%)   0.6465* H  16 s( 99.92%)p 0.00(  0.08%)
                                            0.9995 -0.0143  0.0025 -0.0048 -0.0274
    18. (0.99294) BD ( 1) C   7 - H  17  
                ( 58.51%)   0.7649* C   7 s( 23.81%)p 3.20( 76.14%)d 0.00(  0.05%)
                                           -0.0001  0.4879 -0.0087 -0.2083 -0.0052
                                            0.7168 -0.0066 -0.4518  0.0043 -0.0093
                                            0.0030 -0.0164 -0.0130 -0.0029
                ( 41.49%)   0.6442* H  17 s( 99.92%)p 0.00(  0.08%)
                                            0.9996 -0.0083  0.0021 -0.0235  0.0151
    19. (0.99487) BD ( 1) O   8 - H  18  
                ( 71.62%)   0.8463* O   8 s( 18.73%)p 4.33( 81.18%)d 0.00(  0.08%)
                                           -0.0002 -0.4321 -0.0243  0.8771  0.0351
                                           -0.0811  0.0120 -0.1859  0.0012  0.0158
                                            0.0150 -0.0054 -0.0160  0.0091
                ( 28.38%)   0.5328* H  18 s( 99.65%)p 0.00(  0.35%)
                                           -0.9976  0.0373 -0.0575  0.0045  0.0117
    20. (0.98422) BD ( 1) C   9 - C  10  
                ( 49.55%)   0.7039* C   9 s( 36.17%)p 1.76( 63.79%)d 0.00(  0.04%)
                                            0.0001  0.6013  0.0145  0.7860  0.0341
                                           -0.1331  0.0314 -0.0180 -0.0019 -0.0076
                                           -0.0005  0.0002  0.0147 -0.0101
                ( 50.45%)   0.7103* C  10 s( 37.19%)p 1.69( 62.78%)d 0.00(  0.04%)
                                           -0.0001  0.6096  0.0139 -0.7722 -0.0096
                                            0.1726  0.0370  0.0169 -0.0016 -0.0038
                                           -0.0008 -0.0002  0.0142 -0.0120
    21. (0.98958) BD ( 1) C   9 - H  19  
                ( 59.28%)   0.7699* C   9 s( 27.07%)p 2.69( 72.90%)d 0.00(  0.03%)
                                           -0.0003  0.5200 -0.0182 -0.2619  0.0035
                                            0.8110  0.0125 -0.0496  0.0001 -0.0082
                                            0.0003 -0.0008 -0.0122 -0.0074
                ( 40.72%)   0.6381* H  19 s( 99.93%)p 0.00(  0.07%)
                                            0.9996 -0.0047  0.0082 -0.0254  0.0008
    22. (0.98834) BD ( 1) C  10 - H  20  
                ( 59.46%)   0.7711* C  10 s( 27.75%)p 2.60( 72.21%)d 0.00(  0.03%)
                                           -0.0003  0.5266 -0.0138  0.5582 -0.0065
                                            0.6389  0.0147 -0.0469 -0.0005  0.0149
                                           -0.0012 -0.0014 -0.0015 -0.0098
                ( 40.54%)   0.6367* H  20 s( 99.92%)p 0.00(  0.08%)
                                            0.9996 -0.0014 -0.0175 -0.0213  0.0017
    23. (0.99962) CR ( 1) C   1           s(100.00%)p 0.00(  0.00%)
                                            1.0000 -0.0001 -0.0000  0.0002 -0.0000
                                           -0.0000  0.0000 -0.0000 -0.0000 -0.0000
                                            0.0000  0.0000  0.0000  0.0000
    24. (0.99981) CR ( 1) O   2           s(100.00%)p 0.00(  0.00%)
                                            1.0000 -0.0002  0.0000 -0.0000  0.0000
                                            0.0001 -0.0000 -0.0000  0.0000 -0.0000
                                            0.0000 -0.0000 -0.0000 -0.0000
    25. (0.99930) CR ( 1) C   3           s(100.00%)p 0.00(  0.00%)
                                            1.0000  0.0003  0.0000 -0.0001  0.0000
                                           -0.0002 -0.0000  0.0000  0.0000  0.0000
                                           -0.0000 -0.0000  0.0000 -0.0000
    26. (0.99946) CR ( 1) C   4           s(100.00%)p 0.00(  0.00%)
                                            1.0000  0.0000 -0.0000 -0.0001 -0.0000
                                           -0.0003 -0.0000  0.0001 -0.0000 -0.0000
                                            0.0000  0.0000 -0.0000 -0.0000
    27. (0.99945) CR ( 1) C   5           s(100.00%)p 0.00(  0.00%)
                                            1.0000  0.0000 -0.0000 -0.0002  0.0000
                                           -0.0003  0.0000  0.0000 -0.0000  0.0000
                                           -0.0000  0.0000 -0.0000 -0.0000
    28. (0.99941) CR ( 1) C   6           s(100.00%)p 0.00(  0.00%)
                                            1.0000  0.0000  0.0000  0.0002 -0.0000
                                           -0.0000 -0.0000  0.0003 -0.0000  0.0000
                                            0.0000 -0.0000 -0.0000  0.0000
    29. (0.99953) CR ( 1) C   7           s(100.00%)p 0.00(  0.00%)
                                            1.0000 -0.0001 -0.0000 -0.0003  0.0000
                                            0.0002 -0.0000  0.0000  0.0000  0.0000
                                           -0.0000 -0.0000 -0.0000  0.0000
    30. (0.99987) CR ( 1) O   8           s(100.00%)p 0.00(  0.00%)
                                            1.0000 -0.0000 -0.0000  0.0002  0.0000
                                            0.0000  0.0000  0.0000  0.0000  0.0000
                                            0.0000  0.0000 -0.0000  0.0000
    31. (0.99946) CR ( 1) C   9           s(100.00%)p 0.00(  0.00%)
                                            1.0000  0.0001 -0.0000 -0.0001  0.0000
                                            0.0004  0.0000 -0.0000  0.0000 -0.0000
                                            0.0000 -0.0000 -0.0000 -0.0000
    32. (0.99946) CR ( 1) C  10           s(100.00%)p 0.00(  0.00%)
                                            1.0000  0.0002 -0.0000  0.0001 -0.0000
                                            0.0002  0.0000 -0.0000 -0.0000  0.0000
                                           -0.0000 -0.0000  0.0000 -0.0000
    33. (0.97980) LP ( 1) O   2           s( 33.89%)p 1.95( 66.08%)d 0.00(  0.04%)
                                            0.0002  0.5821 -0.0036  0.2452 -0.0059
                                           -0.7746  0.0071  0.0217 -0.0001  0.0092
                                           -0.0004  0.0008  0.0145  0.0078
    34. (0.92708) LP ( 2) O   2           s(  0.00%)p 1.00( 99.95%)d 0.00(  0.05%)
                                           -0.0000  0.0002  0.0000  0.0332 -0.0001
                                            0.0386 -0.0001  0.9985 -0.0027  0.0005
                                           -0.0061  0.0209 -0.0010 -0.0010
    35. (0.99075) LP ( 1) O   8           s( 46.91%)p 1.13( 53.06%)d 0.00(  0.03%)
                                           -0.0000  0.6848 -0.0122  0.1842 -0.0004
                                           -0.4906  0.0054 -0.5058  0.0058  0.0085
                                            0.0063 -0.0121  0.0088 -0.0035
    36. (0.97937) LP ( 2) O   8           s(  1.27%)p77.71( 98.68%)d 0.04(  0.05%)
                                           -0.0000  0.1127 -0.0015  0.1671 -0.0028
                                           -0.5875  0.0104  0.7832 -0.0129  0.0088
                                           -0.0057  0.0069  0.0088  0.0169
    37. (0.82897) LP ( 1) C   9           s(  0.01%)p99.99( 99.98%)d 0.08(  0.00%)
                                            0.0000  0.0094 -0.0072  0.0264 -0.0015
                                            0.0632 -0.0010  0.9952 -0.0682  0.0001
                                           -0.0020 -0.0026 -0.0001  0.0003
    38. (0.64152) LP ( 1) C  10           s(  0.01%)p99.99( 99.95%)d 2.94(  0.04%)
                                           -0.0000  0.0110 -0.0011  0.0376 -0.0016
                                            0.0312 -0.0023  0.9975 -0.0463 -0.0002
                                            0.0080 -0.0172  0.0008  0.0004
    39. (0.00148) RY*( 1) C   1           s( 25.08%)p 1.97( 49.29%)d 1.02( 25.63%)
                                            0.0000 -0.0036  0.5008 -0.0033 -0.6655
                                            0.0454 -0.2170 -0.0017  0.0304 -0.0399
                                           -0.0157  0.0186  0.5022 -0.0433
    40. (0.00085) RY*( 2) C   1           s(  0.13%)p99.99( 99.15%)d 5.41(  0.71%)
                                           -0.0000  0.0269 -0.0243 -0.0391 -0.3176
                                           -0.0223  0.9423  0.0019 -0.0252 -0.0813
                                            0.0120  0.0131  0.0084  0.0115
    41. (0.00081) RY*( 3) C   1           s(  0.00%)p 1.00(  0.06%)d99.99( 99.94%)
                                            0.0000 -0.0003  0.0014 -0.0001  0.0054
                                           -0.0005 -0.0115 -0.0185 -0.0101  0.0509
                                            0.6643  0.7401 -0.0088 -0.0882
    42. (0.00022) RY*( 4) C   1           s(  5.04%)p 4.05( 20.42%)d14.78( 74.53%)
                                            0.0000 -0.0030  0.2246  0.0152 -0.4357
                                            0.0171 -0.1148 -0.0011  0.0262  0.1854
                                            0.0202 -0.0448 -0.8406 -0.0436
    43. (0.00015) RY*( 5) C   1           s(  0.00%)p 1.00( 96.88%)d 0.03(  3.12%)
                                            0.0000  0.0001  0.0030 -0.0001  0.0381
                                           -0.0002  0.0388 -0.0022  0.9828 -0.0029
                                           -0.1243  0.1253 -0.0039 -0.0012
    44. (0.00003) RY*( 6) C   1           s( 39.25%)p 0.36( 14.19%)d 1.19( 46.56%)
    45. (0.00002) RY*( 7) C   1           s(  0.03%)p99.99(  3.14%)d99.99( 96.83%)
    46. (0.00000) RY*( 8) C   1           s( 28.46%)p 0.60( 17.17%)d 1.91( 54.38%)
    47. (0.00000) RY*( 9) C   1           s(  1.99%)p 0.07(  0.15%)d49.11( 97.86%)
    48. (0.00135) RY*( 1) O   2           s( 17.67%)p 4.13( 73.06%)d 0.52(  9.27%)
                                            0.0000 -0.0068  0.4203 -0.0086  0.1727
                                           -0.0127 -0.8365  0.0008  0.0266  0.1728
                                           -0.0177 -0.0003  0.2433 -0.0580
    49. (0.00109) RY*( 2) O   2           s(  0.00%)p 1.00( 96.32%)d 0.04(  3.68%)
                                            0.0000  0.0000  0.0003 -0.0001  0.0351
                                           -0.0001  0.0388 -0.0015  0.9800  0.0035
                                           -0.0724  0.1771 -0.0088 -0.0081
    50. (0.00018) RY*( 3) O   2           s(  0.50%)p99.99( 65.15%)d69.41( 34.36%)
                                            0.0000 -0.0036  0.0703  0.0026  0.7740
                                           -0.0051  0.2254 -0.0001 -0.0389 -0.4278
                                           -0.0362  0.0200  0.3833 -0.1093
    51. (0.00015) RY*( 4) O   2           s(  0.00%)p 1.00(  0.31%)d99.99( 99.69%)
                                            0.0000 -0.0001  0.0045  0.0005  0.0225
                                            0.0001  0.0091  0.0036  0.0501  0.0204
                                            0.9878  0.1189  0.0434 -0.0690
    52. (0.00005) RY*( 5) O   2           s( 80.01%)p 0.19( 14.95%)d 0.06(  5.04%)
    53. (0.00004) RY*( 6) O   2           s(  1.50%)p21.92( 32.78%)d43.95( 65.72%)
    54. (0.00001) RY*( 7) O   2           s(  0.03%)p99.99(  3.46%)d99.99( 96.51%)
    55. (0.00000) RY*( 8) O   2           s(  0.05%)p99.99( 12.62%)d99.99( 87.32%)
    56. (0.00001) RY*( 9) O   2           s(  0.26%)p 5.82(  1.53%)d99.99( 98.20%)
    57. (0.00504) RY*( 1) C   3           s(  0.01%)p 1.00( 54.76%)d 0.83( 45.24%)
                                           -0.0000 -0.0012  0.0070  0.0006  0.0060
                                            0.0046 -0.0543  0.0502 -0.7362  0.0318
                                            0.3083  0.5942 -0.0082 -0.0559
    58. (0.00359) RY*( 2) C   3           s(  1.34%)p71.57( 95.72%)d 2.20(  2.95%)
                                           -0.0000 -0.0461  0.1061 -0.0132  0.6761
                                            0.0351 -0.7053 -0.0021  0.0334  0.1592
                                           -0.0176 -0.0298 -0.0509  0.0177
    59. (0.00249) RY*( 3) C   3           s(  2.69%)p31.36( 84.28%)d 4.85( 13.03%)
                                           -0.0000 -0.0054  0.1639  0.0198  0.6062
                                            0.0059  0.6876 -0.0010 -0.0464  0.3585
                                           -0.0134 -0.0118 -0.0157  0.0349
    60. (0.00103) RY*( 4) C   3           s( 73.94%)p 0.07(  5.01%)d 0.28( 21.05%)
                                            0.0000 -0.0017  0.8599 -0.0251 -0.2088
                                            0.0162 -0.0719  0.0013  0.0211  0.1327
                                            0.0393 -0.0217  0.4199 -0.1206
    61. (0.00094) RY*( 5) C   3           s(  0.36%)p 5.75(  2.04%)d99.99( 97.60%)
                                            0.0000  0.0000  0.0596 -0.0022 -0.0216
                                            0.0007 -0.0104 -0.0108 -0.1404 -0.0161
                                           -0.9362  0.3140 -0.0125  0.0215
    62. (0.00040) RY*( 6) C   3           s(  0.00%)p 1.00( 43.48%)d 1.30( 56.52%)
                                            0.0000  0.0001  0.0030  0.0002 -0.0248
                                           -0.0007 -0.0259 -0.0084 -0.6583 -0.0298
                                           -0.1449 -0.7347  0.0120  0.0583
    63. (0.00028) RY*( 7) C   3           s( 20.14%)p 0.02(  0.35%)d 3.95( 79.51%)
                                           -0.0000  0.0068  0.4487  0.0242 -0.0388
                                           -0.0116  0.0353 -0.0001  0.0051 -0.2445
                                            0.0393 -0.0140 -0.8565  0.0043
    64. (0.00010) RY*( 8) C   3           s(  0.65%)p22.41( 14.59%)d99.99( 84.76%)
                                           -0.0000 -0.0228  0.0774 -0.0348  0.3557
                                            0.0047  0.1339  0.0010 -0.0133 -0.8679
                                            0.0130  0.0221  0.2759 -0.1327
    65. (0.00001) RY*( 9) C   3           s(  1.18%)p 0.01(  0.02%)d83.53( 98.80%)
    66. (0.00799) RY*( 1) C   4           s(  0.00%)p 1.00( 98.30%)d 0.02(  1.70%)
                                            0.0000  0.0002  0.0034  0.0003  0.0430
                                            0.0010  0.0287  0.0398  0.9893  0.0011
                                           -0.0602  0.1156 -0.0059 -0.0036
    67. (0.00265) RY*( 2) C   4           s(  0.06%)p99.99( 95.76%)d72.61(  4.18%)
                                           -0.0000  0.0231 -0.0064  0.0067 -0.5516
                                            0.0125  0.8082 -0.0006  0.0002 -0.1302
                                            0.0064 -0.0015 -0.1545 -0.0310
    68. (0.00143) RY*( 3) C   4           s(  0.09%)p99.99( 97.84%)d24.17(  2.07%)
                                            0.0000  0.0096  0.0277 -0.0460  0.8229
                                           -0.0168  0.5442  0.0023 -0.0517 -0.1372
                                           -0.0052 -0.0005  0.0279 -0.0330
    69. (0.00048) RY*( 4) C   4           s( 97.27%)p 0.00(  0.17%)d 0.03(  2.57%)
                                            0.0000 -0.0004  0.9862  0.0061 -0.0262
                                           -0.0243  0.0187  0.0010 -0.0013  0.1394
                                            0.0273  0.0010  0.0445 -0.0594
    70. (0.00021) RY*( 5) C   4           s(  0.14%)p 0.52(  0.07%)d99.99( 99.79%)
                                            0.0000 -0.0002  0.0368  0.0007 -0.0078
                                           -0.0005 -0.0059  0.0053 -0.0240 -0.0371
                                           -0.9533 -0.2878 -0.0232  0.0665
    71. (0.00006) RY*( 6) C   4           s(  1.93%)p 1.50(  2.90%)d49.22( 95.17%)
    72. (0.00001) RY*( 7) C   4           s(  0.00%)p 1.00(  1.65%)d59.48( 98.35%)
    73. (0.00002) RY*( 8) C   4           s(  0.51%)p 4.23(  2.17%)d99.99( 97.32%)
    74. (0.00000) RY*( 9) C   4           s(  0.05%)p24.27(  1.22%)d99.99( 98.73%)
    75. (0.00331) RY*( 1) C   5           s(  0.05%)p99.99( 84.92%)d99.99( 15.03%)
                                            0.0000 -0.0041  0.0220 -0.0039 -0.1323
                                           -0.0021 -0.1004  0.0332  0.9058 -0.0325
                                            0.3606 -0.1344  0.0327 -0.0046
    76. (0.00291) RY*( 2) C   5           s(  1.69%)p54.98( 92.68%)d 3.34(  5.64%)
                                            0.0000 -0.0210  0.1281 -0.0112 -0.8113
                                           -0.0154 -0.4961 -0.0024 -0.1487 -0.2158
                                           -0.0794  0.0356  0.0383  0.0276
    77. (0.00156) RY*( 3) C   5           s(  3.38%)p27.92( 94.48%)d 0.63(  2.13%)
                                           -0.0000  0.0181  0.1831  0.0246 -0.4988
                                           -0.0142  0.8335  0.0005  0.0217  0.0758
                                           -0.0202  0.0011  0.1194 -0.0301
    78. (0.00041) RY*( 4) C   5           s( 77.26%)p 0.09(  6.69%)d 0.21( 16.06%)
                                            0.0000 -0.0028  0.8790 -0.0202  0.2030
                                           -0.0030 -0.0626 -0.0031  0.1460 -0.0829
                                           -0.2660  0.2594 -0.0989 -0.0764
    79. (0.00033) RY*( 5) C   5           s( 15.24%)p 0.76( 11.62%)d 4.80( 73.14%)
                                            0.0000 -0.0016  0.3904 -0.0082  0.0675
                                           -0.0010 -0.0225  0.0116 -0.3331 -0.0610
                                            0.5941 -0.6086  0.0333 -0.0573
    80. (0.00006) RY*( 6) C   5           s(  0.46%)p 4.66(  2.15%)d99.99( 97.38%)
    81. (0.00003) RY*( 7) C   5           s(  1.40%)p 3.00(  4.19%)d67.63( 94.42%)
    82. (0.00001) RY*( 8) C   5           s(  0.11%)p23.58(  2.62%)d99.99( 97.27%)
    83. (0.00001) RY*( 9) C   5           s(  0.50%)p 1.49(  0.74%)d99.99( 98.76%)
    84. (0.00303) RY*( 1) C   6           s(  0.27%)p99.99( 92.99%)d25.45(  6.75%)
                                            0.0000  0.0055  0.0512  0.0108  0.8100
                                           -0.0085  0.3217  0.0145  0.4122 -0.1188
                                            0.0320  0.1936  0.1192 -0.0249
    85. (0.00266) RY*( 2) C   6           s( 21.75%)p 2.85( 61.89%)d 0.75( 16.36%)
                                            0.0000  0.0021  0.4664  0.0081  0.4176
                                           -0.0030 -0.1458 -0.0247 -0.6501 -0.1077
                                           -0.0974 -0.3613  0.1084 -0.0125
    86. (0.00209) RY*( 3) C   6           s(  0.12%)p99.99( 93.15%)d58.00(  6.73%)
                                           -0.0000  0.0061  0.0335  0.0082  0.1760
                                            0.0145 -0.9118  0.0078  0.2624  0.1025
                                            0.0169  0.1600  0.1742 -0.0244
    87. (0.00065) RY*( 4) C   6           s( 38.05%)p 0.09(  3.39%)d 1.54( 58.55%)
                                           -0.0000 -0.0038  0.6168 -0.0023 -0.1551
                                           -0.0025  0.0622  0.0066 -0.0773  0.0470
                                            0.5036  0.5494 -0.1177 -0.1185
    88. (0.00054) RY*( 5) C   6           s( 36.96%)p 0.90( 33.31%)d 0.80( 29.74%)
                                           -0.0000 -0.0022  0.6079 -0.0039 -0.1837
                                           -0.0018  0.0489 -0.0065  0.5449  0.1125
                                           -0.2837 -0.4265 -0.1328  0.0687
    89. (0.00017) RY*( 6) C   6           s(  1.20%)p 2.55(  3.06%)d79.61( 95.73%)
                                            0.0000  0.0001  0.1097 -0.0007 -0.0023
                                           -0.0056  0.0499  0.0125 -0.1672  0.2092
                                           -0.7766  0.5489 -0.0461  0.0838
    90. (0.00008) RY*( 7) C   6           s(  0.55%)p 7.98(  4.40%)d99.99( 95.05%)
    91. (0.00008) RY*( 8) C   6           s(  1.02%)p 7.57(  7.75%)d89.15( 91.23%)
    92. (0.00002) RY*( 9) C   6           s(  0.12%)p 1.65(  0.20%)d99.99( 99.68%)
    93. (0.00328) RY*( 1) C   7           s(  0.89%)p99.99( 89.92%)d10.33(  9.19%)
                                           -0.0000  0.0133  0.0934  0.0008  0.8822
                                           -0.0075 -0.2096 -0.0164 -0.2770 -0.0698
                                           -0.2247  0.0440  0.1696  0.0763
    94. (0.00228) RY*( 2) C   7           s(  6.11%)p14.66( 89.61%)d 0.70(  4.27%)
                                           -0.0000 -0.0168  0.2467  0.0172 -0.2076
                                            0.0216 -0.9225  0.0246  0.0247 -0.1327
                                            0.1499 -0.0439  0.0145 -0.0226
    95. (0.00123) RY*( 3) C   7           s( 46.16%)p 0.10(  4.61%)d 1.07( 49.23%)
                                           -0.0000 -0.0050  0.6794  0.0056  0.0241
                                            0.0340  0.2006  0.0179  0.0614  0.3310
                                            0.3113 -0.1593  0.4961 -0.1197
    96. (0.00076) RY*( 4) C   7           s(  2.33%)p 3.25(  7.57%)d38.66( 90.10%)
                                           -0.0000 -0.0067  0.1525  0.0062 -0.0892
                                            0.0064 -0.0297  0.0169 -0.2579  0.2353
                                           -0.5043 -0.4783 -0.2840 -0.5309
    97. (0.00046) RY*( 5) C   7           s(  4.50%)p15.45( 69.54%)d 5.77( 25.96%)
                                            0.0000 -0.0179  0.2114  0.0195 -0.2896
                                            0.0352  0.0467  0.0014 -0.7795  0.1407
                                           -0.0548  0.3865 -0.0667  0.2881
    98. (0.00018) RY*( 6) C   7           s( 10.17%)p 0.89(  9.01%)d 7.94( 80.81%)
                                           -0.0000  0.0000  0.3190  0.0261  0.2710
                                            0.0143  0.0568  0.0179  0.1108  0.1162
                                            0.3929  0.1862 -0.7735 -0.0855
    99. (0.00010) RY*( 7) C   7           s( 28.24%)p 0.52( 14.60%)d 2.02( 57.15%)
   100. (0.00001) RY*( 8) C   7           s(  1.10%)p 5.85(  6.44%)d83.94( 92.46%)
   101. (0.00001) RY*( 9) C   7           s(  0.37%)p24.84(  9.25%)d99.99( 90.38%)
   102. (0.00083) RY*( 1) O   8           s( 31.49%)p 2.11( 66.58%)d 0.06(  1.94%)
                                            0.0000 -0.0106  0.5610  0.0254 -0.6014
                                           -0.0004  0.5426 -0.0136 -0.0938  0.0355
                                           -0.1166 -0.0216 -0.0337 -0.0541
   103. (0.00066) RY*( 2) O   8           s(  0.02%)p99.99( 90.99%)d99.99(  8.99%)
                                           -0.0000  0.0044  0.0142 -0.0108  0.3149
                                            0.0048  0.1311 -0.0055 -0.8907  0.0842
                                           -0.0778 -0.1992 -0.0045 -0.1925
   104. (0.00063) RY*( 3) O   8           s( 59.57%)p 0.46( 27.53%)d 0.22( 12.91%)
                                            0.0000 -0.0020  0.7718  0.0141  0.3581
                                           -0.0080 -0.3673 -0.0023  0.1089  0.0908
                                            0.0365 -0.0359  0.3388 -0.0582
   105. (0.00003) RY*( 4) O   8           s(  0.59%)p99.99( 84.14%)d25.69( 15.26%)
   106. (0.00001) RY*( 5) O   8           s(  0.90%)p 6.43(  5.77%)d99.99( 93.34%)
   107. (0.00000) RY*( 6) O   8           s(  0.18%)p17.71(  3.14%)d99.99( 96.69%)
   108. (0.00000) RY*( 7) O   8           s(  0.19%)p37.04(  7.12%)d99.99( 92.69%)
   109. (0.00001) RY*( 8) O   8           s(  6.38%)p 1.49(  9.52%)d13.18( 84.10%)
   110. (0.00000) RY*( 9) O   8           s(  0.65%)p 8.54(  5.51%)d99.99( 93.85%)
   111. (0.00940) RY*( 1) C   9           s(  0.47%)p99.99( 98.09%)d 3.05(  1.44%)
                                           -0.0000  0.0016  0.0686 -0.0007  0.0444
                                            0.0038  0.0178  0.0678  0.9869 -0.0074
                                            0.0575 -0.1045  0.0080  0.0048
   112. (0.00272) RY*( 2) C   9           s(  1.25%)p74.35( 93.26%)d 4.37(  5.48%)
                                            0.0000 -0.0221  0.1098 -0.0033 -0.4018
                                            0.0082  0.8781  0.0005 -0.0046  0.1349
                                           -0.0051  0.0111  0.1894  0.0246
   113. (0.00126) RY*( 3) C   9           s(  1.79%)p53.44( 95.84%)d 1.32(  2.37%)
                                           -0.0000  0.0160  0.1330  0.0400 -0.8824
                                            0.0158 -0.4201 -0.0003  0.0377 -0.1195
                                            0.0065  0.0150  0.0902 -0.0320
   114. (0.00045) RY*( 4) C   9           s( 94.12%)p 0.04(  3.57%)d 0.02(  2.31%)
                                            0.0000  0.0005  0.9702 -0.0215  0.1638
                                            0.0148 -0.0558  0.0017 -0.0710  0.0604
                                           -0.0990 -0.0341  0.0095 -0.0915
   115. (0.00023) RY*( 5) C   9           s(  0.76%)p 0.13(  0.10%)d99.99( 99.14%)
                                            0.0000  0.0001  0.0874 -0.0015  0.0169
                                            0.0011 -0.0056  0.0016 -0.0254  0.0806
                                            0.9321  0.3250 -0.0279 -0.0984
   116. (0.00005) RY*( 6) C   9           s(  0.30%)p 8.12(  2.47%)d99.99( 97.23%)
   117. (0.00003) RY*( 7) C   9           s(  0.78%)p 5.23(  4.10%)d99.99( 95.11%)
   118. (0.00001) RY*( 8) C   9           s(  0.00%)p 1.00(  1.50%)d65.58( 98.50%)
   119. (0.00001) RY*( 9) C   9           s(  0.55%)p 2.05(  1.12%)d99.99( 98.33%)
   120. (0.00577) RY*( 1) C  10           s(  0.03%)p99.99( 90.34%)d99.99(  9.63%)
                                           -0.0000  0.0002  0.0169  0.0015  0.0429
                                            0.0029  0.0405  0.0481  0.9474 -0.0163
                                           -0.2924  0.1009 -0.0153  0.0110
   121. (0.00214) RY*( 2) C  10           s(  0.52%)p99.99( 94.10%)d10.33(  5.38%)
                                            0.0000  0.0227  0.0685 -0.0095 -0.6322
                                           -0.0044 -0.7331  0.0005  0.0607  0.2271
                                           -0.0118 -0.0102  0.0117 -0.0432
   122. (0.00118) RY*( 3) C  10           s(  0.05%)p99.99( 98.29%)d33.05(  1.66%)
                                            0.0000  0.0120  0.0189 -0.0210  0.7561
                                            0.0308 -0.6402 -0.0008 -0.0033  0.0234
                                            0.0039 -0.0010  0.1260 -0.0123
   123. (0.00057) RY*( 4) C  10           s( 97.21%)p 0.00(  0.21%)d 0.03(  2.57%)
                                           -0.0000 -0.0041  0.9860  0.0190  0.0142
                                            0.0102  0.0336 -0.0008 -0.0185 -0.1489
                                            0.0120 -0.0021 -0.0392 -0.0435
   124. (0.00020) RY*( 5) C  10           s(  0.00%)p 1.00(  7.58%)d12.20( 92.42%)
                                            0.0000  0.0000  0.0022 -0.0002 -0.0041
                                            0.0006 -0.0182  0.0047 -0.2746  0.0004
                                           -0.6446  0.7112 -0.0515 -0.0160
   125. (0.00004) RY*( 6) C  10           s(  2.04%)p 2.49(  5.09%)d45.48( 92.87%)
   126. (0.00005) RY*( 7) C  10           s(  0.14%)p11.75(  1.63%)d99.99( 98.23%)
   127. (0.00001) RY*( 8) C  10           s(  0.00%)p 1.00(  2.07%)d47.26( 97.93%)
   128. (0.00000) RY*( 9) C  10           s(  0.08%)p 9.66(  0.76%)d99.99( 99.16%)
   129. (0.00714) RY*( 1) H  11           s( 99.86%)p 0.00(  0.14%)
                                            0.0136  0.9992 -0.0247  0.0280 -0.0003
   130. (0.00013) RY*( 2) H  11           s(  0.11%)p99.99( 99.89%)
                                           -0.0017  0.0336  0.7190 -0.5608  0.4091
   131. (0.00008) RY*( 3) H  11           s(  0.02%)p99.99( 99.98%)
   132. (0.00002) RY*( 4) H  11           s(  0.09%)p99.99( 99.91%)
   133. (0.00059) RY*( 1) H  12           s( 98.55%)p 0.01(  1.45%)
                                            0.0048  0.9927  0.1079 -0.0537 -0.0043
   134. (0.00014) RY*( 2) H  12           s(  0.00%)p 1.00(100.00%)
                                            0.0001  0.0029  0.0331  0.0401  0.9986
   135. (0.00005) RY*( 3) H  12           s(  0.56%)p99.99( 99.44%)
   136. (0.00001) RY*( 4) H  12           s(  0.97%)p99.99( 99.03%)
   137. (0.00667) RY*( 1) H  13           s( 99.85%)p 0.00(  0.15%)
                                            0.0132  0.9992 -0.0244  0.0299  0.0009
   138. (0.00013) RY*( 2) H  13           s(  0.12%)p99.99( 99.88%)
                                           -0.0018  0.0351  0.6971 -0.5916 -0.4035
   139. (0.00008) RY*( 3) H  13           s(  0.02%)p99.99( 99.98%)
   140. (0.00002) RY*( 4) H  13           s(  0.09%)p99.99( 99.91%)
   141. (0.00145) RY*( 1) H  14           s( 99.37%)p 0.01(  0.63%)
                                            0.0062  0.9968  0.0333 -0.0710 -0.0124
   142. (0.00030) RY*( 2) H  14           s(  0.02%)p99.99( 99.98%)
                                            0.0001  0.0137  0.0153  0.0250  0.9995
   143. (0.00005) RY*( 3) H  14           s(  0.04%)p99.99( 99.96%)
   144. (0.00003) RY*( 4) H  14           s(  0.64%)p99.99( 99.36%)
   145. (0.00167) RY*( 1) H  15           s( 98.74%)p 0.01(  1.26%)
                                            0.0059  0.9936 -0.0933 -0.0083 -0.0623
   146. (0.00017) RY*( 2) H  15           s(  0.52%)p99.99( 99.48%)
                                           -0.0015  0.0721  0.1116 -0.0536  0.9897
   147. (0.00006) RY*( 3) H  15           s(  0.34%)p99.99( 99.66%)
   148. (0.00003) RY*( 4) H  15           s(  0.49%)p99.99( 99.51%)
   149. (0.01270) RY*( 1) H  16           s( 99.72%)p 0.00(  0.28%)
                                            0.0145  0.9985 -0.0533  0.0012  0.0014
   150. (0.00013) RY*( 2) H  16           s(  0.14%)p99.99( 99.86%)
                                            0.0050  0.0377  0.7017 -0.6259  0.3384
   151. (0.00007) RY*( 3) H  16           s(  0.15%)p99.99( 99.85%)
   152. (0.00002) RY*( 4) H  16           s(  0.07%)p99.99( 99.93%)
   153. (0.00290) RY*( 1) H  17           s( 99.78%)p 0.00(  0.22%)
                                            0.0090  0.9989 -0.0177  0.0399  0.0157
   154. (0.00012) RY*( 2) H  17           s(  0.10%)p99.99( 99.90%)
                                            0.0041  0.0317  0.6949 -0.2169 -0.6848
   155. (0.00007) RY*( 3) H  17           s(  0.01%)p 1.00( 99.99%)
   156. (0.00002) RY*( 4) H  17           s(  0.18%)p99.99( 99.82%)
   157. (0.02323) RY*( 1) H  18           s( 99.64%)p 0.00(  0.36%)
                                            0.0407  0.9974 -0.0557 -0.0154  0.0170
   158. (0.00088) RY*( 2) H  18           s(  0.02%)p99.99( 99.98%)
                                            0.0007  0.0149 -0.1333  0.5241 -0.8410
   159. (0.00055) RY*( 3) H  18           s(  0.02%)p99.99( 99.98%)
                                            0.0015  0.0130  0.1525  0.8493  0.5053
   160. (0.00002) RY*( 4) H  18           s(  0.67%)p99.99( 99.33%)
   161. (0.00132) RY*( 1) H  19           s( 97.14%)p 0.03(  2.86%)
                                            0.0068  0.9856 -0.0515  0.0636 -0.1479
   162. (0.00034) RY*( 2) H  19           s(  2.09%)p46.95( 97.91%)
                                            0.0017  0.1444  0.0427  0.0866  0.9848
   163. (0.00005) RY*( 3) H  19           s(  0.03%)p99.99( 99.97%)
   164. (0.00003) RY*( 4) H  19           s(  0.81%)p99.99( 99.19%)
   165. (0.00097) RY*( 1) H  20           s( 98.67%)p 0.01(  1.33%)
                                            0.0042  0.9933  0.0984  0.0504  0.0335
   166. (0.00023) RY*( 2) H  20           s(  0.14%)p99.99( 99.86%)
                                            0.0006  0.0374 -0.0146 -0.0439 -0.9982
   167. (0.00005) RY*( 3) H  20           s(  0.43%)p99.99( 99.57%)
   168. (0.00003) RY*( 4) H  20           s(  0.85%)p99.99( 99.15%)
   169. (0.00502) BD*( 1) C   1 - O   2  
                ( 67.47%)   0.8214* C   1 s( 22.68%)p 3.40( 77.04%)d 0.01(  0.28%)
                                            0.0002  0.4757  0.0236 -0.6415 -0.0051
                                           -0.5952 -0.0511  0.0441  0.0021  0.0454
                                           -0.0034 -0.0032  0.0020 -0.0269
                ( 32.53%)  -0.5704* O   2 s( 28.72%)p 2.48( 71.22%)d 0.00(  0.06%)
                                            0.0000  0.5359  0.0079  0.6003  0.0203
                                            0.5911 -0.0099 -0.0429 -0.0003  0.0183
                                           -0.0011 -0.0019 -0.0113 -0.0132
   170. (0.01764) BD*( 1) C   1 - H  11  
                ( 40.67%)   0.6377* C   1 s( 26.17%)p 2.82( 73.79%)d 0.00(  0.05%)
                                           -0.0001 -0.5114  0.0126  0.0488 -0.0163
                                           -0.5109  0.0014 -0.6886  0.0011  0.0030
                                           -0.0011 -0.0180  0.0069 -0.0102
                ( 59.33%)  -0.7703* H  11 s( 99.92%)p 0.00(  0.08%)
                                           -0.9995  0.0131 -0.0031  0.0167  0.0230
   171. (0.00520) BD*( 1) C   1 - H  12  
                ( 41.07%)   0.6409* C   1 s( 25.02%)p 2.99( 74.93%)d 0.00(  0.05%)
                                            0.0001 -0.5000 -0.0136 -0.7578  0.0149
                                            0.4180 -0.0010  0.0067 -0.0004  0.0184
                                            0.0001 -0.0004 -0.0110  0.0091
                ( 58.93%)  -0.7676* H  12 s( 99.92%)p 0.00(  0.08%)
                                           -0.9996  0.0015  0.0241 -0.0144 -0.0002
   172. (0.01727) BD*( 1) C   1 - H  13  
                ( 40.66%)   0.6377* C   1 s( 26.15%)p 2.82( 73.80%)d 0.00(  0.05%)
                                           -0.0001 -0.5113  0.0124  0.0928 -0.0163
                                           -0.4537  0.0013  0.7233 -0.0001  0.0041
                                           -0.0008  0.0167  0.0055 -0.0127
                ( 59.34%)  -0.7703* H  13 s( 99.92%)p 0.00(  0.08%)
                                           -0.9995  0.0127 -0.0046  0.0147 -0.0241
   173. (0.01613) BD*( 1) O   2 - C   3  
                ( 30.53%)   0.5525* O   2 s( 37.38%)p 1.67( 62.56%)d 0.00(  0.06%)
                                            0.0001  0.6114 -0.0005 -0.7597 -0.0091
                                            0.2193 -0.0025  0.0167  0.0004 -0.0181
                                           -0.0004  0.0001  0.0098 -0.0131
                ( 69.47%)  -0.8335* C   3 s( 23.46%)p 3.25( 76.24%)d 0.01(  0.29%)
                                           -0.0001  0.4842  0.0136  0.8470  0.0305
                                           -0.2062 -0.0350 -0.0201  0.0004 -0.0222
                                           -0.0021  0.0005  0.0410 -0.0277
   174. (0.01260) BD*( 1) C   3 - C   4  
                ( 49.40%)   0.7029* C   3 s( 37.34%)p 1.68( 62.62%)d 0.00(  0.04%)
                                            0.0003 -0.6110 -0.0049  0.4993 -0.0397
                                            0.6114  0.0189 -0.0350  0.0008 -0.0145
                                            0.0008  0.0012  0.0052  0.0111
                ( 50.60%)  -0.7113* C   4 s( 34.96%)p 1.86( 65.00%)d 0.00(  0.04%)
                                           -0.0002 -0.5912 -0.0091 -0.5611 -0.0394
                                           -0.5761  0.0015  0.0410  0.0009 -0.0171
                                            0.0012  0.0012  0.0013  0.0106
   175. (0.40656) BD*( 2) C   3 - C   4  
                ( 77.25%)   0.8789* C   3 s(  0.01%)p 1.00( 99.81%)d 0.00(  0.18%)
                                           -0.0000  0.0085 -0.0007  0.0291  0.0006
                                            0.0418  0.0016  0.9973  0.0300 -0.0018
                                           -0.0270 -0.0327 -0.0001  0.0034
                ( 22.75%)  -0.4770* C   4 s(  0.00%)p 1.00( 99.99%)d 0.00(  0.01%)
                                           -0.0001  0.0024 -0.0007  0.0363 -0.0017
                                            0.0333 -0.0012  0.9979 -0.0409  0.0007
                                            0.0036  0.0095 -0.0002 -0.0007
   176. (0.01547) BD*( 1) C   3 - C  10  
                ( 50.02%)   0.7072* C   3 s( 38.89%)p 1.57( 61.08%)d 0.00(  0.03%)
                                           -0.0000  0.6235 -0.0101 -0.1715  0.0058
                                            0.7617  0.0039 -0.0323  0.0003 -0.0062
                                           -0.0000 -0.0018 -0.0138 -0.0102
                ( 49.98%)  -0.7070* C  10 s( 34.98%)p 1.86( 64.98%)d 0.00(  0.04%)
                                            0.0000  0.5914  0.0015  0.2992  0.0261
                                           -0.7480 -0.0065  0.0057  0.0002 -0.0115
                                           -0.0001 -0.0005 -0.0121 -0.0112
   177. (0.00766) BD*( 1) C   4 - C   5  
                ( 49.96%)   0.7068* C   4 s( 37.20%)p 1.69( 62.76%)d 0.00(  0.04%)
                                            0.0000 -0.6099 -0.0082  0.7789  0.0292
                                           -0.1363  0.0321 -0.0223 -0.0013  0.0083
                                            0.0007 -0.0000 -0.0135  0.0102
                ( 50.04%)  -0.7074* C   5 s( 36.49%)p 1.74( 63.46%)d 0.00(  0.04%)
                                           -0.0001 -0.6039 -0.0143 -0.7731 -0.0060
                                            0.1861  0.0408  0.0238 -0.0020  0.0055
                                            0.0008  0.0002 -0.0157  0.0120
   178. (0.00745) BD*( 1) C   4 - H  14  
                ( 40.17%)   0.6338* C   4 s( 27.79%)p 2.60( 72.18%)d 0.00(  0.03%)
                                           -0.0003  0.5268 -0.0199  0.2725 -0.0017
                                           -0.8045 -0.0100  0.0157  0.0003 -0.0096
                                            0.0000 -0.0004 -0.0101 -0.0079
                ( 59.83%)  -0.7735* H  14 s( 99.93%)p 0.00(  0.07%)
                                            0.9996 -0.0041 -0.0095  0.0254 -0.0005
   179. (0.01342) BD*( 1) C   5 - C   6  
                ( 50.74%)   0.7123* C   5 s( 35.82%)p 1.79( 64.14%)d 0.00(  0.04%)
                                            0.0001  0.5985 -0.0004 -0.2885 -0.0226
                                            0.7465 -0.0028 -0.0221  0.0003 -0.0094
                                            0.0000 -0.0009 -0.0129 -0.0110
                ( 49.26%)  -0.7019* C   6 s( 34.70%)p 1.88( 65.27%)d 0.00(  0.03%)
                                           -0.0001  0.5890 -0.0029  0.2347 -0.0113
                                           -0.7727 -0.0111  0.0180  0.0014 -0.0087
                                            0.0004 -0.0016 -0.0114 -0.0107
   180. (0.17329) BD*( 2) C   5 - C   6  
                ( 48.59%)   0.6971* C   5 s(  0.01%)p 1.00( 99.93%)d 0.00(  0.06%)
                                            0.0000 -0.0084  0.0014 -0.0329 -0.0018
                                           -0.0356 -0.0009 -0.9981  0.0283 -0.0006
                                            0.0106 -0.0227  0.0020  0.0007
                ( 51.41%)  -0.7170* C   6 s(  0.03%)p99.99( 99.89%)d 2.06(  0.07%)
                                            0.0003  0.0163 -0.0089 -0.0636  0.0030
                                           -0.0302  0.0010 -0.9968  0.0182  0.0019
                                           -0.0020  0.0264  0.0007 -0.0021
   181. (0.00834) BD*( 1) C   5 - H  15  
                ( 39.78%)   0.6307* C   5 s( 27.59%)p 2.62( 72.37%)d 0.00(  0.03%)
                                           -0.0003  0.5251 -0.0133 -0.5624  0.0019
                                           -0.6372 -0.0031  0.0368 -0.0017  0.0153
                                           -0.0012 -0.0012 -0.0019 -0.0097
                ( 60.22%)  -0.7760* H  15 s( 99.92%)p 0.00(  0.08%)
                                            0.9996 -0.0038  0.0208  0.0199  0.0005
   182. (0.01560) BD*( 1) C   6 - C   7  
                ( 50.69%)   0.7119* C   6 s( 29.91%)p 2.34( 70.05%)d 0.00(  0.04%)
                                            0.0001  0.5469  0.0046 -0.8176  0.0040
                                            0.1697  0.0024  0.0559 -0.0015 -0.0067
                                           -0.0026 -0.0003  0.0154 -0.0117
                ( 49.31%)  -0.7022* C   7 s( 32.06%)p 2.12( 67.90%)d 0.00(  0.04%)
                                            0.0003  0.5662  0.0006  0.7999 -0.0152
                                           -0.1889  0.0035 -0.0572 -0.0015 -0.0086
                                           -0.0024  0.0002  0.0157 -0.0087
   183. (0.01209) BD*( 1) C   6 - C   9  
                ( 49.28%)   0.7020* C   6 s( 35.32%)p 1.83( 64.64%)d 0.00(  0.04%)
                                            0.0001 -0.5943 -0.0023 -0.5214  0.0076
                                           -0.6103 -0.0175  0.0421  0.0020 -0.0145
                                            0.0012  0.0005  0.0020  0.0120
                ( 50.72%)  -0.7121* C   9 s( 36.69%)p 1.72( 63.27%)d 0.00(  0.04%)
                                           -0.0001 -0.6058  0.0013  0.5569  0.0285
                                            0.5654 -0.0038 -0.0448  0.0008 -0.0159
                                            0.0017  0.0015  0.0018  0.0098
   184. (0.01222) BD*( 1) C   7 - O   8  
                ( 68.21%)   0.8259* C   7 s( 21.05%)p 3.74( 78.66%)d 0.01(  0.29%)
                                            0.0000  0.4568  0.0422 -0.5012 -0.0258
                                           -0.6569 -0.0286 -0.3193 -0.0217  0.0400
                                            0.0187  0.0239 -0.0102 -0.0171
                ( 31.79%)  -0.5638* O   8 s( 33.13%)p 2.02( 66.80%)d 0.00(  0.07%)
                                           -0.0001  0.5756  0.0045  0.4076  0.0050
                                            0.6377  0.0006  0.3086 -0.0008  0.0095
                                            0.0043  0.0186 -0.0130 -0.0066
   185. (0.02852) BD*( 1) C   7 - H  16  
                ( 41.79%)   0.6465* C   7 s( 23.20%)p 3.31( 76.74%)d 0.00(  0.06%)
                                            0.0001 -0.4815  0.0133  0.2524 -0.0049
                                           -0.1221 -0.0048 -0.8299  0.0056  0.0036
                                            0.0108 -0.0049 -0.0017 -0.0201
                ( 58.21%)  -0.7630* H  16 s( 99.92%)p 0.00(  0.08%)
                                           -0.9995  0.0143 -0.0025  0.0048  0.0274
   186. (0.02028) BD*( 1) C   7 - H  17  
                ( 41.49%)   0.6442* C   7 s( 23.81%)p 3.20( 76.14%)d 0.00(  0.05%)
                                            0.0001 -0.4879  0.0087  0.2083  0.0052
                                           -0.7168  0.0066  0.4518 -0.0043  0.0093
                                           -0.0030  0.0164  0.0130  0.0029
                ( 58.51%)  -0.7649* H  17 s( 99.92%)p 0.00(  0.08%)
                                           -0.9996  0.0083 -0.0021  0.0235 -0.0151
   187. (0.02895) BD*( 1) O   8 - H  18  
                ( 28.38%)   0.5328* O   8 s( 18.73%)p 4.33( 81.18%)d 0.00(  0.08%)
                                            0.0002  0.4321  0.0243 -0.8771 -0.0351
                                            0.0811 -0.0120  0.1859 -0.0012 -0.0158
                                           -0.0150  0.0054  0.0160 -0.0091
                ( 71.62%)  -0.8463* H  18 s( 99.65%)p 0.00(  0.35%)
                                            0.9976 -0.0373  0.0575 -0.0045 -0.0117
   188. (0.00794) BD*( 1) C   9 - C  10  
                ( 50.45%)   0.7103* C   9 s( 36.17%)p 1.76( 63.79%)d 0.00(  0.04%)
                                            0.0001  0.6013  0.0145  0.7860  0.0341
                                           -0.1331  0.0314 -0.0180 -0.0019 -0.0076
                                           -0.0005  0.0002  0.0147 -0.0101
                ( 49.55%)  -0.7039* C  10 s( 37.19%)p 1.69( 62.78%)d 0.00(  0.04%)
                                           -0.0001  0.6096  0.0139 -0.7722 -0.0096
                                            0.1726  0.0370  0.0169 -0.0016 -0.0038
                                           -0.0008 -0.0002  0.0142 -0.0120
   189. (0.00814) BD*( 1) C   9 - H  19  
                ( 40.72%)   0.6381* C   9 s( 27.07%)p 2.69( 72.90%)d 0.00(  0.03%)
                                            0.0003 -0.5200  0.0182  0.2619 -0.0035
                                           -0.8110 -0.0125  0.0496 -0.0001  0.0082
                                           -0.0003  0.0008  0.0122  0.0074
                ( 59.28%)  -0.7699* H  19 s( 99.93%)p 0.00(  0.07%)
                                           -0.9996  0.0047 -0.0082  0.0254 -0.0008
   190. (0.00762) BD*( 1) C  10 - H  20  
                ( 40.54%)   0.6367* C  10 s( 27.75%)p 2.60( 72.21%)d 0.00(  0.03%)
                                            0.0003 -0.5266  0.0138 -0.5582  0.0065
                                           -0.6389 -0.0147  0.0469  0.0005 -0.0149
                                            0.0012  0.0014  0.0015  0.0098
                ( 59.46%)  -0.7711* H  20 s( 99.92%)p 0.00(  0.08%)
                                           -0.9996  0.0014  0.0175  0.0213 -0.0017


 NHO Directionality and "Bond Bending" (deviations from line of nuclear centers)

         [Thresholds for printing:  angular deviation  >  1.0 degree]
                                    hybrid p-character > 25.0%
                                    orbital occupancy  >  0.10e

                                Line of Centers        Hybrid 1              Hybrid 2
                                ---------------  -------------------   ------------------
                NBO               Theta   Phi    Theta   Phi    Dev    Theta   Phi    Dev
 ========================================================================================
     1. BD (   1) C   1 - O   2    87.1  225.2     --     --    --      92.9   43.1   2.1
     2. BD (   1) C   1 - H  11    37.9   92.9    36.6   93.6   1.4      --     --    --
     3. BD (   1) C   1 - H  12    90.5  331.9    90.4  330.7   1.2      --     --    --
     4. BD (   1) C   1 - H  13   146.4   98.5   147.6   99.6   1.4      --     --    --
     6. BD (   1) C   3 - C   4    87.3  227.8    87.5  233.9   6.1     92.9   43.7   4.1
     7. BD (   2) C   3 - C   4    87.3  227.8     2.9   55.7  90.2      2.8   42.9  89.9
     8. BD (   1) C   3 - C  10    91.6  108.5    92.3  102.2   6.4     89.6  293.3   4.9
     9. BD (   1) C   4 - C   5    88.5  168.2    88.3  172.7   4.5     91.5  343.8   4.4
    10. BD (   1) C   4 - H  14    88.9  289.6    88.9  288.4   1.2      --     --    --
    11. BD (   1) C   5 - C   6    91.4  109.1    91.5  112.7   3.6     88.6  285.9   3.2
    12. BD (   2) C   5 - C   6    91.4  109.1     3.0   46.4  90.0    176.1  205.7  90.9
    14. BD (   1) C   6 - C   7    86.6  168.1     --     --    --      94.2  346.7   1.6
    15. BD (   1) C   6 - C   9    93.2   47.4    93.1   50.7   3.3     86.9  223.8   3.6
    16. BD (   1) C   7 - O   8   111.5  235.1   111.5  232.4   2.5     68.0   57.1   1.9
    17. BD (   1) C   7 - H  16    17.0  144.3    18.7  152.9   3.1      --     --    --
    18. BD (   1) C   7 - H  17   119.5  102.3   121.1  106.7   4.2      --     --    --
    19. BD (   1) O   8 - H  18    76.4  171.4    78.6  175.7   4.7      --     --    --
    20. BD (   1) C   9 - C  10    91.2  348.9    91.4  352.9   4.0     88.9  165.0   3.9
    21. BD (   1) C   9 - H  19    92.2  107.8    93.3  107.4   1.1      --     --    --
    33. LP (   1) O   2             --     --     88.5  287.3   --       --     --    --
    34. LP (   2) O   2             --     --      2.9   49.3   --       --     --    --
    35. LP (   1) O   8             --     --    133.9  290.7   --       --     --    --
    36. LP (   2) O   8             --     --     37.9  285.9   --       --     --    --
    37. LP (   1) C   9             --     --      4.1   68.2   --       --     --    --
    38. LP (   1) C  10             --     --      2.8   38.8   --       --     --    --
   175. BD*(   2) C   3 - C   4    87.3  227.8     2.9   55.7  90.2      2.8   42.9  89.9
   180. BD*(   2) C   5 - C   6    91.4  109.1     3.0   46.4  90.0    176.1  205.7  90.9


 Second Order Perturbation Theory Analysis of Fock Matrix in NBO Basis

     Threshold for printing:   0.25 kcal/mol
                                                                              E(2)  E(j)-E(i) F(i,j)
         Donor NBO (i)                     Acceptor NBO (j)                 kcal/mol   a.u.    a.u. 
 ===================================================================================================

 within unit  1
   1. BD (   1) C   1 - O   2        / 58. RY*(   2) C   3                    0.48    1.68    0.036
   1. BD (   1) C   1 - O   2        / 59. RY*(   3) C   3                    0.82    1.95    0.050
   1. BD (   1) C   1 - O   2        /174. BD*(   1) C   3 - C   4            1.36    1.44    0.056
   2. BD (   1) C   1 - H  11        / 49. RY*(   2) O   2                    0.29    1.67    0.028
   2. BD (   1) C   1 - H  11        /173. BD*(   1) O   2 - C   3            0.25    0.94    0.020
   3. BD (   1) C   1 - H  12        / 48. RY*(   1) O   2                    0.30    1.82    0.030
   3. BD (   1) C   1 - H  12        /173. BD*(   1) O   2 - C   3            1.68    0.95    0.051
   4. BD (   1) C   1 - H  13        / 49. RY*(   2) O   2                    0.30    1.67    0.028
   4. BD (   1) C   1 - H  13        /173. BD*(   1) O   2 - C   3            0.25    0.94    0.020
   5. BD (   1) O   2 - C   3        / 40. RY*(   2) C   1                    0.54    1.48    0.036
   5. BD (   1) O   2 - C   3        /171. BD*(   1) C   1 - H  12            0.41    1.29    0.029
   5. BD (   1) O   2 - C   3        /174. BD*(   1) C   3 - C   4            0.43    1.50    0.032
   5. BD (   1) O   2 - C   3        /176. BD*(   1) C   3 - C  10            0.48    1.49    0.034
   5. BD (   1) O   2 - C   3        /177. BD*(   1) C   4 - C   5            0.74    1.53    0.043
   5. BD (   1) O   2 - C   3        /188. BD*(   1) C   9 - C  10            0.55    1.52    0.037
   6. BD (   1) C   3 - C   4        / 48. RY*(   1) O   2                    0.40    1.91    0.035
   6. BD (   1) C   3 - C   4        / 77. RY*(   3) C   5                    0.91    1.40    0.045
   6. BD (   1) C   3 - C   4        /121. RY*(   2) C  10                    0.31    1.81    0.030
   6. BD (   1) C   3 - C   4        /122. RY*(   3) C  10                    0.25    1.42    0.024
   6. BD (   1) C   3 - C   4        /169. BD*(   1) C   1 - O   2            1.85    0.92    0.053
   6. BD (   1) C   3 - C   4        /173. BD*(   1) O   2 - C   3            0.40    1.03    0.026
   6. BD (   1) C   3 - C   4        /176. BD*(   1) C   3 - C  10            2.68    1.23    0.073
   6. BD (   1) C   3 - C   4        /177. BD*(   1) C   4 - C   5            1.86    1.28    0.062
   6. BD (   1) C   3 - C   4        /178. BD*(   1) C   4 - H  14            0.73    1.12    0.036
   6. BD (   1) C   3 - C   4        /181. BD*(   1) C   5 - H  15            1.34    1.13    0.049
   6. BD (   1) C   3 - C   4        /190. BD*(   1) C  10 - H  20            1.48    1.11    0.051
   7. BD (   2) C   3 - C   4        / 75. RY*(   1) C   5                    1.87    1.02    0.058
   7. BD (   2) C   3 - C   4        /120. RY*(   1) C  10                    0.34    0.93    0.024
   7. BD (   2) C   3 - C   4        /142. RY*(   2) H  14                    0.27    1.89    0.030
   7. BD (   2) C   3 - C   4        /175. BD*(   2) C   3 - C   4            6.94    0.24    0.062
   7. BD (   2) C   3 - C   4        /180. BD*(   2) C   5 - C   6           14.18    0.29    0.084
   8. BD (   1) C   3 - C  10        / 67. RY*(   2) C   4                    0.55    1.80    0.040
   8. BD (   1) C   3 - C  10        /112. RY*(   2) C   9                    0.35    1.82    0.032
   8. BD (   1) C   3 - C  10        /113. RY*(   3) C   9                    0.70    1.40    0.040
   8. BD (   1) C   3 - C  10        /173. BD*(   1) O   2 - C   3            0.28    1.05    0.022
   8. BD (   1) C   3 - C  10        /174. BD*(   1) C   3 - C   4            2.84    1.25    0.075
   8. BD (   1) C   3 - C  10        /178. BD*(   1) C   4 - H  14            1.20    1.13    0.047
   8. BD (   1) C   3 - C  10        /188. BD*(   1) C   9 - C  10            2.09    1.28    0.065
   8. BD (   1) C   3 - C  10        /189. BD*(   1) C   9 - H  19            1.28    1.13    0.048
   8. BD (   1) C   3 - C  10        /190. BD*(   1) C  10 - H  20            0.81    1.13    0.038
   9. BD (   1) C   4 - C   5        / 58. RY*(   2) C   3                    0.85    1.48    0.045
   9. BD (   1) C   4 - C   5        / 84. RY*(   1) C   6                    0.84    1.73    0.048
   9. BD (   1) C   4 - C   5        /173. BD*(   1) O   2 - C   3            1.95    1.03    0.057
   9. BD (   1) C   4 - C   5        /174. BD*(   1) C   3 - C   4            1.84    1.24    0.060
   9. BD (   1) C   4 - C   5        /178. BD*(   1) C   4 - H  14            0.97    1.12    0.042
   9. BD (   1) C   4 - C   5        /179. BD*(   1) C   5 - C   6            2.26    1.25    0.067
   9. BD (   1) C   4 - C   5        /181. BD*(   1) C   5 - H  15            0.81    1.13    0.038
   9. BD (   1) C   4 - C   5        /182. BD*(   1) C   6 - C   7            1.93    1.08    0.058
  10. BD (   1) C   4 - H  14        / 76. RY*(   2) C   5                    0.30    1.60    0.028
  10. BD (   1) C   4 - H  14        /173. BD*(   1) O   2 - C   3            0.55    0.86    0.028
  10. BD (   1) C   4 - H  14        /174. BD*(   1) C   3 - C   4            0.34    1.07    0.024
  10. BD (   1) C   4 - H  14        /176. BD*(   1) C   3 - C  10            2.20    1.06    0.061
  10. BD (   1) C   4 - H  14        /177. BD*(   1) C   4 - C   5            0.63    1.11    0.033
  10. BD (   1) C   4 - H  14        /179. BD*(   1) C   5 - C   6            1.94    1.08    0.058
  11. BD (   1) C   5 - C   6        / 68. RY*(   3) C   4                    0.91    1.35    0.044
  11. BD (   1) C   5 - C   6        / 94. RY*(   2) C   7                    0.45    1.25    0.030
  11. BD (   1) C   5 - C   6        /112. RY*(   2) C   9                    0.31    1.80    0.030
  11. BD (   1) C   5 - C   6        /177. BD*(   1) C   4 - C   5            1.98    1.26    0.063
  11. BD (   1) C   5 - C   6        /178. BD*(   1) C   4 - H  14            1.43    1.11    0.050
  11. BD (   1) C   5 - C   6        /181. BD*(   1) C   5 - H  15            0.78    1.12    0.038
  11. BD (   1) C   5 - C   6        /182. BD*(   1) C   6 - C   7            1.17    1.07    0.045
  11. BD (   1) C   5 - C   6        /183. BD*(   1) C   6 - C   9            2.58    1.26    0.072
  11. BD (   1) C   5 - C   6        /186. BD*(   1) C   7 - H  17            0.43    1.04    0.027
  11. BD (   1) C   5 - C   6        /189. BD*(   1) C   9 - H  19            1.55    1.10    0.052
  12. BD (   2) C   5 - C   6        / 66. RY*(   1) C   4                    1.40    0.82    0.044
  12. BD (   2) C   5 - C   6        /111. RY*(   1) C   9                    1.35    0.82    0.043
  12. BD (   2) C   5 - C   6        /175. BD*(   2) C   3 - C   4            2.80    0.25    0.041
  12. BD (   2) C   5 - C   6        /184. BD*(   1) C   7 - O   8            0.67    0.51    0.024
  12. BD (   2) C   5 - C   6        /185. BD*(   1) C   7 - H  16            1.96    0.63    0.045
  12. BD (   2) C   5 - C   6        /186. BD*(   1) C   7 - H  17            0.83    0.63    0.029
  13. BD (   1) C   5 - H  15        / 67. RY*(   2) C   4                    0.29    1.62    0.027
  13. BD (   1) C   5 - H  15        /174. BD*(   1) C   3 - C   4            1.97    1.07    0.058
  13. BD (   1) C   5 - H  15        /177. BD*(   1) C   4 - C   5            0.55    1.11    0.031
  13. BD (   1) C   5 - H  15        /179. BD*(   1) C   5 - C   6            0.51    1.08    0.030
  13. BD (   1) C   5 - H  15        /183. BD*(   1) C   6 - C   9            2.04    1.10    0.060
  14. BD (   1) C   6 - C   7        / 76. RY*(   2) C   5                    0.60    1.74    0.041
  14. BD (   1) C   6 - C   7        /112. RY*(   2) C   9                    0.56    1.77    0.040
  14. BD (   1) C   6 - C   7        /149. RY*(   1) H  16                    0.25    0.91    0.019
  14. BD (   1) C   6 - C   7        /177. BD*(   1) C   4 - C   5            1.13    1.24    0.047
  14. BD (   1) C   6 - C   7        /179. BD*(   1) C   5 - C   6            1.31    1.21    0.050
  14. BD (   1) C   6 - C   7        /183. BD*(   1) C   6 - C   9            1.43    1.23    0.053
  14. BD (   1) C   6 - C   7        /185. BD*(   1) C   7 - H  16            0.39    1.01    0.025
  14. BD (   1) C   6 - C   7        /186. BD*(   1) C   7 - H  17            0.35    1.01    0.024
  14. BD (   1) C   6 - C   7        /187. BD*(   1) O   8 - H  18            0.94    0.99    0.039
  14. BD (   1) C   6 - C   7        /188. BD*(   1) C   9 - C  10            1.23    1.22    0.049
  15. BD (   1) C   6 - C   9        / 76. RY*(   2) C   5                    0.37    1.76    0.033
  15. BD (   1) C   6 - C   9        / 94. RY*(   2) C   7                    0.33    1.25    0.026
  15. BD (   1) C   6 - C   9        /121. RY*(   2) C  10                    0.43    1.80    0.035
  15. BD (   1) C   6 - C   9        /122. RY*(   3) C  10                    0.57    1.41    0.036
  15. BD (   1) C   6 - C   9        /179. BD*(   1) C   5 - C   6            2.56    1.24    0.071
  15. BD (   1) C   6 - C   9        /181. BD*(   1) C   5 - H  15            1.40    1.12    0.050
  15. BD (   1) C   6 - C   9        /182. BD*(   1) C   6 - C   7            1.17    1.07    0.045
  15. BD (   1) C   6 - C   9        /184. BD*(   1) C   7 - O   8            0.56    0.92    0.029
  15. BD (   1) C   6 - C   9        /188. BD*(   1) C   9 - C  10            2.03    1.25    0.064
  15. BD (   1) C   6 - C   9        /189. BD*(   1) C   9 - H  19            0.86    1.11    0.039
  15. BD (   1) C   6 - C   9        /190. BD*(   1) C  10 - H  20            1.30    1.10    0.048
  16. BD (   1) C   7 - O   8        / 86. RY*(   3) C   6                    0.26    1.86    0.028
  16. BD (   1) C   7 - O   8        /157. RY*(   1) H  18                    0.35    1.19    0.026
  16. BD (   1) C   7 - O   8        /183. BD*(   1) C   6 - C   9            0.97    1.47    0.048
  17. BD (   1) C   7 - H  16        / 84. RY*(   1) C   6                    0.40    1.60    0.032
  17. BD (   1) C   7 - H  16        /103. RY*(   2) O   8                    0.31    1.71    0.029
  17. BD (   1) C   7 - H  16        /179. BD*(   1) C   5 - C   6            0.30    1.12    0.023
  17. BD (   1) C   7 - H  16        /180. BD*(   2) C   5 - C   6            2.00    0.58    0.047
  17. BD (   1) C   7 - H  16        /182. BD*(   1) C   6 - C   7            0.38    0.95    0.024
  18. BD (   1) C   7 - H  17        /179. BD*(   1) C   5 - C   6            1.75    1.12    0.056
  18. BD (   1) C   7 - H  17        /180. BD*(   2) C   5 - C   6            0.64    0.58    0.027
  18. BD (   1) C   7 - H  17        /182. BD*(   1) C   6 - C   7            0.35    0.95    0.023
  19. BD (   1) O   8 - H  18        / 84. RY*(   1) C   6                    0.25    1.81    0.027
  19. BD (   1) O   8 - H  18        / 97. RY*(   5) C   7                    0.27    1.81    0.028
  19. BD (   1) O   8 - H  18        /182. BD*(   1) C   6 - C   7            1.39    1.16    0.051
  20. BD (   1) C   9 - C  10        / 59. RY*(   3) C   3                    0.86    1.75    0.049
  20. BD (   1) C   9 - C  10        / 86. RY*(   3) C   6                    1.03    1.65    0.052
  20. BD (   1) C   9 - C  10        /165. RY*(   1) H  20                    0.27    1.04    0.021
  20. BD (   1) C   9 - C  10        /173. BD*(   1) O   2 - C   3            2.70    1.03    0.067
  20. BD (   1) C   9 - C  10        /176. BD*(   1) C   3 - C  10            2.16    1.23    0.065
  20. BD (   1) C   9 - C  10        /182. BD*(   1) C   6 - C   7            1.93    1.07    0.058
  20. BD (   1) C   9 - C  10        /183. BD*(   1) C   6 - C   9            2.28    1.26    0.068
  20. BD (   1) C   9 - C  10        /189. BD*(   1) C   9 - H  19            0.76    1.11    0.037
  20. BD (   1) C   9 - C  10        /190. BD*(   1) C  10 - H  20            0.97    1.10    0.042
  21. BD (   1) C   9 - H  19        / 84. RY*(   1) C   6                    0.42    1.56    0.032
  21. BD (   1) C   9 - H  19        /121. RY*(   2) C  10                    0.31    1.64    0.029
  21. BD (   1) C   9 - H  19        /176. BD*(   1) C   3 - C  10            1.99    1.06    0.058
  21. BD (   1) C   9 - H  19        /179. BD*(   1) C   5 - C   6            2.11    1.08    0.060
  21. BD (   1) C   9 - H  19        /183. BD*(   1) C   6 - C   9            0.52    1.10    0.030
  21. BD (   1) C   9 - H  19        /188. BD*(   1) C   9 - C  10            0.46    1.09    0.028
  22. BD (   1) C  10 - H  20        / 58. RY*(   2) C   3                    0.46    1.34    0.031
  22. BD (   1) C  10 - H  20        /112. RY*(   2) C   9                    0.34    1.66    0.030
  22. BD (   1) C  10 - H  20        /173. BD*(   1) O   2 - C   3            0.27    0.88    0.020
  22. BD (   1) C  10 - H  20        /174. BD*(   1) C   3 - C   4            1.93    1.09    0.058
  22. BD (   1) C  10 - H  20        /176. BD*(   1) C   3 - C  10            0.41    1.08    0.027
  22. BD (   1) C  10 - H  20        /183. BD*(   1) C   6 - C   9            1.83    1.12    0.057
  22. BD (   1) C  10 - H  20        /188. BD*(   1) C   9 - C  10            0.62    1.11    0.033
  23. CR (   1) C   1                /129. RY*(   1) H  11                    0.29   10.49    0.070
  23. CR (   1) C   1                /133. RY*(   1) H  12                    0.28   10.49    0.069
  23. CR (   1) C   1                /137. RY*(   1) H  13                    0.29   10.49    0.070
  23. CR (   1) C   1                /169. BD*(   1) C   1 - O   2            0.34   10.46    0.076
  23. CR (   1) C   1                /173. BD*(   1) O   2 - C   3            0.71   10.57    0.110
  24. CR (   1) O   2                / 39. RY*(   1) C   1                    0.49   20.00    0.125
  24. CR (   1) O   2                / 40. RY*(   2) C   1                    0.30   19.55    0.097
  24. CR (   1) O   2                / 58. RY*(   2) C   3                    1.23   19.81    0.198
  24. CR (   1) O   2                / 64. RY*(   8) C   3                    0.35   21.17    0.109
  24. CR (   1) O   2                /176. BD*(   1) C   3 - C  10            0.30   19.56    0.098
  25. CR (   1) C   3                / 68. RY*(   3) C   4                    0.72   10.81    0.111
  25. CR (   1) C   3                / 69. RY*(   4) C   4                    0.30   10.71    0.071
  25. CR (   1) C   3                /122. RY*(   3) C  10                    0.55   10.87    0.098
  25. CR (   1) C   3                /123. RY*(   4) C  10                    0.26   10.70    0.067
  25. CR (   1) C   3                /169. BD*(   1) C   1 - O   2            0.74   10.38    0.111
  25. CR (   1) C   3                /173. BD*(   1) O   2 - C   3            0.50   10.48    0.092
  25. CR (   1) C   3                /174. BD*(   1) C   3 - C   4            0.46   10.69    0.089
  25. CR (   1) C   3                /176. BD*(   1) C   3 - C  10            0.38   10.68    0.081
  25. CR (   1) C   3                /177. BD*(   1) C   4 - C   5            0.45   10.73    0.088
  25. CR (   1) C   3                /178. BD*(   1) C   4 - H  14            0.35   10.57    0.078
  25. CR (   1) C   3                /188. BD*(   1) C   9 - C  10            0.43   10.71    0.086
  25. CR (   1) C   3                /190. BD*(   1) C  10 - H  20            0.44   10.56    0.086
  26. CR (   1) C   4                / 59. RY*(   3) C   3                    0.52   11.11    0.096
  26. CR (   1) C   4                / 60. RY*(   4) C   3                    0.34   11.05    0.077
  26. CR (   1) C   4                / 77. RY*(   3) C   5                    0.35   10.75    0.078
  26. CR (   1) C   4                / 78. RY*(   4) C   5                    0.44   10.84    0.087
  26. CR (   1) C   4                /141. RY*(   1) H  14                    0.28   10.36    0.068
  26. CR (   1) C   4                /173. BD*(   1) O   2 - C   3            0.33   10.39    0.075
  26. CR (   1) C   4                /176. BD*(   1) C   3 - C  10            0.69   10.59    0.109
  26. CR (   1) C   4                /179. BD*(   1) C   5 - C   6            0.58   10.61    0.100
  26. CR (   1) C   4                /181. BD*(   1) C   5 - H  15            0.40   10.49    0.082
  27. CR (   1) C   5                / 68. RY*(   3) C   4                    0.44   10.73    0.087
  27. CR (   1) C   5                / 69. RY*(   4) C   4                    0.30   10.63    0.072
  27. CR (   1) C   5                / 86. RY*(   3) C   6                    0.80   11.03    0.119
  27. CR (   1) C   5                /145. RY*(   1) H  15                    0.30   10.39    0.071
  27. CR (   1) C   5                /174. BD*(   1) C   3 - C   4            0.53   10.61    0.095
  27. CR (   1) C   5                /178. BD*(   1) C   4 - H  14            0.42   10.49    0.084
  27. CR (   1) C   5                /182. BD*(   1) C   6 - C   7            0.58   10.46    0.099
  27. CR (   1) C   5                /183. BD*(   1) C   6 - C   9            0.56   10.64    0.098
  28. CR (   1) C   6                / 77. RY*(   3) C   5                    0.83   10.77    0.119
  28. CR (   1) C   6                / 93. RY*(   1) C   7                    0.56   10.67    0.098
  28. CR (   1) C   6                /113. RY*(   3) C   9                    0.73   10.76    0.112
  28. CR (   1) C   6                /177. BD*(   1) C   4 - C   5            0.48   10.65    0.090
  28. CR (   1) C   6                /181. BD*(   1) C   5 - H  15            0.37   10.51    0.079
  28. CR (   1) C   6                /183. BD*(   1) C   6 - C   9            0.31   10.65    0.072
  28. CR (   1) C   6                /188. BD*(   1) C   9 - C  10            0.50   10.64    0.092
  28. CR (   1) C   6                /189. BD*(   1) C   9 - H  19            0.40   10.49    0.082
  29. CR (   1) C   7                /179. BD*(   1) C   5 - C   6            0.41   10.75    0.084
  29. CR (   1) C   7                /182. BD*(   1) C   6 - C   7            0.29   10.58    0.070
  29. CR (   1) C   7                /183. BD*(   1) C   6 - C   9            0.40   10.76    0.084
  29. CR (   1) C   7                /184. BD*(   1) C   7 - O   8            0.54   10.43    0.095
  30. CR (   1) O   8                / 94. RY*(   2) C   7                    0.81   19.59    0.160
  30. CR (   1) O   8                / 97. RY*(   5) C   7                    0.36   20.07    0.107
  31. CR (   1) C   9                / 84. RY*(   1) C   6                    0.52   11.09    0.096
  31. CR (   1) C   9                / 86. RY*(   3) C   6                    0.34   11.01    0.077
  31. CR (   1) C   9                /122. RY*(   3) C  10                    0.57   10.78    0.099
  31. CR (   1) C   9                /123. RY*(   4) C  10                    0.29   10.61    0.070
  31. CR (   1) C   9                /161. RY*(   1) H  19                    0.25   10.40    0.065
  31. CR (   1) C   9                /176. BD*(   1) C   3 - C  10            0.56   10.59    0.098
  31. CR (   1) C   9                /179. BD*(   1) C   5 - C   6            0.57   10.61    0.099
  31. CR (   1) C   9                /182. BD*(   1) C   6 - C   7            0.60   10.44    0.100
  31. CR (   1) C   9                /183. BD*(   1) C   6 - C   9            0.25   10.62    0.066
  31. CR (   1) C   9                /190. BD*(   1) C  10 - H  20            0.42   10.47    0.084
  32. CR (   1) C  10                / 58. RY*(   2) C   3                    0.81   10.86    0.119
  32. CR (   1) C  10                / 59. RY*(   3) C   3                    0.27   11.13    0.070
  32. CR (   1) C  10                /113. RY*(   3) C   9                    0.44   10.76    0.087
  32. CR (   1) C  10                /114. RY*(   4) C   9                    0.48   10.65    0.090
  32. CR (   1) C  10                /165. RY*(   1) H  20                    0.30   10.42    0.071
  32. CR (   1) C  10                /173. BD*(   1) O   2 - C   3            0.51   10.41    0.092
  32. CR (   1) C  10                /174. BD*(   1) C   3 - C   4            0.58   10.62    0.100
  32. CR (   1) C  10                /183. BD*(   1) C   6 - C   9            0.57   10.65    0.099
  32. CR (   1) C  10                /189. BD*(   1) C   9 - H  19            0.37   10.49    0.079
  33. LP (   1) O   2                / 39. RY*(   1) C   1                    0.98    1.55    0.050
  33. LP (   1) O   2                / 58. RY*(   2) C   3                    1.55    1.36    0.059
  33. LP (   1) O   2                / 59. RY*(   3) C   3                    0.40    1.63    0.033
  33. LP (   1) O   2                /170. BD*(   1) C   1 - H  11            0.79    0.90    0.034
  33. LP (   1) O   2                /171. BD*(   1) C   1 - H  12            1.29    0.91    0.044
  33. LP (   1) O   2                /172. BD*(   1) C   1 - H  13            0.78    0.90    0.033
  33. LP (   1) O   2                /174. BD*(   1) C   3 - C   4            0.31    1.12    0.023
  33. LP (   1) O   2                /176. BD*(   1) C   3 - C  10            3.43    1.11    0.078
  34. LP (   2) O   2                / 41. RY*(   3) C   1                    0.68    2.46    0.054
  34. LP (   2) O   2                / 61. RY*(   5) C   3                    1.06    2.23    0.064
  34. LP (   2) O   2                /170. BD*(   1) C   1 - H  11            3.34    0.70    0.063
  34. LP (   2) O   2                /172. BD*(   1) C   1 - H  13            3.36    0.70    0.063
  34. LP (   2) O   2                /175. BD*(   2) C   3 - C   4           14.48    0.34    0.109
  35. LP (   1) O   8                / 94. RY*(   2) C   7                    0.49    1.21    0.031
  35. LP (   1) O   8                /159. RY*(   3) H  18                    0.40    2.34    0.039
  35. LP (   1) O   8                /182. BD*(   1) C   6 - C   7            0.31    1.03    0.023
  35. LP (   1) O   8                /185. BD*(   1) C   7 - H  16            1.30    1.00    0.046
  36. LP (   2) O   8                / 96. RY*(   4) C   7                    0.52    2.28    0.044
  36. LP (   2) O   8                /158. RY*(   2) H  18                    1.17    1.93    0.061
  36. LP (   2) O   8                /185. BD*(   1) C   7 - H  16            1.98    0.73    0.048
  36. LP (   2) O   8                /186. BD*(   1) C   7 - H  17            4.42    0.73    0.072
  37. LP (   1) C   9                / 84. RY*(   1) C   6                    0.32    1.20    0.027
  37. LP (   1) C   9                / 85. RY*(   2) C   6                    1.04    1.09    0.046
  37. LP (   1) C   9                / 87. RY*(   4) C   6                    0.50    1.52    0.038
  37. LP (   1) C   9                /120. RY*(   1) C  10                    2.87    0.83    0.067
  37. LP (   1) C   9                /162. RY*(   2) H  19                    0.44    1.77    0.039
  37. LP (   1) C   9                /175. BD*(   2) C   3 - C   4            1.38    0.14    0.020
  37. LP (   1) C   9                /180. BD*(   2) C   5 - C   6           37.30    0.18    0.105
  38. LP (   1) C  10                / 62. RY*(   6) C   3                    1.18    1.45    0.065
  38. LP (   1) C  10                /111. RY*(   1) C   9                    2.24    0.70    0.062
  38. LP (   1) C  10                /115. RY*(   5) C   9                    0.29    2.07    0.039
  38. LP (   1) C  10                /120. RY*(   1) C  10                    0.38    0.81    0.028
  38. LP (   1) C  10                /124. RY*(   5) C  10                    0.30    1.96    0.038
  38. LP (   1) C  10                /166. RY*(   2) H  20                    0.35    1.76    0.039
  38. LP (   1) C  10                /175. BD*(   2) C   3 - C   4           88.52    0.12    0.136
  38. LP (   1) C  10                /180. BD*(   2) C   5 - C   6            0.42    0.17    0.012
 175. BD*(   2) C   3 - C   4        / 49. RY*(   2) O   2                    0.45    1.09    0.044
 175. BD*(   2) C   3 - C   4        / 57. RY*(   1) C   3                    3.89    1.16    0.132
 175. BD*(   2) C   3 - C   4        / 66. RY*(   1) C   4                    2.63    0.57    0.076
 175. BD*(   2) C   3 - C   4        / 70. RY*(   5) C   4                    0.46    1.95    0.059
 175. BD*(   2) C   3 - C   4        / 75. RY*(   1) C   5                    0.36    0.78    0.033
 175. BD*(   2) C   3 - C   4        /120. RY*(   1) C  10                    0.54    0.69    0.038
 175. BD*(   2) C   3 - C   4        /124. RY*(   5) C  10                    0.37    1.84    0.051
 175. BD*(   2) C   3 - C   4        /180. BD*(   2) C   5 - C   6           25.12    0.05    0.057
 180. BD*(   2) C   5 - C   6        / 66. RY*(   1) C   4                    0.34    0.52    0.040
 180. BD*(   2) C   5 - C   6        / 75. RY*(   1) C   5                    0.31    0.74    0.046
 180. BD*(   2) C   5 - C   6        / 79. RY*(   5) C   5                    0.52    1.54    0.085
 180. BD*(   2) C   5 - C   6        / 88. RY*(   5) C   6                    0.43    0.97    0.062
 180. BD*(   2) C   5 - C   6        / 89. RY*(   6) C   6                    0.29    1.86    0.071
 180. BD*(   2) C   5 - C   6        /111. RY*(   1) C   9                    0.43    0.53    0.044
 180. BD*(   2) C   5 - C   6        /184. BD*(   1) C   7 - O   8            0.53    0.22    0.031
 180. BD*(   2) C   5 - C   6        /185. BD*(   1) C   7 - H  16            1.03    0.33    0.052
 180. BD*(   2) C   5 - C   6        /186. BD*(   1) C   7 - H  17            0.25    0.34    0.026


 Natural Bond Orbitals (Summary):

                                                            Principal Delocalizations
           NBO                        Occupancy    Energy   (geminal,vicinal,remote)
 ====================================================================================
 Molecular unit  1  (C8H10O2)
     1. BD (   1) C   1 - O   2          0.99675    -0.66442  174(v),59(v),58(v)
     2. BD (   1) C   1 - H  11          0.99796    -0.37863  49(v),173(v)
     3. BD (   1) C   1 - H  12          0.99589    -0.38300  173(v),48(v)
     4. BD (   1) C   1 - H  13          0.99795    -0.37857  49(v),173(v)
     5. BD (   1) O   2 - C   3          0.99556    -0.72475  177(v),188(v),40(v),176(g)
                                                    174(g),171(v)
     6. BD (   1) C   3 - C   4          0.98333    -0.46726  176(g),169(v),177(g),190(v)
                                                    181(v),77(v),178(g),48(v)
                                                    173(g),121(v),122(v)
     7. BD (   2) C   3 - C   4          0.90253    -0.03926  180(v),175(g),75(v),120(v)
                                                    142(v)
     8. BD (   1) C   3 - C  10          0.98709    -0.48176  174(g),188(g),189(v),178(v)
                                                    190(g),113(v),67(v),112(v)
                                                    173(g)
     9. BD (   1) C   4 - C   5          0.98531    -0.46431  179(g),173(v),182(v),174(g)
                                                    178(g),58(v),84(v),181(g)
    10. BD (   1) C   4 - H  14          0.98863    -0.29728  176(v),179(v),177(g),173(v)
                                                    174(g),76(v)
    11. BD (   1) C   5 - C   6          0.98303    -0.45598  183(g),177(g),189(v),178(v)
                                                    182(g),68(v),181(g),94(v)
                                                    186(v),112(v)
    12. BD (   2) C   5 - C   6          0.94968    -0.04567  175(v),185(v),66(v),111(v)
                                                    186(v),184(v)
    13. BD (   1) C   5 - H  15          0.98948    -0.29968  183(v),174(v),177(g),179(g)
                                                    67(v)
    14. BD (   1) C   6 - C   7          0.98702    -0.42882  183(g),179(g),188(v),177(v)
                                                    187(v),76(v),112(v),185(g)
                                                    186(g)
    15. BD (   1) C   6 - C   9          0.98362    -0.45859  179(g),188(g),181(v),190(v)
                                                    182(g),189(g),122(v),184(v)
                                                    121(v),76(v),94(v)
    16. BD (   1) C   7 - O   8          0.99696    -0.66687  183(v),157(v),86(v)
    17. BD (   1) C   7 - H  16          0.99074    -0.33449  180(v),84(v),182(g),103(v)
                                                    179(v)
    18. BD (   1) C   7 - H  17          0.99294    -0.33510  179(v),180(v),182(g)
    19. BD (   1) O   8 - H  18          0.99487    -0.54210  182(v),97(v),84(r)
    20. BD (   1) C   9 - C  10          0.98422    -0.45943  173(v),183(g),176(g),182(v)
                                                    86(v),190(g),59(v),189(g)
                                                    165(v)
    21. BD (   1) C   9 - H  19          0.98958    -0.29523  179(v),176(v),183(g),188(g)
                                                    84(v),121(v)
    22. BD (   1) C  10 - H  20          0.98834    -0.31655  174(v),183(v),188(g),58(v)
                                                    176(g),112(v),173(v)
    23. CR (   1) C   1                  0.99962   -10.00337  173(v),169(g),129(v),137(v)
                                                    133(v)
    24. CR (   1) O   2                  0.99981   -18.79221  58(v),39(v),64(v),176(v)
                                                    40(v)
    25. CR (   1) C   3                  0.99930    -9.91816  169(v),68(v),122(v),173(g)
                                                    174(g),177(v),190(v),188(v)
                                                    176(g),178(v),69(v),123(v)
    26. CR (   1) C   4                  0.99946    -9.82508  176(v),179(v),59(v),78(v)
                                                    181(v),77(v),173(v),60(v)
                                                    141(v)
    27. CR (   1) C   5                  0.99945    -9.84047  86(v),182(v),183(v),174(v)
                                                    68(v),178(v),69(v),145(v)
    28. CR (   1) C   6                  0.99941    -9.84410  77(v),113(v),93(v),188(v)
                                                    177(v),189(v),181(v),183(g)
    29. CR (   1) C   7                  0.99953    -9.96235  184(g),179(v),183(v),182(g)
    30. CR (   1) O   8                  0.99987   -18.79395  94(v),97(v)
    31. CR (   1) C   9                  0.99946    -9.82199  182(v),179(v),176(v),122(v)
                                                    84(v),190(v),86(v),123(v)
                                                    183(g),161(v)
    32. CR (   1) C  10                  0.99946    -9.84536  58(v),174(v),183(v),173(v)
                                                    114(v),113(v),189(v),165(v)
                                                    59(v)
    33. LP (   1) O   2                  0.97980    -0.34311  176(v),58(v),171(v),39(v)
                                                    170(v),172(v),59(v),174(v)
    34. LP (   2) O   2                  0.92708    -0.14279  175(v),172(v),170(v),61(v)
                                                    41(v)
    35. LP (   1) O   8                  0.99075    -0.41620  185(v),94(v),159(v),182(v)
    36. LP (   2) O   8                  0.97937    -0.14855  186(v),185(v),158(v),96(v)
    37. LP (   1) C   9                  0.82897     0.06276  180(v),120(v),175(r),85(v)
                                                    87(v),162(v),84(v)
    38. LP (   1) C  10                  0.64152     0.07720  175(v),111(v),62(v),120(g)
                                                    166(v),180(r),124(g),115(v)
    39. RY*(   1) C   1                  0.00148     1.21068   
    40. RY*(   2) C   1                  0.00085     0.75368   
    41. RY*(   3) C   1                  0.00081     2.31663   
    42. RY*(   4) C   1                  0.00022     1.96095   
    43. RY*(   5) C   1                  0.00015     0.70846   
    44. RY*(   6) C   1                  0.00003     1.52936   
    45. RY*(   7) C   1                  0.00002     2.33197   
    46. RY*(   8) C   1                  0.00000     1.69791   
    47. RY*(   9) C   1                  0.00000     2.39258   
    48. RY*(   1) O   2                  0.00135     1.43858   
    49. RY*(   2) O   2                  0.00109     1.29509   
    50. RY*(   3) O   2                  0.00018     2.39433   
    51. RY*(   4) O   2                  0.00015     2.90960   
    52. RY*(   5) O   2                  0.00005     1.90361   
    53. RY*(   6) O   2                  0.00004     2.60552   
    54. RY*(   7) O   2                  0.00001     2.80793   
    55. RY*(   8) O   2                  0.00000     2.91064   
    56. RY*(   9) O   2                  0.00001     3.05214   
    57. RY*(   1) C   3                  0.00504     1.36570   
    58. RY*(   2) C   3                  0.00359     1.01920   
    59. RY*(   3) C   3                  0.00249     1.28785   
    60. RY*(   4) C   3                  0.00103     1.21994   
    61. RY*(   5) C   3                  0.00094     2.08240   
    62. RY*(   6) C   3                  0.00040     1.52991   
    63. RY*(   7) C   3                  0.00028     2.21627   
    64. RY*(   8) C   3                  0.00010     2.37490   
    65. RY*(   9) C   3                  0.00001     2.38100   
    66. RY*(   1) C   4                  0.00799     0.77087   
    67. RY*(   2) C   4                  0.00265     1.31551   
    68. RY*(   3) C   4                  0.00143     0.89214   
    69. RY*(   4) C   4                  0.00048     0.78699   
    70. RY*(   5) C   4                  0.00021     2.15396   
    71. RY*(   6) C   4                  0.00006     2.56511   
    72. RY*(   7) C   4                  0.00001     2.11844   
    73. RY*(   8) C   4                  0.00002     2.62664   
    74. RY*(   9) C   4                  0.00000     2.44648   
    75. RY*(   1) C   5                  0.00331     0.98296   
    76. RY*(   2) C   5                  0.00291     1.30623   
    77. RY*(   3) C   5                  0.00156     0.92847   
    78. RY*(   4) C   5                  0.00041     1.01011   
    79. RY*(   5) C   5                  0.00033     1.78650   
    80. RY*(   6) C   5                  0.00006     2.60275   
    81. RY*(   7) C   5                  0.00003     2.58591   
    82. RY*(   8) C   5                  0.00001     2.13777   
    83. RY*(   9) C   5                  0.00001     2.43040   
    84. RY*(   1) C   6                  0.00303     1.26308   
    85. RY*(   2) C   6                  0.00266     1.15023   
    86. RY*(   3) C   6                  0.00209     1.19006   
    87. RY*(   4) C   6                  0.00065     1.58018   
    88. RY*(   5) C   6                  0.00054     1.21991   
    89. RY*(   6) C   6                  0.00017     2.11010   
    90. RY*(   7) C   6                  0.00008     2.54489   
    91. RY*(   8) C   6                  0.00008     2.46283   
    92. RY*(   9) C   6                  0.00002     2.40947   
    93. RY*(   1) C   7                  0.00328     0.82785   
    94. RY*(   2) C   7                  0.00228     0.79324   
    95. RY*(   3) C   7                  0.00123     1.67216   
    96. RY*(   4) C   7                  0.00076     2.12975   
    97. RY*(   5) C   7                  0.00046     1.27221   
    98. RY*(   6) C   7                  0.00018     2.12083   
    99. RY*(   7) C   7                  0.00010     1.74657   
   100. RY*(   8) C   7                  0.00001     2.25300   
   101. RY*(   9) C   7                  0.00001     2.27272   
   102. RY*(   1) O   8                  0.00083     1.47847   
   103. RY*(   2) O   8                  0.00066     1.37702   
   104. RY*(   3) O   8                  0.00063     1.61492   
   105. RY*(   4) O   8                  0.00003     1.58039   
   106. RY*(   5) O   8                  0.00001     3.12460   
   107. RY*(   6) O   8                  0.00000     3.03997   
   108. RY*(   7) O   8                  0.00000     2.91742   
   109. RY*(   8) O   8                  0.00001     2.96382   
   110. RY*(   9) O   8                  0.00000     2.95010   
   111. RY*(   1) C   9                  0.00940     0.77307   
   112. RY*(   2) C   9                  0.00272     1.34304   
   113. RY*(   3) C   9                  0.00126     0.91796   
   114. RY*(   4) C   9                  0.00045     0.80724   
   115. RY*(   5) C   9                  0.00023     2.15174   
   116. RY*(   6) C   9                  0.00005     2.59454   
   117. RY*(   7) C   9                  0.00003     2.61374   
   118. RY*(   8) C   9                  0.00001     2.13114   
   119. RY*(   9) C   9                  0.00001     2.43036   
   120. RY*(   1) C  10                  0.00577     0.88975   
   121. RY*(   2) C  10                  0.00214     1.34317   
   122. RY*(   3) C  10                  0.00118     0.95395   
   123. RY*(   4) C  10                  0.00057     0.78518   
   124. RY*(   5) C  10                  0.00020     2.03888   
   125. RY*(   6) C  10                  0.00004     2.56350   
   126. RY*(   7) C  10                  0.00005     2.63353   
   127. RY*(   8) C  10                  0.00001     2.11050   
   128. RY*(   9) C  10                  0.00000     2.42841   
   129. RY*(   1) H  11                  0.00714     0.48484   
   130. RY*(   2) H  11                  0.00013     1.91491   
   131. RY*(   3) H  11                  0.00008     1.90194   
   132. RY*(   4) H  11                  0.00002     2.39480   
   133. RY*(   1) H  12                  0.00059     0.49038   
   134. RY*(   2) H  12                  0.00014     1.85172   
   135. RY*(   3) H  12                  0.00005     2.05340   
   136. RY*(   4) H  12                  0.00001     2.17462   
   137. RY*(   1) H  13                  0.00667     0.48556   
   138. RY*(   2) H  13                  0.00013     1.91577   
   139. RY*(   3) H  13                  0.00008     1.90286   
   140. RY*(   4) H  13                  0.00002     2.39426   
   141. RY*(   1) H  14                  0.00145     0.53423   
   142. RY*(   2) H  14                  0.00030     1.85560   
   143. RY*(   3) H  14                  0.00005     2.19470   
   144. RY*(   4) H  14                  0.00003     2.52972   
   145. RY*(   1) H  15                  0.00167     0.54752   
   146. RY*(   2) H  15                  0.00017     1.85734   
   147. RY*(   3) H  15                  0.00006     2.18323   
   148. RY*(   4) H  15                  0.00003     2.55378   
   149. RY*(   1) H  16                  0.01270     0.48444   
   150. RY*(   2) H  16                  0.00013     1.93803   
   151. RY*(   3) H  16                  0.00007     2.04790   
   152. RY*(   4) H  16                  0.00002     2.43079   
   153. RY*(   1) H  17                  0.00290     0.50951   
   154. RY*(   2) H  17                  0.00012     1.95075   
   155. RY*(   3) H  17                  0.00007     1.99329   
   156. RY*(   4) H  17                  0.00002     2.41767   
   157. RY*(   1) H  18                  0.02323     0.52532   
   158. RY*(   2) H  18                  0.00088     1.78469   
   159. RY*(   3) H  18                  0.00055     1.92021   
   160. RY*(   4) H  18                  0.00002     2.54510   
   161. RY*(   1) H  19                  0.00132     0.57335   
   162. RY*(   2) H  19                  0.00034     1.83129   
   163. RY*(   3) H  19                  0.00005     2.20399   
   164. RY*(   4) H  19                  0.00003     2.53260   
   165. RY*(   1) H  20                  0.00097     0.57657   
   166. RY*(   2) H  20                  0.00023     1.84017   
   167. RY*(   3) H  20                  0.00005     2.20105   
   168. RY*(   4) H  20                  0.00003     2.50559   
   169. BD*(   1) C   1 - O   2          0.00502     0.45694   
   170. BD*(   1) C   1 - H  11          0.01764     0.55923   
   171. BD*(   1) C   1 - H  12          0.00520     0.56947   
   172. BD*(   1) C   1 - H  13          0.01727     0.55916   
   173. BD*(   1) O   2 - C   3          0.01613     0.56636   
   174. BD*(   1) C   3 - C   4          0.01260     0.77307   
   175. BD*(   2) C   3 - C   4          0.40656     0.20120  180(v),57(g),66(g),120(v)
                                                    70(g),49(v),124(v),75(v)
   176. BD*(   1) C   3 - C  10          0.01547     0.76681   
   177. BD*(   1) C   4 - C   5          0.00766     0.80798   
   178. BD*(   1) C   4 - H  14          0.00745     0.65168   
   179. BD*(   1) C   5 - C   6          0.01342     0.78496   
   180. BD*(   2) C   5 - C   6          0.17329     0.24759  175(v),185(v),79(g),184(v)
                                                    88(g),111(v),66(v),75(g)
                                                    89(g)
   181. BD*(   1) C   5 - H  15          0.00834     0.66265   
   182. BD*(   1) C   6 - C   7          0.01560     0.61487   
   183. BD*(   1) C   6 - C   9          0.01209     0.80094   
   184. BD*(   1) C   7 - O   8          0.01222     0.46598   
   185. BD*(   1) C   7 - H  16          0.02852     0.58119   
   186. BD*(   1) C   7 - H  17          0.02028     0.58363   
   187. BD*(   1) O   8 - H  18          0.02895     0.56533   
   188. BD*(   1) C   9 - C  10          0.00794     0.79513   
   189. BD*(   1) C   9 - H  19          0.00814     0.64652   
   190. BD*(   1) C  10 - H  20          0.00762     0.64396   
       -------------------------------
              Total Lewis   37.00436  ( 97.3799%)
        Valence non-Lewis    0.84741  (  2.2300%)
        Rydberg non-Lewis    0.14823  (  0.3901%)
       -------------------------------
            Total unit  1   38.00000  (100.0000%)
           Charge unit  1   -1.00000


 ***************************************************
 *******         Beta  spin orbitals         *******
 ***************************************************


 NATURAL POPULATIONS:  Natural atomic orbital occupancies 
                                                          
   NAO  Atom  No  lang   Type(AO)    Occupancy      Energy
 ----------------------------------------------------------
     1    C    1  S      Cor( 1S)     0.99963     -10.00341
     2    C    1  S      Val( 2S)     0.53497      -0.10598
     3    C    1  S      Ryd( 3S)     0.00081       0.91036
     4    C    1  px     Val( 2p)     0.48109       0.06118
     5    C    1  px     Ryd( 3p)     0.00118       0.79208
     6    C    1  py     Val( 2p)     0.49349       0.06521
     7    C    1  py     Ryd( 3p)     0.00165       0.66421
     8    C    1  pz     Val( 2p)     0.59714       0.04965
     9    C    1  pz     Ryd( 3p)     0.00018       0.67051
    10    C    1  dxy    Ryd( 3d)     0.00090       2.45726
    11    C    1  dxz    Ryd( 3d)     0.00037       2.15239
    12    C    1  dyz    Ryd( 3d)     0.00072       2.54164
    13    C    1  dx2y2  Ryd( 3d)     0.00061       2.31714
    14    C    1  dz2    Ryd( 3d)     0.00045       2.43211

    15    O    2  S      Cor( 1S)     0.99981     -18.79166
    16    O    2  S      Val( 2S)     0.78363      -0.66449
    17    O    2  S      Ryd( 3S)     0.00034       1.75052
    18    O    2  px     Val( 2p)     0.70982      -0.14647
    19    O    2  px     Ryd( 3p)     0.00054       1.54892
    20    O    2  py     Val( 2p)     0.85676      -0.16161
    21    O    2  py     Ryd( 3p)     0.00106       1.44202
    22    O    2  pz     Val( 2p)     0.92821      -0.14290
    23    O    2  pz     Ryd( 3p)     0.00105       1.26042
    24    O    2  dxy    Ryd( 3d)     0.00063       3.29286
    25    O    2  dxz    Ryd( 3d)     0.00017       2.91355
    26    O    2  dyz    Ryd( 3d)     0.00045       2.84168
    27    O    2  dx2y2  Ryd( 3d)     0.00048       3.19147
    28    O    2  dz2    Ryd( 3d)     0.00031       3.08007

    29    C    3  S      Cor( 1S)     0.99930      -9.91790
    30    C    3  S      Val( 2S)     0.40051       0.10773
    31    C    3  S      Ryd( 3S)     0.00098       0.79210
    32    C    3  px     Val( 2p)     0.37929       0.18069
    33    C    3  px     Ryd( 3p)     0.00366       1.03582
    34    C    3  py     Val( 2p)     0.54532       0.14982
    35    C    3  py     Ryd( 3p)     0.00351       1.05506
    36    C    3  pz     Val( 2p)     0.51129       0.08898
    37    C    3  pz     Ryd( 3p)     0.00057       0.77561
    38    C    3  dxy    Ryd( 3d)     0.00078       2.66152
    39    C    3  dxz    Ryd( 3d)     0.00088       2.10673
    40    C    3  dyz    Ryd( 3d)     0.00039       2.12013
    41    C    3  dx2y2  Ryd( 3d)     0.00089       2.58673
    42    C    3  dz2    Ryd( 3d)     0.00037       2.38020

    43    C    4  S      Cor( 1S)     0.99945      -9.82060
    44    C    4  S      Val( 2S)     0.44950       0.10897
    45    C    4  S      Ryd( 3S)     0.00071       0.74848
    46    C    4  px     Val( 2p)     0.53938       0.17263
    47    C    4  px     Ryd( 3p)     0.00286       0.91178
    48    C    4  py     Val( 2p)     0.56960       0.16429
    49    C    4  py     Ryd( 3p)     0.00260       1.17433
    50    C    4  pz     Val( 2p)     0.48954       0.13028
    51    C    4  pz     Ryd( 3p)     0.00057       0.77340
    52    C    4  dxy    Ryd( 3d)     0.00037       2.69002
    53    C    4  dxz    Ryd( 3d)     0.00023       2.17875
    54    C    4  dyz    Ryd( 3d)     0.00019       2.15519
    55    C    4  dx2y2  Ryd( 3d)     0.00024       2.70929
    56    C    4  dz2    Ryd( 3d)     0.00029       2.46336

    57    C    5  S      Cor( 1S)     0.99945      -9.83950
    58    C    5  S      Val( 2S)     0.45695       0.09764
    59    C    5  S      Ryd( 3S)     0.00063       0.75912
    60    C    5  px     Val( 2p)     0.56291       0.16549
    61    C    5  px     Ryd( 3p)     0.00261       1.07653
    62    C    5  py     Val( 2p)     0.56597       0.16475
    63    C    5  py     Ryd( 3p)     0.00246       1.04151
    64    C    5  pz     Val( 2p)     0.50248       0.11213
    65    C    5  pz     Ryd( 3p)     0.00054       0.76494
    66    C    5  dxy    Ryd( 3d)     0.00036       2.74974
    67    C    5  dxz    Ryd( 3d)     0.00025       2.15463
    68    C    5  dyz    Ryd( 3d)     0.00020       2.15551
    69    C    5  dx2y2  Ryd( 3d)     0.00033       2.66732
    70    C    5  dz2    Ryd( 3d)     0.00023       2.44430

    71    C    6  S      Cor( 1S)     0.99941      -9.84406
    72    C    6  S      Val( 2S)     0.42784       0.10809
    73    C    6  S      Ryd( 3S)     0.00091       0.73887
    74    C    6  px     Val( 2p)     0.52824       0.14549
    75    C    6  px     Ryd( 3p)     0.00256       1.29837
    76    C    6  py     Val( 2p)     0.55718       0.15734
    77    C    6  py     Ryd( 3p)     0.00231       1.07301
    78    C    6  pz     Val( 2p)     0.53441       0.11244
    79    C    6  pz     Ryd( 3p)     0.00125       0.83098
    80    C    6  dxy    Ryd( 3d)     0.00037       2.67621
    81    C    6  dxz    Ryd( 3d)     0.00024       2.14563
    82    C    6  dyz    Ryd( 3d)     0.00027       2.15107
    83    C    6  dx2y2  Ryd( 3d)     0.00039       2.62830
    84    C    6  dz2    Ryd( 3d)     0.00023       2.41200

    85    C    7  S      Cor( 1S)     0.99952      -9.96248
    86    C    7  S      Val( 2S)     0.49103      -0.03643
    87    C    7  S      Ryd( 3S)     0.00141       0.93638
    88    C    7  px     Val( 2p)     0.49608       0.09234
    89    C    7  px     Ryd( 3p)     0.00099       0.66399
    90    C    7  py     Val( 2p)     0.46025       0.10323
    91    C    7  py     Ryd( 3p)     0.00248       0.74016
    92    C    7  pz     Val( 2p)     0.55448       0.09431
    93    C    7  pz     Ryd( 3p)     0.00063       0.80638
    94    C    7  dxy    Ryd( 3d)     0.00078       2.39633
    95    C    7  dxz    Ryd( 3d)     0.00064       2.23007
    96    C    7  dyz    Ryd( 3d)     0.00060       2.42363
    97    C    7  dx2y2  Ryd( 3d)     0.00078       2.44175
    98    C    7  dz2    Ryd( 3d)     0.00060       2.47988

    99    O    8  S      Cor( 1S)     0.99987     -18.79351
   100    O    8  S      Val( 2S)     0.83598      -0.69726
   101    O    8  S      Ryd( 3S)     0.00080       1.54397
   102    O    8  px     Val( 2p)     0.72500      -0.11011
   103    O    8  px     Ryd( 3p)     0.00115       1.40113
   104    O    8  py     Val( 2p)     0.85838      -0.14568
   105    O    8  py     Ryd( 3p)     0.00049       1.26082
   106    O    8  pz     Val( 2p)     0.94543      -0.14261
   107    O    8  pz     Ryd( 3p)     0.00074       1.22686
   108    O    8  dxy    Ryd( 3d)     0.00041       3.16797
   109    O    8  dxz    Ryd( 3d)     0.00026       3.08551
   110    O    8  dyz    Ryd( 3d)     0.00048       3.01196
   111    O    8  dx2y2  Ryd( 3d)     0.00052       3.30046
   112    O    8  dz2    Ryd( 3d)     0.00041       3.05779

   113    C    9  S      Cor( 1S)     0.99945      -9.81645
   114    C    9  S      Val( 2S)     0.43938       0.12494
   115    C    9  S      Ryd( 3S)     0.00070       0.76580
   116    C    9  px     Val( 2p)     0.53360       0.17956
   117    C    9  px     Ryd( 3p)     0.00241       0.93189
   118    C    9  py     Val( 2p)     0.56915       0.17223
   119    C    9  py     Ryd( 3p)     0.00276       1.19822
   120    C    9  pz     Val( 2p)     0.45046       0.14078
   121    C    9  pz     Ryd( 3p)     0.00037       0.78254
   122    C    9  dxy    Ryd( 3d)     0.00032       2.68000
   123    C    9  dxz    Ryd( 3d)     0.00025       2.18286
   124    C    9  dyz    Ryd( 3d)     0.00017       2.17094
   125    C    9  dx2y2  Ryd( 3d)     0.00033       2.73787
   126    C    9  dz2    Ryd( 3d)     0.00032       2.46862

   127    C   10  S      Cor( 1S)     0.99946      -9.84398
   128    C   10  S      Val( 2S)     0.45923       0.08455
   129    C   10  S      Ryd( 3S)     0.00071       0.74409
   130    C   10  px     Val( 2p)     0.56871       0.15131
   131    C   10  px     Ryd( 3p)     0.00187       1.07253
   132    C   10  py     Val( 2p)     0.56432       0.14995
   133    C   10  py     Ryd( 3p)     0.00232       1.07389
   134    C   10  pz     Val( 2p)     0.54549       0.10039
   135    C   10  pz     Ryd( 3p)     0.00062       0.76749
   136    C   10  dxy    Ryd( 3d)     0.00033       2.72837
   137    C   10  dxz    Ryd( 3d)     0.00020       2.14248
   138    C   10  dyz    Ryd( 3d)     0.00019       2.15177
   139    C   10  dx2y2  Ryd( 3d)     0.00029       2.67530
   140    C   10  dz2    Ryd( 3d)     0.00024       2.44196

   141    H   11  S      Val( 1S)     0.41411       0.16851
   142    H   11  S      Ryd( 2S)     0.00221       0.48546
   143    H   11  px     Ryd( 2p)     0.00010       1.86675
   144    H   11  py     Ryd( 2p)     0.00018       2.10543
   145    H   11  pz     Ryd( 2p)     0.00030       2.25230

   146    H   12  S      Val( 1S)     0.41216       0.16969
   147    H   12  S      Ryd( 2S)     0.00058       0.43185
   148    H   12  px     Ryd( 2p)     0.00026       2.33445
   149    H   12  py     Ryd( 2p)     0.00015       1.95988
   150    H   12  pz     Ryd( 2p)     0.00013       1.85172

   151    H   13  S      Val( 1S)     0.41403       0.16867
   152    H   13  S      Ryd( 2S)     0.00219       0.48582
   153    H   13  px     Ryd( 2p)     0.00010       1.86719
   154    H   13  py     Ryd( 2p)     0.00016       2.05811
   155    H   13  pz     Ryd( 2p)     0.00031       2.30048

   156    H   14  S      Val( 1S)     0.41153       0.25138
   157    H   14  S      Ryd( 2S)     0.00147       0.50199
   158    H   14  px     Ryd( 2p)     0.00009       2.22950
   159    H   14  py     Ryd( 2p)     0.00032       2.53408
   160    H   14  pz     Ryd( 2p)     0.00010       1.85986

   161    H   15  S      Val( 1S)     0.40094       0.26316
   162    H   15  S      Ryd( 2S)     0.00158       0.51086
   163    H   15  px     Ryd( 2p)     0.00024       2.37734
   164    H   15  py     Ryd( 2p)     0.00022       2.40154
   165    H   15  pz     Ryd( 2p)     0.00011       1.86200

   166    H   16  S      Val( 1S)     0.42085       0.19049
   167    H   16  S      Ryd( 2S)     0.00211       0.48328
   168    H   16  px     Ryd( 2p)     0.00013       1.96503
   169    H   16  py     Ryd( 2p)     0.00009       2.02467
   170    H   16  pz     Ryd( 2p)     0.00037       2.44423

   171    H   17  S      Val( 1S)     0.42041       0.19588
   172    H   17  S      Ryd( 2S)     0.00157       0.50177
   173    H   17  px     Ryd( 2p)     0.00010       1.93003
   174    H   17  py     Ryd( 2p)     0.00026       2.36852
   175    H   17  pz     Ryd( 2p)     0.00020       2.08230

   176    H   18  S      Val( 1S)     0.28004       0.21528
   177    H   18  S      Ryd( 2S)     0.00189       0.52101
   178    H   18  px     Ryd( 2p)     0.00103       2.55468
   179    H   18  py     Ryd( 2p)     0.00065       1.90316
   180    H   18  pz     Ryd( 2p)     0.00080       1.85178

   181    H   19  S      Val( 1S)     0.42014       0.24501
   182    H   19  S      Ryd( 2S)     0.00124       0.50955
   183    H   19  px     Ryd( 2p)     0.00008       2.24069
   184    H   19  py     Ryd( 2p)     0.00034       2.54010
   185    H   19  pz     Ryd( 2p)     0.00010       1.86283

   186    H   20  S      Val( 1S)     0.40801       0.23823
   187    H   20  S      Ryd( 2S)     0.00097       0.52518
   188    H   20  px     Ryd( 2p)     0.00018       2.35968
   189    H   20  py     Ryd( 2p)     0.00023       2.40222
   190    H   20  pz     Ryd( 2p)     0.00014       1.84565


 Summary of Natural Population Analysis:                  
                                                          
                                       Natural Population 
                Natural  -----------------------------------------------
    Atom  No    Charge         Core      Valence    Rydberg      Total
 -----------------------------------------------------------------------
      C    1   -0.11319      0.99963     2.10670    0.00686     3.11319
      O    2   -0.28326      0.99981     3.27842    0.00502     4.28326
      C    3    0.15227      0.99930     1.83641    0.01201     2.84773
      C    4   -0.05553      0.99945     2.04802    0.00806     3.05553
      C    5   -0.09538      0.99945     2.08831    0.00761     3.09538
      C    6   -0.05561      0.99941     2.04767    0.00853     3.05561
      C    7   -0.01027      0.99952     2.00183    0.00892     3.01027
      O    8   -0.36991      0.99987     3.36478    0.00526     4.36991
      C    9    0.00033      0.99945     1.99259    0.00762     2.99967
      C   10   -0.14398      0.99946     2.13775    0.00677     3.14398
      H   11    0.08311      0.00000     0.41411    0.00278     0.41689
      H   12    0.08672      0.00000     0.41216    0.00112     0.41328
      H   13    0.08321      0.00000     0.41403    0.00276     0.41679
      H   14    0.08648      0.00000     0.41153    0.00199     0.41352
      H   15    0.09692      0.00000     0.40094    0.00214     0.40308
      H   16    0.07645      0.00000     0.42085    0.00270     0.42355
      H   17    0.07746      0.00000     0.42041    0.00212     0.42254
      H   18    0.21560      0.00000     0.28004    0.00436     0.28440
      H   19    0.07810      0.00000     0.42014    0.00176     0.42190
      H   20    0.09047      0.00000     0.40801    0.00152     0.40953
 =======================================================================
   * Total *    0.00000      9.99537    26.90471    0.09993    37.00000

                                 Natural Population      
 --------------------------------------------------------
   Core                       9.99537 ( 99.9537% of  10)
   Valence                   26.90471 ( 99.6471% of  27)
   Natural Minimal Basis     36.90007 ( 99.7299% of  37)
   Natural Rydberg Basis      0.09993 (  0.2701% of  37)
 --------------------------------------------------------

    Atom  No          Natural Electron Configuration
 ----------------------------------------------------------------------------
      C    1      [core]2S( 0.53)2p( 1.57)
      O    2      [core]2S( 0.78)2p( 2.49)
      C    3      [core]2S( 0.40)2p( 1.44)3p( 0.01)
      C    4      [core]2S( 0.45)2p( 1.60)3p( 0.01)
      C    5      [core]2S( 0.46)2p( 1.63)3p( 0.01)
      C    6      [core]2S( 0.43)2p( 1.62)3p( 0.01)
      C    7      [core]2S( 0.49)2p( 1.51)
      O    8      [core]2S( 0.84)2p( 2.53)
      C    9      [core]2S( 0.44)2p( 1.55)3p( 0.01)
      C   10      [core]2S( 0.46)2p( 1.68)
      H   11            1S( 0.41)
      H   12            1S( 0.41)
      H   13            1S( 0.41)
      H   14            1S( 0.41)
      H   15            1S( 0.40)
      H   16            1S( 0.42)
      H   17            1S( 0.42)
      H   18            1S( 0.28)
      H   19            1S( 0.42)
      H   20            1S( 0.41)


 NATURAL BOND ORBITAL ANALYSIS, beta spin orbitals:

                       Occupancies       Lewis Structure    Low   High
           Occ.    -------------------  -----------------   occ   occ
  Cycle   Thresh.   Lewis   Non-Lewis     CR  BD  3C  LP    (L)   (NL)   Dev
 =============================================================================
   1(1)    0.90    35.27246   1.72754     10  20   0   7     3      1    0.03
   2(2)    0.90    35.27246   1.72754     10  20   0   7     3      1    0.03
   3(1)    0.80    36.19787   0.80213     10  23   0   4     0      0    0.03
 -----------------------------------------------------------------------------

 Structure accepted: No low occupancy Lewis orbitals

 --------------------------------------------------------
   Core                      9.99537 ( 99.954% of  10)
   Valence Lewis            26.20250 ( 97.046% of  27)
  ==================       ============================
   Total Lewis              36.19787 ( 97.832% of  37)
  -----------------------------------------------------
   Valence non-Lewis         0.73142 (  1.977% of  37)
   Rydberg non-Lewis         0.07071 (  0.191% of  37)
  ==================       ============================
   Total non-Lewis           0.80213 (  2.168% of  37)
 --------------------------------------------------------


       (Occupancy)   Bond orbital/ Coefficients/ Hybrids
 ---------------------------------------------------------------------------------
     1. (0.99681) BD ( 1) C   1 - O   2  
                ( 32.52%)   0.5703* C   1 s( 22.68%)p 3.40( 77.04%)d 0.01(  0.28%)
                                            0.0002  0.4757  0.0236 -0.6414 -0.0050
                                           -0.5953 -0.0511  0.0441  0.0021  0.0453
                                           -0.0034 -0.0033  0.0020 -0.0271
                ( 67.48%)   0.8215* O   2 s( 28.70%)p 2.48( 71.23%)d 0.00(  0.06%)
                                            0.0000  0.5357  0.0079  0.6005  0.0204
                                            0.5911 -0.0099 -0.0429 -0.0003  0.0183
                                           -0.0011 -0.0019 -0.0113 -0.0132
     2. (0.99799) BD ( 1) C   1 - H  11  
                ( 59.26%)   0.7698* C   1 s( 26.17%)p 2.82( 73.78%)d 0.00(  0.05%)
                                            0.0001  0.5114 -0.0127 -0.0487  0.0163
                                            0.5109 -0.0014  0.6886 -0.0014 -0.0030
                                            0.0010  0.0182 -0.0070  0.0101
                ( 40.74%)   0.6383* H  11 s( 99.92%)p 0.00(  0.08%)
                                            0.9995 -0.0129  0.0032 -0.0167 -0.0231
     3. (0.99590) BD ( 1) C   1 - H  12  
                ( 58.89%)   0.7674* C   1 s( 25.01%)p 3.00( 74.94%)d 0.00(  0.05%)
                                           -0.0001  0.4999  0.0136  0.7579 -0.0151
                                           -0.4180  0.0009 -0.0067  0.0004 -0.0184
                                           -0.0001  0.0004  0.0111 -0.0093
                ( 41.11%)   0.6412* H  12 s( 99.92%)p 0.00(  0.08%)
                                            0.9996 -0.0012 -0.0241  0.0144  0.0002
     4. (0.99798) BD ( 1) C   1 - H  13  
                ( 59.27%)   0.7699* C   1 s( 26.16%)p 2.82( 73.79%)d 0.00(  0.05%)
                                            0.0001  0.5114 -0.0125 -0.0928  0.0163
                                            0.4536 -0.0013 -0.7233  0.0003 -0.0041
                                            0.0009 -0.0169 -0.0056  0.0126
                ( 40.73%)   0.6382* H  13 s( 99.92%)p 0.00(  0.08%)
                                            0.9995 -0.0125  0.0047 -0.0148  0.0242
     5. (0.99557) BD ( 1) O   2 - C   3  
                ( 69.52%)   0.8338* O   2 s( 37.43%)p 1.67( 62.51%)d 0.00(  0.06%)
                                           -0.0001 -0.6118  0.0005  0.7595  0.0091
                                           -0.2190  0.0025 -0.0164 -0.0004  0.0181
                                            0.0004 -0.0001 -0.0098  0.0131
                ( 30.48%)   0.5521* C   3 s( 23.34%)p 3.27( 76.37%)d 0.01(  0.30%)
                                            0.0001 -0.4829 -0.0142 -0.8480 -0.0308
                                            0.2051  0.0347  0.0203 -0.0004  0.0225
                                            0.0021 -0.0004 -0.0408  0.0279
     6. (0.98291) BD ( 1) C   3 - C   4  
                ( 51.29%)   0.7161* C   3 s( 37.60%)p 1.66( 62.36%)d 0.00(  0.04%)
                                           -0.0003  0.6132  0.0031 -0.4978  0.0392
                                           -0.6103 -0.0188  0.0387 -0.0007  0.0152
                                           -0.0010 -0.0014 -0.0053 -0.0114
                ( 48.71%)   0.6980* C   4 s( 34.90%)p 1.86( 65.04%)d 0.00(  0.05%)
                                            0.0002  0.5906  0.0130  0.5615  0.0401
                                            0.5764 -0.0012 -0.0364 -0.0013  0.0172
                                           -0.0014 -0.0015 -0.0015 -0.0154
     7. (0.98695) BD ( 1) C   3 - C  10  
                ( 50.16%)   0.7082* C   3 s( 38.77%)p 1.58( 61.20%)d 0.00(  0.03%)
                                           -0.0000  0.6226 -0.0088 -0.1701  0.0059
                                            0.7633  0.0055 -0.0206 -0.0003 -0.0062
                                            0.0000 -0.0010 -0.0133 -0.0113
                ( 49.84%)   0.7060* C  10 s( 34.77%)p 1.87( 65.18%)d 0.00(  0.04%)
                                            0.0000  0.5897  0.0044  0.3016  0.0267
                                           -0.7480 -0.0073  0.0253 -0.0007 -0.0109
                                            0.0001 -0.0012 -0.0119 -0.0135
     8. (0.85023) BD ( 2) C   3 - C  10  
                ( 47.33%)   0.6880* C   3 s(  0.00%)p 1.00( 99.97%)d 0.00(  0.03%)
                                           -0.0000 -0.0011 -0.0008  0.0331 -0.0004
                                            0.0352 -0.0007  0.9986 -0.0094  0.0001
                                           -0.0106  0.0141 -0.0011 -0.0004
                ( 52.67%)   0.7257* C  10 s(  0.00%)p 1.00( 99.97%)d 0.00(  0.03%)
                                           -0.0000 -0.0007 -0.0003  0.0321 -0.0003
                                            0.0462 -0.0007  0.9982 -0.0103 -0.0009
                                           -0.0030 -0.0172  0.0006  0.0013
     9. (0.98492) BD ( 1) C   4 - C   5  
                ( 49.50%)   0.7035* C   4 s( 37.23%)p 1.68( 62.72%)d 0.00(  0.05%)
                                           -0.0000  0.6100  0.0113 -0.7788 -0.0294
                                            0.1362 -0.0320  0.0177  0.0018 -0.0086
                                           -0.0008 -0.0002  0.0138 -0.0151
                ( 50.50%)   0.7107* C   5 s( 36.79%)p 1.72( 63.17%)d 0.00(  0.05%)
                                            0.0001  0.6064  0.0128  0.7713  0.0059
                                           -0.1860 -0.0402 -0.0237  0.0013 -0.0059
                                           -0.0013  0.0000  0.0165 -0.0132
    10. (0.84212) BD ( 2) C   4 - C   5  
                ( 49.07%)   0.7005* C   4 s(  0.00%)p 1.00( 99.96%)d 0.00(  0.04%)
                                            0.0000  0.0021 -0.0008  0.0299  0.0001
                                            0.0319 -0.0001  0.9988 -0.0055  0.0000
                                           -0.0148  0.0149 -0.0010 -0.0001
                ( 50.93%)   0.7136* C   5 s(  0.00%)p 1.00( 99.96%)d 0.00(  0.04%)
                                           -0.0000  0.0032 -0.0034  0.0355  0.0018
                                            0.0304 -0.0007  0.9986 -0.0131  0.0006
                                            0.0199  0.0029  0.0005 -0.0015
    11. (0.98847) BD ( 1) C   4 - H  14  
                ( 58.79%)   0.7668* C   4 s( 27.79%)p 2.60( 72.18%)d 0.00(  0.03%)
                                            0.0003 -0.5269  0.0146 -0.2729  0.0011
                                            0.8044  0.0099 -0.0164 -0.0001  0.0092
                                            0.0002  0.0007  0.0098  0.0125
                ( 41.21%)   0.6419* H  14 s( 99.93%)p 0.00(  0.07%)
                                           -0.9996 -0.0006  0.0094 -0.0257  0.0004
    12. (0.98276) BD ( 1) C   5 - C   6  
                ( 49.13%)   0.7009* C   5 s( 35.64%)p 1.80( 64.32%)d 0.00(  0.04%)
                                            0.0001  0.5970  0.0021 -0.2895 -0.0232
                                            0.7474 -0.0021 -0.0143 -0.0004 -0.0088
                                           -0.0002 -0.0009 -0.0128 -0.0131
                ( 50.87%)   0.7132* C   6 s( 34.53%)p 1.90( 65.44%)d 0.00(  0.03%)
                                           -0.0001  0.5876 -0.0008  0.2339 -0.0118
                                           -0.7738 -0.0126  0.0256  0.0012 -0.0088
                                            0.0002 -0.0018 -0.0108 -0.0119
    13. (0.98945) BD ( 1) C   5 - H  15  
                ( 59.96%)   0.7743* C   5 s( 27.48%)p 2.64( 72.49%)d 0.00(  0.04%)
                                            0.0003 -0.5240  0.0118  0.5643 -0.0010
                                            0.6364  0.0025 -0.0377  0.0017 -0.0150
                                            0.0011  0.0010  0.0023  0.0109
                ( 40.04%)   0.6328* H  15 s( 99.92%)p 0.00(  0.08%)
                                           -0.9996  0.0025 -0.0207 -0.0200 -0.0002
    14. (0.98695) BD ( 1) C   6 - C   7  
                ( 49.32%)   0.7023* C   6 s( 29.77%)p 2.36( 70.19%)d 0.00(  0.04%)
                                            0.0001  0.5456  0.0054 -0.8195  0.0034
                                            0.1681  0.0013  0.0454 -0.0009 -0.0069
                                           -0.0025  0.0003  0.0150 -0.0123
                ( 50.68%)   0.7119* C   7 s( 32.01%)p 2.12( 67.95%)d 0.00(  0.04%)
                                            0.0003  0.5658  0.0008  0.8000 -0.0142
                                           -0.1884  0.0032 -0.0610 -0.0021 -0.0087
                                           -0.0028  0.0002  0.0156 -0.0090
    15. (0.98309) BD ( 1) C   6 - C   9  
                ( 51.56%)   0.7181* C   6 s( 35.64%)p 1.80( 64.32%)d 0.00(  0.04%)
                                           -0.0001  0.5970  0.0001  0.5198 -0.0072
                                            0.6088  0.0175 -0.0458 -0.0020  0.0153
                                           -0.0013 -0.0006 -0.0021 -0.0124
                ( 48.44%)   0.6960* C   9 s( 36.58%)p 1.73( 63.37%)d 0.00(  0.05%)
                                            0.0001  0.6048  0.0038 -0.5574 -0.0290
                                           -0.5659  0.0034  0.0448 -0.0006  0.0161
                                           -0.0018 -0.0022 -0.0020 -0.0161
    16. (0.82488) BD ( 2) C   6 - C   9  
                ( 56.36%)   0.7507* C   6 s(  0.02%)p99.99( 99.96%)d 1.59(  0.03%)
                                           -0.0001 -0.0126  0.0017  0.0552 -0.0006
                                            0.0402  0.0005  0.9974 -0.0121  0.0001
                                            0.0139  0.0077 -0.0007 -0.0010
                ( 43.64%)   0.6606* C   9 s(  0.00%)p 1.00( 99.95%)d 0.00(  0.05%)
                                            0.0000 -0.0047 -0.0004  0.0325  0.0034
                                            0.0417 -0.0011  0.9983  0.0069 -0.0012
                                           -0.0054 -0.0205  0.0010  0.0018
    17. (0.99706) BD ( 1) C   7 - O   8  
                ( 31.80%)   0.5639* C   7 s( 21.03%)p 3.74( 78.68%)d 0.01(  0.29%)
                                            0.0000  0.4566  0.0421 -0.5018 -0.0255
                                           -0.6566 -0.0288 -0.3192 -0.0217  0.0400
                                            0.0189  0.0240 -0.0102 -0.0170
                ( 68.20%)   0.8258* O   8 s( 33.20%)p 2.01( 66.73%)d 0.00(  0.07%)
                                           -0.0001  0.5762  0.0045  0.4094  0.0051
                                            0.6386  0.0005  0.3032 -0.0008  0.0096
                                            0.0043  0.0185 -0.0129 -0.0066
    18. (0.99066) BD ( 1) C   7 - H  16  
                ( 58.50%)   0.7648* C   7 s( 23.33%)p 3.28( 76.61%)d 0.00(  0.06%)
                                           -0.0000  0.4828 -0.0132 -0.2496  0.0025
                                            0.1210  0.0055  0.8302 -0.0050 -0.0035
                                           -0.0110  0.0050  0.0017  0.0200
                ( 41.50%)   0.6442* H  16 s( 99.92%)p 0.00(  0.08%)
                                            0.9994 -0.0207  0.0030 -0.0051 -0.0279
    19. (0.99314) BD ( 1) C   7 - H  17  
                ( 58.58%)   0.7654* C   7 s( 23.75%)p 3.21( 76.20%)d 0.00(  0.05%)
                                           -0.0001  0.4872 -0.0088 -0.2099 -0.0043
                                            0.7174 -0.0068 -0.4509  0.0042 -0.0094
                                            0.0031 -0.0165 -0.0130 -0.0029
                ( 41.42%)   0.6436* H  17 s( 99.92%)p 0.00(  0.08%)
                                            0.9996 -0.0089  0.0019 -0.0238  0.0151
    20. (0.99488) BD ( 1) O   8 - H  18  
                ( 71.95%)   0.8483* O   8 s( 19.33%)p 4.17( 80.59%)d 0.00(  0.08%)
                                           -0.0002 -0.4390 -0.0233  0.8759  0.0345
                                           -0.0833  0.0122 -0.1742  0.0008  0.0158
                                            0.0150 -0.0052 -0.0160  0.0093
                ( 28.05%)   0.5296* H  18 s( 99.63%)p 0.00(  0.37%)
                                           -0.9972  0.0431 -0.0590  0.0045  0.0129
    21. (0.98368) BD ( 1) C   9 - C  10  
                ( 48.88%)   0.6992* C   9 s( 36.23%)p 1.76( 63.71%)d 0.00(  0.06%)
                                            0.0001  0.6016  0.0183  0.7854  0.0346
                                           -0.1333  0.0313 -0.0173 -0.0019 -0.0080
                                           -0.0009 -0.0005  0.0151 -0.0161
                ( 51.12%)   0.7150* C  10 s( 37.53%)p 1.66( 62.43%)d 0.00(  0.04%)
                                           -0.0001  0.6125  0.0121 -0.7700 -0.0094
                                            0.1724  0.0362  0.0172 -0.0017 -0.0041
                                           -0.0009 -0.0003  0.0151 -0.0135
    22. (0.98935) BD ( 1) C   9 - H  19  
                ( 57.99%)   0.7615* C   9 s( 27.09%)p 2.69( 72.88%)d 0.00(  0.04%)
                                           -0.0003  0.5203 -0.0117 -0.2617  0.0030
                                            0.8121  0.0124 -0.0229 -0.0013 -0.0079
                                           -0.0001 -0.0019 -0.0117 -0.0129
                ( 42.01%)   0.6481* H  19 s( 99.93%)p 0.00(  0.07%)
                                            0.9996  0.0010  0.0082 -0.0257  0.0012
    23. (0.98824) BD ( 1) C  10 - H  20  
                ( 59.14%)   0.7690* C  10 s( 27.61%)p 2.62( 72.36%)d 0.00(  0.03%)
                                           -0.0003  0.5253 -0.0115  0.5603 -0.0053
                                            0.6381  0.0141 -0.0472 -0.0003  0.0145
                                           -0.0013 -0.0015 -0.0019 -0.0113
                ( 40.86%)   0.6392* H  20 s( 99.92%)p 0.00(  0.08%)
                                            0.9996 -0.0002 -0.0173 -0.0214  0.0017
    24. (0.99962) CR ( 1) C   1           s(100.00%)p 0.00(  0.00%)
                                            1.0000 -0.0001 -0.0000  0.0002 -0.0000
                                           -0.0000  0.0000 -0.0000 -0.0000 -0.0000
                                            0.0000  0.0000  0.0000  0.0000
    25. (0.99981) CR ( 1) O   2           s(100.00%)p 0.00(  0.00%)
                                            1.0000 -0.0002  0.0000 -0.0000  0.0000
                                            0.0001 -0.0000 -0.0000  0.0000 -0.0000
                                            0.0000 -0.0000 -0.0000 -0.0000
    26. (0.99930) CR ( 1) C   3           s(100.00%)p 0.00(  0.00%)
                                            1.0000  0.0003  0.0000 -0.0001  0.0000
                                           -0.0002 -0.0000  0.0000 -0.0000  0.0000
                                           -0.0000 -0.0000  0.0000 -0.0000
    27. (0.99946) CR ( 1) C   4           s(100.00%)p 0.00(  0.00%)
                                            1.0000  0.0000 -0.0000 -0.0001 -0.0000
                                           -0.0003 -0.0000 -0.0000  0.0000 -0.0000
                                            0.0000 -0.0000 -0.0000 -0.0000
    28. (0.99945) CR ( 1) C   5           s(100.00%)p 0.00(  0.00%)
                                            1.0000  0.0000 -0.0000 -0.0002  0.0000
                                           -0.0003  0.0000  0.0000 -0.0000  0.0000
                                           -0.0000 -0.0000 -0.0000 -0.0000
    29. (0.99941) CR ( 1) C   6           s(100.00%)p 0.00(  0.00%)
                                            1.0000  0.0000 -0.0000  0.0002 -0.0000
                                           -0.0000  0.0000  0.0001 -0.0000  0.0000
                                            0.0000  0.0000 -0.0000 -0.0000
    30. (0.99952) CR ( 1) C   7           s(100.00%)p 0.00(  0.00%)
                                            1.0000 -0.0001 -0.0000 -0.0003  0.0000
                                            0.0002 -0.0000  0.0000  0.0000  0.0000
                                           -0.0000 -0.0000 -0.0000  0.0000
    31. (0.99987) CR ( 1) O   8           s(100.00%)p 0.00(  0.00%)
                                            1.0000 -0.0000 -0.0000  0.0002  0.0000
                                            0.0000  0.0000  0.0000 -0.0000  0.0000
                                            0.0000  0.0000 -0.0000  0.0000
    32. (0.99946) CR ( 1) C   9           s(100.00%)p 0.00(  0.00%)
                                            1.0000  0.0000 -0.0000 -0.0001  0.0000
                                            0.0004  0.0000 -0.0001 -0.0000 -0.0000
                                            0.0000  0.0000 -0.0000 -0.0000
    33. (0.99946) CR ( 1) C  10           s(100.00%)p 0.00(  0.00%)
                                            1.0000  0.0002 -0.0000  0.0001 -0.0000
                                            0.0002  0.0000 -0.0000 -0.0000  0.0000
                                           -0.0000 -0.0000  0.0000 -0.0000
    34. (0.98003) LP ( 1) O   2           s( 33.85%)p 1.95( 66.11%)d 0.00(  0.04%)
                                            0.0002  0.5818 -0.0035  0.2456 -0.0059
                                           -0.7748  0.0070  0.0202 -0.0001  0.0092
                                           -0.0004  0.0007  0.0145  0.0079
    35. (0.92917) LP ( 2) O   2           s(  0.00%)p 1.00( 99.95%)d 0.00(  0.05%)
                                           -0.0000  0.0013 -0.0000  0.0333 -0.0001
                                            0.0375 -0.0001  0.9985 -0.0027  0.0005
                                           -0.0061  0.0210 -0.0010 -0.0010
    36. (0.99047) LP ( 1) O   8           s( 46.66%)p 1.14( 53.31%)d 0.00(  0.03%)
                                            0.0000  0.6830 -0.0119  0.1978 -0.0005
                                           -0.5163  0.0061 -0.4767  0.0055  0.0090
                                            0.0060 -0.0119  0.0090 -0.0027
    37. (0.97884) LP ( 2) O   8           s(  0.85%)p99.99( 99.10%)d 0.06(  0.05%)
                                           -0.0000  0.0921 -0.0012  0.1528 -0.0029
                                           -0.5637  0.0099  0.8060 -0.0135  0.0082
                                           -0.0059  0.0075  0.0085  0.0169
    38. (0.00147) RY*( 1) C   1           s( 24.80%)p 1.99( 49.36%)d 1.04( 25.84%)
                                            0.0000 -0.0039  0.4980 -0.0030 -0.6624
                                            0.0457 -0.2276 -0.0017  0.0303 -0.0381
                                           -0.0163  0.0192  0.5044 -0.0435
    39. (0.00084) RY*( 2) C   1           s(  0.13%)p99.99( 99.07%)d 5.99(  0.80%)
                                           -0.0000  0.0270 -0.0247 -0.0392 -0.3239
                                           -0.0220  0.9398  0.0017 -0.0247 -0.0816
                                            0.0178  0.0212  0.0212  0.0115
    40. (0.00081) RY*( 3) C   1           s(  0.00%)p 1.00(  0.12%)d99.99( 99.88%)
                                            0.0000 -0.0006  0.0015  0.0003  0.0095
                                           -0.0003 -0.0196 -0.0186  0.0188  0.0517
                                            0.6657  0.7383 -0.0093 -0.0884
    41. (0.00021) RY*( 4) C   1           s(  4.81%)p 4.36( 20.97%)d15.44( 74.22%)
                                            0.0000 -0.0028  0.2192  0.0149 -0.4437
                                            0.0171 -0.1090 -0.0011  0.0219  0.1881
                                            0.0161 -0.0417 -0.8384 -0.0433
    42. (0.00018) RY*( 5) C   1           s(  0.00%)p 1.00( 96.15%)d 0.04(  3.85%)
                                            0.0000  0.0001  0.0043 -0.0001  0.0365
                                           -0.0001  0.0385 -0.0017  0.9791 -0.0045
                                           -0.1568  0.1174 -0.0076  0.0014
    43. (0.00003) RY*( 6) C   1           s( 39.02%)p 0.35( 13.50%)d 1.22( 47.49%)
    44. (0.00000) RY*( 7) C   1           s( 29.13%)p 0.59( 17.30%)d 1.84( 53.57%)
    45. (0.00000) RY*( 8) C   1           s(  0.01%)p 1.00(  3.85%)d25.00( 96.15%)
    46. (0.00000) RY*( 9) C   1           s(  2.08%)p 0.07(  0.15%)d46.94( 97.77%)
    47. (0.00136) RY*( 1) O   2           s( 18.21%)p 3.98( 72.46%)d 0.51(  9.33%)
                                            0.0000 -0.0068  0.4266 -0.0087  0.1739
                                           -0.0126 -0.8327  0.0008  0.0272  0.1753
                                           -0.0180 -0.0002  0.2428 -0.0577
    48. (0.00108) RY*( 2) O   2           s(  0.00%)p 1.00( 97.19%)d 0.03(  2.81%)
                                           -0.0000  0.0000  0.0015 -0.0000  0.0325
                                           -0.0000  0.0397 -0.0010  0.9845  0.0027
                                           -0.0613  0.1557 -0.0082 -0.0072
    49. (0.00018) RY*( 3) O   2           s(  0.25%)p99.99( 65.53%)d99.99( 34.22%)
                                            0.0000 -0.0036  0.0494  0.0026  0.7793
                                           -0.0052  0.2161  0.0001 -0.0347 -0.4282
                                           -0.0077  0.0201  0.3814 -0.1140
    50. (0.00014) RY*( 4) O   2           s(  0.00%)p 1.00(  0.08%)d99.99( 99.92%)
                                           -0.0000  0.0000  0.0060 -0.0001 -0.0051
                                           -0.0001  0.0009 -0.0016 -0.0277 -0.0406
                                           -0.9746 -0.2052 -0.0270  0.0700
    51. (0.00005) RY*( 5) O   2           s( 79.07%)p 0.20( 15.48%)d 0.07(  5.45%)
    52. (0.00004) RY*( 6) O   2           s(  2.16%)p14.99( 32.41%)d30.26( 65.43%)
    53. (0.00000) RY*( 7) O   2           s(  0.00%)p 1.00(  2.78%)d34.98( 97.22%)
    54. (0.00000) RY*( 8) O   2           s(  0.07%)p99.99( 12.66%)d99.99( 87.27%)
    55. (0.00001) RY*( 9) O   2           s(  0.25%)p 6.37(  1.60%)d99.99( 98.15%)
    56. (0.00356) RY*( 1) C   3           s(  1.24%)p77.36( 96.20%)d 2.05(  2.55%)
                                           -0.0000 -0.0450  0.1020 -0.0143  0.6575
                                            0.0354 -0.7268 -0.0010  0.0040  0.1515
                                           -0.0046 -0.0041 -0.0485  0.0142
    57. (0.00251) RY*( 2) C   3           s(  2.68%)p31.32( 83.79%)d 5.06( 13.54%)
                                           -0.0000 -0.0076  0.1634  0.0193  0.6250
                                            0.0058  0.6668 -0.0005 -0.0460  0.3654
                                           -0.0126 -0.0136 -0.0194  0.0335
    58. (0.00101) RY*( 3) C   3           s( 71.08%)p 0.07(  4.77%)d 0.34( 24.14%)
                                            0.0000 -0.0017  0.8431 -0.0253 -0.2031
                                            0.0143 -0.0671  0.0043  0.0332  0.1344
                                            0.1550 -0.0734  0.4234 -0.1213
    59. (0.00097) RY*( 4) C   3           s(  2.86%)p 0.49(  1.39%)d33.50( 95.75%)
                                            0.0000 -0.0002  0.1691 -0.0056 -0.0468
                                            0.0022 -0.0167 -0.0153 -0.1057  0.0050
                                           -0.9137  0.3479  0.0402  0.0027
    60. (0.00054) RY*( 5) C   3           s(  0.00%)p 1.00( 67.00%)d 0.49( 33.00%)
                                            0.0000  0.0003 -0.0000  0.0003 -0.0296
                                           -0.0001 -0.0319 -0.0010 -0.8174 -0.0225
                                           -0.1162 -0.5603  0.0102  0.0448
    61. (0.00035) RY*( 6) C   3           s(  0.02%)p99.99( 31.76%)d99.99( 68.22%)
                                           -0.0000  0.0003  0.0155  0.0003 -0.0227
                                           -0.0006 -0.0188 -0.0121 -0.5626  0.0397
                                            0.3510  0.7426 -0.0329 -0.0694
    62. (0.00028) RY*( 7) C   3           s( 20.29%)p 0.02(  0.41%)d 3.91( 79.30%)
                                           -0.0000  0.0072  0.4504  0.0240 -0.0468
                                           -0.0121  0.0306  0.0001  0.0172 -0.2220
                                            0.0297 -0.0374 -0.8610 -0.0009
    63. (0.00010) RY*( 8) C   3           s(  0.85%)p17.33( 14.75%)d99.14( 84.39%)
                                            0.0000 -0.0224  0.0895 -0.0347  0.3569
                                            0.0034  0.1358  0.0011 -0.0231 -0.8730
                                            0.0174  0.0332  0.2550 -0.1239
    64. (0.00002) RY*( 9) C   3           s(  1.28%)p 0.02(  0.02%)d77.28( 98.70%)
    65. (0.00262) RY*( 1) C   4           s(  0.08%)p99.99( 95.70%)d50.97(  4.22%)
                                            0.0000  0.0231 -0.0172  0.0078 -0.5653
                                            0.0128  0.7982 -0.0006 -0.0109 -0.1304
                                            0.0073 -0.0030 -0.1559 -0.0286
    66. (0.00142) RY*( 2) C   4           s(  0.03%)p99.99( 97.82%)d65.89(  2.14%)
                                            0.0000  0.0091  0.0156 -0.0467  0.8146
                                           -0.0163  0.5580  0.0016 -0.0289 -0.1407
                                           -0.0088  0.0018  0.0242 -0.0309
    67. (0.00055) RY*( 3) C   4           s(  2.77%)p34.03( 94.28%)d 1.07(  2.95%)
                                           -0.0000 -0.0013  0.1664 -0.0000 -0.0212
                                           -0.0040 -0.0205 -0.0031 -0.9705  0.0139
                                           -0.0336 -0.1674  0.0094  0.0080
    68. (0.00047) RY*( 4) C   4           s( 94.51%)p 0.03(  2.77%)d 0.03(  2.72%)
                                           -0.0000 -0.0070  0.9722  0.0045 -0.0185
                                           -0.0222  0.0375  0.0026  0.1594  0.1322
                                            0.0620  0.0389  0.0394 -0.0528
    69. (0.00026) RY*( 5) C   4           s(  0.42%)p 1.97(  0.83%)d99.99( 98.75%)
                                           -0.0000 -0.0006  0.0649  0.0003 -0.0083
                                           -0.0016 -0.0022 -0.0096  0.0902 -0.0294
                                           -0.9548 -0.2660 -0.0215  0.0618
    70. (0.00006) RY*( 6) C   4           s(  1.75%)p 1.71(  3.00%)d54.39( 95.25%)
    71. (0.00001) RY*( 7) C   4           s(  0.00%)p 1.00(  2.39%)d40.88( 97.61%)
    72. (0.00002) RY*( 8) C   4           s(  0.43%)p 5.41(  2.33%)d99.99( 97.23%)
    73. (0.00000) RY*( 9) C   4           s(  0.08%)p12.06(  0.98%)d99.99( 98.94%)
    74. (0.00291) RY*( 1) C   5           s(  1.90%)p49.10( 93.09%)d 2.64(  5.01%)
                                            0.0000 -0.0211  0.1361 -0.0102 -0.8365
                                           -0.0160 -0.4757  0.0034  0.0682 -0.2172
                                            0.0076  0.0027  0.0480  0.0238
    75. (0.00156) RY*( 2) C   5           s(  3.35%)p28.15( 94.40%)d 0.67(  2.24%)
                                           -0.0000  0.0171  0.1823  0.0256 -0.4674
                                           -0.0139  0.8505  0.0022  0.0372  0.0834
                                           -0.0163  0.0009  0.1185 -0.0338
    76. (0.00057) RY*( 3) C   5           s(  4.43%)p14.64( 64.90%)d 6.92( 30.66%)
                                            0.0000  0.0002  0.2106 -0.0053  0.1040
                                            0.0003 -0.0203  0.0165  0.7984  0.0049
                                           -0.3290  0.4398 -0.0702 -0.0030
    77. (0.00038) RY*( 4) C   5           s( 87.90%)p 0.09(  7.98%)d 0.05(  4.12%)
                                            0.0000 -0.0046  0.9375 -0.0186  0.1980
                                           -0.0043 -0.0662 -0.0001 -0.1894 -0.1100
                                            0.0709 -0.1110 -0.0603 -0.0899
    78. (0.00026) RY*( 5) C   5           s(  0.00%)p 1.00( 28.86%)d 2.47( 71.14%)
                                           -0.0000  0.0014  0.0002 -0.0008  0.0371
                                            0.0003  0.0055 -0.0060  0.5358  0.0372
                                            0.7167 -0.4428  0.0159  0.0066
    79. (0.00006) RY*( 6) C   5           s(  0.52%)p 4.31(  2.23%)d99.99( 97.25%)
    80. (0.00003) RY*( 7) C   5           s(  1.49%)p 2.74(  4.07%)d63.58( 94.44%)
    81. (0.00001) RY*( 8) C   5           s(  0.14%)p25.68(  3.61%)d99.99( 96.24%)
    82. (0.00001) RY*( 9) C   5           s(  0.37%)p 2.44(  0.91%)d99.99( 98.72%)
    83. (0.00294) RY*( 1) C   6           s(  4.60%)p19.74( 90.82%)d 1.00(  4.58%)
                                            0.0000  0.0061  0.2144  0.0117  0.8848
                                           -0.0105  0.3320  0.0018  0.1218 -0.1613
                                           -0.0257  0.0062  0.1368 -0.0192
    84. (0.00215) RY*( 2) C   6           s(  6.29%)p14.25( 89.55%)d 0.66(  4.16%)
                                           -0.0000  0.0043  0.2507  0.0106  0.2705
                                            0.0138 -0.9014 -0.0021 -0.0981  0.0549
                                            0.0039  0.0048  0.1930 -0.0358
    85. (0.00140) RY*( 3) C   6           s( 17.07%)p 4.43( 75.67%)d 0.43(  7.26%)
                                            0.0000 -0.0038  0.4131 -0.0005 -0.0520
                                           -0.0045  0.1793 -0.0144 -0.8495 -0.0828
                                            0.2422 -0.0025 -0.0515 -0.0667
    86. (0.00057) RY*( 4) C   6           s( 68.30%)p 0.37( 25.49%)d 0.09(  6.21%)
                                            0.0000 -0.0043  0.8264 -0.0030 -0.2396
                                           -0.0004  0.0791  0.0044  0.4373  0.1199
                                            0.0160 -0.1270 -0.1769 -0.0007
    87. (0.00030) RY*( 5) C   6           s(  0.78%)p 0.45(  0.35%)d99.99( 98.87%)
                                            0.0000  0.0001  0.0884 -0.0014 -0.0135
                                           -0.0026  0.0157 -0.0077  0.0549  0.1036
                                            0.0461  0.9848 -0.0588 -0.0494
    88. (0.00011) RY*( 6) C   6           s(  0.80%)p 7.86(  6.32%)d99.99( 92.88%)
                                            0.0000  0.0001  0.0896 -0.0026  0.0332
                                           -0.0083  0.0683  0.0097 -0.2392  0.3645
                                           -0.8838  0.0119 -0.0287  0.1179
    89. (0.00008) RY*( 7) C   6           s(  1.02%)p 3.63(  3.70%)d93.52( 95.28%)
    90. (0.00008) RY*( 8) C   6           s(  1.07%)p 7.34(  7.87%)d84.84( 91.05%)
    91. (0.00002) RY*( 9) C   6           s(  0.12%)p 2.78(  0.32%)d99.99( 99.56%)
    92. (0.00234) RY*( 1) C   7           s(  8.52%)p10.28( 87.62%)d 0.45(  3.86%)
                                            0.0000 -0.0141  0.2916  0.0171 -0.0293
                                            0.0215 -0.9347  0.0227 -0.0211 -0.1272
                                            0.1267 -0.0405  0.0664 -0.0178
    93. (0.00151) RY*( 2) C   7           s( 32.64%)p 1.13( 36.85%)d 0.93( 30.50%)
                                            0.0000  0.0060  0.5713  0.0010  0.5590
                                            0.0191  0.1752  0.0006 -0.1581  0.2228
                                            0.0081 -0.0937  0.4958 -0.0277
    94. (0.00079) RY*( 3) C   7           s(  0.24%)p66.55( 15.74%)d99.99( 84.02%)
                                            0.0000 -0.0043  0.0484  0.0042  0.0311
                                           -0.0007 -0.0800  0.0074 -0.3873  0.1230
                                           -0.6444 -0.3733 -0.3241 -0.4067
    95. (0.00061) RY*( 4) C   7           s(  2.97%)p10.26( 30.51%)d22.37( 66.51%)
                                            0.0000 -0.0047  0.1724  0.0024 -0.2970
                                            0.0106  0.0877  0.0285  0.4564  0.3069
                                            0.3487 -0.4391 -0.0045 -0.5065
    96. (0.00042) RY*( 5) C   7           s(  8.05%)p 7.81( 62.89%)d 3.61( 29.05%)
                                            0.0000 -0.0234  0.2828  0.0259 -0.4949
                                            0.0476  0.0919  0.0189 -0.6101  0.3548
                                            0.2954  0.2484 -0.1106  0.0589
    97. (0.00017) RY*( 6) C   7           s( 16.74%)p 1.00( 16.79%)d 3.97( 66.48%)
                                           -0.0000  0.0044  0.4091  0.0205  0.3489
                                            0.0060  0.0747  0.0103  0.2000 -0.0402
                                            0.1541  0.2129 -0.7701  0.0326
    98. (0.00001) RY*( 7) C   7           s( 20.10%)p 0.91( 18.31%)d 3.06( 61.59%)
    99. (0.00001) RY*( 8) C   7           s(  4.56%)p 4.19( 19.08%)d16.76( 76.36%)
   100. (0.00001) RY*( 9) C   7           s(  6.07%)p 2.10( 12.76%)d13.38( 81.17%)
   101. (0.00068) RY*( 1) O   8           s(  0.04%)p99.99( 90.82%)d99.99(  9.15%)
                                           -0.0000  0.0006  0.0192 -0.0040 -0.0503
                                            0.0063  0.4280 -0.0096 -0.8499  0.0620
                                           -0.1229 -0.1733 -0.1128 -0.1725
   102. (0.00065) RY*( 2) O   8           s( 32.81%)p 1.65( 54.27%)d 0.39( 12.92%)
                                            0.0000  0.0023  0.5728  0.0023  0.5815
                                           -0.0054 -0.3971 -0.0011 -0.2165  0.1044
                                            0.0301 -0.1009  0.3087 -0.1093
   103. (0.00011) RY*( 3) O   8           s( 59.69%)p 0.61( 36.23%)d 0.07(  4.08%)
                                            0.0000 -0.0068  0.7726  0.0175 -0.2736
                                           -0.0052  0.4804 -0.0122  0.2371  0.0082
                                           -0.0633  0.1192 -0.0409  0.1443
   104. (0.00003) RY*( 4) O   8           s(  3.53%)p23.42( 82.65%)d 3.92( 13.82%)
   105. (0.00001) RY*( 5) O   8           s(  0.01%)p99.99( 10.10%)d99.99( 89.89%)
   106. (0.00000) RY*( 6) O   8           s(  0.38%)p 9.04(  3.45%)d99.99( 96.17%)
   107. (0.00000) RY*( 7) O   8           s(  0.01%)p 1.00(  7.19%)d12.91( 92.80%)
   108. (0.00001) RY*( 8) O   8           s(  3.27%)p 3.05(  9.97%)d26.54( 86.76%)
   109. (0.00000) RY*( 9) O   8           s(  0.22%)p25.10(  5.59%)d99.99( 94.18%)
   110. (0.00268) RY*( 1) C   9           s(  1.39%)p66.70( 93.02%)d 4.00(  5.58%)
                                            0.0000 -0.0226  0.1159 -0.0026 -0.4094
                                            0.0081  0.8732  0.0023 -0.0080  0.1356
                                           -0.0028  0.0131  0.1913  0.0260
   111. (0.00125) RY*( 2) C   9           s(  1.24%)p77.64( 96.39%)d 1.90(  2.37%)
                                            0.0000  0.0147  0.1104  0.0413 -0.8809
                                            0.0152 -0.4266  0.0005  0.0628 -0.1219
                                            0.0155  0.0153  0.0882 -0.0235
   112. (0.00045) RY*( 3) C   9           s( 85.67%)p 0.13( 10.83%)d 0.04(  3.49%)
                                            0.0000 -0.0076  0.9256 -0.0193  0.1544
                                            0.0118 -0.0523 -0.0051  0.2849  0.0343
                                           -0.1242 -0.1197  0.0094 -0.0627
   113. (0.00038) RY*( 4) C   9           s(  8.31%)p10.45( 86.79%)d 0.59(  4.90%)
                                            0.0000 -0.0033  0.2882 -0.0038 -0.0025
                                            0.0050 -0.0571  0.0096 -0.9298  0.0249
                                           -0.1146  0.1838  0.0140 -0.0358
   114. (0.00032) RY*( 5) C   9           s(  2.23%)p 0.07(  0.15%)d43.69( 97.61%)
                                            0.0000 -0.0012  0.1495 -0.0027  0.0355
                                            0.0022 -0.0101  0.0118  0.0007  0.0766
                                            0.9277  0.3164 -0.0184 -0.0965
   115. (0.00005) RY*( 6) C   9           s(  0.14%)p18.24(  2.52%)d99.99( 97.34%)
   116. (0.00003) RY*( 7) C   9           s(  0.64%)p 6.76(  4.30%)d99.99( 95.07%)
   117. (0.00000) RY*( 8) C   9           s(  0.00%)p 1.00(  5.19%)d18.25( 94.80%)
   118. (0.00000) RY*( 9) C   9           s(  0.48%)p 1.86(  0.89%)d99.99( 98.63%)
   119. (0.00209) RY*( 1) C  10           s(  0.47%)p99.99( 94.10%)d11.55(  5.43%)
                                            0.0000  0.0219  0.0650 -0.0084 -0.6611
                                           -0.0052 -0.7070  0.0005  0.0637  0.2286
                                           -0.0126 -0.0102  0.0091 -0.0414
   120. (0.00120) RY*( 2) C  10           s(  0.20%)p99.99( 98.08%)d 8.76(  1.73%)
                                            0.0000  0.0109  0.0430 -0.0214  0.7317
                                            0.0307 -0.6660 -0.0008  0.0209  0.0285
                                           -0.0027 -0.0008  0.1266 -0.0204
   121. (0.00056) RY*( 3) C  10           s( 95.86%)p 0.02(  1.53%)d 0.03(  2.61%)
                                           -0.0000 -0.0060  0.9791  0.0156 -0.0067
                                            0.0103  0.0387 -0.0016 -0.1159 -0.1481
                                            0.0237  0.0101 -0.0430 -0.0403
   122. (0.00050) RY*( 4) C  10           s(  1.26%)p75.45( 94.78%)d 3.15(  3.96%)
                                           -0.0000 -0.0009  0.1121  0.0022  0.0268
                                            0.0009  0.0672  0.0065  0.9709 -0.0257
                                           -0.0380 -0.1933  0.0054  0.0108
   123. (0.00030) RY*( 5) C  10           s(  0.04%)p27.39(  0.98%)d99.99( 98.99%)
                                           -0.0000 -0.0001  0.0189  0.0004  0.0071
                                            0.0007  0.0047  0.0101  0.0980 -0.0095
                                           -0.7493  0.6525 -0.0503 -0.0088
   124. (0.00005) RY*( 6) C  10           s(  2.06%)p 2.45(  5.05%)d45.07( 92.89%)
   125. (0.00005) RY*( 7) C  10           s(  0.14%)p11.87(  1.68%)d99.99( 98.18%)
   126. (0.00001) RY*( 8) C  10           s(  0.00%)p 1.00(  2.98%)d32.59( 97.02%)
   127. (0.00000) RY*( 9) C  10           s(  0.07%)p13.01(  0.89%)d99.99( 99.05%)
   128. (0.00224) RY*( 1) H  11           s( 99.36%)p 0.01(  0.64%)
                                            0.0134  0.9967  0.0408  0.0657 -0.0207
   129. (0.00013) RY*( 2) H  11           s(  0.04%)p99.99( 99.96%)
                                           -0.0016  0.0201  0.6797 -0.5885  0.4372
   130. (0.00006) RY*( 3) H  11           s(  0.30%)p99.99( 99.70%)
   131. (0.00002) RY*( 4) H  11           s(  0.38%)p99.99( 99.62%)
   132. (0.00059) RY*( 1) H  12           s( 98.57%)p 0.01(  1.43%)
                                            0.0046  0.9928  0.1074 -0.0527 -0.0000
   133. (0.00013) RY*( 2) H  12           s(  0.00%)p 1.00(100.00%)
                                            0.0000  0.0011 -0.0310 -0.0417 -0.9986
   134. (0.00005) RY*( 3) H  12           s(  0.55%)p99.99( 99.45%)
   135. (0.00001) RY*( 4) H  12           s(  0.96%)p99.99( 99.04%)
   136. (0.00222) RY*( 1) H  13           s( 99.35%)p 0.01(  0.65%)
                                            0.0129  0.9966  0.0424  0.0677  0.0129
   137. (0.00013) RY*( 2) H  13           s(  0.04%)p99.99( 99.96%)
                                           -0.0016  0.0203  0.6516 -0.6248 -0.4296
   138. (0.00006) RY*( 3) H  13           s(  0.31%)p99.99( 99.69%)
   139. (0.00002) RY*( 4) H  13           s(  0.39%)p99.99( 99.61%)
   140. (0.00148) RY*( 1) H  14           s( 99.24%)p 0.01(  0.76%)
                                            0.0018  0.9962  0.0337 -0.0805  0.0001
   141. (0.00010) RY*( 2) H  14           s(  0.00%)p 1.00(100.00%)
   142. (0.00005) RY*( 3) H  14           s(  0.04%)p99.99( 99.96%)
   143. (0.00003) RY*( 4) H  14           s(  0.80%)p99.99( 99.20%)
   144. (0.00159) RY*( 1) H  15           s( 99.26%)p 0.01(  0.74%)
                                            0.0046  0.9963 -0.0847 -0.0157 -0.0006
   145. (0.00011) RY*( 2) H  15           s(  0.02%)p99.99( 99.98%)
                                           -0.0022  0.0126  0.1510 -0.0555  0.9869
   146. (0.00006) RY*( 3) H  15           s(  0.24%)p99.99( 99.76%)
   147. (0.00003) RY*( 4) H  15           s(  0.56%)p99.99( 99.44%)
   148. (0.00209) RY*( 1) H  16           s( 98.67%)p 0.01(  1.33%)
                                            0.0215  0.9931 -0.1123  0.0195  0.0171
   149. (0.00013) RY*( 2) H  16           s(  0.67%)p99.99( 99.33%)
                                            0.0068  0.0815  0.6674 -0.6403  0.3712
   150. (0.00007) RY*( 3) H  16           s(  0.57%)p99.99( 99.43%)
   151. (0.00002) RY*( 4) H  16           s(  0.18%)p99.99( 99.82%)
   152. (0.00160) RY*( 1) H  17           s( 98.89%)p 0.01(  1.11%)
                                            0.0100  0.9944 -0.0807  0.0610  0.0287
   153. (0.00011) RY*( 2) H  17           s(  0.71%)p99.99( 99.29%)
                                            0.0062  0.0840  0.6091 -0.2055 -0.7613
   154. (0.00007) RY*( 3) H  17           s(  0.16%)p99.99( 99.84%)
   155. (0.00002) RY*( 4) H  17           s(  0.31%)p99.99( 99.69%)
   156. (0.00155) RY*( 1) H  18           s( 93.47%)p 0.07(  6.53%)
                                            0.0483  0.9656 -0.1537 -0.1452 -0.1436
   157. (0.00087) RY*( 2) H  18           s(  0.30%)p99.99( 99.70%)
                                            0.0035  0.0544  0.1146 -0.5648  0.8154
   158. (0.00050) RY*( 3) H  18           s(  4.74%)p20.10( 95.26%)
                                            0.0137  0.2173  0.1054  0.8112  0.5325
   159. (0.00001) RY*( 4) H  18           s(  1.87%)p52.62( 98.13%)
   160. (0.00125) RY*( 1) H  19           s( 98.96%)p 0.01(  1.04%)
                                            0.0016  0.9948 -0.0451  0.0898  0.0159
   161. (0.00010) RY*( 2) H  19           s(  0.03%)p99.99( 99.97%)
                                            0.0006  0.0177 -0.0218 -0.0291 -0.9992
   162. (0.00005) RY*( 3) H  19           s(  0.01%)p99.99( 99.99%)
   163. (0.00003) RY*( 4) H  19           s(  1.06%)p93.05( 98.94%)
   164. (0.00098) RY*( 1) H  20           s( 98.83%)p 0.01(  1.17%)
                                            0.0030  0.9941  0.0919  0.0566 -0.0055
   165. (0.00014) RY*( 2) H  20           s(  0.00%)p 1.00(100.00%)
                                            0.0001  0.0003 -0.0384 -0.0398 -0.9985
   166. (0.00005) RY*( 3) H  20           s(  0.26%)p99.99( 99.74%)
   167. (0.00003) RY*( 4) H  20           s(  0.99%)p99.99( 99.01%)
   168. (0.00513) BD*( 1) C   1 - O   2  
                ( 67.48%)   0.8215* C   1 s( 22.68%)p 3.40( 77.04%)d 0.01(  0.28%)
                                            0.0002  0.4757  0.0236 -0.6414 -0.0050
                                           -0.5953 -0.0511  0.0441  0.0021  0.0453
                                           -0.0034 -0.0033  0.0020 -0.0271
                ( 32.52%)  -0.5703* O   2 s( 28.70%)p 2.48( 71.23%)d 0.00(  0.06%)
                                            0.0000  0.5357  0.0079  0.6005  0.0204
                                            0.5911 -0.0099 -0.0429 -0.0003  0.0183
                                           -0.0011 -0.0019 -0.0113 -0.0132
   169. (0.01330) BD*( 1) C   1 - H  11  
                ( 40.74%)   0.6383* C   1 s( 26.17%)p 2.82( 73.78%)d 0.00(  0.05%)
                                           -0.0001 -0.5114  0.0127  0.0487 -0.0163
                                           -0.5109  0.0014 -0.6886  0.0014  0.0030
                                           -0.0010 -0.0182  0.0070 -0.0101
                ( 59.26%)  -0.7698* H  11 s( 99.92%)p 0.00(  0.08%)
                                           -0.9995  0.0129 -0.0032  0.0167  0.0231
   170. (0.00520) BD*( 1) C   1 - H  12  
                ( 41.11%)   0.6412* C   1 s( 25.01%)p 3.00( 74.94%)d 0.00(  0.05%)
                                            0.0001 -0.4999 -0.0136 -0.7579  0.0151
                                            0.4180 -0.0009  0.0067 -0.0004  0.0184
                                            0.0001 -0.0004 -0.0111  0.0093
                ( 58.89%)  -0.7674* H  12 s( 99.92%)p 0.00(  0.08%)
                                           -0.9996  0.0012  0.0241 -0.0144 -0.0002
   171. (0.01329) BD*( 1) C   1 - H  13  
                ( 40.73%)   0.6382* C   1 s( 26.16%)p 2.82( 73.79%)d 0.00(  0.05%)
                                           -0.0001 -0.5114  0.0125  0.0928 -0.0163
                                           -0.4536  0.0013  0.7233 -0.0003  0.0041
                                           -0.0009  0.0169  0.0056 -0.0126
                ( 59.27%)  -0.7699* H  13 s( 99.92%)p 0.00(  0.08%)
                                           -0.9995  0.0125 -0.0047  0.0148 -0.0242
   172. (0.01624) BD*( 1) O   2 - C   3  
                ( 30.48%)   0.5521* O   2 s( 37.43%)p 1.67( 62.51%)d 0.00(  0.06%)
                                            0.0001  0.6118 -0.0005 -0.7595 -0.0091
                                            0.2190 -0.0025  0.0164  0.0004 -0.0181
                                           -0.0004  0.0001  0.0098 -0.0131
                ( 69.52%)  -0.8338* C   3 s( 23.34%)p 3.27( 76.37%)d 0.01(  0.30%)
                                           -0.0001  0.4829  0.0142  0.8480  0.0308
                                           -0.2051 -0.0347 -0.0203  0.0004 -0.0225
                                           -0.0021  0.0004  0.0408 -0.0279
   173. (0.01267) BD*( 1) C   3 - C   4  
                ( 48.71%)   0.6980* C   3 s( 37.60%)p 1.66( 62.36%)d 0.00(  0.04%)
                                            0.0003 -0.6132 -0.0031  0.4978 -0.0392
                                            0.6103  0.0188 -0.0387  0.0007 -0.0152
                                            0.0010  0.0014  0.0053  0.0114
                ( 51.29%)  -0.7161* C   4 s( 34.90%)p 1.86( 65.04%)d 0.00(  0.05%)
                                           -0.0002 -0.5906 -0.0130 -0.5615 -0.0401
                                           -0.5764  0.0012  0.0364  0.0013 -0.0172
                                            0.0014  0.0015  0.0015  0.0154
   174. (0.01558) BD*( 1) C   3 - C  10  
                ( 49.84%)   0.7060* C   3 s( 38.77%)p 1.58( 61.20%)d 0.00(  0.03%)
                                            0.0000 -0.6226  0.0088  0.1701 -0.0059
                                           -0.7633 -0.0055  0.0206  0.0003  0.0062
                                           -0.0000  0.0010  0.0133  0.0113
                ( 50.16%)  -0.7082* C  10 s( 34.77%)p 1.87( 65.18%)d 0.00(  0.04%)
                                           -0.0000 -0.5897 -0.0044 -0.3016 -0.0267
                                            0.7480  0.0073 -0.0253  0.0007  0.0109
                                           -0.0001  0.0012  0.0119  0.0135
   175. (0.20658) BD*( 2) C   3 - C  10  
                ( 52.67%)   0.7257* C   3 s(  0.00%)p 1.00( 99.97%)d 0.00(  0.03%)
                                           -0.0000 -0.0011 -0.0008  0.0331 -0.0004
                                            0.0352 -0.0007  0.9986 -0.0094  0.0001
                                           -0.0106  0.0141 -0.0011 -0.0004
                ( 47.33%)  -0.6880* C  10 s(  0.00%)p 1.00( 99.97%)d 0.00(  0.03%)
                                           -0.0000 -0.0007 -0.0003  0.0321 -0.0003
                                            0.0462 -0.0007  0.9982 -0.0103 -0.0009
                                           -0.0030 -0.0172  0.0006  0.0013
   176. (0.00783) BD*( 1) C   4 - C   5  
                ( 50.50%)   0.7107* C   4 s( 37.23%)p 1.68( 62.72%)d 0.00(  0.05%)
                                           -0.0000  0.6100  0.0113 -0.7788 -0.0294
                                            0.1362 -0.0320  0.0177  0.0018 -0.0086
                                           -0.0008 -0.0002  0.0138 -0.0151
                ( 49.50%)  -0.7035* C   5 s( 36.79%)p 1.72( 63.17%)d 0.00(  0.05%)
                                            0.0001  0.6064  0.0128  0.7713  0.0059
                                           -0.1860 -0.0402 -0.0237  0.0013 -0.0059
                                           -0.0013  0.0000  0.0165 -0.0132
   177. (0.14988) BD*( 2) C   4 - C   5  
                ( 50.93%)   0.7136* C   4 s(  0.00%)p 1.00( 99.96%)d 0.00(  0.04%)
                                            0.0000  0.0021 -0.0008  0.0299  0.0001
                                            0.0319 -0.0001  0.9988 -0.0055  0.0000
                                           -0.0148  0.0149 -0.0010 -0.0001
                ( 49.07%)  -0.7005* C   5 s(  0.00%)p 1.00( 99.96%)d 0.00(  0.04%)
                                           -0.0000  0.0032 -0.0034  0.0355  0.0018
                                            0.0304 -0.0007  0.9986 -0.0131  0.0006
                                            0.0199  0.0029  0.0005 -0.0015
   178. (0.00772) BD*( 1) C   4 - H  14  
                ( 41.21%)   0.6419* C   4 s( 27.79%)p 2.60( 72.18%)d 0.00(  0.03%)
                                           -0.0003  0.5269 -0.0146  0.2729 -0.0011
                                           -0.8044 -0.0099  0.0164  0.0001 -0.0092
                                           -0.0002 -0.0007 -0.0098 -0.0125
                ( 58.79%)  -0.7668* H  14 s( 99.93%)p 0.00(  0.07%)
                                            0.9996  0.0006 -0.0094  0.0257 -0.0004
   179. (0.01366) BD*( 1) C   5 - C   6  
                ( 50.87%)   0.7132* C   5 s( 35.64%)p 1.80( 64.32%)d 0.00(  0.04%)
                                            0.0001  0.5970  0.0021 -0.2895 -0.0232
                                            0.7474 -0.0021 -0.0143 -0.0004 -0.0088
                                           -0.0002 -0.0009 -0.0128 -0.0131
                ( 49.13%)  -0.7009* C   6 s( 34.53%)p 1.90( 65.44%)d 0.00(  0.03%)
                                           -0.0001  0.5876 -0.0008  0.2339 -0.0118
                                           -0.7738 -0.0126  0.0256  0.0012 -0.0088
                                            0.0002 -0.0018 -0.0108 -0.0119
   180. (0.00844) BD*( 1) C   5 - H  15  
                ( 40.04%)   0.6328* C   5 s( 27.48%)p 2.64( 72.49%)d 0.00(  0.04%)
                                           -0.0003  0.5240 -0.0118 -0.5643  0.0010
                                           -0.6364 -0.0025  0.0377 -0.0017  0.0150
                                           -0.0011 -0.0010 -0.0023 -0.0109
                ( 59.96%)  -0.7743* H  15 s( 99.92%)p 0.00(  0.08%)
                                            0.9996 -0.0025  0.0207  0.0200  0.0002
   181. (0.01489) BD*( 1) C   6 - C   7  
                ( 50.68%)   0.7119* C   6 s( 29.77%)p 2.36( 70.19%)d 0.00(  0.04%)
                                            0.0001  0.5456  0.0054 -0.8195  0.0034
                                            0.1681  0.0013  0.0454 -0.0009 -0.0069
                                           -0.0025  0.0003  0.0150 -0.0123
                ( 49.32%)  -0.7023* C   7 s( 32.01%)p 2.12( 67.95%)d 0.00(  0.04%)
                                            0.0003  0.5658  0.0008  0.8000 -0.0142
                                           -0.1884  0.0032 -0.0610 -0.0021 -0.0087
                                           -0.0028  0.0002  0.0156 -0.0090
   182. (0.01229) BD*( 1) C   6 - C   9  
                ( 48.44%)   0.6960* C   6 s( 35.64%)p 1.80( 64.32%)d 0.00(  0.04%)
                                            0.0001 -0.5970 -0.0001 -0.5198  0.0072
                                           -0.6088 -0.0175  0.0458  0.0020 -0.0153
                                            0.0013  0.0006  0.0021  0.0124
                ( 51.56%)  -0.7181* C   9 s( 36.58%)p 1.73( 63.37%)d 0.00(  0.05%)
                                           -0.0001 -0.6048 -0.0038  0.5574  0.0290
                                            0.5659 -0.0034 -0.0448  0.0006 -0.0161
                                            0.0018  0.0022  0.0020  0.0161
   183. (0.16013) BD*( 2) C   6 - C   9  
                ( 43.64%)   0.6606* C   6 s(  0.02%)p99.99( 99.96%)d 1.59(  0.03%)
                                            0.0001  0.0126 -0.0017 -0.0552  0.0006
                                           -0.0402 -0.0005 -0.9974  0.0121 -0.0001
                                           -0.0139 -0.0077  0.0007  0.0010
                ( 56.36%)  -0.7507* C   9 s(  0.00%)p 1.00( 99.95%)d 0.00(  0.05%)
                                           -0.0000  0.0047  0.0004 -0.0325 -0.0034
                                           -0.0417  0.0011 -0.9983 -0.0069  0.0012
                                            0.0054  0.0205 -0.0010 -0.0018
   184. (0.00763) BD*( 1) C   7 - O   8  
                ( 68.20%)   0.8258* C   7 s( 21.03%)p 3.74( 78.68%)d 0.01(  0.29%)
                                            0.0000  0.4566  0.0421 -0.5018 -0.0255
                                           -0.6566 -0.0288 -0.3192 -0.0217  0.0400
                                            0.0189  0.0240 -0.0102 -0.0170
                ( 31.80%)  -0.5639* O   8 s( 33.20%)p 2.01( 66.73%)d 0.00(  0.07%)
                                           -0.0001  0.5762  0.0045  0.4094  0.0051
                                            0.6386  0.0005  0.3032 -0.0008  0.0096
                                            0.0043  0.0185 -0.0129 -0.0066
   185. (0.01727) BD*( 1) C   7 - H  16  
                ( 41.50%)   0.6442* C   7 s( 23.33%)p 3.28( 76.61%)d 0.00(  0.06%)
                                            0.0000 -0.4828  0.0132  0.2496 -0.0025
                                           -0.1210 -0.0055 -0.8302  0.0050  0.0035
                                            0.0110 -0.0050 -0.0017 -0.0200
                ( 58.50%)  -0.7648* H  16 s( 99.92%)p 0.00(  0.08%)
                                           -0.9994  0.0207 -0.0030  0.0051  0.0279
   186. (0.01598) BD*( 1) C   7 - H  17  
                ( 41.42%)   0.6436* C   7 s( 23.75%)p 3.21( 76.20%)d 0.00(  0.05%)
                                            0.0001 -0.4872  0.0088  0.2099  0.0043
                                           -0.7174  0.0068  0.4509 -0.0042  0.0094
                                           -0.0031  0.0165  0.0130  0.0029
                ( 58.58%)  -0.7654* H  17 s( 99.92%)p 0.00(  0.08%)
                                           -0.9996  0.0089 -0.0019  0.0238 -0.0151
   187. (0.00339) BD*( 1) O   8 - H  18  
                ( 28.05%)   0.5296* O   8 s( 19.33%)p 4.17( 80.59%)d 0.00(  0.08%)
                                            0.0002  0.4390  0.0233 -0.8759 -0.0345
                                            0.0833 -0.0122  0.1742 -0.0008 -0.0158
                                           -0.0150  0.0052  0.0160 -0.0093
                ( 71.95%)  -0.8483* H  18 s( 99.63%)p 0.00(  0.37%)
                                            0.9972 -0.0431  0.0590 -0.0045 -0.0129
   188. (0.00823) BD*( 1) C   9 - C  10  
                ( 51.12%)   0.7150* C   9 s( 36.23%)p 1.76( 63.71%)d 0.00(  0.06%)
                                            0.0001  0.6016  0.0183  0.7854  0.0346
                                           -0.1333  0.0313 -0.0173 -0.0019 -0.0080
                                           -0.0009 -0.0005  0.0151 -0.0161
                ( 48.88%)  -0.6992* C  10 s( 37.53%)p 1.66( 62.43%)d 0.00(  0.04%)
                                           -0.0001  0.6125  0.0121 -0.7700 -0.0094
                                            0.1724  0.0362  0.0172 -0.0017 -0.0041
                                           -0.0009 -0.0003  0.0151 -0.0135
   189. (0.00838) BD*( 1) C   9 - H  19  
                ( 42.01%)   0.6481* C   9 s( 27.09%)p 2.69( 72.88%)d 0.00(  0.04%)
                                            0.0003 -0.5203  0.0117  0.2617 -0.0030
                                           -0.8121 -0.0124  0.0229  0.0013  0.0079
                                            0.0001  0.0019  0.0117  0.0129
                ( 57.99%)  -0.7615* H  19 s( 99.93%)p 0.00(  0.07%)
                                           -0.9996 -0.0010 -0.0082  0.0257 -0.0012
   190. (0.00773) BD*( 1) C  10 - H  20  
                ( 40.86%)   0.6392* C  10 s( 27.61%)p 2.62( 72.36%)d 0.00(  0.03%)
                                            0.0003 -0.5253  0.0115 -0.5603  0.0053
                                           -0.6381 -0.0141  0.0472  0.0003 -0.0145
                                            0.0013  0.0015  0.0019  0.0113
                ( 59.14%)  -0.7690* H  20 s( 99.92%)p 0.00(  0.08%)
                                           -0.9996  0.0002  0.0173  0.0214 -0.0017


 NHO Directionality and "Bond Bending" (deviations from line of nuclear centers)

         [Thresholds for printing:  angular deviation  >  1.0 degree]
                                    hybrid p-character > 25.0%
                                    orbital occupancy  >  0.10e

                                Line of Centers        Hybrid 1              Hybrid 2
                                ---------------  -------------------   ------------------
                NBO               Theta   Phi    Theta   Phi    Dev    Theta   Phi    Dev
 ========================================================================================
     1. BD (   1) C   1 - O   2    87.1  225.2     --     --    --      92.9   43.1   2.1
     2. BD (   1) C   1 - H  11    37.9   92.9    36.6   93.6   1.4      --     --    --
     3. BD (   1) C   1 - H  12    90.5  331.9    90.4  330.7   1.2      --     --    --
     4. BD (   1) C   1 - H  13   146.4   98.5   147.6   99.6   1.4      --     --    --
     6. BD (   1) C   3 - C   4    87.3  227.8    87.2  233.9   6.1     92.6   43.7   4.1
     7. BD (   1) C   3 - C  10    91.6  108.5    91.5  102.1   6.5     88.3  293.5   4.9
     8. BD (   2) C   3 - C  10    91.6  108.5   177.2  226.5  89.7    176.8  235.0  89.7
     9. BD (   1) C   4 - C   5    88.5  168.2    88.6  172.7   4.5     91.6  343.8   4.4
    10. BD (   2) C   4 - C   5    88.5  168.2     2.5   46.6  89.8    177.2  218.5  90.3
    11. BD (   1) C   4 - H  14    88.9  289.6    88.9  288.5   1.1      --     --    --
    12. BD (   1) C   5 - C   6    91.4  109.1    91.0  112.8   3.6     88.1  285.8   3.4
    14. BD (   1) C   6 - C   7    86.6  168.1     --     --    --      94.5  346.7   1.7
    15. BD (   1) C   6 - C   9    93.2   47.4    93.4   50.7   3.3     86.9  223.8   3.6
    16. BD (   2) C   6 - C   9    93.2   47.4   176.1  216.7  90.7    176.9  228.4  90.1
    17. BD (   1) C   7 - O   8   111.5  235.1   111.5  232.4   2.5     68.3   57.0   1.8
    18. BD (   1) C   7 - H  16    17.0  144.3    18.6  152.9   3.1      --     --    --
    19. BD (   1) C   7 - H  17   119.5  102.3   121.0  106.8   4.2      --     --    --
    20. BD (   1) O   8 - H  18    76.4  171.4    79.2  175.5   5.0      --     --    --
    21. BD (   1) C   9 - C  10    91.2  348.9    91.3  352.9   4.0     88.9  165.0   3.9
    34. LP (   1) O   2             --     --     88.6  287.3   --       --     --    --
    35. LP (   2) O   2             --     --      2.9   48.4   --       --     --    --
    36. LP (   1) O   8             --     --    130.7  291.1   --       --     --    --
    37. LP (   2) O   8             --     --     35.9  285.1   --       --     --    --
   175. BD*(   2) C   3 - C  10    91.6  108.5   177.2  226.5  89.7    176.8  235.0  89.7
   177. BD*(   2) C   4 - C   5    88.5  168.2     2.5   46.6  89.8    177.2  218.5  90.3
   183. BD*(   2) C   6 - C   9    93.2   47.4   176.1  216.7  90.7    176.9  228.4  90.1


 Second Order Perturbation Theory Analysis of Fock Matrix in NBO Basis

     Threshold for printing:   0.25 kcal/mol
                                                                              E(2)  E(j)-E(i) F(i,j)
         Donor NBO (i)                     Acceptor NBO (j)                 kcal/mol   a.u.    a.u. 
 ===================================================================================================

 within unit  1
   1. BD (   1) C   1 - O   2        / 56. RY*(   1) C   3                    0.52    1.68    0.037
   1. BD (   1) C   1 - O   2        / 57. RY*(   2) C   3                    0.78    1.96    0.049
   1. BD (   1) C   1 - O   2        /173. BD*(   1) C   3 - C   4            1.32    1.44    0.055
   2. BD (   1) C   1 - H  11        / 48. RY*(   2) O   2                    0.29    1.66    0.028
   2. BD (   1) C   1 - H  11        /172. BD*(   1) O   2 - C   3            0.25    0.94    0.020
   3. BD (   1) C   1 - H  12        / 47. RY*(   1) O   2                    0.30    1.82    0.030
   3. BD (   1) C   1 - H  12        /172. BD*(   1) O   2 - C   3            1.67    0.95    0.051
   4. BD (   1) C   1 - H  13        / 48. RY*(   2) O   2                    0.30    1.66    0.028
   4. BD (   1) C   1 - H  13        /172. BD*(   1) O   2 - C   3            0.26    0.94    0.020
   5. BD (   1) O   2 - C   3        / 39. RY*(   2) C   1                    0.55    1.48    0.036
   5. BD (   1) O   2 - C   3        /170. BD*(   1) C   1 - H  12            0.40    1.29    0.029
   5. BD (   1) O   2 - C   3        /173. BD*(   1) C   3 - C   4            0.43    1.50    0.032
   5. BD (   1) O   2 - C   3        /174. BD*(   1) C   3 - C  10            0.51    1.50    0.035
   5. BD (   1) O   2 - C   3        /176. BD*(   1) C   4 - C   5            0.74    1.54    0.043
   5. BD (   1) O   2 - C   3        /188. BD*(   1) C   9 - C  10            0.54    1.53    0.036
   6. BD (   1) C   3 - C   4        / 47. RY*(   1) O   2                    0.41    1.90    0.035
   6. BD (   1) C   3 - C   4        / 75. RY*(   2) C   5                    0.93    1.40    0.046
   6. BD (   1) C   3 - C   4        /119. RY*(   1) C  10                    0.32    1.81    0.031
   6. BD (   1) C   3 - C   4        /168. BD*(   1) C   1 - O   2            1.89    0.92    0.053
   6. BD (   1) C   3 - C   4        /172. BD*(   1) O   2 - C   3            0.41    1.03    0.026
   6. BD (   1) C   3 - C   4        /174. BD*(   1) C   3 - C  10            2.72    1.23    0.073
   6. BD (   1) C   3 - C   4        /176. BD*(   1) C   4 - C   5            1.96    1.28    0.063
   6. BD (   1) C   3 - C   4        /178. BD*(   1) C   4 - H  14            0.84    1.12    0.039
   6. BD (   1) C   3 - C   4        /180. BD*(   1) C   5 - H  15            1.32    1.13    0.049
   6. BD (   1) C   3 - C   4        /190. BD*(   1) C  10 - H  20            1.50    1.11    0.052
   7. BD (   1) C   3 - C  10        / 65. RY*(   1) C   4                    0.55    1.79    0.040
   7. BD (   1) C   3 - C  10        /110. RY*(   1) C   9                    0.34    1.82    0.032
   7. BD (   1) C   3 - C  10        /111. RY*(   2) C   9                    0.71    1.40    0.040
   7. BD (   1) C   3 - C  10        /172. BD*(   1) O   2 - C   3            0.30    1.04    0.022
   7. BD (   1) C   3 - C  10        /173. BD*(   1) C   3 - C   4            2.85    1.26    0.075
   7. BD (   1) C   3 - C  10        /178. BD*(   1) C   4 - H  14            1.19    1.13    0.047
   7. BD (   1) C   3 - C  10        /188. BD*(   1) C   9 - C  10            2.12    1.28    0.066
   7. BD (   1) C   3 - C  10        /189. BD*(   1) C   9 - H  19            1.27    1.13    0.048
   7. BD (   1) C   3 - C  10        /190. BD*(   1) C  10 - H  20            0.89    1.12    0.040
   8. BD (   2) C   3 - C  10        / 48. RY*(   2) O   2                    0.34    1.33    0.029
   8. BD (   2) C   3 - C  10        / 67. RY*(   3) C   4                    1.08    0.85    0.041
   8. BD (   2) C   3 - C  10        /113. RY*(   4) C   9                    0.98    0.88    0.040
   8. BD (   2) C   3 - C  10        /175. BD*(   2) C   3 - C  10            0.35    0.28    0.013
   8. BD (   2) C   3 - C  10        /177. BD*(   2) C   4 - C   5            8.68    0.31    0.066
   8. BD (   2) C   3 - C  10        /183. BD*(   2) C   6 - C   9           10.77    0.32    0.075
   9. BD (   1) C   4 - C   5        / 56. RY*(   1) C   3                    0.88    1.48    0.046
   9. BD (   1) C   4 - C   5        / 83. RY*(   1) C   6                    1.03    1.78    0.054
   9. BD (   1) C   4 - C   5        /140. RY*(   1) H  14                    0.25    1.00    0.020
   9. BD (   1) C   4 - C   5        /172. BD*(   1) O   2 - C   3            1.93    1.03    0.056
   9. BD (   1) C   4 - C   5        /173. BD*(   1) C   3 - C   4            1.96    1.24    0.062
   9. BD (   1) C   4 - C   5        /178. BD*(   1) C   4 - H  14            1.09    1.12    0.044
   9. BD (   1) C   4 - C   5        /179. BD*(   1) C   5 - C   6            2.34    1.25    0.068
   9. BD (   1) C   4 - C   5        /180. BD*(   1) C   5 - H  15            0.83    1.12    0.039
   9. BD (   1) C   4 - C   5        /181. BD*(   1) C   6 - C   7            1.94    1.08    0.058
  10. BD (   2) C   4 - C   5        / 61. RY*(   6) C   3                    0.57    1.71    0.043
  10. BD (   2) C   4 - C   5        / 85. RY*(   3) C   6                    0.31    0.95    0.024
  10. BD (   2) C   4 - C   5        /175. BD*(   2) C   3 - C  10           10.89    0.26    0.069
  10. BD (   2) C   4 - C   5        /183. BD*(   2) C   6 - C   9            8.65    0.30    0.064
  11. BD (   1) C   4 - H  14        / 74. RY*(   1) C   5                    0.29    1.60    0.027
  11. BD (   1) C   4 - H  14        /172. BD*(   1) O   2 - C   3            0.54    0.86    0.027
  11. BD (   1) C   4 - H  14        /173. BD*(   1) C   3 - C   4            0.42    1.07    0.027
  11. BD (   1) C   4 - H  14        /174. BD*(   1) C   3 - C  10            2.15    1.06    0.060
  11. BD (   1) C   4 - H  14        /176. BD*(   1) C   4 - C   5            0.73    1.11    0.036
  11. BD (   1) C   4 - H  14        /179. BD*(   1) C   5 - C   6            1.90    1.08    0.057
  12. BD (   1) C   5 - C   6        / 66. RY*(   2) C   4                    0.92    1.35    0.045
  12. BD (   1) C   5 - C   6        / 92. RY*(   1) C   7                    0.42    1.22    0.029
  12. BD (   1) C   5 - C   6        /110. RY*(   1) C   9                    0.30    1.80    0.030
  12. BD (   1) C   5 - C   6        /176. BD*(   1) C   4 - C   5            1.99    1.27    0.064
  12. BD (   1) C   5 - C   6        /178. BD*(   1) C   4 - H  14            1.43    1.11    0.050
  12. BD (   1) C   5 - C   6        /180. BD*(   1) C   5 - H  15            0.84    1.11    0.039
  12. BD (   1) C   5 - C   6        /181. BD*(   1) C   6 - C   7            1.23    1.07    0.046
  12. BD (   1) C   5 - C   6        /182. BD*(   1) C   6 - C   9            2.58    1.26    0.072
  12. BD (   1) C   5 - C   6        /186. BD*(   1) C   7 - H  17            0.45    1.03    0.027
  12. BD (   1) C   5 - C   6        /189. BD*(   1) C   9 - H  19            1.55    1.10    0.052
  13. BD (   1) C   5 - H  15        / 65. RY*(   1) C   4                    0.29    1.61    0.027
  13. BD (   1) C   5 - H  15        / 83. RY*(   1) C   6                    0.29    1.62    0.027
  13. BD (   1) C   5 - H  15        / 84. RY*(   2) C   6                    0.25    1.47    0.024
  13. BD (   1) C   5 - H  15        /173. BD*(   1) C   3 - C   4            1.96    1.08    0.058
  13. BD (   1) C   5 - H  15        /176. BD*(   1) C   4 - C   5            0.55    1.11    0.031
  13. BD (   1) C   5 - H  15        /179. BD*(   1) C   5 - C   6            0.59    1.09    0.032
  13. BD (   1) C   5 - H  15        /182. BD*(   1) C   6 - C   9            1.97    1.11    0.059
  14. BD (   1) C   6 - C   7        / 74. RY*(   1) C   5                    0.65    1.74    0.043
  14. BD (   1) C   6 - C   7        /102. RY*(   2) O   8                    0.31    2.01    0.031
  14. BD (   1) C   6 - C   7        /110. RY*(   1) C   9                    0.57    1.78    0.040
  14. BD (   1) C   6 - C   7        /176. BD*(   1) C   4 - C   5            1.10    1.24    0.047
  14. BD (   1) C   6 - C   7        /179. BD*(   1) C   5 - C   6            1.39    1.22    0.052
  14. BD (   1) C   6 - C   7        /182. BD*(   1) C   6 - C   9            1.41    1.24    0.053
  14. BD (   1) C   6 - C   7        /185. BD*(   1) C   7 - H  16            0.38    1.01    0.025
  14. BD (   1) C   6 - C   7        /186. BD*(   1) C   7 - H  17            0.37    1.01    0.024
  14. BD (   1) C   6 - C   7        /187. BD*(   1) O   8 - H  18            0.93    1.00    0.039
  14. BD (   1) C   6 - C   7        /188. BD*(   1) C   9 - C  10            1.22    1.23    0.049
  15. BD (   1) C   6 - C   9        / 74. RY*(   1) C   5                    0.40    1.76    0.034
  15. BD (   1) C   6 - C   9        / 92. RY*(   1) C   7                    0.29    1.23    0.024
  15. BD (   1) C   6 - C   9        /119. RY*(   1) C  10                    0.40    1.80    0.034
  15. BD (   1) C   6 - C   9        /120. RY*(   2) C  10                    0.61    1.41    0.037
  15. BD (   1) C   6 - C   9        /179. BD*(   1) C   5 - C   6            2.63    1.24    0.072
  15. BD (   1) C   6 - C   9        /180. BD*(   1) C   5 - H  15            1.43    1.12    0.051
  15. BD (   1) C   6 - C   9        /181. BD*(   1) C   6 - C   7            1.17    1.07    0.045
  15. BD (   1) C   6 - C   9        /184. BD*(   1) C   7 - O   8            0.57    0.92    0.029
  15. BD (   1) C   6 - C   9        /188. BD*(   1) C   9 - C  10            2.18    1.26    0.066
  15. BD (   1) C   6 - C   9        /189. BD*(   1) C   9 - H  19            1.01    1.11    0.042
  15. BD (   1) C   6 - C   9        /190. BD*(   1) C  10 - H  20            1.27    1.10    0.047
  16. BD (   2) C   6 - C   9        / 76. RY*(   3) C   5                    1.07    1.21    0.050
  16. BD (   2) C   6 - C   9        /122. RY*(   4) C  10                    0.63    0.83    0.032
  16. BD (   2) C   6 - C   9        /175. BD*(   2) C   3 - C  10            9.00    0.26    0.062
  16. BD (   2) C   6 - C   9        /177. BD*(   2) C   4 - C   5           10.84    0.29    0.071
  16. BD (   2) C   6 - C   9        /184. BD*(   1) C   7 - O   8            0.99    0.49    0.030
  16. BD (   2) C   6 - C   9        /185. BD*(   1) C   7 - H  16            1.87    0.61    0.046
  16. BD (   2) C   6 - C   9        /186. BD*(   1) C   7 - H  17            0.40    0.60    0.021
  17. BD (   1) C   7 - O   8        / 84. RY*(   2) C   6                    0.32    1.84    0.031
  17. BD (   1) C   7 - O   8        /156. RY*(   1) H  18                    0.46    1.29    0.031
  17. BD (   1) C   7 - O   8        /182. BD*(   1) C   6 - C   9            0.95    1.48    0.047
  18. BD (   1) C   7 - H  16        / 85. RY*(   3) C   6                    0.65    1.26    0.036
  18. BD (   1) C   7 - H  16        /101. RY*(   1) O   8                    0.26    1.66    0.026
  18. BD (   1) C   7 - H  16        /179. BD*(   1) C   5 - C   6            0.29    1.12    0.023
  18. BD (   1) C   7 - H  16        /181. BD*(   1) C   6 - C   7            0.41    0.95    0.025
  18. BD (   1) C   7 - H  16        /183. BD*(   2) C   6 - C   9            1.63    0.61    0.043
  19. BD (   1) C   7 - H  17        / 85. RY*(   3) C   6                    0.26    1.26    0.023
  19. BD (   1) C   7 - H  17        /101. RY*(   1) O   8                    0.35    1.66    0.031
  19. BD (   1) C   7 - H  17        /179. BD*(   1) C   5 - C   6            1.75    1.12    0.056
  19. BD (   1) C   7 - H  17        /181. BD*(   1) C   6 - C   7            0.33    0.95    0.023
  19. BD (   1) C   7 - H  17        /183. BD*(   2) C   6 - C   9            0.41    0.61    0.022
  20. BD (   1) O   8 - H  18        /181. BD*(   1) C   6 - C   7            1.38    1.16    0.051
  21. BD (   1) C   9 - C  10        / 57. RY*(   2) C   3                    0.88    1.75    0.050
  21. BD (   1) C   9 - C  10        / 84. RY*(   2) C   6                    1.13    1.63    0.054
  21. BD (   1) C   9 - C  10        /160. RY*(   1) H  19                    0.28    1.01    0.021
  21. BD (   1) C   9 - C  10        /164. RY*(   1) H  20                    0.28    1.03    0.022
  21. BD (   1) C   9 - C  10        /172. BD*(   1) O   2 - C   3            2.74    1.02    0.067
  21. BD (   1) C   9 - C  10        /174. BD*(   1) C   3 - C  10            2.24    1.22    0.066
  21. BD (   1) C   9 - C  10        /181. BD*(   1) C   6 - C   7            1.90    1.07    0.057
  21. BD (   1) C   9 - C  10        /182. BD*(   1) C   6 - C   9            2.45    1.26    0.070
  21. BD (   1) C   9 - C  10        /189. BD*(   1) C   9 - H  19            0.88    1.11    0.040
  21. BD (   1) C   9 - C  10        /190. BD*(   1) C  10 - H  20            1.00    1.10    0.042
  22. BD (   1) C   9 - H  19        / 83. RY*(   1) C   6                    0.46    1.60    0.034
  22. BD (   1) C   9 - H  19        /119. RY*(   1) C  10                    0.29    1.63    0.028
  22. BD (   1) C   9 - H  19        /174. BD*(   1) C   3 - C  10            1.95    1.06    0.057
  22. BD (   1) C   9 - H  19        /179. BD*(   1) C   5 - C   6            2.05    1.08    0.059
  22. BD (   1) C   9 - H  19        /182. BD*(   1) C   6 - C   9            0.65    1.10    0.034
  22. BD (   1) C   9 - H  19        /188. BD*(   1) C   9 - C  10            0.56    1.09    0.031
  23. BD (   1) C  10 - H  20        / 56. RY*(   1) C   3                    0.43    1.33    0.030
  23. BD (   1) C  10 - H  20        /110. RY*(   1) C   9                    0.33    1.66    0.030
  23. BD (   1) C  10 - H  20        /172. BD*(   1) O   2 - C   3            0.28    0.88    0.020
  23. BD (   1) C  10 - H  20        /173. BD*(   1) C   3 - C   4            1.87    1.09    0.057
  23. BD (   1) C  10 - H  20        /174. BD*(   1) C   3 - C  10            0.49    1.08    0.029
  23. BD (   1) C  10 - H  20        /182. BD*(   1) C   6 - C   9            1.81    1.12    0.057
  23. BD (   1) C  10 - H  20        /188. BD*(   1) C   9 - C  10            0.63    1.12    0.033
  24. CR (   1) C   1                /128. RY*(   1) H  11                    0.29   10.50    0.070
  24. CR (   1) C   1                /132. RY*(   1) H  12                    0.28   10.49    0.069
  24. CR (   1) C   1                /136. RY*(   1) H  13                    0.29   10.50    0.070
  24. CR (   1) C   1                /168. BD*(   1) C   1 - O   2            0.34   10.46    0.076
  24. CR (   1) C   1                /172. BD*(   1) O   2 - C   3            0.71   10.57    0.110
  25. CR (   1) O   2                / 38. RY*(   1) C   1                    0.49   20.00    0.125
  25. CR (   1) O   2                / 39. RY*(   2) C   1                    0.30   19.55    0.096
  25. CR (   1) O   2                / 56. RY*(   1) C   3                    1.21   19.81    0.196
  25. CR (   1) O   2                / 63. RY*(   8) C   3                    0.35   21.16    0.109
  25. CR (   1) O   2                /174. BD*(   1) C   3 - C  10            0.30   19.56    0.098
  26. CR (   1) C   3                / 66. RY*(   2) C   4                    0.71   10.82    0.111
  26. CR (   1) C   3                / 68. RY*(   4) C   4                    0.31   10.72    0.073
  26. CR (   1) C   3                /120. RY*(   2) C  10                    0.59   10.87    0.101
  26. CR (   1) C   3                /121. RY*(   3) C  10                    0.25   10.71    0.066
  26. CR (   1) C   3                /168. BD*(   1) C   1 - O   2            0.74   10.38    0.111
  26. CR (   1) C   3                /172. BD*(   1) O   2 - C   3            0.49   10.48    0.091
  26. CR (   1) C   3                /173. BD*(   1) C   3 - C   4            0.49   10.70    0.092
  26. CR (   1) C   3                /174. BD*(   1) C   3 - C  10            0.40   10.69    0.083
  26. CR (   1) C   3                /176. BD*(   1) C   4 - C   5            0.45   10.73    0.088
  26. CR (   1) C   3                /178. BD*(   1) C   4 - H  14            0.36   10.58    0.078
  26. CR (   1) C   3                /188. BD*(   1) C   9 - C  10            0.42   10.72    0.085
  26. CR (   1) C   3                /190. BD*(   1) C  10 - H  20            0.44   10.56    0.086
  27. CR (   1) C   4                / 57. RY*(   2) C   3                    0.51   11.12    0.095
  27. CR (   1) C   4                / 58. RY*(   3) C   3                    0.31   11.08    0.074
  27. CR (   1) C   4                / 75. RY*(   2) C   5                    0.33   10.76    0.075
  27. CR (   1) C   4                / 77. RY*(   4) C   5                    0.49   10.67    0.091
  27. CR (   1) C   4                /140. RY*(   1) H  14                    0.27   10.36    0.067
  27. CR (   1) C   4                /172. BD*(   1) O   2 - C   3            0.34   10.39    0.075
  27. CR (   1) C   4                /174. BD*(   1) C   3 - C  10            0.70   10.59    0.109
  27. CR (   1) C   4                /179. BD*(   1) C   5 - C   6            0.59   10.61    0.100
  27. CR (   1) C   4                /180. BD*(   1) C   5 - H  15            0.40   10.48    0.082
  28. CR (   1) C   5                / 66. RY*(   2) C   4                    0.44   10.74    0.087
  28. CR (   1) C   5                / 68. RY*(   4) C   4                    0.30   10.64    0.072
  28. CR (   1) C   5                / 84. RY*(   2) C   6                    1.04   11.01    0.135
  28. CR (   1) C   5                /144. RY*(   1) H  15                    0.30   10.38    0.071
  28. CR (   1) C   5                /173. BD*(   1) C   3 - C   4            0.53   10.62    0.096
  28. CR (   1) C   5                /178. BD*(   1) C   4 - H  14            0.42   10.50    0.085
  28. CR (   1) C   5                /181. BD*(   1) C   6 - C   7            0.58   10.46    0.099
  28. CR (   1) C   5                /182. BD*(   1) C   6 - C   9            0.55   10.65    0.097
  29. CR (   1) C   6                / 75. RY*(   2) C   5                    0.84   10.78    0.120
  29. CR (   1) C   6                / 93. RY*(   2) C   7                    0.40   11.18    0.084
  29. CR (   1) C   6                /111. RY*(   2) C   9                    0.72   10.77    0.111
  29. CR (   1) C   6                /176. BD*(   1) C   4 - C   5            0.47   10.66    0.090
  29. CR (   1) C   6                /179. BD*(   1) C   5 - C   6            0.26   10.63    0.066
  29. CR (   1) C   6                /180. BD*(   1) C   5 - H  15            0.37   10.51    0.079
  29. CR (   1) C   6                /182. BD*(   1) C   6 - C   9            0.34   10.65    0.077
  29. CR (   1) C   6                /188. BD*(   1) C   9 - C  10            0.50   10.65    0.092
  29. CR (   1) C   6                /189. BD*(   1) C   9 - H  19            0.40   10.50    0.082
  30. CR (   1) C   7                / 86. RY*(   4) C   6                    0.28   10.86    0.070
  30. CR (   1) C   7                /148. RY*(   1) H  16                    0.26   10.47    0.066
  30. CR (   1) C   7                /179. BD*(   1) C   5 - C   6            0.40   10.75    0.084
  30. CR (   1) C   7                /181. BD*(   1) C   6 - C   7            0.29   10.58    0.070
  30. CR (   1) C   7                /182. BD*(   1) C   6 - C   9            0.40   10.77    0.083
  30. CR (   1) C   7                /184. BD*(   1) C   7 - O   8            0.54   10.43    0.095
  31. CR (   1) O   8                / 92. RY*(   1) C   7                    0.73   19.57    0.151
  31. CR (   1) O   8                / 96. RY*(   5) C   7                    0.53   20.04    0.131
  32. CR (   1) C   9                / 83. RY*(   1) C   6                    0.76   11.13    0.116
  32. CR (   1) C   9                /120. RY*(   2) C  10                    0.53   10.77    0.095
  32. CR (   1) C   9                /121. RY*(   3) C  10                    0.30   10.61    0.071
  32. CR (   1) C   9                /174. BD*(   1) C   3 - C  10            0.57   10.59    0.099
  32. CR (   1) C   9                /179. BD*(   1) C   5 - C   6            0.58   10.61    0.100
  32. CR (   1) C   9                /181. BD*(   1) C   6 - C   7            0.60   10.43    0.101
  32. CR (   1) C   9                /190. BD*(   1) C  10 - H  20            0.42   10.46    0.084
  33. CR (   1) C  10                / 56. RY*(   1) C   3                    0.85   10.86    0.121
  33. CR (   1) C  10                / 57. RY*(   2) C   3                    0.25   11.14    0.067
  33. CR (   1) C  10                /111. RY*(   2) C   9                    0.46   10.77    0.089
  33. CR (   1) C  10                /112. RY*(   3) C   9                    0.44   10.68    0.086
  33. CR (   1) C  10                /164. RY*(   1) H  20                    0.30   10.42    0.070
  33. CR (   1) C  10                /172. BD*(   1) O   2 - C   3            0.51   10.41    0.092
  33. CR (   1) C  10                /173. BD*(   1) C   3 - C   4            0.58   10.62    0.099
  33. CR (   1) C  10                /182. BD*(   1) C   6 - C   9            0.57   10.65    0.099
  33. CR (   1) C  10                /189. BD*(   1) C   9 - H  19            0.38   10.50    0.080
  34. LP (   1) O   2                / 38. RY*(   1) C   1                    0.99    1.55    0.050
  34. LP (   1) O   2                / 56. RY*(   1) C   3                    1.51    1.36    0.058
  34. LP (   1) O   2                / 57. RY*(   2) C   3                    0.44    1.64    0.034
  34. LP (   1) O   2                /169. BD*(   1) C   1 - H  11            0.79    0.90    0.034
  34. LP (   1) O   2                /170. BD*(   1) C   1 - H  12            1.29    0.91    0.044
  34. LP (   1) O   2                /171. BD*(   1) C   1 - H  13            0.77    0.90    0.033
  34. LP (   1) O   2                /173. BD*(   1) C   3 - C   4            0.30    1.12    0.023
  34. LP (   1) O   2                /174. BD*(   1) C   3 - C  10            3.40    1.11    0.078
  35. LP (   2) O   2                / 40. RY*(   3) C   1                    0.68    2.46    0.053
  35. LP (   2) O   2                / 59. RY*(   4) C   3                    1.03    2.21    0.063
  35. LP (   2) O   2                /169. BD*(   1) C   1 - H  11            3.31    0.70    0.063
  35. LP (   2) O   2                /171. BD*(   1) C   1 - H  13            3.34    0.70    0.063
  35. LP (   2) O   2                /175. BD*(   2) C   3 - C  10           13.19    0.38    0.096
  36. LP (   1) O   8                / 92. RY*(   1) C   7                    0.56    1.19    0.033
  36. LP (   1) O   8                /158. RY*(   3) H  18                    0.44    2.29    0.040
  36. LP (   1) O   8                /181. BD*(   1) C   6 - C   7            0.34    1.03    0.024
  36. LP (   1) O   8                /185. BD*(   1) C   7 - H  16            1.22    1.00    0.044
  37. LP (   2) O   8                / 94. RY*(   3) C   7                    0.57    2.13    0.045
  37. LP (   2) O   8                /157. RY*(   2) H  18                    1.16    1.93    0.060
  37. LP (   2) O   8                /185. BD*(   1) C   7 - H  16            2.17    0.73    0.050
  37. LP (   2) O   8                /186. BD*(   1) C   7 - H  17            4.33    0.73    0.071
 175. BD*(   2) C   3 - C  10        / 60. RY*(   5) C   3                    0.86    0.98    0.080
 175. BD*(   2) C   3 - C  10        / 67. RY*(   3) C   4                    0.44    0.57    0.044
 175. BD*(   2) C   3 - C  10        /113. RY*(   4) C   9                    0.28    0.60    0.036
 175. BD*(   2) C   3 - C  10        /122. RY*(   4) C  10                    1.84    0.57    0.090
 175. BD*(   2) C   3 - C  10        /177. BD*(   2) C   4 - C   5           54.45    0.03    0.086
 175. BD*(   2) C   3 - C  10        /183. BD*(   2) C   6 - C   9           45.18    0.04    0.085
 177. BD*(   2) C   4 - C   5        / 67. RY*(   3) C   4                    1.43    0.53    0.090
 177. BD*(   2) C   4 - C   5        / 78. RY*(   5) C   5                    0.58    1.49    0.095
 183. BD*(   2) C   6 - C   9        / 76. RY*(   3) C   5                    0.26    0.92    0.049
 183. BD*(   2) C   6 - C   9        /112. RY*(   3) C   9                    0.28    0.56    0.039
 183. BD*(   2) C   6 - C   9        /113. RY*(   4) C   9                    1.64    0.56    0.095
 183. BD*(   2) C   6 - C   9        /184. BD*(   1) C   7 - O   8            0.32    0.19    0.024
 183. BD*(   2) C   6 - C   9        /185. BD*(   1) C   7 - H  16            0.84    0.31    0.049
 183. BD*(   2) C   6 - C   9        /186. BD*(   1) C   7 - H  17            0.39    0.31    0.033


 Natural Bond Orbitals (Summary):

                                                            Principal Delocalizations
           NBO                        Occupancy    Energy   (geminal,vicinal,remote)
 ====================================================================================
 Molecular unit  1  (C8H10O2)
     1. BD (   1) C   1 - O   2          0.99681    -0.66433  173(v),57(v),56(v)
     2. BD (   1) C   1 - H  11          0.99799    -0.37820  48(v),172(v)
     3. BD (   1) C   1 - H  12          0.99590    -0.38273  172(v),47(v)
     4. BD (   1) C   1 - H  13          0.99798    -0.37817  48(v),172(v)
     5. BD (   1) O   2 - C   3          0.99557    -0.72476  176(v),39(v),188(v),174(g)
                                                    173(g),170(v)
     6. BD (   1) C   3 - C   4          0.98291    -0.46288  174(g),176(g),168(v),190(v)
                                                    180(v),75(v),178(g),47(v)
                                                    172(g),119(v)
     7. BD (   1) C   3 - C  10          0.98695    -0.47596  173(g),188(g),189(v),178(v)
                                                    190(g),111(v),65(v),110(v)
                                                    172(g)
     8. BD (   2) C   3 - C  10          0.85023    -0.04799  183(v),177(v),67(v),113(v)
                                                    48(v),175(g)
     9. BD (   1) C   4 - C   5          0.98492    -0.46012  179(g),173(g),181(v),172(v)
                                                    178(g),83(v),56(v),180(g)
                                                    140(v)
    10. BD (   2) C   4 - C   5          0.84212    -0.02521  175(v),183(v),61(v),85(v)
    11. BD (   1) C   4 - H  14          0.98847    -0.29017  174(v),179(v),176(g),172(v)
                                                    173(g),74(v)
    12. BD (   1) C   5 - C   6          0.98276    -0.45011  182(g),176(g),189(v),178(v)
                                                    181(g),66(v),180(g),186(v)
                                                    92(v),110(v)
    13. BD (   1) C   5 - H  15          0.98945    -0.29761  182(v),173(v),179(g),176(g)
                                                    83(v),65(v),84(v)
    14. BD (   1) C   6 - C   7          0.98695    -0.42719  182(g),179(g),188(v),176(v)
                                                    187(v),74(v),110(v),185(g)
                                                    186(g),102(v)
    15. BD (   1) C   6 - C   9          0.98309    -0.45278  179(g),188(g),180(v),190(v)
                                                    181(g),189(g),120(v),184(v)
                                                    74(v),119(v),92(v)
    16. BD (   2) C   6 - C   9          0.82488    -0.01940  177(v),175(v),185(v),76(v)
                                                    184(v),122(v),186(v)
    17. BD (   1) C   7 - O   8          0.99706    -0.66679  182(v),156(v),84(v)
    18. BD (   1) C   7 - H  16          0.99066    -0.33410  183(v),85(v),181(g),179(v)
                                                    101(v)
    19. BD (   1) C   7 - H  17          0.99314    -0.33474  179(v),183(v),101(v),181(g)
                                                    85(v)
    20. BD (   1) O   8 - H  18          0.99488    -0.54400  181(v)
    21. BD (   1) C   9 - C  10          0.98368    -0.45387  172(v),182(g),174(g),181(v)
                                                    84(v),190(g),57(v),189(g)
                                                    164(v),160(v)
    22. BD (   1) C   9 - H  19          0.98935    -0.28653  179(v),174(v),182(g),188(g)
                                                    83(v),119(v)
    23. BD (   1) C  10 - H  20          0.98824    -0.31379  173(v),182(v),188(g),174(g)
                                                    56(v),110(v),172(v)
    24. CR (   1) C   1                  0.99962   -10.00321  172(v),168(g),128(v),136(v)
                                                    132(v)
    25. CR (   1) O   2                  0.99981   -18.79233  56(v),38(v),63(v),174(v)
                                                    39(v)
    26. CR (   1) C   3                  0.99930    -9.91823  168(v),66(v),120(v),172(g)
                                                    173(g),176(v),190(v),188(v)
                                                    174(g),178(v),68(v),121(v)
    27. CR (   1) C   4                  0.99946    -9.82067  174(v),179(v),57(v),77(v)
                                                    180(v),172(v),75(v),58(v)
                                                    140(v)
    28. CR (   1) C   5                  0.99945    -9.83958  84(v),181(v),182(v),173(v)
                                                    66(v),178(v),68(v),144(v)
    29. CR (   1) C   6                  0.99941    -9.84408  75(v),111(v),188(v),176(v)
                                                    189(v),93(v),180(v),182(g)
                                                    179(g)
    30. CR (   1) C   7                  0.99952    -9.96229  184(g),179(v),182(v),181(g)
                                                    86(v),148(v)
    31. CR (   1) O   8                  0.99987   -18.79358  92(v),96(v)
    32. CR (   1) C   9                  0.99946    -9.81653  83(v),181(v),179(v),174(v)
                                                    120(v),190(v),121(v)
    33. CR (   1) C  10                  0.99946    -9.84424  56(v),173(v),182(v),172(v)
                                                    111(v),112(v),189(v),164(v)
                                                    57(v)
    34. LP (   1) O   2                  0.98003    -0.34313  174(v),56(v),170(v),38(v)
                                                    169(v),171(v),57(v),173(v)
    35. LP (   2) O   2                  0.92917    -0.14344  175(v),171(v),169(v),59(v)
                                                    40(v)
    36. LP (   1) O   8                  0.99047    -0.41440  185(v),92(v),158(v),181(v)
    37. LP (   2) O   8                  0.97884    -0.14556  186(v),185(v),157(v),94(v)
    38. RY*(   1) C   1                  0.00147     1.21038   
    39. RY*(   2) C   1                  0.00084     0.75687   
    40. RY*(   3) C   1                  0.00081     2.31611   
    41. RY*(   4) C   1                  0.00021     1.95749   
    42. RY*(   5) C   1                  0.00018     0.71701   
    43. RY*(   6) C   1                  0.00003     1.54491   
    44. RY*(   7) C   1                  0.00000     1.68559   
    45. RY*(   8) C   1                  0.00000     2.32542   
    46. RY*(   9) C   1                  0.00000     2.39194   
    47. RY*(   1) O   2                  0.00136     1.43925   
    48. RY*(   2) O   2                  0.00108     1.28398   
    49. RY*(   3) O   2                  0.00018     2.39224   
    50. RY*(   4) O   2                  0.00014     2.91203   
    51. RY*(   5) O   2                  0.00005     1.90852   
    52. RY*(   6) O   2                  0.00004     2.60248   
    53. RY*(   7) O   2                  0.00000     2.81616   
    54. RY*(   8) O   2                  0.00000     2.91114   
    55. RY*(   9) O   2                  0.00001     3.05109   
    56. RY*(   1) C   3                  0.00356     1.01599   
    57. RY*(   2) C   3                  0.00251     1.29745   
    58. RY*(   3) C   3                  0.00101     1.25737   
    59. RY*(   4) C   3                  0.00097     2.06543   
    60. RY*(   5) C   3                  0.00054     1.21875   
    61. RY*(   6) C   3                  0.00035     1.67989   
    62. RY*(   7) C   3                  0.00028     2.21314   
    63. RY*(   8) C   3                  0.00010     2.36833   
    64. RY*(   9) C   3                  0.00002     2.37912   
    65. RY*(   1) C   4                  0.00262     1.31593   
    66. RY*(   2) C   4                  0.00142     0.89796   
    67. RY*(   3) C   4                  0.00055     0.80161   
    68. RY*(   4) C   4                  0.00047     0.80004   
    69. RY*(   5) C   4                  0.00026     2.15994   
    70. RY*(   6) C   4                  0.00006     2.57423   
    71. RY*(   7) C   4                  0.00001     2.13292   
    72. RY*(   8) C   4                  0.00002     2.63704   
    73. RY*(   9) C   4                  0.00000     2.46515   
    74. RY*(   1) C   5                  0.00291     1.31155   
    75. RY*(   2) C   5                  0.00156     0.93802   
    76. RY*(   3) C   5                  0.00057     1.19262   
    77. RY*(   4) C   5                  0.00038     0.84825   
    78. RY*(   5) C   5                  0.00026     1.75513   
    79. RY*(   6) C   5                  0.00006     2.60002   
    80. RY*(   7) C   5                  0.00003     2.58436   
    81. RY*(   8) C   5                  0.00001     2.13170   
    82. RY*(   9) C   5                  0.00001     2.43797   
    83. RY*(   1) C   6                  0.00294     1.31791   
    84. RY*(   2) C   6                  0.00215     1.17383   
    85. RY*(   3) C   6                  0.00140     0.92634   
    86. RY*(   4) C   6                  0.00057     0.90065   
    87. RY*(   5) C   6                  0.00030     2.13470   
    88. RY*(   6) C   6                  0.00011     2.13064   
    89. RY*(   7) C   6                  0.00008     2.49115   
    90. RY*(   8) C   6                  0.00008     2.46202   
    91. RY*(   9) C   6                  0.00002     2.40759   
    92. RY*(   1) C   7                  0.00234     0.77275   
    93. RY*(   2) C   7                  0.00151     1.33805   
    94. RY*(   3) C   7                  0.00079     1.98336   
    95. RY*(   4) C   7                  0.00061     1.96250   
    96. RY*(   5) C   7                  0.00042     1.25084   
    97. RY*(   6) C   7                  0.00017     1.88144   
    98. RY*(   7) C   7                  0.00001     1.81040   
    99. RY*(   8) C   7                  0.00001     2.02038   
   100. RY*(   9) C   7                  0.00001     2.07207   
   101. RY*(   1) O   8                  0.00068     1.32563   
   102. RY*(   2) O   8                  0.00065     1.57959   
   103. RY*(   3) O   8                  0.00011     1.66389   
   104. RY*(   4) O   8                  0.00003     1.49093   
   105. RY*(   5) O   8                  0.00001     3.04172   
   106. RY*(   6) O   8                  0.00000     3.03797   
   107. RY*(   7) O   8                  0.00000     2.93089   
   108. RY*(   8) O   8                  0.00001     3.03188   
   109. RY*(   9) O   8                  0.00000     2.94898   
   110. RY*(   1) C   9                  0.00268     1.34829   
   111. RY*(   2) C   9                  0.00125     0.92158   
   112. RY*(   3) C   9                  0.00045     0.83392   
   113. RY*(   4) C   9                  0.00038     0.83264   
   114. RY*(   5) C   9                  0.00032     2.15580   
   115. RY*(   6) C   9                  0.00005     2.60367   
   116. RY*(   7) C   9                  0.00003     2.62429   
   117. RY*(   8) C   9                  0.00000     2.12006   
   118. RY*(   9) C   9                  0.00000     2.45710   
   119. RY*(   1) C  10                  0.00209     1.34667   
   120. RY*(   2) C  10                  0.00120     0.95505   
   121. RY*(   3) C  10                  0.00056     0.79036   
   122. RY*(   4) C  10                  0.00050     0.80651   
   123. RY*(   5) C  10                  0.00030     2.14264   
   124. RY*(   6) C  10                  0.00005     2.56227   
   125. RY*(   7) C  10                  0.00005     2.63330   
   126. RY*(   8) C  10                  0.00001     2.10863   
   127. RY*(   9) C  10                  0.00000     2.43695   
   128. RY*(   1) H  11                  0.00224     0.49485   
   129. RY*(   2) H  11                  0.00013     1.91583   
   130. RY*(   3) H  11                  0.00006     1.98907   
   131. RY*(   4) H  11                  0.00002     2.29825   
   132. RY*(   1) H  12                  0.00059     0.48971   
   133. RY*(   2) H  12                  0.00013     1.85179   
   134. RY*(   3) H  12                  0.00005     2.05454   
   135. RY*(   4) H  12                  0.00001     2.17414   
   136. RY*(   1) H  13                  0.00222     0.49560   
   137. RY*(   2) H  13                  0.00013     1.91675   
   138. RY*(   3) H  13                  0.00006     1.99047   
   139. RY*(   4) H  13                  0.00002     2.29700   
   140. RY*(   1) H  14                  0.00148     0.54116   
   141. RY*(   2) H  14                  0.00010     1.85903   
   142. RY*(   3) H  14                  0.00005     2.19422   
   143. RY*(   4) H  14                  0.00003     2.52387   
   144. RY*(   1) H  15                  0.00159     0.54094   
   145. RY*(   2) H  15                  0.00011     1.86824   
   146. RY*(   3) H  15                  0.00006     2.18186   
   147. RY*(   4) H  15                  0.00003     2.55207   
   148. RY*(   1) H  16                  0.00209     0.50751   
   149. RY*(   2) H  16                  0.00013     1.93618   
   150. RY*(   3) H  16                  0.00007     2.02347   
   151. RY*(   4) H  16                  0.00002     2.43515   
   152. RY*(   1) H  17                  0.00160     0.52911   
   153. RY*(   2) H  17                  0.00011     1.95057   
   154. RY*(   3) H  17                  0.00007     1.96996   
   155. RY*(   4) H  17                  0.00002     2.42279   
   156. RY*(   1) H  18                  0.00155     0.62126   
   157. RY*(   2) H  18                  0.00087     1.78585   
   158. RY*(   3) H  18                  0.00050     1.87654   
   159. RY*(   4) H  18                  0.00001     2.50104   
   160. RY*(   1) H  19                  0.00125     0.55758   
   161. RY*(   2) H  19                  0.00010     1.86113   
   162. RY*(   3) H  19                  0.00005     2.20432   
   163. RY*(   4) H  19                  0.00003     2.52333   
   164. RY*(   1) H  20                  0.00098     0.57542   
   165. RY*(   2) H  20                  0.00014     1.84325   
   166. RY*(   3) H  20                  0.00005     2.19579   
   167. RY*(   4) H  20                  0.00003     2.51073   
   168. BD*(   1) C   1 - O   2          0.00513     0.45711   
   169. BD*(   1) C   1 - H  11          0.01330     0.56010   
   170. BD*(   1) C   1 - H  12          0.00520     0.56960   
   171. BD*(   1) C   1 - H  13          0.01329     0.55997   
   172. BD*(   1) O   2 - C   3          0.01624     0.56663   
   173. BD*(   1) C   3 - C   4          0.01267     0.77994   
   174. BD*(   1) C   3 - C  10          0.01558     0.77080   
   175. BD*(   2) C   3 - C  10          0.20658     0.23650  177(v),183(v),122(g),60(g)
                                                    67(v),113(v)
   176. BD*(   1) C   4 - C   5          0.00783     0.81581   
   177. BD*(   2) C   4 - C   5          0.14988     0.26668  183(v),175(v),67(g),78(g)
   178. BD*(   1) C   4 - H  14          0.00772     0.65691   
   179. BD*(   1) C   5 - C   6          0.01366     0.78858   
   180. BD*(   1) C   5 - H  15          0.00844     0.66376   
   181. BD*(   1) C   6 - C   7          0.01489     0.61601   
   182. BD*(   1) C   6 - C   9          0.01229     0.80969   
   183. BD*(   2) C   6 - C   9          0.16013     0.27360  177(v),175(v),113(g),185(v)
                                                    186(v),184(v),112(g),76(v)
   184. BD*(   1) C   7 - O   8          0.00763     0.46680   
   185. BD*(   1) C   7 - H  16          0.01727     0.58619   
   186. BD*(   1) C   7 - H  17          0.01598     0.58485   
   187. BD*(   1) O   8 - H  18          0.00339     0.57478   
   188. BD*(   1) C   9 - C  10          0.00823     0.80499   
   189. BD*(   1) C   9 - H  19          0.00838     0.65317   
   190. BD*(   1) C  10 - H  20          0.00773     0.64560   
       -------------------------------
              Total Lewis   36.19787  ( 97.8321%)
        Valence non-Lewis    0.73142  (  1.9768%)
        Rydberg non-Lewis    0.07071  (  0.1911%)
       -------------------------------
            Total unit  1   37.00000  (100.0000%)
           Charge unit  1    0.00000
 Unable to Open any file for archive entry.
 1\1\GINC-COMPUTE-1-15\SP\UB3LYP\def2SVP\C8H10O2(1-,2)\ZAHRT2\09-Jan-20
 21\0\\# b3lyp/def2svp geom=NewRedundant pop=NBO\\5\\-1,2\C,0,3.5773223
 793,-0.0413631455,-0.480683395\O,0,2.5973841032,0.9060566071,-0.131905
 8299\C,0,1.3075004937,0.4990392309,-0.0022428911\C,0,0.3758579987,1.48
 87604013,0.3522965069\C,0,-0.9680191857,1.1673495746,0.5057415284\C,0,
 -1.4213282268,-0.1475823162,0.3157717169\C,0,-2.8879174273,-0.48473466
 91,0.432761471\O,0,-3.520678776,0.4161556343,1.3177796062\C,0,-0.48562
 03046,-1.1269453924,-0.0249273744\C,0,0.8692330623,-0.8192688576,-0.19
 10919038\H,0,3.3733168057,-0.5023715038,-1.4644834328\H,0,4.5329109291
 ,0.4975161716,-0.5321510886\H,0,3.6604100724,-0.8452236355,0.273530561
 8\H,0,0.7376410393,2.5075580585,0.5041014278\H,0,-1.6884177218,1.93510
 2837,0.7913446316\H,0,-3.350389534,-0.435186998,-0.5763524818\H,0,-2.9
 909563309,-1.535593404,0.772663929\H,0,-4.4745026353,0.2953527869,1.24
 19981629\H,0,-0.8116297212,-2.1621642549,-0.1640868365\H,0,1.567882979
 9,-1.6124571253,-0.4558141949\\Version=ES64L-G16RevC.01\State=2-A\HF=-
 460.8940804\S2=0.756428\S2-1=0.\S2A=0.750019\RMSD=8.344e-09\Dipole=0.2
 387681,-0.4750774,-0.324683\Quadrupole=-0.1922729,-0.3877619,0.5800348
 ,-1.1534143,1.8336329,-0.6294346\PG=C01 [X(C8H10O2)]\\@
 The archive entry for this job was punched.


 Money is a good servant but a bad master.
                        -- French Proverb
 File lengths (MBytes):  RWF=     40 Int=      0 D2E=      0 Chk=      4 Scr=      1
 Normal termination of Gaussian 16
