# Supplementary material for: Machine-Learning-Guided Discovery of Electrochemical Reactions
Source: J Am Chem Soc. 2022 Dec 2;144(49):22599–610. doi: 10.1021/jacs.2c08997 (PMC9756344; doi:10.1021/jacs.2c08997)
Supplement: Supplementary file 3 — ja2c08997_si_003.zip [file ja2c08997_si_003.zip › Oxidation Site Selectivity/Rlogs_notimes/4.log]

 Entering Gaussian System, Link 0=g16
 Input=4.com
 Output=4.log
 Initial command:
  
 Copyright (c) 1988-2019, Gaussian, Inc.  All Rights Reserved.
  
 This is part of the Gaussian(R) 16 program.  It is based on
 the Gaussian(R) 09 system (copyright 2009, Gaussian, Inc.),
 the Gaussian(R) 03 system (copyright 2003, Gaussian, Inc.),
 the Gaussian(R) 98 system (copyright 1998, Gaussian, Inc.),
 the Gaussian(R) 94 system (copyright 1995, Gaussian, Inc.),
 the Gaussian 92(TM) system (copyright 1992, Gaussian, Inc.),
 the Gaussian 90(TM) system (copyright 1990, Gaussian, Inc.),
 the Gaussian 88(TM) system (copyright 1988, Gaussian, Inc.),
 the Gaussian 86(TM) system (copyright 1986, Carnegie Mellon
 University), and the Gaussian 82(TM) system (copyright 1983,
 Carnegie Mellon University). Gaussian is a federally registered
 trademark of Gaussian, Inc.
  
 This software contains proprietary and confidential information,
 including trade secrets, belonging to Gaussian, Inc.
  
 This software is provided under written license and may be
 used, copied, transmitted, or stored only in accord with that
 written license.
  
 The following legend is applicable only to US Government
 contracts under FAR:
  
                    RESTRICTED RIGHTS LEGEND
  
 Use, reproduction and disclosure by the US Government is
 subject to restrictions as set forth in subparagraphs (a)
 and (c) of the Commercial Computer Software - Restricted
 Rights clause in FAR 52.227-19.
  
 Gaussian, Inc.
 340 Quinnipiac St., Bldg. 40, Wallingford CT 06492
  
  
 ---------------------------------------------------------------
 Warning -- This program may not be used in any manner that
 competes with the business of Gaussian, Inc. or will provide
 assistance to any competitor of Gaussian, Inc.  The licensee
 of this program is prohibited from giving any competitor of
 Gaussian, Inc. access to this program.  By using this program,
 the user acknowledges that Gaussian, Inc. is engaged in the
 business of creating and licensing software in the field of
 computational chemistry and represents and warrants to the
 licensee that it is not a competitor of Gaussian, Inc. and that
 it will not use this program in any manner prohibited above.
 ---------------------------------------------------------------
  

 Cite this work as:
 Gaussian 16, Revision C.01,
 M. J. Frisch, G. W. Trucks, H. B. Schlegel, G. E. Scuseria, 
 M. A. Robb, J. R. Cheeseman, G. Scalmani, V. Barone, 
 G. A. Petersson, H. Nakatsuji, X. Li, M. Caricato, A. V. Marenich, 
 J. Bloino, B. G. Janesko, R. Gomperts, B. Mennucci, H. P. Hratchian, 
 J. V. Ortiz, A. F. Izmaylov, J. L. Sonnenberg, D. Williams-Young, 
 F. Ding, F. Lipparini, F. Egidi, J. Goings, B. Peng, A. Petrone, 
 T. Henderson, D. Ranasinghe, V. G. Zakrzewski, J. Gao, N. Rega, 
 G. Zheng, W. Liang, M. Hada, M. Ehara, K. Toyota, R. Fukuda, 
 J. Hasegawa, M. Ishida, T. Nakajima, Y. Honda, O. Kitao, H. Nakai, 
 T. Vreven, K. Throssell, J. A. Montgomery, Jr., J. E. Peralta, 
 F. Ogliaro, M. J. Bearpark, J. J. Heyd, E. N. Brothers, K. N. Kudin, 
 V. N. Staroverov, T. A. Keith, R. Kobayashi, J. Normand, 
 K. Raghavachari, A. P. Rendell, J. C. Burant, S. S. Iyengar, 
 J. Tomasi, M. Cossi, J. M. Millam, M. Klene, C. Adamo, R. Cammi, 
 J. W. Ochterski, R. L. Martin, K. Morokuma, O. Farkas, 
 J. B. Foresman, and D. J. Fox, Gaussian, Inc., Wallingford CT, 2019.
 
 ******************************************
 Gaussian 16:  ES64L-G16RevC.01  3-Jul-2019
                 9-Jan-2021 
 ******************************************
 %nprocshared=16
 Will use up to   16 processors via shared memory.
 %mem=7GB
 -----------------------------------------
 # b3lyp/def2svp geom=NewRedundant pop=NBO
 -----------------------------------------
 1/29=4000,38=1,172=1/1;
 2/12=2,17=6,18=5,40=1/2;
 3/5=43,7=101,11=2,25=1,30=1,74=-5/1,2,3;
 4//1;
 5/5=2,38=5/2;
 6/7=2,8=2,9=2,10=2,28=1,40=1/1,7;
 99/5=1,9=1/99;
 -
 4
 -
 Symbolic Z-matrix:
 Charge = -1 Multiplicity = 2
 C                     4.66299  -0.53562  -0.13354 
 C                     3.37639   0.17982  -0.54233 
 C                     2.11941  -0.42158   0.08862 
 C                     0.82654   0.28695  -0.3154 
 C                    -0.43002  -0.31321   0.31549 
 C                    -1.72043   0.39119  -0.10123 
 C                    -2.97583  -0.2105    0.53026 
 C                    -4.26585   0.44438   0.06244 
 O                    -4.3971    0.23815  -1.3316 
 H                     5.54949  -0.08037  -0.60299 
 H                     4.63854  -1.59847  -0.42703 
 H                     4.80875  -0.50064   0.95914 
 H                     3.44296   1.24836  -0.26823 
 H                     3.27394   0.15926  -1.64246 
 H                     2.05051  -1.49102  -0.18456 
 H                     2.21889  -0.40102   1.18995 
 H                     0.7257    0.26502  -1.41613 
 H                     0.89621   1.35653  -0.04351 
 H                    -0.49689  -1.38368   0.04707 
 H                    -0.33373  -0.28718   1.41709 
 H                    -1.65656   1.46283   0.16558 
 H                    -1.82836   0.35626  -1.19782 
 H                    -3.02959  -1.28783   0.2929 
 H                    -2.92238  -0.13371   1.63088 
 H                    -4.23776   1.52696   0.30813 
 H                    -5.1229    0.00906   0.61624 
 H                    -5.17291   0.72008  -1.64173 
 
                          Input orientation:                          
 ---------------------------------------------------------------------
 Center     Atomic      Atomic             Coordinates (Angstroms)
 Number     Number       Type             X           Y           Z
 ---------------------------------------------------------------------
      1          6           0        4.662988   -0.535625   -0.133544
      2          6           0        3.376393    0.179819   -0.542327
      3          6           0        2.119411   -0.421585    0.088621
      4          6           0        0.826545    0.286950   -0.315404
      5          6           0       -0.430019   -0.313212    0.315487
      6          6           0       -1.720428    0.391185   -0.101228
      7          6           0       -2.975826   -0.210498    0.530261
      8          6           0       -4.265854    0.444376    0.062439
      9          8           0       -4.397101    0.238155   -1.331597
     10          1           0        5.549489   -0.080369   -0.602989
     11          1           0        4.638540   -1.598470   -0.427032
     12          1           0        4.808745   -0.500636    0.959139
     13          1           0        3.442955    1.248356   -0.268230
     14          1           0        3.273938    0.159255   -1.642457
     15          1           0        2.050514   -1.491015   -0.184559
     16          1           0        2.218885   -0.401017    1.189950
     17          1           0        0.725696    0.265017   -1.416128
     18          1           0        0.896208    1.356533   -0.043512
     19          1           0       -0.496888   -1.383684    0.047066
     20          1           0       -0.333726   -0.287182    1.417086
     21          1           0       -1.656561    1.462828    0.165583
     22          1           0       -1.828362    0.356256   -1.197818
     23          1           0       -3.029590   -1.287829    0.292901
     24          1           0       -2.922379   -0.133706    1.630875
     25          1           0       -4.237759    1.526962    0.308134
     26          1           0       -5.122904    0.009057    0.616238
     27          1           0       -5.172910    0.720079   -1.641734
 ---------------------------------------------------------------------
                    Distance matrix (angstroms):
                    1          2          3          4          5
     1  C    0.000000
     2  C    1.527838   0.000000
     3  C    2.555806   1.529636   0.000000
     4  C    3.927849   2.562167   1.528647   0.000000
     5  C    5.117598   3.932899   2.561797   1.528781   0.000000
     6  C    6.450428   5.120237   3.929504   2.558086   1.528065
     7  C    7.674492   6.453951   5.118695   3.926910   2.556915
     8  C    8.984600   7.670703   6.443771   5.108823   3.918113
     9  O    9.171656   7.813678   6.702030   5.321795   4.330662
    10  H    1.101599   2.189457   3.515706   4.745928   6.054117
    11  H    1.102893   2.183717   2.827891   4.254242   5.281431
    12  H    1.102917   2.183815   2.827821   4.254723   5.281483
    13  H    2.165458   1.105138   2.160512   2.787854   4.216533
    14  H    2.165441   1.105082   2.160310   2.786954   4.216168
    15  H    2.782157   2.162786   1.105918   2.162494   2.791112
    16  H    2.782695   2.162863   1.106004   2.162869   2.790893
    17  H    4.217620   2.792309   2.162899   1.105552   2.160675
    18  H    4.216278   2.790124   2.162265   1.105796   2.162361
    19  H    5.232222   4.218322   2.787900   2.161916   1.105637
    20  H    5.237684   4.221656   2.792986   2.162725   1.106106
    21  H    6.634756   5.241935   4.220770   2.789239   2.163607
    22  H    6.638205   5.248836   4.224319   2.798569   2.166482
    23  H    7.741023   6.624819   5.225354   4.209483   2.776358
    24  H    7.798237   6.670505   5.280253   4.244924   2.823885
    25  H    9.147275   7.779035   6.652716   5.251057   4.229088
    26  H    9.829677   8.579598   7.274267   6.028360   4.713543
    27  H   10.029771   8.636617   7.581257   6.159562   5.233873
                    6          7          8          9         10
     6  C    0.000000
     7  C    1.528667   0.000000
     8  C    2.551237   1.520490   0.000000
     9  O    2.949882   2.384916   1.415306   0.000000
    10  H    7.302453   8.601290   9.851859   9.978325   0.000000
    11  H    6.670933   7.798810   9.148827   9.264677   1.779163
    12  H    6.674565   7.801773   9.167632   9.515297   1.779204
    13  H    5.236712   6.630731   7.757672   7.976073   2.512978
    14  H    5.231909   6.626988   7.735401   7.677741   2.513174
    15  H    4.215403   5.235913   6.610844   6.773290   3.795765
    16  H    4.220534   5.239896   6.636099   7.109009   3.796099
    17  H    2.780000   4.209015   5.209021   5.123564   4.904026
    18  H    2.789625   4.216330   5.243104   5.561389   4.902115
    19  H    2.160834   2.784776   4.188932   4.443280   6.219315
    20  H    2.165271   2.788015   4.222781   4.933787   6.223801
    21  H    1.106203   2.161820   2.802908   3.354390   7.409407
    22  H    1.102443   2.150381   2.745429   2.574929   7.414658
    23  H    2.165256   1.104479   2.140560   2.614901   8.709833
    24  H    2.172643   1.104584   2.144551   3.330064   8.761595
    25  H    2.791867   2.158838   1.110472   2.091682   9.960115
    26  H    3.498232   2.159987   1.109384   2.091253  10.742183
    27  H    3.794860   3.226564   1.950120   0.964529  10.802293
                   11         12         13         14         15
    11  H    0.000000
    12  H    1.776423   0.000000
    13  H    3.091773   2.535899   0.000000
    14  H    2.535546   3.091826   1.761592   0.000000
    15  H    2.601580   3.145908   3.074093   2.519053   0.000000
    16  H    3.146944   2.602032   2.518941   3.074015   1.762306
    17  H    4.445363   4.785333   3.109361   2.560459   2.521023
    18  H    4.783741   4.445485   2.558930   3.105431   3.075849
    19  H    5.161737   5.455401   4.748622   4.410701   2.560162
    20  H    5.462937   5.167233   4.411518   4.751353   3.114335
    21  H    7.025029   6.803316   5.122427   5.410927   4.752914
    22  H    6.799698   7.031211   5.426488   5.125425   4.414157
    23  H    7.708114   7.905887   6.974307   6.750862   5.106536
    24  H    7.971701   7.768922   6.784849   7.013906   5.465140
    25  H    9.439146   9.293772   7.707346   7.880420   6.992375
    26  H    9.947781   9.950630   8.700121   8.696622   7.372206
    27  H   10.154591  10.386920   8.740636   8.465445   7.693513
                   16         17         18         19         20
    16  H    0.000000
    17  H    3.076501   0.000000
    18  H    2.521881   1.761975   0.000000
    19  H    3.106001   2.520687   3.075339   0.000000
    20  H    2.565224   3.074801   2.519501   1.762355   0.000000
    21  H    4.420670   3.100275   2.563522   3.075958   2.525606
    22  H    4.759738   2.564994   3.123501   2.519911   3.079882
    23  H    5.397928   4.408434   4.745283   2.546410   3.087518
    24  H    5.167056   4.769870   4.427865   3.154981   2.601996
    25  H    6.795804   5.403838   5.148817   4.747013   4.445488
    26  H    7.375580   6.196947   6.203279   4.864536   4.864704
    27  H    7.994618   5.920433   6.308214   5.398430   5.812801
                   21         22         23         24         25
    21  H    0.000000
    22  H    1.764335   0.000000
    23  H    3.076936   2.523531   0.000000
    24  H    2.509640   3.072204   1.770217   0.000000
    25  H    2.585927   3.073050   3.063161   2.497536   0.000000
    26  H    3.785773   3.776950   2.483631   2.427382   1.783942
    27  H    4.022782   3.393439   3.516864   4.062488   2.308149
                   26         27
    26  H    0.000000
    27  H    2.367804   0.000000
 Stoichiometry    C8H18O(1-,2)
 Framework group  C1[X(C8H18O)]
 Deg. of freedom    75
 Full point group                 C1      NOp   1
 Largest Abelian subgroup         C1      NOp   1
 Largest concise Abelian subgroup C1      NOp   1
                         Standard orientation:                         
 ---------------------------------------------------------------------
 Center     Atomic      Atomic             Coordinates (Angstroms)
 Number     Number       Type             X           Y           Z
 ---------------------------------------------------------------------
      1          6           0       -4.996757    0.034734   -0.209495
      2          6           0       -3.658117   -0.567587    0.214227
      3          6           0       -2.455162    0.299493   -0.161086
      4          6           0       -1.110811   -0.295494    0.257808
      5          6           0        0.091811    0.571032   -0.116363
      6          6           0        1.433630   -0.034110    0.293890
      7          6           0        2.634977    0.833510   -0.081377
      8          6           0        3.973855    0.200704    0.263373
      9          8           0        4.112849   -0.995248   -0.480583
     10          1           0       -5.842649   -0.611433    0.074153
     11          1           0       -5.040077    0.181112   -1.301773
     12          1           0       -5.157105    1.019866    0.259789
     13          1           0       -3.656113   -0.735759    1.306492
     14          1           0       -3.539865   -1.566991   -0.242296
     15          1           0       -2.454912    0.468954   -1.253943
     16          1           0       -2.570459    1.300121    0.295744
     17          1           0       -0.994245   -1.294976   -0.200114
     18          1           0       -1.111794   -0.466231    1.350343
     19          1           0        0.089892    0.745192   -1.208194
     20          1           0       -0.019945    1.569906    0.345407
     21          1           0        1.438650   -0.210085    1.385994
     22          1           0        1.556314   -1.024421   -0.174740
     23          1           0        2.619025    1.038374   -1.166573
     24          1           0        2.569433    1.813415    0.424189
     25          1           0        4.015639    0.002513    1.355216
     26          1           0        4.790387    0.915438    0.032801
     27          1           0        4.924490   -1.436706   -0.203691
 ---------------------------------------------------------------------
 Rotational constants (GHZ):           6.6145788           0.3752479           0.3664220
 Standard basis: def2SVP (5D, 7F)
 There are   225 symmetry adapted cartesian basis functions of A   symmetry.
 There are   216 symmetry adapted basis functions of A   symmetry.
   216 basis functions,   351 primitive gaussians,   225 cartesian basis functions
    38 alpha electrons       37 beta electrons
       nuclear repulsion energy       449.7875763831 Hartrees.
 NAtoms=   27 NActive=   27 NUniq=   27 SFac= 1.00D+00 NAtFMM=   60 NAOKFM=F Big=F
 Integral buffers will be    131072 words long.
 Raffenetti 2 integral format.
 Two-electron integral symmetry is turned on.
 One-electron integrals computed using PRISM.
   1 Symmetry operations used in ECPInt.
 ECPInt:  NShTT=    5886 NPrTT=   19872 LenC2=    5423 LenP2D=   14224.
 LDataN:  DoStor=T MaxTD1= 4 Len=   56
 NBasis=   216 RedAO= T EigKep=  9.70D-04  NBF=   216
 NBsUse=   216 1.00D-06 EigRej= -1.00D+00 NBFU=   216
 ExpMin= 1.22D-01 ExpMax= 2.27D+03 ExpMxC= 3.41D+02 IAcc=3 IRadAn=         5 AccDes= 0.00D+00
 Harris functional with IExCor=  402 and IRadAn=       5 diagonalized for initial guess.
 HarFok:  IExCor=  402 AccDes= 0.00D+00 IRadAn=         5 IDoV= 1 UseB2=F ITyADJ=14
 ICtDFT=  3500011 ScaDFX=  1.000000  1.000000  1.000000  1.000000
 FoFCou: FMM=F IPFlag=           0 FMFlag=      100000 FMFlg1=           0
         NFxFlg=           0 DoJE=T BraDBF=F KetDBF=T FulRan=T
         wScrn=  0.000000 ICntrl=       500 IOpCl=  0 I1Cent=   200000004 NGrid=           0
         NMat0=    1 NMatS0=      1 NMatT0=    0 NMatD0=    1 NMtDS0=    0 NMtDT0=    0
 Petite list used in FoFCou.
 Initial guess <Sx>= 0.0000 <Sy>= 0.0000 <Sz>= 0.5000 <S**2>= 0.7500 S= 0.5000
 Requested convergence on RMS density matrix=1.00D-08 within 128 cycles.
 Requested convergence on MAX density matrix=1.00D-06.
 Requested convergence on             energy=1.00D-06.
 No special actions if energy rises.
 Integral accuracy reduced to 1.0D-05 until final iterations.
 Initial convergence to 1.0D-05 achieved.  Increase integral accuracy.
 SCF Done:  E(UB3LYP) =  -390.537055427     A.U. after   23 cycles
            NFock= 23  Conv=0.52D-08     -V/T= 2.0108
 <Sx>= 0.0000 <Sy>= 0.0000 <Sz>= 0.5000 <S**2>= 0.7504 S= 0.5002
 <L.S>= 0.000000000000E+00
 Annihilation of the first spin contaminant:
 S**2 before annihilation     0.7504,   after     0.7500

 **********************************************************************

            Population analysis using the SCF Density.

 **********************************************************************

 Orbital symmetries:
 Alpha Orbitals:
       Occupied  (A) (A) (A) (A) (A) (A) (A) (A) (A) (A) (A) (A)
                 (A) (A) (A) (A) (A) (A) (A) (A) (A) (A) (A) (A)
                 (A) (A) (A) (A) (A) (A) (A) (A) (A) (A) (A) (A)
                 (A) (A)
       Virtual   (A) (A) (A) (A) (A) (A) (A) (A) (A) (A) (A) (A)
                 (A) (A) (A) (A) (A) (A) (A) (A) (A) (A) (A) (A)
                 (A) (A) (A) (A) (A) (A) (A) (A) (A) (A) (A) (A)
                 (A) (A) (A) (A) (A) (A) (A) (A) (A) (A) (A) (A)
                 (A) (A) (A) (A) (A) (A) (A) (A) (A) (A) (A) (A)
                 (A) (A) (A) (A) (A) (A) (A) (A) (A) (A) (A) (A)
                 (A) (A) (A) (A) (A) (A) (A) (A) (A) (A) (A) (A)
                 (A) (A) (A) (A) (A) (A) (A) (A) (A) (A) (A) (A)
                 (A) (A) (A) (A) (A) (A) (A) (A) (A) (A) (A) (A)
                 (A) (A) (A) (A) (A) (A) (A) (A) (A) (A) (A) (A)
                 (A) (A) (A) (A) (A) (A) (A) (A) (A) (A) (A) (A)
                 (A) (A) (A) (A) (A) (A) (A) (A) (A) (A) (A) (A)
                 (A) (A) (A) (A) (A) (A) (A) (A) (A) (A) (A) (A)
                 (A) (A) (A) (A) (A) (A) (A) (A) (A) (A) (A) (A)
                 (A) (A) (A) (A) (A) (A) (A) (A) (A) (A)
 Beta  Orbitals:
       Occupied  (A) (A) (A) (A) (A) (A) (A) (A) (A) (A) (A) (A)
                 (A) (A) (A) (A) (A) (A) (A) (A) (A) (A) (A) (A)
                 (A) (A) (A) (A) (A) (A) (A) (A) (A) (A) (A) (A)
                 (A)
       Virtual   (A) (A) (A) (A) (A) (A) (A) (A) (A) (A) (A) (A)
                 (A) (A) (A) (A) (A) (A) (A) (A) (A) (A) (A) (A)
                 (A) (A) (A) (A) (A) (A) (A) (A) (A) (A) (A) (A)
                 (A) (A) (A) (A) (A) (A) (A) (A) (A) (A) (A) (A)
                 (A) (A) (A) (A) (A) (A) (A) (A) (A) (A) (A) (A)
                 (A) (A) (A) (A) (A) (A) (A) (A) (A) (A) (A) (A)
                 (A) (A) (A) (A) (A) (A) (A) (A) (A) (A) (A) (A)
                 (A) (A) (A) (A) (A) (A) (A) (A) (A) (A) (A) (A)
                 (A) (A) (A) (A) (A) (A) (A) (A) (A) (A) (A) (A)
                 (A) (A) (A) (A) (A) (A) (A) (A) (A) (A) (A) (A)
                 (A) (A) (A) (A) (A) (A) (A) (A) (A) (A) (A) (A)
                 (A) (A) (A) (A) (A) (A) (A) (A) (A) (A) (A) (A)
                 (A) (A) (A) (A) (A) (A) (A) (A) (A) (A) (A) (A)
                 (A) (A) (A) (A) (A) (A) (A) (A) (A) (A) (A) (A)
                 (A) (A) (A) (A) (A) (A) (A) (A) (A) (A) (A)
 The electronic state is 2-A.
 Alpha  occ. eigenvalues --  -18.96754 -10.07815 -10.05281 -10.05145 -10.04472
 Alpha  occ. eigenvalues --  -10.04442 -10.04271 -10.03881 -10.03654  -0.84867
 Alpha  occ. eigenvalues --   -0.66974  -0.64404  -0.60552  -0.55517  -0.49908
 Alpha  occ. eigenvalues --   -0.45076  -0.43827  -0.42705  -0.37123  -0.34683
 Alpha  occ. eigenvalues --   -0.32102  -0.31210  -0.29695  -0.28974  -0.27691
 Alpha  occ. eigenvalues --   -0.26184  -0.24153  -0.23540  -0.22953  -0.20805
 Alpha  occ. eigenvalues --   -0.20481  -0.19529  -0.19248  -0.18930  -0.18300
 Alpha  occ. eigenvalues --   -0.16724  -0.11641   0.14675
 Alpha virt. eigenvalues --    0.16149   0.18658   0.19671   0.19708   0.20982
 Alpha virt. eigenvalues --    0.22101   0.22634   0.23648   0.25115   0.25841
 Alpha virt. eigenvalues --    0.26687   0.27354   0.28352   0.28781   0.29495
 Alpha virt. eigenvalues --    0.30858   0.31483   0.33196   0.34470   0.35253
 Alpha virt. eigenvalues --    0.36204   0.36629   0.40075   0.42346   0.42487
 Alpha virt. eigenvalues --    0.52798   0.53886   0.55053   0.55726   0.56195
 Alpha virt. eigenvalues --    0.57083   0.58806   0.61353   0.63125   0.64339
 Alpha virt. eigenvalues --    0.65487   0.65976   0.71802   0.72082   0.74890
 Alpha virt. eigenvalues --    0.75756   0.75989   0.76720   0.76898   0.77422
 Alpha virt. eigenvalues --    0.78335   0.78456   0.78940   0.79260   0.79619
 Alpha virt. eigenvalues --    0.80020   0.80387   0.81020   0.81346   0.81781
 Alpha virt. eigenvalues --    0.82189   0.82984   0.83281   0.84253   0.85150
 Alpha virt. eigenvalues --    0.85493   0.86011   0.86366   0.87006   0.94399
 Alpha virt. eigenvalues --    0.94958   1.05114   1.07060   1.12406   1.13147
 Alpha virt. eigenvalues --    1.14510   1.15916   1.16607   1.17351   1.18069
 Alpha virt. eigenvalues --    1.18296   1.22411   1.26781   1.33035   1.37519
 Alpha virt. eigenvalues --    1.42625   1.45477   1.47246   1.49269   1.49840
 Alpha virt. eigenvalues --    1.51098   1.52108   1.52636   1.52809   1.56595
 Alpha virt. eigenvalues --    1.62393   1.63819   1.66028   1.67156   1.75530
 Alpha virt. eigenvalues --    1.82436   1.83466   1.86279   1.86918   1.87586
 Alpha virt. eigenvalues --    1.88772   1.89436   1.89639   1.91073   1.91476
 Alpha virt. eigenvalues --    1.92133   1.93521   1.93617   1.94459   1.95195
 Alpha virt. eigenvalues --    1.95799   1.96404   1.96729   1.97522   1.98384
 Alpha virt. eigenvalues --    1.98750   2.00435   2.00890   2.02144   2.03948
 Alpha virt. eigenvalues --    2.05312   2.06220   2.07297   2.07779   2.09255
 Alpha virt. eigenvalues --    2.10889   2.14260   2.17184   2.17734   2.19141
 Alpha virt. eigenvalues --    2.24201   2.25561   2.26961   2.34021   2.36807
 Alpha virt. eigenvalues --    2.38372   2.42349   2.45847   2.49664   2.51233
 Alpha virt. eigenvalues --    2.53108   2.53585   2.55395   2.56733   2.58316
 Alpha virt. eigenvalues --    2.59907   2.61201   2.66369   2.66908   2.68699
 Alpha virt. eigenvalues --    2.69319   2.72029   2.72154   2.73782   2.77919
 Alpha virt. eigenvalues --    2.79905   2.85884   2.94055   2.95030   2.97946
 Alpha virt. eigenvalues --    2.99249   3.02106   3.03052   3.03990   3.07781
 Alpha virt. eigenvalues --    3.09476   3.10408   3.11745   3.14708   3.17154
 Alpha virt. eigenvalues --    3.20117   3.20223   3.23434   3.24253   3.26474
 Alpha virt. eigenvalues --    3.31800   3.49901   3.92556
  Beta  occ. eigenvalues --  -18.96588 -10.07705 -10.05176 -10.05075 -10.04407
  Beta  occ. eigenvalues --  -10.04402 -10.04234 -10.03845 -10.03611  -0.84527
  Beta  occ. eigenvalues --   -0.66876  -0.64290  -0.60402  -0.55331  -0.49686
  Beta  occ. eigenvalues --   -0.44818  -0.43598  -0.42479  -0.36706  -0.34563
  Beta  occ. eigenvalues --   -0.31986  -0.31100  -0.29561  -0.28846  -0.27588
  Beta  occ. eigenvalues --   -0.26000  -0.24039  -0.23427  -0.22776  -0.20708
  Beta  occ. eigenvalues --   -0.20289  -0.19378  -0.19095  -0.18836  -0.18220
  Beta  occ. eigenvalues --   -0.16569  -0.11463
  Beta virt. eigenvalues --    0.17394   0.18354   0.19421   0.20006   0.20235
  Beta virt. eigenvalues --    0.21877   0.22505   0.22987   0.24143   0.25535
  Beta virt. eigenvalues --    0.26256   0.26997   0.27610   0.28492   0.29078
  Beta virt. eigenvalues --    0.29700   0.31005   0.31669   0.33351   0.34716
  Beta virt. eigenvalues --    0.35464   0.36388   0.36781   0.40227   0.42414
  Beta virt. eigenvalues --    0.42593   0.52862   0.54010   0.55107   0.55792
  Beta virt. eigenvalues --    0.56310   0.57178   0.58889   0.61550   0.63201
  Beta virt. eigenvalues --    0.64445   0.65605   0.66145   0.72105   0.72413
  Beta virt. eigenvalues --    0.75029   0.76096   0.76138   0.76891   0.77104
  Beta virt. eigenvalues --    0.77663   0.78428   0.78771   0.79064   0.79372
  Beta virt. eigenvalues --    0.79735   0.80190   0.80616   0.81133   0.81493
  Beta virt. eigenvalues --    0.81904   0.82349   0.83080   0.83412   0.84365
  Beta virt. eigenvalues --    0.85208   0.85568   0.86124   0.86461   0.87071
  Beta virt. eigenvalues --    0.94488   0.95155   1.05274   1.07183   1.12534
  Beta virt. eigenvalues --    1.13222   1.14638   1.16002   1.16731   1.17403
  Beta virt. eigenvalues --    1.18135   1.18465   1.22571   1.26881   1.33162
  Beta virt. eigenvalues --    1.37659   1.42757   1.45601   1.47304   1.49342
  Beta virt. eigenvalues --    1.49941   1.51201   1.52199   1.52749   1.52889
  Beta virt. eigenvalues --    1.56905   1.62637   1.64200   1.66111   1.67400
  Beta virt. eigenvalues --    1.75633   1.82475   1.83541   1.86381   1.86990
  Beta virt. eigenvalues --    1.87725   1.88906   1.89528   1.89743   1.91168
  Beta virt. eigenvalues --    1.91596   1.92195   1.93635   1.93723   1.94502
  Beta virt. eigenvalues --    1.95239   1.95896   1.96544   1.96867   1.97627
  Beta virt. eigenvalues --    1.98492   1.98866   2.00562   2.01072   2.02327
  Beta virt. eigenvalues --    2.04032   2.05384   2.06318   2.07373   2.07870
  Beta virt. eigenvalues --    2.09334   2.10953   2.14342   2.17265   2.17830
  Beta virt. eigenvalues --    2.19243   2.24258   2.25658   2.27139   2.34144
  Beta virt. eigenvalues --    2.36933   2.39324   2.42542   2.46043   2.49841
  Beta virt. eigenvalues --    2.51438   2.53276   2.53742   2.55527   2.56889
  Beta virt. eigenvalues --    2.58464   2.60047   2.61315   2.66483   2.67041
  Beta virt. eigenvalues --    2.68814   2.69430   2.72144   2.72240   2.73879
  Beta virt. eigenvalues --    2.78064   2.79980   2.86069   2.94228   2.95162
  Beta virt. eigenvalues --    2.98133   2.99428   3.02243   3.03203   3.04201
  Beta virt. eigenvalues --    3.07948   3.09630   3.10551   3.11915   3.14892
  Beta virt. eigenvalues --    3.17318   3.20227   3.20353   3.23555   3.24359
  Beta virt. eigenvalues --    3.26674   3.32094   3.50204   3.93053
          Condensed to atoms (all electrons):
               1          2          3          4          5          6
     1  C    5.700127   0.602970   0.050149   0.009577   0.000240   0.000026
     2  C    0.602970   5.143953   0.485599   0.033053   0.010569   0.000713
     3  C    0.050149   0.485599   5.153162   0.384336   0.045134   0.013178
     4  C    0.009577   0.033053   0.384336   4.906882   0.369436   0.031863
     5  C    0.000240   0.010569   0.045134   0.369436   4.867384   0.386461
     6  C    0.000026   0.000713   0.013178   0.031863   0.386461   4.994976
     7  C    0.000000   0.000024   0.000535   0.008462   0.007701   0.406555
     8  C    0.000000   0.000001   0.000031   0.000347   0.008185   0.036529
     9  O   -0.000000  -0.000000  -0.000000   0.000007   0.000050   0.000060
    10  H   -0.040062  -0.095396  -0.003714  -0.001248  -0.000031  -0.000002
    11  H   -0.024716  -0.070917  -0.057193  -0.000129  -0.000414  -0.000009
    12  H   -0.042546  -0.074642  -0.059940  -0.000330  -0.000461  -0.000010
    13  H   -0.142346   0.069912  -0.063708  -0.041664  -0.001561  -0.000592
    14  H   -0.133725   0.094099  -0.059372  -0.037208  -0.001104  -0.000551
    15  H   -0.061731  -0.085257   0.134338  -0.029983  -0.039842  -0.002447
    16  H   -0.067195  -0.091634   0.108807  -0.034201  -0.046565  -0.002770
    17  H   -0.002239  -0.043330  -0.052018   0.260684  -0.028610  -0.031620
    18  H   -0.003092  -0.056201  -0.062192   0.221872  -0.035578  -0.043173
    19  H   -0.000289  -0.001654  -0.036299  -0.031656   0.283074  -0.044094
    20  H   -0.000480  -0.002992  -0.054929  -0.042439   0.223976  -0.061312
    21  H   -0.000009  -0.000569  -0.002312  -0.040331  -0.028936   0.199389
    22  H   -0.000007  -0.000394  -0.001545  -0.027760  -0.022664   0.260673
    23  H   -0.000000  -0.000006  -0.000323  -0.000567  -0.019204  -0.051216
    24  H   -0.000000  -0.000013  -0.000695  -0.001951  -0.038265  -0.063547
    25  H   -0.000000  -0.000001  -0.000014  -0.000654   0.000519  -0.077140
    26  H   -0.000000  -0.000000  -0.000003  -0.000038  -0.001092   0.002626
    27  H   -0.000000  -0.000000  -0.000001  -0.000077   0.000080  -0.012808
               7          8          9         10         11         12
     1  C    0.000000   0.000000  -0.000000  -0.040062  -0.024716  -0.042546
     2  C    0.000024   0.000001  -0.000000  -0.095396  -0.070917  -0.074642
     3  C    0.000535   0.000031  -0.000000  -0.003714  -0.057193  -0.059940
     4  C    0.008462   0.000347   0.000007  -0.001248  -0.000129  -0.000330
     5  C    0.007701   0.008185   0.000050  -0.000031  -0.000414  -0.000461
     6  C    0.406555   0.036529   0.000060  -0.000002  -0.000009  -0.000010
     7  C    5.027096   0.490597  -0.086711  -0.000000  -0.000000  -0.000000
     8  C    0.490597   5.418526   0.492118  -0.000000  -0.000000  -0.000000
     9  O   -0.086711   0.492118   8.004105   0.000000   0.000000   0.000000
    10  H   -0.000000  -0.000000   0.000000   0.972097   0.080179   0.084508
    11  H   -0.000000  -0.000000   0.000000   0.080179   0.939467   0.081556
    12  H   -0.000000  -0.000000   0.000000   0.084508   0.081556   0.954313
    13  H   -0.000010  -0.000000   0.000000   0.046953   0.035969   0.043303
    14  H   -0.000008  -0.000000   0.000000   0.043295   0.037861   0.035113
    15  H   -0.000446  -0.000012   0.000000   0.007713   0.049533   0.019323
    16  H   -0.000540  -0.000014   0.000000   0.008402   0.020370   0.054843
    17  H   -0.000760  -0.000313  -0.000026   0.000604   0.001430   0.000820
    18  H   -0.001890  -0.000470   0.000001   0.000800   0.001042   0.001989
    19  H   -0.027793  -0.001865   0.000013   0.000021   0.000275   0.000151
    20  H   -0.043347  -0.004371   0.000004   0.000034   0.000233   0.000468
    21  H   -0.055439  -0.051515  -0.002611   0.000001   0.000003   0.000006
    22  H   -0.049903  -0.033218   0.018916   0.000001   0.000004   0.000002
    23  H    0.277843  -0.065984   0.002627   0.000000   0.000000   0.000000
    24  H    0.098133  -0.172246   0.003152   0.000000   0.000000   0.000000
    25  H   -0.041283  -0.123269  -0.082283   0.000000   0.000000   0.000000
    26  H   -0.082259  -0.077705  -0.078436   0.000000   0.000000   0.000000
    27  H    0.012990  -0.291162   0.023296   0.000000   0.000000   0.000000
              13         14         15         16         17         18
     1  C   -0.142346  -0.133725  -0.061731  -0.067195  -0.002239  -0.003092
     2  C    0.069912   0.094099  -0.085257  -0.091634  -0.043330  -0.056201
     3  C   -0.063708  -0.059372   0.134338   0.108807  -0.052018  -0.062192
     4  C   -0.041664  -0.037208  -0.029983  -0.034201   0.260684   0.221872
     5  C   -0.001561  -0.001104  -0.039842  -0.046565  -0.028610  -0.035578
     6  C   -0.000592  -0.000551  -0.002447  -0.002770  -0.031620  -0.043173
     7  C   -0.000010  -0.000008  -0.000446  -0.000540  -0.000760  -0.001890
     8  C   -0.000000  -0.000000  -0.000012  -0.000014  -0.000313  -0.000470
     9  O    0.000000   0.000000   0.000000   0.000000  -0.000026   0.000001
    10  H    0.046953   0.043295   0.007713   0.008402   0.000604   0.000800
    11  H    0.035969   0.037861   0.049533   0.020370   0.001430   0.001042
    12  H    0.043303   0.035113   0.019323   0.054843   0.000820   0.001989
    13  H    0.969403   0.058631   0.033417   0.034969   0.010863   0.044340
    14  H    0.058631   0.944381   0.028069   0.033763   0.033714   0.014096
    15  H    0.033417   0.028069   0.912732   0.041423   0.010229   0.026637
    16  H    0.034969   0.033763   0.041423   0.937788   0.023743   0.020621
    17  H    0.010863   0.033714   0.010229   0.023743   0.822738  -0.000838
    18  H    0.044340   0.014096   0.026637   0.020621  -0.000838   0.865772
    19  H    0.000713   0.001175   0.028326   0.008042  -0.000706   0.019392
    20  H    0.002112   0.001064   0.013114   0.042811   0.021631   0.013594
    21  H    0.000471   0.000235   0.000939   0.001847   0.007041   0.034038
    22  H    0.000172   0.000309   0.001199   0.000720   0.021420   0.006416
    23  H    0.000002   0.000004   0.000244   0.000144   0.000611   0.000493
    24  H    0.000009   0.000004   0.000275   0.000581   0.000826   0.002045
    25  H    0.000001   0.000000   0.000005   0.000010   0.000232   0.000536
    26  H    0.000000   0.000000   0.000001   0.000002   0.000027   0.000037
    27  H    0.000000   0.000000   0.000001   0.000000   0.000082   0.000038
              19         20         21         22         23         24
     1  C   -0.000289  -0.000480  -0.000009  -0.000007  -0.000000  -0.000000
     2  C   -0.001654  -0.002992  -0.000569  -0.000394  -0.000006  -0.000013
     3  C   -0.036299  -0.054929  -0.002312  -0.001545  -0.000323  -0.000695
     4  C   -0.031656  -0.042439  -0.040331  -0.027760  -0.000567  -0.001951
     5  C    0.283074   0.223976  -0.028936  -0.022664  -0.019204  -0.038265
     6  C   -0.044094  -0.061312   0.199389   0.260673  -0.051216  -0.063547
     7  C   -0.027793  -0.043347  -0.055439  -0.049903   0.277843   0.098133
     8  C   -0.001865  -0.004371  -0.051515  -0.033218  -0.065984  -0.172246
     9  O    0.000013   0.000004  -0.002611   0.018916   0.002627   0.003152
    10  H    0.000021   0.000034   0.000001   0.000001   0.000000   0.000000
    11  H    0.000275   0.000233   0.000003   0.000004   0.000000   0.000000
    12  H    0.000151   0.000468   0.000006   0.000002   0.000000   0.000000
    13  H    0.000713   0.002112   0.000471   0.000172   0.000002   0.000009
    14  H    0.001175   0.001064   0.000235   0.000309   0.000004   0.000004
    15  H    0.028326   0.013114   0.000939   0.001199   0.000244   0.000275
    16  H    0.008042   0.042811   0.001847   0.000720   0.000144   0.000581
    17  H   -0.000706   0.021631   0.007041   0.021420   0.000611   0.000826
    18  H    0.019392   0.013594   0.034038   0.006416   0.000493   0.002045
    19  H    0.813903  -0.005896   0.019582  -0.000796   0.018839   0.008882
    20  H   -0.005896   0.883466   0.014067   0.019673   0.005771   0.045958
    21  H    0.019582   0.014067   0.871290   0.000958   0.019172   0.026847
    22  H   -0.000796   0.019673   0.000958   0.781557   0.000160   0.025799
    23  H    0.018839   0.005771   0.019172   0.000160   0.804948   0.013003
    24  H    0.008882   0.045958   0.026847   0.025799   0.013003   1.027901
    25  H    0.000836   0.002425   0.051629   0.015063   0.027164   0.063655
    26  H    0.000621   0.000963   0.006912   0.006675   0.010548   0.066716
    27  H    0.000245   0.000148   0.006518   0.011343   0.008775   0.008304
              25         26         27
     1  C   -0.000000  -0.000000  -0.000000
     2  C   -0.000001  -0.000000  -0.000000
     3  C   -0.000014  -0.000003  -0.000001
     4  C   -0.000654  -0.000038  -0.000077
     5  C    0.000519  -0.001092   0.000080
     6  C   -0.077140   0.002626  -0.012808
     7  C   -0.041283  -0.082259   0.012990
     8  C   -0.123269  -0.077705  -0.291162
     9  O   -0.082283  -0.078436   0.023296
    10  H    0.000000   0.000000   0.000000
    11  H    0.000000   0.000000   0.000000
    12  H    0.000000   0.000000   0.000000
    13  H    0.000001   0.000000   0.000000
    14  H    0.000000   0.000000   0.000000
    15  H    0.000005   0.000001   0.000001
    16  H    0.000010   0.000002   0.000000
    17  H    0.000232   0.000027   0.000082
    18  H    0.000536   0.000037   0.000038
    19  H    0.000836   0.000621   0.000245
    20  H    0.002425   0.000963   0.000148
    21  H    0.051629   0.006912   0.006518
    22  H    0.015063   0.006675   0.011343
    23  H    0.027164   0.010548   0.008775
    24  H    0.063655   0.066716   0.008304
    25  H    1.135927   0.078925   0.116496
    26  H    0.078925   1.120181   0.105526
    27  H    0.116496   0.105526   1.109225
          Atomic-Atomic Spin Densities.
               1          2          3          4          5          6
     1  C    1.210949   0.173205   0.094835   0.002182   0.000656   0.000019
     2  C    0.173205   0.595041   0.066780   0.064847   0.004048   0.001052
     3  C    0.094835   0.066780   0.533577  -0.000493   0.076363   0.006542
     4  C    0.002182   0.064847  -0.000493   0.261180  -0.014734   0.065151
     5  C    0.000656   0.004048   0.076363  -0.014734   0.221178  -0.003902
     6  C    0.000019   0.001052   0.006542   0.065151  -0.003902   0.313537
     7  C    0.000000   0.000018   0.000908   0.002949   0.039113   0.035470
     8  C    0.000000   0.000001   0.000025   0.000695   0.001864   0.065774
     9  O   -0.000000  -0.000000  -0.000000  -0.000003  -0.000008   0.003123
    10  H   -0.397147  -0.086410  -0.011183  -0.000724  -0.000044  -0.000002
    11  H   -0.400136  -0.050312  -0.048838  -0.000572  -0.000413  -0.000010
    12  H   -0.418474  -0.054284  -0.051658  -0.000774  -0.000460  -0.000010
    13  H   -0.117621  -0.283897  -0.042944  -0.033681  -0.001950  -0.000599
    14  H   -0.108638  -0.258955  -0.038208  -0.029312  -0.001497  -0.000554
    15  H   -0.056089  -0.055602  -0.219269  -0.008514  -0.031697  -0.002884
    16  H   -0.061568  -0.062484  -0.245602  -0.013473  -0.038504  -0.003222
    17  H   -0.002545  -0.035459  -0.028196  -0.086524  -0.006425  -0.025787
    18  H   -0.003410  -0.048235  -0.038969  -0.127319  -0.014405  -0.035315
    19  H   -0.000299  -0.001996  -0.028188  -0.009746  -0.062584  -0.022247
    20  H   -0.000489  -0.003322  -0.046852  -0.019455  -0.121862  -0.038886
    21  H   -0.000010  -0.000571  -0.002752  -0.031763  -0.004652  -0.146924
    22  H   -0.000007  -0.000393  -0.001917  -0.020804   0.000587  -0.096659
    23  H   -0.000000  -0.000006  -0.000327  -0.000853  -0.010643  -0.015923
    24  H   -0.000000  -0.000013  -0.000701  -0.002238  -0.029317  -0.045045
    25  H   -0.000000  -0.000001  -0.000014  -0.000606  -0.000304  -0.048065
    26  H   -0.000000  -0.000000  -0.000002  -0.000057  -0.000632  -0.010161
    27  H   -0.000000  -0.000000  -0.000001  -0.000076   0.000073  -0.013900
               7          8          9         10         11         12
     1  C    0.000000   0.000000  -0.000000  -0.397147  -0.400136  -0.418474
     2  C    0.000018   0.000001  -0.000000  -0.086410  -0.050312  -0.054284
     3  C    0.000908   0.000025  -0.000000  -0.011183  -0.048838  -0.051658
     4  C    0.002949   0.000695  -0.000003  -0.000724  -0.000572  -0.000774
     5  C    0.039113   0.001864  -0.000008  -0.000044  -0.000413  -0.000460
     6  C    0.035470   0.065774   0.003123  -0.000002  -0.000010  -0.000010
     7  C    0.270902   0.109146  -0.003937  -0.000000  -0.000000  -0.000000
     8  C    0.109146   1.062906   0.125536  -0.000000  -0.000000  -0.000000
     9  O   -0.003937   0.125536   0.255486   0.000000   0.000000   0.000000
    10  H   -0.000000  -0.000000   0.000000   0.233693   0.108564   0.112677
    11  H   -0.000000  -0.000000   0.000000   0.108564   0.219398   0.110457
    12  H   -0.000000  -0.000000   0.000000   0.112677   0.110457   0.237021
    13  H   -0.000010  -0.000000   0.000000   0.053616   0.026079   0.053300
    14  H   -0.000008  -0.000000   0.000000   0.049950   0.047896   0.025215
    15  H   -0.000449  -0.000012   0.000000   0.007755   0.040796   0.021211
    16  H   -0.000544  -0.000015   0.000000   0.008442   0.022254   0.046175
    17  H   -0.001320  -0.000311  -0.000001   0.000592   0.001488   0.000780
    18  H   -0.002199  -0.000480   0.000000   0.000788   0.001001   0.002047
    19  H   -0.019129  -0.002276   0.000031   0.000021   0.000282   0.000148
    20  H   -0.037488  -0.004610   0.000017   0.000034   0.000231   0.000475
    21  H   -0.030313  -0.047471  -0.001417   0.000001   0.000003   0.000006
    22  H   -0.013117  -0.026133  -0.004885   0.000001   0.000004   0.000002
    23  H   -0.061874  -0.046889  -0.002544   0.000000   0.000000   0.000000
    24  H   -0.224328  -0.166708  -0.001355   0.000000   0.000000   0.000000
    25  H   -0.031246  -0.470276  -0.049192   0.000000   0.000000   0.000000
    26  H   -0.053371  -0.424118  -0.044437   0.000000   0.000000   0.000000
    27  H    0.003608  -0.270555  -0.290417   0.000000   0.000000   0.000000
              13         14         15         16         17         18
     1  C   -0.117621  -0.108638  -0.056089  -0.061568  -0.002545  -0.003410
     2  C   -0.283897  -0.258955  -0.055602  -0.062484  -0.035459  -0.048235
     3  C   -0.042944  -0.038208  -0.219269  -0.245602  -0.028196  -0.038969
     4  C   -0.033681  -0.029312  -0.008514  -0.013473  -0.086524  -0.127319
     5  C   -0.001950  -0.001497  -0.031697  -0.038504  -0.006425  -0.014405
     6  C   -0.000599  -0.000554  -0.002884  -0.003222  -0.025787  -0.035315
     7  C   -0.000010  -0.000008  -0.000449  -0.000544  -0.001320  -0.002199
     8  C   -0.000000  -0.000000  -0.000012  -0.000015  -0.000311  -0.000480
     9  O    0.000000   0.000000   0.000000   0.000000  -0.000001   0.000000
    10  H    0.053616   0.049950   0.007755   0.008442   0.000592   0.000788
    11  H    0.026079   0.047896   0.040796   0.022254   0.001488   0.001001
    12  H    0.053300   0.025215   0.021211   0.046175   0.000780   0.002047
    13  H    0.207495   0.095258   0.022142   0.047222   0.013023   0.034550
    14  H    0.095258   0.178592   0.040352   0.022498   0.023980   0.016273
    15  H    0.022142   0.040352   0.144799   0.079095   0.022619   0.015435
    16  H    0.047222   0.022498   0.079095   0.175251   0.012604   0.032932
    17  H    0.013023   0.023980   0.022619   0.012604   0.051907   0.036774
    18  H    0.034550   0.016273   0.015435   0.032932   0.036774   0.099582
    19  H    0.000673   0.001231   0.018452   0.010242   0.011955   0.008098
    20  H    0.002168   0.001027   0.015313   0.033099   0.010024   0.026284
    21  H    0.000480   0.000231   0.000902   0.001905   0.009340   0.024262
    22  H    0.000169   0.000315   0.001256   0.000686   0.012677   0.008529
    23  H    0.000002   0.000004   0.000253   0.000141   0.000665   0.000452
    24  H    0.000009   0.000004   0.000271   0.000589   0.000797   0.002098
    25  H    0.000001   0.000000   0.000005   0.000010   0.000227   0.000541
    26  H    0.000000   0.000000   0.000001   0.000002   0.000029   0.000037
    27  H    0.000000   0.000000   0.000001   0.000000   0.000080   0.000038
              19         20         21         22         23         24
     1  C   -0.000299  -0.000489  -0.000010  -0.000007  -0.000000  -0.000000
     2  C   -0.001996  -0.003322  -0.000571  -0.000393  -0.000006  -0.000013
     3  C   -0.028188  -0.046852  -0.002752  -0.001917  -0.000327  -0.000701
     4  C   -0.009746  -0.019455  -0.031763  -0.020804  -0.000853  -0.002238
     5  C   -0.062584  -0.121862  -0.004652   0.000587  -0.010643  -0.029317
     6  C   -0.022247  -0.038886  -0.146924  -0.096659  -0.015923  -0.045045
     7  C   -0.019129  -0.037488  -0.030313  -0.013117  -0.061874  -0.224328
     8  C   -0.002276  -0.004610  -0.047471  -0.026133  -0.046889  -0.166708
     9  O    0.000031   0.000017  -0.001417  -0.004885  -0.002544  -0.001355
    10  H    0.000021   0.000034   0.000001   0.000001   0.000000   0.000000
    11  H    0.000282   0.000231   0.000003   0.000004   0.000000   0.000000
    12  H    0.000148   0.000475   0.000006   0.000002   0.000000   0.000000
    13  H    0.000673   0.002168   0.000480   0.000169   0.000002   0.000009
    14  H    0.001231   0.001027   0.000231   0.000315   0.000004   0.000004
    15  H    0.018452   0.015313   0.000902   0.001256   0.000253   0.000271
    16  H    0.010242   0.033099   0.001905   0.000686   0.000141   0.000589
    17  H    0.011955   0.010024   0.009340   0.012677   0.000665   0.000797
    18  H    0.008098   0.026284   0.024262   0.008529   0.000452   0.002098
    19  H    0.037503   0.032831   0.008211   0.011408   0.009042   0.010998
    20  H    0.032831   0.109686   0.026381   0.009512   0.007803   0.037001
    21  H    0.008211   0.026381   0.101845   0.035482   0.007653   0.039096
    22  H    0.011408   0.009512   0.035482   0.047057   0.010553   0.014009
    23  H    0.009042   0.007803   0.007653   0.010553   0.027965   0.044057
    24  H    0.010998   0.037001   0.039096   0.014009   0.044057   0.259503
    25  H    0.000822   0.002470   0.041453   0.015909   0.013506   0.068090
    26  H    0.000601   0.000988   0.007286   0.005242   0.025054   0.069003
    27  H    0.000246   0.000147   0.006615   0.012898   0.009023   0.009029
              25         26         27
     1  C   -0.000000  -0.000000  -0.000000
     2  C   -0.000001  -0.000000  -0.000000
     3  C   -0.000014  -0.000002  -0.000001
     4  C   -0.000606  -0.000057  -0.000076
     5  C   -0.000304  -0.000632   0.000073
     6  C   -0.048065  -0.010161  -0.013900
     7  C   -0.031246  -0.053371   0.003608
     8  C   -0.470276  -0.424118  -0.270555
     9  O   -0.049192  -0.044437  -0.290417
    10  H    0.000000   0.000000   0.000000
    11  H    0.000000   0.000000   0.000000
    12  H    0.000000   0.000000   0.000000
    13  H    0.000001   0.000000   0.000000
    14  H    0.000000   0.000000   0.000000
    15  H    0.000005   0.000001   0.000001
    16  H    0.000010   0.000002   0.000000
    17  H    0.000227   0.000029   0.000080
    18  H    0.000541   0.000037   0.000038
    19  H    0.000822   0.000601   0.000246
    20  H    0.002470   0.000988   0.000147
    21  H    0.041453   0.007286   0.006615
    22  H    0.015909   0.005242   0.012898
    23  H    0.013506   0.025054   0.009023
    24  H    0.068090   0.069003   0.009029
    25  H    0.312022   0.140678   0.123730
    26  H    0.140678   0.279212   0.109432
    27  H    0.123730   0.109432   0.574989
 Mulliken charges and spin densities:
               1          2
     1  C    0.155349  -0.084586
     2  C    0.082115  -0.036950
     3  C    0.078989  -0.027084
     4  C    0.063720  -0.004716
     5  C    0.061519  -0.000149
     6  C    0.058240  -0.019424
     7  C    0.060455  -0.017219
     8  C    0.375812  -0.093907
     9  O   -0.294282  -0.014004
    10  H   -0.104154   0.080623
    11  H   -0.094543   0.078173
    12  H   -0.098465   0.083856
    13  H   -0.101357   0.075487
    14  H   -0.093845   0.065656
    15  H   -0.087799   0.056142
    16  H   -0.095966   0.067734
    17  H   -0.056233   0.022993
    18  H   -0.070324   0.039391
    19  H   -0.053041   0.016329
    20  H   -0.075748   0.042524
    21  H   -0.079223   0.045282
    22  H   -0.034773   0.022380
    23  H   -0.053049   0.017115
    24  H   -0.115372   0.084849
    25  H   -0.168778   0.119760
    26  H   -0.160227   0.104785
    27  H   -0.099018   0.274961
 Sum of Mulliken charges =  -1.00000   1.00000
 Mulliken charges and spin densities with hydrogens summed into heavy atoms:
               1          2
     1  C   -0.141813   0.158065
     2  C   -0.113087   0.104193
     3  C   -0.104777   0.096792
     4  C   -0.062837   0.057668
     5  C   -0.067270   0.058703
     6  C   -0.055756   0.048238
     7  C   -0.107967   0.084746
     8  C    0.046807   0.130638
     9  O   -0.393299   0.260957
 Electronic spatial extent (au):  <R**2>=           3141.9492
 Charge=             -1.0000 electrons
 Dipole moment (field-independent basis, Debye):
    X=             -1.5733    Y=              0.7559    Z=              0.1362  Tot=              1.7508
 Quadrupole moment (field-independent basis, Debye-Ang):
   XX=           -139.0435   YY=            -72.9932   ZZ=            -71.0845
   XY=              3.8880   XZ=              1.3330   YZ=             -1.2142
 Traceless Quadrupole moment (field-independent basis, Debye-Ang):
   XX=            -44.6697   YY=             21.3805   ZZ=             23.2892
   XY=              3.8880   XZ=              1.3330   YZ=             -1.2142
 Octapole moment (field-independent basis, Debye-Ang**2):
  XXX=             30.3799  YYY=             -6.7186  ZZZ=             -6.3718  XYY=              0.5445
  XXY=             18.6463  XXZ=              9.2174  XZZ=              5.8241  YZZ=             -0.7762
  YYZ=             -1.7023  XYZ=             -4.5371
 Hexadecapole moment (field-independent basis, Debye-Ang**3):
 XXXX=          -5814.8832 YYYY=           -300.4250 ZZZZ=           -194.7043 XXXY=             39.6706
 XXXZ=              4.3708 YYYX=            -16.9192 YYYZ=             -0.4253 ZZZX=            -23.4783
 ZZZY=              1.6629 XXYY=           -838.8599 XXZZ=           -802.1321 YYZZ=            -81.1940
 XXYZ=            -16.0380 YYXZ=             -2.7206 ZZXY=             -2.3714
 N-N= 4.497875763831D+02 E-N=-1.814682941430D+03  KE= 3.863563748140D+02
                          Isotropic Fermi Contact Couplings
        Atom                 a.u.       MegaHertz       Gauss      10(-4) cm-1
     1  C(13)              0.10684     120.10493      42.85642      40.06269
     2  C(13)              0.05476      61.56182      21.96679      20.53481
     3  C(13)              0.04618      51.91121      18.52321      17.31572
     4  C(13)              0.01646      18.50899       6.60447       6.17393
     5  C(13)              0.01120      12.59271       4.49339       4.20047
     6  C(13)              0.03295      37.04108      13.21718      12.35557
     7  C(13)              0.02672      30.03701      10.71795      10.01927
     8  C(13)              0.05253      59.05298      21.07157      19.69796
     9  O(17)              0.28736    -174.19796     -62.15816     -58.10619
    10  H(1)              -0.00027      -1.19599      -0.42676      -0.39894
    11  H(1)              -0.00077      -3.45884      -1.23420      -1.15374
    12  H(1)              -0.00078      -3.46569      -1.23665      -1.15603
    13  H(1)              -0.00088      -3.93815      -1.40523      -1.31362
    14  H(1)              -0.00084      -3.77158      -1.34579      -1.25806
    15  H(1)              -0.00084      -3.74506      -1.33633      -1.24922
    16  H(1)              -0.00092      -4.13017      -1.47375      -1.37768
    17  H(1)              -0.00049      -2.21134      -0.78906      -0.73763
    18  H(1)              -0.00065      -2.91371      -1.03968      -0.97191
    19  H(1)              -0.00051      -2.27900      -0.81321      -0.76019
    20  H(1)              -0.00066      -2.96854      -1.05925      -0.99020
    21  H(1)              -0.00051      -2.28187      -0.81423      -0.76115
    22  H(1)              -0.00034      -1.50017      -0.53530      -0.50040
    23  H(1)               0.00004       0.17921       0.06395       0.05978
    24  H(1)               0.00084       3.75904       1.34132       1.25388
    25  H(1)              -0.00134      -5.96825      -2.12962      -1.99079
    26  H(1)              -0.00098      -4.39180      -1.56710      -1.46495
    27  H(1)               0.00542      24.21377       8.64007       8.07684
 --------------------------------------------------------
       Center         ----  Spin Dipole Couplings  ----
                      3XX-RR        3YY-RR        3ZZ-RR
 --------------------------------------------------------
     1   Atom        0.016458     -0.005698     -0.010760
     2   Atom       -0.010980      0.016386     -0.005406
     3   Atom       -0.013214      0.021871     -0.008657
     4   Atom       -0.007962      0.010417     -0.002455
     5   Atom       -0.009220      0.020745     -0.011525
     6   Atom       -0.004967      0.005707     -0.000740
     7   Atom       -0.005584      0.014855     -0.009270
     8   Atom       -0.009949     -0.004073      0.014022
     9   Atom        0.034775     -0.008762     -0.026012
    10   Atom       -0.001418      0.003782     -0.002365
    11   Atom       -0.003041     -0.005484      0.008525
    12   Atom       -0.004208      0.003723      0.000485
    13   Atom       -0.003998     -0.004336      0.008334
    14   Atom       -0.003832      0.000961      0.002871
    15   Atom       -0.003540     -0.004488      0.008028
    16   Atom       -0.003184      0.000350      0.002834
    17   Atom       -0.001686     -0.000559      0.002245
    18   Atom       -0.001511     -0.003451      0.004961
    19   Atom       -0.001192     -0.002276      0.003468
    20   Atom       -0.001436      0.000121      0.001314
    21   Atom       -0.001046     -0.003948      0.004994
    22   Atom        0.000103     -0.001055      0.000951
    23   Atom       -0.001499     -0.002546      0.004045
    24   Atom       -0.001296      0.001353     -0.000058
    25   Atom       -0.006889     -0.001948      0.008837
    26   Atom        0.003337     -0.000349     -0.002988
    27   Atom        0.011769     -0.003589     -0.008180
 --------------------------------------------------------
                        XY            XZ            YZ
 --------------------------------------------------------
     1   Atom       -0.017696      0.011102     -0.005921
     2   Atom       -0.002595      0.002119     -0.019613
     3   Atom       -0.003093      0.001874     -0.019620
     4   Atom       -0.007970      0.006093     -0.016647
     5   Atom       -0.008218      0.002818     -0.011203
     6   Atom       -0.004523      0.004314     -0.011681
     7   Atom       -0.002430      0.001952     -0.008447
     8   Atom        0.018000      0.035101      0.039770
     9   Atom       -0.038027      0.017548     -0.008309
    10   Atom        0.005332     -0.002513     -0.003785
    11   Atom       -0.000323     -0.005242      0.001385
    12   Atom        0.003055      0.002364      0.007693
    13   Atom        0.000159     -0.000468      0.003420
    14   Atom       -0.000465     -0.000824      0.006863
    15   Atom        0.000445      0.000855      0.004544
    16   Atom       -0.001504     -0.001918      0.007719
    17   Atom        0.000277      0.000628      0.004549
    18   Atom       -0.000462     -0.001563      0.002792
    19   Atom       -0.000072     -0.000395      0.002615
    20   Atom        0.000225      0.000132      0.005214
    21   Atom       -0.000148     -0.000070      0.002150
    22   Atom       -0.000535     -0.000643      0.004187
    23   Atom       -0.001199      0.000090      0.001671
    24   Atom       -0.002112     -0.001323      0.003923
    25   Atom       -0.001382     -0.003570     -0.008209
    26   Atom        0.004843     -0.008065     -0.004495
    27   Atom       -0.012798      0.006893     -0.004643
 --------------------------------------------------------


 ---------------------------------------------------------------------------------
              Anisotropic Spin Dipole Couplings in Principal Axis System
 ---------------------------------------------------------------------------------

       Atom             a.u.   MegaHertz   Gauss  10(-4) cm-1        Axes

              Baa    -0.0155    -2.085    -0.744    -0.695  0.5259  0.8276 -0.1963
     1 C(13)  Bbb    -0.0146    -1.958    -0.699    -0.653 -0.1527  0.3189  0.9354
              Bcc     0.0301     4.043     1.443     1.349  0.8368 -0.4619  0.2941
 
              Baa    -0.0170    -2.280    -0.814    -0.761 -0.0881  0.4996  0.8618
     2 C(13)  Bbb    -0.0112    -1.505    -0.537    -0.502  0.9925  0.1172  0.0335
              Bcc     0.0282     3.785     1.351     1.263 -0.0842  0.8583 -0.5061
 
              Baa    -0.0183    -2.452    -0.875    -0.818 -0.0675  0.4339  0.8984
     3 C(13)  Bbb    -0.0135    -1.809    -0.645    -0.603  0.9945  0.1013  0.0258
              Bcc     0.0318     4.261     1.520     1.421 -0.0798  0.8952 -0.4384
 
              Baa    -0.0140    -1.872    -0.668    -0.624 -0.1607  0.5204  0.8387
     4 C(13)  Bbb    -0.0109    -1.467    -0.524    -0.489  0.9429  0.3321 -0.0254
              Bcc     0.0249     3.339     1.192     1.114 -0.2918  0.7867 -0.5440
 
              Baa    -0.0150    -2.019    -0.720    -0.674 -0.0596  0.2857  0.9565
     5 C(13)  Bbb    -0.0113    -1.520    -0.542    -0.507  0.9697  0.2441 -0.0125
              Bcc     0.0264     3.539     1.263     1.180 -0.2370  0.9267 -0.2916
 
              Baa    -0.0098    -1.313    -0.468    -0.438 -0.2091  0.5491  0.8091
     6 C(13)  Bbb    -0.0066    -0.889    -0.317    -0.297  0.9372  0.3488  0.0054
              Bcc     0.0164     2.202     0.786     0.734 -0.2793  0.7594 -0.5876
 
              Baa    -0.0121    -1.629    -0.581    -0.543 -0.1775  0.2793  0.9436
     7 C(13)  Bbb    -0.0057    -0.770    -0.275    -0.257  0.9764  0.1699  0.1334
              Bcc     0.0179     2.399     0.856     0.800 -0.1231  0.9450 -0.3029
 
              Baa    -0.0405    -5.429    -1.937    -1.811 -0.4978 -0.5158  0.6972
     8 C(13)  Bbb    -0.0252    -3.385    -1.208    -1.129  0.7366 -0.6758  0.0260
              Bcc     0.0657     8.814     3.145     2.940  0.4578  0.5265  0.7164
 
              Baa    -0.0322     2.327     0.830     0.776 -0.5009 -0.5891  0.6341
     9 O(17)  Bbb    -0.0290     2.096     0.748     0.699  0.1807  0.6453  0.7422
              Bcc     0.0611    -4.423    -1.578    -1.475  0.8464 -0.4864  0.2168
 
              Baa    -0.0048    -2.547    -0.909    -0.850  0.8686 -0.4607  0.1823
    10 H(1)   Bbb    -0.0042    -2.223    -0.793    -0.741  0.0287  0.4140  0.9098
              Bcc     0.0089     4.770     1.702     1.591  0.4946  0.7851 -0.3728
 
              Baa    -0.0057    -3.025    -1.080    -1.009 -0.2575  0.9479 -0.1876
    11 H(1)   Bbb    -0.0050    -2.668    -0.952    -0.890  0.8977  0.3065  0.3166
              Bcc     0.0107     5.693     2.031     1.899 -0.3576  0.0868  0.9298
 
              Baa    -0.0058    -3.079    -1.099    -1.027  0.1435 -0.6505  0.7458
    12 H(1)   Bbb    -0.0052    -2.763    -0.986    -0.922  0.9584 -0.0967 -0.2687
              Bcc     0.0109     5.842     2.085     1.949  0.2469  0.7533  0.6095
 
              Baa    -0.0053    -2.805    -1.001    -0.936 -0.2104  0.9463 -0.2454
    13 H(1)   Bbb    -0.0040    -2.109    -0.753    -0.704  0.9771  0.2116 -0.0217
              Bcc     0.0092     4.915     1.754     1.639 -0.0314  0.2443  0.9692
 
              Baa    -0.0050    -2.691    -0.960    -0.898 -0.1629  0.7370 -0.6560
    14 H(1)   Bbb    -0.0039    -2.064    -0.736    -0.688  0.9840  0.1703 -0.0531
              Bcc     0.0089     4.755     1.697     1.586 -0.0726  0.6541  0.7529
 
              Baa    -0.0060    -3.188    -1.138    -1.063 -0.0668  0.9502 -0.3043
    15 H(1)   Bbb    -0.0036    -1.920    -0.685    -0.640  0.9951  0.0413 -0.0894
              Bcc     0.0096     5.108     1.823     1.704  0.0723  0.3088  0.9484
 
              Baa    -0.0062    -3.324    -1.186    -1.109 -0.0370  0.7569 -0.6524
    16 H(1)   Bbb    -0.0036    -1.940    -0.692    -0.647  0.9823  0.1474  0.1153
              Bcc     0.0099     5.264     1.878     1.756 -0.1835  0.6366  0.7490
 
              Baa    -0.0039    -2.096    -0.748    -0.699  0.0682  0.7998 -0.5964
    17 H(1)   Bbb    -0.0017    -0.926    -0.331    -0.309  0.9935 -0.1088 -0.0323
              Bcc     0.0057     3.022     1.078     1.008  0.0908  0.5903  0.8020
 
              Baa    -0.0043    -2.291    -0.817    -0.764 -0.0037  0.9572 -0.2894
    18 H(1)   Bbb    -0.0019    -0.991    -0.354    -0.331  0.9781  0.0637  0.1982
              Bcc     0.0062     3.282     1.171     1.095 -0.2081  0.2823  0.9365
 
              Baa    -0.0033    -1.756    -0.626    -0.586 -0.0363  0.9313 -0.3624
    19 H(1)   Bbb    -0.0012    -0.649    -0.232    -0.217  0.9970  0.0588  0.0513
              Bcc     0.0045     2.405     0.858     0.802 -0.0690  0.3594  0.9306
 
              Baa    -0.0045    -2.418    -0.863    -0.807 -0.0261  0.7464 -0.6650
    20 H(1)   Bbb    -0.0014    -0.769    -0.275    -0.257  0.9991 -0.0028 -0.0424
              Bcc     0.0060     3.187     1.137     1.063  0.0335  0.6655  0.7456
 
              Baa    -0.0044    -2.371    -0.846    -0.791  0.0379  0.9744 -0.2217
    21 H(1)   Bbb    -0.0010    -0.556    -0.199    -0.186  0.9992 -0.0335  0.0236
              Bcc     0.0055     2.927     1.044     0.976 -0.0156  0.2224  0.9748
 
              Baa    -0.0044    -2.325    -0.829    -0.775  0.0051  0.7855 -0.6189
    22 H(1)   Bbb    -0.0001    -0.031    -0.011    -0.010  0.9817  0.1139  0.1526
              Bcc     0.0044     2.356     0.841     0.786 -0.1903  0.6084  0.7705
 
              Baa    -0.0036    -1.928    -0.688    -0.643  0.4905  0.8502 -0.1912
    23 H(1)   Bbb    -0.0008    -0.447    -0.159    -0.149  0.8708 -0.4698  0.1447
              Bcc     0.0045     2.375     0.847     0.792 -0.0331  0.2375  0.9708
 
              Baa    -0.0034    -1.826    -0.652    -0.609 -0.2404 -0.6774  0.6952
    24 H(1)   Bbb    -0.0021    -1.124    -0.401    -0.375  0.9089  0.0944  0.4062
              Bcc     0.0055     2.950     1.053     0.984 -0.3408  0.7295  0.5930
 
              Baa    -0.0097    -5.178    -1.848    -1.727  0.7502  0.5389  0.3830
    25 H(1)   Bbb    -0.0039    -2.065    -0.737    -0.689 -0.6496  0.7087  0.2753
              Bcc     0.0136     7.243     2.584     2.416 -0.1231 -0.4554  0.8818
 
              Baa    -0.0087    -4.617    -1.648    -1.540  0.5036  0.1653  0.8480
    26 H(1)   Bbb    -0.0036    -1.914    -0.683    -0.638 -0.4772  0.8714  0.1136
              Bcc     0.0122     6.531     2.331     2.179  0.7202  0.4619 -0.5177
 
              Baa    -0.0113    -6.036    -2.154    -2.013  0.2509  0.7691  0.5879
    27 H(1)   Bbb    -0.0100    -5.351    -1.909    -1.785 -0.4895 -0.4231  0.7625
              Bcc     0.0213    11.387     4.063     3.798  0.8351 -0.4791  0.2703
 

 ---------------------------------------------------------------------------------

 ******************************Gaussian NBO Version 3.1******************************
             N A T U R A L   A T O M I C   O R B I T A L   A N D
          N A T U R A L   B O N D   O R B I T A L   A N A L Y S I S
 ******************************Gaussian NBO Version 3.1******************************
       /RESON  / : Allow strongly delocalized NBO set

 Analyzing the SCF density

 Job title: 4                                                               

 Storage needed:    142398 in NPA,    188015 in NBO ( 939520181 available)
 GSVD:  LWork=       26262 too small for GESVD, short by       13635 words or       13635 for optimal perf.


 NATURAL POPULATIONS:  Natural atomic orbital occupancies 
                                                          
   NAO  Atom  No  lang   Type(AO)    Occupancy
 --------------------------------------------
     1    C    1  S      Cor( 1S)     1.99926
     2    C    1  S      Val( 2S)     1.09943
     3    C    1  S      Ryd( 3S)     0.00056
     4    C    1  px     Val( 2p)     1.12373
     5    C    1  px     Ryd( 3p)     0.00169
     6    C    1  py     Val( 2p)     1.18948
     7    C    1  py     Ryd( 3p)     0.00201
     8    C    1  pz     Val( 2p)     1.19724
     9    C    1  pz     Ryd( 3p)     0.00107
    10    C    1  dxy    Ryd( 3d)     0.00066
    11    C    1  dxz    Ryd( 3d)     0.00032
    12    C    1  dyz    Ryd( 3d)     0.00034
    13    C    1  dx2y2  Ryd( 3d)     0.00052
    14    C    1  dz2    Ryd( 3d)     0.00075

    15    C    2  S      Cor( 1S)     1.99916
    16    C    2  S      Val( 2S)     1.01893
    17    C    2  S      Ryd( 3S)     0.00150
    18    C    2  px     Val( 2p)     1.03803
    19    C    2  px     Ryd( 3p)     0.00305
    20    C    2  py     Val( 2p)     1.15567
    21    C    2  py     Ryd( 3p)     0.00173
    22    C    2  pz     Val( 2p)     1.19141
    23    C    2  pz     Ryd( 3p)     0.00223
    24    C    2  dxy    Ryd( 3d)     0.00069
    25    C    2  dxz    Ryd( 3d)     0.00044
    26    C    2  dyz    Ryd( 3d)     0.00045
    27    C    2  dx2y2  Ryd( 3d)     0.00079
    28    C    2  dz2    Ryd( 3d)     0.00087

    29    C    3  S      Cor( 1S)     1.99913
    30    C    3  S      Val( 2S)     1.01217
    31    C    3  S      Ryd( 3S)     0.00197
    32    C    3  px     Val( 2p)     1.04099
    33    C    3  px     Ryd( 3p)     0.00361
    34    C    3  py     Val( 2p)     1.16007
    35    C    3  py     Ryd( 3p)     0.00273
    36    C    3  pz     Val( 2p)     1.19262
    37    C    3  pz     Ryd( 3p)     0.00257
    38    C    3  dxy    Ryd( 3d)     0.00070
    39    C    3  dxz    Ryd( 3d)     0.00045
    40    C    3  dyz    Ryd( 3d)     0.00044
    41    C    3  dx2y2  Ryd( 3d)     0.00074
    42    C    3  dz2    Ryd( 3d)     0.00086

    43    C    4  S      Cor( 1S)     1.99913
    44    C    4  S      Val( 2S)     1.00518
    45    C    4  S      Ryd( 3S)     0.00175
    46    C    4  px     Val( 2p)     1.04354
    47    C    4  px     Ryd( 3p)     0.00337
    48    C    4  py     Val( 2p)     1.15809
    49    C    4  py     Ryd( 3p)     0.00275
    50    C    4  pz     Val( 2p)     1.19461
    51    C    4  pz     Ryd( 3p)     0.00263
    52    C    4  dxy    Ryd( 3d)     0.00068
    53    C    4  dxz    Ryd( 3d)     0.00045
    54    C    4  dyz    Ryd( 3d)     0.00045
    55    C    4  dx2y2  Ryd( 3d)     0.00077
    56    C    4  dz2    Ryd( 3d)     0.00086

    57    C    5  S      Cor( 1S)     1.99912
    58    C    5  S      Val( 2S)     1.00430
    59    C    5  S      Ryd( 3S)     0.00174
    60    C    5  px     Val( 2p)     1.04565
    61    C    5  px     Ryd( 3p)     0.00322
    62    C    5  py     Val( 2p)     1.16049
    63    C    5  py     Ryd( 3p)     0.00251
    64    C    5  pz     Val( 2p)     1.19060
    65    C    5  pz     Ryd( 3p)     0.00269
    66    C    5  dxy    Ryd( 3d)     0.00069
    67    C    5  dxz    Ryd( 3d)     0.00044
    68    C    5  dyz    Ryd( 3d)     0.00045
    69    C    5  dx2y2  Ryd( 3d)     0.00076
    70    C    5  dz2    Ryd( 3d)     0.00087

    71    C    6  S      Cor( 1S)     1.99911
    72    C    6  S      Val( 2S)     1.00924
    73    C    6  S      Ryd( 3S)     0.00200
    74    C    6  px     Val( 2p)     1.03693
    75    C    6  px     Ryd( 3p)     0.00445
    76    C    6  py     Val( 2p)     1.16610
    77    C    6  py     Ryd( 3p)     0.00264
    78    C    6  pz     Val( 2p)     1.19441
    79    C    6  pz     Ryd( 3p)     0.00257
    80    C    6  dxy    Ryd( 3d)     0.00071
    81    C    6  dxz    Ryd( 3d)     0.00043
    82    C    6  dyz    Ryd( 3d)     0.00046
    83    C    6  dx2y2  Ryd( 3d)     0.00072
    84    C    6  dz2    Ryd( 3d)     0.00085

    85    C    7  S      Cor( 1S)     1.99910
    86    C    7  S      Val( 2S)     1.01699
    87    C    7  S      Ryd( 3S)     0.00176
    88    C    7  px     Val( 2p)     1.05188
    89    C    7  px     Ryd( 3p)     0.00277
    90    C    7  py     Val( 2p)     1.15528
    91    C    7  py     Ryd( 3p)     0.00273
    92    C    7  pz     Val( 2p)     1.19471
    93    C    7  pz     Ryd( 3p)     0.00295
    94    C    7  dxy    Ryd( 3d)     0.00063
    95    C    7  dxz    Ryd( 3d)     0.00042
    96    C    7  dyz    Ryd( 3d)     0.00052
    97    C    7  dx2y2  Ryd( 3d)     0.00079
    98    C    7  dz2    Ryd( 3d)     0.00082

    99    C    8  S      Cor( 1S)     1.99915
   100    C    8  S      Val( 2S)     0.98776
   101    C    8  S      Ryd( 3S)     0.00359
   102    C    8  px     Val( 2p)     1.09119
   103    C    8  px     Ryd( 3p)     0.00338
   104    C    8  py     Val( 2p)     0.86580
   105    C    8  py     Ryd( 3p)     0.00378
   106    C    8  pz     Val( 2p)     1.06894
   107    C    8  pz     Ryd( 3p)     0.00265
   108    C    8  dxy    Ryd( 3d)     0.00158
   109    C    8  dxz    Ryd( 3d)     0.00061
   110    C    8  dyz    Ryd( 3d)     0.00162
   111    C    8  dx2y2  Ryd( 3d)     0.00138
   112    C    8  dz2    Ryd( 3d)     0.00157

   113    O    9  S      Cor( 1S)     1.99974
   114    O    9  S      Val( 2S)     1.68525
   115    O    9  S      Ryd( 3S)     0.00459
   116    O    9  px     Val( 2p)     1.69410
   117    O    9  px     Ryd( 3p)     0.00235
   118    O    9  py     Val( 2p)     1.56448
   119    O    9  py     Ryd( 3p)     0.00182
   120    O    9  pz     Val( 2p)     1.82277
   121    O    9  pz     Ryd( 3p)     0.00126
   122    O    9  dxy    Ryd( 3d)     0.00067
   123    O    9  dxz    Ryd( 3d)     0.00083
   124    O    9  dyz    Ryd( 3d)     0.00082
   125    O    9  dx2y2  Ryd( 3d)     0.00066
   126    O    9  dz2    Ryd( 3d)     0.00085

   127    H   10  S      Val( 1S)     0.81623
   128    H   10  S      Ryd( 2S)     0.03232
   129    H   10  px     Ryd( 2p)     0.00045
   130    H   10  py     Ryd( 2p)     0.00034
   131    H   10  pz     Ryd( 2p)     0.00024

   132    H   11  S      Val( 1S)     0.81387
   133    H   11  S      Ryd( 2S)     0.03329
   134    H   11  px     Ryd( 2p)     0.00015
   135    H   11  py     Ryd( 2p)     0.00021
   136    H   11  pz     Ryd( 2p)     0.00068

   137    H   12  S      Val( 1S)     0.81433
   138    H   12  S      Ryd( 2S)     0.03565
   139    H   12  px     Ryd( 2p)     0.00016
   140    H   12  py     Ryd( 2p)     0.00059
   141    H   12  pz     Ryd( 2p)     0.00029

   142    H   13  S      Val( 1S)     0.80863
   143    H   13  S      Ryd( 2S)     0.03684
   144    H   13  px     Ryd( 2p)     0.00013
   145    H   13  py     Ryd( 2p)     0.00020
   146    H   13  pz     Ryd( 2p)     0.00068

   147    H   14  S      Val( 1S)     0.80759
   148    H   14  S      Ryd( 2S)     0.03189
   149    H   14  px     Ryd( 2p)     0.00014
   150    H   14  py     Ryd( 2p)     0.00059
   151    H   14  pz     Ryd( 2p)     0.00028

   152    H   15  S      Val( 1S)     0.80520
   153    H   15  S      Ryd( 2S)     0.02903
   154    H   15  px     Ryd( 2p)     0.00013
   155    H   15  py     Ryd( 2p)     0.00021
   156    H   15  pz     Ryd( 2p)     0.00068

   157    H   16  S      Val( 1S)     0.80644
   158    H   16  S      Ryd( 2S)     0.03525
   159    H   16  px     Ryd( 2p)     0.00013
   160    H   16  py     Ryd( 2p)     0.00059
   161    H   16  pz     Ryd( 2p)     0.00029

   162    H   17  S      Val( 1S)     0.79946
   163    H   17  S      Ryd( 2S)     0.01488
   164    H   17  px     Ryd( 2p)     0.00014
   165    H   17  py     Ryd( 2p)     0.00059
   166    H   17  pz     Ryd( 2p)     0.00029

   167    H   18  S      Val( 1S)     0.80291
   168    H   18  S      Ryd( 2S)     0.02232
   169    H   18  px     Ryd( 2p)     0.00013
   170    H   18  py     Ryd( 2p)     0.00021
   171    H   18  pz     Ryd( 2p)     0.00068

   172    H   19  S      Val( 1S)     0.80134
   173    H   19  S      Ryd( 2S)     0.01142
   174    H   19  px     Ryd( 2p)     0.00014
   175    H   19  py     Ryd( 2p)     0.00021
   176    H   19  pz     Ryd( 2p)     0.00068

   177    H   20  S      Val( 1S)     0.80565
   178    H   20  S      Ryd( 2S)     0.02467
   179    H   20  px     Ryd( 2p)     0.00014
   180    H   20  py     Ryd( 2p)     0.00059
   181    H   20  pz     Ryd( 2p)     0.00029

   182    H   21  S      Val( 1S)     0.80515
   183    H   21  S      Ryd( 2S)     0.02457
   184    H   21  px     Ryd( 2p)     0.00014
   185    H   21  py     Ryd( 2p)     0.00020
   186    H   21  pz     Ryd( 2p)     0.00068

   187    H   22  S      Val( 1S)     0.77929
   188    H   22  S      Ryd( 2S)     0.01223
   189    H   22  px     Ryd( 2p)     0.00019
   190    H   22  py     Ryd( 2p)     0.00059
   191    H   22  pz     Ryd( 2p)     0.00029

   192    H   23  S      Val( 1S)     0.79610
   193    H   23  S      Ryd( 2S)     0.01124
   194    H   23  px     Ryd( 2p)     0.00015
   195    H   23  py     Ryd( 2p)     0.00019
   196    H   23  pz     Ryd( 2p)     0.00068

   197    H   24  S      Val( 1S)     0.81885
   198    H   24  S      Ryd( 2S)     0.03731
   199    H   24  px     Ryd( 2p)     0.00015
   200    H   24  py     Ryd( 2p)     0.00059
   201    H   24  pz     Ryd( 2p)     0.00031

   202    H   25  S      Val( 1S)     0.85843
   203    H   25  S      Ryd( 2S)     0.05496
   204    H   25  px     Ryd( 2p)     0.00022
   205    H   25  py     Ryd( 2p)     0.00016
   206    H   25  pz     Ryd( 2p)     0.00071

   207    H   26  S      Val( 1S)     0.85921
   208    H   26  S      Ryd( 2S)     0.04489
   209    H   26  px     Ryd( 2p)     0.00051
   210    H   26  py     Ryd( 2p)     0.00035
   211    H   26  pz     Ryd( 2p)     0.00023

   212    H   27  S      Val( 1S)     0.64534
   213    H   27  S      Ryd( 2S)     0.09718
   214    H   27  px     Ryd( 2p)     0.00184
   215    H   27  py     Ryd( 2p)     0.00138
   216    H   27  pz     Ryd( 2p)     0.00124


 Summary of Natural Population Analysis:                  
                                                          
                                       Natural Population 
                Natural  -----------------------------------------------
    Atom  No    Charge         Core      Valence    Rydberg      Total
 -----------------------------------------------------------------------
      C    1   -0.61705      1.99926     4.60987    0.00791     6.61705
      C    2   -0.41492      1.99916     4.40403    0.01173     6.41492
      C    3   -0.41904      1.99913     4.40585    0.01407     6.41904
      C    4   -0.41425      1.99913     4.40141    0.01371     6.41425
      C    5   -0.41352      1.99912     4.40103    0.01337     6.41352
      C    6   -0.42065      1.99911     4.40669    0.01485     6.42065
      C    7   -0.43136      1.99910     4.41886    0.01340     6.43136
      C    8   -0.03299      1.99915     4.01368    0.02016     6.03299
      O    9   -0.78020      1.99974     6.76661    0.01385     8.78020
      H   10    0.15042      0.00000     0.81623    0.03334     0.84958
      H   11    0.15180      0.00000     0.81387    0.03433     0.84820
      H   12    0.14898      0.00000     0.81433    0.03669     0.85102
      H   13    0.15352      0.00000     0.80863    0.03785     0.84648
      H   14    0.15950      0.00000     0.80759    0.03290     0.84050
      H   15    0.16475      0.00000     0.80520    0.03005     0.83525
      H   16    0.15729      0.00000     0.80644    0.03626     0.84271
      H   17    0.18463      0.00000     0.79946    0.01591     0.81537
      H   18    0.17374      0.00000     0.80291    0.02335     0.82626
      H   19    0.18621      0.00000     0.80134    0.01245     0.81379
      H   20    0.16865      0.00000     0.80565    0.02570     0.83135
      H   21    0.16925      0.00000     0.80515    0.02559     0.83075
      H   22    0.20742      0.00000     0.77929    0.01329     0.79258
      H   23    0.19164      0.00000     0.79610    0.01226     0.80836
      H   24    0.14279      0.00000     0.81885    0.03836     0.85721
      H   25    0.08551      0.00000     0.85843    0.05606     0.91449
      H   26    0.09482      0.00000     0.85921    0.04597     0.90518
      H   27    0.25302      0.00000     0.64534    0.10164     0.74698
 =======================================================================
   * Total *   -1.00000     17.99290    56.27205    0.73505    75.00000

                                 Natural Population      
 --------------------------------------------------------
   Core                      17.99290 ( 99.9606% of  18)
   Valence                   56.27205 ( 98.7229% of  57)
   Natural Minimal Basis     74.26495 ( 99.0199% of  75)
   Natural Rydberg Basis      0.73505 (  0.9801% of  75)
 --------------------------------------------------------

    Atom  No          Natural Electron Configuration
 ----------------------------------------------------------------------------
      C    1      [core]2S( 1.10)2p( 3.51)
      C    2      [core]2S( 1.02)2p( 3.39)3p( 0.01)
      C    3      [core]2S( 1.01)2p( 3.39)3p( 0.01)
      C    4      [core]2S( 1.01)2p( 3.40)3p( 0.01)
      C    5      [core]2S( 1.00)2p( 3.40)3p( 0.01)
      C    6      [core]2S( 1.01)2p( 3.40)3p( 0.01)
      C    7      [core]2S( 1.02)2p( 3.40)3p( 0.01)
      C    8      [core]2S( 0.99)2p( 3.03)3p( 0.01)3d( 0.01)
      O    9      [core]2S( 1.69)2p( 5.08)3p( 0.01)
      H   10            1S( 0.82)2S( 0.03)
      H   11            1S( 0.81)2S( 0.03)
      H   12            1S( 0.81)2S( 0.04)
      H   13            1S( 0.81)2S( 0.04)
      H   14            1S( 0.81)2S( 0.03)
      H   15            1S( 0.81)2S( 0.03)
      H   16            1S( 0.81)2S( 0.04)
      H   17            1S( 0.80)2S( 0.01)
      H   18            1S( 0.80)2S( 0.02)
      H   19            1S( 0.80)2S( 0.01)
      H   20            1S( 0.81)2S( 0.02)
      H   21            1S( 0.81)2S( 0.02)
      H   22            1S( 0.78)2S( 0.01)
      H   23            1S( 0.80)2S( 0.01)
      H   24            1S( 0.82)2S( 0.04)
      H   25            1S( 0.86)2S( 0.05)
      H   26            1S( 0.86)2S( 0.04)
      H   27            1S( 0.65)2S( 0.10)


 ***************************************************
 *******         Alpha spin orbitals         *******
 ***************************************************


 NATURAL POPULATIONS:  Natural atomic orbital occupancies 
                                                          
   NAO  Atom  No  lang   Type(AO)    Occupancy      Energy
 ----------------------------------------------------------
     1    C    1  S      Cor( 1S)     0.99965      -9.93535
     2    C    1  S      Val( 2S)     0.55911      -0.10430
     3    C    1  S      Ryd( 3S)     0.00028       0.96804
     4    C    1  px     Val( 2p)     0.56576       0.06172
     5    C    1  px     Ryd( 3p)     0.00091       0.69432
     6    C    1  py     Val( 2p)     0.59555       0.06073
     7    C    1  py     Ryd( 3p)     0.00124       0.72759
     8    C    1  pz     Val( 2p)     0.59863       0.06074
     9    C    1  pz     Ryd( 3p)     0.00060       0.72085
    10    C    1  dxy    Ryd( 3d)     0.00033       2.44173
    11    C    1  dxz    Ryd( 3d)     0.00016       2.25519
    12    C    1  dyz    Ryd( 3d)     0.00017       2.35874
    13    C    1  dx2y2  Ryd( 3d)     0.00026       2.37432
    14    C    1  dz2    Ryd( 3d)     0.00038       2.55407

    15    C    2  S      Cor( 1S)     0.99960      -9.92814
    16    C    2  S      Val( 2S)     0.51451      -0.07402
    17    C    2  S      Ryd( 3S)     0.00075       1.02635
    18    C    2  px     Val( 2p)     0.51939       0.06688
    19    C    2  px     Ryd( 3p)     0.00168       0.76635
    20    C    2  py     Val( 2p)     0.58232       0.06757
    21    C    2  py     Ryd( 3p)     0.00099       0.74132
    22    C    2  pz     Val( 2p)     0.59692       0.06866
    23    C    2  pz     Ryd( 3p)     0.00117       0.83107
    24    C    2  dxy    Ryd( 3d)     0.00034       2.36558
    25    C    2  dxz    Ryd( 3d)     0.00022       2.22748
    26    C    2  dyz    Ryd( 3d)     0.00023       2.34529
    27    C    2  dx2y2  Ryd( 3d)     0.00040       2.39340
    28    C    2  dz2    Ryd( 3d)     0.00043       2.55538

    29    C    3  S      Cor( 1S)     0.99958      -9.91936
    30    C    3  S      Val( 2S)     0.51042      -0.06332
    31    C    3  S      Ryd( 3S)     0.00097       1.03626
    32    C    3  px     Val( 2p)     0.52065       0.07306
    33    C    3  px     Ryd( 3p)     0.00198       0.84261
    34    C    3  py     Val( 2p)     0.58578       0.07001
    35    C    3  py     Ryd( 3p)     0.00175       0.79386
    36    C    3  pz     Val( 2p)     0.59744       0.07066
    37    C    3  pz     Ryd( 3p)     0.00138       0.87591
    38    C    3  dxy    Ryd( 3d)     0.00034       2.37545
    39    C    3  dxz    Ryd( 3d)     0.00022       2.23896
    40    C    3  dyz    Ryd( 3d)     0.00023       2.35040
    41    C    3  dx2y2  Ryd( 3d)     0.00038       2.41358
    42    C    3  dz2    Ryd( 3d)     0.00043       2.56416

    43    C    4  S      Cor( 1S)     0.99957      -9.91872
    44    C    4  S      Val( 2S)     0.50427      -0.05994
    45    C    4  S      Ryd( 3S)     0.00087       1.06124
    46    C    4  px     Val( 2p)     0.52243       0.07551
    47    C    4  px     Ryd( 3p)     0.00178       0.85877
    48    C    4  py     Val( 2p)     0.58312       0.07030
    49    C    4  py     Ryd( 3p)     0.00171       0.80030
    50    C    4  pz     Val( 2p)     0.59906       0.07049
    51    C    4  pz     Ryd( 3p)     0.00141       0.89017
    52    C    4  dxy    Ryd( 3d)     0.00034       2.38503
    53    C    4  dxz    Ryd( 3d)     0.00022       2.24470
    54    C    4  dyz    Ryd( 3d)     0.00023       2.35352
    55    C    4  dx2y2  Ryd( 3d)     0.00039       2.41770
    56    C    4  dz2    Ryd( 3d)     0.00043       2.56659

    57    C    5  S      Cor( 1S)     0.99957      -9.91703
    58    C    5  S      Val( 2S)     0.50336      -0.05792
    59    C    5  S      Ryd( 3S)     0.00088       1.06435
    60    C    5  px     Val( 2p)     0.52319       0.07682
    61    C    5  px     Ryd( 3p)     0.00166       0.85937
    62    C    5  py     Val( 2p)     0.58587       0.07245
    63    C    5  py     Ryd( 3p)     0.00154       0.80323
    64    C    5  pz     Val( 2p)     0.59608       0.07148
    65    C    5  pz     Ryd( 3p)     0.00145       0.89321
    66    C    5  dxy    Ryd( 3d)     0.00034       2.38964
    67    C    5  dxz    Ryd( 3d)     0.00022       2.24540
    68    C    5  dyz    Ryd( 3d)     0.00023       2.35814
    69    C    5  dx2y2  Ryd( 3d)     0.00039       2.41781
    70    C    5  dz2    Ryd( 3d)     0.00043       2.56881

    71    C    6  S      Cor( 1S)     0.99956      -9.91102
    72    C    6  S      Val( 2S)     0.50744      -0.05369
    73    C    6  S      Ryd( 3S)     0.00100       1.05879
    74    C    6  px     Val( 2p)     0.51842       0.08247
    75    C    6  px     Ryd( 3p)     0.00234       0.85775
    76    C    6  py     Val( 2p)     0.58549       0.07620
    77    C    6  py     Ryd( 3p)     0.00153       0.80202
    78    C    6  pz     Val( 2p)     0.59813       0.07790
    79    C    6  pz     Ryd( 3p)     0.00129       0.89420
    80    C    6  dxy    Ryd( 3d)     0.00035       2.39369
    81    C    6  dxz    Ryd( 3d)     0.00021       2.25008
    82    C    6  dyz    Ryd( 3d)     0.00024       2.36897
    83    C    6  dx2y2  Ryd( 3d)     0.00037       2.42290
    84    C    6  dz2    Ryd( 3d)     0.00042       2.56953

    85    C    7  S      Cor( 1S)     0.99955      -9.91447
    86    C    7  S      Val( 2S)     0.51022      -0.06265
    87    C    7  S      Ryd( 3S)     0.00088       1.05471
    88    C    7  px     Val( 2p)     0.52583       0.07256
    89    C    7  px     Ryd( 3p)     0.00145       0.77909
    90    C    7  py     Val( 2p)     0.58104       0.07621
    91    C    7  py     Ryd( 3p)     0.00137       0.78678
    92    C    7  pz     Val( 2p)     0.59737       0.07454
    93    C    7  pz     Ryd( 3p)     0.00152       0.86186
    94    C    7  dxy    Ryd( 3d)     0.00032       2.38269
    95    C    7  dxz    Ryd( 3d)     0.00021       2.22886
    96    C    7  dyz    Ryd( 3d)     0.00027       2.39795
    97    C    7  dx2y2  Ryd( 3d)     0.00040       2.40393
    98    C    7  dz2    Ryd( 3d)     0.00041       2.55520

    99    C    8  S      Cor( 1S)     0.99962      -9.96993
   100    C    8  S      Val( 2S)     0.49659      -0.05992
   101    C    8  S      Ryd( 3S)     0.00184       0.90702
   102    C    8  px     Val( 2p)     0.54612       0.07913
   103    C    8  px     Ryd( 3p)     0.00223       0.74472
   104    C    8  py     Val( 2p)     0.44152       0.09104
   105    C    8  py     Ryd( 3p)     0.00207       0.75094
   106    C    8  pz     Val( 2p)     0.54187       0.08739
   107    C    8  pz     Ryd( 3p)     0.00136       0.76438
   108    C    8  dxy    Ryd( 3d)     0.00080       2.46444
   109    C    8  dxz    Ryd( 3d)     0.00031       2.22613
   110    C    8  dyz    Ryd( 3d)     0.00080       2.33291
   111    C    8  dx2y2  Ryd( 3d)     0.00069       2.28495
   112    C    8  dz2    Ryd( 3d)     0.00079       2.54297

   113    O    9  S      Cor( 1S)     0.99987     -18.78449
   114    O    9  S      Val( 2S)     0.85321      -0.69330
   115    O    9  S      Ryd( 3S)     0.00380       1.53794
   116    O    9  px     Val( 2p)     0.85022      -0.12573
   117    O    9  px     Ryd( 3p)     0.00143       1.34510
   118    O    9  py     Val( 2p)     0.78224      -0.12324
   119    O    9  py     Ryd( 3p)     0.00109       1.30266
   120    O    9  pz     Val( 2p)     0.91225      -0.13991
   121    O    9  pz     Ryd( 3p)     0.00062       1.24312
   122    O    9  dxy    Ryd( 3d)     0.00034       3.22635
   123    O    9  dxz    Ryd( 3d)     0.00042       3.08072
   124    O    9  dyz    Ryd( 3d)     0.00041       3.14569
   125    O    9  dx2y2  Ryd( 3d)     0.00033       3.18240
   126    O    9  dz2    Ryd( 3d)     0.00043       3.01046

   127    H   10  S      Val( 1S)     0.41613       0.17670
   128    H   10  S      Ryd( 2S)     0.03106       0.44359
   129    H   10  px     Ryd( 2p)     0.00022       2.24141
   130    H   10  py     Ryd( 2p)     0.00017       2.08446
   131    H   10  pz     Ryd( 2p)     0.00012       1.93443

   132    H   11  S      Val( 1S)     0.41280       0.17941
   133    H   11  S      Ryd( 2S)     0.03189       0.46125
   134    H   11  px     Ryd( 2p)     0.00008       1.87872
   135    H   11  py     Ryd( 2p)     0.00011       1.90581
   136    H   11  pz     Ryd( 2p)     0.00033       2.48432

   137    H   12  S      Val( 1S)     0.41373       0.17941
   138    H   12  S      Ryd( 2S)     0.03420       0.46159
   139    H   12  px     Ryd( 2p)     0.00008       1.89704
   140    H   12  py     Ryd( 2p)     0.00029       2.37688
   141    H   12  pz     Ryd( 2p)     0.00015       1.99626

   142    H   13  S      Val( 1S)     0.40982       0.19273
   143    H   13  S      Ryd( 2S)     0.03463       0.47987
   144    H   13  px     Ryd( 2p)     0.00007       1.95427
   145    H   13  py     Ryd( 2p)     0.00010       1.93622
   146    H   13  pz     Ryd( 2p)     0.00034       2.49038

   147    H   14  S      Val( 1S)     0.40813       0.19306
   148    H   14  S      Ryd( 2S)     0.02982       0.47945
   149    H   14  px     Ryd( 2p)     0.00007       1.95341
   150    H   14  py     Ryd( 2p)     0.00029       2.39298
   151    H   14  pz     Ryd( 2p)     0.00014       2.03224

   152    H   15  S      Val( 1S)     0.40598       0.19728
   153    H   15  S      Ryd( 2S)     0.02694       0.49985
   154    H   15  px     Ryd( 2p)     0.00006       1.99232
   155    H   15  py     Ryd( 2p)     0.00011       1.96536
   156    H   15  pz     Ryd( 2p)     0.00034       2.49936

   157    H   16  S      Val( 1S)     0.40816       0.19717
   158    H   16  S      Ryd( 2S)     0.03296       0.50058
   159    H   16  px     Ryd( 2p)     0.00007       2.00048
   160    H   16  py     Ryd( 2p)     0.00029       2.40698
   161    H   16  pz     Ryd( 2p)     0.00015       2.05200

   162    H   17  S      Val( 1S)     0.40072       0.20201
   163    H   17  S      Ryd( 2S)     0.01310       0.50874
   164    H   17  px     Ryd( 2p)     0.00007       2.01045
   165    H   17  py     Ryd( 2p)     0.00029       2.40794
   166    H   17  pz     Ryd( 2p)     0.00015       2.05610

   167    H   18  S      Val( 1S)     0.40445       0.20065
   168    H   18  S      Ryd( 2S)     0.02034       0.50657
   169    H   18  px     Ryd( 2p)     0.00007       2.00681
   170    H   18  py     Ryd( 2p)     0.00011       1.96902
   171    H   18  pz     Ryd( 2p)     0.00034       2.50138

   172    H   19  S      Val( 1S)     0.40155       0.20135
   173    H   19  S      Ryd( 2S)     0.00971       0.51172
   174    H   19  px     Ryd( 2p)     0.00007       2.00559
   175    H   19  py     Ryd( 2p)     0.00011       1.97076
   176    H   19  pz     Ryd( 2p)     0.00034       2.50166

   177    H   20  S      Val( 1S)     0.40626       0.20112
   178    H   20  S      Ryd( 2S)     0.02256       0.50620
   179    H   20  px     Ryd( 2p)     0.00007       2.01278
   180    H   20  py     Ryd( 2p)     0.00030       2.40786
   181    H   20  pz     Ryd( 2p)     0.00015       2.05911

   182    H   21  S      Val( 1S)     0.40592       0.20486
   183    H   21  S      Ryd( 2S)     0.02250       0.51142
   184    H   21  px     Ryd( 2p)     0.00007       2.00837
   185    H   21  py     Ryd( 2p)     0.00010       1.97413
   186    H   21  pz     Ryd( 2p)     0.00034       2.50554

   187    H   22  S      Val( 1S)     0.39005       0.22553
   188    H   22  S      Ryd( 2S)     0.00994       0.52690
   189    H   22  px     Ryd( 2p)     0.00010       2.01508
   190    H   22  py     Ryd( 2p)     0.00029       2.42452
   191    H   22  pz     Ryd( 2p)     0.00015       2.07937

   192    H   23  S      Val( 1S)     0.39790       0.20603
   193    H   23  S      Ryd( 2S)     0.00900       0.50237
   194    H   23  px     Ryd( 2p)     0.00008       1.96176
   195    H   23  py     Ryd( 2p)     0.00010       2.00336
   196    H   23  pz     Ryd( 2p)     0.00034       2.49731

   197    H   24  S      Val( 1S)     0.42236       0.19120
   198    H   24  S      Ryd( 2S)     0.03503       0.49072
   199    H   24  px     Ryd( 2p)     0.00008       1.97639
   200    H   24  py     Ryd( 2p)     0.00029       2.38676
   201    H   24  pz     Ryd( 2p)     0.00015       2.07080

   202    H   25  S      Val( 1S)     0.43809       0.18099
   203    H   25  S      Ryd( 2S)     0.05223       0.47602
   204    H   25  px     Ryd( 2p)     0.00011       1.93808
   205    H   25  py     Ryd( 2p)     0.00009       1.96976
   206    H   25  pz     Ryd( 2p)     0.00035       2.48241

   207    H   26  S      Val( 1S)     0.43840       0.18221
   208    H   26  S      Ryd( 2S)     0.04250       0.45686
   209    H   26  px     Ryd( 2p)     0.00025       2.23206
   210    H   26  py     Ryd( 2p)     0.00017       2.15334
   211    H   26  pz     Ryd( 2p)     0.00012       1.97694

   212    H   27  S      Val( 1S)     0.38861       0.15280
   213    H   27  S      Ryd( 2S)     0.08605       0.59383
   214    H   27  px     Ryd( 2p)     0.00088       2.37702
   215    H   27  py     Ryd( 2p)     0.00068       2.06248
   216    H   27  pz     Ryd( 2p)     0.00063       1.90744


 Summary of Natural Population Analysis:                  
                                                          
                                       Natural Population 
                Natural  -----------------------------------------------
    Atom  No    Charge         Core      Valence    Rydberg      Total
 -----------------------------------------------------------------------
      C    1   -0.32302      0.99965     2.31905    0.00432     3.32302
      C    2   -0.21894      0.99960     2.21313    0.00620     3.21894
      C    3   -0.22155      0.99958     2.21429    0.00768     3.22155
      C    4   -0.21583      0.99957     2.20888    0.00738     3.21583
      C    5   -0.21522      0.99957     2.20851    0.00713     3.21522
      C    6   -0.21680      0.99956     2.20949    0.00775     3.21680
      C    7   -0.22085      0.99955     2.21446    0.00683     3.22085
      C    8   -0.03659      0.99962     2.02609    0.01088     3.03659
      O    9   -0.40668      0.99987     3.39793    0.00888     4.40668
      H   10    0.05230      0.00000     0.41613    0.03157     0.44770
      H   11    0.05478      0.00000     0.41280    0.03242     0.44522
      H   12    0.05155      0.00000     0.41373    0.03472     0.44845
      H   13    0.05504      0.00000     0.40982    0.03514     0.44496
      H   14    0.06154      0.00000     0.40813    0.03033     0.43846
      H   15    0.06657      0.00000     0.40598    0.02745     0.43343
      H   16    0.05837      0.00000     0.40816    0.03347     0.44163
      H   17    0.08566      0.00000     0.40072    0.01362     0.41434
      H   18    0.07469      0.00000     0.40445    0.02086     0.42531
      H   19    0.08823      0.00000     0.40155    0.01022     0.41177
      H   20    0.07067      0.00000     0.40626    0.02307     0.42933
      H   21    0.07107      0.00000     0.40592    0.02301     0.42893
      H   22    0.09947      0.00000     0.39005    0.01048     0.40053
      H   23    0.09259      0.00000     0.39790    0.00951     0.40741
      H   24    0.04210      0.00000     0.42236    0.03554     0.45790
      H   25    0.00913      0.00000     0.43809    0.05277     0.49087
      H   26    0.01855      0.00000     0.43840    0.04304     0.48145
      H   27    0.02315      0.00000     0.38861    0.08824     0.47685
 =======================================================================
   * Total *   -1.00000      8.99660    28.38090    0.62251    38.00000

                                 Natural Population      
 --------------------------------------------------------
   Core                       8.99660 ( 99.9622% of   9)
   Valence                   28.38090 ( 97.8652% of  29)
   Natural Minimal Basis     37.37749 ( 98.3618% of  38)
   Natural Rydberg Basis      0.62251 (  1.6382% of  38)
 --------------------------------------------------------

    Atom  No          Natural Electron Configuration
 ----------------------------------------------------------------------------
      C    1      [core]2S( 0.56)2p( 1.76)
      C    2      [core]2S( 0.51)2p( 1.70)
      C    3      [core]2S( 0.51)2p( 1.70)3p( 0.01)
      C    4      [core]2S( 0.50)2p( 1.70)
      C    5      [core]2S( 0.50)2p( 1.71)
      C    6      [core]2S( 0.51)2p( 1.70)3p( 0.01)
      C    7      [core]2S( 0.51)2p( 1.70)
      C    8      [core]2S( 0.50)2p( 1.53)3p( 0.01)
      O    9      [core]2S( 0.85)2p( 2.54)
      H   10            1S( 0.42)2S( 0.03)
      H   11            1S( 0.41)2S( 0.03)
      H   12            1S( 0.41)2S( 0.03)
      H   13            1S( 0.41)2S( 0.03)
      H   14            1S( 0.41)2S( 0.03)
      H   15            1S( 0.41)2S( 0.03)
      H   16            1S( 0.41)2S( 0.03)
      H   17            1S( 0.40)2S( 0.01)
      H   18            1S( 0.40)2S( 0.02)
      H   19            1S( 0.40)2S( 0.01)
      H   20            1S( 0.41)2S( 0.02)
      H   21            1S( 0.41)2S( 0.02)
      H   22            1S( 0.39)2S( 0.01)
      H   23            1S( 0.40)2S( 0.01)
      H   24            1S( 0.42)2S( 0.04)
      H   25            1S( 0.44)2S( 0.05)
      H   26            1S( 0.44)2S( 0.04)
      H   27            1S( 0.39)2S( 0.09)


 NATURAL BOND ORBITAL ANALYSIS, alpha spin orbitals:

                       Occupancies       Lewis Structure    Low   High
           Occ.    -------------------  -----------------   occ   occ
  Cycle   Thresh.   Lewis   Non-Lewis     CR  BD  3C  LP    (L)   (NL)   Dev
 =============================================================================
   1(1)    0.90    36.84621   1.15379      9  27   0   2     1      1    0.01
   2(2)    0.90    36.84621   1.15379      9  27   0   2     1      1    0.01
   3(1)    0.80    36.84621   1.15379      9  27   0   2     1      1    0.01
   4(2)    0.80    36.84621   1.15379      9  27   0   2     1      1    0.01
   5(1)    0.70    36.87889   1.12111      9  25   0   4     1      0    0.16
   6(2)    0.70    36.57157   1.42843      9  25   0   4     1      1    0.23
   7(3)    0.70    36.87889   1.12111      9  25   0   4     1      0    0.16
   8(1)    0.60    30.59929   7.40071      9   9   0  20     1     17    0.23
   9(2)    0.60    30.59929   7.40071      9   9   0  20     1     17    0.23

    The hybrids on atom  2 are linearly dependent.  An eigenvalue (  0.000015)
    of the hybrid overlap matrix is too small (<0.00010).

    PRJTHR will be raised from  0.200 to 0.250 and the NBO search repeated.


    The hybrids on atom  2 are linearly dependent.  An eigenvalue (  0.000015)
    of the hybrid overlap matrix is too small (<0.00010).

    PRJTHR will be raised from  0.250 to 0.300 and the NBO search repeated.

  10(1)    0.50    28.19522   9.80478      9   4   0  25     0     23    0.25
  11(2)    0.50    27.86113  10.13887      9   3   0  26     0     24    0.25

    The hybrids on atom  7 are linearly dependent.  An eigenvalue (  0.000014)
    of the hybrid overlap matrix is too small (<0.00010).

    PRJTHR will be raised from  0.300 to 0.350 and the NBO search repeated.


    The hybrids on atom  7 are linearly dependent.  An eigenvalue (  0.000014)
    of the hybrid overlap matrix is too small (<0.00010).

    PRJTHR will be raised from  0.350 to 0.400 and the NBO search repeated.

  12(3)    0.50    27.91869  10.08131      9   3   0  26     0     23    0.25
  13(4)    0.50    28.19522   9.80478      9   4   0  25     0     23    0.25
  14(1)    0.70    36.87889   1.12111      9  25   0   4     1      0    0.16
 -----------------------------------------------------------------------------

 Structure accepted: RESONANCE keyword permits strongly delocalized structure

 --------------------------------------------------------
   Core                      8.99660 ( 99.962% of   9)
   Valence Lewis            27.88229 ( 96.146% of  29)
  ==================       ============================
   Total Lewis              36.87889 ( 97.050% of  38)
  -----------------------------------------------------
   Valence non-Lewis         0.51318 (  1.350% of  38)
   Rydberg non-Lewis         0.60794 (  1.600% of  38)
  ==================       ============================
   Total non-Lewis           1.12111 (  2.950% of  38)
 --------------------------------------------------------


       (Occupancy)   Bond orbital/ Coefficients/ Hybrids
 ---------------------------------------------------------------------------------
     1. (0.99451) BD ( 1) C   1 - C   2  
                ( 50.11%)   0.7079* C   1 s( 29.73%)p 2.36( 70.23%)d 0.00(  0.04%)
                                            0.0003  0.5452  0.0071  0.7322  0.0030
                                           -0.3337 -0.0137  0.2337  0.0075 -0.0118
                                            0.0082 -0.0037  0.0106 -0.0077
                ( 49.89%)   0.7063* C   2 s( 27.49%)p 2.64( 72.46%)d 0.00(  0.04%)
                                            0.0001  0.5240  0.0174 -0.7452 -0.0134
                                            0.3362 -0.0056 -0.2369  0.0018 -0.0129
                                            0.0090 -0.0041  0.0108 -0.0079
     2. (0.99468) BD ( 1) C   1 - H  10  
                ( 59.69%)   0.7726* C   1 s( 23.25%)p 3.30( 76.71%)d 0.00(  0.04%)
                                            0.0000 -0.4822 -0.0033  0.6679 -0.0009
                                            0.5185 -0.0081 -0.2283  0.0043 -0.0163
                                            0.0072  0.0050 -0.0043  0.0080
                ( 40.31%)   0.6349* H  10 s( 99.93%)p 0.00(  0.07%)
                                           -0.9994  0.0236 -0.0211 -0.0155  0.0068
     3. (0.99455) BD ( 1) C   1 - H  11  
                ( 60.09%)   0.7752* C   1 s( 23.50%)p 3.25( 76.46%)d 0.00(  0.04%)
                                           -0.0000 -0.4847  0.0036  0.0332  0.0092
                                           -0.1116 -0.0012  0.8666 -0.0019 -0.0001
                                           -0.0017  0.0049  0.0005 -0.0199
                ( 39.91%)   0.6318* H  11 s( 99.93%)p 0.00(  0.07%)
                                           -0.9992  0.0287 -0.0013  0.0036 -0.0271
     4. (0.99453) BD ( 1) C   1 - H  12  
                ( 60.11%)   0.7753* C   1 s( 23.53%)p 3.25( 76.43%)d 0.00(  0.04%)
                                            0.0000  0.4850 -0.0040 -0.1261 -0.0087
                                            0.7789 -0.0020  0.3764 -0.0033 -0.0047
                                           -0.0026  0.0132 -0.0140 -0.0049
                ( 39.89%)   0.6316* H  12 s( 99.93%)p 0.00(  0.07%)
                                            0.9992 -0.0305  0.0041 -0.0244 -0.0116
     5. (0.99038) BD ( 1) C   2 - C   3  
                ( 50.10%)   0.7078* C   2 s( 28.40%)p 2.52( 71.56%)d 0.00(  0.04%)
                                            0.0003  0.5329  0.0046  0.6604  0.0022
                                            0.4846  0.0051 -0.2111 -0.0027  0.0157
                                           -0.0069 -0.0054  0.0045 -0.0083
                ( 49.90%)   0.7064* C   3 s( 28.12%)p 2.55( 71.83%)d 0.00(  0.04%)
                                            0.0003  0.5302  0.0114 -0.6646 -0.0013
                                           -0.4827 -0.0028  0.2087  0.0011  0.0162
                                           -0.0070 -0.0050  0.0051 -0.0084
     6. (0.98860) BD ( 1) C   2 - H  13  
                ( 60.42%)   0.7773* C   2 s( 22.10%)p 3.52( 77.86%)d 0.00(  0.04%)
                                           -0.0001  0.4700 -0.0096 -0.0054 -0.0032
                                           -0.1289 -0.0076  0.8728 -0.0091 -0.0004
                                           -0.0004 -0.0056 -0.0008  0.0203
                ( 39.58%)   0.6291* H  13 s( 99.92%)p 0.00(  0.08%)
                                            0.9990 -0.0339 -0.0005  0.0047 -0.0275
     7. (0.98867) BD ( 1) C   2 - H  14  
                ( 60.39%)   0.7771* C   2 s( 22.05%)p 3.53( 77.91%)d 0.00(  0.04%)
                                            0.0001 -0.4695  0.0091 -0.0879  0.0047
                                            0.7966 -0.0023  0.3697 -0.0105  0.0034
                                            0.0011 -0.0136  0.0151  0.0049
                ( 39.61%)   0.6294* H  14 s( 99.92%)p 0.00(  0.08%)
                                           -0.9992  0.0301  0.0034 -0.0254 -0.0110
     8. (0.99047) BD ( 1) C   3 - C   4  
                ( 50.01%)   0.7072* C   3 s( 28.10%)p 2.56( 71.86%)d 0.00(  0.04%)
                                            0.0002  0.5300  0.0113  0.7414  0.0030
                                           -0.3371 -0.0032  0.2351  0.0016 -0.0127
                                            0.0087 -0.0040  0.0105 -0.0078
                ( 49.99%)   0.7070* C   4 s( 28.18%)p 2.55( 71.78%)d 0.00(  0.04%)
                                            0.0002  0.5307  0.0094 -0.7437  0.0008
                                            0.3314  0.0009 -0.2344 -0.0010 -0.0124
                                            0.0087 -0.0037  0.0111 -0.0078
     9. (0.98879) BD ( 1) C   3 - H  15  
                ( 60.52%)   0.7779* C   3 s( 21.88%)p 3.57( 78.08%)d 0.00(  0.04%)
                                            0.0001 -0.4677  0.0086 -0.0029  0.0015
                                           -0.1315 -0.0073  0.8737 -0.0052 -0.0001
                                           -0.0001  0.0057  0.0009 -0.0203
                ( 39.48%)   0.6284* H  15 s( 99.92%)p 0.00(  0.08%)
                                           -0.9992  0.0288 -0.0001  0.0047 -0.0276
    10. (0.98863) BD ( 1) C   3 - H  16  
                ( 60.55%)   0.7782* C   3 s( 21.94%)p 3.56( 78.02%)d 0.00(  0.04%)
                                           -0.0001  0.4683 -0.0094 -0.0894 -0.0001
                                            0.7969 -0.0014  0.3701 -0.0098 -0.0035
                                           -0.0017  0.0132 -0.0150 -0.0051
                ( 39.45%)   0.6281* H  16 s( 99.92%)p 0.00(  0.08%)
                                            0.9990 -0.0334  0.0030 -0.0255 -0.0112
    11. (0.98999) BD ( 1) C   4 - C   5  
                ( 50.10%)   0.7078* C   4 s( 28.42%)p 2.52( 71.53%)d 0.00(  0.04%)
                                            0.0003  0.5331  0.0102  0.6618  0.0003
                                            0.4831  0.0015 -0.2097 -0.0011  0.0159
                                           -0.0070 -0.0051  0.0048 -0.0082
                ( 49.90%)   0.7064* C   5 s( 28.26%)p 2.54( 71.69%)d 0.00(  0.04%)
                                            0.0003  0.5315  0.0102 -0.6649  0.0002
                                           -0.4816 -0.0021  0.2072  0.0004  0.0161
                                           -0.0069 -0.0049  0.0051 -0.0084
    12. (0.98886) BD ( 1) C   4 - H  17  
                ( 60.50%)   0.7778* C   4 s( 21.68%)p 3.61( 78.28%)d 0.00(  0.05%)
                                            0.0001 -0.4655  0.0077 -0.0920 -0.0002
                                            0.7991  0.0014  0.3684 -0.0086  0.0036
                                            0.0014 -0.0134  0.0153  0.0050
                ( 39.50%)   0.6285* H  17 s( 99.92%)p 0.00(  0.08%)
                                           -0.9995  0.0172  0.0032 -0.0254 -0.0114
    13. (0.98860) BD ( 1) C   4 - H  18  
                ( 60.48%)   0.7777* C   4 s( 21.75%)p 3.60( 78.20%)d 0.00(  0.05%)
                                           -0.0001  0.4663 -0.0087 -0.0019  0.0011
                                           -0.1319 -0.0080  0.8744 -0.0051 -0.0002
                                           -0.0001 -0.0059 -0.0009  0.0204
                ( 39.52%)   0.6286* H  18 s( 99.92%)p 0.00(  0.08%)
                                            0.9993 -0.0232 -0.0002  0.0046 -0.0276
    14. (0.99026) BD ( 1) C   5 - C   6  
                ( 50.41%)   0.7100* C   5 s( 28.42%)p 2.52( 71.54%)d 0.00(  0.04%)
                                            0.0003  0.5330  0.0087  0.7414 -0.0010
                                           -0.3371 -0.0013  0.2283 -0.0005 -0.0126
                                            0.0084 -0.0037  0.0105 -0.0078
                ( 49.59%)   0.7042* C   6 s( 28.03%)p 2.57( 71.92%)d 0.00(  0.04%)
                                            0.0003  0.5294  0.0110 -0.7425 -0.0021
                                            0.3399  0.0017 -0.2290 -0.0025 -0.0131
                                            0.0085 -0.0041  0.0106 -0.0080
    15. (0.98873) BD ( 1) C   5 - H  19  
                ( 60.34%)   0.7768* C   5 s( 21.56%)p 3.64( 78.39%)d 0.00(  0.05%)
                                            0.0001 -0.4643  0.0072  0.0016  0.0003
                                           -0.1378 -0.0080  0.8746 -0.0027  0.0001
                                           -0.0003  0.0059  0.0010 -0.0205
                ( 39.66%)   0.6298* H  19 s( 99.92%)p 0.00(  0.08%)
                                           -0.9995  0.0142  0.0001  0.0046 -0.0274
    16. (0.98890) BD ( 1) C   5 - H  20  
                ( 60.40%)   0.7772* C   5 s( 21.79%)p 3.59( 78.17%)d 0.00(  0.05%)
                                           -0.0001  0.4667 -0.0090 -0.0879  0.0007
                                            0.7966 -0.0001  0.3733 -0.0098 -0.0036
                                           -0.0016  0.0134 -0.0152 -0.0050
                ( 39.60%)   0.6293* H  20 s( 99.92%)p 0.00(  0.08%)
                                            0.9993 -0.0249  0.0027 -0.0254 -0.0114
    17. (0.98982) BD ( 1) C   6 - C   7  
                ( 49.96%)   0.7068* C   6 s( 28.02%)p 2.57( 71.94%)d 0.00(  0.04%)
                                            0.0003  0.5292  0.0096  0.6636 -0.0017
                                            0.4863  0.0007 -0.2064 -0.0009  0.0163
                                           -0.0069 -0.0053  0.0044 -0.0083
                ( 50.04%)   0.7074* C   7 s( 28.65%)p 2.49( 71.31%)d 0.00(  0.04%)
                                            0.0003  0.5352  0.0056 -0.6630 -0.0030
                                           -0.4793 -0.0023  0.2092  0.0025  0.0152
                                           -0.0071 -0.0052  0.0046 -0.0084
    18. (0.98842) BD ( 1) C   6 - H  21  
                ( 60.29%)   0.7765* C   6 s( 21.71%)p 3.60( 78.25%)d 0.00(  0.04%)
                                           -0.0002  0.4658 -0.0093  0.0001  0.0020
                                           -0.1356 -0.0092  0.8740 -0.0066 -0.0000
                                            0.0000 -0.0055 -0.0006  0.0204
                ( 39.71%)   0.6301* H  21 s( 99.92%)p 0.00(  0.08%)
                                            0.9994 -0.0227 -0.0006  0.0052 -0.0274
    19. (0.98839) BD ( 1) C   6 - H  22  
                ( 61.43%)   0.7838* C   6 s( 22.27%)p 3.49( 77.68%)d 0.00(  0.04%)
                                            0.0001 -0.4719  0.0069 -0.0886 -0.0048
                                            0.7929  0.0017  0.3744 -0.0095  0.0033
                                            0.0016 -0.0136  0.0146  0.0044
                ( 38.57%)   0.6210* H  22 s( 99.92%)p 0.00(  0.08%)
                                           -0.9995  0.0155  0.0061 -0.0257 -0.0117
    20. (0.99065) BD ( 1) C   7 - C   8  
                ( 50.90%)   0.7134* C   7 s( 28.17%)p 2.55( 71.78%)d 0.00(  0.04%)
                                            0.0004  0.5306  0.0130  0.7450  0.0114
                                           -0.3530  0.0075  0.1951 -0.0036 -0.0137
                                            0.0072 -0.0035  0.0104 -0.0089
                ( 49.10%)   0.7007* C   8 s( 29.84%)p 2.35( 70.11%)d 0.00(  0.05%)
                                            0.0003  0.5461  0.0122 -0.7374  0.0047
                                            0.3458  0.0101 -0.1939 -0.0077 -0.0123
                                            0.0085 -0.0044  0.0128 -0.0084
    21. (0.98849) BD ( 1) C   7 - H  23  
                ( 60.55%)   0.7781* C   7 s( 21.78%)p 3.59( 78.17%)d 0.00(  0.04%)
                                            0.0001 -0.4667  0.0063  0.0228 -0.0039
                                           -0.1740 -0.0080  0.8665 -0.0051  0.0005
                                           -0.0001  0.0067  0.0014 -0.0200
                ( 39.45%)   0.6281* H  23 s( 99.92%)p 0.00(  0.08%)
                                           -0.9995  0.0139  0.0005  0.0047 -0.0276
    22. (0.98807) BD ( 1) C   7 - H  24  
                ( 59.55%)   0.7717* C   7 s( 21.41%)p 3.67( 78.54%)d 0.00(  0.05%)
                                           -0.0002  0.4626 -0.0086 -0.0647  0.0023
                                            0.7839 -0.0026  0.4081 -0.0140 -0.0013
                                           -0.0002  0.0150 -0.0146 -0.0033
                ( 40.45%)   0.6360* H  24 s( 99.93%)p 0.00(  0.07%)
                                            0.9992 -0.0285  0.0017 -0.0247 -0.0116
    23. (0.99292) BD ( 1) C   8 - O   9  
                ( 32.58%)   0.5708* C   8 s( 20.89%)p 3.77( 78.83%)d 0.01(  0.28%)
                                           -0.0001 -0.4551 -0.0417 -0.1042 -0.0010
                                            0.7525  0.0381  0.4570  0.0290  0.0078
                                            0.0046 -0.0409  0.0324  0.0047
                ( 67.42%)   0.8211* O   9 s( 23.31%)p 3.29( 76.62%)d 0.00(  0.07%)
                                            0.0001 -0.4828 -0.0041  0.1753  0.0062
                                           -0.7555 -0.0093 -0.4057 -0.0008 -0.0040
                                           -0.0027 -0.0225  0.0140 -0.0023
    24. (0.99330) BD ( 1) C   8 - H  25  
                ( 58.59%)   0.7655* C   8 s( 24.84%)p 3.02( 75.11%)d 0.00(  0.05%)
                                           -0.0000  0.4980 -0.0199  0.0519  0.0079
                                           -0.2038  0.0064  0.8407 -0.0085  0.0001
                                            0.0011 -0.0078  0.0010  0.0212
                ( 41.41%)   0.6435* H  25 s( 99.92%)p 0.00(  0.08%)
                                            0.9987 -0.0426 -0.0014  0.0045 -0.0278
    25. (0.99366) BD ( 1) C   8 - H  26  
                ( 58.27%)   0.7634* C   8 s( 24.60%)p 3.06( 75.35%)d 0.00(  0.05%)
                                           -0.0001  0.4959 -0.0106  0.6644 -0.0085
                                            0.5178 -0.0100 -0.2091  0.0073  0.0187
                                           -0.0051 -0.0069  0.0030 -0.0093
                ( 41.73%)   0.6460* H  26 s( 99.92%)p 0.00(  0.08%)
                                            0.9991 -0.0333 -0.0204 -0.0181  0.0052
    26. (0.99965) CR ( 1) C   1           s(100.00%)p 0.00(  0.00%)
                                            1.0000 -0.0002 -0.0000 -0.0002 -0.0000
                                            0.0001  0.0000 -0.0001 -0.0000  0.0000
                                           -0.0000  0.0000 -0.0000  0.0000
    27. (0.99960) CR ( 1) C   2           s(100.00%)p 0.00(  0.00%)
                                            1.0000 -0.0001 -0.0000 -0.0001  0.0000
                                           -0.0003 -0.0000  0.0002  0.0000 -0.0000
                                            0.0000  0.0000 -0.0000  0.0000
    28. (0.99958) CR ( 1) C   3           s(100.00%)p 0.00(  0.00%)
                                            1.0000 -0.0001 -0.0000  0.0000 -0.0000
                                            0.0003  0.0000 -0.0002 -0.0000 -0.0000
                                           -0.0000  0.0000 -0.0000  0.0000
    29. (0.99957) CR ( 1) C   4           s(100.00%)p 0.00(  0.00%)
                                            1.0000 -0.0002 -0.0000  0.0000 -0.0000
                                           -0.0003 -0.0000  0.0002  0.0000 -0.0000
                                           -0.0000  0.0000 -0.0000  0.0000
    30. (0.99957) CR ( 1) C   5           s(100.00%)p 0.00(  0.00%)
                                            1.0000 -0.0002 -0.0000 -0.0000  0.0000
                                            0.0004  0.0000 -0.0002 -0.0000 -0.0000
                                           -0.0000  0.0000 -0.0000  0.0000
    31. (0.99956) CR ( 1) C   6           s(100.00%)p 0.00(  0.00%)
                                            1.0000 -0.0002 -0.0000  0.0000  0.0000
                                           -0.0003 -0.0000  0.0002  0.0000 -0.0000
                                           -0.0000  0.0000 -0.0000  0.0000
    32. (0.99955) CR ( 1) C   7           s(100.00%)p 0.00(  0.00%)
                                            1.0000 -0.0002 -0.0000 -0.0001 -0.0000
                                            0.0004 -0.0000 -0.0002 -0.0000  0.0000
                                           -0.0000  0.0000 -0.0000  0.0000
    33. (0.99962) CR ( 1) C   8           s(100.00%)p 0.00(  0.00%)
                                            1.0000 -0.0001 -0.0000  0.0003 -0.0000
                                           -0.0000 -0.0000  0.0001  0.0000  0.0000
                                           -0.0000 -0.0000 -0.0000  0.0000
    34. (0.99987) CR ( 1) O   9           s(100.00%)
                                            1.0000  0.0001  0.0000  0.0001  0.0000
                                            0.0000 -0.0000  0.0001 -0.0000 -0.0000
                                            0.0000  0.0000  0.0000 -0.0000
    35. (0.99010) LP ( 1) O   9           s( 48.96%)p 1.04( 51.01%)d 0.00(  0.03%)
                                           -0.0000  0.6997 -0.0110 -0.3972  0.0046
                                           -0.2500  0.0036 -0.5382  0.0067 -0.0093
                                           -0.0114 -0.0058 -0.0037 -0.0067
    36. (0.97769) LP ( 2) O   9           s(  0.15%)p99.99( 99.81%)d 0.31(  0.05%)
                                           -0.0000  0.0382 -0.0014 -0.5286  0.0084
                                           -0.5104  0.0071  0.6768 -0.0100 -0.0110
                                            0.0013 -0.0025 -0.0035  0.0178
    37. (0.75450) LP ( 3) O   9           s( 27.59%)p 2.62( 72.35%)d 0.00(  0.07%)
                                           -0.0001  0.5251  0.0127  0.7285  0.0159
                                           -0.3242 -0.0207  0.2949 -0.0021 -0.0081
                                            0.0192 -0.0015  0.0143 -0.0044
    38. (0.39713) LP ( 1) H  27           s( 99.86%)p 0.00(  0.14%)
                                            0.9868  0.1572 -0.0317  0.0185 -0.0101
    39. (0.00159) RY*( 1) C   1           s(  5.56%)p15.62( 86.82%)d 1.37(  7.63%)
                                           -0.0000  0.0056  0.2357  0.0166  0.3707
                                            0.0082  0.7668 -0.0029 -0.3773  0.1897
                                           -0.0892  0.0795  0.1537 -0.0485
    40. (0.00091) RY*( 2) C   1           s(  5.93%)p15.34( 90.98%)d 0.52(  3.09%)
                                            0.0000  0.0030  0.2435 -0.0124  0.8353
                                            0.0130 -0.3933 -0.0084  0.2389  0.0085
                                            0.0138 -0.0246  0.1375 -0.1055
    41. (0.00056) RY*( 3) C   1           s(  0.00%)p 1.00( 66.86%)d 0.50( 33.14%)
                                           -0.0000  0.0003  0.0041 -0.0013 -0.0301
                                            0.0073  0.3715  0.0124  0.7277  0.2238
                                            0.3618 -0.1894  0.1296  0.3126
    42. (0.00011) RY*( 4) C   1           s( 79.36%)p 0.06(  4.76%)d 0.20( 15.88%)
                                            0.0000 -0.0030  0.8909 -0.0041 -0.2139
                                           -0.0012 -0.0409  0.0005  0.0130 -0.1342
                                            0.0313 -0.1040 -0.3375  0.1227
    43. (0.00001) RY*( 5) C   1           s(  0.67%)p16.27( 10.93%)d99.99( 88.40%)
    44. (0.00001) RY*( 6) C   1           s(  0.06%)p99.99( 15.79%)d99.99( 84.14%)
    45. (0.00000) RY*( 7) C   1           s(  0.74%)p 5.58(  4.15%)d99.99( 95.11%)
    46. (0.00000) RY*( 8) C   1           s(  6.98%)p 1.49( 10.43%)d11.82( 82.58%)
    47. (0.00000) RY*( 9) C   1           s(  0.68%)p13.89(  9.45%)d99.99( 89.87%)
    48. (0.00217) RY*( 1) C   2           s(  3.20%)p29.19( 93.39%)d 1.07(  3.41%)
                                           -0.0000  0.0058  0.1788 -0.0001  0.7943
                                           -0.0025 -0.4546  0.0016  0.3103 -0.0606
                                            0.0426  0.0792  0.1487 -0.0158
    49. (0.00126) RY*( 2) C   2           s(  0.04%)p99.99( 85.01%)d99.99( 14.94%)
                                            0.0000 -0.0006  0.0205  0.0018  0.0602
                                           -0.0116 -0.4358 -0.0208 -0.8100  0.0323
                                            0.0059 -0.2122  0.1657  0.2755
    50. (0.00060) RY*( 3) C   2           s( 57.80%)p 0.34( 19.73%)d 0.39( 22.48%)
                                            0.0000 -0.0067  0.7602  0.0124 -0.3861
                                           -0.0197 -0.1966  0.0126  0.0942  0.1820
                                           -0.0469  0.0696  0.3796 -0.2012
    51. (0.00051) RY*( 4) C   2           s( 18.73%)p 4.03( 75.40%)d 0.31(  5.87%)
                                            0.0000  0.0043  0.4327 -0.0007  0.4046
                                           -0.0113  0.6910  0.0062 -0.3357 -0.1797
                                            0.1103 -0.0681  0.0547 -0.0812
    52. (0.00017) RY*( 5) C   2           s(  0.00%)p 1.00(  0.05%)d99.99( 99.95%)
                                           -0.0000  0.0000 -0.0000  0.0000  0.0029
                                            0.0003 -0.0088  0.0006 -0.0194  0.4593
                                            0.8726  0.1103 -0.1219  0.0141
    53. (0.00009) RY*( 6) C   2           s( 15.60%)p 0.44(  6.82%)d 4.97( 77.58%)
    54. (0.00005) RY*( 7) C   2           s(  4.60%)p 0.72(  3.32%)d20.02( 92.08%)
    55. (0.00001) RY*( 8) C   2           s(  0.00%)p 1.00(  6.01%)d15.64( 93.99%)
    56. (0.00001) RY*( 9) C   2           s(  0.00%)p 1.00( 10.48%)d 8.54( 89.52%)
    57. (0.00270) RY*( 1) C   3           s(  2.06%)p46.73( 96.08%)d 0.90(  1.86%)
                                            0.0000 -0.0005  0.1434 -0.0001  0.6838
                                           -0.0002  0.6291 -0.0002 -0.3123  0.0726
                                           -0.0391  0.0791  0.0744 -0.0021
    58. (0.00158) RY*( 2) C   3           s( 24.30%)p 2.83( 68.71%)d 0.29(  6.99%)
                                            0.0000 -0.0020  0.4929 -0.0017 -0.6400
                                            0.0070  0.3803 -0.0057 -0.3644 -0.0860
                                            0.0648  0.0919  0.2042 -0.0905
    59. (0.00141) RY*( 3) C   3           s(  0.29%)p99.99( 86.00%)d47.08( 13.71%)
                                            0.0000  0.0006  0.0540 -0.0015 -0.1132
                                            0.0108  0.4971  0.0175  0.7744  0.0309
                                            0.0244 -0.1914  0.1775  0.2596
    60. (0.00058) RY*( 4) C   3           s( 61.31%)p 0.46( 28.12%)d 0.17( 10.57%)
                                            0.0000 -0.0034  0.7830  0.0018  0.2647
                                            0.0227 -0.3956 -0.0117  0.2324  0.2192
                                           -0.0843 -0.0449  0.1642 -0.1468
    61. (0.00017) RY*( 5) C   3           s(  0.00%)p 0.00(  0.00%)d 1.00(100.00%)
                                           -0.0000 -0.0000  0.0011 -0.0001 -0.0011
                                           -0.0001  0.0013 -0.0002  0.0044 -0.4636
                                           -0.8729 -0.0980  0.1124 -0.0283
    62. (0.00008) RY*( 6) C   3           s( 11.82%)p 0.03(  0.30%)d 7.43( 87.88%)
    63. (0.00004) RY*( 7) C   3           s(  0.03%)p99.99(  6.29%)d99.99( 93.68%)
    64. (0.00001) RY*( 8) C   3           s(  0.10%)p57.15(  5.48%)d99.99( 94.42%)
    65. (0.00000) RY*( 9) C   3           s(  0.05%)p99.99(  9.23%)d99.99( 90.72%)
    66. (0.00224) RY*( 1) C   4           s(  4.47%)p20.53( 91.70%)d 0.86(  3.83%)
                                            0.0000 -0.0036  0.2113  0.0022  0.5951
                                           -0.0007 -0.6767 -0.0006  0.3239 -0.0293
                                            0.0239  0.0838  0.1725  0.0077
    67. (0.00163) RY*( 2) C   4           s(  7.90%)p10.97( 86.59%)d 0.70(  5.51%)
                                            0.0000 -0.0017  0.2810 -0.0038 -0.7661
                                           -0.0050 -0.5196  0.0002  0.0946  0.1847
                                           -0.0826  0.0183  0.1171 -0.0120
    68. (0.00150) RY*( 3) C   4           s(  0.18%)p99.99( 86.87%)d73.09( 12.96%)
                                            0.0000  0.0006  0.0421 -0.0016 -0.1082
                                            0.0082  0.3254  0.0170  0.8664 -0.0156
                                           -0.0246  0.2093 -0.1174 -0.2667
    69. (0.00067) RY*( 4) C   4           s( 76.26%)p 0.20( 14.93%)d 0.12(  8.81%)
                                            0.0000 -0.0019  0.8733  0.0039  0.0952
                                           -0.0210  0.3336  0.0124 -0.1684 -0.0363
                                            0.0638 -0.0267  0.2322 -0.1676
    70. (0.00018) RY*( 5) C   4           s(  0.00%)p 0.00(  0.00%)d 1.00( 99.99%)
                                            0.0000  0.0000  0.0049 -0.0001 -0.0020
                                           -0.0003  0.0052 -0.0002  0.0001 -0.4577
                                           -0.8746 -0.1066  0.1174 -0.0197
    71. (0.00007) RY*( 6) C   4           s( 10.51%)p 0.10(  1.09%)d 8.41( 88.40%)
    72. (0.00004) RY*( 7) C   4           s(  0.15%)p31.49(  4.61%)d99.99( 95.24%)
    73. (0.00001) RY*( 8) C   4           s(  0.27%)p19.45(  5.32%)d99.99( 94.41%)
    74. (0.00000) RY*( 9) C   4           s(  0.24%)p37.82(  9.08%)d99.99( 90.67%)
    75. (0.00202) RY*( 1) C   5           s(  5.07%)p17.83( 90.47%)d 0.88(  4.46%)
                                            0.0000 -0.0035  0.2252 -0.0030 -0.5560
                                            0.0002  0.6008 -0.0016 -0.4843 -0.0499
                                            0.0373  0.1187  0.1553 -0.0495
    76. (0.00159) RY*( 2) C   5           s(  5.12%)p17.41( 89.08%)d 1.13(  5.80%)
                                            0.0000 -0.0024  0.2262  0.0047  0.7961
                                            0.0004  0.3081 -0.0050 -0.4025  0.1675
                                           -0.0882  0.0921  0.0454 -0.1079
    77. (0.00147) RY*( 3) C   5           s(  0.74%)p99.99( 86.56%)d17.12( 12.70%)
                                            0.0000  0.0009  0.0861 -0.0000  0.1029
                                            0.0099  0.6235  0.0155  0.6826  0.0773
                                           -0.0078 -0.1711  0.1920  0.2341
    78. (0.00073) RY*( 4) C   5           s( 77.95%)p 0.18( 13.94%)d 0.10(  8.10%)
                                            0.0000 -0.0015  0.8829 -0.0017 -0.0701
                                            0.0220 -0.3236 -0.0106  0.1708  0.0168
                                            0.0235 -0.0396  0.2334 -0.1554
    79. (0.00018) RY*( 5) C   5           s(  0.00%)p 0.00(  0.01%)d 1.00( 99.99%)
                                            0.0000  0.0000  0.0036  0.0002  0.0010
                                            0.0006 -0.0060  0.0007 -0.0041  0.4636
                                            0.8760  0.0783 -0.0995  0.0410
    80. (0.00007) RY*( 6) C   5           s( 10.25%)p 0.14(  1.47%)d 8.61( 88.28%)
    81. (0.00003) RY*( 7) C   5           s(  0.04%)p99.99(  4.25%)d99.99( 95.71%)
    82. (0.00001) RY*( 8) C   5           s(  0.50%)p11.12(  5.61%)d99.99( 93.88%)
    83. (0.00000) RY*( 9) C   5           s(  0.29%)p30.65(  8.82%)d99.99( 90.90%)
    84. (0.00246) RY*( 1) C   6           s(  0.10%)p99.99( 98.07%)d18.80(  1.83%)
                                           -0.0000  0.0000  0.0312  0.0020  0.9290
                                            0.0054  0.3292  0.0040  0.0961 -0.1080
                                            0.0619 -0.0010 -0.0393 -0.0352
    85. (0.00197) RY*( 2) C   6           s( 22.44%)p 3.17( 71.08%)d 0.29(  6.48%)
                                            0.0000 -0.0050  0.4737  0.0025  0.2875
                                           -0.0088 -0.7576 -0.0056 -0.2326  0.0030
                                            0.0368 -0.0167  0.2407  0.0723
    86. (0.00149) RY*( 3) C   6           s( 14.34%)p 5.20( 74.58%)d 0.77( 11.08%)
                                            0.0000 -0.0012  0.3787 -0.0017 -0.0780
                                            0.0013 -0.0734  0.0181  0.8567  0.0325
                                           -0.0219  0.2055  0.0393 -0.2560
    87. (0.00036) RY*( 4) C   6           s( 54.56%)p 0.71( 38.49%)d 0.13(  6.95%)
                                            0.0000 -0.0007  0.7386 -0.0003 -0.1532
                                           -0.0214  0.5277  0.0087 -0.2872  0.1608
                                           -0.0922 -0.1353  0.1251 -0.0338
    88. (0.00017) RY*( 5) C   6           s(  0.08%)p 0.19(  0.01%)d99.99( 99.91%)
                                           -0.0000  0.0001  0.0277 -0.0021 -0.0057
                                           -0.0001  0.0103 -0.0007 -0.0018  0.5097
                                            0.8392  0.0693 -0.1639  0.0571
    89. (0.00008) RY*( 6) C   6           s(  4.20%)p 0.59(  2.47%)d22.23( 93.33%)
    90. (0.00006) RY*( 7) C   6           s(  4.22%)p 0.75(  3.15%)d21.97( 92.63%)
    91. (0.00002) RY*( 8) C   6           s(  0.04%)p99.99(  6.40%)d99.99( 93.55%)
    92. (0.00000) RY*( 9) C   6           s(  0.00%)p 1.00(  5.94%)d15.83( 94.06%)
    93. (0.00213) RY*( 1) C   7           s(  1.93%)p47.72( 91.92%)d 3.20(  6.16%)
                                            0.0000 -0.0009  0.1388  0.0005  0.0761
                                           -0.0096 -0.6388 -0.0176 -0.7106 -0.0213
                                           -0.0073  0.1443 -0.1277 -0.1547
    94. (0.00182) RY*( 2) C   7           s( 11.52%)p 7.18( 82.70%)d 0.50(  5.78%)
                                            0.0000  0.0017  0.3395 -0.0002 -0.8045
                                            0.0051  0.3083 -0.0059 -0.2910 -0.0723
                                            0.0373  0.0952  0.1868 -0.0850
    95. (0.00070) RY*( 3) C   7           s( 65.18%)p 0.44( 28.64%)d 0.09(  6.17%)
                                            0.0000  0.0003  0.8074 -0.0017  0.1032
                                            0.0205 -0.3165 -0.0026  0.4186  0.0445
                                           -0.1294 -0.0468  0.1964 -0.0472
    96. (0.00058) RY*( 4) C   7           s(  9.03%)p 8.86( 80.03%)d 1.21( 10.93%)
                                            0.0000 -0.0101  0.3004 -0.0101  0.5474
                                            0.0053  0.5885 -0.0055 -0.3926  0.1931
                                           -0.0432  0.1194  0.1819 -0.1511
    97. (0.00016) RY*( 5) C   7           s(  0.03%)p46.99(  1.25%)d99.99( 98.72%)
                                            0.0000  0.0004  0.0163 -0.0023  0.0006
                                            0.0053 -0.0804 -0.0039  0.0773  0.3409
                                            0.9038 -0.0313  0.0985 -0.2085
    98. (0.00014) RY*( 6) C   7           s( 11.88%)p 0.35(  4.16%)d 7.07( 83.96%)
                                           -0.0000 -0.0019  0.3447 -0.0104  0.0726
                                           -0.0105  0.1820  0.0070 -0.0545 -0.3511
                                            0.3073 -0.0692 -0.6874  0.3802
    99. (0.00009) RY*( 7) C   7           s(  0.10%)p52.96(  5.43%)d99.99( 94.47%)
   100. (0.00003) RY*( 8) C   7           s(  0.30%)p16.88(  5.11%)d99.99( 94.59%)
   101. (0.00000) RY*( 9) C   7           s(  0.00%)p 1.00(  0.95%)d99.99( 99.05%)
   102. (0.00290) RY*( 1) C   8           s(  9.44%)p 8.74( 82.47%)d 0.86(  8.09%)
                                            0.0000  0.0093  0.3071  0.0025 -0.8404
                                           -0.0192  0.2579  0.0041  0.2271 -0.0302
                                           -0.0686 -0.1352  0.2383 -0.0156
   103. (0.00198) RY*( 2) C   8           s( 21.75%)p 3.39( 73.66%)d 0.21(  4.59%)
                                            0.0000 -0.0219  0.4658 -0.0052 -0.1524
                                            0.0437 -0.7689  0.0425 -0.3440 -0.1270
                                           -0.1098  0.0501 -0.0014 -0.1235
   104. (0.00126) RY*( 3) C   8           s(  7.32%)p 8.16( 59.77%)d 4.49( 32.91%)
                                            0.0000 -0.0063  0.2705  0.0230  0.0868
                                            0.0083  0.4881  0.0047 -0.5927 -0.3405
                                            0.0416 -0.2949 -0.2220 -0.2740
   105. (0.00080) RY*( 4) C   8           s(  1.86%)p 5.06(  9.43%)d47.60( 88.70%)
                                            0.0000  0.0012  0.1365  0.0139  0.1826
                                            0.0157  0.1051  0.0018  0.2225 -0.7034
                                           -0.4540  0.3129  0.1186  0.2724
   106. (0.00063) RY*( 5) C   8           s(  0.91%)p31.32( 28.44%)d77.80( 70.65%)
                                            0.0000  0.0051  0.0952 -0.0067  0.0939
                                           -0.0037 -0.0444  0.0224  0.5225 -0.0436
                                           -0.1753 -0.0268 -0.3619 -0.7364
   107. (0.00013) RY*( 6) C   8           s(  5.72%)p 1.57(  9.01%)d14.91( 85.27%)
                                           -0.0000 -0.0100  0.2390 -0.0095 -0.1347
                                            0.0394  0.2224  0.0229 -0.1425  0.3603
                                           -0.1593  0.6467 -0.5088  0.1428
   108. (0.00006) RY*( 7) C   8           s( 38.06%)p 0.55( 20.79%)d 1.08( 41.15%)
   109. (0.00000) RY*( 8) C   8           s( 14.77%)p 1.08( 15.90%)d 4.69( 69.33%)
   110. (0.00001) RY*( 9) C   8           s(  0.01%)p 1.00(  1.12%)d88.06( 98.87%)
   111. (0.00446) RY*( 1) O   9           s( 78.40%)p 0.27( 21.10%)d 0.01(  0.50%)
                                           -0.0000 -0.0055  0.8854 -0.0212  0.3387
                                            0.0071 -0.3083 -0.0098  0.0247 -0.0531
                                           -0.0127 -0.0300  0.0094 -0.0314
   112. (0.00073) RY*( 2) O   9           s(  1.48%)p61.08( 90.53%)d 5.39(  7.99%)
                                            0.0000  0.0022  0.1217 -0.0040 -0.7121
                                           -0.0068 -0.3699  0.0065  0.5111 -0.1927
                                           -0.0925  0.0529  0.1179  0.1323
   113. (0.00070) RY*( 3) O   9           s( 10.10%)p 7.93( 80.05%)d 0.98(  9.85%)
                                            0.0000  0.0059  0.3177  0.0063 -0.5538
                                           -0.0057  0.3204 -0.0029 -0.6253 -0.1984
                                           -0.0432 -0.1084 -0.0300 -0.2113
   114. (0.00004) RY*( 4) O   9           s(  8.90%)p 9.34( 83.11%)d 0.90(  7.99%)
   115. (0.00000) RY*( 5) O   9           s(  0.85%)p11.56(  9.87%)d99.99( 89.27%)
   116. (0.00000) RY*( 6) O   9           s(  0.03%)p50.04(  1.37%)d99.99( 98.60%)
   117. (0.00001) RY*( 7) O   9           s(  0.10%)p22.78(  2.20%)d99.99( 97.70%)
   118. (0.00000) RY*( 8) O   9           s(  0.03%)p70.88(  2.41%)d99.99( 97.55%)
   119. (0.00000) RY*( 9) O   9           s(  0.10%)p95.09(  9.57%)d99.99( 90.33%)
   120. (0.03184) RY*( 1) H  10           s( 99.94%)p 0.00(  0.06%)
                                            0.0243  0.9994 -0.0183 -0.0149  0.0068
   121. (0.00011) RY*( 2) H  10           s(  0.00%)p 1.00(100.00%)
                                            0.0000  0.0001  0.0635 -0.4716 -0.8795
   122. (0.00006) RY*( 3) H  10           s(  0.01%)p 1.00( 99.99%)
   123. (0.00003) RY*( 4) H  10           s(  0.13%)p99.99( 99.87%)
   124. (0.03281) RY*( 1) H  11           s( 99.92%)p 0.00(  0.08%)
                                            0.0294  0.9992  0.0117 -0.0038 -0.0251
   125. (0.00011) RY*( 2) H  11           s(  0.00%)p 1.00(100.00%)
                                            0.0001  0.0012  0.4038  0.9094  0.0995
   126. (0.00007) RY*( 3) H  11           s(  0.04%)p99.99( 99.96%)
   127. (0.00003) RY*( 4) H  11           s(  0.12%)p99.99( 99.88%)
   128. (0.03525) RY*( 1) H  12           s( 99.92%)p 0.00(  0.08%)
                                            0.0311  0.9991  0.0082  0.0192  0.0178
   129. (0.00011) RY*( 2) H  12           s(  0.00%)p 1.00(100.00%)
                                            0.0002  0.0011  0.4667  0.4479 -0.7626
   130. (0.00007) RY*( 3) H  12           s(  0.03%)p99.99( 99.97%)
   131. (0.00003) RY*( 4) H  12           s(  0.12%)p99.99( 99.88%)
   132. (0.03577) RY*( 1) H  13           s( 99.95%)p 0.00(  0.05%)
                                            0.0344  0.9992  0.0019  0.0074  0.0213
   133. (0.00010) RY*( 2) H  13           s(  0.02%)p99.99( 99.98%)
   134. (0.00007) RY*( 3) H  13           s(  0.00%)p 1.00(100.00%)
   135. (0.00002) RY*( 4) H  13           s(  0.11%)p99.99( 99.89%)
   136. (0.03069) RY*( 1) H  14           s( 99.95%)p 0.00(  0.05%)
                                            0.0307  0.9993  0.0040 -0.0136 -0.0184
   137. (0.00010) RY*( 2) H  14           s(  0.02%)p99.99( 99.98%)
   138. (0.00007) RY*( 3) H  14           s(  0.00%)p 1.00(100.00%)
   139. (0.00002) RY*( 4) H  14           s(  0.11%)p99.99( 99.89%)
   140. (0.02769) RY*( 1) H  15           s( 99.92%)p 0.00(  0.08%)
                                            0.0294  0.9992 -0.0065 -0.0104 -0.0255
   141. (0.00010) RY*( 2) H  15           s(  0.03%)p99.99( 99.97%)
                                           -0.0026  0.0168 -0.0368  0.9610  0.2735
   142. (0.00006) RY*( 3) H  15           s(  0.00%)p 1.00(100.00%)
   143. (0.00002) RY*( 4) H  15           s(  0.13%)p99.99( 99.87%)
   144. (0.03403) RY*( 1) H  16           s( 99.93%)p 0.00(  0.07%)
                                            0.0341  0.9991 -0.0086  0.0157  0.0205
   145. (0.00010) RY*( 2) H  16           s(  0.02%)p99.99( 99.98%)
   146. (0.00006) RY*( 3) H  16           s(  0.00%)p 1.00(100.00%)
   147. (0.00002) RY*( 4) H  16           s(  0.13%)p99.99( 99.87%)
   148. (0.01333) RY*( 1) H  17           s( 99.87%)p 0.00(  0.13%)
                                            0.0180  0.9992 -0.0036 -0.0187 -0.0307
   149. (0.00010) RY*( 2) H  17           s(  0.06%)p99.99( 99.94%)
                                           -0.0026  0.0238  0.0500 -0.3015  0.9518
   150. (0.00007) RY*( 3) H  17           s(  0.00%)p 1.00(100.00%)
   151. (0.00002) RY*( 4) H  17           s(  0.15%)p99.99( 99.85%)
   152. (0.02083) RY*( 1) H  18           s( 99.90%)p 0.00(  0.10%)
                                            0.0240  0.9992 -0.0062  0.0129  0.0283
   153. (0.00010) RY*( 2) H  18           s(  0.04%)p99.99( 99.96%)
                                           -0.0023  0.0207  0.1477 -0.9534 -0.2624
   154. (0.00007) RY*( 3) H  18           s(  0.00%)p 1.00(100.00%)
   155. (0.00002) RY*( 4) H  18           s(  0.13%)p99.99( 99.87%)
   156. (0.00986) RY*( 1) H  19           s( 99.85%)p 0.00(  0.15%)
                                            0.0150  0.9991 -0.0048 -0.0158 -0.0351
   157. (0.00010) RY*( 2) H  19           s(  0.06%)p99.99( 99.94%)
                                           -0.0024  0.0241 -0.0778  0.9615  0.2624
   158. (0.00007) RY*( 3) H  19           s(  0.00%)p 1.00(100.00%)
   159. (0.00002) RY*( 4) H  19           s(  0.17%)p99.99( 99.83%)
   160. (0.02314) RY*( 1) H  20           s( 99.92%)p 0.00(  0.08%)
                                            0.0256  0.9993 -0.0010  0.0154  0.0241
   161. (0.00010) RY*( 2) H  20           s(  0.03%)p99.99( 99.97%)
   162. (0.00007) RY*( 3) H  20           s(  0.00%)p 1.00(100.00%)
   163. (0.00002) RY*( 4) H  20           s(  0.13%)p99.99( 99.87%)
   164. (0.02301) RY*( 1) H  21           s( 99.90%)p 0.00(  0.10%)
                                            0.0235  0.9992  0.0007  0.0063  0.0311
   165. (0.00010) RY*( 2) H  21           s(  0.02%)p99.99( 99.98%)
   166. (0.00007) RY*( 3) H  21           s(  0.00%)p 1.00(100.00%)
   167. (0.00002) RY*( 4) H  21           s(  0.15%)p99.99( 99.85%)
   168. (0.01010) RY*( 1) H  22           s( 99.82%)p 0.00(  0.18%)
                                            0.0164  0.9990  0.0249 -0.0172 -0.0293
   169. (0.00010) RY*( 2) H  22           s(  0.05%)p99.99( 99.95%)
   170. (0.00008) RY*( 3) H  22           s(  0.05%)p99.99( 99.95%)
   171. (0.00003) RY*( 4) H  22           s(  0.16%)p99.99( 99.84%)
   172. (0.00911) RY*( 1) H  23           s( 99.87%)p 0.00(  0.13%)
                                            0.0148  0.9992  0.0195 -0.0004 -0.0300
   173. (0.00010) RY*( 2) H  23           s(  0.03%)p99.99( 99.97%)
   174. (0.00007) RY*( 3) H  23           s(  0.02%)p99.99( 99.98%)
   175. (0.00002) RY*( 4) H  23           s(  0.16%)p99.99( 99.84%)
   176. (0.03622) RY*( 1) H  24           s( 99.93%)p 0.00(  0.07%)
                                            0.0291  0.9992 -0.0160  0.0174  0.0130
   177. (0.00010) RY*( 2) H  24           s(  0.00%)p 1.00(100.00%)
                                           -0.0016  0.0052 -0.0417  0.3643 -0.9303
   178. (0.00007) RY*( 3) H  24           s(  0.02%)p99.99( 99.98%)
   179. (0.00002) RY*( 4) H  24           s(  0.12%)p99.99( 99.88%)
   180. (0.05431) RY*( 1) H  25           s( 99.96%)p 0.00(  0.04%)
                                            0.0431  0.9989  0.0029 -0.0154  0.0138
   181. (0.00012) RY*( 2) H  25           s(  0.00%)p 1.00(100.00%)
                                           -0.0025  0.0031  0.9540  0.2833 -0.0984
   182. (0.00006) RY*( 3) H  25           s(  0.05%)p99.99( 99.95%)
   183. (0.00001) RY*( 4) H  25           s(  0.07%)p99.99( 99.93%)
   184. (0.04391) RY*( 1) H  26           s( 99.94%)p 0.00(  0.06%)
                                            0.0337  0.9991  0.0224 -0.0031 -0.0090
   185. (0.00012) RY*( 2) H  26           s(  0.00%)p 1.00(100.00%)
                                            0.0028  0.0018 -0.3842  0.3330 -0.8611
   186. (0.00006) RY*( 3) H  26           s(  0.07%)p99.99( 99.93%)
   187. (0.00002) RY*( 4) H  26           s(  0.07%)p99.99( 99.93%)
   188. (0.07849) RY*( 1) H  27           s( 99.51%)p 0.00(  0.49%)
                                           -0.1543  0.9855  0.0555 -0.0405  0.0134
   189. (0.00073) RY*( 2) H  27           s(  0.00%)p 1.00(100.00%)
                                            0.0000  0.0010  0.5243  0.5200 -0.6743
   190. (0.00048) RY*( 3) H  27           s(  0.00%)p 1.00(100.00%)
                                            0.0023  0.0037  0.2526  0.6612  0.7064
   191. (0.00002) RY*( 4) H  27           s(  0.63%)p99.99( 99.37%)
   192. (0.00386) BD*( 1) C   1 - C   2  
                ( 49.89%)   0.7063* C   1 s( 29.73%)p 2.36( 70.23%)d 0.00(  0.04%)
                                           -0.0003 -0.5452 -0.0071 -0.7322 -0.0030
                                            0.3337  0.0137 -0.2337 -0.0075  0.0118
                                           -0.0082  0.0037 -0.0106  0.0077
                ( 50.11%)  -0.7079* C   2 s( 27.49%)p 2.64( 72.46%)d 0.00(  0.04%)
                                           -0.0001 -0.5240 -0.0174  0.7452  0.0134
                                           -0.3362  0.0056  0.2369 -0.0018  0.0129
                                           -0.0090  0.0041 -0.0108  0.0079
   193. (0.02460) BD*( 1) C   1 - H  10  
                ( 40.31%)   0.6349* C   1 s( 23.25%)p 3.30( 76.71%)d 0.00(  0.04%)
                                           -0.0000  0.4822  0.0033 -0.6679  0.0009
                                           -0.5185  0.0081  0.2283 -0.0043  0.0163
                                           -0.0072 -0.0050  0.0043 -0.0080
                ( 59.69%)  -0.7726* H  10 s( 99.93%)p 0.00(  0.07%)
                                            0.9994 -0.0236  0.0211  0.0155 -0.0068
   194. (0.02537) BD*( 1) C   1 - H  11  
                ( 39.91%)   0.6318* C   1 s( 23.50%)p 3.25( 76.46%)d 0.00(  0.04%)
                                            0.0000  0.4847 -0.0036 -0.0332 -0.0092
                                            0.1116  0.0012 -0.8666  0.0019  0.0001
                                            0.0017 -0.0049 -0.0005  0.0199
                ( 60.09%)  -0.7752* H  11 s( 99.93%)p 0.00(  0.07%)
                                            0.9992 -0.0287  0.0013 -0.0036  0.0271
   195. (0.02702) BD*( 1) C   1 - H  12  
                ( 39.89%)   0.6316* C   1 s( 23.53%)p 3.25( 76.43%)d 0.00(  0.04%)
                                           -0.0000 -0.4850  0.0040  0.1261  0.0087
                                           -0.7789  0.0020 -0.3764  0.0033  0.0047
                                            0.0026 -0.0132  0.0140  0.0049
                ( 60.11%)  -0.7753* H  12 s( 99.93%)p 0.00(  0.07%)
                                           -0.9992  0.0305 -0.0041  0.0244  0.0116
   196. (0.00759) BD*( 1) C   2 - C   3  
                ( 49.90%)   0.7064* C   2 s( 28.40%)p 2.52( 71.56%)d 0.00(  0.04%)
                                           -0.0003 -0.5329 -0.0046 -0.6604 -0.0022
                                           -0.4846 -0.0051  0.2111  0.0027 -0.0157
                                            0.0069  0.0054 -0.0045  0.0083
                ( 50.10%)  -0.7078* C   3 s( 28.12%)p 2.55( 71.83%)d 0.00(  0.04%)
                                           -0.0003 -0.5302 -0.0114  0.6646  0.0013
                                            0.4827  0.0028 -0.2087 -0.0011 -0.0162
                                            0.0070  0.0050 -0.0051  0.0084
   197. (0.02932) BD*( 1) C   2 - H  13  
                ( 39.58%)   0.6291* C   2 s( 22.10%)p 3.52( 77.86%)d 0.00(  0.04%)
                                            0.0001 -0.4700  0.0096  0.0054  0.0032
                                            0.1289  0.0076 -0.8728  0.0091  0.0004
                                            0.0004  0.0056  0.0008 -0.0203
                ( 60.42%)  -0.7773* H  13 s( 99.92%)p 0.00(  0.08%)
                                           -0.9990  0.0339  0.0005 -0.0047  0.0275
   198. (0.02639) BD*( 1) C   2 - H  14  
                ( 39.61%)   0.6294* C   2 s( 22.05%)p 3.53( 77.91%)d 0.00(  0.04%)
                                           -0.0001  0.4695 -0.0091  0.0879 -0.0047
                                           -0.7966  0.0023 -0.3697  0.0105 -0.0034
                                           -0.0011  0.0136 -0.0151 -0.0049
                ( 60.39%)  -0.7771* H  14 s( 99.92%)p 0.00(  0.08%)
                                            0.9992 -0.0301 -0.0034  0.0254  0.0110
   199. (0.00754) BD*( 1) C   3 - C   4  
                ( 49.99%)   0.7070* C   3 s( 28.10%)p 2.56( 71.86%)d 0.00(  0.04%)
                                           -0.0002 -0.5300 -0.0113 -0.7414 -0.0030
                                            0.3371  0.0032 -0.2351 -0.0016  0.0127
                                           -0.0087  0.0040 -0.0105  0.0078
                ( 50.01%)  -0.7072* C   4 s( 28.18%)p 2.55( 71.78%)d 0.00(  0.04%)
                                           -0.0002 -0.5307 -0.0094  0.7437 -0.0008
                                           -0.3314 -0.0009  0.2344  0.0010  0.0124
                                           -0.0087  0.0037 -0.0111  0.0078
   200. (0.02501) BD*( 1) C   3 - H  15  
                ( 39.48%)   0.6284* C   3 s( 21.88%)p 3.57( 78.08%)d 0.00(  0.04%)
                                           -0.0001  0.4677 -0.0086  0.0029 -0.0015
                                            0.1315  0.0073 -0.8737  0.0052  0.0001
                                            0.0001 -0.0057 -0.0009  0.0203
                ( 60.52%)  -0.7779* H  15 s( 99.92%)p 0.00(  0.08%)
                                            0.9992 -0.0288  0.0001 -0.0047  0.0276
   201. (0.02879) BD*( 1) C   3 - H  16  
                ( 39.45%)   0.6281* C   3 s( 21.94%)p 3.56( 78.02%)d 0.00(  0.04%)
                                            0.0001 -0.4683  0.0094  0.0894  0.0001
                                           -0.7969  0.0014 -0.3701  0.0098  0.0035
                                            0.0017 -0.0132  0.0150  0.0051
                ( 60.55%)  -0.7782* H  16 s( 99.92%)p 0.00(  0.08%)
                                           -0.9990  0.0334 -0.0030  0.0255  0.0112
   202. (0.00643) BD*( 1) C   4 - C   5  
                ( 49.90%)   0.7064* C   4 s( 28.42%)p 2.52( 71.53%)d 0.00(  0.04%)
                                           -0.0003 -0.5331 -0.0102 -0.6618 -0.0003
                                           -0.4831 -0.0015  0.2097  0.0011 -0.0159
                                            0.0070  0.0051 -0.0048  0.0082
                ( 50.10%)  -0.7078* C   5 s( 28.26%)p 2.54( 71.69%)d 0.00(  0.04%)
                                           -0.0003 -0.5315 -0.0102  0.6649 -0.0002
                                            0.4816  0.0021 -0.2072 -0.0004 -0.0161
                                            0.0069  0.0049 -0.0051  0.0084
   203. (0.01694) BD*( 1) C   4 - H  17  
                ( 39.50%)   0.6285* C   4 s( 21.68%)p 3.61( 78.28%)d 0.00(  0.05%)
                                           -0.0001  0.4655 -0.0077  0.0920  0.0002
                                           -0.7991 -0.0014 -0.3684  0.0086 -0.0036
                                           -0.0014  0.0134 -0.0153 -0.0050
                ( 60.50%)  -0.7778* H  17 s( 99.92%)p 0.00(  0.08%)
                                            0.9995 -0.0172 -0.0032  0.0254  0.0114
   204. (0.02253) BD*( 1) C   4 - H  18  
                ( 39.52%)   0.6286* C   4 s( 21.75%)p 3.60( 78.20%)d 0.00(  0.05%)
                                            0.0001 -0.4663  0.0087  0.0019 -0.0011
                                            0.1319  0.0080 -0.8744  0.0051  0.0002
                                            0.0001  0.0059  0.0009 -0.0204
                ( 60.48%)  -0.7777* H  18 s( 99.92%)p 0.00(  0.08%)
                                           -0.9993  0.0232  0.0002 -0.0046  0.0276
   205. (0.00711) BD*( 1) C   5 - C   6  
                ( 49.59%)   0.7042* C   5 s( 28.42%)p 2.52( 71.54%)d 0.00(  0.04%)
                                           -0.0003 -0.5330 -0.0087 -0.7414  0.0010
                                            0.3371  0.0013 -0.2283  0.0005  0.0126
                                           -0.0084  0.0037 -0.0105  0.0078
                ( 50.41%)  -0.7100* C   6 s( 28.03%)p 2.57( 71.92%)d 0.00(  0.04%)
                                           -0.0003 -0.5294 -0.0110  0.7425  0.0021
                                           -0.3399 -0.0017  0.2290  0.0025  0.0131
                                           -0.0085  0.0041 -0.0106  0.0080
   206. (0.01588) BD*( 1) C   5 - H  19  
                ( 39.66%)   0.6298* C   5 s( 21.56%)p 3.64( 78.39%)d 0.00(  0.05%)
                                           -0.0001  0.4643 -0.0072 -0.0016 -0.0003
                                            0.1378  0.0080 -0.8746  0.0027 -0.0001
                                            0.0003 -0.0059 -0.0010  0.0205
                ( 60.34%)  -0.7768* H  19 s( 99.92%)p 0.00(  0.08%)
                                            0.9995 -0.0142 -0.0001 -0.0046  0.0274
   207. (0.02387) BD*( 1) C   5 - H  20  
                ( 39.60%)   0.6293* C   5 s( 21.79%)p 3.59( 78.17%)d 0.00(  0.05%)
                                            0.0001 -0.4667  0.0090  0.0879 -0.0007
                                           -0.7966  0.0001 -0.3733  0.0098  0.0036
                                            0.0016 -0.0134  0.0152  0.0050
                ( 60.40%)  -0.7772* H  20 s( 99.92%)p 0.00(  0.08%)
                                           -0.9993  0.0249 -0.0027  0.0254  0.0114
   208. (0.00785) BD*( 1) C   6 - C   7  
                ( 50.04%)   0.7074* C   6 s( 28.02%)p 2.57( 71.94%)d 0.00(  0.04%)
                                            0.0003  0.5292  0.0096  0.6636 -0.0017
                                            0.4863  0.0007 -0.2064 -0.0009  0.0163
                                           -0.0069 -0.0053  0.0044 -0.0083
                ( 49.96%)  -0.7068* C   7 s( 28.65%)p 2.49( 71.31%)d 0.00(  0.04%)
                                            0.0003  0.5352  0.0056 -0.6630 -0.0030
                                           -0.4793 -0.0023  0.2092  0.0025  0.0152
                                           -0.0071 -0.0052  0.0046 -0.0084
   209. (0.02197) BD*( 1) C   6 - H  21  
                ( 39.71%)   0.6301* C   6 s( 21.71%)p 3.60( 78.25%)d 0.00(  0.04%)
                                            0.0002 -0.4658  0.0093 -0.0001 -0.0020
                                            0.1356  0.0092 -0.8740  0.0066  0.0000
                                           -0.0000  0.0055  0.0006 -0.0204
                ( 60.29%)  -0.7765* H  21 s( 99.92%)p 0.00(  0.08%)
                                           -0.9994  0.0227  0.0006 -0.0052  0.0274
   210. (0.01468) BD*( 1) C   6 - H  22  
                ( 38.57%)   0.6210* C   6 s( 22.27%)p 3.49( 77.68%)d 0.00(  0.04%)
                                           -0.0001  0.4719 -0.0069  0.0886  0.0048
                                           -0.7929 -0.0017 -0.3744  0.0095 -0.0033
                                           -0.0016  0.0136 -0.0146 -0.0044
                ( 61.43%)  -0.7838* H  22 s( 99.92%)p 0.00(  0.08%)
                                            0.9995 -0.0155 -0.0061  0.0257  0.0117
   211. (0.01059) BD*( 1) C   7 - C   8  
                ( 49.10%)   0.7007* C   7 s( 28.17%)p 2.55( 71.78%)d 0.00(  0.04%)
                                           -0.0004 -0.5306 -0.0130 -0.7450 -0.0114
                                            0.3530 -0.0075 -0.1951  0.0036  0.0137
                                           -0.0072  0.0035 -0.0104  0.0089
                ( 50.90%)  -0.7134* C   8 s( 29.84%)p 2.35( 70.11%)d 0.00(  0.05%)
                                           -0.0003 -0.5461 -0.0122  0.7374 -0.0047
                                           -0.3458 -0.0101  0.1939  0.0077  0.0123
                                           -0.0085  0.0044 -0.0128  0.0084
   212. (0.01347) BD*( 1) C   7 - H  23  
                ( 39.45%)   0.6281* C   7 s( 21.78%)p 3.59( 78.17%)d 0.00(  0.04%)
                                           -0.0001  0.4667 -0.0063 -0.0228  0.0039
                                            0.1740  0.0080 -0.8665  0.0051 -0.0005
                                            0.0001 -0.0067 -0.0014  0.0200
                ( 60.55%)  -0.7781* H  23 s( 99.92%)p 0.00(  0.08%)
                                            0.9995 -0.0139 -0.0005 -0.0047  0.0276
   213. (0.03659) BD*( 1) C   7 - H  24  
                ( 40.45%)   0.6360* C   7 s( 21.41%)p 3.67( 78.54%)d 0.00(  0.05%)
                                            0.0002 -0.4626  0.0086  0.0647 -0.0023
                                           -0.7839  0.0026 -0.4081  0.0140  0.0013
                                            0.0002 -0.0150  0.0146  0.0033
                ( 59.55%)  -0.7717* H  24 s( 99.93%)p 0.00(  0.07%)
                                           -0.9992  0.0285 -0.0017  0.0247  0.0116
   214. (0.02798) BD*( 1) C   8 - O   9  
                ( 67.42%)   0.8211* C   8 s( 20.89%)p 3.77( 78.83%)d 0.01(  0.28%)
                                           -0.0001 -0.4551 -0.0417 -0.1042 -0.0010
                                            0.7525  0.0381  0.4570  0.0290  0.0078
                                            0.0046 -0.0409  0.0324  0.0047
                ( 32.58%)  -0.5708* O   9 s( 23.31%)p 3.29( 76.62%)d 0.00(  0.07%)
                                            0.0001 -0.4828 -0.0041  0.1753  0.0062
                                           -0.7555 -0.0093 -0.4057 -0.0008 -0.0040
                                           -0.0027 -0.0225  0.0140 -0.0023
   215. (0.04278) BD*( 1) C   8 - H  25  
                ( 41.41%)   0.6435* C   8 s( 24.84%)p 3.02( 75.11%)d 0.00(  0.05%)
                                            0.0000 -0.4980  0.0199 -0.0519 -0.0079
                                            0.2038 -0.0064 -0.8407  0.0085 -0.0001
                                           -0.0011  0.0078 -0.0010 -0.0212
                ( 58.59%)  -0.7655* H  25 s( 99.92%)p 0.00(  0.08%)
                                           -0.9987  0.0426  0.0014 -0.0045  0.0278
   216. (0.03899) BD*( 1) C   8 - H  26  
                ( 41.73%)   0.6460* C   8 s( 24.60%)p 3.06( 75.35%)d 0.00(  0.05%)
                                            0.0001 -0.4959  0.0106 -0.6644  0.0085
                                           -0.5178  0.0100  0.2091 -0.0073 -0.0187
                                            0.0051  0.0069 -0.0030  0.0093
                ( 58.27%)  -0.7634* H  26 s( 99.92%)p 0.00(  0.08%)
                                           -0.9991  0.0333  0.0204  0.0181 -0.0052


 NHO Directionality and "Bond Bending" (deviations from line of nuclear centers)

         [Thresholds for printing:  angular deviation  >  1.0 degree]
                                    hybrid p-character > 25.0%
                                    orbital occupancy  >  0.10e

                                Line of Centers        Hybrid 1              Hybrid 2
                                ---------------  -------------------   ------------------
                NBO               Theta   Phi    Theta   Phi    Dev    Theta   Phi    Dev
 ========================================================================================
     1. BD (   1) C   1 - C   2    73.9  335.8    73.5  334.7   1.1      --     --    --
    21. BD (   1) C   7 - H  23   169.3   94.5   168.0   95.9   1.3      --     --    --
    23. BD (   1) C   8 - O   9   121.7  276.6     --     --    --      62.7  103.3   7.3
    24. BD (   1) C   8 - H  25    10.5  281.9    13.9  286.8   3.6      --     --    --
    25. BD (   1) C   8 - H  26   102.0   41.2   103.7   37.7   3.8      --     --    --
    35. LP (   1) O   9             --     --    138.9  212.1   --       --     --    --
    36. LP (   2) O   9             --     --     47.3  224.1   --       --     --    --
    37. LP (   3) O   9             --     --     70.4  335.1   --       --     --    --


 Second Order Perturbation Theory Analysis of Fock Matrix in NBO Basis

     Threshold for printing:   0.25 kcal/mol
    (Intermolecular threshold: 0.03 kcal/mol)
                                                                              E(2)  E(j)-E(i) F(i,j)
         Donor NBO (i)                     Acceptor NBO (j)                 kcal/mol   a.u.    a.u. 
 ===================================================================================================

 within unit  1
   1. BD (   1) C   1 - C   2        / 58. RY*(   2) C   3                    0.49    1.45    0.034
   1. BD (   1) C   1 - C   2        /193. BD*(   1) C   1 - H  10            0.26    1.03    0.021
   1. BD (   1) C   1 - C   2        /196. BD*(   1) C   2 - C   3            0.51    1.00    0.029
   1. BD (   1) C   1 - C   2        /197. BD*(   1) C   2 - H  13            0.26    1.05    0.021
   1. BD (   1) C   1 - C   2        /198. BD*(   1) C   2 - H  14            0.25    1.04    0.021
   1. BD (   1) C   1 - C   2        /199. BD*(   1) C   3 - C   4            1.06    1.01    0.041
   2. BD (   1) C   1 - H  10        /196. BD*(   1) C   2 - C   3            1.58    0.90    0.048
   3. BD (   1) C   1 - H  11        /197. BD*(   1) C   2 - H  13            1.38    0.94    0.046
   4. BD (   1) C   1 - H  12        /198. BD*(   1) C   2 - H  14            1.39    0.94    0.046
   5. BD (   1) C   2 - C   3        / 39. RY*(   1) C   1                    0.63    1.37    0.037
   5. BD (   1) C   2 - C   3        / 67. RY*(   2) C   4                    0.45    1.41    0.032
   5. BD (   1) C   2 - C   3        /192. BD*(   1) C   1 - C   2            0.45    0.99    0.027
   5. BD (   1) C   2 - C   3        /193. BD*(   1) C   1 - H  10            0.83    1.02    0.037
   5. BD (   1) C   2 - C   3        /197. BD*(   1) C   2 - H  13            0.28    1.04    0.022
   5. BD (   1) C   2 - C   3        /198. BD*(   1) C   2 - H  14            0.27    1.03    0.021
   5. BD (   1) C   2 - C   3        /199. BD*(   1) C   3 - C   4            0.56    1.00    0.030
   5. BD (   1) C   2 - C   3        /200. BD*(   1) C   3 - H  15            0.29    1.03    0.022
   5. BD (   1) C   2 - C   3        /201. BD*(   1) C   3 - H  16            0.29    1.04    0.022
   5. BD (   1) C   2 - C   3        /202. BD*(   1) C   4 - C   5            1.00    1.00    0.040
   6. BD (   1) C   2 - H  13        /194. BD*(   1) C   1 - H  11            1.54    0.91    0.048
   6. BD (   1) C   2 - H  13        /200. BD*(   1) C   3 - H  15            1.52    0.93    0.048
   7. BD (   1) C   2 - H  14        / 59. RY*(   3) C   3                    0.27    1.53    0.026
   7. BD (   1) C   2 - H  14        /195. BD*(   1) C   1 - H  12            1.54    0.92    0.048
   7. BD (   1) C   2 - H  14        /201. BD*(   1) C   3 - H  16            1.50    0.93    0.048
   8. BD (   1) C   3 - C   4        / 48. RY*(   1) C   2                    0.54    1.32    0.034
   8. BD (   1) C   3 - C   4        / 75. RY*(   1) C   5                    0.64    1.33    0.037
   8. BD (   1) C   3 - C   4        /192. BD*(   1) C   1 - C   2            1.06    0.98    0.041
   8. BD (   1) C   3 - C   4        /196. BD*(   1) C   2 - C   3            0.54    0.99    0.029
   8. BD (   1) C   3 - C   4        /200. BD*(   1) C   3 - H  15            0.27    1.03    0.021
   8. BD (   1) C   3 - C   4        /201. BD*(   1) C   3 - H  16            0.27    1.03    0.021
   8. BD (   1) C   3 - C   4        /202. BD*(   1) C   4 - C   5            0.57    1.00    0.030
   8. BD (   1) C   3 - C   4        /203. BD*(   1) C   4 - H  17            0.29    1.03    0.022
   8. BD (   1) C   3 - C   4        /204. BD*(   1) C   4 - H  18            0.29    1.03    0.022
   8. BD (   1) C   3 - C   4        /205. BD*(   1) C   5 - C   6            0.98    1.00    0.040
   9. BD (   1) C   3 - H  15        / 68. RY*(   3) C   4                    0.29    1.53    0.027
   9. BD (   1) C   3 - H  15        /197. BD*(   1) C   2 - H  13            1.47    0.92    0.047
   9. BD (   1) C   3 - H  15        /204. BD*(   1) C   4 - H  18            1.51    0.92    0.047
  10. BD (   1) C   3 - H  16        /198. BD*(   1) C   2 - H  14            1.49    0.92    0.047
  10. BD (   1) C   3 - H  16        /203. BD*(   1) C   4 - H  17            1.54    0.92    0.048
  11. BD (   1) C   4 - C   5        / 57. RY*(   1) C   3                    0.59    1.30    0.035
  11. BD (   1) C   4 - C   5        / 84. RY*(   1) C   6                    0.28    1.35    0.024
  11. BD (   1) C   4 - C   5        /196. BD*(   1) C   2 - C   3            1.04    0.99    0.041
  11. BD (   1) C   4 - C   5        /199. BD*(   1) C   3 - C   4            0.61    1.00    0.031
  11. BD (   1) C   4 - C   5        /203. BD*(   1) C   4 - H  17            0.30    1.03    0.022
  11. BD (   1) C   4 - C   5        /204. BD*(   1) C   4 - H  18            0.30    1.03    0.023
  11. BD (   1) C   4 - C   5        /205. BD*(   1) C   5 - C   6            0.61    1.00    0.031
  11. BD (   1) C   4 - C   5        /206. BD*(   1) C   5 - H  19            0.29    1.03    0.022
  11. BD (   1) C   4 - C   5        /207. BD*(   1) C   5 - H  20            0.30    1.03    0.022
  11. BD (   1) C   4 - C   5        /208. BD*(   1) C   6 - C   7            1.02    1.00    0.040
  12. BD (   1) C   4 - H  17        /201. BD*(   1) C   3 - H  16            1.50    0.92    0.047
  12. BD (   1) C   4 - H  17        /207. BD*(   1) C   5 - H  20            1.52    0.92    0.048
  13. BD (   1) C   4 - H  18        / 59. RY*(   3) C   3                    0.26    1.52    0.025
  13. BD (   1) C   4 - H  18        / 77. RY*(   3) C   5                    0.30    1.52    0.027
  13. BD (   1) C   4 - H  18        /200. BD*(   1) C   3 - H  15            1.51    0.92    0.047
  13. BD (   1) C   4 - H  18        /206. BD*(   1) C   5 - H  19            1.56    0.92    0.048
  14. BD (   1) C   5 - C   6        / 66. RY*(   1) C   4                    0.65    1.31    0.037
  14. BD (   1) C   5 - C   6        / 94. RY*(   2) C   7                    0.52    1.38    0.034
  14. BD (   1) C   5 - C   6        /199. BD*(   1) C   3 - C   4            1.05    0.99    0.041
  14. BD (   1) C   5 - C   6        /202. BD*(   1) C   4 - C   5            0.60    1.00    0.031
  14. BD (   1) C   5 - C   6        /206. BD*(   1) C   5 - H  19            0.30    1.02    0.022
  14. BD (   1) C   5 - C   6        /207. BD*(   1) C   5 - H  20            0.30    1.03    0.023
  14. BD (   1) C   5 - C   6        /208. BD*(   1) C   6 - C   7            0.55    1.00    0.030
  14. BD (   1) C   5 - C   6        /209. BD*(   1) C   6 - H  21            0.28    1.03    0.022
  14. BD (   1) C   5 - C   6        /210. BD*(   1) C   6 - H  22            0.28    1.04    0.022
  14. BD (   1) C   5 - C   6        /211. BD*(   1) C   7 - C   8            1.05    1.00    0.041
  15. BD (   1) C   5 - H  19        /204. BD*(   1) C   4 - H  18            1.53    0.92    0.048
  15. BD (   1) C   5 - H  19        /209. BD*(   1) C   6 - H  21            1.53    0.92    0.048
  16. BD (   1) C   5 - H  20        / 68. RY*(   3) C   4                    0.27    1.52    0.026
  16. BD (   1) C   5 - H  20        / 84. RY*(   1) C   6                    0.26    1.23    0.023
  16. BD (   1) C   5 - H  20        /203. BD*(   1) C   4 - H  17            1.54    0.92    0.048
  16. BD (   1) C   5 - H  20        /210. BD*(   1) C   6 - H  22            1.49    0.94    0.047
  17. BD (   1) C   6 - C   7        / 76. RY*(   2) C   5                    0.41    1.42    0.031
  17. BD (   1) C   6 - C   7        /103. RY*(   2) C   8                    0.25    1.26    0.023
  17. BD (   1) C   6 - C   7        /104. RY*(   3) C   8                    0.33    1.73    0.031
  17. BD (   1) C   6 - C   7        /202. BD*(   1) C   4 - C   5            1.05    1.00    0.041
  17. BD (   1) C   6 - C   7        /205. BD*(   1) C   5 - C   6            0.57    1.00    0.030
  17. BD (   1) C   6 - C   7        /209. BD*(   1) C   6 - H  21            0.31    1.03    0.023
  17. BD (   1) C   6 - C   7        /210. BD*(   1) C   6 - H  22            0.32    1.04    0.023
  17. BD (   1) C   6 - C   7        /211. BD*(   1) C   7 - C   8            0.49    1.00    0.028
  17. BD (   1) C   6 - C   7        /212. BD*(   1) C   7 - H  23            0.29    1.03    0.022
  17. BD (   1) C   6 - C   7        /213. BD*(   1) C   7 - H  24            0.33    1.03    0.023
  17. BD (   1) C   6 - C   7        /216. BD*(   1) C   8 - H  26            0.75    1.03    0.036
  18. BD (   1) C   6 - H  21        /206. BD*(   1) C   5 - H  19            1.58    0.91    0.048
  18. BD (   1) C   6 - H  21        /212. BD*(   1) C   7 - H  23            1.57    0.91    0.048
  19. BD (   1) C   6 - H  22        / 77. RY*(   3) C   5                    0.30    1.51    0.027
  19. BD (   1) C   6 - H  22        / 93. RY*(   1) C   7                    0.28    1.39    0.025
  19. BD (   1) C   6 - H  22        /207. BD*(   1) C   5 - H  20            1.56    0.91    0.048
  19. BD (   1) C   6 - H  22        /213. BD*(   1) C   7 - H  24            1.59    0.91    0.049
  20. BD (   1) C   7 - C   8        / 85. RY*(   2) C   6                    0.37    1.48    0.030
  20. BD (   1) C   7 - C   8        /113. RY*(   3) O   9                    0.31    1.95    0.031
  20. BD (   1) C   7 - C   8        /205. BD*(   1) C   5 - C   6            1.04    1.01    0.041
  20. BD (   1) C   7 - C   8        /208. BD*(   1) C   6 - C   7            0.60    1.01    0.031
  20. BD (   1) C   7 - C   8        /212. BD*(   1) C   7 - H  23            0.33    1.04    0.023
  20. BD (   1) C   7 - C   8        /213. BD*(   1) C   7 - H  24            0.35    1.04    0.025
  20. BD (   1) C   7 - C   8        /216. BD*(   1) C   8 - H  26            0.29    1.04    0.022
  21. BD (   1) C   7 - H  23        / 84. RY*(   1) C   6                    0.25    1.23    0.022
  21. BD (   1) C   7 - H  23        /209. BD*(   1) C   6 - H  21            1.52    0.92    0.048
  21. BD (   1) C   7 - H  23        /214. BD*(   1) C   8 - O   9            0.35    0.79    0.021
  21. BD (   1) C   7 - H  23        /215. BD*(   1) C   8 - H  25            1.44    0.92    0.047
  22. BD (   1) C   7 - H  24        /210. BD*(   1) C   6 - H  22            1.50    0.94    0.047
  22. BD (   1) C   7 - H  24        /214. BD*(   1) C   8 - O   9            1.95    0.79    0.050
  23. BD (   1) C   8 - O   9        / 93. RY*(   1) C   7                    0.25    1.67    0.026
  23. BD (   1) C   8 - O   9        /213. BD*(   1) C   7 - H  24            0.93    1.19    0.043
  23. BD (   1) C   8 - O   9        /214. BD*(   1) C   8 - O   9            0.32    1.06    0.024
  24. BD (   1) C   8 - H  25        /212. BD*(   1) C   7 - H  23            1.59    0.93    0.049
  25. BD (   1) C   8 - H  26        /112. RY*(   2) O   9                    0.37    1.69    0.032
  25. BD (   1) C   8 - H  26        /208. BD*(   1) C   6 - C   7            1.77    0.90    0.050
  26. CR (   1) C   1                / 48. RY*(   1) C   2                    0.44   10.80    0.087
  26. CR (   1) C   1                / 50. RY*(   3) C   2                    0.26   11.20    0.068
  26. CR (   1) C   1                /120. RY*(   1) H  10                    0.33   10.38    0.076
  26. CR (   1) C   1                /124. RY*(   1) H  11                    0.37   10.39    0.079
  26. CR (   1) C   1                /128. RY*(   1) H  12                    0.37   10.39    0.080
  27. CR (   1) C   2                / 40. RY*(   2) C   1                    0.67   10.65    0.107
  27. CR (   1) C   2                / 57. RY*(   1) C   3                    0.47   10.78    0.090
  27. CR (   1) C   2                /132. RY*(   1) H  13                    0.37   10.40    0.080
  27. CR (   1) C   2                /136. RY*(   1) H  14                    0.36   10.40    0.078
  28. CR (   1) C   3                / 51. RY*(   4) C   2                    0.57   10.76    0.099
  28. CR (   1) C   3                / 66. RY*(   1) C   4                    0.32   10.79    0.075
  28. CR (   1) C   3                /140. RY*(   1) H  15                    0.36   10.41    0.078
  28. CR (   1) C   3                /144. RY*(   1) H  16                    0.37   10.41    0.080
  29. CR (   1) C   4                / 60. RY*(   4) C   3                    0.38   11.01    0.082
  29. CR (   1) C   4                / 76. RY*(   2) C   5                    0.32   10.90    0.075
  29. CR (   1) C   4                / 78. RY*(   4) C   5                    0.30   11.04    0.072
  29. CR (   1) C   4                /148. RY*(   1) H  17                    0.33   10.43    0.074
  29. CR (   1) C   4                /152. RY*(   1) H  18                    0.35   10.42    0.077
  30. CR (   1) C   5                / 67. RY*(   2) C   4                    0.32   10.88    0.074
  30. CR (   1) C   5                / 69. RY*(   4) C   4                    0.30   11.04    0.073
  30. CR (   1) C   5                / 84. RY*(   1) C   6                    0.28   10.82    0.070
  30. CR (   1) C   5                / 87. RY*(   4) C   6                    0.33   10.93    0.076
  30. CR (   1) C   5                /156. RY*(   1) H  19                    0.31   10.43    0.072
  30. CR (   1) C   5                /160. RY*(   1) H  20                    0.35   10.42    0.077
  31. CR (   1) C   6                / 75. RY*(   1) C   5                    0.30   10.80    0.071
  31. CR (   1) C   6                / 96. RY*(   4) C   7                    0.27   10.83    0.068
  31. CR (   1) C   6                /164. RY*(   1) H  21                    0.35   10.42    0.077
  31. CR (   1) C   6                /168. RY*(   1) H  22                    0.36   10.44    0.078
  32. CR (   1) C   7                / 84. RY*(   1) C   6                    0.47   10.82    0.090
  32. CR (   1) C   7                /102. RY*(   1) C   8                    0.57   10.81    0.099
  32. CR (   1) C   7                /172. RY*(   1) H  23                    0.32   10.42    0.073
  32. CR (   1) C   7                /176. RY*(   1) H  24                    0.33   10.40    0.075
  33. CR (   1) C   8                / 94. RY*(   2) C   7                    0.32   10.91    0.074
  33. CR (   1) C   8                / 95. RY*(   3) C   7                    0.28   11.01    0.070
  33. CR (   1) C   8                /180. RY*(   1) H  25                    0.37   10.43    0.080
  33. CR (   1) C   8                /184. RY*(   1) H  26                    0.32   10.42    0.075
  33. CR (   1) C   8                /214. BD*(   1) C   8 - O   9            0.41   10.43    0.084
  34. CR (   1) O   9                /103. RY*(   2) C   8                    1.19   19.60    0.193
  35. LP (   1) O   9                /103. RY*(   2) C   8                    1.12    1.24    0.047
  35. LP (   1) O   9                /211. BD*(   1) C   7 - C   8            0.37    0.98    0.024
  35. LP (   1) O   9                /213. BD*(   1) C   7 - H  24            0.27    1.01    0.021
  35. LP (   1) O   9                /214. BD*(   1) C   8 - O   9            0.29    0.88    0.020
  35. LP (   1) O   9                /215. BD*(   1) C   8 - H  25            0.78    1.01    0.036
  35. LP (   1) O   9                /216. BD*(   1) C   8 - H  26            0.32    1.01    0.023
  36. LP (   2) O   9                /105. RY*(   4) C   8                    0.39    2.29    0.038
  36. LP (   2) O   9                /215. BD*(   1) C   8 - H  25            2.83    0.72    0.058
  36. LP (   2) O   9                /216. BD*(   1) C   8 - H  26            3.87    0.72    0.067
  37. LP (   3) O   9                /105. RY*(   4) C   8                    0.31    2.44    0.040
  37. LP (   3) O   9                /106. RY*(   5) C   8                    0.33    2.24    0.039
  37. LP (   3) O   9                /111. RY*(   1) O   9                    0.42    1.74    0.039
  37. LP (   3) O   9                /114. RY*(   4) O   9                    0.39    1.86    0.039
  37. LP (   3) O   9                /115. RY*(   5) O   9                    0.44    3.28    0.055
  37. LP (   3) O   9                /116. RY*(   6) O   9                    0.45    3.36    0.056
  37. LP (   3) O   9                /211. BD*(   1) C   7 - C   8            1.33    0.84    0.048
  37. LP (   3) O   9                /214. BD*(   1) C   8 - O   9            0.86    0.74    0.036
  37. LP (   3) O   9                /215. BD*(   1) C   8 - H  25            0.40    0.87    0.026
 180. RY*(   1) H  25                /164. RY*(   1) H  21                    1.27    0.05    0.035
 180. RY*(   1) H  25                /176. RY*(   1) H  24                    1.27    0.02    0.022
 180. RY*(   1) H  25                /183. RY*(   4) H  25                    0.27    1.93    0.123
 180. RY*(   1) H  25                /215. BD*(   1) C   8 - H  25           35.91    0.13    0.272

 from unit  1 to unit  2
  20. BD (   1) C   7 - C   8        / 38. LP (   1) H  27                    0.23    0.57    0.019
  23. BD (   1) C   8 - O   9        / 38. LP (   1) H  27                    1.66    0.72    0.056
  23. BD (   1) C   8 - O   9        /188. RY*(   1) H  27                    0.25    1.28    0.023
  23. BD (   1) C   8 - O   9        /190. RY*(   3) H  27                    0.22    2.53    0.030
  23. BD (   1) C   8 - O   9        /191. RY*(   4) H  27                    0.03    3.17    0.012
  24. BD (   1) C   8 - H  25        / 38. LP (   1) H  27                    0.07    0.46    0.009
  24. BD (   1) C   8 - H  25        /188. RY*(   1) H  27                    0.07    1.02    0.011
  25. BD (   1) C   8 - H  26        / 38. LP (   1) H  27                    0.07    0.46    0.009
  25. BD (   1) C   8 - H  26        /188. RY*(   1) H  27                    0.05    1.02    0.010
  33. CR (   1) C   8                / 38. LP (   1) H  27                    0.06   10.09    0.041
  34. CR (   1) O   9                / 38. LP (   1) H  27                    4.07   18.90    0.451
  34. CR (   1) O   9                /188. RY*(   1) H  27                    0.16   19.46    0.074
  34. CR (   1) O   9                /191. RY*(   4) H  27                    0.13   21.35    0.067
  35. LP (   1) O   9                / 38. LP (   1) H  27                   10.75    0.54    0.123
  35. LP (   1) O   9                /188. RY*(   1) H  27                    1.75    1.10    0.057
  35. LP (   1) O   9                /190. RY*(   3) H  27                    0.37    2.35    0.037
  36. LP (   2) O   9                / 38. LP (   1) H  27                    0.09    0.25    0.007
  36. LP (   2) O   9                /189. RY*(   2) H  27                    1.02    1.94    0.057
  37. LP (   3) O   9                / 38. LP (   1) H  27                  217.92    0.40    0.405
  37. LP (   3) O   9                /188. RY*(   1) H  27                   59.96    0.96    0.332
  37. LP (   3) O   9                /191. RY*(   4) H  27                    3.93    2.85    0.154
 180. RY*(   1) H  25                /188. RY*(   1) H  27                    0.31    0.21    0.028

 from unit  2 to unit  1
  38. LP (   1) H  27                / 93. RY*(   1) C   7                    0.26    0.95    0.031
  38. LP (   1) H  27                / 95. RY*(   3) C   7                    0.07    0.92    0.016
  38. LP (   1) H  27                /102. RY*(   1) C   8                    0.05    0.78    0.013
  38. LP (   1) H  27                /111. RY*(   1) O   9                    3.23    1.34    0.131
  38. LP (   1) H  27                /114. RY*(   4) O   9                    0.43    1.46    0.050
  38. LP (   1) H  27                /115. RY*(   5) O   9                    0.28    2.88    0.057
  38. LP (   1) H  27                /116. RY*(   6) O   9                    0.15    2.96    0.043
  38. LP (   1) H  27                /117. RY*(   7) O   9                    0.04    3.00    0.021
  38. LP (   1) H  27                /118. RY*(   8) O   9                    0.12    3.03    0.038
  38. LP (   1) H  27                /119. RY*(   9) O   9                    0.08    2.74    0.030
  38. LP (   1) H  27                /168. RY*(   1) H  22                    0.03    0.41    0.007
  38. LP (   1) H  27                /180. RY*(   1) H  25                    0.34    0.35    0.020
  38. LP (   1) H  27                /184. RY*(   1) H  26                    0.17    0.33    0.014
  38. LP (   1) H  27                /210. BD*(   1) C   6 - H  22            0.03    0.49    0.008
  38. LP (   1) H  27                /211. BD*(   1) C   7 - C   8            0.36    0.44    0.025
  38. LP (   1) H  27                /213. BD*(   1) C   7 - H  24            0.06    0.47    0.010
  38. LP (   1) H  27                /214. BD*(   1) C   8 - O   9            6.14    0.34    0.088
  38. LP (   1) H  27                /215. BD*(   1) C   8 - H  25            0.04    0.47    0.008
 188. RY*(   1) H  27                / 93. RY*(   1) C   7                    0.48    0.39    0.061
 188. RY*(   1) H  27                / 95. RY*(   3) C   7                    0.26    0.36    0.043
 188. RY*(   1) H  27                /102. RY*(   1) C   8                    0.14    0.22    0.025
 188. RY*(   1) H  27                /103. RY*(   2) C   8                    0.32    0.14    0.030
 188. RY*(   1) H  27                /111. RY*(   1) O   9                    0.19    0.78    0.053
 188. RY*(   1) H  27                /112. RY*(   2) O   9                    0.03    0.66    0.021
 188. RY*(   1) H  27                /113. RY*(   3) O   9                    0.24    0.82    0.063
 188. RY*(   1) H  27                /114. RY*(   4) O   9                    0.57    0.90    0.102
 188. RY*(   1) H  27                /115. RY*(   5) O   9                    0.43    2.32    0.143
 188. RY*(   1) H  27                /116. RY*(   6) O   9                    0.32    2.40    0.126
 188. RY*(   1) H  27                /118. RY*(   8) O   9                    0.15    2.47    0.088
 188. RY*(   1) H  27                /119. RY*(   9) O   9                    0.13    2.18    0.075

 within unit  2
  38. LP (   1) H  27                /188. RY*(   1) H  27                    7.98    0.56    0.122
  38. LP (   1) H  27                /191. RY*(   4) H  27                    2.56    2.45    0.159
 188. RY*(   1) H  27                /191. RY*(   4) H  27                    3.04    1.89    0.342


 Natural Bond Orbitals (Summary):

                                                            Principal Delocalizations
           NBO                        Occupancy    Energy   (geminal,vicinal,remote)
 ====================================================================================
 Molecular unit  1  (C8H17O)
     1. BD (   1) C   1 - C   2          0.99451    -0.45939  199(v),196(g),58(v),193(g)
                                                    197(g),198(g)
     2. BD (   1) C   1 - H  10          0.99468    -0.35895  196(v)
     3. BD (   1) C   1 - H  11          0.99455    -0.35757  197(v)
     4. BD (   1) C   1 - H  12          0.99453    -0.35732  198(v)
     5. BD (   1) C   2 - C   3          0.99038    -0.44950  202(v),193(v),39(v),199(g)
                                                    192(g),67(v),201(g),200(g)
                                                    197(g),198(g)
     6. BD (   1) C   2 - H  13          0.98860    -0.34174  194(v),200(v)
     7. BD (   1) C   2 - H  14          0.98867    -0.34202  195(v),201(v),59(v)
     8. BD (   1) C   3 - C   4          0.99047    -0.44641  192(v),205(v),75(v),202(g)
                                                    48(v),196(g),204(g),203(g)
                                                    201(g),200(g)
     9. BD (   1) C   3 - H  15          0.98879    -0.33659  204(v),197(v),68(v)
    10. BD (   1) C   3 - H  16          0.98863    -0.33614  203(v),198(v)
    11. BD (   1) C   4 - C   5          0.98999    -0.44532  196(v),208(v),199(g),205(g)
                                                    57(v),204(g),207(g),203(g)
                                                    206(g),84(v)
    12. BD (   1) C   4 - H  17          0.98886    -0.33521  207(v),201(v)
    13. BD (   1) C   4 - H  18          0.98860    -0.33513  206(v),200(v),77(v),59(v)
    14. BD (   1) C   5 - C   6          0.99026    -0.44201  211(v),199(v),66(v),202(g)
                                                    208(g),94(v),207(g),206(g)
                                                    209(g),210(g)
    15. BD (   1) C   5 - H  19          0.98873    -0.33395  204(v),209(v)
    16. BD (   1) C   5 - H  20          0.98890    -0.33372  203(v),210(v),68(v),84(v)
    17. BD (   1) C   6 - C   7          0.98982    -0.44136  202(v),216(v),205(g),211(g)
                                                    76(v),104(v),213(g),210(g)
                                                    209(g),212(g),103(v)
    18. BD (   1) C   6 - H  21          0.98842    -0.32868  206(v),212(v)
    19. BD (   1) C   6 - H  22          0.98839    -0.32554  213(v),207(v),77(v),93(v)
    20. BD (   1) C   7 - C   8          0.99065    -0.45341  205(v),208(g),38(r),85(v)
                                                    213(g),212(g),113(v),216(g)
                                                    215(g)
    21. BD (   1) C   7 - H  23          0.98849    -0.33213  209(v),215(v),214(v),84(v)
    22. BD (   1) C   7 - H  24          0.98807    -0.33418  214(v),210(v)
    23. BD (   1) C   8 - O   9          0.99292    -0.60341  38(r),213(v),214(g),188(r)
                                                    93(v),190(r),191(r)
    24. BD (   1) C   8 - H  25          0.99330    -0.34645  212(v),38(r),188(r)
    25. BD (   1) C   8 - H  26          0.99366    -0.34633  208(v),112(v),38(r),188(r)
    26. CR (   1) C   1                  0.99965    -9.93511  48(v),128(v),124(v),120(v)
                                                    50(v)
    27. CR (   1) C   2                  0.99960    -9.92797  40(v),57(v),132(v),136(v)
    28. CR (   1) C   3                  0.99958    -9.91914  51(v),144(v),140(v),66(v)
    29. CR (   1) C   4                  0.99957    -9.91847  60(v),152(v),148(v),76(v)
                                                    78(v)
    30. CR (   1) C   5                  0.99957    -9.91678  160(v),87(v),67(v),156(v)
                                                    69(v),84(v)
    31. CR (   1) C   6                  0.99956    -9.91077  168(v),164(v),75(v),96(v)
    32. CR (   1) C   7                  0.99955    -9.91411  102(v),84(v),176(v),172(v)
    33. CR (   1) C   8                  0.99962    -9.96976  214(g),180(v),184(v),94(v)
                                                    95(v),38(r)
    34. CR (   1) O   9                  0.99987   -18.78406  38(r),103(v),188(r),191(r)
    35. LP (   1) O   9                  0.99010    -0.42305  38(r),188(r),103(v),215(v)
                                                    211(v),190(r),216(v),214(g)
                                                    213(r)
    36. LP (   2) O   9                  0.97769    -0.13478  216(v),215(v),189(r),105(v)
                                                    38(r)
    37. LP (   3) O   9                  0.75450    -0.28346  38(r),188(r),191(r),211(v)
                                                    214(g),116(g),115(g),111(g)
                                                    114(g),215(v),106(v),105(v)
    39. RY*(   1) C   1                  0.00159     0.91971   
    40. RY*(   2) C   1                  0.00091     0.71931   
    41. RY*(   3) C   1                  0.00056     1.26721   
    42. RY*(   4) C   1                  0.00011     1.16117   
    43. RY*(   5) C   1                  0.00001     2.24243   
    44. RY*(   6) C   1                  0.00001     2.05896   
    45. RY*(   7) C   1                  0.00000     2.28096   
    46. RY*(   8) C   1                  0.00000     2.09424   
    47. RY*(   9) C   1                  0.00000     2.33463   
    48. RY*(   1) C   2                  0.00217     0.86938   
    49. RY*(   2) C   2                  0.00126     1.16495   
    50. RY*(   3) C   2                  0.00060     1.26184   
    51. RY*(   4) C   2                  0.00051     0.83657   
    52. RY*(   5) C   2                  0.00017     2.16875   
    53. RY*(   6) C   2                  0.00009     2.07289   
    54. RY*(   7) C   2                  0.00005     2.29073   
    55. RY*(   8) C   2                  0.00001     2.27554   
    56. RY*(   9) C   2                  0.00001     2.29353   
    57. RY*(   1) C   3                  0.00270     0.85189   
    58. RY*(   2) C   3                  0.00158     0.98961   
    59. RY*(   3) C   3                  0.00141     1.18690   
    60. RY*(   4) C   3                  0.00058     1.09125   
    61. RY*(   5) C   3                  0.00017     2.17987   
    62. RY*(   6) C   3                  0.00008     2.23524   
    63. RY*(   7) C   3                  0.00004     2.28343   
    64. RY*(   8) C   3                  0.00001     2.32048   
    65. RY*(   9) C   3                  0.00000     2.33525   
    66. RY*(   1) C   4                  0.00224     0.87225   
    67. RY*(   2) C   4                  0.00163     0.96438   
    68. RY*(   3) C   4                  0.00150     1.18908   
    69. RY*(   4) C   4                  0.00067     1.12523   
    70. RY*(   5) C   4                  0.00018     2.18574   
    71. RY*(   6) C   4                  0.00007     2.23696   
    72. RY*(   7) C   4                  0.00004     2.33181   
    73. RY*(   8) C   4                  0.00001     2.32041   
    74. RY*(   9) C   4                  0.00000     2.33608   
    75. RY*(   1) C   5                  0.00202     0.88439   
    76. RY*(   2) C   5                  0.00159     0.97768   
    77. RY*(   3) C   5                  0.00147     1.18011   
    78. RY*(   4) C   5                  0.00073     1.11962   
    79. RY*(   5) C   5                  0.00018     2.18949   
    80. RY*(   6) C   5                  0.00007     2.22460   
    81. RY*(   7) C   5                  0.00003     2.34702   
    82. RY*(   8) C   5                  0.00001     2.31648   
    83. RY*(   9) C   5                  0.00000     2.34473   
    84. RY*(   1) C   6                  0.00246     0.90098   
    85. RY*(   2) C   6                  0.00197     1.02997   
    86. RY*(   3) C   6                  0.00149     1.12698   
    87. RY*(   4) C   6                  0.00036     1.01575   
    88. RY*(   5) C   6                  0.00017     2.20050   
    89. RY*(   6) C   6                  0.00008     2.30273   
    90. RY*(   7) C   6                  0.00006     2.33311   
    91. RY*(   8) C   6                  0.00002     2.33532   
    92. RY*(   9) C   6                  0.00000     2.35623   
    93. RY*(   1) C   7                  0.00213     1.06539   
    94. RY*(   2) C   7                  0.00182     0.94234   
    95. RY*(   3) C   7                  0.00070     1.04023   
    96. RY*(   4) C   7                  0.00058     0.92118   
    97. RY*(   5) C   7                  0.00016     2.18802   
    98. RY*(   6) C   7                  0.00014     2.18153   
    99. RY*(   7) C   7                  0.00009     2.41694   
   100. RY*(   8) C   7                  0.00003     2.37000   
   101. RY*(   9) C   7                  0.00000     2.30811   
   102. RY*(   1) C   8                  0.00290     0.90083   
   103. RY*(   2) C   8                  0.00198     0.81499   
   104. RY*(   3) C   8                  0.00126     1.29274   
   105. RY*(   4) C   8                  0.00080     2.15430   
   106. RY*(   5) C   8                  0.00063     1.95703   
   107. RY*(   6) C   8                  0.00013     2.18156   
   108. RY*(   7) C   8                  0.00006     1.48667   
   109. RY*(   8) C   8                  0.00000     1.86690   
   110. RY*(   9) C   8                  0.00001     2.33329   
   111. RY*(   1) O   9                  0.00446     1.45932   
   112. RY*(   2) O   9                  0.00073     1.34126   
   113. RY*(   3) O   9                  0.00070     1.49350   
   114. RY*(   4) O   9                  0.00004     1.57599   
   115. RY*(   5) O   9                  0.00000     3.00015   
   116. RY*(   6) O   9                  0.00000     3.08065   
   117. RY*(   7) O   9                  0.00001     3.11492   
   118. RY*(   8) O   9                  0.00000     3.15027   
   119. RY*(   9) O   9                  0.00000     2.85321   
   120. RY*(   1) H  10                  0.03184     0.44097   
   121. RY*(   2) H  10                  0.00011     1.90321   
   122. RY*(   3) H  10                  0.00006     1.88701   
   123. RY*(   4) H  10                  0.00003     2.45656   
   124. RY*(   1) H  11                  0.03281     0.45627   
   125. RY*(   2) H  11                  0.00011     1.91568   
   126. RY*(   3) H  11                  0.00007     1.87373   
   127. RY*(   4) H  11                  0.00003     2.46623   
   128. RY*(   1) H  12                  0.03525     0.45575   
   129. RY*(   2) H  12                  0.00011     1.91607   
   130. RY*(   3) H  12                  0.00007     1.87463   
   131. RY*(   4) H  12                  0.00003     2.46645   
   132. RY*(   1) H  13                  0.03577     0.47120   
   133. RY*(   2) H  13                  0.00010     1.95109   
   134. RY*(   3) H  13                  0.00007     1.93797   
   135. RY*(   4) H  13                  0.00002     2.47978   
   136. RY*(   1) H  14                  0.03069     0.47250   
   137. RY*(   2) H  14                  0.00010     1.95047   
   138. RY*(   3) H  14                  0.00007     1.93681   
   139. RY*(   4) H  14                  0.00002     2.47914   
   140. RY*(   1) H  15                  0.02769     0.49462   
   141. RY*(   2) H  15                  0.00010     1.96211   
   142. RY*(   3) H  15                  0.00006     1.99326   
   143. RY*(   4) H  15                  0.00002     2.48824   
   144. RY*(   1) H  16                  0.03403     0.49326   
   145. RY*(   2) H  16                  0.00010     1.96324   
   146. RY*(   3) H  16                  0.00006     1.99409   
   147. RY*(   4) H  16                  0.00002     2.48889   
   148. RY*(   1) H  17                  0.01333     0.51055   
   149. RY*(   2) H  17                  0.00010     1.96407   
   150. RY*(   3) H  17                  0.00007     2.00460   
   151. RY*(   4) H  17                  0.00002     2.49014   
   152. RY*(   1) H  18                  0.02083     0.50451   
   153. RY*(   2) H  18                  0.00010     1.96486   
   154. RY*(   3) H  18                  0.00007     2.00653   
   155. RY*(   4) H  18                  0.00002     2.49149   
   156. RY*(   1) H  19                  0.00986     0.51595   
   157. RY*(   2) H  19                  0.00010     1.96455   
   158. RY*(   3) H  19                  0.00007     2.00598   
   159. RY*(   4) H  19                  0.00002     2.49070   
   160. RY*(   1) H  20                  0.02314     0.50276   
   161. RY*(   2) H  20                  0.00010     1.96580   
   162. RY*(   3) H  20                  0.00007     2.00815   
   163. RY*(   4) H  20                  0.00002     2.49219   
   164. RY*(   1) H  21                  0.02301     0.51058   
   165. RY*(   2) H  21                  0.00010     1.97250   
   166. RY*(   3) H  21                  0.00007     2.00996   
   167. RY*(   4) H  21                  0.00002     2.49032   
   168. RY*(   1) H  22                  0.01010     0.53034   
   169. RY*(   2) H  22                  0.00010     1.98335   
   170. RY*(   3) H  22                  0.00008     2.00762   
   171. RY*(   4) H  22                  0.00003     2.51111   
   172. RY*(   1) H  23                  0.00911     0.50570   
   173. RY*(   2) H  23                  0.00010     2.01740   
   174. RY*(   3) H  23                  0.00007     1.94973   
   175. RY*(   4) H  23                  0.00002     2.47942   
   176. RY*(   1) H  24                  0.03622     0.48548   
   177. RY*(   2) H  24                  0.00010     1.95465   
   178. RY*(   3) H  24                  0.00007     1.97207   
   179. RY*(   4) H  24                  0.00002     2.49431   
   180. RY*(   1) H  25                  0.05431     0.46321   
   181. RY*(   2) H  25                  0.00012     1.96651   
   182. RY*(   3) H  25                  0.00006     2.02252   
   183. RY*(   4) H  25                  0.00001     2.39052   
   184. RY*(   1) H  26                  0.04391     0.44845   
   185. RY*(   2) H  26                  0.00012     1.93647   
   186. RY*(   3) H  26                  0.00006     2.03137   
   187. RY*(   4) H  26                  0.00002     2.38314   
   192. BD*(   1) C   1 - C   2          0.00386     0.53636   
   193. BD*(   1) C   1 - H  10          0.02460     0.57292   
   194. BD*(   1) C   1 - H  11          0.02537     0.57308   
   195. BD*(   1) C   1 - H  12          0.02702     0.57374   
   196. BD*(   1) C   2 - C   3          0.00759     0.54513   
   197. BD*(   1) C   2 - H  13          0.02932     0.58600   
   198. BD*(   1) C   2 - H  14          0.02639     0.58467   
   199. BD*(   1) C   3 - C   4          0.00754     0.55268   
   200. BD*(   1) C   3 - H  15          0.02501     0.58492   
   201. BD*(   1) C   3 - H  16          0.02879     0.58693   
   202. BD*(   1) C   4 - C   5          0.00643     0.55368   
   203. BD*(   1) C   4 - H  17          0.01694     0.58329   
   204. BD*(   1) C   4 - H  18          0.02253     0.58542   
   205. BD*(   1) C   5 - C   6          0.00711     0.55840   
   206. BD*(   1) C   5 - H  19          0.01588     0.58119   
   207. BD*(   1) C   5 - H  20          0.02387     0.58712   
   208. BD*(   1) C   6 - C   7          0.00785     0.55491   
   209. BD*(   1) C   6 - H  21          0.02197     0.59051   
   210. BD*(   1) C   6 - H  22          0.01468     0.60277   
   211. BD*(   1) C   7 - C   8          0.01059     0.55767   
   212. BD*(   1) C   7 - H  23          0.01347     0.58624   
   213. BD*(   1) C   7 - H  24          0.03659     0.58616   
   214. BD*(   1) C   8 - O   9          0.02798     0.45604   
   215. BD*(   1) C   8 - H  25          0.04278     0.58874   
   216. BD*(   1) C   8 - H  26          0.03899     0.58930   
       -------------------------------
              Total Lewis   36.48175  ( 97.2247%)
        Valence non-Lewis    0.51318  (  1.3676%)
        Rydberg non-Lewis    0.52822  (  1.4077%)
       -------------------------------
            Total unit  1   37.52315  (100.0000%)
           Charge unit  1   -1.02315

 Molecular unit  2  (H)
    38. LP (   1) H  27                  0.39713     0.11675  188(g),214(r),111(r),191(g)
                                                    114(r),211(r),180(r),115(r)
                                                    93(r),184(r),116(r),118(r)
                                                    119(r),95(r),213(r),102(r)
                                                    117(r),215(r),168(r),210(r)
   188. RY*(   1) H  27                  0.07849     0.67726   
   189. RY*(   2) H  27                  0.00073     1.80321   
   190. RY*(   3) H  27                  0.00048     1.92580   
   191. RY*(   4) H  27                  0.00002     2.57054   
       -------------------------------
              Total Lewis    0.39713  ( 83.2822%)
        Valence non-Lewis    0.00000  (  0.0000%)
        Rydberg non-Lewis    0.07972  ( 16.7178%)
       -------------------------------
            Total unit  2    0.47685  (100.0000%)
           Charge unit  2    0.02315


 ***************************************************
 *******         Beta  spin orbitals         *******
 ***************************************************


 NATURAL POPULATIONS:  Natural atomic orbital occupancies 
                                                          
   NAO  Atom  No  lang   Type(AO)    Occupancy      Energy
 ----------------------------------------------------------
     1    C    1  S      Cor( 1S)     0.99961      -9.93429
     2    C    1  S      Val( 2S)     0.54032      -0.09992
     3    C    1  S      Ryd( 3S)     0.00028       0.96898
     4    C    1  px     Val( 2p)     0.55797       0.06551
     5    C    1  px     Ryd( 3p)     0.00079       0.69532
     6    C    1  py     Val( 2p)     0.59393       0.06247
     7    C    1  py     Ryd( 3p)     0.00077       0.72860
     8    C    1  pz     Val( 2p)     0.59860       0.06197
     9    C    1  pz     Ryd( 3p)     0.00047       0.72198
    10    C    1  dxy    Ryd( 3d)     0.00033       2.44412
    11    C    1  dxz    Ryd( 3d)     0.00016       2.25732
    12    C    1  dyz    Ryd( 3d)     0.00017       2.35994
    13    C    1  dx2y2  Ryd( 3d)     0.00026       2.37667
    14    C    1  dz2    Ryd( 3d)     0.00038       2.55542

    15    C    2  S      Cor( 1S)     0.99955      -9.92745
    16    C    2  S      Val( 2S)     0.50442      -0.07101
    17    C    2  S      Ryd( 3S)     0.00076       1.02741
    18    C    2  px     Val( 2p)     0.51865       0.06826
    19    C    2  px     Ryd( 3p)     0.00136       0.76674
    20    C    2  py     Val( 2p)     0.57335       0.07094
    21    C    2  py     Ryd( 3p)     0.00073       0.74264
    22    C    2  pz     Val( 2p)     0.59449       0.07016
    23    C    2  pz     Ryd( 3p)     0.00106       0.83279
    24    C    2  dxy    Ryd( 3d)     0.00035       2.36747
    25    C    2  dxz    Ryd( 3d)     0.00022       2.22845
    26    C    2  dyz    Ryd( 3d)     0.00022       2.34696
    27    C    2  dx2y2  Ryd( 3d)     0.00039       2.39523
    28    C    2  dz2    Ryd( 3d)     0.00043       2.55650

    29    C    3  S      Cor( 1S)     0.99955      -9.91871
    30    C    3  S      Val( 2S)     0.50175      -0.06046
    31    C    3  S      Ryd( 3S)     0.00100       1.03721
    32    C    3  px     Val( 2p)     0.52034       0.07421
    33    C    3  px     Ryd( 3p)     0.00163       0.84305
    34    C    3  py     Val( 2p)     0.57429       0.07403
    35    C    3  py     Ryd( 3p)     0.00098       0.79514
    36    C    3  pz     Val( 2p)     0.59518       0.07206
    37    C    3  pz     Ryd( 3p)     0.00119       0.87733
    38    C    3  dxy    Ryd( 3d)     0.00035       2.37748
    39    C    3  dxz    Ryd( 3d)     0.00022       2.23979
    40    C    3  dyz    Ryd( 3d)     0.00022       2.35225
    41    C    3  dx2y2  Ryd( 3d)     0.00036       2.41549
    42    C    3  dz2    Ryd( 3d)     0.00043       2.56520

    43    C    4  S      Cor( 1S)     0.99955      -9.91836
    44    C    4  S      Val( 2S)     0.50091      -0.05824
    45    C    4  S      Ryd( 3S)     0.00088       1.06191
    46    C    4  px     Val( 2p)     0.52111       0.07640
    47    C    4  px     Ryd( 3p)     0.00159       0.85913
    48    C    4  py     Val( 2p)     0.57497       0.07285
    49    C    4  py     Ryd( 3p)     0.00105       0.80111
    50    C    4  pz     Val( 2p)     0.59555       0.07191
    51    C    4  pz     Ryd( 3p)     0.00122       0.89127
    52    C    4  dxy    Ryd( 3d)     0.00034       2.38627
    53    C    4  dxz    Ryd( 3d)     0.00022       2.24541
    54    C    4  dyz    Ryd( 3d)     0.00022       2.35476
    55    C    4  dx2y2  Ryd( 3d)     0.00038       2.41892
    56    C    4  dz2    Ryd( 3d)     0.00043       2.56743

    57    C    5  S      Cor( 1S)     0.99955      -9.91669
    58    C    5  S      Val( 2S)     0.50094      -0.05627
    59    C    5  S      Ryd( 3S)     0.00086       1.06498
    60    C    5  px     Val( 2p)     0.52245       0.07764
    61    C    5  px     Ryd( 3p)     0.00157       0.85965
    62    C    5  py     Val( 2p)     0.57461       0.07582
    63    C    5  py     Ryd( 3p)     0.00097       0.80416
    64    C    5  pz     Val( 2p)     0.59451       0.07233
    65    C    5  pz     Ryd( 3p)     0.00124       0.89408
    66    C    5  dxy    Ryd( 3d)     0.00035       2.39115
    67    C    5  dxz    Ryd( 3d)     0.00022       2.24584
    68    C    5  dyz    Ryd( 3d)     0.00022       2.35950
    69    C    5  dx2y2  Ryd( 3d)     0.00038       2.41925
    70    C    5  dz2    Ryd( 3d)     0.00043       2.56947

    71    C    6  S      Cor( 1S)     0.99955      -9.91061
    72    C    6  S      Val( 2S)     0.50180      -0.05193
    73    C    6  S      Ryd( 3S)     0.00101       1.05911
    74    C    6  px     Val( 2p)     0.51852       0.08314
    75    C    6  px     Ryd( 3p)     0.00211       0.85793
    76    C    6  py     Val( 2p)     0.58061       0.07812
    77    C    6  py     Ryd( 3p)     0.00111       0.80253
    78    C    6  pz     Val( 2p)     0.59627       0.07902
    79    C    6  pz     Ryd( 3p)     0.00129       0.89490
    80    C    6  dxy    Ryd( 3d)     0.00036       2.39471
    81    C    6  dxz    Ryd( 3d)     0.00022       2.25072
    82    C    6  dyz    Ryd( 3d)     0.00023       2.37003
    83    C    6  dx2y2  Ryd( 3d)     0.00035       2.42394
    84    C    6  dz2    Ryd( 3d)     0.00042       2.57023

    85    C    7  S      Cor( 1S)     0.99954      -9.91411
    86    C    7  S      Val( 2S)     0.50677      -0.06100
    87    C    7  S      Ryd( 3S)     0.00088       1.05559
    88    C    7  px     Val( 2p)     0.52605       0.07334
    89    C    7  px     Ryd( 3p)     0.00132       0.77940
    90    C    7  py     Val( 2p)     0.57424       0.07867
    91    C    7  py     Ryd( 3p)     0.00136       0.78779
    92    C    7  pz     Val( 2p)     0.59734       0.07509
    93    C    7  pz     Ryd( 3p)     0.00143       0.86292
    94    C    7  dxy    Ryd( 3d)     0.00031       2.38400
    95    C    7  dxz    Ryd( 3d)     0.00020       2.22946
    96    C    7  dyz    Ryd( 3d)     0.00026       2.39902
    97    C    7  dx2y2  Ryd( 3d)     0.00039       2.40521
    98    C    7  dz2    Ryd( 3d)     0.00041       2.55583

    99    C    8  S      Cor( 1S)     0.99953      -9.96887
   100    C    8  S      Val( 2S)     0.49117      -0.05539
   101    C    8  S      Ryd( 3S)     0.00175       0.90838
   102    C    8  px     Val( 2p)     0.54507       0.08185
   103    C    8  px     Ryd( 3p)     0.00115       0.74636
   104    C    8  py     Val( 2p)     0.42428       0.09544
   105    C    8  py     Ryd( 3p)     0.00171       0.75261
   106    C    8  pz     Val( 2p)     0.52707       0.09246
   107    C    8  pz     Ryd( 3p)     0.00129       0.76619
   108    C    8  dxy    Ryd( 3d)     0.00078       2.46705
   109    C    8  dxz    Ryd( 3d)     0.00030       2.22892
   110    C    8  dyz    Ryd( 3d)     0.00082       2.33621
   111    C    8  dx2y2  Ryd( 3d)     0.00069       2.28743
   112    C    8  dz2    Ryd( 3d)     0.00078       2.54600

   113    O    9  S      Cor( 1S)     0.99987     -18.78284
   114    O    9  S      Val( 2S)     0.83204      -0.68768
   115    O    9  S      Ryd( 3S)     0.00079       1.54122
   116    O    9  px     Val( 2p)     0.84388      -0.12218
   117    O    9  px     Ryd( 3p)     0.00092       1.34788
   118    O    9  py     Val( 2p)     0.78224      -0.12084
   119    O    9  py     Ryd( 3p)     0.00073       1.30560
   120    O    9  pz     Val( 2p)     0.91052      -0.13783
   121    O    9  pz     Ryd( 3p)     0.00063       1.24464
   122    O    9  dxy    Ryd( 3d)     0.00033       3.22862
   123    O    9  dxz    Ryd( 3d)     0.00041       3.08274
   124    O    9  dyz    Ryd( 3d)     0.00041       3.14753
   125    O    9  dx2y2  Ryd( 3d)     0.00033       3.18453
   126    O    9  dz2    Ryd( 3d)     0.00042       3.01228

   127    H   10  S      Val( 1S)     0.40010       0.17979
   128    H   10  S      Ryd( 2S)     0.00126       0.44787
   129    H   10  px     Ryd( 2p)     0.00023       2.24302
   130    H   10  py     Ryd( 2p)     0.00017       2.08642
   131    H   10  pz     Ryd( 2p)     0.00012       1.93568

   132    H   11  S      Val( 1S)     0.40107       0.18138
   133    H   11  S      Ryd( 2S)     0.00140       0.46537
   134    H   11  px     Ryd( 2p)     0.00007       1.87948
   135    H   11  py     Ryd( 2p)     0.00011       1.90636
   136    H   11  pz     Ryd( 2p)     0.00034       2.48646

   137    H   12  S      Val( 1S)     0.40060       0.18162
   138    H   12  S      Ryd( 2S)     0.00146       0.46616
   139    H   12  px     Ryd( 2p)     0.00008       1.89775
   140    H   12  py     Ryd( 2p)     0.00030       2.37868
   141    H   12  pz     Ryd( 2p)     0.00014       1.99751

   142    H   13  S      Val( 1S)     0.39881       0.19442
   143    H   13  S      Ryd( 2S)     0.00221       0.48390
   144    H   13  px     Ryd( 2p)     0.00007       1.95464
   145    H   13  py     Ryd( 2p)     0.00009       1.93676
   146    H   13  pz     Ryd( 2p)     0.00035       2.49233

   147    H   14  S      Val( 1S)     0.39946       0.19437
   148    H   14  S      Ryd( 2S)     0.00207       0.48267
   149    H   14  px     Ryd( 2p)     0.00007       1.95368
   150    H   14  py     Ryd( 2p)     0.00030       2.39394
   151    H   14  pz     Ryd( 2p)     0.00014       2.03337

   152    H   15  S      Val( 1S)     0.39922       0.19821
   153    H   15  S      Ryd( 2S)     0.00210       0.50274
   154    H   15  px     Ryd( 2p)     0.00006       1.99251
   155    H   15  py     Ryd( 2p)     0.00010       1.96571
   156    H   15  pz     Ryd( 2p)     0.00034       2.50075

   157    H   16  S      Val( 1S)     0.39828       0.19856
   158    H   16  S      Ryd( 2S)     0.00229       0.50447
   159    H   16  px     Ryd( 2p)     0.00007       2.00086
   160    H   16  py     Ryd( 2p)     0.00030       2.40794
   161    H   16  pz     Ryd( 2p)     0.00014       2.05316

   162    H   17  S      Val( 1S)     0.39873       0.20222
   163    H   17  S      Ryd( 2S)     0.00179       0.50913
   164    H   17  px     Ryd( 2p)     0.00007       2.01049
   165    H   17  py     Ryd( 2p)     0.00030       2.40805
   166    H   17  pz     Ryd( 2p)     0.00014       2.05674

   167    H   18  S      Val( 1S)     0.39846       0.20145
   168    H   18  S      Ryd( 2S)     0.00198       0.50821
   169    H   18  px     Ryd( 2p)     0.00007       2.00703
   170    H   18  py     Ryd( 2p)     0.00010       1.96927
   171    H   18  pz     Ryd( 2p)     0.00034       2.50239

   172    H   19  S      Val( 1S)     0.39979       0.20150
   173    H   19  S      Ryd( 2S)     0.00171       0.51180
   174    H   19  px     Ryd( 2p)     0.00007       2.00560
   175    H   19  py     Ryd( 2p)     0.00010       1.97098
   176    H   19  pz     Ryd( 2p)     0.00034       2.50205

   177    H   20  S      Val( 1S)     0.39940       0.20204
   178    H   20  S      Ryd( 2S)     0.00211       0.50823
   179    H   20  px     Ryd( 2p)     0.00007       2.01298
   180    H   20  py     Ryd( 2p)     0.00030       2.40845
   181    H   20  pz     Ryd( 2p)     0.00014       2.05991

   182    H   21  S      Val( 1S)     0.39924       0.20579
   183    H   21  S      Ryd( 2S)     0.00207       0.51337
   184    H   21  px     Ryd( 2p)     0.00007       2.00860
   185    H   21  py     Ryd( 2p)     0.00010       1.97433
   186    H   21  pz     Ryd( 2p)     0.00034       2.50668

   187    H   22  S      Val( 1S)     0.38923       0.22554
   188    H   22  S      Ryd( 2S)     0.00229       0.52684
   189    H   22  px     Ryd( 2p)     0.00009       2.01506
   190    H   22  py     Ryd( 2p)     0.00030       2.42452
   191    H   22  pz     Ryd( 2p)     0.00014       2.07974

   192    H   23  S      Val( 1S)     0.39820       0.20599
   193    H   23  S      Ryd( 2S)     0.00225       0.50219
   194    H   23  px     Ryd( 2p)     0.00007       1.96177
   195    H   23  py     Ryd( 2p)     0.00009       2.00352
   196    H   23  pz     Ryd( 2p)     0.00034       2.49761

   197    H   24  S      Val( 1S)     0.39650       0.19608
   198    H   24  S      Ryd( 2S)     0.00228       0.49599
   199    H   24  px     Ryd( 2p)     0.00007       1.97787
   200    H   24  py     Ryd( 2p)     0.00031       2.38955
   201    H   24  pz     Ryd( 2p)     0.00016       2.07295

   202    H   25  S      Val( 1S)     0.42033       0.18354
   203    H   25  S      Ryd( 2S)     0.00274       0.48267
   204    H   25  px     Ryd( 2p)     0.00011       1.93861
   205    H   25  py     Ryd( 2p)     0.00008       1.97080
   206    H   25  pz     Ryd( 2p)     0.00036       2.48488

   207    H   26  S      Val( 1S)     0.42081       0.18504
   208    H   26  S      Ryd( 2S)     0.00238       0.46212
   209    H   26  px     Ryd( 2p)     0.00026       2.23405
   210    H   26  py     Ryd( 2p)     0.00017       2.15463
   211    H   26  pz     Ryd( 2p)     0.00011       1.97810

   212    H   27  S      Val( 1S)     0.25672       0.17815
   213    H   27  S      Ryd( 2S)     0.01113       0.60931
   214    H   27  px     Ryd( 2p)     0.00096       2.39015
   215    H   27  py     Ryd( 2p)     0.00070       2.07249
   216    H   27  pz     Ryd( 2p)     0.00061       1.91702


 Summary of Natural Population Analysis:                  
                                                          
                                       Natural Population 
                Natural  -----------------------------------------------
    Atom  No    Charge         Core      Valence    Rydberg      Total
 -----------------------------------------------------------------------
      C    1   -0.29403      0.99961     2.29082    0.00360     3.29403
      C    2   -0.19598      0.99955     2.19090    0.00553     3.19598
      C    3   -0.19749      0.99955     2.19156    0.00638     3.19749
      C    4   -0.19842      0.99955     2.19253    0.00633     3.19842
      C    5   -0.19830      0.99955     2.19252    0.00624     3.19830
      C    6   -0.20384      0.99955     2.19720    0.00710     3.20384
      C    7   -0.21051      0.99954     2.20440    0.00657     3.21051
      C    8    0.00360      0.99953     1.98759    0.00928     2.99640
      O    9   -0.37352      0.99987     3.36868    0.00497     4.37352
      H   10    0.09812      0.00000     0.40010    0.00178     0.40188
      H   11    0.09702      0.00000     0.40107    0.00191     0.40298
      H   12    0.09743      0.00000     0.40060    0.00197     0.40257
      H   13    0.09848      0.00000     0.39881    0.00272     0.40152
      H   14    0.09796      0.00000     0.39946    0.00257     0.40204
      H   15    0.09818      0.00000     0.39922    0.00260     0.40182
      H   16    0.09892      0.00000     0.39828    0.00279     0.40108
      H   17    0.09897      0.00000     0.39873    0.00229     0.40103
      H   18    0.09905      0.00000     0.39846    0.00249     0.40095
      H   19    0.09799      0.00000     0.39979    0.00222     0.40201
      H   20    0.09798      0.00000     0.39940    0.00262     0.40202
      H   21    0.09818      0.00000     0.39924    0.00258     0.40182
      H   22    0.10795      0.00000     0.38923    0.00282     0.39205
      H   23    0.09905      0.00000     0.39820    0.00275     0.40095
      H   24    0.10069      0.00000     0.39650    0.00281     0.39931
      H   25    0.07638      0.00000     0.42033    0.00329     0.42362
      H   26    0.07626      0.00000     0.42081    0.00292     0.42374
      H   27    0.22987      0.00000     0.25672    0.01340     0.27013
 =======================================================================
   * Total *    0.00000      8.99630    27.89115    0.11254    37.00000

                                 Natural Population      
 --------------------------------------------------------
   Core                       8.99630 ( 99.9589% of   9)
   Valence                   27.89115 ( 99.6113% of  28)
   Natural Minimal Basis     36.88746 ( 99.6958% of  37)
   Natural Rydberg Basis      0.11254 (  0.3042% of  37)
 --------------------------------------------------------

    Atom  No          Natural Electron Configuration
 ----------------------------------------------------------------------------
      C    1      [core]2S( 0.54)2p( 1.75)
      C    2      [core]2S( 0.50)2p( 1.69)
      C    3      [core]2S( 0.50)2p( 1.69)
      C    4      [core]2S( 0.50)2p( 1.69)
      C    5      [core]2S( 0.50)2p( 1.69)
      C    6      [core]2S( 0.50)2p( 1.70)
      C    7      [core]2S( 0.51)2p( 1.70)
      C    8      [core]2S( 0.49)2p( 1.50)
      O    9      [core]2S( 0.83)2p( 2.54)
      H   10            1S( 0.40)
      H   11            1S( 0.40)
      H   12            1S( 0.40)
      H   13            1S( 0.40)
      H   14            1S( 0.40)
      H   15            1S( 0.40)
      H   16            1S( 0.40)
      H   17            1S( 0.40)
      H   18            1S( 0.40)
      H   19            1S( 0.40)
      H   20            1S( 0.40)
      H   21            1S( 0.40)
      H   22            1S( 0.39)
      H   23            1S( 0.40)
      H   24            1S( 0.40)
      H   25            1S( 0.42)
      H   26            1S( 0.42)
      H   27            1S( 0.26)2S( 0.01)


 NATURAL BOND ORBITAL ANALYSIS, beta spin orbitals:

                       Occupancies       Lewis Structure    Low   High
           Occ.    -------------------  -----------------   occ   occ
  Cycle   Thresh.   Lewis   Non-Lewis     CR  BD  3C  LP    (L)   (NL)   Dev
 =============================================================================
   1(1)    0.90    36.71863   0.28137      9  26   0   2     0      0    0.01
 -----------------------------------------------------------------------------

 Structure accepted: No low occupancy Lewis orbitals

 --------------------------------------------------------
   Core                      8.99630 ( 99.959% of   9)
   Valence Lewis            27.72232 ( 99.008% of  28)
  ==================       ============================
   Total Lewis              36.71863 ( 99.240% of  37)
  -----------------------------------------------------
   Valence non-Lewis         0.20390 (  0.551% of  37)
   Rydberg non-Lewis         0.07748 (  0.209% of  37)
  ==================       ============================
   Total non-Lewis           0.28137 (  0.760% of  37)
 --------------------------------------------------------


       (Occupancy)   Bond orbital/ Coefficients/ Hybrids
 ---------------------------------------------------------------------------------
     1. (0.99429) BD ( 1) C   1 - C   2  
                ( 50.10%)   0.7078* C   1 s( 30.24%)p 2.31( 69.72%)d 0.00(  0.04%)
                                            0.0004  0.5499  0.0075  0.7295  0.0029
                                           -0.3325 -0.0142  0.2329  0.0078 -0.0122
                                            0.0085 -0.0039  0.0108 -0.0079
                ( 49.90%)   0.7064* C   2 s( 27.82%)p 2.59( 72.13%)d 0.00(  0.05%)
                                            0.0002  0.5272  0.0176 -0.7448 -0.0137
                                            0.3333 -0.0052 -0.2351  0.0015 -0.0133
                                            0.0093 -0.0042  0.0108 -0.0080
     2. (0.99462) BD ( 1) C   1 - H  10  
                ( 59.88%)   0.7738* C   1 s( 23.38%)p 3.28( 76.58%)d 0.00(  0.04%)
                                            0.0000 -0.4835 -0.0025  0.6707 -0.0013
                                            0.5146 -0.0075 -0.2259  0.0040 -0.0166
                                            0.0075  0.0051 -0.0036  0.0076
                ( 40.12%)   0.6334* H  10 s( 99.92%)p 0.00(  0.08%)
                                           -0.9992  0.0299 -0.0217 -0.0161  0.0071
     3. (0.99453) BD ( 1) C   1 - H  11  
                ( 59.90%)   0.7739* C   1 s( 23.17%)p 3.31( 76.79%)d 0.00(  0.04%)
                                            0.0000 -0.4813  0.0045  0.0333  0.0088
                                           -0.1142 -0.0011  0.8681 -0.0019 -0.0006
                                           -0.0009  0.0044  0.0007 -0.0201
                ( 40.10%)   0.6333* H  11 s( 99.92%)p 0.00(  0.08%)
                                           -0.9992  0.0282 -0.0013  0.0037 -0.0274
     4. (0.99451) BD ( 1) C   1 - H  12  
                ( 59.94%)   0.7742* C   1 s( 23.22%)p 3.30( 76.74%)d 0.00(  0.04%)
                                           -0.0000  0.4819 -0.0049 -0.1263 -0.0082
                                            0.7816 -0.0021  0.3747 -0.0032 -0.0038
                                           -0.0027  0.0135 -0.0141 -0.0043
                ( 40.06%)   0.6330* H  12 s( 99.92%)p 0.00(  0.08%)
                                            0.9991 -0.0305  0.0042 -0.0248 -0.0118
     5. (0.99036) BD ( 1) C   2 - C   3  
                ( 50.11%)   0.7079* C   2 s( 28.60%)p 2.49( 71.35%)d 0.00(  0.04%)
                                            0.0003  0.5348  0.0048  0.6606  0.0018
                                            0.4827  0.0052 -0.2100 -0.0029  0.0161
                                           -0.0071 -0.0055  0.0044 -0.0083
                ( 49.89%)   0.7064* C   3 s( 28.32%)p 2.53( 71.64%)d 0.00(  0.04%)
                                            0.0003  0.5320  0.0115 -0.6641 -0.0015
                                           -0.4816 -0.0032  0.2082  0.0013  0.0166
                                           -0.0072 -0.0051  0.0049 -0.0085
     6. (0.98839) BD ( 1) C   2 - H  13  
                ( 60.11%)   0.7753* C   2 s( 21.85%)p 3.57( 78.10%)d 0.00(  0.04%)
                                           -0.0002  0.4673 -0.0105 -0.0043 -0.0027
                                           -0.1314 -0.0069  0.8738 -0.0090 -0.0003
                                           -0.0005 -0.0047 -0.0006  0.0206
                ( 39.89%)   0.6316* H  13 s( 99.92%)p 0.00(  0.08%)
                                            0.9991 -0.0309 -0.0005  0.0049 -0.0277
     7. (0.98843) BD ( 1) C   2 - H  14  
                ( 60.06%)   0.7750* C   2 s( 21.77%)p 3.59( 78.19%)d 0.00(  0.04%)
                                            0.0002 -0.4664  0.0099 -0.0889  0.0041
                                            0.7986 -0.0026  0.3690 -0.0099  0.0033
                                            0.0013 -0.0142  0.0147  0.0043
                ( 39.94%)   0.6320* H  14 s( 99.92%)p 0.00(  0.08%)
                                           -0.9993  0.0264  0.0033 -0.0256 -0.0109
     8. (0.98991) BD ( 1) C   3 - C   4  
                ( 50.08%)   0.7077* C   3 s( 28.55%)p 2.50( 71.41%)d 0.00(  0.04%)
                                            0.0003  0.5342  0.0115  0.7415  0.0020
                                           -0.3319 -0.0043  0.2326  0.0021 -0.0130
                                            0.0089 -0.0041  0.0105 -0.0078
                ( 49.92%)   0.7065* C   4 s( 28.50%)p 2.51( 71.46%)d 0.00(  0.04%)
                                            0.0003  0.5338  0.0097 -0.7429  0.0004
                                            0.3296  0.0019 -0.2325 -0.0015 -0.0127
                                            0.0089 -0.0039  0.0110 -0.0080
     9. (0.98840) BD ( 1) C   3 - H  15  
                ( 60.11%)   0.7753* C   3 s( 21.53%)p 3.64( 78.42%)d 0.00(  0.04%)
                                            0.0002 -0.4639  0.0093 -0.0003  0.0007
                                           -0.1329 -0.0072  0.8755 -0.0049  0.0000
                                           -0.0001  0.0047  0.0005 -0.0205
                ( 39.89%)   0.6316* H  15 s( 99.92%)p 0.00(  0.08%)
                                           -0.9993  0.0237 -0.0002  0.0050 -0.0275
    10. (0.98837) BD ( 1) C   3 - H  16  
                ( 60.19%)   0.7758* C   3 s( 21.65%)p 3.62( 78.31%)d 0.00(  0.04%)
                                           -0.0002  0.4652 -0.0102 -0.0922  0.0005
                                            0.7995 -0.0014  0.3677 -0.0093 -0.0035
                                           -0.0017  0.0140 -0.0144 -0.0045
                ( 39.81%)   0.6309* H  16 s( 99.92%)p 0.00(  0.08%)
                                            0.9992 -0.0295  0.0030 -0.0257 -0.0110
    11. (0.98980) BD ( 1) C   4 - C   5  
                ( 50.13%)   0.7080* C   4 s( 28.59%)p 2.50( 71.36%)d 0.00(  0.04%)
                                            0.0003  0.5346  0.0103  0.6626 -0.0000
                                            0.4810  0.0020 -0.2081 -0.0015  0.0162
                                           -0.0071 -0.0052  0.0046 -0.0082
                ( 49.87%)   0.7062* C   5 s( 28.43%)p 2.52( 71.52%)d 0.00(  0.04%)
                                            0.0003  0.5331  0.0104 -0.6651  0.0004
                                           -0.4797 -0.0026  0.2068  0.0007  0.0163
                                           -0.0070 -0.0050  0.0050 -0.0083
    12. (0.98843) BD ( 1) C   4 - H  17  
                ( 60.18%)   0.7758* C   4 s( 21.41%)p 3.67( 78.55%)d 0.00(  0.05%)
                                            0.0002 -0.4626  0.0081 -0.0923 -0.0006
                                            0.8005  0.0019  0.3688 -0.0085  0.0033
                                            0.0016 -0.0140  0.0149  0.0046
                ( 39.82%)   0.6310* H  17 s( 99.92%)p 0.00(  0.08%)
                                           -0.9995  0.0125  0.0032 -0.0254 -0.0109
    13. (0.98840) BD ( 1) C   4 - H  18  
                ( 60.20%)   0.7759* C   4 s( 21.53%)p 3.64( 78.42%)d 0.00(  0.05%)
                                           -0.0002  0.4639 -0.0093 -0.0009  0.0014
                                           -0.1353 -0.0080  0.8751 -0.0048  0.0000
                                           -0.0003 -0.0052 -0.0007  0.0206
                ( 39.80%)   0.6309* H  18 s( 99.92%)p 0.00(  0.08%)
                                            0.9994 -0.0198 -0.0002  0.0048 -0.0276
    14. (0.98973) BD ( 1) C   5 - C   6  
                ( 50.32%)   0.7093* C   5 s( 28.69%)p 2.48( 71.27%)d 0.00(  0.04%)
                                            0.0003  0.5356  0.0092  0.7411 -0.0008
                                           -0.3341 -0.0021  0.2277  0.0000 -0.0127
                                            0.0085 -0.0039  0.0106 -0.0078
                ( 49.68%)   0.7049* C   6 s( 28.39%)p 2.52( 71.57%)d 0.00(  0.04%)
                                            0.0003  0.5327  0.0110 -0.7421 -0.0013
                                            0.3369  0.0024 -0.2269 -0.0023 -0.0133
                                            0.0086 -0.0042  0.0105 -0.0081
    15. (0.98846) BD ( 1) C   5 - H  19  
                ( 60.09%)   0.7751* C   5 s( 21.34%)p 3.68( 78.61%)d 0.00(  0.05%)
                                            0.0002 -0.4619  0.0076  0.0021  0.0005
                                           -0.1382 -0.0081  0.8758 -0.0022  0.0000
                                           -0.0002  0.0053  0.0007 -0.0207
                ( 39.91%)   0.6318* H  19 s( 99.92%)p 0.00(  0.08%)
                                           -0.9996  0.0108  0.0000  0.0049 -0.0273
    16. (0.98875) BD ( 1) C   5 - H  20  
                ( 60.13%)   0.7754* C   5 s( 21.56%)p 3.64( 78.39%)d 0.00(  0.05%)
                                           -0.0002  0.4643 -0.0097 -0.0891  0.0006
                                            0.7989  0.0000  0.3710 -0.0096 -0.0035
                                           -0.0017  0.0139 -0.0149 -0.0046
                ( 39.87%)   0.6314* H  20 s( 99.92%)p 0.00(  0.08%)
                                            0.9994 -0.0217  0.0027 -0.0255 -0.0113
    17. (0.98991) BD ( 1) C   6 - C   7  
                ( 49.97%)   0.7069* C   6 s( 28.08%)p 2.56( 71.88%)d 0.00(  0.04%)
                                            0.0003  0.5298  0.0095  0.6637 -0.0016
                                            0.4856  0.0008 -0.2062 -0.0010  0.0165
                                           -0.0071 -0.0053  0.0043 -0.0083
                ( 50.03%)   0.7073* C   7 s( 28.65%)p 2.49( 71.31%)d 0.00(  0.04%)
                                            0.0003  0.5352  0.0058 -0.6635 -0.0029
                                           -0.4789 -0.0024  0.2085  0.0025  0.0156
                                           -0.0071 -0.0052  0.0046 -0.0083
    18. (0.98832) BD ( 1) C   6 - H  21  
                ( 60.11%)   0.7753* C   6 s( 21.61%)p 3.63( 78.35%)d 0.00(  0.04%)
                                           -0.0002  0.4647 -0.0099  0.0028  0.0017
                                           -0.1392 -0.0089  0.8741 -0.0068 -0.0000
                                           -0.0001 -0.0049 -0.0004  0.0204
                ( 39.89%)   0.6316* H  21 s( 99.92%)p 0.00(  0.08%)
                                            0.9994 -0.0211 -0.0007  0.0053 -0.0274
    19. (0.98786) BD ( 1) C   6 - H  22  
                ( 61.12%)   0.7818* C   6 s( 21.96%)p 3.55( 77.99%)d 0.00(  0.04%)
                                            0.0001 -0.4686  0.0072 -0.0904 -0.0041
                                            0.7940  0.0020  0.3758 -0.0092  0.0032
                                            0.0016 -0.0141  0.0142  0.0041
                ( 38.88%)   0.6235* H  22 s( 99.92%)p 0.00(  0.08%)
                                           -0.9995  0.0109  0.0060 -0.0257 -0.0113
    20. (0.99074) BD ( 1) C   7 - C   8  
                ( 51.07%)   0.7146* C   7 s( 28.06%)p 2.56( 71.89%)d 0.00(  0.05%)
                                            0.0004  0.5296  0.0130  0.7447  0.0111
                                           -0.3549  0.0071  0.1955 -0.0042 -0.0140
                                            0.0073 -0.0037  0.0105 -0.0088
                ( 48.93%)   0.6995* C   8 s( 30.04%)p 2.33( 69.91%)d 0.00(  0.05%)
                                            0.0002  0.5479  0.0131 -0.7384  0.0042
                                            0.3375  0.0102 -0.1994 -0.0078 -0.0124
                                            0.0084 -0.0049  0.0131 -0.0085
    21. (0.98786) BD ( 1) C   7 - H  23  
                ( 60.26%)   0.7762* C   7 s( 21.45%)p 3.66( 78.50%)d 0.00(  0.04%)
                                            0.0002 -0.4631  0.0066  0.0210 -0.0035
                                           -0.1675 -0.0076  0.8697 -0.0051  0.0006
                                            0.0001  0.0062  0.0012 -0.0200
                ( 39.74%)   0.6304* H  23 s( 99.92%)p 0.00(  0.08%)
                                           -0.9996  0.0090  0.0003  0.0052 -0.0272
    22. (0.98757) BD ( 1) C   7 - H  24  
                ( 60.18%)   0.7758* C   7 s( 21.86%)p 3.57( 78.10%)d 0.00(  0.05%)
                                           -0.0002  0.4674 -0.0093 -0.0635  0.0026
                                            0.7846 -0.0027  0.4014 -0.0129 -0.0013
                                           -0.0003  0.0152 -0.0145 -0.0030
                ( 39.82%)   0.6310* H  24 s( 99.92%)p 0.00(  0.08%)
                                            0.9987 -0.0411  0.0020 -0.0258 -0.0126
    23. (0.99700) BD ( 1) C   8 - O   9  
                ( 32.44%)   0.5695* C   8 s( 21.29%)p 3.68( 78.42%)d 0.01(  0.29%)
                                            0.0000  0.4594  0.0425  0.1178  0.0018
                                           -0.7528 -0.0362 -0.4489 -0.0277 -0.0101
                                           -0.0061  0.0404 -0.0332 -0.0061
                ( 67.56%)   0.8220* O   9 s( 31.90%)p 2.13( 68.03%)d 0.00(  0.07%)
                                           -0.0001  0.5648  0.0057 -0.0620 -0.0039
                                            0.6932  0.0057  0.4426  0.0002  0.0025
                                            0.0053  0.0221 -0.0119  0.0015
    24. (0.99313) BD ( 1) C   8 - H  25  
                ( 58.47%)   0.7647* C   8 s( 24.41%)p 3.09( 75.54%)d 0.00(  0.05%)
                                           -0.0000  0.4936 -0.0217  0.0477  0.0068
                                           -0.1970  0.0062  0.8450 -0.0092  0.0002
                                            0.0007 -0.0092  0.0015  0.0209
                ( 41.53%)   0.6444* H  25 s( 99.92%)p 0.00(  0.08%)
                                            0.9985 -0.0461 -0.0015  0.0046 -0.0283
    25. (0.99342) BD ( 1) C   8 - H  26  
                ( 58.41%)   0.7643* C   8 s( 24.45%)p 3.09( 75.50%)d 0.00(  0.05%)
                                           -0.0001  0.4943 -0.0120  0.6613 -0.0084
                                            0.5254 -0.0103 -0.2036  0.0062  0.0184
                                           -0.0056 -0.0080  0.0036 -0.0091
                ( 41.59%)   0.6449* H  26 s( 99.92%)p 0.00(  0.08%)
                                            0.9988 -0.0409 -0.0212 -0.0184  0.0055
    26. (0.99440) BD ( 1) O   9 - H  27  
                ( 73.28%)   0.8560* O   9 s( 22.10%)p 3.52( 77.82%)d 0.00(  0.08%)
                                           -0.0002 -0.4695 -0.0234 -0.7300 -0.0209
                                            0.4488  0.0249 -0.2069  0.0013  0.0101
                                           -0.0180  0.0058 -0.0164  0.0056
                ( 26.72%)   0.5169* H  27 s( 99.59%)p 0.00(  0.41%)
                                           -0.9788  0.1945  0.0522 -0.0331  0.0153
    27. (0.99961) CR ( 1) C   1           s(100.00%)p 0.00(  0.00%)
                                            1.0000 -0.0002 -0.0000 -0.0003 -0.0000
                                            0.0001  0.0000 -0.0001 -0.0000  0.0000
                                           -0.0000  0.0000 -0.0000  0.0000
    28. (0.99955) CR ( 1) C   2           s(100.00%)p 0.00(  0.00%)
                                            1.0000 -0.0001 -0.0000 -0.0000  0.0000
                                           -0.0004 -0.0000  0.0002  0.0000 -0.0000
                                           -0.0000  0.0000 -0.0000  0.0000
    29. (0.99955) CR ( 1) C   3           s(100.00%)p 0.00(  0.00%)
                                            1.0000 -0.0002 -0.0000 -0.0000 -0.0000
                                            0.0004  0.0000 -0.0002 -0.0000 -0.0000
                                           -0.0000  0.0000 -0.0000  0.0000
    30. (0.99955) CR ( 1) C   4           s(100.00%)p 0.00(  0.00%)
                                            1.0000 -0.0002 -0.0000  0.0000  0.0000
                                           -0.0004 -0.0000  0.0002  0.0000 -0.0000
                                           -0.0000  0.0000 -0.0000  0.0000
    31. (0.99955) CR ( 1) C   5           s(100.00%)p 0.00(  0.00%)
                                            1.0000 -0.0002 -0.0000 -0.0000  0.0000
                                            0.0004  0.0000 -0.0002 -0.0000 -0.0000
                                           -0.0000  0.0000 -0.0000  0.0000
    32. (0.99955) CR ( 1) C   6           s(100.00%)p 0.00(  0.00%)
                                            1.0000 -0.0002 -0.0000  0.0000  0.0000
                                           -0.0004 -0.0000  0.0002  0.0000 -0.0000
                                           -0.0000  0.0000 -0.0000  0.0000
    33. (0.99954) CR ( 1) C   7           s(100.00%)p 0.00(  0.00%)
                                            1.0000 -0.0002 -0.0000 -0.0001 -0.0000
                                            0.0004 -0.0000 -0.0002 -0.0000  0.0000
                                           -0.0000  0.0000 -0.0000  0.0000
    34. (0.99953) CR ( 1) C   8           s(100.00%)p 0.00(  0.00%)
                                            1.0000 -0.0001 -0.0000  0.0002 -0.0000
                                           -0.0000 -0.0000  0.0001  0.0000  0.0000
                                           -0.0000 -0.0000 -0.0000  0.0000
    35. (0.99987) CR ( 1) O   9           s(100.00%)p 0.00(  0.00%)
                                            1.0000 -0.0000 -0.0000 -0.0001 -0.0000
                                            0.0002  0.0000  0.0000  0.0000  0.0000
                                           -0.0000  0.0000 -0.0000  0.0000
    36. (0.98895) LP ( 1) O   9           s( 45.86%)p 1.18( 54.11%)d 0.00(  0.03%)
                                            0.0000  0.6771 -0.0092 -0.4237  0.0049
                                           -0.2364  0.0036 -0.5528  0.0070 -0.0089
                                           -0.0119 -0.0059 -0.0040 -0.0066
    37. (0.97777) LP ( 2) O   9           s(  0.16%)p99.99( 99.79%)d 0.28(  0.04%)
                                           -0.0000  0.0401 -0.0014 -0.5309  0.0088
                                           -0.5108  0.0074  0.6745 -0.0105 -0.0109
                                            0.0009 -0.0022 -0.0031  0.0177
    38. (0.00141) RY*( 1) C   1           s(  9.15%)p 8.95( 81.93%)d 0.97(  8.92%)
                                           -0.0000  0.0067  0.3025  0.0106  0.6584
                                            0.0123  0.5644 -0.0057 -0.2588  0.1778
                                           -0.0736  0.0614  0.2013 -0.0887
    39. (0.00057) RY*( 2) C   1           s(  0.00%)p 1.00( 67.31%)d 0.49( 32.69%)
                                            0.0000 -0.0003  0.0019  0.0008  0.0498
                                           -0.0069 -0.3897 -0.0123 -0.7201 -0.2232
                                           -0.3583  0.1870 -0.1273 -0.3123
    40. (0.00028) RY*( 3) C   1           s( 12.16%)p 7.19( 87.45%)d 0.03(  0.39%)
                                            0.0000 -0.0006  0.3487 -0.0161  0.5638
                                            0.0080 -0.6378 -0.0057  0.3867 -0.0175
                                            0.0032 -0.0256 -0.0529  0.0114
    41. (0.00010) RY*( 4) C   1           s( 69.33%)p 0.21( 14.82%)d 0.23( 15.84%)
    42. (0.00001) RY*( 5) C   1           s(  1.91%)p 6.25( 11.92%)d45.15( 86.17%)
    43. (0.00000) RY*( 6) C   1           s(  0.21%)p68.96( 14.70%)d99.99( 85.09%)
    44. (0.00000) RY*( 7) C   1           s(  1.42%)p 3.03(  4.31%)d66.27( 94.27%)
    45. (0.00000) RY*( 8) C   1           s(  5.52%)p 1.44(  7.94%)d15.69( 86.55%)
    46. (0.00000) RY*( 9) C   1           s(  0.29%)p34.25(  9.80%)d99.99( 89.91%)
    47. (0.00167) RY*( 1) C   2           s( 11.25%)p 7.28( 81.90%)d 0.61(  6.86%)
                                            0.0000  0.0059  0.3353  0.0016  0.8018
                                           -0.0075 -0.3575  0.0037  0.2197 -0.0729
                                            0.0637  0.0509  0.2276 -0.0693
    48. (0.00129) RY*( 2) C   2           s(  0.00%)p 1.00( 85.33%)d 0.17( 14.67%)
                                           -0.0000  0.0008  0.0011 -0.0017 -0.0301
                                            0.0107  0.4299  0.0205  0.8167 -0.0355
                                           -0.0022  0.2113 -0.1517 -0.2789
    49. (0.00058) RY*( 3) C   2           s( 28.81%)p 1.79( 51.47%)d 0.68( 19.72%)
                                            0.0000 -0.0075  0.5367  0.0115 -0.5463
                                           -0.0146 -0.4209  0.0096  0.1966  0.2403
                                           -0.0887  0.0892  0.3192 -0.1477
    50. (0.00031) RY*( 4) C   2           s( 47.21%)p 1.10( 51.79%)d 0.02(  0.99%)
                                            0.0000  0.0001  0.6871  0.0035  0.0612
                                           -0.0148  0.6346  0.0083 -0.3335 -0.0741
                                            0.0416  0.0029  0.0488 -0.0177
    51. (0.00017) RY*( 5) C   2           s(  0.00%)p 1.00(  0.04%)d99.99( 99.96%)
                                           -0.0000  0.0000  0.0021  0.0001  0.0028
                                            0.0003 -0.0070  0.0006 -0.0193  0.4590
                                            0.8728  0.1095 -0.1221  0.0164
    52. (0.00008) RY*( 6) C   2           s(  8.16%)p 1.45( 11.84%)d 9.80( 80.00%)
    53. (0.00004) RY*( 7) C   2           s(  4.51%)p 0.69(  3.11%)d20.48( 92.38%)
    54. (0.00000) RY*( 8) C   2           s(  0.01%)p 1.00(  6.13%)d15.32( 93.86%)
    55. (0.00000) RY*( 9) C   2           s(  0.01%)p 1.00(  8.62%)d10.60( 91.37%)
    56. (0.00171) RY*( 1) C   3           s(  0.04%)p99.99( 95.74%)d99.99(  4.21%)
                                            0.0000 -0.0001  0.0201 -0.0027 -0.9673
                                            0.0006 -0.1463 -0.0002  0.0195 -0.1777
                                            0.0982  0.0040  0.0279  0.0114
    57. (0.00150) RY*( 2) C   3           s( 39.24%)p 1.30( 51.20%)d 0.24(  9.56%)
                                            0.0000 -0.0020  0.6264  0.0000 -0.0629
                                            0.0087  0.4066 -0.0115 -0.5852  0.0354
                                           -0.0033  0.1374  0.2024 -0.1858
    58. (0.00143) RY*( 3) C   3           s(  5.11%)p16.00( 81.76%)d 2.57( 13.14%)
                                            0.0000  0.0001  0.2260 -0.0014 -0.0751
                                            0.0135  0.6169  0.0143  0.6564  0.0551
                                            0.0166 -0.1631  0.2349  0.2152
    59. (0.00029) RY*( 4) C   3           s( 49.42%)p 1.02( 50.29%)d 0.01(  0.29%)
                                            0.0000 -0.0030  0.7030 -0.0023  0.1097
                                            0.0187 -0.6129 -0.0101  0.3388  0.0253
                                           -0.0071  0.0003  0.0395 -0.0257
    60. (0.00017) RY*( 5) C   3           s(  0.00%)p 0.00(  0.00%)d 1.00(100.00%)
                                           -0.0000  0.0000  0.0004 -0.0001 -0.0013
                                           -0.0002  0.0016 -0.0003  0.0037 -0.4631
                                           -0.8731 -0.0983  0.1128 -0.0288
    61. (0.00007) RY*( 6) C   3           s(  6.12%)p 0.54(  3.30%)d14.79( 90.58%)
    62. (0.00003) RY*( 7) C   3           s(  0.00%)p 1.00(  4.29%)d22.31( 95.71%)
    63. (0.00000) RY*( 8) C   3           s(  0.01%)p99.99(  6.06%)d99.99( 93.93%)
    64. (0.00000) RY*( 9) C   3           s(  0.01%)p99.99(  7.58%)d99.99( 92.41%)
    65. (0.00167) RY*( 1) C   4           s(  0.06%)p99.99( 95.63%)d67.56(  4.31%)
                                            0.0000 -0.0010  0.0252  0.0053  0.9767
                                           -0.0001  0.0468 -0.0005 -0.0147 -0.1733
                                            0.0969  0.0003  0.0593  0.0102
    66. (0.00153) RY*( 2) C   4           s( 11.21%)p 6.87( 77.07%)d 1.04( 11.71%)
                                            0.0000 -0.0028  0.3349  0.0012  0.0119
                                           -0.0122 -0.7068 -0.0106 -0.5204  0.0723
                                            0.0070 -0.1272  0.2616  0.1650
    67. (0.00145) RY*( 3) C   4           s( 27.85%)p 2.20( 61.35%)d 0.39( 10.80%)
                                            0.0000 -0.0026  0.5278  0.0000  0.0110
                                           -0.0036 -0.3045  0.0141  0.7214  0.0309
                                           -0.0089  0.1714  0.1569 -0.2301
    68. (0.00028) RY*( 4) C   4           s( 54.31%)p 0.83( 45.23%)d 0.01(  0.47%)
                                            0.0000 -0.0005  0.7369  0.0015 -0.0535
                                           -0.0178  0.5919  0.0100 -0.3140  0.0065
                                           -0.0050  0.0033  0.0566 -0.0371
    69. (0.00018) RY*( 5) C   4           s(  0.00%)p 0.00(  0.00%)d 1.00( 99.99%)
                                            0.0000  0.0000  0.0065  0.0001  0.0012
                                            0.0001  0.0038  0.0004 -0.0050  0.4585
                                            0.8738  0.1074 -0.1190  0.0210
    70. (0.00006) RY*( 6) C   4           s(  6.48%)p 0.55(  3.55%)d13.88( 89.97%)
    71. (0.00003) RY*( 7) C   4           s(  0.00%)p 1.00(  4.32%)d22.14( 95.68%)
    72. (0.00000) RY*( 8) C   4           s(  0.01%)p99.99(  5.84%)d99.99( 94.15%)
    73. (0.00000) RY*( 9) C   4           s(  0.03%)p99.99(  7.22%)d99.99( 92.75%)
    74. (0.00164) RY*( 1) C   5           s(  1.60%)p58.78( 93.96%)d 2.78(  4.44%)
                                            0.0000 -0.0009  0.1264 -0.0057 -0.9626
                                            0.0020  0.0152 -0.0017 -0.1132 -0.1641
                                            0.0950  0.0300  0.0830 -0.0257
    75. (0.00152) RY*( 2) C   5           s( 12.97%)p 5.82( 75.42%)d 0.90( 11.61%)
                                            0.0000 -0.0037  0.3601  0.0012  0.1554
                                           -0.0012  0.0089 -0.0150 -0.8543  0.0345
                                           -0.0260  0.2035  0.0290 -0.2683
    76. (0.00141) RY*( 3) C   5           s( 25.01%)p 2.55( 63.80%)d 0.45( 11.19%)
                                            0.0000 -0.0018  0.5001 -0.0004  0.0590
                                            0.0142  0.7687  0.0063  0.2083  0.0948
                                           -0.0100 -0.0603  0.3074  0.0682
    77. (0.00025) RY*( 4) C   5           s( 53.14%)p 0.87( 46.15%)d 0.01(  0.71%)
                                            0.0000 -0.0002  0.7290 -0.0005  0.0509
                                            0.0183 -0.5932 -0.0092  0.3265  0.0292
                                            0.0106 -0.0008  0.0663 -0.0416
    78. (0.00018) RY*( 5) C   5           s(  0.01%)p 1.18(  0.01%)d99.99( 99.97%)
                                            0.0000 -0.0000  0.0108 -0.0002 -0.0002
                                           -0.0003 -0.0058 -0.0009  0.0101 -0.4635
                                           -0.8761 -0.0776  0.0983 -0.0409
    79. (0.00007) RY*( 6) C   5           s(  7.17%)p 0.45(  3.24%)d12.50( 89.59%)
    80. (0.00003) RY*( 7) C   5           s(  0.00%)p 1.00(  4.35%)d22.01( 95.65%)
    81. (0.00000) RY*( 8) C   5           s(  0.03%)p99.99(  6.02%)d99.99( 93.95%)
    82. (0.00000) RY*( 9) C   5           s(  0.04%)p99.99(  7.25%)d99.99( 92.70%)
    83. (0.00222) RY*( 1) C   6           s(  6.79%)p13.35( 90.60%)d 0.39(  2.61%)
                                            0.0000 -0.0025  0.2605  0.0039  0.9372
                                            0.0000 -0.1625  0.0004 -0.0358 -0.1090
                                            0.0772  0.0078  0.0901  0.0107
    84. (0.00166) RY*( 2) C   6           s( 18.21%)p 4.00( 72.76%)d 0.50(  9.03%)
                                            0.0000 -0.0038  0.4267 -0.0003 -0.2665
                                           -0.0132 -0.7234 -0.0076 -0.3648  0.1176
                                           -0.0194 -0.0865  0.2427  0.0987
    85. (0.00149) RY*( 3) C   6           s( 18.56%)p 3.82( 70.83%)d 0.57( 10.61%)
                                            0.0000 -0.0013  0.4308 -0.0016 -0.1112
                                           -0.0005 -0.1454  0.0175  0.8212  0.0479
                                           -0.0247  0.1953  0.0665 -0.2463
    86. (0.00026) RY*( 4) C   6           s( 50.37%)p 0.95( 47.92%)d 0.03(  1.71%)
                                            0.0000 -0.0002  0.7097  0.0036 -0.1046
                                           -0.0173  0.6183  0.0104 -0.2924 -0.0455
                                           -0.0950 -0.0073  0.0671 -0.0377
    87. (0.00017) RY*( 5) C   6           s(  0.80%)p 0.73(  0.58%)d99.99( 98.62%)
                                            0.0000  0.0002  0.0896 -0.0009 -0.0143
                                           -0.0009  0.0682  0.0005 -0.0309  0.4742
                                            0.8492  0.0942 -0.1675  0.0567
    88. (0.00008) RY*( 6) C   6           s(  4.63%)p 0.48(  2.20%)d20.13( 93.17%)
    89. (0.00004) RY*( 7) C   6           s(  0.60%)p 5.70(  3.45%)d99.99( 95.95%)
    90. (0.00000) RY*( 8) C   6           s(  0.00%)p 1.00(  5.50%)d17.19( 94.50%)
    91. (0.00000) RY*( 9) C   6           s(  0.00%)p 1.00(  6.38%)d14.67( 93.62%)
    92. (0.00211) RY*( 1) C   7           s(  1.89%)p49.02( 92.43%)d 3.01(  5.68%)
                                            0.0000 -0.0014  0.1373 -0.0001  0.1702
                                           -0.0084 -0.6727 -0.0167 -0.6652 -0.0050
                                           -0.0043  0.1295 -0.1340 -0.1485
    93. (0.00172) RY*( 2) C   7           s( 19.33%)p 3.79( 73.33%)d 0.38(  7.34%)
                                            0.0000  0.0015  0.4396 -0.0011 -0.7595
                                            0.0077  0.2210 -0.0075 -0.3279 -0.0475
                                            0.0569  0.0920  0.2167 -0.1119
    94. (0.00062) RY*( 3) C   7           s( 18.48%)p 4.13( 76.29%)d 0.28(  5.23%)
                                            0.0000  0.0060  0.4298  0.0052 -0.2125
                                            0.0112 -0.5935  0.0019  0.6045 -0.1143
                                           -0.1632 -0.0845 -0.0054  0.0738
    95. (0.00053) RY*( 4) C   7           s( 46.95%)p 0.83( 39.08%)d 0.30( 13.97%)
                                            0.0000 -0.0075  0.6851 -0.0082  0.5456
                                            0.0144  0.3043 -0.0051 -0.0157  0.1168
                                           -0.2644  0.1060  0.1786 -0.1143
    96. (0.00014) RY*( 5) C   7           s( 11.94%)p 0.25(  2.98%)d 7.12( 85.08%)
                                           -0.0000 -0.0014  0.3456 -0.0104  0.0733
                                           -0.0084  0.1550  0.0049 -0.0128 -0.2320
                                            0.5430 -0.0478 -0.6445  0.2906
    97. (0.00011) RY*( 6) C   7           s(  0.07%)p99.99(  6.77%)d99.99( 93.16%)
                                            0.0000  0.0013  0.0257  0.0091 -0.0239
                                            0.0020 -0.0753 -0.0120  0.2475  0.6111
                                            0.4810  0.3419 -0.0573 -0.4546
    98. (0.00007) RY*( 7) C   7           s(  0.01%)p99.99(  5.76%)d99.99( 94.23%)
    99. (0.00001) RY*( 8) C   7           s(  0.90%)p 1.11(  1.00%)d99.99( 98.10%)
   100. (0.00001) RY*( 9) C   7           s(  0.42%)p 6.13(  2.56%)d99.99( 97.02%)
   101. (0.00218) RY*( 1) C   8           s( 30.52%)p 2.02( 61.73%)d 0.25(  7.75%)
                                           -0.0000 -0.0116  0.5523 -0.0026 -0.6218
                                            0.0228 -0.4697  0.0362 -0.0903 -0.1391
                                           -0.1547 -0.0172  0.1537 -0.1017
   102. (0.00125) RY*( 2) C   8           s(  8.30%)p 7.16( 59.42%)d 3.89( 32.28%)
                                            0.0000 -0.0111  0.2879  0.0206  0.1233
                                            0.0152  0.3621  0.0098 -0.6687 -0.2941
                                            0.0713 -0.2927 -0.2464 -0.2914
   103. (0.00109) RY*( 3) C   8           s(  0.60%)p99.99( 66.34%)d54.89( 33.06%)
                                           -0.0000  0.0156  0.0760  0.0152 -0.2578
                                           -0.0204  0.6230 -0.0093  0.4561 -0.4736
                                           -0.3030  0.0249  0.1149 -0.0257
   104. (0.00067) RY*( 4) C   8           s(  0.06%)p99.99( 16.24%)d99.99( 83.70%)
                                            0.0000 -0.0078  0.0232  0.0115  0.1654
                                            0.0214 -0.0441 -0.0113 -0.3639 -0.3736
                                           -0.1236  0.2422  0.2876  0.7354
   105. (0.00039) RY*( 5) C   8           s(  4.05%)p10.59( 42.90%)d13.10( 53.05%)
                                            0.0000 -0.0098  0.2010 -0.0021  0.5133
                                            0.0395 -0.3457  0.0312  0.2084 -0.3463
                                           -0.3394  0.3231 -0.3681 -0.2355
   106. (0.00012) RY*( 6) C   8           s(  3.48%)p 5.35( 18.61%)d22.42( 77.92%)
                                            0.0000 -0.0063  0.1863 -0.0092 -0.2427
                                            0.0314  0.3109  0.0184 -0.1707  0.4212
                                           -0.1458  0.6217 -0.4204  0.1315
   107. (0.00006) RY*( 7) C   8           s( 38.65%)p 0.46( 17.71%)d 1.13( 43.64%)
   108. (0.00000) RY*( 8) C   8           s( 13.49%)p 1.10( 14.90%)d 5.31( 71.61%)
   109. (0.00001) RY*( 9) C   8           s(  0.67%)p 4.18(  2.79%)d99.99( 96.55%)
   110. (0.00078) RY*( 1) O   9           s( 31.16%)p 1.91( 59.47%)d 0.30(  9.37%)
                                            0.0000  0.0013  0.5582 -0.0079 -0.7587
                                           -0.0047 -0.1329 -0.0007 -0.0372 -0.2758
                                           -0.0947 -0.0427  0.0650 -0.0511
   111. (0.00074) RY*( 2) O   9           s(  5.59%)p15.37( 85.99%)d 1.50(  8.41%)
                                           -0.0000  0.0010  0.2365  0.0041  0.1467
                                            0.0025  0.4544 -0.0084 -0.7949 -0.0091
                                            0.0329 -0.1158 -0.1017 -0.2433
   112. (0.00005) RY*( 3) O   9           s( 32.13%)p 1.84( 59.19%)d 0.27(  8.68%)
   113. (0.00001) RY*( 4) O   9           s( 29.97%)p 2.25( 67.47%)d 0.09(  2.55%)
   114. (0.00000) RY*( 5) O   9           s(  0.15%)p74.74( 10.89%)d99.99( 88.97%)
   115. (0.00000) RY*( 6) O   9           s(  0.04%)p38.60(  1.55%)d99.99( 98.41%)
   116. (0.00001) RY*( 7) O   9           s(  0.05%)p41.12(  1.85%)d99.99( 98.10%)
   117. (0.00000) RY*( 8) O   9           s(  0.02%)p99.99(  3.16%)d99.99( 96.82%)
   118. (0.00000) RY*( 9) O   9           s(  0.87%)p12.33( 10.66%)d99.99( 88.47%)
   119. (0.00095) RY*( 1) H  10           s( 98.41%)p 0.02(  1.59%)
                                            0.0321  0.9915 -0.1248  0.0088 -0.0139
   120. (0.00011) RY*( 2) H  10           s(  0.00%)p 1.00(100.00%)
                                            0.0000  0.0002 -0.0634  0.4710  0.8799
   121. (0.00006) RY*( 3) H  10           s(  0.28%)p99.99( 99.72%)
   122. (0.00002) RY*( 4) H  10           s(  1.38%)p71.51( 98.62%)
   123. (0.00116) RY*( 1) H  11           s( 98.89%)p 0.01(  1.11%)
                                            0.0300  0.9940 -0.0693  0.0504 -0.0612
   124. (0.00011) RY*( 2) H  11           s(  0.01%)p 1.00( 99.99%)
                                            0.0003  0.0095 -0.4274 -0.8984 -0.1011
   125. (0.00006) RY*( 3) H  11           s(  0.26%)p99.99( 99.74%)
   126. (0.00002) RY*( 4) H  11           s(  0.92%)p99.99( 99.08%)
   127. (0.00117) RY*( 1) H  12           s( 98.92%)p 0.01(  1.08%)
                                            0.0323  0.9941 -0.0714  0.0734 -0.0164
   128. (0.00011) RY*( 2) H  12           s(  0.01%)p 1.00( 99.99%)
                                            0.0003  0.0099 -0.4889 -0.4418  0.7521
   129. (0.00006) RY*( 3) H  12           s(  0.25%)p99.99( 99.75%)
   130. (0.00002) RY*( 4) H  12           s(  0.89%)p99.99( 99.11%)
   131. (0.00197) RY*( 1) H  13           s( 99.71%)p 0.00(  0.29%)
                                            0.0321  0.9980  0.0012 -0.0393  0.0374
   132. (0.00009) RY*( 2) H  13           s(  0.06%)p99.99( 99.94%)
   133. (0.00006) RY*( 3) H  13           s(  0.01%)p 1.00( 99.99%)
   134. (0.00002) RY*( 4) H  13           s(  0.31%)p99.99( 99.69%)
   135. (0.00191) RY*( 1) H  14           s( 99.69%)p 0.00(  0.31%)
                                            0.0277  0.9980  0.0022 -0.0547  0.0120
   136. (0.00009) RY*( 2) H  14           s(  0.06%)p99.99( 99.94%)
   137. (0.00007) RY*( 3) H  14           s(  0.01%)p 1.00( 99.99%)
   138. (0.00002) RY*( 4) H  14           s(  0.32%)p99.99( 99.68%)
   139. (0.00198) RY*( 1) H  15           s( 99.69%)p 0.00(  0.31%)
                                            0.0249  0.9981 -0.0070  0.0409 -0.0372
   140. (0.00009) RY*( 2) H  15           s(  0.08%)p99.99( 99.92%)
   141. (0.00006) RY*( 3) H  15           s(  0.00%)p 1.00(100.00%)
   142. (0.00002) RY*( 4) H  15           s(  0.31%)p99.99( 99.69%)
   143. (0.00208) RY*( 1) H  16           s( 99.72%)p 0.00(  0.28%)
                                            0.0306  0.9981 -0.0075  0.0502 -0.0146
   144. (0.00009) RY*( 2) H  16           s(  0.08%)p99.99( 99.92%)
   145. (0.00006) RY*( 3) H  16           s(  0.00%)p 1.00(100.00%)
   146. (0.00002) RY*( 4) H  16           s(  0.28%)p99.99( 99.72%)
   147. (0.00178) RY*( 1) H  17           s( 99.65%)p 0.00(  0.35%)
                                            0.0139  0.9981  0.0036 -0.0583  0.0107
   148. (0.00010) RY*( 2) H  17           s(  0.07%)p99.99( 99.93%)
   149. (0.00007) RY*( 3) H  17           s(  0.00%)p 1.00(100.00%)
   150. (0.00002) RY*( 4) H  17           s(  0.36%)p99.99( 99.64%)
   151. (0.00192) RY*( 1) H  18           s( 99.68%)p 0.00(  0.32%)
                                            0.0211  0.9982  0.0012 -0.0390  0.0409
   152. (0.00009) RY*( 2) H  18           s(  0.06%)p99.99( 99.94%)
   153. (0.00007) RY*( 3) H  18           s(  0.00%)p 1.00(100.00%)
   154. (0.00002) RY*( 4) H  18           s(  0.33%)p99.99( 99.67%)
   155. (0.00172) RY*( 1) H  19           s( 99.60%)p 0.00(  0.40%)
                                            0.0123  0.9979 -0.0057  0.0424 -0.0469
   156. (0.00010) RY*( 2) H  19           s(  0.07%)p99.99( 99.93%)
   157. (0.00007) RY*( 3) H  19           s(  0.00%)p 1.00(100.00%)
   158. (0.00002) RY*( 4) H  19           s(  0.41%)p99.99( 99.59%)
   159. (0.00203) RY*( 1) H  20           s( 99.73%)p 0.00(  0.27%)
                                            0.0229  0.9984 -0.0077  0.0510 -0.0089
   160. (0.00009) RY*( 2) H  20           s(  0.05%)p99.99( 99.95%)
   161. (0.00007) RY*( 3) H  20           s(  0.00%)p 1.00(100.00%)
   162. (0.00002) RY*( 4) H  20           s(  0.30%)p99.99( 99.70%)
   163. (0.00199) RY*( 1) H  21           s( 99.68%)p 0.00(  0.32%)
                                            0.0225  0.9981  0.0011 -0.0363  0.0437
   164. (0.00009) RY*( 2) H  21           s(  0.04%)p99.99( 99.96%)
   165. (0.00007) RY*( 3) H  21           s(  0.00%)p 1.00(100.00%)
   166. (0.00002) RY*( 4) H  21           s(  0.36%)p99.99( 99.64%)
   167. (0.00230) RY*( 1) H  22           s( 99.64%)p 0.00(  0.36%)
                                            0.0120  0.9981  0.0494 -0.0333  0.0080
   168. (0.00009) RY*( 2) H  22           s(  0.01%)p99.99( 99.99%)
   169. (0.00008) RY*( 3) H  22           s(  0.22%)p99.99( 99.78%)
   170. (0.00003) RY*( 4) H  22           s(  0.21%)p99.99( 99.79%)
   171. (0.00227) RY*( 1) H  23           s( 99.61%)p 0.00(  0.39%)
                                            0.0100  0.9980  0.0056  0.0562 -0.0259
   172. (0.00009) RY*( 2) H  23           s(  0.14%)p99.99( 99.86%)
   173. (0.00007) RY*( 3) H  23           s(  0.03%)p99.99( 99.97%)
   174. (0.00002) RY*( 4) H  23           s(  0.29%)p99.99( 99.71%)
   175. (0.00173) RY*( 1) H  24           s( 99.54%)p 0.00(  0.46%)
                                            0.0427  0.9968  0.0042  0.0673 -0.0050
   176. (0.00010) RY*( 2) H  24           s(  0.07%)p99.99( 99.93%)
   177. (0.00007) RY*( 3) H  24           s(  0.01%)p 1.00( 99.99%)
   178. (0.00002) RY*( 4) H  24           s(  0.46%)p99.99( 99.54%)
   179. (0.00216) RY*( 1) H  25           s( 99.76%)p 0.00(  0.24%)
                                            0.0469  0.9977  0.0357  0.0186  0.0279
   180. (0.00011) RY*( 2) H  25           s(  0.13%)p99.99( 99.87%)
                                            0.0044  0.0356 -0.9653 -0.2338  0.1110
   181. (0.00006) RY*( 3) H  25           s(  0.02%)p99.99( 99.98%)
   182. (0.00001) RY*( 4) H  25           s(  0.18%)p99.99( 99.82%)
   183. (0.00193) RY*( 1) H  26           s( 99.60%)p 0.00(  0.40%)
                                            0.0416  0.9971  0.0413  0.0099  0.0470
   184. (0.00011) RY*( 2) H  26           s(  0.27%)p99.99( 99.73%)
                                            0.0052  0.0519 -0.4006  0.3781 -0.8330
   185. (0.00006) RY*( 3) H  26           s(  0.02%)p99.99( 99.98%)
   186. (0.00002) RY*( 4) H  26           s(  0.19%)p99.99( 99.81%)
   187. (0.00159) RY*( 1) H  27           s( 90.10%)p 0.11(  9.90%)
                                            0.1901  0.9300 -0.0083 -0.2547 -0.1844
   188. (0.00071) RY*( 2) H  27           s(  0.01%)p 1.00( 99.99%)
                                            0.0017  0.0093  0.5222  0.5120 -0.6820
   189. (0.00035) RY*( 3) H  27           s(  8.80%)p10.36( 91.20%)
                                            0.0634  0.2898  0.2915  0.6034  0.6804
   190. (0.00001) RY*( 4) H  27           s(  1.49%)p66.06( 98.51%)
   191. (0.00352) BD*( 1) C   1 - C   2  
                ( 49.90%)   0.7064* C   1 s( 30.24%)p 2.31( 69.72%)d 0.00(  0.04%)
                                           -0.0004 -0.5499 -0.0075 -0.7295 -0.0029
                                            0.3325  0.0142 -0.2329 -0.0078  0.0122
                                           -0.0085  0.0039 -0.0108  0.0079
                ( 50.10%)  -0.7078* C   2 s( 27.82%)p 2.59( 72.13%)d 0.00(  0.05%)
                                           -0.0002 -0.5272 -0.0176  0.7448  0.0137
                                           -0.3333  0.0052  0.2351 -0.0015  0.0133
                                           -0.0093  0.0042 -0.0108  0.0080
   192. (0.00281) BD*( 1) C   1 - H  10  
                ( 40.12%)   0.6334* C   1 s( 23.38%)p 3.28( 76.58%)d 0.00(  0.04%)
                                           -0.0000  0.4835  0.0025 -0.6707  0.0013
                                           -0.5146  0.0075  0.2259 -0.0040  0.0166
                                           -0.0075 -0.0051  0.0036 -0.0076
                ( 59.88%)  -0.7738* H  10 s( 99.92%)p 0.00(  0.08%)
                                            0.9992 -0.0299  0.0217  0.0161 -0.0071
   193. (0.00466) BD*( 1) C   1 - H  11  
                ( 40.10%)   0.6333* C   1 s( 23.17%)p 3.31( 76.79%)d 0.00(  0.04%)
                                           -0.0000  0.4813 -0.0045 -0.0333 -0.0088
                                            0.1142  0.0011 -0.8681  0.0019  0.0006
                                            0.0009 -0.0044 -0.0007  0.0201
                ( 59.90%)  -0.7739* H  11 s( 99.92%)p 0.00(  0.08%)
                                            0.9992 -0.0282  0.0013 -0.0037  0.0274
   194. (0.00464) BD*( 1) C   1 - H  12  
                ( 40.06%)   0.6330* C   1 s( 23.22%)p 3.30( 76.74%)d 0.00(  0.04%)
                                            0.0000 -0.4819  0.0049  0.1263  0.0082
                                           -0.7816  0.0021 -0.3747  0.0032  0.0038
                                            0.0027 -0.0135  0.0141  0.0043
                ( 59.94%)  -0.7742* H  12 s( 99.92%)p 0.00(  0.08%)
                                           -0.9991  0.0305 -0.0042  0.0248  0.0118
   195. (0.00708) BD*( 1) C   2 - C   3  
                ( 49.89%)   0.7064* C   2 s( 28.60%)p 2.49( 71.35%)d 0.00(  0.04%)
                                           -0.0003 -0.5348 -0.0048 -0.6606 -0.0018
                                           -0.4827 -0.0052  0.2100  0.0029 -0.0161
                                            0.0071  0.0055 -0.0044  0.0083
                ( 50.11%)  -0.7079* C   3 s( 28.32%)p 2.53( 71.64%)d 0.00(  0.04%)
                                           -0.0003 -0.5320 -0.0115  0.6641  0.0015
                                            0.4816  0.0032 -0.2082 -0.0013 -0.0166
                                            0.0072  0.0051 -0.0049  0.0085
   196. (0.00852) BD*( 1) C   2 - H  13  
                ( 39.89%)   0.6316* C   2 s( 21.85%)p 3.57( 78.10%)d 0.00(  0.04%)
                                            0.0002 -0.4673  0.0105  0.0043  0.0027
                                            0.1314  0.0069 -0.8738  0.0090  0.0003
                                            0.0005  0.0047  0.0006 -0.0206
                ( 60.11%)  -0.7753* H  13 s( 99.92%)p 0.00(  0.08%)
                                           -0.9991  0.0309  0.0005 -0.0049  0.0277
   197. (0.00858) BD*( 1) C   2 - H  14  
                ( 39.94%)   0.6320* C   2 s( 21.77%)p 3.59( 78.19%)d 0.00(  0.04%)
                                           -0.0002  0.4664 -0.0099  0.0889 -0.0041
                                           -0.7986  0.0026 -0.3690  0.0099 -0.0033
                                           -0.0013  0.0142 -0.0147 -0.0043
                ( 60.06%)  -0.7750* H  14 s( 99.92%)p 0.00(  0.08%)
                                            0.9993 -0.0264 -0.0033  0.0256  0.0109
   198. (0.00618) BD*( 1) C   3 - C   4  
                ( 49.92%)   0.7065* C   3 s( 28.55%)p 2.50( 71.41%)d 0.00(  0.04%)
                                           -0.0003 -0.5342 -0.0115 -0.7415 -0.0020
                                            0.3319  0.0043 -0.2326 -0.0021  0.0130
                                           -0.0089  0.0041 -0.0105  0.0078
                ( 50.08%)  -0.7077* C   4 s( 28.50%)p 2.51( 71.46%)d 0.00(  0.04%)
                                           -0.0003 -0.5338 -0.0097  0.7429 -0.0004
                                           -0.3296 -0.0019  0.2325  0.0015  0.0127
                                           -0.0089  0.0039 -0.0110  0.0080
   199. (0.00901) BD*( 1) C   3 - H  15  
                ( 39.89%)   0.6316* C   3 s( 21.53%)p 3.64( 78.42%)d 0.00(  0.04%)
                                           -0.0002  0.4639 -0.0093  0.0003 -0.0007
                                            0.1329  0.0072 -0.8755  0.0049 -0.0000
                                            0.0001 -0.0047 -0.0005  0.0205
                ( 60.11%)  -0.7753* H  15 s( 99.92%)p 0.00(  0.08%)
                                            0.9993 -0.0237  0.0002 -0.0050  0.0275
   200. (0.00894) BD*( 1) C   3 - H  16  
                ( 39.81%)   0.6309* C   3 s( 21.65%)p 3.62( 78.31%)d 0.00(  0.04%)
                                            0.0002 -0.4652  0.0102  0.0922 -0.0005
                                           -0.7995  0.0014 -0.3677  0.0093  0.0035
                                            0.0017 -0.0140  0.0144  0.0045
                ( 60.19%)  -0.7758* H  16 s( 99.92%)p 0.00(  0.08%)
                                           -0.9992  0.0295 -0.0030  0.0257  0.0110
   201. (0.00620) BD*( 1) C   4 - C   5  
                ( 49.87%)   0.7062* C   4 s( 28.59%)p 2.50( 71.36%)d 0.00(  0.04%)
                                           -0.0003 -0.5346 -0.0103 -0.6626  0.0000
                                           -0.4810 -0.0020  0.2081  0.0015 -0.0162
                                            0.0071  0.0052 -0.0046  0.0082
                ( 50.13%)  -0.7080* C   5 s( 28.43%)p 2.52( 71.52%)d 0.00(  0.04%)
                                           -0.0003 -0.5331 -0.0104  0.6651 -0.0004
                                            0.4797  0.0026 -0.2068 -0.0007 -0.0163
                                            0.0070  0.0050 -0.0050  0.0083
   202. (0.00914) BD*( 1) C   4 - H  17  
                ( 39.82%)   0.6310* C   4 s( 21.41%)p 3.67( 78.55%)d 0.00(  0.05%)
                                           -0.0002  0.4626 -0.0081  0.0923  0.0006
                                           -0.8005 -0.0019 -0.3688  0.0085 -0.0033
                                           -0.0016  0.0140 -0.0149 -0.0046
                ( 60.18%)  -0.7758* H  17 s( 99.92%)p 0.00(  0.08%)
                                            0.9995 -0.0125 -0.0032  0.0254  0.0109
   203. (0.00907) BD*( 1) C   4 - H  18  
                ( 39.80%)   0.6309* C   4 s( 21.53%)p 3.64( 78.42%)d 0.00(  0.05%)
                                            0.0002 -0.4639  0.0093  0.0009 -0.0014
                                            0.1353  0.0080 -0.8751  0.0048 -0.0000
                                            0.0003  0.0052  0.0007 -0.0206
                ( 60.20%)  -0.7759* H  18 s( 99.92%)p 0.00(  0.08%)
                                           -0.9994  0.0198  0.0002 -0.0048  0.0276
   204. (0.00612) BD*( 1) C   5 - C   6  
                ( 49.68%)   0.7049* C   5 s( 28.69%)p 2.48( 71.27%)d 0.00(  0.04%)
                                           -0.0003 -0.5356 -0.0092 -0.7411  0.0008
                                            0.3341  0.0021 -0.2277 -0.0000  0.0127
                                           -0.0085  0.0039 -0.0106  0.0078
                ( 50.32%)  -0.7093* C   6 s( 28.39%)p 2.52( 71.57%)d 0.00(  0.04%)
                                           -0.0003 -0.5327 -0.0110  0.7421  0.0013
                                           -0.3369 -0.0024  0.2269  0.0023  0.0133
                                           -0.0086  0.0042 -0.0105  0.0081
   205. (0.00927) BD*( 1) C   5 - H  19  
                ( 39.91%)   0.6318* C   5 s( 21.34%)p 3.68( 78.61%)d 0.00(  0.05%)
                                           -0.0002  0.4619 -0.0076 -0.0021 -0.0005
                                            0.1382  0.0081 -0.8758  0.0022 -0.0000
                                            0.0002 -0.0053 -0.0007  0.0207
                ( 60.09%)  -0.7751* H  19 s( 99.92%)p 0.00(  0.08%)
                                            0.9996 -0.0108 -0.0000 -0.0049  0.0273
   206. (0.00929) BD*( 1) C   5 - H  20  
                ( 39.87%)   0.6314* C   5 s( 21.56%)p 3.64( 78.39%)d 0.00(  0.05%)
                                            0.0002 -0.4643  0.0097  0.0891 -0.0006
                                           -0.7989 -0.0000 -0.3710  0.0096  0.0035
                                            0.0017 -0.0139  0.0149  0.0046
                ( 60.13%)  -0.7754* H  20 s( 99.92%)p 0.00(  0.08%)
                                           -0.9994  0.0217 -0.0027  0.0255  0.0113
   207. (0.00783) BD*( 1) C   6 - C   7  
                ( 50.03%)   0.7073* C   6 s( 28.08%)p 2.56( 71.88%)d 0.00(  0.04%)
                                            0.0003  0.5298  0.0095  0.6637 -0.0016
                                            0.4856  0.0008 -0.2062 -0.0010  0.0165
                                           -0.0071 -0.0053  0.0043 -0.0083
                ( 49.97%)  -0.7069* C   7 s( 28.65%)p 2.49( 71.31%)d 0.00(  0.04%)
                                            0.0003  0.5352  0.0058 -0.6635 -0.0029
                                           -0.4789 -0.0024  0.2085  0.0025  0.0156
                                           -0.0071 -0.0052  0.0046 -0.0083
   208. (0.00894) BD*( 1) C   6 - H  21  
                ( 39.89%)   0.6316* C   6 s( 21.61%)p 3.63( 78.35%)d 0.00(  0.04%)
                                            0.0002 -0.4647  0.0099 -0.0028 -0.0017
                                            0.1392  0.0089 -0.8741  0.0068  0.0000
                                            0.0001  0.0049  0.0004 -0.0204
                ( 60.11%)  -0.7753* H  21 s( 99.92%)p 0.00(  0.08%)
                                           -0.9994  0.0211  0.0007 -0.0053  0.0274
   209. (0.00900) BD*( 1) C   6 - H  22  
                ( 38.88%)   0.6235* C   6 s( 21.96%)p 3.55( 77.99%)d 0.00(  0.04%)
                                           -0.0001  0.4686 -0.0072  0.0904  0.0041
                                           -0.7940 -0.0020 -0.3758  0.0092 -0.0032
                                           -0.0016  0.0141 -0.0142 -0.0041
                ( 61.12%)  -0.7818* H  22 s( 99.92%)p 0.00(  0.08%)
                                            0.9995 -0.0109 -0.0060  0.0257  0.0113
   210. (0.00894) BD*( 1) C   7 - C   8  
                ( 48.93%)   0.6995* C   7 s( 28.06%)p 2.56( 71.89%)d 0.00(  0.05%)
                                           -0.0004 -0.5296 -0.0130 -0.7447 -0.0111
                                            0.3549 -0.0071 -0.1955  0.0042  0.0140
                                           -0.0073  0.0037 -0.0105  0.0088
                ( 51.07%)  -0.7146* C   8 s( 30.04%)p 2.33( 69.91%)d 0.00(  0.05%)
                                           -0.0002 -0.5479 -0.0131  0.7384 -0.0042
                                           -0.3375 -0.0102  0.1994  0.0078  0.0124
                                           -0.0084  0.0049 -0.0131  0.0085
   211. (0.00977) BD*( 1) C   7 - H  23  
                ( 39.74%)   0.6304* C   7 s( 21.45%)p 3.66( 78.50%)d 0.00(  0.04%)
                                           -0.0002  0.4631 -0.0066 -0.0210  0.0035
                                            0.1675  0.0076 -0.8697  0.0051 -0.0006
                                           -0.0001 -0.0062 -0.0012  0.0200
                ( 60.26%)  -0.7762* H  23 s( 99.92%)p 0.00(  0.08%)
                                            0.9996 -0.0090 -0.0003 -0.0052  0.0272
   212. (0.00691) BD*( 1) C   7 - H  24  
                ( 39.82%)   0.6310* C   7 s( 21.86%)p 3.57( 78.10%)d 0.00(  0.05%)
                                            0.0002 -0.4674  0.0093  0.0635 -0.0026
                                           -0.7846  0.0027 -0.4014  0.0129  0.0013
                                            0.0003 -0.0152  0.0145  0.0030
                ( 60.18%)  -0.7758* H  24 s( 99.92%)p 0.00(  0.08%)
                                           -0.9987  0.0411 -0.0020  0.0258  0.0126
   213. (0.00750) BD*( 1) C   8 - O   9  
                ( 67.56%)   0.8220* C   8 s( 21.29%)p 3.68( 78.42%)d 0.01(  0.29%)
                                            0.0000  0.4594  0.0425  0.1178  0.0018
                                           -0.7528 -0.0362 -0.4489 -0.0277 -0.0101
                                           -0.0061  0.0404 -0.0332 -0.0061
                ( 32.44%)  -0.5695* O   9 s( 31.90%)p 2.13( 68.03%)d 0.00(  0.07%)
                                           -0.0001  0.5648  0.0057 -0.0620 -0.0039
                                            0.6932  0.0057  0.4426  0.0002  0.0025
                                            0.0053  0.0221 -0.0119  0.0015
   214. (0.01514) BD*( 1) C   8 - H  25  
                ( 41.53%)   0.6444* C   8 s( 24.41%)p 3.09( 75.54%)d 0.00(  0.05%)
                                            0.0000 -0.4936  0.0217 -0.0477 -0.0068
                                            0.1970 -0.0062 -0.8450  0.0092 -0.0002
                                           -0.0007  0.0092 -0.0015 -0.0209
                ( 58.47%)  -0.7647* H  25 s( 99.92%)p 0.00(  0.08%)
                                           -0.9985  0.0461  0.0015 -0.0046  0.0283
   215. (0.01447) BD*( 1) C   8 - H  26  
                ( 41.59%)   0.6449* C   8 s( 24.45%)p 3.09( 75.50%)d 0.00(  0.05%)
                                            0.0001 -0.4943  0.0120 -0.6613  0.0084
                                           -0.5254  0.0103  0.2036 -0.0062 -0.0184
                                            0.0056  0.0080 -0.0036  0.0091
                ( 58.41%)  -0.7643* H  26 s( 99.92%)p 0.00(  0.08%)
                                           -0.9988  0.0409  0.0212  0.0184 -0.0055
   216. (0.00237) BD*( 1) O   9 - H  27  
                ( 26.72%)   0.5169* O   9 s( 22.10%)p 3.52( 77.82%)d 0.00(  0.08%)
                                            0.0002  0.4695  0.0234  0.7300  0.0209
                                           -0.4488 -0.0249  0.2069 -0.0013 -0.0101
                                            0.0180 -0.0058  0.0164 -0.0056
                ( 73.28%)  -0.8560* H  27 s( 99.59%)p 0.00(  0.41%)
                                            0.9788 -0.1945 -0.0522  0.0331 -0.0153


 NHO Directionality and "Bond Bending" (deviations from line of nuclear centers)

         [Thresholds for printing:  angular deviation  >  1.0 degree]
                                    hybrid p-character > 25.0%
                                    orbital occupancy  >  0.10e

                                Line of Centers        Hybrid 1              Hybrid 2
                                ---------------  -------------------   ------------------
                NBO               Theta   Phi    Theta   Phi    Dev    Theta   Phi    Dev
 ========================================================================================
     1. BD (   1) C   1 - C   2    73.9  335.8    73.5  334.7   1.2      --     --    --
    20. BD (   1) C   7 - C   8    76.9  334.7     --     --    --     104.3  154.7   1.2
    22. BD (   1) C   7 - H  24    62.8   93.8    63.6   94.5   1.0      --     --    --
    23. BD (   1) C   8 - O   9   121.7  276.6   120.8  278.6   1.9     57.8   95.4   1.2
    24. BD (   1) C   8 - H  25    10.5  281.9    13.4  286.0   3.0      --     --    --
    25. BD (   1) C   8 - H  26   102.0   41.2   103.4   38.3   3.2      --     --    --
    26. BD (   1) O   9 - H  27    73.3  331.5    77.0  327.8   5.1      --     --    --
    36. LP (   1) O   9             --     --    138.7  209.1   --       --     --    --
    37. LP (   2) O   9             --     --     47.5  224.0   --       --     --    --

 The molecular units found in the alpha and beta manifolds are inequivalent.
 For labelling purposes, the molecular units of the beta system will be used.


 Second Order Perturbation Theory Analysis of Fock Matrix in NBO Basis

     Threshold for printing:   0.25 kcal/mol
                                                                              E(2)  E(j)-E(i) F(i,j)
         Donor NBO (i)                     Acceptor NBO (j)                 kcal/mol   a.u.    a.u. 
 ===================================================================================================

 within unit  1
   1. BD (   1) C   1 - C   2        / 57. RY*(   2) C   3                    0.32    1.53    0.028
   1. BD (   1) C   1 - C   2        /192. BD*(   1) C   1 - H  10            0.29    1.04    0.022
   1. BD (   1) C   1 - C   2        /195. BD*(   1) C   2 - C   3            0.49    1.01    0.028
   1. BD (   1) C   1 - C   2        /196. BD*(   1) C   2 - H  13            0.29    1.05    0.022
   1. BD (   1) C   1 - C   2        /197. BD*(   1) C   2 - H  14            0.29    1.05    0.022
   1. BD (   1) C   1 - C   2        /198. BD*(   1) C   3 - C   4            1.05    1.02    0.041
   2. BD (   1) C   1 - H  10        /195. BD*(   1) C   2 - C   3            1.57    0.90    0.048
   3. BD (   1) C   1 - H  11        /196. BD*(   1) C   2 - H  13            1.44    0.94    0.047
   4. BD (   1) C   1 - H  12        /197. BD*(   1) C   2 - H  14            1.45    0.94    0.047
   5. BD (   1) C   2 - C   3        / 38. RY*(   1) C   1                    0.51    1.42    0.034
   5. BD (   1) C   2 - C   3        / 67. RY*(   3) C   4                    0.26    1.55    0.025
   5. BD (   1) C   2 - C   3        /191. BD*(   1) C   1 - C   2            0.43    0.99    0.026
   5. BD (   1) C   2 - C   3        /192. BD*(   1) C   1 - H  10            0.84    1.03    0.037
   5. BD (   1) C   2 - C   3        /196. BD*(   1) C   2 - H  13            0.30    1.04    0.022
   5. BD (   1) C   2 - C   3        /197. BD*(   1) C   2 - H  14            0.30    1.04    0.022
   5. BD (   1) C   2 - C   3        /198. BD*(   1) C   3 - C   4            0.55    1.00    0.030
   5. BD (   1) C   2 - C   3        /199. BD*(   1) C   3 - H  15            0.30    1.04    0.022
   5. BD (   1) C   2 - C   3        /200. BD*(   1) C   3 - H  16            0.31    1.04    0.023
   5. BD (   1) C   2 - C   3        /201. BD*(   1) C   4 - C   5            1.00    1.00    0.040
   6. BD (   1) C   2 - H  13        /193. BD*(   1) C   1 - H  11            1.59    0.92    0.048
   6. BD (   1) C   2 - H  13        /199. BD*(   1) C   3 - H  15            1.57    0.92    0.048
   7. BD (   1) C   2 - H  14        / 58. RY*(   3) C   3                    0.25    1.51    0.025
   7. BD (   1) C   2 - H  14        /194. BD*(   1) C   1 - H  12            1.59    0.92    0.048
   7. BD (   1) C   2 - H  14        /200. BD*(   1) C   3 - H  16            1.56    0.93    0.048
   8. BD (   1) C   3 - C   4        / 47. RY*(   1) C   2                    0.48    1.41    0.033
   8. BD (   1) C   3 - C   4        / 74. RY*(   1) C   5                    0.27    1.40    0.025
   8. BD (   1) C   3 - C   4        /191. BD*(   1) C   1 - C   2            1.05    0.99    0.041
   8. BD (   1) C   3 - C   4        /195. BD*(   1) C   2 - C   3            0.52    0.99    0.029
   8. BD (   1) C   3 - C   4        /199. BD*(   1) C   3 - H  15            0.33    1.03    0.023
   8. BD (   1) C   3 - C   4        /200. BD*(   1) C   3 - H  16            0.33    1.04    0.023
   8. BD (   1) C   3 - C   4        /201. BD*(   1) C   4 - C   5            0.58    1.00    0.030
   8. BD (   1) C   3 - C   4        /202. BD*(   1) C   4 - H  17            0.31    1.03    0.023
   8. BD (   1) C   3 - C   4        /203. BD*(   1) C   4 - H  18            0.32    1.03    0.023
   8. BD (   1) C   3 - C   4        /204. BD*(   1) C   5 - C   6            0.98    1.01    0.040
   9. BD (   1) C   3 - H  15        /196. BD*(   1) C   2 - H  13            1.53    0.92    0.048
   9. BD (   1) C   3 - H  15        /203. BD*(   1) C   4 - H  18            1.56    0.92    0.048
  10. BD (   1) C   3 - H  16        / 66. RY*(   2) C   4                    0.26    1.49    0.025
  10. BD (   1) C   3 - H  16        /197. BD*(   1) C   2 - H  14            1.54    0.92    0.048
  10. BD (   1) C   3 - H  16        /202. BD*(   1) C   4 - H  17            1.57    0.92    0.048
  11. BD (   1) C   4 - C   5        / 57. RY*(   2) C   3                    0.32    1.52    0.028
  11. BD (   1) C   4 - C   5        / 84. RY*(   2) C   6                    0.28    1.54    0.026
  11. BD (   1) C   4 - C   5        /195. BD*(   1) C   2 - C   3            1.04    0.99    0.041
  11. BD (   1) C   4 - C   5        /198. BD*(   1) C   3 - C   4            0.58    1.00    0.031
  11. BD (   1) C   4 - C   5        /202. BD*(   1) C   4 - H  17            0.32    1.03    0.023
  11. BD (   1) C   4 - C   5        /203. BD*(   1) C   4 - H  18            0.33    1.03    0.023
  11. BD (   1) C   4 - C   5        /204. BD*(   1) C   5 - C   6            0.59    1.01    0.031
  11. BD (   1) C   4 - C   5        /205. BD*(   1) C   5 - H  19            0.31    1.03    0.023
  11. BD (   1) C   4 - C   5        /206. BD*(   1) C   5 - H  20            0.32    1.03    0.023
  11. BD (   1) C   4 - C   5        /207. BD*(   1) C   6 - C   7            1.02    1.00    0.040
  12. BD (   1) C   4 - H  17        / 58. RY*(   3) C   3                    0.26    1.51    0.025
  12. BD (   1) C   4 - H  17        /200. BD*(   1) C   3 - H  16            1.56    0.92    0.048
  12. BD (   1) C   4 - H  17        /206. BD*(   1) C   5 - H  20            1.57    0.92    0.048
  13. BD (   1) C   4 - H  18        /199. BD*(   1) C   3 - H  15            1.57    0.92    0.048
  13. BD (   1) C   4 - H  18        /205. BD*(   1) C   5 - H  19            1.58    0.91    0.048
  14. BD (   1) C   5 - C   6        / 67. RY*(   3) C   4                    0.26    1.54    0.025
  14. BD (   1) C   5 - C   6        / 93. RY*(   2) C   7                    0.47    1.44    0.033
  14. BD (   1) C   5 - C   6        /198. BD*(   1) C   3 - C   4            1.04    1.00    0.041
  14. BD (   1) C   5 - C   6        /201. BD*(   1) C   4 - C   5            0.59    1.00    0.031
  14. BD (   1) C   5 - C   6        /205. BD*(   1) C   5 - H  19            0.32    1.02    0.023
  14. BD (   1) C   5 - C   6        /206. BD*(   1) C   5 - H  20            0.33    1.03    0.023
  14. BD (   1) C   5 - C   6        /207. BD*(   1) C   6 - C   7            0.55    1.00    0.030
  14. BD (   1) C   5 - C   6        /208. BD*(   1) C   6 - H  21            0.32    1.03    0.023
  14. BD (   1) C   5 - C   6        /209. BD*(   1) C   6 - H  22            0.31    1.04    0.023
  14. BD (   1) C   5 - C   6        /210. BD*(   1) C   7 - C   8            1.04    1.00    0.041
  15. BD (   1) C   5 - H  19        /203. BD*(   1) C   4 - H  18            1.57    0.92    0.048
  15. BD (   1) C   5 - H  19        /208. BD*(   1) C   6 - H  21            1.57    0.92    0.048
  16. BD (   1) C   5 - H  20        / 84. RY*(   2) C   6                    0.31    1.43    0.027
  16. BD (   1) C   5 - H  20        /202. BD*(   1) C   4 - H  17            1.58    0.91    0.048
  16. BD (   1) C   5 - H  20        /209. BD*(   1) C   6 - H  22            1.52    0.93    0.048
  17. BD (   1) C   6 - C   7        / 76. RY*(   3) C   5                    0.28    1.55    0.027
  17. BD (   1) C   6 - C   7        /101. RY*(   1) C   8                    0.27    1.39    0.025
  17. BD (   1) C   6 - C   7        /102. RY*(   2) C   8                    0.29    1.72    0.028
  17. BD (   1) C   6 - C   7        /201. BD*(   1) C   4 - C   5            1.05    1.00    0.041
  17. BD (   1) C   6 - C   7        /204. BD*(   1) C   5 - C   6            0.55    1.00    0.030
  17. BD (   1) C   6 - C   7        /208. BD*(   1) C   6 - H  21            0.32    1.03    0.023
  17. BD (   1) C   6 - C   7        /209. BD*(   1) C   6 - H  22            0.33    1.04    0.023
  17. BD (   1) C   6 - C   7        /210. BD*(   1) C   7 - C   8            0.49    1.00    0.028
  17. BD (   1) C   6 - C   7        /211. BD*(   1) C   7 - H  23            0.30    1.03    0.022
  17. BD (   1) C   6 - C   7        /212. BD*(   1) C   7 - H  24            0.34    1.04    0.024
  17. BD (   1) C   6 - C   7        /215. BD*(   1) C   8 - H  26            0.75    1.04    0.035
  18. BD (   1) C   6 - H  21        /205. BD*(   1) C   5 - H  19            1.61    0.91    0.048
  18. BD (   1) C   6 - H  21        /211. BD*(   1) C   7 - H  23            1.60    0.91    0.048
  19. BD (   1) C   6 - H  22        / 92. RY*(   1) C   7                    0.31    1.38    0.026
  19. BD (   1) C   6 - H  22        /206. BD*(   1) C   5 - H  20            1.61    0.91    0.048
  19. BD (   1) C   6 - H  22        /212. BD*(   1) C   7 - H  24            1.61    0.92    0.049
  20. BD (   1) C   7 - C   8        / 83. RY*(   1) C   6                    0.35    1.38    0.028
  20. BD (   1) C   7 - C   8        /110. RY*(   1) O   9                    0.32    1.93    0.032
  20. BD (   1) C   7 - C   8        /204. BD*(   1) C   5 - C   6            1.05    1.01    0.041
  20. BD (   1) C   7 - C   8        /207. BD*(   1) C   6 - C   7            0.60    1.01    0.031
  20. BD (   1) C   7 - C   8        /211. BD*(   1) C   7 - H  23            0.32    1.04    0.023
  20. BD (   1) C   7 - C   8        /212. BD*(   1) C   7 - H  24            0.36    1.05    0.025
  20. BD (   1) C   7 - C   8        /215. BD*(   1) C   8 - H  26            0.29    1.05    0.022
  20. BD (   1) C   7 - C   8        /216. BD*(   1) O   9 - H  27            0.85    1.04    0.038
  21. BD (   1) C   7 - H  23        /208. BD*(   1) C   6 - H  21            1.56    0.92    0.048
  21. BD (   1) C   7 - H  23        /213. BD*(   1) C   8 - O   9            0.34    0.79    0.021
  21. BD (   1) C   7 - H  23        /214. BD*(   1) C   8 - H  25            1.51    0.93    0.047
  22. BD (   1) C   7 - H  24        /209. BD*(   1) C   6 - H  22            1.51    0.94    0.047
  22. BD (   1) C   7 - H  24        /213. BD*(   1) C   8 - O   9            2.06    0.79    0.051
  23. BD (   1) C   8 - O   9        /187. RY*(   1) H  27                    0.46    1.34    0.031
  23. BD (   1) C   8 - O   9        /212. BD*(   1) C   7 - H  24            0.77    1.25    0.039
  24. BD (   1) C   8 - H  25        / 92. RY*(   1) C   7                    0.26    1.39    0.024
  24. BD (   1) C   8 - H  25        /111. RY*(   2) O   9                    0.36    1.68    0.031
  24. BD (   1) C   8 - H  25        /211. BD*(   1) C   7 - H  23            1.63    0.93    0.049
  25. BD (   1) C   8 - H  26        /207. BD*(   1) C   6 - C   7            1.78    0.90    0.051
  26. BD (   1) O   9 - H  27        /103. RY*(   3) C   8                    0.61    1.74    0.041
  26. BD (   1) O   9 - H  27        /210. BD*(   1) C   7 - C   8            1.36    1.10    0.049
  27. CR (   1) C   1                / 47. RY*(   1) C   2                    0.30   10.90    0.072
  27. CR (   1) C   1                /119. RY*(   1) H  10                    0.38   10.42    0.079
  27. CR (   1) C   1                /123. RY*(   1) H  11                    0.39   10.42    0.080
  27. CR (   1) C   1                /127. RY*(   1) H  12                    0.40   10.42    0.081
  28. CR (   1) C   2                / 40. RY*(   3) C   1                    0.60   10.61    0.100
  28. CR (   1) C   2                / 56. RY*(   1) C   3                    0.40   10.86    0.083
  28. CR (   1) C   2                / 59. RY*(   4) C   3                    0.28   10.80    0.069
  28. CR (   1) C   2                /131. RY*(   1) H  13                    0.38   10.41    0.079
  28. CR (   1) C   2                /135. RY*(   1) H  14                    0.36   10.41    0.078
  29. CR (   1) C   3                / 50. RY*(   4) C   2                    0.38   10.77    0.080
  29. CR (   1) C   3                / 65. RY*(   1) C   4                    0.35   10.87    0.078
  29. CR (   1) C   3                / 68. RY*(   4) C   4                    0.29   10.82    0.071
  29. CR (   1) C   3                /139. RY*(   1) H  15                    0.36   10.43    0.077
  29. CR (   1) C   3                /143. RY*(   1) H  16                    0.38   10.42    0.079
  30. CR (   1) C   4                / 56. RY*(   1) C   3                    0.33   10.85    0.075
  30. CR (   1) C   4                / 59. RY*(   4) C   3                    0.34   10.79    0.077
  30. CR (   1) C   4                / 74. RY*(   1) C   5                    0.32   10.87    0.075
  30. CR (   1) C   4                / 77. RY*(   4) C   5                    0.31   10.83    0.073
  30. CR (   1) C   4                /147. RY*(   1) H  17                    0.32   10.44    0.073
  30. CR (   1) C   4                /151. RY*(   1) H  18                    0.35   10.43    0.076
  31. CR (   1) C   5                / 65. RY*(   1) C   4                    0.34   10.87    0.077
  31. CR (   1) C   5                / 68. RY*(   4) C   4                    0.30   10.82    0.072
  31. CR (   1) C   5                / 83. RY*(   1) C   6                    0.31   10.85    0.074
  31. CR (   1) C   5                / 86. RY*(   4) C   6                    0.33   10.82    0.076
  31. CR (   1) C   5                /155. RY*(   1) H  19                    0.31   10.44    0.072
  31. CR (   1) C   5                /159. RY*(   1) H  20                    0.35   10.43    0.076
  32. CR (   1) C   6                / 74. RY*(   1) C   5                    0.35   10.87    0.077
  32. CR (   1) C   6                / 77. RY*(   4) C   5                    0.29   10.82    0.071
  32. CR (   1) C   6                / 94. RY*(   3) C   7                    0.42   10.77    0.084
  32. CR (   1) C   6                /163. RY*(   1) H  21                    0.36   10.43    0.077
  32. CR (   1) C   6                /167. RY*(   1) H  22                    0.35   10.45    0.076
  33. CR (   1) C   7                / 83. RY*(   1) C   6                    0.34   10.85    0.076
  33. CR (   1) C   7                / 86. RY*(   4) C   6                    0.27   10.82    0.068
  33. CR (   1) C   7                /101. RY*(   1) C   8                    0.27   10.86    0.069
  33. CR (   1) C   7                /171. RY*(   1) H  23                    0.31   10.43    0.072
  33. CR (   1) C   7                /175. RY*(   1) H  24                    0.39   10.41    0.080
  34. CR (   1) C   8                / 95. RY*(   4) C   7                    0.29   11.07    0.072
  34. CR (   1) C   8                /179. RY*(   1) H  25                    0.40   10.44    0.082
  34. CR (   1) C   8                /183. RY*(   1) H  26                    0.36   10.43    0.078
  34. CR (   1) C   8                /213. BD*(   1) C   8 - O   9            0.48   10.43    0.089
  35. CR (   1) O   9                /101. RY*(   1) C   8                    0.46   19.73    0.120
  35. CR (   1) O   9                /103. RY*(   3) C   8                    0.51   19.98    0.127
  36. LP (   1) O   9                /101. RY*(   1) C   8                    0.67    1.35    0.038
  36. LP (   1) O   9                /102. RY*(   2) C   8                    0.30    1.68    0.029
  36. LP (   1) O   9                /189. RY*(   3) H  27                    0.35    2.24    0.035
  36. LP (   1) O   9                /210. BD*(   1) C   7 - C   8            0.47    0.96    0.027
  36. LP (   1) O   9                /212. BD*(   1) C   7 - H  24            0.29    1.00    0.022
  36. LP (   1) O   9                /214. BD*(   1) C   8 - H  25            0.93    1.00    0.039
  36. LP (   1) O   9                /215. BD*(   1) C   8 - H  26            0.39    1.00    0.025
  37. LP (   2) O   9                /104. RY*(   4) C   8                    0.44    2.34    0.041
  37. LP (   2) O   9                /188. RY*(   2) H  27                    0.99    1.95    0.056
  37. LP (   2) O   9                /214. BD*(   1) C   8 - H  25            2.86    0.73    0.058
  37. LP (   2) O   9                /215. BD*(   1) C   8 - H  26            3.90    0.73    0.068


 Natural Bond Orbitals (Summary):

                                                            Principal Delocalizations
           NBO                        Occupancy    Energy   (geminal,vicinal,remote)
 ====================================================================================
 Molecular unit  1  (C8H18O)
     1. BD (   1) C   1 - C   2          0.99429    -0.46089  198(v),195(g),57(v),192(g)
                                                    196(g),197(g)
     2. BD (   1) C   1 - H  10          0.99462    -0.35738  195(v)
     3. BD (   1) C   1 - H  11          0.99453    -0.35473  196(v)
     4. BD (   1) C   1 - H  12          0.99451    -0.35445  197(v)
     5. BD (   1) C   2 - C   3          0.99036    -0.44998  201(v),192(v),198(g),38(v)
                                                    191(g),200(g),199(g),196(g)
                                                    197(g),67(v)
     6. BD (   1) C   2 - H  13          0.98839    -0.33909  193(v),199(v)
     7. BD (   1) C   2 - H  14          0.98843    -0.33944  194(v),200(v),58(v)
     8. BD (   1) C   3 - C   4          0.98991    -0.44755  191(v),204(v),201(g),195(g)
                                                    47(v),200(g),199(g),203(g)
                                                    202(g),74(v)
     9. BD (   1) C   3 - H  15          0.98840    -0.33382  203(v),196(v)
    10. BD (   1) C   3 - H  16          0.98837    -0.33334  202(v),197(v),66(v)
    11. BD (   1) C   4 - C   5          0.98980    -0.44564  195(v),207(v),204(g),198(g)
                                                    203(g),202(g),57(v),206(g)
                                                    205(g),84(v)
    12. BD (   1) C   4 - H  17          0.98843    -0.33333  206(v),200(v),58(v)
    13. BD (   1) C   4 - H  18          0.98840    -0.33322  205(v),199(v)
    14. BD (   1) C   5 - C   6          0.98973    -0.44289  198(v),210(v),201(g),207(g)
                                                    93(v),206(g),205(g),208(g)
                                                    209(g),67(v)
    15. BD (   1) C   5 - H  19          0.98846    -0.33241  203(v),208(v)
    16. BD (   1) C   5 - H  20          0.98875    -0.33178  202(v),209(v),84(v)
    17. BD (   1) C   6 - C   7          0.98991    -0.44124  201(v),215(v),204(g),210(g)
                                                    212(g),209(g),208(g),211(g)
                                                    102(v),76(v),101(v)
    18. BD (   1) C   6 - H  21          0.98832    -0.32702  205(v),211(v)
    19. BD (   1) C   6 - H  22          0.98786    -0.32381  212(v),206(v),92(v)
    20. BD (   1) C   7 - C   8          0.99074    -0.45193  204(v),216(v),207(g),212(g)
                                                    83(v),110(v),211(g),215(g)
    21. BD (   1) C   7 - H  23          0.98786    -0.33019  208(v),214(v),213(v)
    22. BD (   1) C   7 - H  24          0.98757    -0.33335  213(v),209(v)
    23. BD (   1) C   8 - O   9          0.99700    -0.65501  212(v),187(v)
    24. BD (   1) C   8 - H  25          0.99313    -0.34247  211(v),111(v),92(v)
    25. BD (   1) C   8 - H  26          0.99342    -0.34346  207(v)
    26. BD (   1) O   9 - H  27          0.99440    -0.54125  210(v),103(v)
    27. CR (   1) C   1                  0.99961    -9.93403  127(v),123(v),119(v),47(v)
    28. CR (   1) C   2                  0.99955    -9.92728  40(v),56(v),131(v),135(v)
                                                    59(v)
    29. CR (   1) C   3                  0.99955    -9.91847  143(v),50(v),139(v),65(v)
                                                    68(v)
    30. CR (   1) C   4                  0.99955    -9.91808  151(v),59(v),56(v),74(v)
                                                    147(v),77(v)
    31. CR (   1) C   5                  0.99955    -9.91639  159(v),65(v),86(v),83(v)
                                                    155(v),68(v)
    32. CR (   1) C   6                  0.99955    -9.91035  94(v),163(v),167(v),74(v)
                                                    77(v)
    33. CR (   1) C   7                  0.99954    -9.91379  175(v),83(v),171(v),101(v)
                                                    86(v)
    34. CR (   1) C   8                  0.99953    -9.96875  213(g),179(v),183(v),95(v)
    35. CR (   1) O   9                  0.99987   -18.78292  103(v),101(v)
    36. LP (   1) O   9                  0.98895    -0.40390  214(v),101(v),210(v),215(v)
                                                    189(v),102(v),212(r)
    37. LP (   2) O   9                  0.97777    -0.13312  215(v),214(v),188(v),104(v)
    38. RY*(   1) C   1                  0.00141     0.96810   
    39. RY*(   2) C   1                  0.00057     1.26064   
    40. RY*(   3) C   1                  0.00028     0.68615   
    41. RY*(   4) C   1                  0.00010     1.12350   
    42. RY*(   5) C   1                  0.00001     2.21255   
    43. RY*(   6) C   1                  0.00000     2.07275   
    44. RY*(   7) C   1                  0.00000     2.26355   
    45. RY*(   8) C   1                  0.00000     2.16669   
    46. RY*(   9) C   1                  0.00000     2.33789   
    47. RY*(   1) C   2                  0.00167     0.96122   
    48. RY*(   2) C   2                  0.00129     1.16117   
    49. RY*(   3) C   2                  0.00058     1.11718   
    50. RY*(   4) C   2                  0.00031     0.85020   
    51. RY*(   5) C   2                  0.00017     2.16927   
    52. RY*(   6) C   2                  0.00008     2.07475   
    53. RY*(   7) C   2                  0.00004     2.26645   
    54. RY*(   8) C   2                  0.00000     2.32202   
    55. RY*(   9) C   2                  0.00000     2.32362   
    56. RY*(   1) C   3                  0.00171     0.93524   
    57. RY*(   2) C   3                  0.00150     1.07002   
    58. RY*(   3) C   3                  0.00143     1.17219   
    59. RY*(   4) C   3                  0.00029     0.86918   
    60. RY*(   5) C   3                  0.00017     2.18031   
    61. RY*(   6) C   3                  0.00007     2.23390   
    62. RY*(   7) C   3                  0.00003     2.33821   
    63. RY*(   8) C   3                  0.00000     2.34079   
    64. RY*(   9) C   3                  0.00000     2.34557   
    65. RY*(   1) C   4                  0.00167     0.95201   
    66. RY*(   2) C   4                  0.00153     1.15277   
    67. RY*(   3) C   4                  0.00145     1.09976   
    68. RY*(   4) C   4                  0.00028     0.90437   
    69. RY*(   5) C   4                  0.00018     2.18599   
    70. RY*(   6) C   4                  0.00006     2.23174   
    71. RY*(   7) C   4                  0.00003     2.34444   
    72. RY*(   8) C   4                  0.00000     2.34796   
    73. RY*(   9) C   4                  0.00000     2.35069   
    74. RY*(   1) C   5                  0.00164     0.95539   
    75. RY*(   2) C   5                  0.00152     1.15182   
    76. RY*(   3) C   5                  0.00141     1.11358   
    77. RY*(   4) C   5                  0.00025     0.90697   
    78. RY*(   5) C   5                  0.00018     2.18956   
    79. RY*(   6) C   5                  0.00007     2.22778   
    80. RY*(   7) C   5                  0.00003     2.34707   
    81. RY*(   8) C   5                  0.00000     2.34336   
    82. RY*(   9) C   5                  0.00000     2.35630   
    83. RY*(   1) C   6                  0.00222     0.93239   
    84. RY*(   2) C   6                  0.00166     1.09501   
    85. RY*(   3) C   6                  0.00149     1.11319   
    86. RY*(   4) C   6                  0.00026     0.90705   
    87. RY*(   5) C   6                  0.00017     2.18389   
    88. RY*(   6) C   6                  0.00008     2.30666   
    89. RY*(   7) C   6                  0.00004     2.35041   
    90. RY*(   8) C   6                  0.00000     2.36088   
    91. RY*(   9) C   6                  0.00000     2.35832   
    92. RY*(   1) C   7                  0.00211     1.05131   
    93. RY*(   2) C   7                  0.00172     0.99306   
    94. RY*(   3) C   7                  0.00062     0.85723   
    95. RY*(   4) C   7                  0.00053     1.10104   
    96. RY*(   5) C   7                  0.00014     2.15803   
    97. RY*(   6) C   7                  0.00011     2.23405   
    98. RY*(   7) C   7                  0.00007     2.32530   
    99. RY*(   8) C   7                  0.00001     2.33732   
   100. RY*(   9) C   7                  0.00001     2.38449   
   101. RY*(   1) C   8                  0.00218     0.94751   
   102. RY*(   2) C   8                  0.00125     1.27959   
   103. RY*(   3) C   8                  0.00109     1.20170   
   104. RY*(   4) C   8                  0.00067     2.20211   
   105. RY*(   5) C   8                  0.00039     1.58851   
   106. RY*(   6) C   8                  0.00012     2.04933   
   107. RY*(   7) C   8                  0.00006     1.53795   
   108. RY*(   8) C   8                  0.00000     1.89744   
   109. RY*(   9) C   8                  0.00001     2.30502   
   110. RY*(   1) O   9                  0.00078     1.48098   
   111. RY*(   2) O   9                  0.00074     1.34172   
   112. RY*(   3) O   9                  0.00005     1.73333   
   113. RY*(   4) O   9                  0.00001     1.35854   
   114. RY*(   5) O   9                  0.00000     2.99359   
   115. RY*(   6) O   9                  0.00000     3.08714   
   116. RY*(   7) O   9                  0.00001     3.11915   
   117. RY*(   8) O   9                  0.00000     3.14562   
   118. RY*(   9) O   9                  0.00000     2.82834   
   119. RY*(   1) H  10                  0.00095     0.48290   
   120. RY*(   2) H  10                  0.00011     1.90428   
   121. RY*(   3) H  10                  0.00006     1.94429   
   122. RY*(   4) H  10                  0.00002     2.36280   
   123. RY*(   1) H  11                  0.00116     0.48739   
   124. RY*(   2) H  11                  0.00011     1.91687   
   125. RY*(   3) H  11                  0.00006     1.92847   
   126. RY*(   4) H  11                  0.00002     2.38709   
   127. RY*(   1) H  12                  0.00117     0.48639   
   128. RY*(   2) H  12                  0.00011     1.91729   
   129. RY*(   3) H  12                  0.00006     1.92884   
   130. RY*(   4) H  12                  0.00002     2.38884   
   131. RY*(   1) H  13                  0.00197     0.48625   
   132. RY*(   2) H  13                  0.00009     1.96106   
   133. RY*(   3) H  13                  0.00006     1.93571   
   134. RY*(   4) H  13                  0.00002     2.46531   
   135. RY*(   1) H  14                  0.00191     0.48769   
   136. RY*(   2) H  14                  0.00009     1.96082   
   137. RY*(   3) H  14                  0.00007     1.93442   
   138. RY*(   4) H  14                  0.00002     2.46322   
   139. RY*(   1) H  15                  0.00198     0.50835   
   140. RY*(   2) H  15                  0.00009     1.96953   
   141. RY*(   3) H  15                  0.00006     1.99349   
   142. RY*(   4) H  15                  0.00002     2.47397   
   143. RY*(   1) H  16                  0.00208     0.50630   
   144. RY*(   2) H  16                  0.00009     1.97000   
   145. RY*(   3) H  16                  0.00006     1.99441   
   146. RY*(   4) H  16                  0.00002     2.47697   
   147. RY*(   1) H  17                  0.00178     0.52167   
   148. RY*(   2) H  17                  0.00010     1.97189   
   149. RY*(   3) H  17                  0.00007     2.00471   
   150. RY*(   4) H  17                  0.00002     2.47432   
   151. RY*(   1) H  18                  0.00192     0.51644   
   152. RY*(   2) H  18                  0.00009     1.97206   
   153. RY*(   3) H  18                  0.00007     2.00671   
   154. RY*(   4) H  18                  0.00002     2.47686   
   155. RY*(   1) H  19                  0.00172     0.52725   
   156. RY*(   2) H  19                  0.00010     1.97204   
   157. RY*(   3) H  19                  0.00007     2.00600   
   158. RY*(   4) H  19                  0.00002     2.47403   
   159. RY*(   1) H  20                  0.00203     0.51408   
   160. RY*(   2) H  20                  0.00009     1.97181   
   161. RY*(   3) H  20                  0.00007     2.00858   
   162. RY*(   4) H  20                  0.00002     2.47949   
   163. RY*(   1) H  21                  0.00199     0.52170   
   164. RY*(   2) H  21                  0.00009     1.97924   
   165. RY*(   3) H  21                  0.00007     2.01004   
   166. RY*(   4) H  21                  0.00002     2.47663   
   167. RY*(   1) H  22                  0.00230     0.53555   
   168. RY*(   2) H  22                  0.00009     1.98953   
   169. RY*(   3) H  22                  0.00008     2.00395   
   170. RY*(   4) H  22                  0.00003     2.50570   
   171. RY*(   1) H  23                  0.00227     0.51397   
   172. RY*(   2) H  23                  0.00009     2.02548   
   173. RY*(   3) H  23                  0.00007     1.95039   
   174. RY*(   4) H  23                  0.00002     2.46487   
   175. RY*(   1) H  24                  0.00173     0.50093   
   176. RY*(   2) H  24                  0.00010     1.96228   
   177. RY*(   3) H  24                  0.00007     1.97260   
   178. RY*(   4) H  24                  0.00002     2.47700   
   179. RY*(   1) H  25                  0.00216     0.47554   
   180. RY*(   2) H  25                  0.00011     1.96076   
   181. RY*(   3) H  25                  0.00006     2.04079   
   182. RY*(   4) H  25                  0.00001     2.37519   
   183. RY*(   1) H  26                  0.00193     0.45951   
   184. RY*(   2) H  26                  0.00011     1.93243   
   185. RY*(   3) H  26                  0.00006     2.05141   
   186. RY*(   4) H  26                  0.00002     2.36280   
   187. RY*(   1) H  27                  0.00159     0.68402   
   188. RY*(   2) H  27                  0.00071     1.81237   
   189. RY*(   3) H  27                  0.00035     1.83636   
   190. RY*(   4) H  27                  0.00001     2.54821   
   191. BD*(   1) C   1 - C   2          0.00352     0.53807   
   192. BD*(   1) C   1 - H  10          0.00281     0.57973   
   193. BD*(   1) C   1 - H  11          0.00466     0.57629   
   194. BD*(   1) C   1 - H  12          0.00464     0.57744   
   195. BD*(   1) C   2 - C   3          0.00708     0.54653   
   196. BD*(   1) C   2 - H  13          0.00852     0.58809   
   197. BD*(   1) C   2 - H  14          0.00858     0.58601   
   198. BD*(   1) C   3 - C   4          0.00618     0.55422   
   199. BD*(   1) C   3 - H  15          0.00901     0.58528   
   200. BD*(   1) C   3 - H  16          0.00894     0.58837   
   201. BD*(   1) C   4 - C   5          0.00620     0.55472   
   202. BD*(   1) C   4 - H  17          0.00914     0.58257   
   203. BD*(   1) C   4 - H  18          0.00907     0.58602   
   204. BD*(   1) C   5 - C   6          0.00612     0.55956   
   205. BD*(   1) C   5 - H  19          0.00927     0.58092   
   206. BD*(   1) C   5 - H  20          0.00929     0.58805   
   207. BD*(   1) C   6 - C   7          0.00783     0.55565   
   208. BD*(   1) C   6 - H  21          0.00894     0.59190   
   209. BD*(   1) C   6 - H  22          0.00900     0.60171   
   210. BD*(   1) C   7 - C   8          0.00894     0.55967   
   211. BD*(   1) C   7 - H  23          0.00977     0.58479   
   212. BD*(   1) C   7 - H  24          0.00691     0.59716   
   213. BD*(   1) C   8 - O   9          0.00750     0.45941   
   214. BD*(   1) C   8 - H  25          0.01514     0.59523   
   215. BD*(   1) C   8 - H  26          0.01447     0.59741   
   216. BD*(   1) O   9 - H  27          0.00237     0.58887   
       -------------------------------
              Total Lewis   36.71863  ( 99.2395%)
        Valence non-Lewis    0.20390  (  0.5511%)
        Rydberg non-Lewis    0.07748  (  0.2094%)
       -------------------------------
            Total unit  1   37.00000  (100.0000%)
           Charge unit  1    0.00000
 Unable to Open any file for archive entry.
 1\1\GINC-COMPUTE-0-14\SP\UB3LYP\def2SVP\C8H18O1(1-,2)\ZAHRT2\09-Jan-20
 21\0\\# b3lyp/def2svp geom=NewRedundant pop=NBO\\4\\-1,2\C,0,4.6629880
 652,-0.5356247938,-0.1335441364\C,0,3.3763934229,0.1798189555,-0.54232
 67536\C,0,2.1194109408,-0.421584986,0.0886205828\C,0,0.8265447368,0.28
 6950061,-0.3154041566\C,0,-0.4300185805,-0.3132123252,0.3154874149\C,0
 ,-1.7204278178,0.3911850918,-0.1012277003\C,0,-2.9758258241,-0.2104976
 537,0.5302605777\C,0,-4.2658542542,0.4443764508,0.0624388482\O,0,-4.39
 710075,0.2381547739,-1.3315973942\H,0,5.5494891611,-0.0803689152,-0.60
 29889045\H,0,4.6385400515,-1.5984702569,-0.4270319492\H,0,4.8087452027
 ,-0.500635567,0.9591387466\H,0,3.4429553889,1.2483556891,-0.268229616\
 H,0,3.2739383129,0.1592550817,-1.6424570546\H,0,2.050513889,-1.4910153
 111,-0.1845591401\H,0,2.218885233,-0.4010165852,1.1899496994\H,0,0.725
 6955172,0.2650169099,-1.416128268\H,0,0.8962076062,1.3565326812,-0.043
 5121268\H,0,-0.4968882644,-1.3836844348,0.0470660406\H,0,-0.333726423,
 -0.2871820488,1.4170864614\H,0,-1.6565610642,1.4628278315,0.1655829082
 \H,0,-1.8283624254,0.3562557231,-1.1978177416\H,0,-3.0295904681,-1.287
 8293787,0.2929013354\H,0,-2.9223788087,-0.1337055153,1.6308750552\H,0,
 -4.2377588375,1.5269621843,0.3081338458\H,0,-5.1229044844,0.0090569274
 ,0.6162383671\H,0,-5.1729095259,0.7200794105,-1.6417343118\\Version=ES
 64L-G16RevC.01\State=2-A\HF=-390.5370554\S2=0.750381\S2-1=0.\S2A=0.75\
 RMSD=5.226e-09\Dipole=0.6082101,-0.1091518,0.3043439\Quadrupole=-32.83
 55921,17.481781,15.353811,3.677575,-3.8164579,0.1517688\PG=C01 [X(C8H1
 8O1)]\\@
 The archive entry for this job was punched.


 OPTIMIST - A PESSIMIST WHO LACKS EXPERIENCE
 File lengths (MBytes):  RWF=     49 Int=      0 D2E=      0 Chk=      4 Scr=      1
 Normal termination of Gaussian 16
