# Supplementary material for: Machine-Learning-Guided Discovery of Electrochemical Reactions
Source: J Am Chem Soc. 2022 Dec 2;144(49):22599–610. doi: 10.1021/jacs.2c08997 (PMC9756344; doi:10.1021/jacs.2c08997)
Supplement: Supplementary file 3 — ja2c08997_si_003.zip [file ja2c08997_si_003.zip › Oxidation Site Selectivity/Rlogs_notimes/9.log]

 Entering Gaussian System, Link 0=g16
 Input=9.com
 Output=9.log
 Initial command:
  
 Copyright (c) 1988-2019, Gaussian, Inc.  All Rights Reserved.
  
 This is part of the Gaussian(R) 16 program.  It is based on
 the Gaussian(R) 09 system (copyright 2009, Gaussian, Inc.),
 the Gaussian(R) 03 system (copyright 2003, Gaussian, Inc.),
 the Gaussian(R) 98 system (copyright 1998, Gaussian, Inc.),
 the Gaussian(R) 94 system (copyright 1995, Gaussian, Inc.),
 the Gaussian 92(TM) system (copyright 1992, Gaussian, Inc.),
 the Gaussian 90(TM) system (copyright 1990, Gaussian, Inc.),
 the Gaussian 88(TM) system (copyright 1988, Gaussian, Inc.),
 the Gaussian 86(TM) system (copyright 1986, Carnegie Mellon
 University), and the Gaussian 82(TM) system (copyright 1983,
 Carnegie Mellon University). Gaussian is a federally registered
 trademark of Gaussian, Inc.
  
 This software contains proprietary and confidential information,
 including trade secrets, belonging to Gaussian, Inc.
  
 This software is provided under written license and may be
 used, copied, transmitted, or stored only in accord with that
 written license.
  
 The following legend is applicable only to US Government
 contracts under FAR:
  
                    RESTRICTED RIGHTS LEGEND
  
 Use, reproduction and disclosure by the US Government is
 subject to restrictions as set forth in subparagraphs (a)
 and (c) of the Commercial Computer Software - Restricted
 Rights clause in FAR 52.227-19.
  
 Gaussian, Inc.
 340 Quinnipiac St., Bldg. 40, Wallingford CT 06492
  
  
 ---------------------------------------------------------------
 Warning -- This program may not be used in any manner that
 competes with the business of Gaussian, Inc. or will provide
 assistance to any competitor of Gaussian, Inc.  The licensee
 of this program is prohibited from giving any competitor of
 Gaussian, Inc. access to this program.  By using this program,
 the user acknowledges that Gaussian, Inc. is engaged in the
 business of creating and licensing software in the field of
 computational chemistry and represents and warrants to the
 licensee that it is not a competitor of Gaussian, Inc. and that
 it will not use this program in any manner prohibited above.
 ---------------------------------------------------------------
  

 Cite this work as:
 Gaussian 16, Revision C.01,
 M. J. Frisch, G. W. Trucks, H. B. Schlegel, G. E. Scuseria, 
 M. A. Robb, J. R. Cheeseman, G. Scalmani, V. Barone, 
 G. A. Petersson, H. Nakatsuji, X. Li, M. Caricato, A. V. Marenich, 
 J. Bloino, B. G. Janesko, R. Gomperts, B. Mennucci, H. P. Hratchian, 
 J. V. Ortiz, A. F. Izmaylov, J. L. Sonnenberg, D. Williams-Young, 
 F. Ding, F. Lipparini, F. Egidi, J. Goings, B. Peng, A. Petrone, 
 T. Henderson, D. Ranasinghe, V. G. Zakrzewski, J. Gao, N. Rega, 
 G. Zheng, W. Liang, M. Hada, M. Ehara, K. Toyota, R. Fukuda, 
 J. Hasegawa, M. Ishida, T. Nakajima, Y. Honda, O. Kitao, H. Nakai, 
 T. Vreven, K. Throssell, J. A. Montgomery, Jr., J. E. Peralta, 
 F. Ogliaro, M. J. Bearpark, J. J. Heyd, E. N. Brothers, K. N. Kudin, 
 V. N. Staroverov, T. A. Keith, R. Kobayashi, J. Normand, 
 K. Raghavachari, A. P. Rendell, J. C. Burant, S. S. Iyengar, 
 J. Tomasi, M. Cossi, J. M. Millam, M. Klene, C. Adamo, R. Cammi, 
 J. W. Ochterski, R. L. Martin, K. Morokuma, O. Farkas, 
 J. B. Foresman, and D. J. Fox, Gaussian, Inc., Wallingford CT, 2019.
 
 ******************************************
 Gaussian 16:  ES64L-G16RevC.01  3-Jul-2019
                 9-Jan-2021 
 ******************************************
 %nprocshared=16
 Will use up to   16 processors via shared memory.
 %mem=7GB
 -----------------------------------------
 # b3lyp/def2svp geom=NewRedundant pop=NBO
 -----------------------------------------
 1/29=4000,38=1,172=1/1;
 2/12=2,17=6,18=5,40=1/2;
 3/5=43,7=101,11=2,25=1,30=1,74=-5/1,2,3;
 4//1;
 5/5=2,38=5/2;
 6/7=2,8=2,9=2,10=2,28=1,40=1/1,7;
 99/5=1,9=1/99;
 -
 9
 -
 Symbolic Z-matrix:
 Charge = -1 Multiplicity = 2
 C                    -3.24021  -1.0986    0.6111 
 C                    -3.07202   0.00399  -0.402 
 C                    -4.28566   0.25485  -1.26011 
 C                    -1.94907   0.7267   -0.5601 
 C                    -0.65159   0.59035   0.18371 
 C                     0.45254  -0.06761  -0.67439 
 C                     1.79767  -0.14013   0.01001 
 C                     1.85207  -1.00255   1.24571 
 C                     2.84072   0.55766  -0.46976 
 C                     4.22734   0.64671   0.08846 
 O                     5.14535   0.61601  -0.99119 
 H                    -3.48862  -2.04971   0.10785 
 H                    -4.08302  -0.87911   1.29034 
 H                    -2.34528  -1.26696   1.22418 
 H                    -5.15993   0.5235   -0.6403 
 H                    -4.57004  -0.65473  -1.81898 
 H                    -4.11768   1.06448  -1.98534 
 H                    -1.9517    1.48947  -1.34957 
 H                    -0.2968    1.59089   0.48907 
 H                    -0.78985   0.01571   1.11154 
 H                     0.54862   0.48524  -1.62256 
 H                     0.11721  -1.08792  -0.93726 
 H                     2.87908  -1.23457   1.55935 
 H                     1.35309  -0.51047   2.09867 
 H                     1.32034  -1.95441   1.07769 
 H                     2.69725   1.16315  -1.37242 
 H                     4.32441   1.59638   0.66003 
 H                     4.41935  -0.1721    0.80886 
 H                     6.02644   0.79376  -0.64014 
 
                          Input orientation:                          
 ---------------------------------------------------------------------
 Center     Atomic      Atomic             Coordinates (Angstroms)
 Number     Number       Type             X           Y           Z
 ---------------------------------------------------------------------
      1          6           0       -3.240213   -1.098603    0.611099
      2          6           0       -3.072020    0.003994   -0.401999
      3          6           0       -4.285658    0.254847   -1.260106
      4          6           0       -1.949068    0.726703   -0.560105
      5          6           0       -0.651589    0.590350    0.183713
      6          6           0        0.452537   -0.067606   -0.674385
      7          6           0        1.797672   -0.140129    0.010006
      8          6           0        1.852069   -1.002549    1.245715
      9          6           0        2.840723    0.557661   -0.469762
     10          6           0        4.227344    0.646712    0.088456
     11          8           0        5.145353    0.616013   -0.991189
     12          1           0       -3.488620   -2.049705    0.107853
     13          1           0       -4.083025   -0.879111    1.290339
     14          1           0       -2.345283   -1.266963    1.224179
     15          1           0       -5.159934    0.523503   -0.640296
     16          1           0       -4.570044   -0.654731   -1.818980
     17          1           0       -4.117678    1.064478   -1.985342
     18          1           0       -1.951697    1.489469   -1.349567
     19          1           0       -0.296799    1.590889    0.489073
     20          1           0       -0.789852    0.015710    1.111543
     21          1           0        0.548621    0.485244   -1.622556
     22          1           0        0.117211   -1.087917   -0.937256
     23          1           0        2.879077   -1.234566    1.559351
     24          1           0        1.353092   -0.510474    2.098673
     25          1           0        1.320345   -1.954410    1.077688
     26          1           0        2.697250    1.163150   -1.372419
     27          1           0        4.324405    1.596380    0.660033
     28          1           0        4.419347   -0.172099    0.808863
     29          1           0        6.026435    0.793761   -0.640136
 ---------------------------------------------------------------------
                    Distance matrix (angstroms):
                    1          2          3          4          5
     1  C    0.000000
     2  C    1.506777   0.000000
     3  C    2.534993   1.507378   0.000000
     4  C    2.523988   1.344740   2.484411   0.000000
     5  C    3.120287   2.558390   3.924745   1.501769   0.000000
     6  C    4.043740   3.535792   4.785137   2.532133   1.545424
     7  C    5.163358   4.889215   6.227045   3.887736   2.561768
     8  C    5.132572   5.289115   6.747730   4.549719   3.151742
     9  C    6.394470   5.938996   7.176464   4.793625   3.553075
    10  C    7.686592   7.344001   8.628058   6.210886   4.880189
    11  O    8.707752   8.261170   9.441754   7.108368   5.914862
    12  H    1.104336   2.156661   2.795986   3.244200   3.876131
    13  H    1.104480   2.160095   2.798515   3.249084   3.893415
    14  H    1.097776   2.188135   3.500376   2.704692   2.720437
    15  H    2.807588   2.164731   1.104852   3.218288   4.583517
    16  H    2.805487   2.164677   1.104784   3.219105   4.573324
    17  H    3.491471   2.173707   1.099858   2.616918   4.116232
    18  H    3.493222   2.087976   2.641906   1.097756   2.202190
    19  H    3.988978   3.318749   4.555834   2.139529   1.104627
    20  H    2.737957   2.738474   4.231142   2.154925   1.100090
    21  H    4.674724   3.851026   4.853319   2.724987   2.171212
    22  H    3.697271   3.413205   4.614380   2.775716   2.159677
    23  H    6.193818   6.387213   7.842265   5.625803   4.205747
    24  H    4.863869   5.108782   6.607768   4.416330   2.982890
    25  H    4.663560   5.031669   6.463231   4.534291   3.341185
    26  H    6.656075   5.964045   7.042629   4.736941   3.736893
    27  H    8.030490   7.640073   8.922994   6.449926   5.098971
    28  H    7.717926   7.590638   8.957680   6.575609   5.165902
    29  H    9.540304   9.135772  10.344760   7.976187   6.731725
                    6          7          8          9         10
     6  C    0.000000
     7  C    1.510972   0.000000
     8  C    2.553349   1.507880   0.000000
     9  C    2.477148   1.343519   2.520824   0.000000
    10  C    3.916803   2.555109   3.114682   1.497416   0.000000
    11  O    4.752916   3.575068   4.297581   2.363601   1.417503
    12  H    4.480328   5.621472   5.560056   6.869686   8.173564
    13  H    5.008992   6.063657   5.936545   7.287012   8.534336
    14  H    3.587590   4.461844   4.205727   5.752682   6.939125
    15  H    5.643617   7.019372   7.419842   8.002547   9.416329
    16  H    5.184702   6.645134   7.124385   7.629531   9.095389
    17  H    4.887443   6.357976   7.095788   7.139551   8.608982
    18  H    2.942906   4.308340   5.235864   4.960808   6.399899
    19  H    2.160034   2.759119   3.451965   3.439618   4.638948
    20  H    2.177157   2.816549   2.834536   3.996913   5.159179
    21  H    1.101773   2.148599   3.484176   2.566693   4.060374
    22  H    1.105703   2.149315   2.789691   3.216208   4.577577
    23  H    3.498495   2.183506   1.098611   2.707553   2.742364
    24  H    2.949064   2.167334   1.103926   3.154491   3.693423
    25  H    2.717145   2.158565   1.103178   3.319134   4.024309
    26  H    2.653440   2.102112   3.501315   1.096354   2.177625
    27  H    4.420507   3.134068   3.634543   2.134639   1.112650
    28  H    4.236334   2.740872   2.733387   2.158585   1.107386
    29  H    5.640165   4.379187   4.920214   3.198990   1.946587
                   11         12         13         14         15
    11  O    0.000000
    12  H    9.102716   0.000000
    13  H    9.623082   1.766884   0.000000
    14  H    8.035116   1.779351   1.781727   0.000000
    15  H   10.311674   3.158230   2.618093   3.821557   0.000000
    16  H    9.833054   2.613066   3.155217   3.819058   1.767908
    17  H    9.327015   3.804644   3.809044   4.344885   1.785525
    18  H    7.159572   4.124555   4.137853   3.791701   3.424754
    19  H    5.723511   4.856643   4.591125   3.592212   5.105376
    20  H    6.325227   3.543541   3.417259   2.019233   4.735442
    21  H    4.641731   5.071449   5.639021   4.421404   5.792572
    22  H    5.309284   3.875476   4.758966   3.281423   5.525678
    23  H    3.881481   6.581708   6.976359   5.235202   8.517920
    24  H    5.019707   5.456627   5.508236   3.874919   7.140768
    25  H    5.051535   4.906711   5.513428   3.732408   7.147415
    26  H    2.537302   7.125913   7.565265   6.170487   7.917101
    27  H    2.088446   8.639572   8.786934   7.280229   9.632996
    28  H    2.094849   8.157988   8.545292   6.865234   9.713216
    29  H    0.964955   9.958969  10.427196   8.820880  11.189633
                   16         17         18         19         20
    16  H    0.000000
    17  H    1.785494   0.000000
    18  H    3.416677   2.297020   0.000000
    19  H    5.350751   4.582462   2.475797   0.000000
    20  H    4.829835   4.665302   3.094982   1.764019   0.000000
    21  H    5.247748   4.716087   2.708243   2.529064   3.080141
    22  H    4.789097   4.864728   3.330660   3.062976   2.497665
    23  H    8.199923   8.173435   6.262471   4.383479   3.901892
    24  H    7.102982   7.006352   5.178007   3.119083   2.417334
    25  H    6.691527   6.933104   5.334616   3.940910   2.887117
    26  H    7.504510   6.843147   4.660442   3.551400   4.432445
    27  H    9.503906   8.862827   6.590856   4.624369   5.371965
    28  H    9.378041   9.067387   6.928913   5.045041   5.221364
    29  H   10.759794  10.236499   8.039770   6.472544   7.080644
                   21         22         23         24         25
    21  H    0.000000
    22  H    1.769346   0.000000
    23  H    4.302709   3.725917   0.000000
    24  H    3.935247   3.328318   1.773079   0.000000
    25  H    3.720052   2.501667   1.783206   1.768737   0.000000
    26  H    2.266877   3.451560   3.791751   4.081207   4.197389
    27  H    4.549877   5.239968   3.303331   3.916276   4.669788
    28  H    4.618054   4.732444   2.016060   3.343655   3.585068
    29  H    5.573758   6.208697   4.342547   5.571556   5.714075
                   26         27         28         29
    26  H    0.000000
    27  H    2.639353   0.000000
    28  H    3.083262   1.777268   0.000000
    29  H    3.428726   2.287257   2.369645   0.000000
 Stoichiometry    C10H18O(1-,2)
 Framework group  C1[X(C10H18O)]
 Deg. of freedom    81
 Full point group                 C1      NOp   1
 Largest Abelian subgroup         C1      NOp   1
 Largest concise Abelian subgroup C1      NOp   1
                         Standard orientation:                         
 ---------------------------------------------------------------------
 Center     Atomic      Atomic             Coordinates (Angstroms)
 Number     Number       Type             X           Y           Z
 ---------------------------------------------------------------------
      1          6           0        3.588306    1.278671   -0.181901
      2          6           0        3.375270   -0.197611    0.031608
      3          6           0        4.592361   -1.048570   -0.226744
      4          6           0        2.211925   -0.749955    0.418740
      5          6           0        0.906745   -0.058050    0.689078
      6          6           0       -0.128419   -0.294325   -0.433839
      7          6           0       -1.483733    0.312275   -0.154204
      8          6           0       -1.514458    1.816702   -0.056948
      9          6           0       -2.557128   -0.477152    0.018051
     10          6           0       -3.961055   -0.069152    0.341749
     11          8           0       -4.845823   -0.874056   -0.418929
     12          1           0        3.912016    1.475229   -1.219270
     13          1           0        4.396393    1.654619    0.470427
     14          1           0        2.690265    1.880418    0.009239
     15          1           0        5.430197   -0.750361    0.428848
     16          1           0        4.950723   -0.922101   -1.264111
     17          1           0        4.391065   -2.117122   -0.061324
     18          1           0        2.185605   -1.842789    0.519182
     19          1           0        0.478974   -0.437795    1.634068
     20          1           0        1.057544    1.022375    0.830996
     21          1           0       -0.235169   -1.377859   -0.602547
     22          1           0        0.280099    0.131329   -1.368992
     23          1           0       -2.532047    2.227191   -0.111353
     24          1           0       -1.071891    2.164835    0.892573
     25          1           0       -0.917072    2.269641   -0.866256
     26          1           0       -2.429600   -1.562892   -0.064992
     27          1           0       -4.135536   -0.214540    1.430973
     28          1           0       -4.118104    1.008632    0.141698
     29          1           0       -5.745760   -0.693367   -0.121266
 ---------------------------------------------------------------------
 Rotational constants (GHZ):           3.0553311           0.3277361           0.3062699
 Standard basis: def2SVP (5D, 7F)
 There are   255 symmetry adapted cartesian basis functions of A   symmetry.
 There are   244 symmetry adapted basis functions of A   symmetry.
   244 basis functions,   401 primitive gaussians,   255 cartesian basis functions
    44 alpha electrons       43 beta electrons
       nuclear repulsion energy       587.2354149556 Hartrees.
 NAtoms=   29 NActive=   29 NUniq=   29 SFac= 1.00D+00 NAtFMM=   60 NAOKFM=F Big=F
 Integral buffers will be    131072 words long.
 Raffenetti 2 integral format.
 Two-electron integral symmetry is turned on.
 One-electron integrals computed using PRISM.
   1 Symmetry operations used in ECPInt.
 ECPInt:  NShTT=    7260 NPrTT=   24950 LenC2=    6701 LenP2D=   17402.
 LDataN:  DoStor=T MaxTD1= 4 Len=   56
 NBasis=   244 RedAO= T EigKep=  1.16D-03  NBF=   244
 NBsUse=   244 1.00D-06 EigRej= -1.00D+00 NBFU=   244
 ExpMin= 1.22D-01 ExpMax= 2.27D+03 ExpMxC= 3.41D+02 IAcc=3 IRadAn=         5 AccDes= 0.00D+00
 Harris functional with IExCor=  402 and IRadAn=       5 diagonalized for initial guess.
 HarFok:  IExCor=  402 AccDes= 0.00D+00 IRadAn=         5 IDoV= 1 UseB2=F ITyADJ=14
 ICtDFT=  3500011 ScaDFX=  1.000000  1.000000  1.000000  1.000000
 FoFCou: FMM=F IPFlag=           0 FMFlag=      100000 FMFlg1=           0
         NFxFlg=           0 DoJE=T BraDBF=F KetDBF=T FulRan=T
         wScrn=  0.000000 ICntrl=       500 IOpCl=  0 I1Cent=   200000004 NGrid=           0
         NMat0=    1 NMatS0=      1 NMatT0=    0 NMatD0=    1 NMtDS0=    0 NMtDT0=    0
 Petite list used in FoFCou.
 Initial guess <Sx>= 0.0000 <Sy>= 0.0000 <Sz>= 0.5000 <S**2>= 0.7500 S= 0.5000
 Requested convergence on RMS density matrix=1.00D-08 within 128 cycles.
 Requested convergence on MAX density matrix=1.00D-06.
 Requested convergence on             energy=1.00D-06.
 No special actions if energy rises.
 Integral accuracy reduced to 1.0D-05 until final iterations.
 Initial convergence to 1.0D-05 achieved.  Increase integral accuracy.
 SCF Done:  E(UB3LYP) =  -466.679001559     A.U. after   23 cycles
            NFock= 23  Conv=0.44D-08     -V/T= 2.0108
 <Sx>= 0.0000 <Sy>= 0.0000 <Sz>= 0.5000 <S**2>= 0.7521 S= 0.5010
 <L.S>= 0.000000000000E+00
 Annihilation of the first spin contaminant:
 S**2 before annihilation     0.7521,   after     0.7500

 **********************************************************************

            Population analysis using the SCF Density.

 **********************************************************************

 Orbital symmetries:
 Alpha Orbitals:
       Occupied  (A) (A) (A) (A) (A) (A) (A) (A) (A) (A) (A) (A)
                 (A) (A) (A) (A) (A) (A) (A) (A) (A) (A) (A) (A)
                 (A) (A) (A) (A) (A) (A) (A) (A) (A) (A) (A) (A)
                 (A) (A) (A) (A) (A) (A) (A) (A)
       Virtual   (A) (A) (A) (A) (A) (A) (A) (A) (A) (A) (A) (A)
                 (A) (A) (A) (A) (A) (A) (A) (A) (A) (A) (A) (A)
                 (A) (A) (A) (A) (A) (A) (A) (A) (A) (A) (A) (A)
                 (A) (A) (A) (A) (A) (A) (A) (A) (A) (A) (A) (A)
                 (A) (A) (A) (A) (A) (A) (A) (A) (A) (A) (A) (A)
                 (A) (A) (A) (A) (A) (A) (A) (A) (A) (A) (A) (A)
                 (A) (A) (A) (A) (A) (A) (A) (A) (A) (A) (A) (A)
                 (A) (A) (A) (A) (A) (A) (A) (A) (A) (A) (A) (A)
                 (A) (A) (A) (A) (A) (A) (A) (A) (A) (A) (A) (A)
                 (A) (A) (A) (A) (A) (A) (A) (A) (A) (A) (A) (A)
                 (A) (A) (A) (A) (A) (A) (A) (A) (A) (A) (A) (A)
                 (A) (A) (A) (A) (A) (A) (A) (A) (A) (A) (A) (A)
                 (A) (A) (A) (A) (A) (A) (A) (A) (A) (A) (A) (A)
                 (A) (A) (A) (A) (A) (A) (A) (A) (A) (A) (A) (A)
                 (A) (A) (A) (A) (A) (A) (A) (A) (A) (A) (A) (A)
                 (A) (A) (A) (A) (A) (A) (A) (A) (A) (A) (A) (A)
                 (A) (A) (A) (A) (A) (A) (A) (A)
 Beta  Orbitals:
       Occupied  (A) (A) (A) (A) (A) (A) (A) (A) (A) (A) (A) (A)
                 (A) (A) (A) (A) (A) (A) (A) (A) (A) (A) (A) (A)
                 (A) (A) (A) (A) (A) (A) (A) (A) (A) (A) (A) (A)
                 (A) (A) (A) (A) (A) (A) (A)
       Virtual   (A) (A) (A) (A) (A) (A) (A) (A) (A) (A) (A) (A)
                 (A) (A) (A) (A) (A) (A) (A) (A) (A) (A) (A) (A)
                 (A) (A) (A) (A) (A) (A) (A) (A) (A) (A) (A) (A)
                 (A) (A) (A) (A) (A) (A) (A) (A) (A) (A) (A) (A)
                 (A) (A) (A) (A) (A) (A) (A) (A) (A) (A) (A) (A)
                 (A) (A) (A) (A) (A) (A) (A) (A) (A) (A) (A) (A)
                 (A) (A) (A) (A) (A) (A) (A) (A) (A) (A) (A) (A)
                 (A) (A) (A) (A) (A) (A) (A) (A) (A) (A) (A) (A)
                 (A) (A) (A) (A) (A) (A) (A) (A) (A) (A) (A) (A)
                 (A) (A) (A) (A) (A) (A) (A) (A) (A) (A) (A) (A)
                 (A) (A) (A) (A) (A) (A) (A) (A) (A) (A) (A) (A)
                 (A) (A) (A) (A) (A) (A) (A) (A) (A) (A) (A) (A)
                 (A) (A) (A) (A) (A) (A) (A) (A) (A) (A) (A) (A)
                 (A) (A) (A) (A) (A) (A) (A) (A) (A) (A) (A) (A)
                 (A) (A) (A) (A) (A) (A) (A) (A) (A) (A) (A) (A)
                 (A) (A) (A) (A) (A) (A) (A) (A) (A) (A) (A) (A)
                 (A) (A) (A) (A) (A) (A) (A) (A) (A)
 The electronic state is 2-A.
 Alpha  occ. eigenvalues --  -18.97382 -10.07731 -10.05256 -10.04949 -10.03809
 Alpha  occ. eigenvalues --  -10.02974 -10.02513 -10.01755 -10.00578  -9.99976
 Alpha  occ. eigenvalues --   -9.98927  -0.85291  -0.65929  -0.64063  -0.59231
 Alpha  occ. eigenvalues --   -0.55132  -0.54866  -0.52185  -0.47770  -0.43498
 Alpha  occ. eigenvalues --   -0.37238  -0.36608  -0.34354  -0.32435  -0.31418
 Alpha  occ. eigenvalues --   -0.29792  -0.29329  -0.28509  -0.26975  -0.25938
 Alpha  occ. eigenvalues --   -0.25316  -0.24804  -0.23261  -0.22385  -0.22070
 Alpha  occ. eigenvalues --   -0.21032  -0.19755  -0.18670  -0.17416  -0.15673
 Alpha  occ. eigenvalues --   -0.12453  -0.09133  -0.07455   0.12488
 Alpha virt. eigenvalues --    0.15357   0.17149   0.18445   0.19212   0.21370
 Alpha virt. eigenvalues --    0.22134   0.23163   0.23651   0.24135   0.24967
 Alpha virt. eigenvalues --    0.25481   0.26344   0.27048   0.27499   0.27992
 Alpha virt. eigenvalues --    0.29965   0.32047   0.33367   0.34316   0.34858
 Alpha virt. eigenvalues --    0.35589   0.38232   0.38815   0.39394   0.41908
 Alpha virt. eigenvalues --    0.44659   0.46820   0.51753   0.52948   0.54633
 Alpha virt. eigenvalues --    0.56326   0.56896   0.57596   0.58067   0.58888
 Alpha virt. eigenvalues --    0.59472   0.61733   0.62838   0.64505   0.65115
 Alpha virt. eigenvalues --    0.67801   0.68529   0.69628   0.71421   0.72004
 Alpha virt. eigenvalues --    0.72783   0.75098   0.75768   0.75870   0.76608
 Alpha virt. eigenvalues --    0.77543   0.77762   0.78192   0.78251   0.78572
 Alpha virt. eigenvalues --    0.79475   0.79722   0.79919   0.81261   0.81332
 Alpha virt. eigenvalues --    0.81560   0.82169   0.82891   0.83213   0.83681
 Alpha virt. eigenvalues --    0.83815   0.84405   0.85563   0.85967   0.87105
 Alpha virt. eigenvalues --    0.87419   0.89025   0.90796   0.92630   0.95162
 Alpha virt. eigenvalues --    0.97814   1.00364   1.05498   1.07023   1.08861
 Alpha virt. eigenvalues --    1.10466   1.13558   1.16374   1.17231   1.17664
 Alpha virt. eigenvalues --    1.24918   1.27575   1.30049   1.31338   1.33250
 Alpha virt. eigenvalues --    1.35177   1.35782   1.38796   1.40134   1.43264
 Alpha virt. eigenvalues --    1.51280   1.52607   1.53892   1.56574   1.60137
 Alpha virt. eigenvalues --    1.61852   1.64448   1.64829   1.65563   1.66454
 Alpha virt. eigenvalues --    1.67127   1.68429   1.69153   1.72437   1.73274
 Alpha virt. eigenvalues --    1.76279   1.80758   1.82528   1.83994   1.84568
 Alpha virt. eigenvalues --    1.85567   1.86757   1.89453   1.90376   1.92203
 Alpha virt. eigenvalues --    1.92326   1.92974   1.93346   1.93580   1.94502
 Alpha virt. eigenvalues --    1.95326   1.96156   1.96990   1.99069   1.99675
 Alpha virt. eigenvalues --    2.00060   2.02140   2.03065   2.04474   2.05384
 Alpha virt. eigenvalues --    2.06217   2.07768   2.08647   2.10880   2.11803
 Alpha virt. eigenvalues --    2.12981   2.13813   2.16179   2.16822   2.21684
 Alpha virt. eigenvalues --    2.23159   2.25246   2.27549   2.29825   2.30922
 Alpha virt. eigenvalues --    2.32705   2.35329   2.36749   2.40650   2.42471
 Alpha virt. eigenvalues --    2.43257   2.44202   2.48405   2.49144   2.49960
 Alpha virt. eigenvalues --    2.51749   2.53580   2.55547   2.58288   2.60138
 Alpha virt. eigenvalues --    2.61905   2.64301   2.66065   2.69882   2.72415
 Alpha virt. eigenvalues --    2.73521   2.77256   2.77780   2.79141   2.80548
 Alpha virt. eigenvalues --    2.85187   2.86380   2.91558   2.92830   2.95119
 Alpha virt. eigenvalues --    2.97726   3.01374   3.02397   3.03841   3.04108
 Alpha virt. eigenvalues --    3.07005   3.07896   3.08067   3.10077   3.12403
 Alpha virt. eigenvalues --    3.13023   3.15236   3.22388   3.25571   3.29325
 Alpha virt. eigenvalues --    3.34858   3.39886   3.40937   3.47792   3.91745
  Beta  occ. eigenvalues --  -18.97275 -10.07735 -10.05278 -10.04973 -10.03836
  Beta  occ. eigenvalues --  -10.02968 -10.02507 -10.01470 -10.00315  -9.99629
  Beta  occ. eigenvalues --   -9.98657  -0.85041  -0.65503  -0.63594  -0.58915
  Beta  occ. eigenvalues --   -0.54851  -0.54744  -0.51939  -0.47532  -0.43291
  Beta  occ. eigenvalues --   -0.36943  -0.36218  -0.33914  -0.32277  -0.31201
  Beta  occ. eigenvalues --   -0.29422  -0.29100  -0.28309  -0.26663  -0.25749
  Beta  occ. eigenvalues --   -0.25190  -0.24666  -0.23181  -0.22201  -0.21782
  Beta  occ. eigenvalues --   -0.20861  -0.19562  -0.18486  -0.17302  -0.15423
  Beta  occ. eigenvalues --   -0.12223  -0.07390  -0.05749
  Beta virt. eigenvalues --    0.17017   0.17387   0.17921   0.19216   0.20381
  Beta virt. eigenvalues --    0.21458   0.22481   0.23263   0.23885   0.24334
  Beta virt. eigenvalues --    0.25421   0.25845   0.26433   0.27278   0.27748
  Beta virt. eigenvalues --    0.28175   0.30088   0.32238   0.33500   0.34454
  Beta virt. eigenvalues --    0.35094   0.35908   0.38442   0.39098   0.39673
  Beta virt. eigenvalues --    0.42459   0.44933   0.47072   0.51862   0.53118
  Beta virt. eigenvalues --    0.54934   0.56455   0.56991   0.57871   0.58381
  Beta virt. eigenvalues --    0.59202   0.59699   0.62099   0.63148   0.64833
  Beta virt. eigenvalues --    0.65469   0.67904   0.69128   0.70245   0.71721
  Beta virt. eigenvalues --    0.72506   0.73010   0.75296   0.76092   0.76226
  Beta virt. eigenvalues --    0.76808   0.77826   0.77945   0.78413   0.78560
  Beta virt. eigenvalues --    0.78770   0.79723   0.80129   0.80322   0.81548
  Beta virt. eigenvalues --    0.81627   0.81754   0.82434   0.83254   0.83600
  Beta virt. eigenvalues --    0.83933   0.84052   0.84680   0.85764   0.86136
  Beta virt. eigenvalues --    0.87237   0.87681   0.89248   0.90956   0.92898
  Beta virt. eigenvalues --    0.95391   0.97976   1.00514   1.05790   1.07245
  Beta virt. eigenvalues --    1.09152   1.10717   1.13711   1.16529   1.17362
  Beta virt. eigenvalues --    1.17864   1.25125   1.27789   1.30260   1.31567
  Beta virt. eigenvalues --    1.33603   1.35321   1.35997   1.39105   1.40348
  Beta virt. eigenvalues --    1.43509   1.51509   1.52727   1.54099   1.56784
  Beta virt. eigenvalues --    1.60445   1.62164   1.64821   1.64991   1.65823
  Beta virt. eigenvalues --    1.66604   1.67397   1.68653   1.69574   1.72785
  Beta virt. eigenvalues --    1.73719   1.76647   1.80956   1.82728   1.84149
  Beta virt. eigenvalues --    1.84863   1.85876   1.86946   1.89769   1.90606
  Beta virt. eigenvalues --    1.92423   1.92619   1.93229   1.93645   1.93808
  Beta virt. eigenvalues --    1.94749   1.95451   1.96275   1.97373   1.99385
  Beta virt. eigenvalues --    2.00008   2.00431   2.02334   2.03246   2.04628
  Beta virt. eigenvalues --    2.05585   2.06545   2.08046   2.08775   2.11122
  Beta virt. eigenvalues --    2.12180   2.13230   2.13941   2.16361   2.17080
  Beta virt. eigenvalues --    2.22142   2.23577   2.25822   2.27845   2.30244
  Beta virt. eigenvalues --    2.31251   2.32980   2.35817   2.37008   2.41253
  Beta virt. eigenvalues --    2.42846   2.43610   2.44683   2.48808   2.49310
  Beta virt. eigenvalues --    2.50505   2.51982   2.53695   2.55675   2.58486
  Beta virt. eigenvalues --    2.60446   2.62124   2.64618   2.66364   2.70233
  Beta virt. eigenvalues --    2.72614   2.73765   2.77561   2.78342   2.79498
  Beta virt. eigenvalues --    2.81023   2.85404   2.86587   2.91704   2.93242
  Beta virt. eigenvalues --    2.95500   2.97917   3.01569   3.02526   3.03954
  Beta virt. eigenvalues --    3.04198   3.07134   3.08072   3.08182   3.10251
  Beta virt. eigenvalues --    3.12587   3.13165   3.15362   3.22525   3.25756
  Beta virt. eigenvalues --    3.29483   3.35051   3.40088   3.41151   3.47922
  Beta virt. eigenvalues --    3.91996
          Condensed to atoms (all electrons):
               1          2          3          4          5          6
     1  C    4.609093   0.440178  -0.110999  -0.061646  -0.032401   0.000284
     2  C    0.440178   5.017960   0.434054   0.550176  -0.035322  -0.003554
     3  C   -0.110999   0.434054   4.623736  -0.043106   0.014466  -0.000189
     4  C   -0.061646   0.550176  -0.043106   5.032307   0.379242  -0.053532
     5  C   -0.032401  -0.035322   0.014466   0.379242   4.734447   0.384264
     6  C    0.000284  -0.003554  -0.000189  -0.053532   0.384264   4.741654
     7  C   -0.000108   0.000113   0.000010   0.009097  -0.058563   0.395373
     8  C   -0.000019  -0.000041   0.000001   0.000149  -0.005038  -0.093929
     9  C   -0.000000  -0.000005  -0.000000  -0.000017  -0.002720  -0.039489
    10  C   -0.000000  -0.000000   0.000000   0.000010   0.000089   0.011217
    11  O   -0.000000   0.000000  -0.000000  -0.000000  -0.000001  -0.000135
    12  H    0.345124  -0.036976  -0.001811   0.003945   0.002159   0.000006
    13  H    0.316255  -0.043974  -0.003133   0.009239   0.001261   0.000083
    14  H    0.354501   0.005231   0.010748  -0.021777   0.008534  -0.000353
    15  H   -0.003241  -0.041766   0.332167   0.004303  -0.000753   0.000000
    16  H    0.002005  -0.042822   0.340718   0.004509  -0.000255   0.000039
    17  H    0.010829  -0.001647   0.348319  -0.018531  -0.000195   0.000006
    18  H    0.017447  -0.030989  -0.037603   0.372732  -0.079785  -0.003414
    19  H    0.000856   0.011670  -0.000620  -0.021263   0.314126  -0.040645
    20  H    0.008140  -0.029356  -0.000193  -0.007853   0.335640  -0.032229
    21  H    0.000154  -0.002359  -0.000013  -0.002125  -0.024396   0.322873
    22  H    0.000997   0.009675  -0.000265  -0.008907  -0.050061   0.331432
    23  H    0.000000  -0.000001   0.000000   0.000010   0.000096   0.011110
    24  H    0.000010   0.000045  -0.000000  -0.000747   0.006286  -0.012569
    25  H    0.000062   0.000117   0.000000  -0.000155  -0.007137   0.005150
    26  H   -0.000000   0.000008  -0.000000  -0.000166  -0.000467  -0.035229
    27  H    0.000000   0.000000  -0.000000  -0.000000   0.000021  -0.000140
    28  H    0.000000   0.000000  -0.000000   0.000001  -0.000105  -0.000133
    29  H    0.000000   0.000000   0.000000  -0.000000  -0.000003   0.000061
               7          8          9         10         11         12
     1  C   -0.000108  -0.000019  -0.000000  -0.000000  -0.000000   0.345124
     2  C    0.000113  -0.000041  -0.000005  -0.000000   0.000000  -0.036976
     3  C    0.000010   0.000001  -0.000000   0.000000  -0.000000  -0.001811
     4  C    0.009097   0.000149  -0.000017   0.000010  -0.000000   0.003945
     5  C   -0.058563  -0.005038  -0.002720   0.000089  -0.000001   0.002159
     6  C    0.395373  -0.093929  -0.039489   0.011217  -0.000135   0.000006
     7  C    5.059659   0.403062   0.501963  -0.018785   0.001834   0.000020
     8  C    0.403062   4.680683  -0.066281  -0.043213   0.000151  -0.000029
     9  C    0.501963  -0.066281   5.236065   0.313084  -0.080677   0.000001
    10  C   -0.018785  -0.043213   0.313084   4.710218   0.377643   0.000000
    11  O    0.001834   0.000151  -0.080677   0.377643   7.952861   0.000000
    12  H    0.000020  -0.000029   0.000001   0.000000   0.000000   0.811931
    13  H    0.000006   0.000023  -0.000000  -0.000000  -0.000000  -0.068920
    14  H    0.000119  -0.000050   0.000001  -0.000000   0.000000  -0.024527
    15  H    0.000000   0.000000  -0.000000  -0.000000  -0.000000  -0.008484
    16  H   -0.000001  -0.000000   0.000000   0.000000  -0.000000   0.018865
    17  H    0.000000   0.000000  -0.000000  -0.000000  -0.000000  -0.000368
    18  H   -0.000287   0.000049  -0.000009   0.000001   0.000000  -0.000633
    19  H    0.001462  -0.005605   0.008868  -0.000082   0.000002  -0.000015
    20  H   -0.016754   0.006292   0.000102   0.000247   0.000000   0.000642
    21  H   -0.007739   0.013595  -0.022854   0.000548  -0.000036   0.000003
    22  H   -0.029967  -0.007875   0.006187  -0.001365   0.000010  -0.001338
    23  H    0.002476   0.340994  -0.023285   0.005132  -0.000527  -0.000000
    24  H   -0.024137   0.286945   0.004116   0.009663   0.000015   0.000087
    25  H   -0.033491   0.351233   0.006996  -0.000546  -0.000000  -0.000135
    26  H   -0.016687   0.017216   0.357262  -0.088841   0.008737  -0.000000
    27  H    0.009478   0.005956  -0.020146   0.157146  -0.070346  -0.000000
    28  H   -0.016032   0.005877  -0.024654   0.338861  -0.029914  -0.000000
    29  H   -0.000811   0.000157   0.026675  -0.074618   0.148957  -0.000000
              13         14         15         16         17         18
     1  C    0.316255   0.354501  -0.003241   0.002005   0.010829   0.017447
     2  C   -0.043974   0.005231  -0.041766  -0.042822  -0.001647  -0.030989
     3  C   -0.003133   0.010748   0.332167   0.340718   0.348319  -0.037603
     4  C    0.009239  -0.021777   0.004303   0.004509  -0.018531   0.372732
     5  C    0.001261   0.008534  -0.000753  -0.000255  -0.000195  -0.079785
     6  C    0.000083  -0.000353   0.000000   0.000039   0.000006  -0.003414
     7  C    0.000006   0.000119   0.000000  -0.000001   0.000000  -0.000287
     8  C    0.000023  -0.000050   0.000000  -0.000000   0.000000   0.000049
     9  C   -0.000000   0.000001  -0.000000   0.000000  -0.000000  -0.000009
    10  C   -0.000000  -0.000000  -0.000000   0.000000  -0.000000   0.000001
    11  O   -0.000000   0.000000  -0.000000  -0.000000  -0.000000   0.000000
    12  H   -0.068920  -0.024527  -0.008484   0.018865  -0.000368  -0.000633
    13  H    0.852845  -0.023163   0.022604  -0.010006  -0.000005  -0.000589
    14  H   -0.023163   0.712355  -0.000045  -0.000399  -0.000620  -0.000233
    15  H    0.022604  -0.000045   0.833647  -0.070320  -0.023885   0.001031
    16  H   -0.010006  -0.000399  -0.070320   0.826772  -0.028456   0.001002
    17  H   -0.000005  -0.000620  -0.023885  -0.028456   0.734302   0.012282
    18  H   -0.000589  -0.000233   0.001031   0.001002   0.012282   0.826715
    19  H   -0.000073  -0.000620   0.000026   0.000011  -0.000007  -0.010743
    20  H   -0.002247  -0.000693  -0.000136   0.000148   0.000039   0.011762
    21  H    0.000001  -0.000080   0.000003  -0.000001  -0.000002   0.008342
    22  H    0.000298   0.000313   0.000056  -0.000250   0.000026  -0.001390
    23  H    0.000000   0.000009   0.000000  -0.000000   0.000000   0.000001
    24  H   -0.000102  -0.000243  -0.000001   0.000001  -0.000000  -0.000017
    25  H    0.000045   0.000313   0.000000  -0.000002   0.000000   0.000002
    26  H    0.000000  -0.000000   0.000000  -0.000000   0.000000  -0.000007
    27  H    0.000000   0.000000   0.000000  -0.000000   0.000000   0.000000
    28  H    0.000000   0.000000   0.000000  -0.000000   0.000000  -0.000000
    29  H    0.000000   0.000000   0.000000  -0.000000   0.000000   0.000000
              19         20         21         22         23         24
     1  C    0.000856   0.008140   0.000154   0.000997   0.000000   0.000010
     2  C    0.011670  -0.029356  -0.002359   0.009675  -0.000001   0.000045
     3  C   -0.000620  -0.000193  -0.000013  -0.000265   0.000000  -0.000000
     4  C   -0.021263  -0.007853  -0.002125  -0.008907   0.000010  -0.000747
     5  C    0.314126   0.335640  -0.024396  -0.050061   0.000096   0.006286
     6  C   -0.040645  -0.032229   0.322873   0.331432   0.011110  -0.012569
     7  C    0.001462  -0.016754  -0.007739  -0.029967   0.002476  -0.024137
     8  C   -0.005605   0.006292   0.013595  -0.007875   0.340994   0.286945
     9  C    0.008868   0.000102  -0.022854   0.006187  -0.023285   0.004116
    10  C   -0.000082   0.000247   0.000548  -0.001365   0.005132   0.009663
    11  O    0.000002   0.000000  -0.000036   0.000010  -0.000527   0.000015
    12  H   -0.000015   0.000642   0.000003  -0.001338  -0.000000   0.000087
    13  H   -0.000073  -0.002247   0.000001   0.000298   0.000000  -0.000102
    14  H   -0.000620  -0.000693  -0.000080   0.000313   0.000009  -0.000243
    15  H    0.000026  -0.000136   0.000003   0.000056   0.000000  -0.000001
    16  H    0.000011   0.000148  -0.000001  -0.000250  -0.000000   0.000001
    17  H   -0.000007   0.000039  -0.000002   0.000026   0.000000  -0.000000
    18  H   -0.010743   0.011762   0.008342  -0.001390   0.000001  -0.000017
    19  H    0.819132  -0.032597  -0.011929   0.013580  -0.000076   0.003174
    20  H   -0.032597   0.796854   0.012925  -0.018094  -0.000612   0.012278
    21  H   -0.011929   0.012925   0.795296  -0.036210  -0.000630  -0.000232
    22  H    0.013580  -0.018094  -0.036210   0.829537   0.000079  -0.004588
    23  H   -0.000076  -0.000612  -0.000630   0.000079   0.754423  -0.030437
    24  H    0.003174   0.012278  -0.000232  -0.004588  -0.030437   0.856894
    25  H    0.000384  -0.001347  -0.000482   0.014688  -0.019837  -0.061537
    26  H    0.000586  -0.000067   0.011270   0.001495  -0.000247  -0.000820
    27  H   -0.000352  -0.000075  -0.000065   0.000090  -0.001665  -0.003389
    28  H    0.000037  -0.000019  -0.000008   0.000154   0.005629  -0.002581
    29  H   -0.000004  -0.000001  -0.000008   0.000009   0.000170  -0.000144
              25         26         27         28         29
     1  C    0.000062  -0.000000   0.000000   0.000000   0.000000
     2  C    0.000117   0.000008   0.000000   0.000000   0.000000
     3  C    0.000000  -0.000000  -0.000000  -0.000000   0.000000
     4  C   -0.000155  -0.000166  -0.000000   0.000001  -0.000000
     5  C   -0.007137  -0.000467   0.000021  -0.000105  -0.000003
     6  C    0.005150  -0.035229  -0.000140  -0.000133   0.000061
     7  C   -0.033491  -0.016687   0.009478  -0.016032  -0.000811
     8  C    0.351233   0.017216   0.005956   0.005877   0.000157
     9  C    0.006996   0.357262  -0.020146  -0.024654   0.026675
    10  C   -0.000546  -0.088841   0.157146   0.338861  -0.074618
    11  O   -0.000000   0.008737  -0.070346  -0.029914   0.148957
    12  H   -0.000135  -0.000000  -0.000000  -0.000000  -0.000000
    13  H    0.000045   0.000000   0.000000   0.000000   0.000000
    14  H    0.000313  -0.000000   0.000000   0.000000   0.000000
    15  H    0.000000   0.000000   0.000000   0.000000   0.000000
    16  H   -0.000002  -0.000000  -0.000000  -0.000000  -0.000000
    17  H    0.000000   0.000000   0.000000   0.000000   0.000000
    18  H    0.000002  -0.000007   0.000000  -0.000000   0.000000
    19  H    0.000384   0.000586  -0.000352   0.000037  -0.000004
    20  H   -0.001347  -0.000067  -0.000075  -0.000019  -0.000001
    21  H   -0.000482   0.011270  -0.000065  -0.000008  -0.000008
    22  H    0.014688   0.001495   0.000090   0.000154   0.000009
    23  H   -0.019837  -0.000247  -0.001665   0.005629   0.000170
    24  H   -0.061537  -0.000820  -0.003389  -0.002581  -0.000144
    25  H    0.783919  -0.000411   0.000239   0.000435   0.000039
    26  H   -0.000411   0.814629  -0.002326   0.014302   0.000306
    27  H    0.000239  -0.002326   1.025934  -0.050960   0.052193
    28  H    0.000435   0.014302  -0.050960   0.827822  -0.001325
    29  H    0.000039   0.000306   0.052193  -0.001325   0.830099
          Atomic-Atomic Spin Densities.
               1          2          3          4          5          6
     1  C   -0.005161   0.032849   0.001881  -0.009820   0.000290   0.000247
     2  C    0.032849   0.334568   0.030708  -0.143237  -0.007123   0.002381
     3  C    0.001881   0.030708  -0.008920  -0.010301  -0.000407   0.000050
     4  C   -0.009820  -0.143237  -0.010301   0.346764   0.015385  -0.002492
     5  C    0.000290  -0.007123  -0.000407   0.015385   0.024144  -0.042274
     6  C    0.000247   0.002381   0.000050  -0.002492  -0.042274   0.032495
     7  C   -0.000033  -0.000208  -0.000001   0.001927  -0.000942   0.018721
     8  C    0.000016   0.000028   0.000000   0.000088  -0.002533   0.008180
     9  C   -0.000000  -0.000004  -0.000000  -0.000077   0.004897  -0.014910
    10  C   -0.000000  -0.000000  -0.000000  -0.000000   0.000437  -0.002499
    11  O    0.000000   0.000000  -0.000000  -0.000000   0.000000   0.000000
    12  H   -0.002405  -0.018997  -0.001596   0.002428   0.000237  -0.000410
    13  H   -0.032771  -0.021482  -0.002584   0.006592   0.000376   0.000228
    14  H    0.000935  -0.000416  -0.000059   0.000223  -0.000118   0.000182
    15  H   -0.005232  -0.018267  -0.018120   0.004908  -0.000082   0.000041
    16  H    0.000745  -0.020265  -0.009577   0.003856   0.000223  -0.000092
    17  H   -0.000128  -0.000545   0.000829   0.000178  -0.000036   0.000018
    18  H   -0.000354  -0.002464   0.001112   0.007553  -0.001075   0.000278
    19  H    0.000111   0.001528   0.000028  -0.013428   0.012777  -0.010120
    20  H    0.000589   0.001850   0.000042  -0.009501   0.004565  -0.011068
    21  H   -0.000012  -0.000197  -0.000005   0.000056   0.000588   0.001714
    22  H    0.000637   0.003721   0.000090  -0.009849  -0.010586   0.017612
    23  H    0.000000   0.000000   0.000000  -0.000000  -0.000027   0.000182
    24  H    0.000001   0.000018   0.000000  -0.000681   0.001392  -0.010836
    25  H    0.000079   0.000105   0.000001  -0.000136  -0.000947   0.004617
    26  H    0.000000   0.000001   0.000000  -0.000011  -0.000278   0.001944
    27  H    0.000000   0.000000  -0.000000   0.000004  -0.000182   0.000799
    28  H    0.000000   0.000000   0.000000   0.000000  -0.000013   0.000135
    29  H    0.000000   0.000000   0.000000  -0.000000  -0.000003   0.000033
               7          8          9         10         11         12
     1  C   -0.000033   0.000016  -0.000000  -0.000000   0.000000  -0.002405
     2  C   -0.000208   0.000028  -0.000004  -0.000000   0.000000  -0.018997
     3  C   -0.000001   0.000000  -0.000000  -0.000000  -0.000000  -0.001596
     4  C    0.001927   0.000088  -0.000077  -0.000000  -0.000000   0.002428
     5  C   -0.000942  -0.002533   0.004897   0.000437   0.000000   0.000237
     6  C    0.018721   0.008180  -0.014910  -0.002499   0.000000  -0.000410
     7  C    0.403430   0.020489  -0.151695  -0.016760   0.000159   0.000039
     8  C    0.020489   0.009611  -0.007163  -0.007428  -0.000056  -0.000035
     9  C   -0.151695  -0.007163   0.371892  -0.004412  -0.015385   0.000000
    10  C   -0.016760  -0.007428  -0.004412   0.191351   0.040890   0.000000
    11  O    0.000159  -0.000056  -0.015385   0.040890   0.153376   0.000000
    12  H    0.000039  -0.000035   0.000000   0.000000   0.000000   0.065268
    13  H   -0.000001   0.000023  -0.000000  -0.000000  -0.000000  -0.032536
    14  H   -0.000018   0.000051  -0.000001  -0.000000  -0.000000  -0.001304
    15  H    0.000000   0.000000  -0.000000  -0.000000  -0.000000  -0.005410
    16  H    0.000002  -0.000000   0.000000   0.000000  -0.000000   0.010928
    17  H   -0.000000   0.000000  -0.000000  -0.000000   0.000000  -0.000152
    18  H   -0.000011   0.000002  -0.000008  -0.000000  -0.000000  -0.000014
    19  H   -0.008105  -0.001584   0.002883   0.000395   0.000000   0.000085
    20  H   -0.002779  -0.004721   0.000947   0.000152   0.000000   0.001328
    21  H   -0.000735  -0.000227   0.000212   0.000235   0.000001   0.000015
    22  H   -0.022479   0.003519   0.001465  -0.000521  -0.000001  -0.000973
    23  H   -0.001805   0.004404   0.000630  -0.002105  -0.000050  -0.000000
    24  H   -0.014928  -0.066016   0.006373   0.008319   0.000033   0.000091
    25  H   -0.020119   0.015575   0.002138  -0.001699  -0.000011  -0.000143
    26  H   -0.002395  -0.000143   0.007685  -0.003783  -0.000411  -0.000000
    27  H    0.012321   0.003662  -0.014527  -0.165762  -0.035978  -0.000000
    28  H   -0.000015   0.000495   0.000844  -0.001938  -0.002663  -0.000000
    29  H   -0.000294   0.000179   0.018202  -0.057781  -0.146695  -0.000000
              13         14         15         16         17         18
     1  C   -0.032771   0.000935  -0.005232   0.000745  -0.000128  -0.000354
     2  C   -0.021482  -0.000416  -0.018267  -0.020265  -0.000545  -0.002464
     3  C   -0.002584  -0.000059  -0.018120  -0.009577   0.000829   0.001112
     4  C    0.006592   0.000223   0.004908   0.003856   0.000178   0.007553
     5  C    0.000376  -0.000118  -0.000082   0.000223  -0.000036  -0.001075
     6  C    0.000228   0.000182   0.000041  -0.000092   0.000018   0.000278
     7  C   -0.000001  -0.000018   0.000000   0.000002  -0.000000  -0.000011
     8  C    0.000023   0.000051   0.000000  -0.000000   0.000000   0.000002
     9  C   -0.000000  -0.000001  -0.000000   0.000000  -0.000000  -0.000008
    10  C   -0.000000  -0.000000  -0.000000   0.000000  -0.000000  -0.000000
    11  O   -0.000000  -0.000000  -0.000000  -0.000000   0.000000  -0.000000
    12  H   -0.032536  -0.001304  -0.005410   0.010928  -0.000152  -0.000014
    13  H    0.100098   0.001175   0.014445  -0.006843   0.000195   0.000029
    14  H    0.001175  -0.000219   0.000097  -0.000094   0.000006   0.000007
    15  H    0.014445   0.000097   0.074968  -0.030205   0.002086   0.000066
    16  H   -0.006843  -0.000094  -0.030205   0.072753  -0.002472  -0.000083
    17  H    0.000195   0.000006   0.002086  -0.002472   0.000317  -0.000138
    18  H    0.000029   0.000007   0.000066  -0.000083  -0.000138  -0.015467
    19  H   -0.000197  -0.000065  -0.000056   0.000031  -0.000014   0.000167
    20  H   -0.002106  -0.000532  -0.000165   0.000131  -0.000017  -0.000137
    21  H   -0.000005  -0.000004  -0.000003   0.000011  -0.000003  -0.000075
    22  H    0.000228   0.000121   0.000035  -0.000178   0.000013   0.000037
    23  H    0.000000   0.000000   0.000000  -0.000000   0.000000  -0.000000
    24  H   -0.000105  -0.000132  -0.000001   0.000001  -0.000000  -0.000003
    25  H    0.000046   0.000068   0.000000  -0.000002   0.000000   0.000001
    26  H    0.000000   0.000000   0.000000  -0.000000   0.000000   0.000001
    27  H    0.000000   0.000000   0.000000  -0.000000   0.000000   0.000000
    28  H    0.000000   0.000000   0.000000  -0.000000   0.000000   0.000000
    29  H    0.000000   0.000000   0.000000  -0.000000   0.000000   0.000000
              19         20         21         22         23         24
     1  C    0.000111   0.000589  -0.000012   0.000637   0.000000   0.000001
     2  C    0.001528   0.001850  -0.000197   0.003721   0.000000   0.000018
     3  C    0.000028   0.000042  -0.000005   0.000090   0.000000   0.000000
     4  C   -0.013428  -0.009501   0.000056  -0.009849  -0.000000  -0.000681
     5  C    0.012777   0.004565   0.000588  -0.010586  -0.000027   0.001392
     6  C   -0.010120  -0.011068   0.001714   0.017612   0.000182  -0.010836
     7  C   -0.008105  -0.002779  -0.000735  -0.022479  -0.001805  -0.014928
     8  C   -0.001584  -0.004721  -0.000227   0.003519   0.004404  -0.066016
     9  C    0.002883   0.000947   0.000212   0.001465   0.000630   0.006373
    10  C    0.000395   0.000152   0.000235  -0.000521  -0.002105   0.008319
    11  O    0.000000   0.000000   0.000001  -0.000001  -0.000050   0.000033
    12  H    0.000085   0.001328   0.000015  -0.000973  -0.000000   0.000091
    13  H   -0.000197  -0.002106  -0.000005   0.000228   0.000000  -0.000105
    14  H   -0.000065  -0.000532  -0.000004   0.000121   0.000000  -0.000132
    15  H   -0.000056  -0.000165  -0.000003   0.000035   0.000000  -0.000001
    16  H    0.000031   0.000131   0.000011  -0.000178  -0.000000   0.000001
    17  H   -0.000014  -0.000017  -0.000003   0.000013   0.000000  -0.000000
    18  H    0.000167  -0.000137  -0.000075   0.000037  -0.000000  -0.000003
    19  H    0.012401   0.005592   0.000169  -0.001751  -0.000030   0.003347
    20  H    0.005592   0.015466   0.000151  -0.004083  -0.000082   0.010222
    21  H    0.000169   0.000151  -0.000223  -0.000563  -0.000004   0.000167
    22  H   -0.001751  -0.004083  -0.000563   0.028468   0.000119  -0.003690
    23  H   -0.000030  -0.000082  -0.000004   0.000119   0.001101  -0.005096
    24  H    0.003347   0.010222   0.000167  -0.003690  -0.005096   0.139404
    25  H   -0.000419  -0.002624  -0.000110   0.004985   0.001890  -0.026800
    26  H   -0.000149  -0.000034  -0.000214   0.000209   0.000040  -0.000196
    27  H   -0.000267  -0.000069  -0.000073   0.000115   0.000752  -0.004077
    28  H   -0.000014  -0.000011  -0.000008   0.000034   0.000357  -0.000934
    29  H   -0.000004  -0.000001  -0.000009   0.000012   0.000144  -0.000154
              25         26         27         28         29
     1  C    0.000079   0.000000   0.000000   0.000000   0.000000
     2  C    0.000105   0.000001   0.000000   0.000000   0.000000
     3  C    0.000001   0.000000  -0.000000   0.000000   0.000000
     4  C   -0.000136  -0.000011   0.000004   0.000000  -0.000000
     5  C   -0.000947  -0.000278  -0.000182  -0.000013  -0.000003
     6  C    0.004617   0.001944   0.000799   0.000135   0.000033
     7  C   -0.020119  -0.002395   0.012321  -0.000015  -0.000294
     8  C    0.015575  -0.000143   0.003662   0.000495   0.000179
     9  C    0.002138   0.007685  -0.014527   0.000844   0.018202
    10  C   -0.001699  -0.003783  -0.165762  -0.001938  -0.057781
    11  O   -0.000011  -0.000411  -0.035978  -0.002663  -0.146695
    12  H   -0.000143  -0.000000  -0.000000  -0.000000  -0.000000
    13  H    0.000046   0.000000   0.000000   0.000000   0.000000
    14  H    0.000068   0.000000   0.000000   0.000000   0.000000
    15  H    0.000000   0.000000   0.000000   0.000000   0.000000
    16  H   -0.000002  -0.000000  -0.000000  -0.000000  -0.000000
    17  H    0.000000   0.000000   0.000000   0.000000   0.000000
    18  H    0.000001   0.000001   0.000000   0.000000   0.000000
    19  H   -0.000419  -0.000149  -0.000267  -0.000014  -0.000004
    20  H   -0.002624  -0.000034  -0.000069  -0.000011  -0.000001
    21  H   -0.000110  -0.000214  -0.000073  -0.000008  -0.000009
    22  H    0.004985   0.000209   0.000115   0.000034   0.000012
    23  H    0.001890   0.000040   0.000752   0.000357   0.000144
    24  H   -0.026800  -0.000196  -0.004077  -0.000934  -0.000154
    25  H    0.032094   0.000075   0.000434   0.000279   0.000048
    26  H    0.000075  -0.016032   0.002071  -0.000069   0.000850
    27  H    0.000434   0.002071   0.196933   0.004099   0.059482
    28  H    0.000279  -0.000069   0.004099  -0.002512   0.003823
    29  H    0.000048   0.000850   0.059482   0.003823   0.248197
 Mulliken charges and spin densities:
               1          2
     1  C    0.102479  -0.017536
     2  C   -0.200416   0.174553
     3  C    0.093714  -0.016829
     4  C   -0.125893   0.190429
     5  C    0.116572  -0.001316
     6  C    0.111987  -0.004844
     7  C   -0.161309   0.213766
     8  C    0.109698  -0.023582
     9  C   -0.181179   0.209987
    10  C    0.303593  -0.022911
    11  O   -0.308573  -0.006791
    12  H   -0.039547   0.016442
    13  H   -0.050447   0.024805
    14  H   -0.019321  -0.000100
    15  H   -0.045206   0.019105
    16  H   -0.041560   0.018868
    17  H   -0.032089   0.000136
    18  H   -0.085665  -0.010576
    19  H   -0.049284   0.003314
    20  H   -0.042796   0.003106
    21  H   -0.055840   0.000851
    22  H   -0.048315   0.006745
    23  H   -0.042813   0.000419
    24  H   -0.037972   0.035720
    25  H   -0.038540   0.009425
    26  H   -0.080543  -0.010840
    27  H   -0.101593   0.059737
    28  H   -0.067387   0.001888
    29  H    0.018247   0.126029
 Sum of Mulliken charges =  -1.00000   1.00000
 Mulliken charges and spin densities with hydrogens summed into heavy atoms:
               1          2
     1  C   -0.006837   0.023611
     2  C   -0.200416   0.174553
     3  C   -0.025141   0.021279
     4  C   -0.211559   0.179853
     5  C    0.024492   0.005105
     6  C    0.007831   0.002752
     7  C   -0.161309   0.213766
     8  C   -0.009626   0.021982
     9  C   -0.261723   0.199148
    10  C    0.134613   0.038714
    11  O   -0.290326   0.119238
 Electronic spatial extent (au):  <R**2>=           3666.3715
 Charge=             -1.0000 electrons
 Dipole moment (field-independent basis, Debye):
    X=              1.5801    Y=              1.5664    Z=              0.5862  Tot=              2.3008
 Quadrupole moment (field-independent basis, Debye-Ang):
   XX=           -128.6635   YY=            -80.5765   ZZ=            -80.0008
   XY=             -4.8668   XZ=             -4.3538   YZ=             -0.9834
 Traceless Quadrupole moment (field-independent basis, Debye-Ang):
   XX=            -32.2499   YY=             15.8371   ZZ=             16.4128
   XY=             -4.8668   XZ=             -4.3538   YZ=             -0.9834
 Octapole moment (field-independent basis, Debye-Ang**2):
  XXX=            -26.2946  YYY=            -10.1034  ZZZ=             -4.0715  XYY=             -4.9379
  XXY=             35.7424  XXZ=             15.7850  XZZ=             -3.8336  YZZ=              0.3817
  YYZ=              0.2132  XYZ=              4.7529
 Hexadecapole moment (field-independent basis, Debye-Ang**3):
 XXXX=          -5262.8161 YYYY=           -565.1740 ZZZZ=           -200.0652 XXXY=            -82.3488
 XXXZ=            -51.8822 YYYX=              9.1755 YYYZ=             -0.1656 ZZZX=             12.2880
 ZZZY=              1.5320 XXYY=           -911.3156 XXZZ=           -832.9051 YYZZ=           -126.8019
 XXYZ=            -22.2181 YYXZ=              2.9846 ZZXY=              5.5547
 N-N= 5.872354149556D+02 E-N=-2.269060104970D+03  KE= 4.616883388499D+02
                          Isotropic Fermi Contact Couplings
        Atom                 a.u.       MegaHertz       Gauss      10(-4) cm-1
     1  C(13)             -0.01082     -12.16071      -4.33924      -4.05638
     2  C(13)              0.03200      35.97335      12.83619      11.99942
     3  C(13)             -0.01050     -11.80043      -4.21069      -3.93620
     4  C(13)              0.02839      31.92099      11.39020      10.64770
     5  C(13)              0.00783       8.80419       3.14156       2.93676
     6  C(13)              0.01339      15.05060       5.37043       5.02034
     7  C(13)              0.03893      43.76802      15.61752      14.59944
     8  C(13)             -0.01156     -12.99546      -4.63710      -4.33482
     9  C(13)              0.02741      30.80950      10.99360      10.27694
    10  C(13)             -0.00899     -10.10769      -3.60667      -3.37156
    11  O(17)              0.21075    -127.75449     -45.58598     -42.61431
    12  H(1)               0.00425      19.01557       6.78523       6.34291
    13  H(1)               0.00424      18.94490       6.76001       6.31934
    14  H(1)               0.00006       0.26434       0.09432       0.08817
    15  H(1)               0.00330      14.77021       5.27038       4.92681
    16  H(1)               0.00371      16.56522       5.91088       5.52556
    17  H(1)               0.00005       0.23717       0.08463       0.07911
    18  H(1)              -0.00278     -12.43488      -4.43707      -4.14783
    19  H(1)               0.00270      12.05800       4.30259       4.02211
    20  H(1)               0.00069       3.06284       1.09290       1.02165
    21  H(1)               0.00074       3.28573       1.17243       1.09600
    22  H(1)               0.00317      14.16200       5.05335       4.72394
    23  H(1)               0.00037       1.67374       0.59723       0.55830
    24  H(1)               0.00555      24.79842       8.84869       8.27186
    25  H(1)               0.00296      13.21472       4.71534       4.40796
    26  H(1)              -0.00292     -13.03931      -4.65275      -4.34944
    27  H(1)               0.00491      21.93013       7.82521       7.31510
    28  H(1)               0.00112       4.98999       1.78055       1.66448
    29  H(1)               0.00366      16.37730       5.84383       5.46288
 --------------------------------------------------------
       Center         ----  Spin Dipole Couplings  ----
                      3XX-RR        3YY-RR        3ZZ-RR
 --------------------------------------------------------
     1   Atom       -0.002826      0.003597     -0.000770
     2   Atom       -0.092771     -0.113566      0.206337
     3   Atom        0.002552     -0.001930     -0.000622
     4   Atom       -0.095902     -0.102089      0.197991
     5   Atom        0.005110     -0.004388     -0.000722
     6   Atom        0.003702     -0.008247      0.004545
     7   Atom       -0.137670     -0.139996      0.277665
     8   Atom       -0.003407      0.005535     -0.002128
     9   Atom       -0.093281     -0.106862      0.200142
    10   Atom        0.004364     -0.005002      0.000638
    11   Atom       -0.024887      0.014350      0.010537
    12   Atom       -0.001175      0.002705     -0.001530
    13   Atom       -0.000700      0.003724     -0.003024
    14   Atom       -0.001262      0.003957     -0.002694
    15   Atom        0.004834     -0.002044     -0.002789
    16   Atom        0.003120     -0.001715     -0.001405
    17   Atom        0.000469      0.001903     -0.002372
    18   Atom       -0.013011      0.014679     -0.001668
    19   Atom        0.004692     -0.005359      0.000667
    20   Atom        0.003076      0.001004     -0.004080
    21   Atom        0.003394      0.000681     -0.004076
    22   Atom        0.005737     -0.005204     -0.000532
    23   Atom       -0.001484      0.004545     -0.003061
    24   Atom       -0.001798      0.004771     -0.002974
    25   Atom       -0.002373      0.005463     -0.003090
    26   Atom       -0.012510      0.014081     -0.001570
    27   Atom        0.007757     -0.005697     -0.002060
    28   Atom        0.002898      0.000512     -0.003409
    29   Atom        0.010816     -0.006705     -0.004111
 --------------------------------------------------------
                        XY            XZ            YZ
 --------------------------------------------------------
     1   Atom        0.000629      0.000831     -0.002157
     2   Atom        0.007620      0.074197      0.022930
     3   Atom       -0.004362      0.001628      0.000062
     4   Atom        0.009718      0.049727      0.042434
     5   Atom        0.002944      0.006117      0.007981
     6   Atom       -0.002830      0.005139      0.000554
     7   Atom        0.002840      0.015217     -0.007755
     8   Atom       -0.000899     -0.001211      0.000014
     9   Atom       -0.004200      0.064562     -0.041388
    10   Atom        0.005861      0.013396      0.014428
    11   Atom       -0.016976     -0.013069      0.025147
    12   Atom        0.002107     -0.000844     -0.003040
    13   Atom        0.003376     -0.000155      0.000523
    14   Atom       -0.000562      0.000118     -0.000460
    15   Atom       -0.002410      0.000150     -0.000467
    16   Atom       -0.002392     -0.003111      0.001590
    17   Atom       -0.003714     -0.000431      0.000491
    18   Atom        0.000019      0.003316      0.000230
    19   Atom       -0.002091     -0.000794      0.000066
    20   Atom       -0.003151      0.000522      0.001312
    21   Atom       -0.003083      0.000243      0.002206
    22   Atom       -0.001781     -0.001806     -0.000491
    23   Atom       -0.002384     -0.000110      0.000224
    24   Atom        0.001182      0.000044      0.003430
    25   Atom        0.001869      0.000182     -0.001664
    26   Atom       -0.004250      0.003584      0.002835
    27   Atom        0.000878     -0.005707      0.000469
    28   Atom       -0.004538      0.000590     -0.001332
    29   Atom        0.000262     -0.002754      0.000159
 --------------------------------------------------------


 ---------------------------------------------------------------------------------
              Anisotropic Spin Dipole Couplings in Principal Axis System
 ---------------------------------------------------------------------------------

       Atom             a.u.   MegaHertz   Gauss  10(-4) cm-1        Axes

              Baa    -0.0034    -0.458    -0.163    -0.153  0.8671 -0.2160 -0.4488
     1 C(13)  Bbb    -0.0011    -0.145    -0.052    -0.048  0.4967  0.3076  0.8116
              Bcc     0.0045     0.603     0.215     0.201  0.0372  0.9267 -0.3740
 
              Baa    -0.1161   -15.577    -5.558    -5.196 -0.3519  0.9359  0.0144
     2 C(13)  Bbb    -0.1094   -14.675    -5.236    -4.895  0.9078  0.3450 -0.2384
              Bcc     0.2254    30.252    10.795    10.091  0.2281  0.0708  0.9711
 
              Baa    -0.0048    -0.644    -0.230    -0.215  0.5335  0.8166 -0.2202
     3 C(13)  Bbb    -0.0007    -0.097    -0.035    -0.032 -0.0701  0.3021  0.9507
              Bcc     0.0055     0.741     0.264     0.247  0.8429 -0.4918  0.2184
 
              Baa    -0.1094   -14.685    -5.240    -4.898 -0.4610  0.8861 -0.0477
     4 C(13)  Bbb    -0.1028   -13.789    -4.920    -4.599  0.8725  0.4428 -0.2067
              Bcc     0.2122    28.473    10.160     9.498  0.1621  0.1370  0.9772
 
              Baa    -0.0109    -1.465    -0.523    -0.489  0.1119  0.7487 -0.6534
     5 C(13)  Bbb    -0.0011    -0.152    -0.054    -0.051  0.7103 -0.5201 -0.4743
              Bcc     0.0120     1.616     0.577     0.539  0.6950  0.4111  0.5900
 
              Baa    -0.0091    -1.224    -0.437    -0.408  0.2662  0.9539 -0.1388
     6 C(13)  Bbb    -0.0003    -0.040    -0.014    -0.013 -0.6730  0.2870  0.6816
              Bcc     0.0094     1.263     0.451     0.421  0.6900 -0.0880  0.7184
 
              Baa    -0.1424   -19.115    -6.821    -6.376 -0.5938  0.8038  0.0363
     7 C(13)  Bbb    -0.1359   -18.239    -6.508    -6.084  0.8038  0.5947 -0.0184
              Bcc     0.2784    37.353    13.329    12.460  0.0364 -0.0183  0.9992
 
              Baa    -0.0042    -0.563    -0.201    -0.188  0.8606  0.0788  0.5031
     8 C(13)  Bbb    -0.0014    -0.192    -0.068    -0.064 -0.4991 -0.0662  0.8640
              Bcc     0.0056     0.755     0.269     0.252 -0.1013  0.9947  0.0176
 
              Baa    -0.1146   -15.376    -5.487    -5.129 -0.4595  0.8635  0.2078
     9 C(13)  Bbb    -0.1044   -14.008    -4.998    -4.672  0.8648  0.4883 -0.1170
              Bcc     0.2190    29.384    10.485     9.801  0.2025 -0.1260  0.9711
 
              Baa    -0.0179    -2.401    -0.857    -0.801 -0.2440 -0.6718  0.6994
    10 C(13)  Bbb    -0.0053    -0.716    -0.256    -0.239  0.7581 -0.5819 -0.2944
              Bcc     0.0232     3.118     1.112     1.040  0.6048  0.4584  0.6513
 
              Baa    -0.0317     2.291     0.817     0.764  0.9511  0.2817  0.1267
    11 O(17)  Bbb    -0.0126     0.911     0.325     0.304  0.0912 -0.6481  0.7561
              Bcc     0.0443    -3.202    -1.143    -1.068 -0.2951  0.7075  0.6421
 
              Baa    -0.0032    -1.684    -0.601    -0.562 -0.1724  0.5016  0.8477
    12 H(1)   Bbb    -0.0019    -1.040    -0.371    -0.347  0.9250 -0.2134  0.3144
              Bcc     0.0051     2.724     0.972     0.909  0.3387  0.8384 -0.4272
 
              Baa    -0.0032    -1.732    -0.618    -0.578  0.3953 -0.2576  0.8817
    13 H(1)   Bbb    -0.0023    -1.237    -0.442    -0.413  0.7874 -0.3993 -0.4697
              Bcc     0.0056     2.969     1.060     0.990  0.4730  0.8799  0.0450
 
              Baa    -0.0027    -1.457    -0.520    -0.486 -0.0555  0.0639  0.9964
    14 H(1)   Bbb    -0.0013    -0.704    -0.251    -0.235  0.9928  0.1099  0.0483
              Bcc     0.0040     2.160     0.771     0.721 -0.1064  0.9919 -0.0696
 
              Baa    -0.0032    -1.708    -0.609    -0.570  0.1919  0.6837  0.7041
    15 H(1)   Bbb    -0.0024    -1.282    -0.457    -0.428 -0.2360 -0.6642  0.7093
              Bcc     0.0056     2.990     1.067     0.997  0.9526 -0.3022  0.0339
 
              Baa    -0.0032    -1.718    -0.613    -0.573  0.1860 -0.5585  0.8084
    16 H(1)   Bbb    -0.0026    -1.372    -0.489    -0.458  0.5311  0.7493  0.3955
              Bcc     0.0058     3.089     1.102     1.031  0.8266 -0.3558 -0.4360
 
              Baa    -0.0026    -1.387    -0.495    -0.463  0.7723  0.6244  0.1171
    17 H(1)   Bbb    -0.0024    -1.295    -0.462    -0.432 -0.0350 -0.1422  0.9892
              Bcc     0.0050     2.682     0.957     0.895 -0.6343  0.7681  0.0879
 
              Baa    -0.0139    -7.422    -2.648    -2.476  0.9652  0.0015 -0.2615
    18 H(1)   Bbb    -0.0008    -0.412    -0.147    -0.138  0.2615 -0.0147  0.9651
              Bcc     0.0147     7.834     2.795     2.613  0.0024  0.9999  0.0146
 
              Baa    -0.0058    -3.083    -1.100    -1.028  0.1969  0.9803  0.0142
    19 H(1)   Bbb     0.0005     0.284     0.101     0.095  0.1644 -0.0473  0.9853
              Bcc     0.0052     2.799     0.999     0.934  0.9666 -0.1916 -0.1704
 
              Baa    -0.0046    -2.480    -0.885    -0.827 -0.1945 -0.3233  0.9261
    20 H(1)   Bbb    -0.0007    -0.385    -0.138    -0.129  0.5607  0.7380  0.3754
              Bcc     0.0054     2.865     1.022     0.956  0.8049 -0.5923 -0.0377
 
              Baa    -0.0052    -2.768    -0.988    -0.923 -0.1786 -0.4270  0.8864
    21 H(1)   Bbb    -0.0003    -0.176    -0.063    -0.059  0.5520  0.7023  0.4495
              Bcc     0.0055     2.944     1.050     0.982  0.8145 -0.5696 -0.1103
 
              Baa    -0.0056    -2.993    -1.068    -0.998  0.1775  0.9715  0.1571
    22 H(1)   Bbb    -0.0008    -0.443    -0.158    -0.148  0.2110 -0.1935  0.9581
              Bcc     0.0064     3.436     1.226     1.146  0.9612 -0.1369 -0.2393
 
              Baa    -0.0031    -1.638    -0.584    -0.546  0.0469 -0.0147  0.9988
    23 H(1)   Bbb    -0.0023    -1.233    -0.440    -0.411  0.9434  0.3293 -0.0395
              Bcc     0.0054     2.871     1.024     0.958 -0.3283  0.9441  0.0293
 
              Baa    -0.0043    -2.312    -0.825    -0.771  0.1543 -0.3658  0.9178
    24 H(1)   Bbb    -0.0019    -1.011    -0.361    -0.337  0.9783 -0.0736 -0.1939
              Bcc     0.0062     3.323     1.186     1.109  0.1385  0.9278  0.3465
 
              Baa    -0.0037    -1.967    -0.702    -0.656 -0.4735  0.2503  0.8445
    25 H(1)   Bbb    -0.0025    -1.319    -0.471    -0.440  0.8560 -0.0950  0.5082
              Bcc     0.0062     3.286     1.172     1.096  0.2074  0.9635 -0.1692
 
              Baa    -0.0144    -7.694    -2.746    -2.567  0.9389  0.1698 -0.2993
    26 H(1)   Bbb    -0.0006    -0.340    -0.121    -0.113  0.3172 -0.0902  0.9440
              Bcc     0.0151     8.034     2.867     2.680 -0.1333  0.9813  0.1386
 
              Baa    -0.0061    -3.279    -1.170    -1.094 -0.2272  0.8795 -0.4182
    27 H(1)   Bbb    -0.0043    -2.269    -0.810    -0.757  0.3493  0.4745  0.8080
              Bcc     0.0104     5.548     1.980     1.851  0.9090  0.0375 -0.4150
 
              Baa    -0.0040    -2.150    -0.767    -0.717  0.2563  0.4989  0.8279
    28 H(1)   Bbb    -0.0025    -1.351    -0.482    -0.451  0.5713  0.6127 -0.5461
              Bcc     0.0066     3.501     1.249     1.168  0.7797 -0.6130  0.1280
 
              Baa    -0.0067    -3.589    -1.281    -1.197 -0.0292  0.9954 -0.0913
    29 H(1)   Bbb    -0.0046    -2.445    -0.873    -0.816  0.1737  0.0950  0.9802
              Bcc     0.0113     6.035     2.153     2.013  0.9844  0.0128 -0.1757
 

 ---------------------------------------------------------------------------------

 ******************************Gaussian NBO Version 3.1******************************
             N A T U R A L   A T O M I C   O R B I T A L   A N D
          N A T U R A L   B O N D   O R B I T A L   A N A L Y S I S
 ******************************Gaussian NBO Version 3.1******************************
       /RESON  / : Allow strongly delocalized NBO set

 Analyzing the SCF density

 Job title: 9                                                               

 Storage needed:    181404 in NPA,    239731 in NBO ( 939519601 available)
 GSVD:  LWork=       34902 too small for GESVD, short by       13385 words or       13385 for optimal perf.


 NATURAL POPULATIONS:  Natural atomic orbital occupancies 
                                                          
   NAO  Atom  No  lang   Type(AO)    Occupancy
 --------------------------------------------
     1    C    1  S      Cor( 1S)     1.99919
     2    C    1  S      Val( 2S)     1.07461
     3    C    1  S      Ryd( 3S)     0.00060
     4    C    1  px     Val( 2p)     1.21179
     5    C    1  px     Ryd( 3p)     0.00284
     6    C    1  py     Val( 2p)     1.13486
     7    C    1  py     Ryd( 3p)     0.00126
     8    C    1  pz     Val( 2p)     1.19970
     9    C    1  pz     Ryd( 3p)     0.00096
    10    C    1  dxy    Ryd( 3d)     0.00070
    11    C    1  dxz    Ryd( 3d)     0.00046
    12    C    1  dyz    Ryd( 3d)     0.00063
    13    C    1  dx2y2  Ryd( 3d)     0.00044
    14    C    1  dz2    Ryd( 3d)     0.00056

    15    C    2  S      Cor( 1S)     1.99880
    16    C    2  S      Val( 2S)     0.84833
    17    C    2  S      Ryd( 3S)     0.00059
    18    C    2  px     Val( 2p)     1.08498
    19    C    2  px     Ryd( 3p)     0.00351
    20    C    2  py     Val( 2p)     1.02975
    21    C    2  py     Ryd( 3p)     0.00448
    22    C    2  pz     Val( 2p)     1.14359
    23    C    2  pz     Ryd( 3p)     0.00524
    24    C    2  dxy    Ryd( 3d)     0.00083
    25    C    2  dxz    Ryd( 3d)     0.00078
    26    C    2  dyz    Ryd( 3d)     0.00044
    27    C    2  dx2y2  Ryd( 3d)     0.00080
    28    C    2  dz2    Ryd( 3d)     0.00056

    29    C    3  S      Cor( 1S)     1.99919
    30    C    3  S      Val( 2S)     1.07704
    31    C    3  S      Ryd( 3S)     0.00051
    32    C    3  px     Val( 2p)     1.15218
    33    C    3  px     Ryd( 3p)     0.00147
    34    C    3  py     Val( 2p)     1.18303
    35    C    3  py     Ryd( 3p)     0.00294
    36    C    3  pz     Val( 2p)     1.19714
    37    C    3  pz     Ryd( 3p)     0.00120
    38    C    3  dxy    Ryd( 3d)     0.00042
    39    C    3  dxz    Ryd( 3d)     0.00089
    40    C    3  dyz    Ryd( 3d)     0.00022
    41    C    3  dx2y2  Ryd( 3d)     0.00072
    42    C    3  dz2    Ryd( 3d)     0.00057

    43    C    4  S      Cor( 1S)     1.99880
    44    C    4  S      Val( 2S)     0.91563
    45    C    4  S      Ryd( 3S)     0.00186
    46    C    4  px     Val( 2p)     1.06778
    47    C    4  px     Ryd( 3p)     0.00385
    48    C    4  py     Val( 2p)     1.14850
    49    C    4  py     Ryd( 3p)     0.00515
    50    C    4  pz     Val( 2p)     1.14601
    51    C    4  pz     Ryd( 3p)     0.00773
    52    C    4  dxy    Ryd( 3d)     0.00058
    53    C    4  dxz    Ryd( 3d)     0.00082
    54    C    4  dyz    Ryd( 3d)     0.00017
    55    C    4  dx2y2  Ryd( 3d)     0.00082
    56    C    4  dz2    Ryd( 3d)     0.00055

    57    C    5  S      Cor( 1S)     1.99909
    58    C    5  S      Val( 2S)     1.00456
    59    C    5  S      Ryd( 3S)     0.00152
    60    C    5  px     Val( 2p)     1.08627
    61    C    5  px     Ryd( 3p)     0.00365
    62    C    5  py     Val( 2p)     1.18815
    63    C    5  py     Ryd( 3p)     0.00378
    64    C    5  pz     Val( 2p)     1.14418
    65    C    5  pz     Ryd( 3p)     0.00195
    66    C    5  dxy    Ryd( 3d)     0.00050
    67    C    5  dxz    Ryd( 3d)     0.00094
    68    C    5  dyz    Ryd( 3d)     0.00043
    69    C    5  dx2y2  Ryd( 3d)     0.00084
    70    C    5  dz2    Ryd( 3d)     0.00076

    71    C    6  S      Cor( 1S)     1.99907
    72    C    6  S      Val( 2S)     1.00546
    73    C    6  S      Ryd( 3S)     0.00198
    74    C    6  px     Val( 2p)     1.06930
    75    C    6  px     Ryd( 3p)     0.00291
    76    C    6  py     Val( 2p)     1.19388
    77    C    6  py     Ryd( 3p)     0.00564
    78    C    6  pz     Val( 2p)     1.13299
    79    C    6  pz     Ryd( 3p)     0.00162
    80    C    6  dxy    Ryd( 3d)     0.00050
    81    C    6  dxz    Ryd( 3d)     0.00097
    82    C    6  dyz    Ryd( 3d)     0.00044
    83    C    6  dx2y2  Ryd( 3d)     0.00085
    84    C    6  dz2    Ryd( 3d)     0.00070

    85    C    7  S      Cor( 1S)     1.99878
    86    C    7  S      Val( 2S)     0.84249
    87    C    7  S      Ryd( 3S)     0.00132
    88    C    7  px     Val( 2p)     1.07544
    89    C    7  px     Ryd( 3p)     0.00403
    90    C    7  py     Val( 2p)     1.04025
    91    C    7  py     Ryd( 3p)     0.00423
    92    C    7  pz     Val( 2p)     1.13745
    93    C    7  pz     Ryd( 3p)     0.00663
    94    C    7  dxy    Ryd( 3d)     0.00079
    95    C    7  dxz    Ryd( 3d)     0.00080
    96    C    7  dyz    Ryd( 3d)     0.00056
    97    C    7  dx2y2  Ryd( 3d)     0.00083
    98    C    7  dz2    Ryd( 3d)     0.00045

    99    C    8  S      Cor( 1S)     1.99920
   100    C    8  S      Val( 2S)     1.07322
   101    C    8  S      Ryd( 3S)     0.00069
   102    C    8  px     Val( 2p)     1.21052
   103    C    8  px     Ryd( 3p)     0.00297
   104    C    8  py     Val( 2p)     1.13537
   105    C    8  py     Ryd( 3p)     0.00121
   106    C    8  pz     Val( 2p)     1.20520
   107    C    8  pz     Ryd( 3p)     0.00095
   108    C    8  dxy    Ryd( 3d)     0.00057
   109    C    8  dxz    Ryd( 3d)     0.00042
   110    C    8  dyz    Ryd( 3d)     0.00087
   111    C    8  dx2y2  Ryd( 3d)     0.00053
   112    C    8  dz2    Ryd( 3d)     0.00044

   113    C    9  S      Cor( 1S)     1.99878
   114    C    9  S      Val( 2S)     0.92480
   115    C    9  S      Ryd( 3S)     0.00191
   116    C    9  px     Val( 2p)     1.06444
   117    C    9  px     Ryd( 3p)     0.00491
   118    C    9  py     Val( 2p)     1.16465
   119    C    9  py     Ryd( 3p)     0.00532
   120    C    9  pz     Val( 2p)     1.18019
   121    C    9  pz     Ryd( 3p)     0.00806
   122    C    9  dxy    Ryd( 3d)     0.00061
   123    C    9  dxz    Ryd( 3d)     0.00077
   124    C    9  dyz    Ryd( 3d)     0.00029
   125    C    9  dx2y2  Ryd( 3d)     0.00069
   126    C    9  dz2    Ryd( 3d)     0.00046

   127    C   10  S      Cor( 1S)     1.99909
   128    C   10  S      Val( 2S)     0.98502
   129    C   10  S      Ryd( 3S)     0.00266
   130    C   10  px     Val( 2p)     0.96261
   131    C   10  px     Ryd( 3p)     0.00614
   132    C   10  py     Val( 2p)     1.03815
   133    C   10  py     Ryd( 3p)     0.00362
   134    C   10  pz     Val( 2p)     1.05808
   135    C   10  pz     Ryd( 3p)     0.00188
   136    C   10  dxy    Ryd( 3d)     0.00139
   137    C   10  dxz    Ryd( 3d)     0.00180
   138    C   10  dyz    Ryd( 3d)     0.00081
   139    C   10  dx2y2  Ryd( 3d)     0.00150
   140    C   10  dz2    Ryd( 3d)     0.00159

   141    O   11  S      Cor( 1S)     1.99975
   142    O   11  S      Val( 2S)     1.68733
   143    O   11  S      Ryd( 3S)     0.00349
   144    O   11  px     Val( 2p)     1.42296
   145    O   11  px     Ryd( 3p)     0.00253
   146    O   11  py     Val( 2p)     1.81967
   147    O   11  py     Ryd( 3p)     0.00144
   148    O   11  pz     Val( 2p)     1.81851
   149    O   11  pz     Ryd( 3p)     0.00129
   150    O   11  dxy    Ryd( 3d)     0.00059
   151    O   11  dxz    Ryd( 3d)     0.00075
   152    O   11  dyz    Ryd( 3d)     0.00100
   153    O   11  dx2y2  Ryd( 3d)     0.00074
   154    O   11  dz2    Ryd( 3d)     0.00092

   155    H   12  S      Val( 1S)     0.81030
   156    H   12  S      Ryd( 2S)     0.00615
   157    H   12  px     Ryd( 2p)     0.00027
   158    H   12  py     Ryd( 2p)     0.00018
   159    H   12  pz     Ryd( 2p)     0.00064

   160    H   13  S      Val( 1S)     0.81710
   161    H   13  S      Ryd( 2S)     0.00934
   162    H   13  px     Ryd( 2p)     0.00045
   163    H   13  py     Ryd( 2p)     0.00021
   164    H   13  pz     Ryd( 2p)     0.00042

   165    H   14  S      Val( 1S)     0.78689
   166    H   14  S      Ryd( 2S)     0.00131
   167    H   14  px     Ryd( 2p)     0.00055
   168    H   14  py     Ryd( 2p)     0.00026
   169    H   14  pz     Ryd( 2p)     0.00023

   170    H   15  S      Val( 1S)     0.81642
   171    H   15  S      Ryd( 2S)     0.00830
   172    H   15  px     Ryd( 2p)     0.00043
   173    H   15  py     Ryd( 2p)     0.00024
   174    H   15  pz     Ryd( 2p)     0.00042

   175    H   16  S      Val( 1S)     0.81470
   176    H   16  S      Ryd( 2S)     0.00760
   177    H   16  px     Ryd( 2p)     0.00023
   178    H   16  py     Ryd( 2p)     0.00021
   179    H   16  pz     Ryd( 2p)     0.00064

   180    H   17  S      Val( 1S)     0.79518
   181    H   17  S      Ryd( 2S)     0.00176
   182    H   17  px     Ryd( 2p)     0.00018
   183    H   17  py     Ryd( 2p)     0.00062
   184    H   17  pz     Ryd( 2p)     0.00022

   185    H   18  S      Val( 1S)     0.81963
   186    H   18  S      Ryd( 2S)     0.00258
   187    H   18  px     Ryd( 2p)     0.00013
   188    H   18  py     Ryd( 2p)     0.00072
   189    H   18  pz     Ryd( 2p)     0.00032

   190    H   19  S      Val( 1S)     0.79333
   191    H   19  S      Ryd( 2S)     0.00384
   192    H   19  px     Ryd( 2p)     0.00024
   193    H   19  py     Ryd( 2p)     0.00026
   194    H   19  pz     Ryd( 2p)     0.00056

   195    H   20  S      Val( 1S)     0.80294
   196    H   20  S      Ryd( 2S)     0.00375
   197    H   20  px     Ryd( 2p)     0.00020
   198    H   20  py     Ryd( 2p)     0.00064
   199    H   20  pz     Ryd( 2p)     0.00021

   200    H   21  S      Val( 1S)     0.79334
   201    H   21  S      Ryd( 2S)     0.00283
   202    H   21  px     Ryd( 2p)     0.00016
   203    H   21  py     Ryd( 2p)     0.00066
   204    H   21  pz     Ryd( 2p)     0.00019

   205    H   22  S      Val( 1S)     0.80534
   206    H   22  S      Ryd( 2S)     0.00514
   207    H   22  px     Ryd( 2p)     0.00023
   208    H   22  py     Ryd( 2p)     0.00026
   209    H   22  pz     Ryd( 2p)     0.00056

   210    H   23  S      Val( 1S)     0.79814
   211    H   23  S      Ryd( 2S)     0.00196
   212    H   23  px     Ryd( 2p)     0.00063
   213    H   23  py     Ryd( 2p)     0.00020
   214    H   23  pz     Ryd( 2p)     0.00023

   215    H   24  S      Val( 1S)     0.81166
   216    H   24  S      Ryd( 2S)     0.01028
   217    H   24  px     Ryd( 2p)     0.00032
   218    H   24  py     Ryd( 2p)     0.00021
   219    H   24  pz     Ryd( 2p)     0.00058

   220    H   25  S      Val( 1S)     0.80573
   221    H   25  S      Ryd( 2S)     0.00415
   222    H   25  px     Ryd( 2p)     0.00036
   223    H   25  py     Ryd( 2p)     0.00022
   224    H   25  pz     Ryd( 2p)     0.00049

   225    H   26  S      Val( 1S)     0.80892
   226    H   26  S      Ryd( 2S)     0.00356
   227    H   26  px     Ryd( 2p)     0.00014
   228    H   26  py     Ryd( 2p)     0.00071
   229    H   26  pz     Ryd( 2p)     0.00031

   230    H   27  S      Val( 1S)     0.86459
   231    H   27  S      Ryd( 2S)     0.02056
   232    H   27  px     Ryd( 2p)     0.00031
   233    H   27  py     Ryd( 2p)     0.00022
   234    H   27  pz     Ryd( 2p)     0.00071

   235    H   28  S      Val( 1S)     0.84312
   236    H   28  S      Ryd( 2S)     0.00330
   237    H   28  px     Ryd( 2p)     0.00020
   238    H   28  py     Ryd( 2p)     0.00065
   239    H   28  pz     Ryd( 2p)     0.00026

   240    H   29  S      Val( 1S)     0.60252
   241    H   29  S      Ryd( 2S)     0.04311
   242    H   29  px     Ryd( 2p)     0.00194
   243    H   29  py     Ryd( 2p)     0.00140
   244    H   29  pz     Ryd( 2p)     0.00139

 WARNING:  1 low occupancy (<1.9990e) core orbital  found on  C    2
           1 low occupancy (<1.9990e) core orbital  found on  C    4
           1 low occupancy (<1.9990e) core orbital  found on  C    7
           1 low occupancy (<1.9990e) core orbital  found on  C    9


 Summary of Natural Population Analysis:                  
                                                          
                                       Natural Population 
                Natural  -----------------------------------------------
    Atom  No    Charge         Core      Valence    Rydberg      Total
 -----------------------------------------------------------------------
      C    1   -0.62862      1.99919     4.62097    0.00846     6.62862
      C    2   -0.12267      1.99880     4.10665    0.01723     6.12267
      C    3   -0.61751      1.99919     4.60938    0.00895     6.61751
      C    4   -0.29825      1.99880     4.27792    0.02153     6.29825
      C    5   -0.43664      1.99909     4.42317    0.01438     6.43664
      C    6   -0.41632      1.99907     4.40163    0.01561     6.41632
      C    7   -0.11406      1.99878     4.09563    0.01965     6.11406
      C    8   -0.63216      1.99920     4.62432    0.00864     6.63216
      C    9   -0.35586      1.99878     4.33407    0.02302     6.35586
      C   10   -0.06434      1.99909     4.04386    0.02139     6.06434
      O   11   -0.76097      1.99975     6.74848    0.01275     8.76097
      H   12    0.18247      0.00000     0.81030    0.00723     0.81753
      H   13    0.17247      0.00000     0.81710    0.01043     0.82753
      H   14    0.21075      0.00000     0.78689    0.00236     0.78925
      H   15    0.17419      0.00000     0.81642    0.00939     0.82581
      H   16    0.17661      0.00000     0.81470    0.00869     0.82339
      H   17    0.20204      0.00000     0.79518    0.00278     0.79796
      H   18    0.17663      0.00000     0.81963    0.00374     0.82337
      H   19    0.20177      0.00000     0.79333    0.00490     0.79823
      H   20    0.19226      0.00000     0.80294    0.00480     0.80774
      H   21    0.20282      0.00000     0.79334    0.00383     0.79718
      H   22    0.18845      0.00000     0.80534    0.00620     0.81155
      H   23    0.19884      0.00000     0.79814    0.00303     0.80116
      H   24    0.17695      0.00000     0.81166    0.01139     0.82305
      H   25    0.18906      0.00000     0.80573    0.00521     0.81094
      H   26    0.18636      0.00000     0.80892    0.00472     0.81364
      H   27    0.11360      0.00000     0.86459    0.02181     0.88640
      H   28    0.15247      0.00000     0.84312    0.00441     0.84753
      H   29    0.34964      0.00000     0.60252    0.04784     0.65036
 =======================================================================
   * Total *   -1.00000     21.98974    64.67592    0.33434    87.00000

                                 Natural Population      
 --------------------------------------------------------
   Core                      21.98974 ( 99.9534% of  22)
   Valence                   64.67592 ( 99.5014% of  65)
   Natural Minimal Basis     86.66566 ( 99.6157% of  87)
   Natural Rydberg Basis      0.33434 (  0.3843% of  87)
 --------------------------------------------------------

    Atom  No          Natural Electron Configuration
 ----------------------------------------------------------------------------
      C    1      [core]2S( 1.07)2p( 3.55)3p( 0.01)
      C    2      [core]2S( 0.85)2p( 3.26)3p( 0.01)
      C    3      [core]2S( 1.08)2p( 3.53)3p( 0.01)
      C    4      [core]2S( 0.92)2p( 3.36)3p( 0.02)
      C    5      [core]2S( 1.00)2p( 3.42)3p( 0.01)
      C    6      [core]2S( 1.01)2p( 3.40)3p( 0.01)
      C    7      [core]2S( 0.84)2p( 3.25)3p( 0.01)
      C    8      [core]2S( 1.07)2p( 3.55)3p( 0.01)
      C    9      [core]2S( 0.92)2p( 3.41)3p( 0.02)
      C   10      [core]2S( 0.99)2p( 3.06)3p( 0.01)3d( 0.01)
      O   11      [core]2S( 1.69)2p( 5.06)3p( 0.01)
      H   12            1S( 0.81)2S( 0.01)
      H   13            1S( 0.82)2S( 0.01)
      H   14            1S( 0.79)
      H   15            1S( 0.82)2S( 0.01)
      H   16            1S( 0.81)2S( 0.01)
      H   17            1S( 0.80)
      H   18            1S( 0.82)
      H   19            1S( 0.79)
      H   20            1S( 0.80)
      H   21            1S( 0.79)
      H   22            1S( 0.81)2S( 0.01)
      H   23            1S( 0.80)
      H   24            1S( 0.81)2S( 0.01)
      H   25            1S( 0.81)
      H   26            1S( 0.81)
      H   27            1S( 0.86)2S( 0.02)
      H   28            1S( 0.84)
      H   29            1S( 0.60)2S( 0.04)


 ***************************************************
 *******         Alpha spin orbitals         *******
 ***************************************************


 NATURAL POPULATIONS:  Natural atomic orbital occupancies 
                                                          
   NAO  Atom  No  lang   Type(AO)    Occupancy      Energy
 ----------------------------------------------------------
     1    C    1  S      Cor( 1S)     0.99960      -9.92773
     2    C    1  S      Val( 2S)     0.53640      -0.08258
     3    C    1  S      Ryd( 3S)     0.00030       1.01463
     4    C    1  px     Val( 2p)     0.60525       0.06224
     5    C    1  px     Ryd( 3p)     0.00143       0.76237
     6    C    1  py     Val( 2p)     0.56518       0.06943
     7    C    1  py     Ryd( 3p)     0.00063       0.64346
     8    C    1  pz     Val( 2p)     0.59922       0.06185
     9    C    1  pz     Ryd( 3p)     0.00058       0.72099
    10    C    1  dxy    Ryd( 3d)     0.00036       2.49485
    11    C    1  dxz    Ryd( 3d)     0.00023       2.45235
    12    C    1  dyz    Ryd( 3d)     0.00041       2.24530
    13    C    1  dx2y2  Ryd( 3d)     0.00022       2.40840
    14    C    1  dz2    Ryd( 3d)     0.00028       2.50145

    15    C    2  S      Cor( 1S)     0.99940      -9.88507
    16    C    2  S      Val( 2S)     0.42723       0.04912
    17    C    2  S      Ryd( 3S)     0.00032       0.68435
    18    C    2  px     Val( 2p)     0.54784       0.11118
    19    C    2  px     Ryd( 3p)     0.00189       0.95507
    20    C    2  py     Val( 2p)     0.51660       0.11351
    21    C    2  py     Ryd( 3p)     0.00227       1.12095
    22    C    2  pz     Val( 2p)     0.63910       0.05673
    23    C    2  pz     Ryd( 3p)     0.00370       0.78434
    24    C    2  dxy    Ryd( 3d)     0.00042       2.54606
    25    C    2  dxz    Ryd( 3d)     0.00039       2.21301
    26    C    2  dyz    Ryd( 3d)     0.00022       2.13330
    27    C    2  dx2y2  Ryd( 3d)     0.00040       2.52868
    28    C    2  dz2    Ryd( 3d)     0.00025       2.28579

    29    C    3  S      Cor( 1S)     0.99959      -9.93126
    30    C    3  S      Val( 2S)     0.53764      -0.08695
    31    C    3  S      Ryd( 3S)     0.00026       0.99565
    32    C    3  px     Val( 2p)     0.57441       0.06416
    33    C    3  px     Ryd( 3p)     0.00074       0.64847
    34    C    3  py     Val( 2p)     0.59057       0.06079
    35    C    3  py     Ryd( 3p)     0.00148       0.73081
    36    C    3  pz     Val( 2p)     0.59783       0.06013
    37    C    3  pz     Ryd( 3p)     0.00085       0.70497
    38    C    3  dxy    Ryd( 3d)     0.00021       2.38612
    39    C    3  dxz    Ryd( 3d)     0.00050       2.44916
    40    C    3  dyz    Ryd( 3d)     0.00014       2.23662
    41    C    3  dx2y2  Ryd( 3d)     0.00037       2.50027
    42    C    3  dz2    Ryd( 3d)     0.00029       2.50410

    43    C    4  S      Cor( 1S)     0.99940      -9.87165
    44    C    4  S      Val( 2S)     0.46099       0.04251
    45    C    4  S      Ryd( 3S)     0.00103       0.78091
    46    C    4  px     Val( 2p)     0.53737       0.12983
    47    C    4  px     Ryd( 3p)     0.00216       0.87774
    48    C    4  py     Val( 2p)     0.57707       0.12256
    49    C    4  py     Ryd( 3p)     0.00264       1.10890
    50    C    4  pz     Val( 2p)     0.64524       0.05542
    51    C    4  pz     Ryd( 3p)     0.00603       0.75546
    52    C    4  dxy    Ryd( 3d)     0.00029       2.51392
    53    C    4  dxz    Ryd( 3d)     0.00043       2.25380
    54    C    4  dyz    Ryd( 3d)     0.00008       2.13977
    55    C    4  dx2y2  Ryd( 3d)     0.00042       2.67212
    56    C    4  dz2    Ryd( 3d)     0.00025       2.33737

    57    C    5  S      Cor( 1S)     0.99955      -9.90335
    58    C    5  S      Val( 2S)     0.50273      -0.03609
    59    C    5  S      Ryd( 3S)     0.00093       1.07207
    60    C    5  px     Val( 2p)     0.54300       0.09049
    61    C    5  px     Ryd( 3p)     0.00205       0.84625
    62    C    5  py     Val( 2p)     0.59469       0.08512
    63    C    5  py     Ryd( 3p)     0.00193       0.92480
    64    C    5  pz     Val( 2p)     0.57377       0.08472
    65    C    5  pz     Ryd( 3p)     0.00097       0.78745
    66    C    5  dxy    Ryd( 3d)     0.00025       2.37757
    67    C    5  dxz    Ryd( 3d)     0.00053       2.43691
    68    C    5  dyz    Ryd( 3d)     0.00025       2.31357
    69    C    5  dx2y2  Ryd( 3d)     0.00044       2.51054
    70    C    5  dz2    Ryd( 3d)     0.00039       2.45607

    71    C    6  S      Cor( 1S)     0.99954      -9.89806
    72    C    6  S      Val( 2S)     0.50396      -0.03020
    73    C    6  S      Ryd( 3S)     0.00129       1.08187
    74    C    6  px     Val( 2p)     0.53299       0.09841
    75    C    6  px     Ryd( 3p)     0.00146       0.83033
    76    C    6  py     Val( 2p)     0.59654       0.08779
    77    C    6  py     Ryd( 3p)     0.00304       0.95009
    78    C    6  pz     Val( 2p)     0.56891       0.09072
    79    C    6  pz     Ryd( 3p)     0.00081       0.77095
    80    C    6  dxy    Ryd( 3d)     0.00026       2.35556
    81    C    6  dxz    Ryd( 3d)     0.00055       2.42328
    82    C    6  dyz    Ryd( 3d)     0.00025       2.33484
    83    C    6  dx2y2  Ryd( 3d)     0.00044       2.55049
    84    C    6  dz2    Ryd( 3d)     0.00037       2.45096

    85    C    7  S      Cor( 1S)     0.99940      -9.86569
    86    C    7  S      Val( 2S)     0.42513       0.07121
    87    C    7  S      Ryd( 3S)     0.00070       0.74104
    88    C    7  px     Val( 2p)     0.53875       0.13213
    89    C    7  px     Ryd( 3p)     0.00205       1.03333
    90    C    7  py     Val( 2p)     0.52168       0.13021
    91    C    7  py     Ryd( 3p)     0.00214       1.14502
    92    C    7  pz     Val( 2p)     0.65610       0.06697
    93    C    7  pz     Ryd( 3p)     0.00446       0.82969
    94    C    7  dxy    Ryd( 3d)     0.00039       2.60478
    95    C    7  dxz    Ryd( 3d)     0.00042       2.17924
    96    C    7  dyz    Ryd( 3d)     0.00028       2.13394
    97    C    7  dx2y2  Ryd( 3d)     0.00042       2.57333
    98    C    7  dz2    Ryd( 3d)     0.00018       2.34902

    99    C    8  S      Cor( 1S)     0.99960      -9.91576
   100    C    8  S      Val( 2S)     0.53560      -0.07106
   101    C    8  S      Ryd( 3S)     0.00035       1.03766
   102    C    8  px     Val( 2p)     0.60466       0.07226
   103    C    8  px     Ryd( 3p)     0.00151       0.80857
   104    C    8  py     Val( 2p)     0.56491       0.08067
   105    C    8  py     Ryd( 3p)     0.00061       0.63947
   106    C    8  pz     Val( 2p)     0.60155       0.07279
   107    C    8  pz     Ryd( 3p)     0.00067       0.74014
   108    C    8  dxy    Ryd( 3d)     0.00029       2.44058
   109    C    8  dxz    Ryd( 3d)     0.00021       2.46337
   110    C    8  dyz    Ryd( 3d)     0.00056       2.32512
   111    C    8  dx2y2  Ryd( 3d)     0.00026       2.47822
   112    C    8  dz2    Ryd( 3d)     0.00022       2.46998

   113    C    9  S      Cor( 1S)     0.99939      -9.85680
   114    C    9  S      Val( 2S)     0.46561       0.04977
   115    C    9  S      Ryd( 3S)     0.00099       0.70579
   116    C    9  px     Val( 2p)     0.53773       0.13476
   117    C    9  px     Ryd( 3p)     0.00273       0.92556
   118    C    9  py     Val( 2p)     0.58437       0.13346
   119    C    9  py     Ryd( 3p)     0.00268       1.07957
   120    C    9  pz     Val( 2p)     0.66794       0.06353
   121    C    9  pz     Ryd( 3p)     0.00675       0.74996
   122    C    9  dxy    Ryd( 3d)     0.00030       2.56202
   123    C    9  dxz    Ryd( 3d)     0.00043       2.20524
   124    C    9  dyz    Ryd( 3d)     0.00014       2.14598
   125    C    9  dx2y2  Ryd( 3d)     0.00035       2.70022
   126    C    9  dz2    Ryd( 3d)     0.00020       2.36986

   127    C   10  S      Cor( 1S)     0.99956      -9.96780
   128    C   10  S      Val( 2S)     0.49163      -0.04482
   129    C   10  S      Ryd( 3S)     0.00135       0.92171
   130    C   10  px     Val( 2p)     0.48538       0.08470
   131    C   10  px     Ryd( 3p)     0.00523       0.68308
   132    C   10  py     Val( 2p)     0.52060       0.09078
   133    C   10  py     Ryd( 3p)     0.00183       0.77805
   134    C   10  pz     Val( 2p)     0.53232       0.09098
   135    C   10  pz     Ryd( 3p)     0.00098       0.75829
   136    C   10  dxy    Ryd( 3d)     0.00069       2.33053
   137    C   10  dxz    Ryd( 3d)     0.00105       2.26141
   138    C   10  dyz    Ryd( 3d)     0.00041       2.28800
   139    C   10  dx2y2  Ryd( 3d)     0.00075       2.48760
   140    C   10  dz2    Ryd( 3d)     0.00082       2.54489

   141    O   11  S      Cor( 1S)     0.99988     -18.79126
   142    O   11  S      Val( 2S)     0.85155      -0.69760
   143    O   11  S      Ryd( 3S)     0.00264       1.51702
   144    O   11  px     Val( 2p)     0.70989      -0.10817
   145    O   11  px     Ryd( 3p)     0.00135       1.36877
   146    O   11  py     Val( 2p)     0.91212      -0.14372
   147    O   11  py     Ryd( 3p)     0.00077       1.21879
   148    O   11  pz     Val( 2p)     0.91099      -0.14424
   149    O   11  pz     Ryd( 3p)     0.00066       1.24084
   150    O   11  dxy    Ryd( 3d)     0.00030       3.12707
   151    O   11  dxz    Ryd( 3d)     0.00038       3.20201
   152    O   11  dyz    Ryd( 3d)     0.00051       3.03612
   153    O   11  dx2y2  Ryd( 3d)     0.00037       3.24441
   154    O   11  dz2    Ryd( 3d)     0.00046       3.00170

   155    H   12  S      Val( 1S)     0.41244       0.17889
   156    H   12  S      Ryd( 2S)     0.00485       0.48237
   157    H   12  px     Ryd( 2p)     0.00013       1.98406
   158    H   12  py     Ryd( 2p)     0.00010       1.88892
   159    H   12  pz     Ryd( 2p)     0.00032       2.42657

   160    H   13  S      Val( 1S)     0.41751       0.17548
   161    H   13  S      Ryd( 2S)     0.00789       0.47848
   162    H   13  px     Ryd( 2p)     0.00022       2.22619
   163    H   13  py     Ryd( 2p)     0.00011       1.94800
   164    H   13  pz     Ryd( 2p)     0.00021       2.12088

   165    H   14  S      Val( 1S)     0.39353       0.20341
   166    H   14  S      Ryd( 2S)     0.00065       0.53943
   167    H   14  px     Ryd( 2p)     0.00028       2.31215
   168    H   14  py     Ryd( 2p)     0.00013       2.08149
   169    H   14  pz     Ryd( 2p)     0.00012       1.90721

   170    H   15  S      Val( 1S)     0.41544       0.17365
   171    H   15  S      Ryd( 2S)     0.00678       0.47582
   172    H   15  px     Ryd( 2p)     0.00021       2.23411
   173    H   15  py     Ryd( 2p)     0.00012       1.92425
   174    H   15  pz     Ryd( 2p)     0.00021       2.11799

   175    H   16  S      Val( 1S)     0.41473       0.17523
   176    H   16  S      Ryd( 2S)     0.00611       0.47800
   177    H   16  px     Ryd( 2p)     0.00012       1.95747
   178    H   16  py     Ryd( 2p)     0.00011       1.89802
   179    H   16  pz     Ryd( 2p)     0.00032       2.42249

   180    H   17  S      Val( 1S)     0.39771       0.18953
   181    H   17  S      Ryd( 2S)     0.00089       0.48093
   182    H   17  px     Ryd( 2p)     0.00009       1.88706
   183    H   17  py     Ryd( 2p)     0.00031       2.47550
   184    H   17  pz     Ryd( 2p)     0.00011       1.89082

   185    H   18  S      Val( 1S)     0.40716       0.21707
   186    H   18  S      Ryd( 2S)     0.00128       0.50739
   187    H   18  px     Ryd( 2p)     0.00007       2.13034
   188    H   18  py     Ryd( 2p)     0.00035       2.53319
   189    H   18  pz     Ryd( 2p)     0.00021       1.86145

   190    H   19  S      Val( 1S)     0.39981       0.21570
   191    H   19  S      Ryd( 2S)     0.00216       0.51285
   192    H   19  px     Ryd( 2p)     0.00012       2.06583
   193    H   19  py     Ryd( 2p)     0.00014       2.05005
   194    H   19  pz     Ryd( 2p)     0.00028       2.37887

   195    H   20  S      Val( 1S)     0.40326       0.21660
   196    H   20  S      Ryd( 2S)     0.00249       0.63405
   197    H   20  px     Ryd( 2p)     0.00010       2.01815
   198    H   20  py     Ryd( 2p)     0.00032       2.53684
   199    H   20  pz     Ryd( 2p)     0.00010       1.94859

   200    H   21  S      Val( 1S)     0.39711       0.22315
   201    H   21  S      Ryd( 2S)     0.00141       0.53426
   202    H   21  px     Ryd( 2p)     0.00008       2.00323
   203    H   21  py     Ryd( 2p)     0.00033       2.52614
   204    H   21  pz     Ryd( 2p)     0.00010       1.96277

   205    H   22  S      Val( 1S)     0.40762       0.21459
   206    H   22  S      Ryd( 2S)     0.00329       0.53410
   207    H   22  px     Ryd( 2p)     0.00012       2.08020
   208    H   22  py     Ryd( 2p)     0.00014       2.07767
   209    H   22  pz     Ryd( 2p)     0.00029       2.37459

   210    H   23  S      Val( 1S)     0.39941       0.20327
   211    H   23  S      Ryd( 2S)     0.00099       0.53229
   212    H   23  px     Ryd( 2p)     0.00032       2.42877
   213    H   23  py     Ryd( 2p)     0.00010       1.97907
   214    H   23  pz     Ryd( 2p)     0.00012       1.90927

   215    H   24  S      Val( 1S)     0.41797       0.19108
   216    H   24  S      Ryd( 2S)     0.00915       0.51722
   217    H   24  px     Ryd( 2p)     0.00016       2.05119
   218    H   24  py     Ryd( 2p)     0.00011       1.96335
   219    H   24  pz     Ryd( 2p)     0.00029       2.36161

   220    H   25  S      Val( 1S)     0.40757       0.19396
   221    H   25  S      Ryd( 2S)     0.00286       0.50507
   222    H   25  px     Ryd( 2p)     0.00018       2.10642
   223    H   25  py     Ryd( 2p)     0.00011       1.99996
   224    H   25  pz     Ryd( 2p)     0.00024       2.24617

   225    H   26  S      Val( 1S)     0.40164       0.23589
   226    H   26  S      Ryd( 2S)     0.00181       0.51649
   227    H   26  px     Ryd( 2p)     0.00007       2.16024
   228    H   26  py     Ryd( 2p)     0.00035       2.54791
   229    H   26  pz     Ryd( 2p)     0.00021       1.85949

   230    H   27  S      Val( 1S)     0.44811       0.17736
   231    H   27  S      Ryd( 2S)     0.01835       0.47676
   232    H   27  px     Ryd( 2p)     0.00019       1.92849
   233    H   27  py     Ryd( 2p)     0.00011       1.99101
   234    H   27  pz     Ryd( 2p)     0.00035       2.47257

   235    H   28  S      Val( 1S)     0.42143       0.19273
   236    H   28  S      Ryd( 2S)     0.00203       0.53270
   237    H   28  px     Ryd( 2p)     0.00010       1.90255
   238    H   28  py     Ryd( 2p)     0.00033       2.48161
   239    H   28  pz     Ryd( 2p)     0.00013       1.94071

   240    H   29  S      Val( 1S)     0.32541       0.19031
   241    H   29  S      Ryd( 2S)     0.03989       0.53332
   242    H   29  px     Ryd( 2p)     0.00094       2.52663
   243    H   29  py     Ryd( 2p)     0.00071       1.86164
   244    H   29  pz     Ryd( 2p)     0.00070       1.90998


 Summary of Natural Population Analysis:                  
                                                          
                                       Natural Population 
                Natural  -----------------------------------------------
    Atom  No    Charge         Core      Valence    Rydberg      Total
 -----------------------------------------------------------------------
      C    1   -0.31009      0.99960     2.30605    0.00445     3.31009
      C    2   -0.14004      0.99940     2.13077    0.00987     3.14004
      C    3   -0.30489      0.99959     2.30045    0.00485     3.30489
      C    4   -0.23339      0.99940     2.22066    0.01332     3.23339
      C    5   -0.22149      0.99955     2.21419    0.00775     3.22149
      C    6   -0.21041      0.99954     2.20240    0.00847     3.21041
      C    7   -0.15210      0.99940     2.14166    0.01105     3.15210
      C    8   -0.31097      0.99960     2.30671    0.00466     3.31097
      C    9   -0.26961      0.99939     2.25565    0.01457     3.26961
      C   10   -0.04261      0.99956     2.02994    0.01311     3.04261
      O   11   -0.39186      0.99988     3.38455    0.00743     4.39186
      H   12    0.08216      0.00000     0.41244    0.00540     0.41784
      H   13    0.07406      0.00000     0.41751    0.00843     0.42594
      H   14    0.10529      0.00000     0.39353    0.00118     0.39471
      H   15    0.07724      0.00000     0.41544    0.00733     0.42276
      H   16    0.07861      0.00000     0.41473    0.00666     0.42139
      H   17    0.10088      0.00000     0.39771    0.00140     0.39912
      H   18    0.09092      0.00000     0.40716    0.00191     0.40908
      H   19    0.09749      0.00000     0.39981    0.00270     0.40251
      H   20    0.09372      0.00000     0.40326    0.00302     0.40628
      H   21    0.10097      0.00000     0.39711    0.00192     0.39903
      H   22    0.08855      0.00000     0.40762    0.00383     0.41145
      H   23    0.09906      0.00000     0.39941    0.00152     0.40094
      H   24    0.07233      0.00000     0.41797    0.00970     0.42767
      H   25    0.08903      0.00000     0.40757    0.00340     0.41097
      H   26    0.09592      0.00000     0.40164    0.00244     0.40408
      H   27    0.03288      0.00000     0.44811    0.01900     0.46712
      H   28    0.07599      0.00000     0.42143    0.00258     0.42401
      H   29    0.13236      0.00000     0.32541    0.04223     0.36764
 =======================================================================
   * Total *   -1.00000     10.99490    32.78091    0.22419    44.00000

                                 Natural Population      
 --------------------------------------------------------
   Core                      10.99490 ( 99.9536% of  11)
   Valence                   32.78091 ( 99.3361% of  33)
   Natural Minimal Basis     43.77581 ( 99.4905% of  44)
   Natural Rydberg Basis      0.22419 (  0.5095% of  44)
 --------------------------------------------------------

    Atom  No          Natural Electron Configuration
 ----------------------------------------------------------------------------
      C    1      [core]2S( 0.54)2p( 1.77)
      C    2      [core]2S( 0.43)2p( 1.70)3p( 0.01)
      C    3      [core]2S( 0.54)2p( 1.76)
      C    4      [core]2S( 0.46)2p( 1.76)3p( 0.01)
      C    5      [core]2S( 0.50)2p( 1.71)
      C    6      [core]2S( 0.50)2p( 1.70)3p( 0.01)
      C    7      [core]2S( 0.43)2p( 1.72)3p( 0.01)
      C    8      [core]2S( 0.54)2p( 1.77)
      C    9      [core]2S( 0.47)2p( 1.79)3p( 0.01)
      C   10      [core]2S( 0.49)2p( 1.54)3p( 0.01)
      O   11      [core]2S( 0.85)2p( 2.53)
      H   12            1S( 0.41)
      H   13            1S( 0.42)2S( 0.01)
      H   14            1S( 0.39)
      H   15            1S( 0.42)2S( 0.01)
      H   16            1S( 0.41)2S( 0.01)
      H   17            1S( 0.40)
      H   18            1S( 0.41)
      H   19            1S( 0.40)
      H   20            1S( 0.40)
      H   21            1S( 0.40)
      H   22            1S( 0.41)
      H   23            1S( 0.40)
      H   24            1S( 0.42)2S( 0.01)
      H   25            1S( 0.41)
      H   26            1S( 0.40)
      H   27            1S( 0.45)2S( 0.02)
      H   28            1S( 0.42)
      H   29            1S( 0.33)2S( 0.04)


 NATURAL BOND ORBITAL ANALYSIS, alpha spin orbitals:

                       Occupancies       Lewis Structure    Low   High
           Occ.    -------------------  -----------------   occ   occ
  Cycle   Thresh.   Lewis   Non-Lewis     CR  BD  3C  LP    (L)   (NL)   Dev
 =============================================================================
   1(1)    0.90    42.98195   1.01805     11  31   0   2     1      1    0.03
   2(2)    0.90    42.98195   1.01805     11  31   0   2     1      1    0.03
   3(1)    0.80    42.98195   1.01805     11  31   0   2     1      1    0.03
   4(2)    0.80    42.98195   1.01805     11  31   0   2     1      1    0.03
   5(1)    0.70    41.41380   2.58620     11  30   0   3     2      6    0.19
   6(2)    0.70    41.40031   2.59969     11  30   0   3     2      6    0.21
   7(3)    0.70    42.16971   1.83029     11  30   0   3     2      4    0.19
   8(4)    0.70    41.40031   2.59969     11  30   0   3     2      6    0.21
   9(5)    0.70    42.16971   1.83029     11  30   0   3     2      4    0.19

    The hybrids on atom  1 are linearly dependent.  An eigenvalue (  0.000043)
    of the hybrid overlap matrix is too small (<0.00010).

    PRJTHR will be raised from  0.200 to 0.250 and the NBO search repeated.


    The hybrids on atom  1 are linearly dependent.  An eigenvalue (  0.000043)
    of the hybrid overlap matrix is too small (<0.00010).

    PRJTHR will be raised from  0.250 to 0.300 and the NBO search repeated.


    The hybrids on atom  9 are linearly dependent.  An eigenvalue (  0.000032)
    of the hybrid overlap matrix is too small (<0.00010).

    PRJTHR will be raised from  0.300 to 0.350 and the NBO search repeated.


    The hybrids on atom  9 are linearly dependent.  An eigenvalue (  0.000032)
    of the hybrid overlap matrix is too small (<0.00010).

    PRJTHR will be raised from  0.350 to 0.400 and the NBO search repeated.


    The hybrids on atom  9 are linearly dependent.  An eigenvalue (  0.000032)
    of the hybrid overlap matrix is too small (<0.00010).

    PRJTHR will be raised from  0.400 to 0.450 and the NBO search repeated.

  10(1)    0.60    38.15813   5.84187     11  17   0  16     1     15    0.24

    The hybrids on atom  3 are linearly dependent.  An eigenvalue (  0.000008)
    of the hybrid overlap matrix is too small (<0.00010).

    PRJTHR will be raised from  0.450 to 0.500 and the NBO search repeated.


    The hybrids on atom  3 are linearly dependent.  An eigenvalue (  0.000008)
    of the hybrid overlap matrix is too small (<0.00010).

    PRJTHR will be raised from  0.500 to 0.550 and the NBO search repeated.

  11(2)    0.60    38.01868   5.98132     11  17   0  16     1     16    0.23
  12(3)    0.60    37.98579   6.01421     11  17   0  16     0     16    0.23
  13(4)    0.60    38.02840   5.97160     11  17   0  16     0     15    0.23
  14(5)    0.60    37.98579   6.01421     11  17   0  16     0     16    0.23
  15(6)    0.60    38.02840   5.97160     11  17   0  16     0     15    0.23
  16(7)    0.60    37.98579   6.01421     11  17   0  16     0     16    0.23
  17(8)    0.60    38.02840   5.97160     11  17   0  16     0     15    0.23
  18(9)    0.60    37.98579   6.01421     11  17   0  16     0     16    0.23
  19(1)    0.50    31.97603  12.02397     11   2   0  31     0     29    0.35
  20(2)    0.50    32.17337  11.82663     11   3   0  30     0     29    0.27
  21(3)    0.50    32.17337  11.82663     11   3   0  30     0     29    0.27
  22(1)    0.80    42.98195   1.01805     11  31   0   2     1      1    0.03
 -----------------------------------------------------------------------------

 Structure accepted: RESONANCE keyword permits strongly delocalized structure

           --- Apparent excited state configuration ---
 The following "inverted" NBO labels reflect the actual hybrid overlap:

                 NBO  22 has been relabelled BD*

                 NBO 212 has been relabelled RY 

 --------------------------------------------------------
   Core                     10.99491 ( 99.954% of  11)
   Valence Lewis            31.65961 ( 95.938% of  33)
  ==================       ============================
   Total Lewis              42.65452 ( 96.942% of  44)
  -----------------------------------------------------
   Valence non-Lewis         1.18277 (  2.688% of  44)
   Rydberg non-Lewis         0.16271 (  0.370% of  44)
  ==================       ============================
   Total non-Lewis           1.34548 (  3.058% of  44)
 --------------------------------------------------------


       (Occupancy)   Bond orbital/ Coefficients/ Hybrids
 ---------------------------------------------------------------------------------
     1. (0.98847) BD ( 1) C   1 - C   2  
                ( 51.02%)   0.7143* C   1 s( 31.31%)p 2.19( 68.66%)d 0.00(  0.04%)
                                            0.0005  0.5595 -0.0018 -0.1258 -0.0002
                                           -0.8097  0.0045  0.1230 -0.0007  0.0039
                                           -0.0003 -0.0045 -0.0156 -0.0084
                ( 48.98%)   0.6998* C   2 s( 30.50%)p 2.28( 69.47%)d 0.00(  0.04%)
                                           -0.0002  0.5522 -0.0056  0.1046  0.0009
                                            0.8195  0.0055 -0.1102 -0.0010  0.0049
                                           -0.0011 -0.0047 -0.0151 -0.0096
     2. (0.99219) BD ( 1) C   1 - H  12  
                ( 59.44%)   0.7710* C   1 s( 22.29%)p 3.49( 77.67%)d 0.00(  0.04%)
                                            0.0000  0.4721  0.0001  0.2549 -0.0054
                                            0.1607  0.0117 -0.8281 -0.0004  0.0016
                                           -0.0108 -0.0067  0.0020  0.0168
                ( 40.56%)   0.6368* H  12 s( 99.93%)p 0.00(  0.07%)
                                            0.9996 -0.0063 -0.0063 -0.0036  0.0258
     3. (0.99251) BD ( 1) C   1 - H  13  
                ( 59.19%)   0.7694* C   1 s( 22.12%)p 3.52( 77.84%)d 0.00(  0.05%)
                                           -0.0000  0.4703 -0.0004  0.6404 -0.0045
                                            0.3051  0.0116  0.5244  0.0001  0.0092
                                            0.0151  0.0079  0.0086 -0.0004
                ( 40.81%)   0.6388* H  13 s( 99.93%)p 0.00(  0.07%)
                                            0.9996 -0.0086 -0.0187 -0.0081 -0.0172
     4. (0.99403) BD ( 1) C   1 - H  14  
                ( 60.60%)   0.7785* C   1 s( 24.26%)p 3.12( 75.70%)d 0.00(  0.04%)
                                            0.0000 -0.4925 -0.0039  0.7130 -0.0090
                                           -0.4743 -0.0085 -0.1533  0.0040  0.0168
                                            0.0041 -0.0038 -0.0056  0.0084
                ( 39.40%)   0.6277* H  14 s( 99.92%)p 0.00(  0.08%)
                                           -0.9996  0.0008 -0.0231  0.0141  0.0048
     5. (0.98846) BD ( 1) C   2 - C   3  
                ( 48.93%)   0.6995* C   2 s( 29.95%)p 2.34( 70.01%)d 0.00(  0.04%)
                                           -0.0001  0.5473 -0.0021  0.6726  0.0005
                                           -0.4746 -0.0036 -0.1498  0.0006 -0.0150
                                           -0.0054  0.0029  0.0056 -0.0093
                ( 51.07%)   0.7146* C   3 s( 31.73%)p 2.15( 68.23%)d 0.00(  0.03%)
                                            0.0005  0.5633 -0.0017 -0.6694  0.0032
                                            0.4637 -0.0046  0.1382 -0.0010 -0.0152
                                           -0.0038  0.0030  0.0048 -0.0082
     6. (0.98756) BD ( 1) C   2 - C   4  
                ( 50.72%)   0.7122* C   2 s( 39.51%)p 1.53( 60.46%)d 0.00(  0.03%)
                                            0.0000  0.6286  0.0038 -0.6795 -0.0138
                                           -0.3072 -0.0142  0.2191  0.0062  0.0107
                                           -0.0076 -0.0036  0.0093 -0.0078
                ( 49.28%)   0.7020* C   4 s( 39.94%)p 1.50( 60.02%)d 0.00(  0.04%)
                                            0.0002  0.6318  0.0157  0.6595  0.0265
                                            0.3323 -0.0011 -0.2326 -0.0067  0.0123
                                           -0.0096 -0.0045  0.0096 -0.0078
     7. (0.96359) BD ( 2) C   2 - C   4  
                ( 49.64%)   0.7045* C   2 s(  0.00%)p 1.00( 99.95%)d 0.00(  0.05%)
                                            0.0000  0.0053  0.0006  0.2727 -0.0019
                                            0.0904  0.0000  0.9576 -0.0031 -0.0044
                                           -0.0164 -0.0085 -0.0043  0.0104
                ( 50.36%)   0.7097* C   4 s(  0.00%)p 1.00( 99.95%)d 0.00(  0.05%)
                                           -0.0001 -0.0010  0.0046  0.2935 -0.0063
                                            0.0860  0.0006  0.9518 -0.0069  0.0048
                                            0.0166  0.0079  0.0041 -0.0104
     8. (0.99262) BD ( 1) C   3 - H  15  
                ( 59.24%)   0.7697* C   3 s( 22.39%)p 3.46( 77.56%)d 0.00(  0.05%)
                                           -0.0000  0.4732 -0.0005  0.6669  0.0052
                                            0.2311 -0.0118  0.5265 -0.0013  0.0082
                                            0.0166  0.0049  0.0093 -0.0004
                ( 40.76%)   0.6384* H  15 s( 99.93%)p 0.00(  0.07%)
                                            0.9996 -0.0080 -0.0190 -0.0074 -0.0173
     9. (0.99311) BD ( 1) C   3 - H  16  
                ( 59.30%)   0.7701* C   3 s( 22.20%)p 3.50( 77.76%)d 0.00(  0.05%)
                                            0.0000  0.4711 -0.0001  0.2883  0.0049
                                            0.0908 -0.0115 -0.8283  0.0007  0.0023
                                           -0.0123 -0.0037  0.0014  0.0167
                ( 40.70%)   0.6380* H  16 s( 99.93%)p 0.00(  0.07%)
                                            0.9996 -0.0071 -0.0065 -0.0032  0.0258
    10. (0.99473) BD ( 1) C   3 - H  17  
                ( 60.18%)   0.7757* C   3 s( 23.64%)p 3.23( 76.31%)d 0.00(  0.04%)
                                            0.0000 -0.4862 -0.0039  0.1530 -0.0111
                                            0.8501 -0.0008 -0.1300  0.0036 -0.0051
                                           -0.0001  0.0049  0.0173  0.0086
                ( 39.82%)   0.6310* H  17 s( 99.93%)p 0.00(  0.07%)
                                           -0.9996  0.0011 -0.0069 -0.0261  0.0045
    11. (0.98802) BD ( 1) C   4 - C   5  
                ( 49.22%)   0.7016* C   4 s( 33.95%)p 1.94( 66.02%)d 0.00(  0.03%)
                                            0.0001  0.5826 -0.0024 -0.6904 -0.0106
                                            0.3887 -0.0147  0.1785  0.0141 -0.0134
                                           -0.0055  0.0022  0.0071 -0.0087
                ( 50.78%)   0.7126* C   5 s( 28.76%)p 2.48( 71.20%)d 0.00(  0.04%)
                                            0.0003  0.5361  0.0124  0.7419  0.0014
                                           -0.3770 -0.0088 -0.1379  0.0186 -0.0138
                                           -0.0049  0.0027  0.0102 -0.0093
    12. (0.98668) BD ( 1) C   4 - H  18  
                ( 59.26%)   0.7698* C   4 s( 26.10%)p 2.83( 73.86%)d 0.00(  0.04%)
                                            0.0005 -0.5107  0.0149  0.0276  0.0034
                                            0.8546  0.0080 -0.0863 -0.0038 -0.0005
                                           -0.0002  0.0021  0.0165  0.0088
                ( 40.74%)   0.6383* H  18 s( 99.93%)p 0.00(  0.07%)
                                           -0.9996  0.0043 -0.0007 -0.0271  0.0027
    13. (0.97892) BD ( 1) C   5 - C   6  
                ( 50.38%)   0.7098* C   5 s( 27.49%)p 2.64( 72.48%)d 0.00(  0.04%)
                                            0.0004  0.5243  0.0021 -0.5607  0.0002
                                           -0.1287  0.0007 -0.6275 -0.0015  0.0033
                                            0.0158  0.0045  0.0061  0.0063
                ( 49.62%)   0.7044* C   6 s( 27.14%)p 2.68( 72.82%)d 0.00(  0.04%)
                                            0.0004  0.5209  0.0059  0.5590  0.0055
                                            0.1366 -0.0076  0.6301  0.0032  0.0041
                                            0.0163  0.0048  0.0067  0.0061
    14. (0.98793) BD ( 1) C   5 - H  19  
                ( 60.26%)   0.7763* C   5 s( 21.29%)p 3.69( 78.66%)d 0.00(  0.05%)
                                           -0.0002  0.4614 -0.0041 -0.3467  0.0108
                                           -0.3039  0.0130  0.7575  0.0038  0.0056
                                           -0.0124 -0.0104 -0.0007  0.0129
                ( 39.74%)   0.6304* H  19 s( 99.92%)p 0.00(  0.08%)
                                            0.9996 -0.0048  0.0100  0.0087 -0.0246
    15. (0.98834) BD ( 1) C   5 - H  20  
                ( 59.96%)   0.7743* C   5 s( 22.44%)p 3.45( 77.51%)d 0.00(  0.04%)
                                           -0.0002  0.4737 -0.0063  0.1180 -0.0040
                                            0.8650 -0.0042  0.1126  0.0175  0.0049
                                            0.0002  0.0041 -0.0175 -0.0096
                ( 40.04%)   0.6328* H  20 s( 99.93%)p 0.00(  0.07%)
                                            0.9996 -0.0047 -0.0033 -0.0260 -0.0053
    16. (0.98376) BD ( 1) C   6 - C   7  
                ( 50.39%)   0.7098* C   6 s( 29.37%)p 2.40( 70.59%)d 0.00(  0.04%)
                                            0.0005  0.5419  0.0064 -0.7540 -0.0012
                                            0.3397 -0.0033  0.1474 -0.0167 -0.0132
                                           -0.0051  0.0026  0.0107 -0.0087
                ( 49.61%)   0.7044* C   7 s( 31.06%)p 2.22( 68.91%)d 0.00(  0.03%)
                                           -0.0000  0.5572 -0.0125  0.7406 -0.0121
                                           -0.3260 -0.0040 -0.1846 -0.0081 -0.0111
                                           -0.0056  0.0016  0.0098 -0.0089
    17. (0.98974) BD ( 1) C   6 - H  21  
                ( 60.32%)   0.7767* C   6 s( 22.29%)p 3.49( 77.67%)d 0.00(  0.04%)
                                            0.0002 -0.4721  0.0014  0.0775 -0.0032
                                            0.8676 -0.0072  0.1331  0.0147 -0.0026
                                            0.0001 -0.0052  0.0184  0.0088
                ( 39.68%)   0.6299* H  21 s( 99.92%)p 0.00(  0.08%)
                                           -0.9996  0.0034 -0.0040 -0.0269 -0.0056
    18. (0.98779) BD ( 1) C   6 - H  22  
                ( 59.72%)   0.7728* C   6 s( 21.17%)p 3.72( 78.78%)d 0.00(  0.05%)
                                            0.0002 -0.4601  0.0052 -0.3350  0.0062
                                           -0.3354  0.0187  0.7501  0.0088 -0.0067
                                            0.0123  0.0117  0.0013 -0.0120
                ( 40.28%)   0.6346* H  22 s( 99.92%)p 0.00(  0.08%)
                                           -0.9996  0.0067  0.0086  0.0093 -0.0245
    19. (0.98848) BD ( 1) C   7 - C   8  
                ( 48.79%)   0.6985* C   7 s( 30.08%)p 2.32( 69.89%)d 0.00(  0.04%)
                                           -0.0002  0.5484 -0.0032 -0.0311 -0.0046
                                            0.8333  0.0096  0.0589 -0.0025 -0.0007
                                           -0.0006  0.0033 -0.0163 -0.0096
                ( 51.21%)   0.7156* C   8 s( 31.30%)p 2.19( 68.66%)d 0.00(  0.03%)
                                            0.0005  0.5595 -0.0042  0.0090 -0.0047
                                           -0.8271  0.0065 -0.0491 -0.0033 -0.0010
                                            0.0001  0.0014 -0.0162 -0.0089
    20. (0.98738) BD ( 1) C   7 - C   9  
                ( 50.62%)   0.7115* C   7 s( 38.73%)p 1.58( 61.23%)d 0.00(  0.04%)
                                            0.0000  0.6223  0.0110 -0.6442 -0.0172
                                           -0.4383 -0.0170  0.0684  0.0012  0.0147
                                           -0.0040 -0.0019  0.0057 -0.0092
                ( 49.38%)   0.7027* C   9 s( 40.95%)p 1.44( 59.01%)d 0.00(  0.04%)
                                            0.0002  0.6399  0.0080  0.5884  0.0211
                                            0.4719  0.0039 -0.1438 -0.0039  0.0161
                                           -0.0033 -0.0021  0.0039 -0.0105
    21. (0.95992) BD ( 2) C   7 - C   9  
                ( 47.76%)   0.6911* C   7 s(  0.08%)p99.99( 99.86%)d 0.63(  0.05%)
                                            0.0001  0.0285 -0.0054  0.1866 -0.0049
                                           -0.0809 -0.0002  0.9784 -0.0019 -0.0016
                                           -0.0181 -0.0127 -0.0035  0.0050
                ( 52.24%)   0.7228* C   9 s(  0.00%)p 1.00( 99.96%)d 0.00(  0.04%)
                                           -0.0001  0.0028 -0.0018  0.2570 -0.0010
                                           -0.0299  0.0017  0.9657 -0.0054  0.0024
                                            0.0142  0.0136  0.0024 -0.0035
    22. (0.37167) BD*( 2) C   7 - C   9  
                ( 52.24%)   0.7228* C   7 s(  0.08%)p99.99( 99.86%)d 0.63(  0.05%)
                                            0.0001  0.0285 -0.0054  0.1866 -0.0049
                                           -0.0809 -0.0002  0.9784 -0.0019 -0.0016
                                           -0.0181 -0.0127 -0.0035  0.0050
                ( 47.76%)  -0.6911* C   9 s(  0.00%)p 1.00( 99.96%)d 0.00(  0.04%)
                                           -0.0001  0.0028 -0.0018  0.2570 -0.0010
                                           -0.0299  0.0017  0.9657 -0.0054  0.0024
                                            0.0142  0.0136  0.0024 -0.0035
    23. (0.99363) BD ( 1) C   8 - H  23  
                ( 60.07%)   0.7750* C   8 s( 23.78%)p 3.20( 76.18%)d 0.00(  0.04%)
                                            0.0000 -0.4876 -0.0055  0.8091 -0.0070
                                           -0.3237 -0.0107  0.0469  0.0016  0.0138
                                           -0.0010  0.0007 -0.0124  0.0092
                ( 39.93%)   0.6319* H  23 s( 99.93%)p 0.00(  0.07%)
                                           -0.9996  0.0017 -0.0254  0.0092 -0.0024
    24. (0.99158) BD ( 1) C   8 - H  24  
                ( 59.34%)   0.7703* C   8 s( 22.26%)p 3.49( 77.70%)d 0.00(  0.04%)
                                           -0.0000  0.4718 -0.0010  0.3514 -0.0046
                                            0.2779  0.0106  0.7590  0.0002  0.0047
                                            0.0121  0.0110  0.0021  0.0122
                ( 40.66%)   0.6376* H  24 s( 99.93%)p 0.00(  0.07%)
                                            0.9996 -0.0086 -0.0106 -0.0061 -0.0233
    25. (0.99376) BD ( 1) C   8 - H  25  
                ( 59.69%)   0.7726* C   8 s( 22.63%)p 3.42( 77.33%)d 0.00(  0.04%)
                                           -0.0000  0.4757  0.0013  0.4702 -0.0076
                                            0.3653  0.0107 -0.6470  0.0001  0.0085
                                           -0.0137 -0.0119  0.0030  0.0056
                ( 40.31%)   0.6349* H  25 s( 99.93%)p 0.00(  0.07%)
                                            0.9996 -0.0045 -0.0142 -0.0096  0.0208
    26. (0.98979) BD ( 1) C   9 - C  10  
                ( 49.03%)   0.7002* C   9 s( 32.30%)p 2.09( 67.66%)d 0.00(  0.04%)
                                            0.0001  0.5682  0.0125 -0.7585 -0.0233
                                            0.2394 -0.0178  0.2077  0.0003 -0.0094
                                           -0.0080  0.0021  0.0124 -0.0085
                ( 50.97%)   0.7140* C  10 s( 31.42%)p 2.18( 68.54%)d 0.00(  0.04%)
                                            0.0003  0.5605  0.0092  0.7780 -0.0140
                                           -0.2242 -0.0111 -0.1719 -0.0002 -0.0098
                                           -0.0061  0.0016  0.0137 -0.0082
    27. (0.98539) BD ( 1) C   9 - H  26  
                ( 59.77%)   0.7731* C   9 s( 26.76%)p 2.74( 73.21%)d 0.00(  0.03%)
                                            0.0005 -0.5169  0.0190 -0.1043  0.0026
                                            0.8474  0.0073  0.0556  0.0025  0.0032
                                           -0.0002 -0.0009  0.0148  0.0089
                ( 40.23%)   0.6342* H  26 s( 99.92%)p 0.00(  0.08%)
                                           -0.9996  0.0055  0.0023 -0.0271 -0.0037
    28. (0.99632) BD ( 1) C  10 - O  11  
                ( 31.91%)   0.5649* C  10 s( 21.38%)p 3.66( 78.33%)d 0.01(  0.29%)
                                            0.0001  0.4606  0.0399 -0.5749 -0.0266
                                           -0.4818 -0.0218 -0.4678 -0.0273  0.0338
                                            0.0317  0.0256  0.0065 -0.0066
                ( 68.09%)   0.8251* O  11 s( 32.54%)p 2.07( 67.39%)d 0.00(  0.07%)
                                           -0.0001  0.5704  0.0057  0.4831  0.0068
                                            0.4795  0.0003  0.4588 -0.0003  0.0100
                                            0.0097  0.0208 -0.0047  0.0031
    29. (0.99295) BD ( 1) C  10 - H  27  
                ( 57.40%)   0.7577* C  10 s( 22.61%)p 3.42( 77.33%)d 0.00(  0.06%)
                                           -0.0001  0.4752 -0.0167 -0.1946  0.0118
                                           -0.1384  0.0089  0.8462 -0.0058 -0.0014
                                           -0.0091 -0.0065 -0.0005  0.0215
                ( 42.60%)   0.6527* H  27 s( 99.93%)p 0.00(  0.07%)
                                            0.9995 -0.0158 -0.0001  0.0035 -0.0270
    30. (0.99226) BD ( 1) C  10 - H  28  
                ( 58.44%)   0.7645* C  10 s( 24.71%)p 3.05( 75.24%)d 0.00(  0.05%)
                                           -0.0001  0.4969 -0.0127 -0.1570 -0.0088
                                            0.8341 -0.0047 -0.1786  0.0045 -0.0074
                                           -0.0003 -0.0070 -0.0178 -0.0102
                ( 41.56%)   0.6447* H  28 s( 99.92%)p 0.00(  0.08%)
                                            0.9996 -0.0063  0.0028 -0.0267  0.0061
    31. (0.99474) BD ( 1) O  11 - H  29  
                ( 71.45%)   0.8453* O  11 s( 18.85%)p 4.30( 81.07%)d 0.00(  0.08%)
                                           -0.0002 -0.4334 -0.0265  0.8592  0.0365
                                           -0.1260  0.0055 -0.2350  0.0022  0.0143
                                            0.0190 -0.0071 -0.0133  0.0052
                ( 28.55%)   0.5344* H  29 s( 99.66%)p 0.00(  0.34%)
                                           -0.9960  0.0685 -0.0555  0.0078  0.0150
    32. (0.99960) CR ( 1) C   1           s(100.00%)p 0.00(  0.00%)
                                            1.0000 -0.0002  0.0000  0.0001  0.0000
                                            0.0004 -0.0000 -0.0000  0.0000 -0.0000
                                            0.0000  0.0000  0.0000  0.0000
    33. (0.99940) CR ( 1) C   2           s(100.00%)
                                            1.0000  0.0001 -0.0000  0.0001  0.0000
                                            0.0001  0.0000 -0.0001 -0.0000 -0.0000
                                            0.0000 -0.0000 -0.0000 -0.0000
    34. (0.99960) CR ( 1) C   3           s(100.00%)p 0.00(  0.00%)
                                            1.0000 -0.0003  0.0000  0.0004 -0.0000
                                           -0.0003  0.0000 -0.0001  0.0000  0.0000
                                            0.0000 -0.0000 -0.0000  0.0000
    35. (0.99941) CR ( 1) C   4           s(100.00%)p 0.00(  0.00%)
                                            1.0000  0.0001 -0.0000 -0.0001 -0.0000
                                           -0.0005 -0.0000  0.0001  0.0000 -0.0000
                                            0.0000  0.0000 -0.0000 -0.0000
    36. (0.99955) CR ( 1) C   5           s(100.00%)p 0.00(  0.00%)
                                            1.0000 -0.0002 -0.0000 -0.0001  0.0000
                                            0.0003  0.0000  0.0005 -0.0000  0.0000
                                           -0.0000 -0.0000 -0.0000  0.0000
    37. (0.99954) CR ( 1) C   6           s(100.00%)p 0.00(  0.00%)
                                            1.0000 -0.0003 -0.0000  0.0002 -0.0000
                                           -0.0003  0.0000 -0.0005  0.0000  0.0000
                                           -0.0000 -0.0000 -0.0000  0.0000
    38. (0.99940) CR ( 1) C   7           s(100.00%)p 0.00(  0.00%)
                                            1.0000  0.0001 -0.0000  0.0000  0.0000
                                            0.0002  0.0000 -0.0000 -0.0000 -0.0000
                                            0.0000  0.0000 -0.0000 -0.0000
    39. (0.99960) CR ( 1) C   8           s(100.00%)p 0.00(  0.00%)
                                            1.0000 -0.0002  0.0000 -0.0000  0.0000
                                            0.0004 -0.0000  0.0000  0.0000  0.0000
                                           -0.0000 -0.0000  0.0000  0.0000
    40. (0.99939) CR ( 1) C   9           s(100.00%)p 0.00(  0.00%)
                                            1.0000  0.0000 -0.0000  0.0001 -0.0000
                                           -0.0005 -0.0000  0.0001 -0.0000 -0.0000
                                            0.0000  0.0000 -0.0000 -0.0000
    41. (0.99956) CR ( 1) C  10           s(100.00%)p 0.00(  0.00%)
                                            1.0000 -0.0001 -0.0000 -0.0002  0.0000
                                            0.0001  0.0000  0.0001  0.0000 -0.0000
                                           -0.0000 -0.0000 -0.0000  0.0000
    42. (0.99988) CR ( 1) O  11           s(100.00%)p 0.00(  0.00%)
                                            1.0000  0.0000 -0.0000  0.0002  0.0000
                                            0.0000  0.0000  0.0000  0.0000  0.0000
                                            0.0000  0.0000 -0.0000  0.0000
    43. (0.99146) LP ( 1) O  11           s( 48.36%)p 1.07( 51.61%)d 0.00(  0.03%)
                                            0.0000  0.6953 -0.0116  0.1329  0.0002
                                           -0.4120  0.0050 -0.5733  0.0071  0.0051
                                            0.0057 -0.0119  0.0076 -0.0080
    44. (0.97928) LP ( 2) O  11           s(  0.30%)p99.99( 99.65%)d 0.17(  0.05%)
                                            0.0000  0.0547  0.0001  0.0895 -0.0014
                                           -0.7639  0.0129  0.6361 -0.0102  0.0066
                                           -0.0030 -0.0032  0.0103  0.0182
    45. (0.00168) RY*( 1) C   1           s(  0.66%)p99.99( 92.07%)d11.00(  7.27%)
                                           -0.0000  0.0037  0.0812  0.0154  0.8729
                                           -0.0024 -0.2593 -0.0061 -0.3021 -0.2183
                                            0.0522  0.1269 -0.0607 -0.0503
    46. (0.00093) RY*( 2) C   1           s(  0.22%)p99.99( 50.30%)d99.99( 49.48%)
                                            0.0000  0.0013  0.0466  0.0057  0.2757
                                            0.0015  0.0178  0.0119  0.6531 -0.2418
                                           -0.1818 -0.5984 -0.0137  0.2124
    47. (0.00057) RY*( 3) C   1           s( 43.59%)p 1.28( 55.78%)d 0.01(  0.63%)
                                           -0.0000  0.0121  0.6601  0.0020 -0.2280
                                            0.0026 -0.7027 -0.0013  0.1095  0.0296
                                           -0.0259  0.0185  0.0240 -0.0617
    48. (0.00006) RY*( 4) C   1           s( 51.02%)p 0.85( 43.48%)d 0.11(  5.50%)
    49. (0.00001) RY*( 5) C   1           s(  0.00%)p 1.00( 14.16%)d 6.06( 85.84%)
    50. (0.00002) RY*( 6) C   1           s(  0.34%)p99.99( 36.61%)d99.99( 63.05%)
    51. (0.00000) RY*( 7) C   1           s(  1.28%)p 3.10(  3.97%)d74.00( 94.75%)
    52. (0.00001) RY*( 8) C   1           s(  2.13%)p 0.95(  2.03%)d44.95( 95.84%)
    53. (0.00000) RY*( 9) C   1           s(  0.79%)p 2.21(  1.74%)d99.99( 97.47%)
    54. (0.00399) RY*( 1) C   2           s(  1.06%)p91.10( 96.96%)d 1.86(  1.98%)
                                            0.0000  0.0004  0.1032  0.0004 -0.3531
                                           -0.0004 -0.0284 -0.0006 -0.9188  0.0249
                                            0.1038  0.0498  0.0227 -0.0734
    55. (0.00250) RY*( 2) C   2           s(  0.14%)p99.99( 93.13%)d48.18(  6.73%)
                                           -0.0000  0.0033  0.0372 -0.0047 -0.3923
                                           -0.0018  0.8729  0.0007  0.1246 -0.1641
                                           -0.0548  0.0546  0.1855  0.0031
    56. (0.00148) RY*( 3) C   2           s(  4.68%)p19.11( 89.42%)d 1.26(  5.90%)
                                            0.0000 -0.0102  0.2161  0.0091 -0.7727
                                            0.0102 -0.4244 -0.0031  0.3417 -0.2025
                                            0.0644  0.0573 -0.0855 -0.0573
    57. (0.00062) RY*( 4) C   2           s(  1.21%)p 2.31(  2.78%)d79.63( 96.01%)
                                            0.0000  0.0007  0.1098  0.0072  0.0936
                                            0.0009  0.0564  0.0210  0.1241  0.2442
                                            0.7296  0.3444  0.1654 -0.4713
    58. (0.00020) RY*( 5) C   2           s( 63.93%)p 0.11(  6.90%)d 0.46( 29.17%)
                                           -0.0000  0.0014  0.7996 -0.0040  0.2139
                                           -0.0074  0.1517 -0.0012 -0.0123 -0.0999
                                           -0.0693 -0.1002 -0.4909 -0.1609
    59. (0.00015) RY*( 6) C   2           s(  0.02%)p 0.74(  0.01%)d99.99( 99.97%)
                                            0.0000 -0.0001  0.0124  0.0008 -0.0087
                                            0.0006 -0.0054  0.0000  0.0028  0.2315
                                           -0.4112  0.8633 -0.1690  0.0561
    60. (0.00015) RY*( 7) C   2           s( 22.66%)p 0.06(  1.29%)d 3.36( 76.05%)
                                            0.0000 -0.0012  0.4761  0.0156 -0.0397
                                            0.0111 -0.0878 -0.0071  0.0563  0.5204
                                           -0.2186 -0.1385  0.6305  0.1585
    61. (0.00008) RY*( 8) C   2           s(  4.25%)p 2.21(  9.40%)d20.30( 86.34%)
    62. (0.00001) RY*( 9) C   2           s(  2.09%)p 0.11(  0.23%)d46.81( 97.69%)
    63. (0.00190) RY*( 1) C   3           s(  0.30%)p99.99( 93.18%)d21.35(  6.51%)
                                           -0.0000  0.0041  0.0551  0.0082  0.4704
                                            0.0130  0.8039 -0.0045 -0.2531 -0.0693
                                            0.0907 -0.0201 -0.2250 -0.0327
    64. (0.00127) RY*( 2) C   3           s(  0.31%)p99.99( 62.56%)d99.99( 37.14%)
                                           -0.0000  0.0025  0.0552  0.0040  0.1506
                                            0.0017  0.1701  0.0122  0.7575  0.0110
                                           -0.4880  0.2504 -0.1684  0.2050
    65. (0.00045) RY*( 3) C   3           s( 47.81%)p 1.06( 50.59%)d 0.03(  1.60%)
                                           -0.0000  0.0116  0.6914  0.0036 -0.6201
                                            0.0012  0.3437 -0.0023  0.0560  0.0300
                                            0.0106 -0.0453  0.0523 -0.1010
    66. (0.00005) RY*( 4) C   3           s( 45.42%)p 1.01( 46.08%)d 0.19(  8.50%)
    67. (0.00001) RY*( 5) C   3           s(  4.02%)p 0.79(  3.16%)d23.10( 92.83%)
    68. (0.00001) RY*( 6) C   3           s(  0.70%)p40.47( 28.33%)d99.99( 70.97%)
    69. (0.00001) RY*( 7) C   3           s(  0.76%)p 7.08(  5.39%)d99.99( 93.85%)
    70. (0.00000) RY*( 8) C   3           s(  0.07%)p99.99(  7.64%)d99.99( 92.30%)
    71. (0.00000) RY*( 9) C   3           s(  0.65%)p 4.95(  3.21%)d99.99( 96.14%)
    72. (0.00663) RY*( 1) C   4           s(  0.82%)p99.99( 95.45%)d 4.56(  3.73%)
                                            0.0000 -0.0069  0.0902  0.0033  0.3339
                                           -0.0041  0.1330  0.0032  0.9084  0.0442
                                            0.1221  0.0837  0.0498 -0.1048
    73. (0.00285) RY*( 2) C   4           s(  5.75%)p15.46( 88.85%)d 0.94(  5.40%)
                                            0.0000 -0.0152  0.2392  0.0000  0.2754
                                           -0.0101 -0.9014  0.0020  0.0015 -0.0690
                                           -0.0418  0.0374  0.2146  0.0081
    74. (0.00110) RY*( 3) C   4           s( 30.38%)p 1.56( 47.51%)d 0.73( 22.11%)
                                           -0.0000  0.0046  0.5512  0.0050 -0.6779
                                           -0.0074 -0.0408 -0.0166  0.1159  0.1864
                                            0.3391 -0.0017  0.2157 -0.1577
    75. (0.00064) RY*( 4) C   4           s( 30.78%)p 1.69( 52.05%)d 0.56( 17.17%)
                                            0.0000  0.0008  0.5548 -0.0283  0.5457
                                           -0.0118  0.2948 -0.0001 -0.3673 -0.0925
                                            0.3281  0.0640 -0.0468 -0.2218
    76. (0.00025) RY*( 5) C   4           s( 30.39%)p 0.09(  2.76%)d 2.20( 66.85%)
                                            0.0000 -0.0005  0.5513 -0.0066 -0.0069
                                           -0.0105  0.1488  0.0177  0.0701  0.0737
                                           -0.7284 -0.0461 -0.1052  0.3455
    77. (0.00007) RY*( 6) C   4           s(  1.06%)p 6.69(  7.10%)d86.56( 91.84%)
    78. (0.00002) RY*( 7) C   4           s(  0.23%)p23.93(  5.40%)d99.99( 94.37%)
    79. (0.00001) RY*( 8) C   4           s(  0.30%)p 2.84(  0.86%)d99.99( 98.83%)
    80. (0.00001) RY*( 9) C   4           s(  0.30%)p 0.56(  0.17%)d99.99( 99.53%)
    81. (0.00334) RY*( 1) C   5           s(  6.81%)p12.55( 85.46%)d 1.14(  7.74%)
                                            0.0000 -0.0044  0.2609 -0.0173 -0.7031
                                           -0.0082 -0.5062  0.0160  0.3214 -0.0497
                                            0.2033 -0.0423  0.0433 -0.1729
    82. (0.00173) RY*( 2) C   5           s( 23.30%)p 2.59( 60.45%)d 0.70( 16.25%)
                                            0.0000  0.0017  0.4827  0.0041 -0.2789
                                            0.0121  0.7205  0.0023 -0.0862 -0.0664
                                            0.1654 -0.1973  0.2942 -0.0723
    83. (0.00059) RY*( 3) C   5           s( 32.20%)p 1.45( 46.56%)d 0.66( 21.24%)
                                            0.0000 -0.0042  0.5675 -0.0032  0.5919
                                            0.0096 -0.3388  0.0100  0.0148  0.1307
                                            0.3776 -0.1072  0.1971 -0.0485
    84. (0.00037) RY*( 4) C   5           s(  3.08%)p28.31( 87.24%)d 3.14(  9.68%)
                                            0.0000  0.0169  0.1747  0.0088 -0.1936
                                            0.0078 -0.2771  0.0040 -0.8706 -0.1573
                                           -0.0944 -0.1423 -0.0778  0.1919
    85. (0.00022) RY*( 5) C   5           s( 13.91%)p 0.05(  0.69%)d 6.14( 85.39%)
                                           -0.0000  0.0002  0.3730 -0.0093 -0.0254
                                           -0.0018 -0.0172 -0.0023 -0.0769  0.3858
                                           -0.5972  0.4768  0.0413 -0.3455
    86. (0.00010) RY*( 6) C   5           s( 17.57%)p 0.61( 10.80%)d 4.08( 71.63%)
                                           -0.0000 -0.0077  0.4191 -0.0125  0.1204
                                            0.0022  0.0200 -0.0104  0.3047 -0.5279
                                           -0.3979 -0.1215 -0.4481  0.2522
    87. (0.00006) RY*( 7) C   5           s(  2.92%)p 1.39(  4.08%)d31.81( 93.00%)
    88. (0.00003) RY*( 8) C   5           s(  0.15%)p32.54(  4.78%)d99.99( 95.07%)
    89. (0.00001) RY*( 9) C   5           s(  0.07%)p 1.31(  0.09%)d99.99( 99.84%)
    90. (0.00374) RY*( 1) C   6           s(  6.21%)p14.19( 88.08%)d 0.92(  5.71%)
                                            0.0000  0.0039  0.2491  0.0111  0.4473
                                            0.0162  0.8023 -0.0145 -0.1909 -0.0876
                                            0.1690  0.0076 -0.0227 -0.1425
    91. (0.00171) RY*( 2) C   6           s( 55.19%)p 0.37( 20.68%)d 0.44( 24.14%)
                                            0.0000 -0.0067  0.7428 -0.0002  0.1863
                                           -0.0126 -0.4135 -0.0117  0.0272 -0.1051
                                            0.2705 -0.2027  0.3034 -0.1551
    92. (0.00097) RY*( 3) C   6           s( 11.85%)p 7.09( 84.00%)d 0.35(  4.15%)
                                           -0.0000  0.0091  0.3441 -0.0014 -0.7819
                                           -0.0004  0.3794 -0.0042  0.2910  0.0191
                                            0.1724 -0.0618 -0.0158  0.0858
    93. (0.00042) RY*( 4) C   6           s(  0.02%)p99.99( 76.77%)d99.99( 23.20%)
                                           -0.0000  0.0154  0.0032 -0.0082  0.3211
                                           -0.0049  0.0686 -0.0026  0.8123 -0.2961
                                           -0.2270 -0.1810 -0.0887  0.2285
    94. (0.00019) RY*( 5) C   6           s( 13.70%)p 0.05(  0.74%)d 6.24( 85.56%)
                                           -0.0000  0.0004  0.3702  0.0079 -0.0039
                                            0.0036  0.0372  0.0056  0.0765  0.3305
                                           -0.7275  0.3538 -0.0153 -0.3029
    95. (0.00008) RY*( 6) C   6           s(  8.26%)p 2.41( 19.92%)d 8.69( 71.82%)
    96. (0.00005) RY*( 7) C   6           s(  4.58%)p 1.30(  5.94%)d19.52( 89.47%)
    97. (0.00001) RY*( 8) C   6           s(  0.18%)p 8.91(  1.58%)d99.99( 98.24%)
    98. (0.00001) RY*( 9) C   6           s(  0.04%)p58.29(  2.43%)d99.99( 97.53%)
    99. (0.00460) RY*( 1) C   7           s(  0.13%)p99.99( 98.02%)d14.71(  1.86%)
                                           -0.0000 -0.0092  0.0343 -0.0059 -0.2173
                                            0.0013  0.0494  0.0019 -0.9646  0.0061
                                            0.0926  0.0727  0.0433 -0.0528
   100. (0.00241) RY*( 2) C   7           s(  0.70%)p99.99( 93.12%)d 8.87(  6.19%)
                                           -0.0000 -0.0051  0.0833 -0.0052 -0.5820
                                           -0.0036  0.7500 -0.0021  0.1728 -0.0976
                                           -0.0820 -0.0035  0.2133  0.0098
   101. (0.00155) RY*( 3) C   7           s(  0.16%)p99.99( 91.63%)d51.91(  8.21%)
                                            0.0000 -0.0186  0.0352  0.0024 -0.7223
                                            0.0150 -0.6180 -0.0057  0.1114 -0.2329
                                           -0.1508 -0.0126 -0.0678  0.0197
   102. (0.00084) RY*( 4) C   7           s( 37.24%)p 0.07(  2.56%)d 1.62( 60.19%)
                                            0.0000  0.0011  0.6103  0.0143 -0.0221
                                            0.0017 -0.0898  0.0188  0.1286 -0.0321
                                            0.6305  0.3631  0.1570 -0.2164
   103. (0.00040) RY*( 5) C   7           s( 54.06%)p 0.03(  1.83%)d 0.82( 44.12%)
                                            0.0000  0.0023  0.7352  0.0103  0.1082
                                            0.0026  0.0137 -0.0113 -0.0785 -0.0182
                                           -0.3272 -0.5644 -0.1209  0.0243
   104. (0.00017) RY*( 6) C   7           s(  0.35%)p11.92(  4.19%)d99.99( 95.46%)
                                            0.0000 -0.0015  0.0592  0.0112 -0.0698
                                            0.0200 -0.1903 -0.0010  0.0154  0.6502
                                           -0.1354 -0.0205  0.6784  0.2299
   105. (0.00012) RY*( 7) C   7           s(  6.08%)p 0.10(  0.62%)d15.36( 93.31%)
                                           -0.0000 -0.0012  0.2465  0.0091 -0.0319
                                           -0.0080  0.0707 -0.0024  0.0013  0.3286
                                           -0.4205  0.6517 -0.4415  0.1695
   106. (0.00008) RY*( 8) C   7           s(  1.18%)p 6.63(  7.80%)d77.32( 91.02%)
   107. (0.00001) RY*( 9) C   7           s(  0.16%)p 2.14(  0.35%)d99.99( 99.49%)
   108. (0.00172) RY*( 1) C   8           s(  0.42%)p99.99( 89.19%)d24.97( 10.39%)
                                           -0.0000  0.0040  0.0644  0.0134  0.8598
                                           -0.0011 -0.0407 -0.0057 -0.3884 -0.1897
                                            0.0159  0.2555  0.0307  0.0381
   109. (0.00101) RY*( 2) C   8           s(  0.09%)p99.99( 56.40%)d99.99( 43.51%)
                                           -0.0000  0.0025  0.0294  0.0084  0.4151
                                           -0.0032  0.0398  0.0111  0.6244 -0.2322
                                           -0.0949 -0.5989  0.0058 -0.1163
   110. (0.00064) RY*( 3) C   8           s( 43.62%)p 1.28( 55.94%)d 0.01(  0.44%)
                                           -0.0000  0.0137  0.6603  0.0022 -0.0478
                                            0.0000 -0.7443  0.0018  0.0566  0.0463
                                           -0.0050  0.0003  0.0196 -0.0431
   111. (0.00005) RY*( 4) C   8           s( 47.27%)p 0.89( 42.05%)d 0.23( 10.68%)
   112. (0.00001) RY*( 5) C   8           s(  4.63%)p 2.77( 12.85%)d17.80( 82.51%)
   113. (0.00000) RY*( 6) C   8           s(  0.05%)p11.44(  0.61%)d99.99( 99.34%)
   114. (0.00001) RY*( 7) C   8           s(  1.54%)p26.64( 40.98%)d37.37( 57.48%)
   115. (0.00001) RY*( 8) C   8           s(  2.18%)p 0.52(  1.14%)d44.40( 96.69%)
   116. (0.00001) RY*( 9) C   8           s(  0.24%)p 4.04(  0.97%)d99.99( 98.80%)
   117. (0.00767) RY*( 1) C   9           s(  1.34%)p70.48( 94.15%)d 3.38(  4.52%)
                                            0.0000 -0.0047  0.1155  0.0100 -0.3526
                                            0.0004 -0.0433 -0.0033 -0.9028 -0.0391
                                           -0.1635 -0.1188 -0.0408  0.0336
   118. (0.00288) RY*( 2) C   9           s(  2.88%)p31.94( 91.94%)d 1.80(  5.18%)
                                            0.0000 -0.0112  0.1693  0.0078  0.3221
                                           -0.0067 -0.9014  0.0004 -0.0556 -0.0032
                                           -0.0728 -0.0083  0.2149  0.0153
   119. (0.00132) RY*( 3) C   9           s(  0.07%)p99.99( 95.41%)d60.29(  4.52%)
                                           -0.0000  0.0035  0.0271 -0.0283  0.8615
                                           -0.0056  0.3314  0.0083 -0.3181 -0.1826
                                           -0.0958 -0.0322 -0.0403 -0.0032
   120. (0.00059) RY*( 4) C   9           s( 83.68%)p 0.03(  2.10%)d 0.17( 14.22%)
                                           -0.0000 -0.0013  0.9148  0.0028 -0.0257
                                           -0.0200  0.1335 -0.0062  0.0452 -0.0066
                                            0.3270  0.0724  0.0143 -0.1725
   121. (0.00032) RY*( 5) C   9           s( 11.61%)p 0.56(  6.47%)d 7.06( 81.92%)
                                           -0.0000  0.0005  0.3407  0.0070 -0.0309
                                           -0.0111  0.0862  0.0155  0.2366  0.1284
                                           -0.8080 -0.2153 -0.1019  0.3052
   122. (0.00006) RY*( 6) C   9           s(  0.00%)p 1.00(  4.06%)d23.60( 95.93%)
   123. (0.00002) RY*( 7) C   9           s(  0.39%)p 0.54(  0.21%)d99.99( 99.40%)
   124. (0.00001) RY*( 8) C   9           s(  0.01%)p 1.00(  5.21%)d18.19( 94.78%)
   125. (0.00000) RY*( 9) C   9           s(  0.01%)p 1.00(  0.61%)d99.99( 99.38%)
   126. (0.00653) RY*( 1) C  10           s(  1.52%)p56.54( 85.80%)d 8.36( 12.68%)
                                            0.0000 -0.0232  0.1210  0.0122 -0.9029
                                            0.0155 -0.1892  0.0431  0.0682  0.0707
                                            0.3193  0.0296  0.0014 -0.1379
   127. (0.00179) RY*( 2) C  10           s( 17.94%)p 4.01( 71.88%)d 0.57( 10.18%)
                                            0.0000 -0.0138  0.4234  0.0041  0.2210
                                            0.0222 -0.7766  0.0252 -0.2564 -0.1254
                                            0.0650 -0.1414  0.2400 -0.0650
   128. (0.00116) RY*( 3) C  10           s( 27.57%)p 1.11( 30.49%)d 1.52( 41.94%)
                                            0.0000 -0.0025  0.5250  0.0112  0.0555
                                            0.0268  0.5051  0.0196 -0.2132  0.3551
                                            0.1006 -0.1725  0.3973 -0.3092
   129. (0.00079) RY*( 4) C  10           s(  0.02%)p99.99( 21.96%)d99.99( 78.02%)
                                           -0.0000  0.0082  0.0096 -0.0072  0.1156
                                            0.0034  0.1125 -0.0103  0.4398 -0.3005
                                            0.5410 -0.0572  0.4832  0.4007
   130. (0.00057) RY*( 5) C  10           s(  0.17%)p99.99( 53.80%)d99.99( 46.04%)
                                            0.0000 -0.0099  0.0394  0.0152 -0.1684
                                            0.0208  0.1479 -0.0057 -0.6979 -0.0753
                                            0.0240  0.1763  0.0498  0.6485
   131. (0.00018) RY*( 6) C  10           s( 12.50%)p 0.59(  7.32%)d 6.42( 80.18%)
                                           -0.0000 -0.0038  0.3535  0.0291  0.2562
                                            0.0146 -0.0092  0.0220  0.0773  0.2420
                                            0.5070  0.4001 -0.5663  0.0734
   132. (0.00007) RY*( 7) C  10           s( 35.63%)p 0.29( 10.42%)d 1.51( 53.95%)
   133. (0.00003) RY*( 8) C  10           s(  4.32%)p 3.90( 16.84%)d18.25( 78.84%)
   134. (0.00000) RY*( 9) C  10           s(  0.23%)p 8.81(  2.05%)d99.99( 97.72%)
   135. (0.00259) RY*( 1) O  11           s( 88.10%)p 0.12( 10.90%)d 0.01(  0.99%)
                                            0.0000 -0.0107  0.9386  0.0291 -0.2523
                                           -0.0069  0.1895 -0.0156  0.0912  0.0200
                                           -0.0328 -0.0286  0.0831 -0.0273
   136. (0.00072) RY*( 2) O  11           s(  3.33%)p26.44( 88.08%)d 2.58(  8.59%)
                                           -0.0000  0.0014  0.1825 -0.0004  0.2928
                                           -0.0097 -0.7826  0.0059  0.4273 -0.0834
                                            0.1080 -0.0372  0.2304  0.1131
   137. (0.00065) RY*( 3) O  11           s(  4.58%)p18.35( 84.01%)d 2.49( 11.41%)
                                           -0.0000  0.0053  0.2139 -0.0087  0.5477
                                            0.0016 -0.1284 -0.0026 -0.7236  0.0714
                                           -0.0366 -0.1085  0.1871 -0.2467
   138. (0.00003) RY*( 4) O  11           s(  0.73%)p99.99( 84.31%)d20.46( 14.96%)
   139. (0.00000) RY*( 5) O  11           s(  0.15%)p29.67(  4.36%)d99.99( 95.49%)
   140. (0.00000) RY*( 6) O  11           s(  0.01%)p99.99(  4.32%)d99.99( 95.67%)
   141. (0.00000) RY*( 7) O  11           s(  0.21%)p30.28(  6.39%)d99.99( 93.40%)
   142. (0.00000) RY*( 8) O  11           s(  2.58%)p 3.39(  8.76%)d34.37( 88.66%)
   143. (0.00000) RY*( 9) O  11           s(  0.25%)p35.97(  9.16%)d99.99( 90.59%)
   144. (0.00495) RY*( 1) H  12           s( 99.24%)p 0.01(  0.76%)
                                            0.0072  0.9962  0.0159  0.0825 -0.0238
   145. (0.00012) RY*( 2) H  12           s(  0.00%)p 1.00(100.00%)
                                            0.0012  0.0069 -0.9608  0.0217 -0.2763
   146. (0.00007) RY*( 3) H  12           s(  0.40%)p99.99( 99.60%)
   147. (0.00002) RY*( 4) H  12           s(  0.43%)p99.99( 99.57%)
   148. (0.00805) RY*( 1) H  13           s( 99.54%)p 0.00(  0.46%)
                                            0.0094  0.9976  0.0149  0.0662 -0.0028
   149. (0.00012) RY*( 2) H  13           s(  0.00%)p 1.00(100.00%)
                                            0.0011  0.0050 -0.6689  0.1064  0.7357
   150. (0.00007) RY*( 3) H  13           s(  0.26%)p99.99( 99.74%)
   151. (0.00002) RY*( 4) H  13           s(  0.27%)p99.99( 99.73%)
   152. (0.00067) RY*( 1) H  14           s( 98.08%)p 0.02(  1.92%)
                                            0.0041  0.9903 -0.0632  0.1201  0.0281
   153. (0.00011) RY*( 2) H  14           s(  0.04%)p99.99( 99.96%)
                                           -0.0012  0.0195 -0.1631 -0.0155 -0.9863
   154. (0.00008) RY*( 3) H  14           s(  0.03%)p99.99( 99.97%)
   155. (0.00002) RY*( 4) H  14           s(  1.93%)p50.82( 98.07%)
   156. (0.00691) RY*( 1) H  15           s( 99.50%)p 0.00(  0.50%)
                                            0.0088  0.9975  0.0607 -0.0355 -0.0032
   157. (0.00012) RY*( 2) H  15           s(  0.00%)p 1.00(100.00%)
                                            0.0009  0.0036 -0.3703 -0.5952  0.7132
   158. (0.00007) RY*( 3) H  15           s(  0.27%)p99.99( 99.73%)
   159. (0.00002) RY*( 4) H  15           s(  0.30%)p99.99( 99.70%)
   160. (0.00623) RY*( 1) H  16           s( 99.31%)p 0.01(  0.69%)
                                            0.0080  0.9965  0.0671 -0.0439 -0.0217
   161. (0.00012) RY*( 2) H  16           s(  0.00%)p 1.00(100.00%)
                                            0.0012  0.0070 -0.6540 -0.6967 -0.2946
   162. (0.00007) RY*( 3) H  16           s(  0.38%)p99.99( 99.62%)
   163. (0.00002) RY*( 4) H  16           s(  0.37%)p99.99( 99.63%)
   164. (0.00091) RY*( 1) H  17           s( 97.83%)p 0.02(  2.17%)
                                            0.0043  0.9891  0.0585 -0.1345  0.0130
   165. (0.00011) RY*( 2) H  17           s(  0.01%)p99.99( 99.99%)
                                            0.0005  0.0121 -0.2587 -0.1158 -0.9589
   166. (0.00006) RY*( 3) H  17           s(  0.21%)p99.99( 99.79%)
   167. (0.00002) RY*( 4) H  17           s(  2.02%)p48.49( 97.98%)
   168. (0.00130) RY*( 1) H  18           s( 99.25%)p 0.01(  0.75%)
                                            0.0066  0.9962 -0.0087 -0.0829  0.0236
   169. (0.00022) RY*( 2) H  18           s(  0.01%)p99.99( 99.99%)
                                            0.0006  0.0107 -0.3159 -0.1063 -0.9428
   170. (0.00005) RY*( 3) H  18           s(  0.15%)p99.99( 99.85%)
   171. (0.00003) RY*( 4) H  18           s(  0.67%)p99.99( 99.33%)
   172. (0.00219) RY*( 1) H  19           s( 99.18%)p 0.01(  0.82%)
                                            0.0061  0.9959 -0.0703  0.0413  0.0393
   173. (0.00010) RY*( 2) H  19           s(  0.36%)p99.99( 99.64%)
                                            0.0042  0.0601  0.2379 -0.9659 -0.0831
   174. (0.00008) RY*( 3) H  19           s(  0.13%)p99.99( 99.87%)
   175. (0.00002) RY*( 4) H  19           s(  0.41%)p99.99( 99.59%)
   176. (0.00252) RY*( 1) H  20           s( 99.79%)p 0.00(  0.21%)
                                            0.0054  0.9989 -0.0267  0.0235  0.0290
   177. (0.00012) RY*( 2) H  20           s(  0.11%)p99.99( 99.89%)
                                            0.0047  0.0329  0.6878  0.2284 -0.6882
   178. (0.00007) RY*( 3) H  20           s(  0.01%)p 1.00( 99.99%)
   179. (0.00003) RY*( 4) H  20           s(  0.16%)p99.99( 99.84%)
   180. (0.00143) RY*( 1) H  21           s( 99.35%)p 0.01(  0.65%)
                                            0.0055  0.9967  0.0139 -0.0745 -0.0268
   181. (0.00009) RY*( 2) H  21           s(  0.01%)p 1.00( 99.99%)
   182. (0.00007) RY*( 3) H  21           s(  0.03%)p99.99( 99.97%)
   183. (0.00002) RY*( 4) H  21           s(  0.68%)p99.99( 99.32%)
   184. (0.00336) RY*( 1) H  22           s( 99.34%)p 0.01(  0.66%)
                                            0.0076  0.9967  0.0760 -0.0223 -0.0181
   185. (0.00010) RY*( 2) H  22           s(  0.00%)p 1.00(100.00%)
                                            0.0023  0.0013  0.3237  0.8783  0.3518
   186. (0.00008) RY*( 3) H  22           s(  0.47%)p99.99( 99.53%)
   187. (0.00002) RY*( 4) H  22           s(  0.26%)p99.99( 99.74%)
   188. (0.00100) RY*( 1) H  23           s( 98.71%)p 0.01(  1.29%)
                                            0.0045  0.9935 -0.0814  0.0792 -0.0000
   189. (0.00012) RY*( 2) H  23           s(  0.00%)p 1.00(100.00%)
                                           -0.0020  0.0024  0.2460  0.2226 -0.9433
   190. (0.00008) RY*( 3) H  23           s(  0.01%)p99.99( 99.99%)
   191. (0.00002) RY*( 4) H  23           s(  1.35%)p73.11( 98.65%)
   192. (0.00934) RY*( 1) H  24           s( 99.55%)p 0.00(  0.45%)
                                            0.0091  0.9977 -0.0005  0.0672  0.0061
   193. (0.00012) RY*( 2) H  24           s(  0.00%)p 1.00(100.00%)
                                            0.0005  0.0009  0.9154  0.0294 -0.4016
   194. (0.00007) RY*( 3) H  24           s(  0.30%)p99.99( 99.70%)
   195. (0.00003) RY*( 4) H  24           s(  0.23%)p99.99( 99.77%)
   196. (0.00292) RY*( 1) H  25           s( 98.80%)p 0.01(  1.20%)
                                            0.0059  0.9940  0.0011  0.1085 -0.0142
   197. (0.00012) RY*( 2) H  25           s(  0.00%)p 1.00(100.00%)
                                           -0.0003  0.0067  0.8151  0.0062  0.5792
   198. (0.00006) RY*( 3) H  25           s(  0.56%)p99.99( 99.44%)
   199. (0.00002) RY*( 4) H  25           s(  0.71%)p99.99( 99.29%)
   200. (0.00183) RY*( 1) H  26           s( 99.52%)p 0.00(  0.48%)
                                            0.0071  0.9976 -0.0098 -0.0525 -0.0441
   201. (0.00021) RY*( 2) H  26           s(  0.17%)p99.99( 99.83%)
                                           -0.0008  0.0411  0.2307 -0.0758  0.9692
   202. (0.00006) RY*( 3) H  26           s(  0.05%)p99.99( 99.95%)
   203. (0.00003) RY*( 4) H  26           s(  0.34%)p99.99( 99.66%)
   204. (0.01892) RY*( 1) H  27           s( 99.50%)p 0.01(  0.50%)
                                            0.0159  0.9974 -0.0706  0.0028  0.0064
   205. (0.00013) RY*( 2) H  27           s(  0.24%)p99.99( 99.76%)
                                            0.0050  0.0487  0.6647 -0.7433  0.0573
   206. (0.00007) RY*( 3) H  27           s(  0.27%)p99.99( 99.73%)
   207. (0.00002) RY*( 4) H  27           s(  0.07%)p99.99( 99.93%)
   208. (0.00205) RY*( 1) H  28           s( 99.48%)p 0.01(  0.52%)
                                            0.0074  0.9974 -0.0566  0.0396  0.0197
   209. (0.00013) RY*( 2) H  28           s(  0.20%)p99.99( 99.80%)
                                            0.0066  0.0437  0.5582  0.1055 -0.8218
   210. (0.00007) RY*( 3) H  28           s(  0.12%)p99.99( 99.88%)
   211. (0.00003) RY*( 4) H  28           s(  0.28%)p99.99( 99.72%)
   212. (0.04425) RY ( 1) H  29           s( 99.68%)p 0.00(  0.32%)
                                            0.0716  0.9959 -0.0549 -0.0096  0.0069
   213. (0.00082) RY*( 2) H  29           s(  0.01%)p 1.00( 99.99%)
                                            0.0008  0.0070 -0.0839  0.7383 -0.6691
   214. (0.00052) RY*( 3) H  29           s(  0.02%)p99.99( 99.98%)
                                            0.0031  0.0149  0.2466  0.6659  0.7040
   215. (0.00002) RY*( 4) H  29           s(  0.62%)p99.99( 99.38%)
   216. (0.01231) BD*( 1) C   1 - C   2  
                ( 48.98%)   0.6998* C   1 s( 31.31%)p 2.19( 68.66%)d 0.00(  0.04%)
                                           -0.0005 -0.5595  0.0018  0.1258  0.0002
                                            0.8097 -0.0045 -0.1230  0.0007 -0.0039
                                            0.0003  0.0045  0.0156  0.0084
                ( 51.02%)  -0.7143* C   2 s( 30.50%)p 2.28( 69.47%)d 0.00(  0.04%)
                                            0.0002 -0.5522  0.0056 -0.1046 -0.0009
                                           -0.8195 -0.0055  0.1102  0.0010 -0.0049
                                            0.0011  0.0047  0.0151  0.0096
   217. (0.01730) BD*( 1) C   1 - H  12  
                ( 40.56%)   0.6368* C   1 s( 22.29%)p 3.49( 77.67%)d 0.00(  0.04%)
                                           -0.0000 -0.4721 -0.0001 -0.2549  0.0054
                                           -0.1607 -0.0117  0.8281  0.0004 -0.0016
                                            0.0108  0.0067 -0.0020 -0.0168
                ( 59.44%)  -0.7710* H  12 s( 99.93%)p 0.00(  0.07%)
                                           -0.9996  0.0063  0.0063  0.0036 -0.0258
   218. (0.02138) BD*( 1) C   1 - H  13  
                ( 40.81%)   0.6388* C   1 s( 22.12%)p 3.52( 77.84%)d 0.00(  0.05%)
                                            0.0000 -0.4703  0.0004 -0.6404  0.0045
                                           -0.3051 -0.0116 -0.5244 -0.0001 -0.0092
                                           -0.0151 -0.0079 -0.0086  0.0004
                ( 59.19%)  -0.7694* H  13 s( 99.93%)p 0.00(  0.07%)
                                           -0.9996  0.0086  0.0187  0.0081  0.0172
   219. (0.00362) BD*( 1) C   1 - H  14  
                ( 39.40%)   0.6277* C   1 s( 24.26%)p 3.12( 75.70%)d 0.00(  0.04%)
                                           -0.0000  0.4925  0.0039 -0.7130  0.0090
                                            0.4743  0.0085  0.1533 -0.0040 -0.0168
                                           -0.0041  0.0038  0.0056 -0.0084
                ( 60.60%)  -0.7785* H  14 s( 99.92%)p 0.00(  0.08%)
                                            0.9996 -0.0008  0.0231 -0.0141 -0.0048
   220. (0.01020) BD*( 1) C   2 - C   3  
                ( 51.07%)   0.7146* C   2 s( 29.95%)p 2.34( 70.01%)d 0.00(  0.04%)
                                           -0.0001  0.5473 -0.0021  0.6726  0.0005
                                           -0.4746 -0.0036 -0.1498  0.0006 -0.0150
                                           -0.0054  0.0029  0.0056 -0.0093
                ( 48.93%)  -0.6995* C   3 s( 31.73%)p 2.15( 68.23%)d 0.00(  0.03%)
                                            0.0005  0.5633 -0.0017 -0.6694  0.0032
                                            0.4637 -0.0046  0.1382 -0.0010 -0.0152
                                           -0.0038  0.0030  0.0048 -0.0082
   221. (0.01169) BD*( 1) C   2 - C   4  
                ( 49.28%)   0.7020* C   2 s( 39.51%)p 1.53( 60.46%)d 0.00(  0.03%)
                                           -0.0000 -0.6286 -0.0038  0.6795  0.0138
                                            0.3072  0.0142 -0.2191 -0.0062 -0.0107
                                            0.0076  0.0036 -0.0093  0.0078
                ( 50.72%)  -0.7122* C   4 s( 39.94%)p 1.50( 60.02%)d 0.00(  0.04%)
                                           -0.0002 -0.6318 -0.0157 -0.6595 -0.0265
                                           -0.3323  0.0011  0.2326  0.0067 -0.0123
                                            0.0096  0.0045 -0.0096  0.0078
   222. (0.33209) BD*( 2) C   2 - C   4  
                ( 50.36%)   0.7097* C   2 s(  0.00%)p 1.00( 99.95%)d 0.00(  0.05%)
                                            0.0000  0.0053  0.0006  0.2727 -0.0019
                                            0.0904  0.0000  0.9576 -0.0031 -0.0044
                                           -0.0164 -0.0085 -0.0043  0.0104
                ( 49.64%)  -0.7045* C   4 s(  0.00%)p 1.00( 99.95%)d 0.00(  0.05%)
                                           -0.0001 -0.0010  0.0046  0.2935 -0.0063
                                            0.0860  0.0006  0.9518 -0.0069  0.0048
                                            0.0166  0.0079  0.0041 -0.0104
   223. (0.01866) BD*( 1) C   3 - H  15  
                ( 40.76%)   0.6384* C   3 s( 22.39%)p 3.46( 77.56%)d 0.00(  0.05%)
                                            0.0000 -0.4732  0.0005 -0.6669 -0.0052
                                           -0.2311  0.0118 -0.5265  0.0013 -0.0082
                                           -0.0166 -0.0049 -0.0093  0.0004
                ( 59.24%)  -0.7697* H  15 s( 99.93%)p 0.00(  0.07%)
                                           -0.9996  0.0080  0.0190  0.0074  0.0173
   224. (0.01813) BD*( 1) C   3 - H  16  
                ( 40.70%)   0.6380* C   3 s( 22.20%)p 3.50( 77.76%)d 0.00(  0.05%)
                                           -0.0000 -0.4711  0.0001 -0.2883 -0.0049
                                           -0.0908  0.0115  0.8283 -0.0007 -0.0023
                                            0.0123  0.0037 -0.0014 -0.0167
                ( 59.30%)  -0.7701* H  16 s( 99.93%)p 0.00(  0.07%)
                                           -0.9996  0.0071  0.0065  0.0032 -0.0258
   225. (0.00316) BD*( 1) C   3 - H  17  
                ( 39.82%)   0.6310* C   3 s( 23.64%)p 3.23( 76.31%)d 0.00(  0.04%)
                                           -0.0000  0.4862  0.0039 -0.1530  0.0111
                                           -0.8501  0.0008  0.1300 -0.0036  0.0051
                                            0.0001 -0.0049 -0.0173 -0.0086
                ( 60.18%)  -0.7757* H  17 s( 99.93%)p 0.00(  0.07%)
                                            0.9996 -0.0011  0.0069  0.0261 -0.0045
   226. (0.00976) BD*( 1) C   4 - C   5  
                ( 50.78%)   0.7126* C   4 s( 33.95%)p 1.94( 66.02%)d 0.00(  0.03%)
                                            0.0001  0.5826 -0.0024 -0.6904 -0.0106
                                            0.3887 -0.0147  0.1785  0.0141 -0.0134
                                           -0.0055  0.0022  0.0071 -0.0087
                ( 49.22%)  -0.7016* C   5 s( 28.76%)p 2.48( 71.20%)d 0.00(  0.04%)
                                            0.0003  0.5361  0.0124  0.7419  0.0014
                                           -0.3770 -0.0088 -0.1379  0.0186 -0.0138
                                           -0.0049  0.0027  0.0102 -0.0093
   227. (0.00920) BD*( 1) C   4 - H  18  
                ( 40.74%)   0.6383* C   4 s( 26.10%)p 2.83( 73.86%)d 0.00(  0.04%)
                                           -0.0005  0.5107 -0.0149 -0.0276 -0.0034
                                           -0.8546 -0.0080  0.0863  0.0038  0.0005
                                            0.0002 -0.0021 -0.0165 -0.0088
                ( 59.26%)  -0.7698* H  18 s( 99.93%)p 0.00(  0.07%)
                                            0.9996 -0.0043  0.0007  0.0271 -0.0027
   228. (0.03580) BD*( 1) C   5 - C   6  
                ( 49.62%)   0.7044* C   5 s( 27.49%)p 2.64( 72.48%)d 0.00(  0.04%)
                                           -0.0004 -0.5243 -0.0021  0.5607 -0.0002
                                            0.1287 -0.0007  0.6275  0.0015 -0.0033
                                           -0.0158 -0.0045 -0.0061 -0.0063
                ( 50.38%)  -0.7098* C   6 s( 27.14%)p 2.68( 72.82%)d 0.00(  0.04%)
                                           -0.0004 -0.5209 -0.0059 -0.5590 -0.0055
                                           -0.1366  0.0076 -0.6301 -0.0032 -0.0041
                                           -0.0163 -0.0048 -0.0067 -0.0061
   229. (0.01240) BD*( 1) C   5 - H  19  
                ( 39.74%)   0.6304* C   5 s( 21.29%)p 3.69( 78.66%)d 0.00(  0.05%)
                                            0.0002 -0.4614  0.0041  0.3467 -0.0108
                                            0.3039 -0.0130 -0.7575 -0.0038 -0.0056
                                            0.0124  0.0104  0.0007 -0.0129
                ( 60.26%)  -0.7763* H  19 s( 99.92%)p 0.00(  0.08%)
                                           -0.9996  0.0048 -0.0100 -0.0087  0.0246
   230. (0.01302) BD*( 1) C   5 - H  20  
                ( 40.04%)   0.6328* C   5 s( 22.44%)p 3.45( 77.51%)d 0.00(  0.04%)
                                            0.0002 -0.4737  0.0063 -0.1180  0.0040
                                           -0.8650  0.0042 -0.1126 -0.0175 -0.0049
                                           -0.0002 -0.0041  0.0175  0.0096
                ( 59.96%)  -0.7743* H  20 s( 99.93%)p 0.00(  0.07%)
                                           -0.9996  0.0047  0.0033  0.0260  0.0053
   231. (0.01505) BD*( 1) C   6 - C   7  
                ( 49.61%)   0.7044* C   6 s( 29.37%)p 2.40( 70.59%)d 0.00(  0.04%)
                                           -0.0005 -0.5419 -0.0064  0.7540  0.0012
                                           -0.3397  0.0033 -0.1474  0.0167  0.0132
                                            0.0051 -0.0026 -0.0107  0.0087
                ( 50.39%)  -0.7098* C   7 s( 31.06%)p 2.22( 68.91%)d 0.00(  0.03%)
                                            0.0000 -0.5572  0.0125 -0.7406  0.0121
                                            0.3260  0.0040  0.1846  0.0081  0.0111
                                            0.0056 -0.0016 -0.0098  0.0089
   232. (0.00778) BD*( 1) C   6 - H  21  
                ( 39.68%)   0.6299* C   6 s( 22.29%)p 3.49( 77.67%)d 0.00(  0.04%)
                                           -0.0002  0.4721 -0.0014 -0.0775  0.0032
                                           -0.8676  0.0072 -0.1331 -0.0147  0.0026
                                           -0.0001  0.0052 -0.0184 -0.0088
                ( 60.32%)  -0.7767* H  21 s( 99.92%)p 0.00(  0.08%)
                                            0.9996 -0.0034  0.0040  0.0269  0.0056
   233. (0.01680) BD*( 1) C   6 - H  22  
                ( 40.28%)   0.6346* C   6 s( 21.17%)p 3.72( 78.78%)d 0.00(  0.05%)
                                           -0.0002  0.4601 -0.0052  0.3350 -0.0062
                                            0.3354 -0.0187 -0.7501 -0.0088  0.0067
                                           -0.0123 -0.0117 -0.0013  0.0120
                ( 59.72%)  -0.7728* H  22 s( 99.92%)p 0.00(  0.08%)
                                            0.9996 -0.0067 -0.0086 -0.0093  0.0245
   234. (0.01254) BD*( 1) C   7 - C   8  
                ( 51.21%)   0.7156* C   7 s( 30.08%)p 2.32( 69.89%)d 0.00(  0.04%)
                                           -0.0002  0.5484 -0.0032 -0.0311 -0.0046
                                            0.8333  0.0096  0.0589 -0.0025 -0.0007
                                           -0.0006  0.0033 -0.0163 -0.0096
                ( 48.79%)  -0.6985* C   8 s( 31.30%)p 2.19( 68.66%)d 0.00(  0.03%)
                                            0.0005  0.5595 -0.0042  0.0090 -0.0047
                                           -0.8271  0.0065 -0.0491 -0.0033 -0.0010
                                            0.0001  0.0014 -0.0162 -0.0089
   235. (0.01167) BD*( 1) C   7 - C   9  
                ( 49.38%)   0.7027* C   7 s( 38.73%)p 1.58( 61.23%)d 0.00(  0.04%)
                                           -0.0000 -0.6223 -0.0110  0.6442  0.0172
                                            0.4383  0.0170 -0.0684 -0.0012 -0.0147
                                            0.0040  0.0019 -0.0057  0.0092
                ( 50.62%)  -0.7115* C   9 s( 40.95%)p 1.44( 59.01%)d 0.00(  0.04%)
                                           -0.0002 -0.6399 -0.0080 -0.5884 -0.0211
                                           -0.4719 -0.0039  0.1438  0.0039 -0.0161
                                            0.0033  0.0021 -0.0039  0.0105
   236. (0.00492) BD*( 1) C   8 - H  23  
                ( 39.93%)   0.6319* C   8 s( 23.78%)p 3.20( 76.18%)d 0.00(  0.04%)
                                           -0.0000  0.4876  0.0055 -0.8091  0.0070
                                            0.3237  0.0107 -0.0469 -0.0016 -0.0138
                                            0.0010 -0.0007  0.0124 -0.0092
                ( 60.07%)  -0.7750* H  23 s( 99.93%)p 0.00(  0.07%)
                                            0.9996 -0.0017  0.0254 -0.0092  0.0024
   237. (0.02516) BD*( 1) C   8 - H  24  
                ( 40.66%)   0.6376* C   8 s( 22.26%)p 3.49( 77.70%)d 0.00(  0.04%)
                                            0.0000 -0.4718  0.0010 -0.3514  0.0046
                                           -0.2779 -0.0106 -0.7590 -0.0002 -0.0047
                                           -0.0121 -0.0110 -0.0021 -0.0122
                ( 59.34%)  -0.7703* H  24 s( 99.93%)p 0.00(  0.07%)
                                           -0.9996  0.0086  0.0106  0.0061  0.0233
   238. (0.01218) BD*( 1) C   8 - H  25  
                ( 40.31%)   0.6349* C   8 s( 22.63%)p 3.42( 77.33%)d 0.00(  0.04%)
                                            0.0000 -0.4757 -0.0013 -0.4702  0.0076
                                           -0.3653 -0.0107  0.6470 -0.0001 -0.0085
                                            0.0137  0.0119 -0.0030 -0.0056
                ( 59.69%)  -0.7726* H  25 s( 99.93%)p 0.00(  0.07%)
                                           -0.9996  0.0045  0.0142  0.0096 -0.0208
   239. (0.01344) BD*( 1) C   9 - C  10  
                ( 50.97%)   0.7140* C   9 s( 32.30%)p 2.09( 67.66%)d 0.00(  0.04%)
                                            0.0001  0.5682  0.0125 -0.7585 -0.0233
                                            0.2394 -0.0178  0.2077  0.0003 -0.0094
                                           -0.0080  0.0021  0.0124 -0.0085
                ( 49.03%)  -0.7002* C  10 s( 31.42%)p 2.18( 68.54%)d 0.00(  0.04%)
                                            0.0003  0.5605  0.0092  0.7780 -0.0140
                                           -0.2242 -0.0111 -0.1719 -0.0002 -0.0098
                                           -0.0061  0.0016  0.0137 -0.0082
   240. (0.00930) BD*( 1) C   9 - H  26  
                ( 40.23%)   0.6342* C   9 s( 26.76%)p 2.74( 73.21%)d 0.00(  0.03%)
                                           -0.0005  0.5169 -0.0190  0.1043 -0.0026
                                           -0.8474 -0.0073 -0.0556 -0.0025 -0.0032
                                            0.0002  0.0009 -0.0148 -0.0089
                ( 59.77%)  -0.7731* H  26 s( 99.92%)p 0.00(  0.08%)
                                            0.9996 -0.0055 -0.0023  0.0271  0.0037
   241. (0.04079) BD*( 1) C  10 - O  11  
                ( 68.09%)   0.8251* C  10 s( 21.38%)p 3.66( 78.33%)d 0.01(  0.29%)
                                            0.0001  0.4606  0.0399 -0.5749 -0.0266
                                           -0.4818 -0.0218 -0.4678 -0.0273  0.0338
                                            0.0317  0.0256  0.0065 -0.0066
                ( 31.91%)  -0.5649* O  11 s( 32.54%)p 2.07( 67.39%)d 0.00(  0.07%)
                                           -0.0001  0.5704  0.0057  0.4831  0.0068
                                            0.4795  0.0003  0.4588 -0.0003  0.0100
                                            0.0097  0.0208 -0.0047  0.0031
   242. (0.04360) BD*( 1) C  10 - H  27  
                ( 42.60%)   0.6527* C  10 s( 22.61%)p 3.42( 77.33%)d 0.00(  0.06%)
                                            0.0001 -0.4752  0.0167  0.1946 -0.0118
                                            0.1384 -0.0089 -0.8462  0.0058  0.0014
                                            0.0091  0.0065  0.0005 -0.0215
                ( 57.40%)  -0.7577* H  27 s( 99.93%)p 0.00(  0.07%)
                                           -0.9995  0.0158  0.0001 -0.0035  0.0270
   243. (0.01599) BD*( 1) C  10 - H  28  
                ( 41.56%)   0.6447* C  10 s( 24.71%)p 3.05( 75.24%)d 0.00(  0.05%)
                                            0.0001 -0.4969  0.0127  0.1570  0.0088
                                           -0.8341  0.0047  0.1786 -0.0045  0.0074
                                            0.0003  0.0070  0.0178  0.0102
                ( 58.44%)  -0.7645* H  28 s( 99.92%)p 0.00(  0.08%)
                                           -0.9996  0.0063 -0.0028  0.0267 -0.0061
   244. (0.05317) BD*( 1) O  11 - H  29  
                ( 28.55%)   0.5344* O  11 s( 18.85%)p 4.30( 81.07%)d 0.00(  0.08%)
                                            0.0002  0.4334  0.0265 -0.8592 -0.0365
                                            0.1260 -0.0055  0.2350 -0.0022 -0.0143
                                           -0.0190  0.0071  0.0133 -0.0052
                ( 71.45%)  -0.8453* H  29 s( 99.66%)p 0.00(  0.34%)
                                            0.9960 -0.0685  0.0555 -0.0078 -0.0150


 NHO Directionality and "Bond Bending" (deviations from line of nuclear centers)

         [Thresholds for printing:  angular deviation  >  1.0 degree]
                                    hybrid p-character > 25.0%
                                    orbital occupancy  >  0.10e

                                Line of Centers        Hybrid 1              Hybrid 2
                                ---------------  -------------------   ------------------
                NBO               Theta   Phi    Theta   Phi    Dev    Theta   Phi    Dev
 ========================================================================================
     1. BD (   1) C   1 - C   2    81.9  261.8     --     --    --      97.6   82.7   1.1
     2. BD (   1) C   1 - H  12   159.9   31.3   159.9   34.6   1.2      --     --    --
     3. BD (   1) C   1 - H  13    53.8   24.9    53.6   26.5   1.2      --     --    --
     7. BD (   2) C   2 - C   4    73.3  205.4    16.7   18.5  89.8     17.6   16.8  89.3
     8. BD (   1) C   3 - H  15    53.6   19.6    53.4   18.1   1.2      --     --    --
     9. BD (   1) C   3 - H  16   159.9   19.4   159.9   15.1   1.5      --     --    --
    10. BD (   1) C   3 - H  17    81.3  259.3    81.6  260.5   1.2      --     --    --
    11. BD (   1) C   4 - C   5    79.6  152.1    76.4  151.9   3.3     98.1  332.6   2.3
    15. BD (   1) C   5 - H  20    82.6   82.1    81.5   82.5   1.2      --     --    --
    16. BD (   1) C   6 - C   7    79.3  155.9    81.0  156.0   1.7    103.5  335.6   2.9
    17. BD (   1) C   6 - H  21    98.8  264.4    99.7  265.1   1.1      --     --    --
    18. BD (   1) C   6 - H  22   147.8   46.2   149.0   43.9   1.7      --     --    --
    19. BD (   1) C   7 - C   8    86.3   91.2    86.2   92.4   1.3      --     --    --
    20. BD (   1) C   7 - C   9    82.6  216.3    85.0  214.5   3.0    100.8   38.0   3.8
    21. BD (   2) C   7 - C   9    82.6  216.3    11.5  335.9  88.4     15.0  353.7  86.3
    22. BD*(   2) C   7 - C   9    82.6  216.3    11.5  335.9  88.4     15.0  353.7  86.3
    25. BD (   1) C   8 - H  25   137.2   37.2   137.3   39.1   1.3      --     --    --
    26. BD (   1) C   9 - C  10    77.5  163.8    75.6  164.2   1.9      --     --    --
    28. BD (   1) C  10 - O  11   122.5  222.3   122.3  219.9   2.0     56.2   44.4   2.2
    29. BD (   1) C  10 - H  27    11.8  219.8    14.9  215.3   3.3      --     --    --
    30. BD (   1) C  10 - H  28   100.4   98.3   101.6  101.3   3.2      --     --    --
    31. BD (   1) O  11 - H  29    72.0  168.6    75.6  172.3   5.0      --     --    --
    43. LP (   1) O  11             --     --    142.9  288.1   --       --     --    --
    44. LP (   2) O  11             --     --     50.4  276.7   --       --     --    --
   222. BD*(   2) C   2 - C   4    73.3  205.4    16.7   18.5  89.8     17.6   16.8  89.3


 Second Order Perturbation Theory Analysis of Fock Matrix in NBO Basis

     Threshold for printing:   0.25 kcal/mol
                                                                              E(2)  E(j)-E(i) F(i,j)
         Donor NBO (i)                     Acceptor NBO (j)                 kcal/mol   a.u.    a.u. 
 ===================================================================================================

 within unit  1
   1. BD (   1) C   1 - C   2        / 63. RY*(   1) C   3                    0.51    1.33    0.033
   1. BD (   1) C   1 - C   2        / 73. RY*(   2) C   4                    0.61    1.65    0.040
   1. BD (   1) C   1 - C   2        /217. BD*(   1) C   1 - H  12            0.35    1.02    0.024
   1. BD (   1) C   1 - C   2        /218. BD*(   1) C   1 - H  13            0.37    1.01    0.025
   1. BD (   1) C   1 - C   2        /219. BD*(   1) C   1 - H  14            0.40    1.04    0.026
   1. BD (   1) C   1 - C   2        /220. BD*(   1) C   2 - C   3            0.43    1.04    0.027
   1. BD (   1) C   1 - C   2        /221. BD*(   1) C   2 - C   4            2.18    1.31    0.067
   1. BD (   1) C   1 - C   2        /225. BD*(   1) C   3 - H  17            0.78    1.03    0.036
   1. BD (   1) C   1 - C   2        /227. BD*(   1) C   4 - H  18            1.54    1.07    0.051
   2. BD (   1) C   1 - H  12        / 55. RY*(   2) C   2                    0.32    1.64    0.029
   2. BD (   1) C   1 - H  12        /216. BD*(   1) C   1 - C   2            0.31    0.93    0.021
   2. BD (   1) C   1 - H  12        /221. BD*(   1) C   2 - C   4            1.03    1.20    0.045
   2. BD (   1) C   1 - H  12        /222. BD*(   2) C   2 - C   4            1.36    0.55    0.042
   3. BD (   1) C   1 - H  13        / 54. RY*(   1) C   2                    0.34    1.15    0.025
   3. BD (   1) C   1 - H  13        /216. BD*(   1) C   1 - C   2            0.28    0.93    0.020
   3. BD (   1) C   1 - H  13        /221. BD*(   1) C   2 - C   4            1.02    1.20    0.044
   3. BD (   1) C   1 - H  13        /222. BD*(   2) C   2 - C   4            1.27    0.56    0.041
   4. BD (   1) C   1 - H  14        / 56. RY*(   3) C   2                    0.47    1.40    0.032
   4. BD (   1) C   1 - H  14        /216. BD*(   1) C   1 - C   2            0.40    0.94    0.025
   4. BD (   1) C   1 - H  14        /220. BD*(   1) C   2 - C   3            1.92    0.94    0.054
   4. BD (   1) C   1 - H  14        /230. BD*(   1) C   5 - H  20            0.26    0.96    0.020
   5. BD (   1) C   2 - C   3        / 45. RY*(   1) C   1                    0.50    1.36    0.033
   5. BD (   1) C   2 - C   3        / 73. RY*(   2) C   4                    0.84    1.65    0.047
   5. BD (   1) C   2 - C   3        /216. BD*(   1) C   1 - C   2            0.43    1.04    0.027
   5. BD (   1) C   2 - C   3        /219. BD*(   1) C   1 - H  14            0.85    1.04    0.038
   5. BD (   1) C   2 - C   3        /221. BD*(   1) C   2 - C   4            1.99    1.30    0.064
   5. BD (   1) C   2 - C   3        /223. BD*(   1) C   3 - H  15            0.33    1.01    0.023
   5. BD (   1) C   2 - C   3        /224. BD*(   1) C   3 - H  16            0.38    1.01    0.025
   5. BD (   1) C   2 - C   3        /225. BD*(   1) C   3 - H  17            0.38    1.03    0.025
   5. BD (   1) C   2 - C   3        /226. BD*(   1) C   4 - C   5            2.21    1.07    0.061
   6. BD (   1) C   2 - C   4        / 45. RY*(   1) C   1                    0.29    1.45    0.026
   6. BD (   1) C   2 - C   4        / 63. RY*(   1) C   3                    0.38    1.42    0.029
   6. BD (   1) C   2 - C   4        / 81. RY*(   1) C   5                    0.48    1.70    0.036
   6. BD (   1) C   2 - C   4        / 82. RY*(   2) C   5                    0.36    1.73    0.032
   6. BD (   1) C   2 - C   4        /216. BD*(   1) C   1 - C   2            1.82    1.13    0.057
   6. BD (   1) C   2 - C   4        /217. BD*(   1) C   1 - H  12            0.25    1.10    0.021
   6. BD (   1) C   2 - C   4        /218. BD*(   1) C   1 - H  13            0.28    1.10    0.022
   6. BD (   1) C   2 - C   4        /220. BD*(   1) C   2 - C   3            1.71    1.12    0.055
   6. BD (   1) C   2 - C   4        /223. BD*(   1) C   3 - H  15            0.27    1.10    0.022
   6. BD (   1) C   2 - C   4        /224. BD*(   1) C   3 - H  16            0.28    1.10    0.022
   6. BD (   1) C   2 - C   4        /226. BD*(   1) C   4 - C   5            1.73    1.16    0.057
   6. BD (   1) C   2 - C   4        /227. BD*(   1) C   4 - H  18            0.91    1.16    0.041
   7. BD (   2) C   2 - C   4        / 46. RY*(   2) C   1                    0.30    1.65    0.029
   7. BD (   2) C   2 - C   4        / 64. RY*(   2) C   3                    0.32    1.43    0.027
   7. BD (   2) C   2 - C   4        /217. BD*(   1) C   1 - H  12            1.53    0.66    0.041
   7. BD (   2) C   2 - C   4        /218. BD*(   1) C   1 - H  13            1.54    0.66    0.041
   7. BD (   2) C   2 - C   4        /223. BD*(   1) C   3 - H  15            1.68    0.66    0.042
   7. BD (   2) C   2 - C   4        /224. BD*(   1) C   3 - H  16            1.75    0.66    0.043
   7. BD (   2) C   2 - C   4        /228. BD*(   1) C   5 - C   6            1.76    0.65    0.043
   7. BD (   2) C   2 - C   4        /229. BD*(   1) C   5 - H  19            1.02    0.69    0.034
   8. BD (   1) C   3 - H  15        / 55. RY*(   2) C   2                    0.28    1.65    0.027
   8. BD (   1) C   3 - H  15        /220. BD*(   1) C   2 - C   3            0.30    0.94    0.021
   8. BD (   1) C   3 - H  15        /221. BD*(   1) C   2 - C   4            0.93    1.20    0.042
   8. BD (   1) C   3 - H  15        /222. BD*(   2) C   2 - C   4            1.26    0.56    0.041
   9. BD (   1) C   3 - H  16        / 54. RY*(   1) C   2                    0.32    1.15    0.024
   9. BD (   1) C   3 - H  16        /221. BD*(   1) C   2 - C   4            0.90    1.20    0.042
   9. BD (   1) C   3 - H  16        /222. BD*(   2) C   2 - C   4            1.22    0.56    0.040
  10. BD (   1) C   3 - H  17        / 56. RY*(   3) C   2                    0.40    1.40    0.030
  10. BD (   1) C   3 - H  17        /216. BD*(   1) C   1 - C   2            1.96    0.94    0.054
  10. BD (   1) C   3 - H  17        /220. BD*(   1) C   2 - C   3            0.33    0.94    0.022
  11. BD (   1) C   4 - C   5        / 55. RY*(   2) C   2                    1.28    1.74    0.060
  11. BD (   1) C   4 - C   5        / 56. RY*(   3) C   2                    0.25    1.48    0.025
  11. BD (   1) C   4 - C   5        / 92. RY*(   3) C   6                    0.28    1.34    0.025
  11. BD (   1) C   4 - C   5        /220. BD*(   1) C   2 - C   3            2.16    1.02    0.059
  11. BD (   1) C   4 - C   5        /221. BD*(   1) C   2 - C   4            2.31    1.29    0.069
  11. BD (   1) C   4 - C   5        /227. BD*(   1) C   4 - H  18            0.27    1.05    0.021
  11. BD (   1) C   4 - C   5        /228. BD*(   1) C   5 - C   6            0.58    0.99    0.031
  11. BD (   1) C   4 - C   5        /229. BD*(   1) C   5 - H  19            0.42    1.03    0.026
  11. BD (   1) C   4 - C   5        /230. BD*(   1) C   5 - H  20            0.41    1.04    0.026
  11. BD (   1) C   4 - C   5        /231. BD*(   1) C   6 - C   7            1.07    1.05    0.042
  12. BD (   1) C   4 - H  18        / 55. RY*(   2) C   2                    0.42    1.62    0.033
  12. BD (   1) C   4 - H  18        / 56. RY*(   3) C   2                    0.42    1.36    0.030
  12. BD (   1) C   4 - H  18        / 81. RY*(   1) C   5                    0.26    1.48    0.025
  12. BD (   1) C   4 - H  18        /216. BD*(   1) C   1 - C   2            3.77    0.91    0.074
  12. BD (   1) C   4 - H  18        /221. BD*(   1) C   2 - C   4            0.86    1.17    0.040
  12. BD (   1) C   4 - H  18        /230. BD*(   1) C   5 - H  20            1.30    0.92    0.044
  13. BD (   1) C   5 - C   6        / 22. BD*(   2) C   7 - C   9            0.95    0.63    0.038
  13. BD (   1) C   5 - C   6        / 72. RY*(   1) C   4                    0.67    1.21    0.036
  13. BD (   1) C   5 - C   6        / 99. RY*(   1) C   7                    0.64    1.27    0.036
  13. BD (   1) C   5 - C   6        /221. BD*(   1) C   2 - C   4            0.59    1.26    0.035
  13. BD (   1) C   5 - C   6        /222. BD*(   2) C   2 - C   4            1.25    0.62    0.042
  13. BD (   1) C   5 - C   6        /226. BD*(   1) C   4 - C   5            0.89    1.03    0.038
  13. BD (   1) C   5 - C   6        /230. BD*(   1) C   5 - H  20            0.32    1.01    0.023
  13. BD (   1) C   5 - C   6        /231. BD*(   1) C   6 - C   7            0.85    1.03    0.037
  13. BD (   1) C   5 - C   6        /235. BD*(   1) C   7 - C   9            0.72    1.28    0.038
  14. BD (   1) C   5 - H  19        / 90. RY*(   1) C   6                    0.29    1.45    0.026
  14. BD (   1) C   5 - H  19        /221. BD*(   1) C   2 - C   4            1.36    1.17    0.050
  14. BD (   1) C   5 - H  19        /222. BD*(   2) C   2 - C   4            0.81    0.52    0.031
  14. BD (   1) C   5 - H  19        /226. BD*(   1) C   4 - C   5            0.25    0.93    0.019
  14. BD (   1) C   5 - H  19        /233. BD*(   1) C   6 - H  22            1.51    0.91    0.047
  15. BD (   1) C   5 - H  20        /219. BD*(   1) C   1 - H  14            0.27    0.92    0.020
  15. BD (   1) C   5 - H  20        /226. BD*(   1) C   4 - C   5            0.26    0.94    0.020
  15. BD (   1) C   5 - H  20        /227. BD*(   1) C   4 - H  18            1.78    0.94    0.052
  15. BD (   1) C   5 - H  20        /232. BD*(   1) C   6 - H  21            1.41    0.93    0.046
  16. BD (   1) C   6 - C   7        / 81. RY*(   1) C   5                    0.26    1.58    0.026
  16. BD (   1) C   6 - C   7        /108. RY*(   1) C   8                    0.38    1.40    0.029
  16. BD (   1) C   6 - C   7        /118. RY*(   2) C   9                    1.01    1.65    0.052
  16. BD (   1) C   6 - C   7        /226. BD*(   1) C   4 - C   5            0.91    1.04    0.039
  16. BD (   1) C   6 - C   7        /228. BD*(   1) C   5 - C   6            0.53    0.97    0.029
  16. BD (   1) C   6 - C   7        /232. BD*(   1) C   6 - H  21            0.36    1.02    0.024
  16. BD (   1) C   6 - C   7        /233. BD*(   1) C   6 - H  22            0.41    1.01    0.026
  16. BD (   1) C   6 - C   7        /234. BD*(   1) C   7 - C   8            0.53    1.02    0.029
  16. BD (   1) C   6 - C   7        /235. BD*(   1) C   7 - C   9            2.23    1.29    0.068
  16. BD (   1) C   6 - C   7        /236. BD*(   1) C   8 - H  23            0.76    1.01    0.035
  16. BD (   1) C   6 - C   7        /239. BD*(   1) C   9 - C  10            2.45    1.04    0.064
  17. BD (   1) C   6 - H  21        /101. RY*(   3) C   7                    0.38    1.46    0.030
  17. BD (   1) C   6 - H  21        /230. BD*(   1) C   5 - H  20            1.53    0.92    0.047
  17. BD (   1) C   6 - H  21        /231. BD*(   1) C   6 - C   7            0.31    0.93    0.021
  17. BD (   1) C   6 - H  21        /234. BD*(   1) C   7 - C   8            2.14    0.91    0.056
  18. BD (   1) C   6 - H  22        / 22. BD*(   2) C   7 - C   9            1.11    0.53    0.038
  18. BD (   1) C   6 - H  22        / 81. RY*(   1) C   5                    0.33    1.47    0.028
  18. BD (   1) C   6 - H  22        /229. BD*(   1) C   5 - H  19            1.55    0.90    0.047
  18. BD (   1) C   6 - H  22        /235. BD*(   1) C   7 - C   9            0.90    1.18    0.041
  19. BD (   1) C   7 - C   8        / 90. RY*(   1) C   6                    0.55    1.57    0.037
  19. BD (   1) C   7 - C   8        /118. RY*(   2) C   9                    0.48    1.67    0.036
  19. BD (   1) C   7 - C   8        /231. BD*(   1) C   6 - C   7            0.58    1.05    0.031
  19. BD (   1) C   7 - C   8        /232. BD*(   1) C   6 - H  21            0.70    1.04    0.034
  19. BD (   1) C   7 - C   8        /235. BD*(   1) C   7 - C   9            2.05    1.30    0.065
  19. BD (   1) C   7 - C   8        /236. BD*(   1) C   8 - H  23            0.42    1.03    0.026
  19. BD (   1) C   7 - C   8        /237. BD*(   1) C   8 - H  24            0.39    1.01    0.025
  19. BD (   1) C   7 - C   8        /238. BD*(   1) C   8 - H  25            0.37    1.02    0.025
  19. BD (   1) C   7 - C   8        /240. BD*(   1) C   9 - H  26            1.56    1.07    0.052
  20. BD (   1) C   7 - C   9        / 90. RY*(   1) C   6                    0.46    1.66    0.035
  20. BD (   1) C   7 - C   9        /127. RY*(   2) C  10                    0.29    1.40    0.026
  20. BD (   1) C   7 - C   9        /228. BD*(   1) C   5 - C   6            0.32    1.07    0.024
  20. BD (   1) C   7 - C   9        /231. BD*(   1) C   6 - C   7            1.87    1.14    0.058
  20. BD (   1) C   7 - C   9        /234. BD*(   1) C   7 - C   8            1.78    1.12    0.056
  20. BD (   1) C   7 - C   9        /238. BD*(   1) C   8 - H  25            0.31    1.10    0.023
  20. BD (   1) C   7 - C   9        /239. BD*(   1) C   9 - C  10            1.54    1.14    0.053
  20. BD (   1) C   7 - C   9        /240. BD*(   1) C   9 - H  26            1.07    1.16    0.044
  21. BD (   2) C   7 - C   9        /109. RY*(   2) C   8                    0.27    1.56    0.027
  21. BD (   2) C   7 - C   9        /228. BD*(   1) C   5 - C   6            1.64    0.63    0.041
  21. BD (   2) C   7 - C   9        /233. BD*(   1) C   6 - H  22            1.57    0.68    0.042
  21. BD (   2) C   7 - C   9        /237. BD*(   1) C   8 - H  24            1.73    0.66    0.043
  21. BD (   2) C   7 - C   9        /238. BD*(   1) C   8 - H  25            0.97    0.66    0.033
  21. BD (   2) C   7 - C   9        /241. BD*(   1) C  10 - O  11            1.96    0.55    0.041
  21. BD (   2) C   7 - C   9        /242. BD*(   1) C  10 - H  27            1.85    0.66    0.044
  22. BD*(   2) C   7 - C   9        / 99. RY*(   1) C   7                    2.59    0.64    0.084
  22. BD*(   2) C   7 - C   9        /102. RY*(   4) C   7                    0.45    1.37    0.052
  22. BD*(   2) C   7 - C   9        /103. RY*(   5) C   7                    0.59    1.16    0.054
  22. BD*(   2) C   7 - C   9        /117. RY*(   1) C   9                    4.29    0.60    0.104
  22. BD*(   2) C   7 - C   9        /120. RY*(   4) C   9                    0.38    0.71    0.034
  22. BD*(   2) C   7 - C   9        /121. RY*(   5) C   9                    0.26    1.71    0.043
  22. BD*(   2) C   7 - C   9        /228. BD*(   1) C   5 - C   6            1.75    0.33    0.047
  22. BD*(   2) C   7 - C   9        /233. BD*(   1) C   6 - H  22            1.18    0.37    0.043
  22. BD*(   2) C   7 - C   9        /235. BD*(   1) C   7 - C   9            0.26    0.65    0.026
  22. BD*(   2) C   7 - C   9        /237. BD*(   1) C   8 - H  24            2.30    0.36    0.057
  22. BD*(   2) C   7 - C   9        /238. BD*(   1) C   8 - H  25            1.02    0.36    0.039
  22. BD*(   2) C   7 - C   9        /241. BD*(   1) C  10 - O  11            2.33    0.24    0.046
  22. BD*(   2) C   7 - C   9        /242. BD*(   1) C  10 - H  27            2.01    0.35    0.052
  23. BD (   1) C   8 - H  23        /101. RY*(   3) C   7                    0.43    1.49    0.032
  23. BD (   1) C   8 - H  23        /231. BD*(   1) C   6 - C   7            1.76    0.96    0.052
  23. BD (   1) C   8 - H  23        /234. BD*(   1) C   7 - C   8            0.41    0.94    0.025
  23. BD (   1) C   8 - H  23        /243. BD*(   1) C  10 - H  28            0.29    0.93    0.021
  24. BD (   1) C   8 - H  24        / 22. BD*(   2) C   7 - C   9            1.41    0.56    0.044
  24. BD (   1) C   8 - H  24        / 99. RY*(   1) C   7                    0.40    1.19    0.028
  24. BD (   1) C   8 - H  24        /234. BD*(   1) C   7 - C   8            0.32    0.93    0.022
  24. BD (   1) C   8 - H  24        /235. BD*(   1) C   7 - C   9            0.65    1.20    0.035
  25. BD (   1) C   8 - H  25        / 22. BD*(   2) C   7 - C   9            0.90    0.56    0.036
  25. BD (   1) C   8 - H  25        /100. RY*(   2) C   7                    0.34    1.63    0.030
  25. BD (   1) C   8 - H  25        /234. BD*(   1) C   7 - C   8            0.33    0.94    0.022
  25. BD (   1) C   8 - H  25        /235. BD*(   1) C   7 - C   9            1.35    1.20    0.051
  26. BD (   1) C   9 - C  10        /100. RY*(   2) C   7                    1.21    1.74    0.058
  26. BD (   1) C   9 - C  10        /137. RY*(   3) O  11                    0.34    1.93    0.033
  26. BD (   1) C   9 - C  10        /204. RY*(   1) H  27                    0.34    0.93    0.023
  26. BD (   1) C   9 - C  10        /231. BD*(   1) C   6 - C   7            1.94    1.06    0.057
  26. BD (   1) C   9 - C  10        /235. BD*(   1) C   7 - C   9            2.08    1.31    0.066
  26. BD (   1) C   9 - C  10        /242. BD*(   1) C  10 - H  27            0.51    1.02    0.029
  26. BD (   1) C   9 - C  10        /243. BD*(   1) C  10 - H  28            0.33    1.04    0.023
  26. BD (   1) C   9 - C  10        /244. BD*(   1) O  11 - H  29            0.89    1.01    0.039
  27. BD (   1) C   9 - H  26        /100. RY*(   2) C   7                    0.46    1.61    0.035
  27. BD (   1) C   9 - H  26        /101. RY*(   3) C   7                    0.38    1.45    0.030
  27. BD (   1) C   9 - H  26        /234. BD*(   1) C   7 - C   8            3.74    0.91    0.074
  27. BD (   1) C   9 - H  26        /235. BD*(   1) C   7 - C   9            1.09    1.17    0.045
  27. BD (   1) C   9 - H  26        /241. BD*(   1) C  10 - O  11            0.51    0.77    0.025
  27. BD (   1) C   9 - H  26        /243. BD*(   1) C  10 - H  28            1.28    0.90    0.043
  28. BD (   1) C  10 - O  11        / 22. BD*(   2) C   7 - C   9            0.40    0.88    0.030
  28. BD (   1) C  10 - O  11        /212. RY (   1) H  29                    0.43    1.18    0.029
  28. BD (   1) C  10 - O  11        /235. BD*(   1) C   7 - C   9            0.74    1.52    0.043
  28. BD (   1) C  10 - O  11        /239. BD*(   1) C   9 - C  10            0.26    1.27    0.023
  29. BD (   1) C  10 - H  27        / 22. BD*(   2) C   7 - C   9            1.19    0.55    0.041
  29. BD (   1) C  10 - H  27        /117. RY*(   1) C   9                    0.44    1.15    0.028
  29. BD (   1) C  10 - H  27        /235. BD*(   1) C   7 - C   9            0.69    1.20    0.036
  30. BD (   1) C  10 - H  28        /119. RY*(   3) C   9                    0.47    1.29    0.031
  30. BD (   1) C  10 - H  28        /136. RY*(   2) O  11                    0.36    1.67    0.031
  30. BD (   1) C  10 - H  28        /236. BD*(   1) C   8 - H  23            0.29    0.94    0.021
  30. BD (   1) C  10 - H  28        /239. BD*(   1) C   9 - C  10            0.34    0.96    0.023
  30. BD (   1) C  10 - H  28        /240. BD*(   1) C   9 - H  26            1.75    0.98    0.052
  31. BD (   1) O  11 - H  29        /130. RY*(   5) C  10                    0.26    2.14    0.030
  31. BD (   1) O  11 - H  29        /239. BD*(   1) C   9 - C  10            1.38    1.15    0.050
  32. CR (   1) C   1                / 55. RY*(   2) C   2                    0.39   11.22    0.084
  32. CR (   1) C   1                / 58. RY*(   5) C   2                    0.32   11.09    0.076
  32. CR (   1) C   1                /152. RY*(   1) H  14                    0.34   10.53    0.075
  32. CR (   1) C   1                /220. BD*(   1) C   2 - C   3            0.29   10.51    0.070
  32. CR (   1) C   1                /221. BD*(   1) C   2 - C   4            0.47   10.78    0.091
  33. CR (   1) C   2                / 47. RY*(   3) C   1                    0.57   10.68    0.098
  33. CR (   1) C   2                / 65. RY*(   3) C   3                    0.53   10.71    0.096
  33. CR (   1) C   2                / 75. RY*(   4) C   4                    1.02   10.95    0.133
  33. CR (   1) C   2                /221. BD*(   1) C   2 - C   4            0.60   10.73    0.102
  33. CR (   1) C   2                /226. BD*(   1) C   4 - C   5            0.75   10.50    0.113
  33. CR (   1) C   2                /227. BD*(   1) C   4 - H  18            0.37   10.50    0.079
  34. CR (   1) C   3                / 55. RY*(   2) C   2                    0.39   11.22    0.084
  34. CR (   1) C   3                /156. RY*(   1) H  15                    0.25   10.42    0.065
  34. CR (   1) C   3                /164. RY*(   1) H  17                    0.30   10.48    0.070
  34. CR (   1) C   3                /216. BD*(   1) C   1 - C   2            0.31   10.51    0.072
  34. CR (   1) C   3                /221. BD*(   1) C   2 - C   4            0.44   10.78    0.087
  35. CR (   1) C   4                / 56. RY*(   3) C   2                    1.41   10.91    0.157
  35. CR (   1) C   4                / 60. RY*(   7) C   2                    0.26   11.99    0.070
  35. CR (   1) C   4                / 83. RY*(   3) C   5                    0.50   11.09    0.094
  35. CR (   1) C   4                /168. RY*(   1) H  18                    0.28   10.41    0.068
  35. CR (   1) C   4                /216. BD*(   1) C   1 - C   2            0.83   10.46    0.118
  35. CR (   1) C   4                /220. BD*(   1) C   2 - C   3            0.66   10.45    0.105
  35. CR (   1) C   4                /221. BD*(   1) C   2 - C   4            0.52   10.72    0.095
  36. CR (   1) C   5                / 74. RY*(   3) C   4                    0.40   11.08    0.084
  36. CR (   1) C   5                / 93. RY*(   4) C   6                    0.33   11.04    0.076
  36. CR (   1) C   5                /172. RY*(   1) H  19                    0.26   10.44    0.065
  36. CR (   1) C   5                /176. RY*(   1) H  20                    0.30   10.54    0.071
  36. CR (   1) C   5                /221. BD*(   1) C   2 - C   4            0.48   10.75    0.092
  37. CR (   1) C   6                / 84. RY*(   4) C   5                    0.41   10.80    0.084
  37. CR (   1) C   6                /100. RY*(   2) C   7                    0.36   11.19    0.081
  37. CR (   1) C   6                /180. RY*(   1) H  21                    0.27   10.46    0.068
  37. CR (   1) C   6                /184. RY*(   1) H  22                    0.25   10.45    0.065
  37. CR (   1) C   6                /234. BD*(   1) C   7 - C   8            0.33   10.49    0.075
  37. CR (   1) C   6                /235. BD*(   1) C   7 - C   9            0.42   10.76    0.085
  38. CR (   1) C   7                / 92. RY*(   3) C   6                    0.59   10.77    0.101
  38. CR (   1) C   7                /110. RY*(   3) C   8                    0.55   10.68    0.097
  38. CR (   1) C   7                /119. RY*(   3) C   9                    0.83   10.81    0.119
  38. CR (   1) C   7                /120. RY*(   4) C   9                    0.34   10.79    0.077
  38. CR (   1) C   7                /235. BD*(   1) C   7 - C   9            0.58   10.73    0.100
  38. CR (   1) C   7                /239. BD*(   1) C   9 - C  10            0.76   10.48    0.113
  38. CR (   1) C   7                /240. BD*(   1) C   9 - H  26            0.40   10.50    0.082
  39. CR (   1) C   8                /100. RY*(   2) C   7                    0.42   11.21    0.087
  39. CR (   1) C   8                /188. RY*(   1) H  23                    0.32   10.50    0.073
  39. CR (   1) C   8                /192. RY*(   1) H  24                    0.26   10.44    0.066
  39. CR (   1) C   8                /196. RY*(   1) H  25                    0.26   10.45    0.065
  39. CR (   1) C   8                /231. BD*(   1) C   6 - C   7            0.29   10.53    0.071
  39. CR (   1) C   8                /235. BD*(   1) C   7 - C   9            0.46   10.78    0.089
  40. CR (   1) C   9                /101. RY*(   3) C   7                    1.16   11.00    0.143
  40. CR (   1) C   9                /126. RY*(   1) C  10                    0.33   10.77    0.075
  40. CR (   1) C   9                /127. RY*(   2) C  10                    0.38   10.72    0.081
  40. CR (   1) C   9                /200. RY*(   1) H  26                    0.30   10.39    0.070
  40. CR (   1) C   9                /231. BD*(   1) C   6 - C   7            0.64   10.47    0.104
  40. CR (   1) C   9                /234. BD*(   1) C   7 - C   8            0.84   10.45    0.119
  40. CR (   1) C   9                /235. BD*(   1) C   7 - C   9            0.57   10.72    0.099
  41. CR (   1) C  10                /119. RY*(   3) C   9                    0.40   10.91    0.084
  41. CR (   1) C  10                /208. RY*(   1) H  28                    0.28   10.52    0.069
  41. CR (   1) C  10                /235. BD*(   1) C   7 - C   9            0.49   10.83    0.093
  41. CR (   1) C  10                /241. BD*(   1) C  10 - O  11            0.55   10.42    0.097
  42. CR (   1) O  11                /126. RY*(   1) C  10                    0.57   19.70    0.134
  42. CR (   1) O  11                /127. RY*(   2) C  10                    0.42   19.66    0.114
  43. LP (   1) O  11                /127. RY*(   2) C  10                    0.74    1.29    0.039
  43. LP (   1) O  11                /214. RY*(   3) H  29                    0.38    2.34    0.038
  43. LP (   1) O  11                /239. BD*(   1) C   9 - C  10            0.34    1.04    0.024
  43. LP (   1) O  11                /242. BD*(   1) C  10 - H  27            0.91    0.99    0.039
  43. LP (   1) O  11                /243. BD*(   1) C  10 - H  28            0.35    1.01    0.024
  44. LP (   2) O  11                /129. RY*(   4) C  10                    0.53    2.05    0.042
  44. LP (   2) O  11                /213. RY*(   2) H  29                    1.11    1.92    0.059
  44. LP (   2) O  11                /242. BD*(   1) C  10 - H  27            2.69    0.71    0.056
  44. LP (   2) O  11                /243. BD*(   1) C  10 - H  28            3.93    0.73    0.068
 212. RY (   1) H  29                /208. RY*(   1) H  28                    1.41    0.02    0.034
 212. RY (   1) H  29                /215. RY*(   4) H  29                    1.00    2.03    0.271
 212. RY (   1) H  29                /242. BD*(   1) C  10 - H  27            0.34    0.05    0.017
 212. RY (   1) H  29                /244. BD*(   1) O  11 - H  29          182.52    0.03    0.318
 222. BD*(   2) C   2 - C   4        / 22. BD*(   2) C   7 - C   9            1.42    0.01    0.006
 222. BD*(   2) C   2 - C   4        / 54. RY*(   1) C   2                    2.46    0.60    0.083
 222. BD*(   2) C   2 - C   4        / 57. RY*(   4) C   2                    0.56    1.87    0.071
 222. BD*(   2) C   2 - C   4        / 72. RY*(   1) C   4                    3.83    0.59    0.104
 222. BD*(   2) C   2 - C   4        / 76. RY*(   5) C   4                    0.43    1.54    0.056
 222. BD*(   2) C   2 - C   4        /217. BD*(   1) C   1 - H  12            1.41    0.35    0.048
 222. BD*(   2) C   2 - C   4        /218. BD*(   1) C   1 - H  13            1.49    0.35    0.049
 222. BD*(   2) C   2 - C   4        /223. BD*(   1) C   3 - H  15            1.30    0.35    0.046
 222. BD*(   2) C   2 - C   4        /224. BD*(   1) C   3 - H  16            1.29    0.35    0.045
 222. BD*(   2) C   2 - C   4        /228. BD*(   1) C   5 - C   6            1.79    0.34    0.051
 222. BD*(   2) C   2 - C   4        /229. BD*(   1) C   5 - H  19            0.73    0.38    0.036
 222. BD*(   2) C   2 - C   4        /231. BD*(   1) C   6 - C   7            0.32    0.41    0.024
 244. BD*(   1) O  11 - H  29        /135. RY*(   1) O  11                    0.29    1.00    0.091
 244. BD*(   1) O  11 - H  29        /138. RY*(   4) O  11                    0.46    1.01    0.118
 244. BD*(   1) O  11 - H  29        /215. RY*(   4) H  29                    1.60    1.99    0.309
 244. BD*(   1) O  11 - H  29        /242. BD*(   1) C  10 - H  27            3.26    0.01    0.025
 244. BD*(   1) O  11 - H  29        /243. BD*(   1) C  10 - H  28            0.38    0.03    0.016


 Natural Bond Orbitals (Summary):

                                                            Principal Delocalizations
           NBO                        Occupancy    Energy   (geminal,vicinal,remote)
 ====================================================================================
 Molecular unit  1  (C10H18O)
     1. BD (   1) C   1 - C   2          0.98847    -0.45590  221(g),227(v),225(v),73(v)
                                                    63(v),220(g),219(g),218(g)
                                                    217(g)
     2. BD (   1) C   1 - H  12          0.99219    -0.34973  222(v),221(v),55(v),216(g)
     3. BD (   1) C   1 - H  13          0.99251    -0.35010  222(v),221(v),54(v),216(g)
     4. BD (   1) C   1 - H  14          0.99403    -0.35582  220(v),56(v),216(g),230(r)
     5. BD (   1) C   2 - C   3          0.98846    -0.45490  226(v),221(g),219(v),73(v)
                                                    45(v),216(g),224(g),225(g)
                                                    223(g)
     6. BD (   1) C   2 - C   4          0.98756    -0.54235  216(g),226(g),220(g),227(g)
                                                    81(v),63(v),82(v),45(v)
                                                    224(v),218(v),223(v)
     7. BD (   2) C   2 - C   4          0.96359    -0.10189  224(v),228(v),223(v),218(v)
                                                    217(v),229(v),64(v),46(v)
     8. BD (   1) C   3 - H  15          0.99262    -0.35378  222(v),221(v),220(g),55(v)
     9. BD (   1) C   3 - H  16          0.99311    -0.35278  222(v),221(v),54(v)
    10. BD (   1) C   3 - H  17          0.99473    -0.35776  216(v),56(v),220(g)
    11. BD (   1) C   4 - C   5          0.98802    -0.44170  221(g),220(v),55(v),231(v)
                                                    228(g),229(g),230(g),92(v)
                                                    227(g),56(v)
    12. BD (   1) C   4 - H  18          0.98668    -0.32437  216(v),230(v),221(g),55(v)
                                                    56(v),81(v)
    13. BD (   1) C   5 - C   6          0.97892    -0.41325  222(v),22(v),226(g),231(g)
                                                    235(v),72(v),99(v),221(v)
                                                    230(g)
    14. BD (   1) C   5 - H  19          0.98793    -0.31706  233(v),221(v),222(v),90(v)
                                                    226(g)
    15. BD (   1) C   5 - H  20          0.98834    -0.32791  227(v),232(v),219(r),226(g)
    16. BD (   1) C   6 - C   7          0.98376    -0.42394  239(v),235(g),118(v),226(v)
                                                    236(v),228(g),234(g),233(g)
                                                    108(v),232(g),81(v)
    17. BD (   1) C   6 - H  21          0.98974    -0.31758  234(v),230(v),101(v),231(g)
    18. BD (   1) C   6 - H  22          0.98779    -0.31320  22(v),229(v),235(v),81(v)
    19. BD (   1) C   7 - C   8          0.98848    -0.44156  235(g),240(v),232(v),231(g)
                                                    90(v),118(v),236(g),237(g)
                                                    238(g)
    20. BD (   1) C   7 - C   9          0.98738    -0.52857  231(g),234(g),239(g),240(g)
                                                    90(v),228(v),238(v),127(v)
    21. BD (   2) C   7 - C   9          0.95992    -0.08948  241(v),242(v),237(v),228(v)
                                                    233(v),238(v),109(v)
    22. BD*(   2) C   7 - C   9          0.37167     0.21690  117(g),99(g),237(v),241(v)
                                                    242(v),228(v),233(v),238(v)
                                                    222(r),103(g),102(g),120(g)
                                                    121(g)
    23. BD (   1) C   8 - H  23          0.99363    -0.34669  231(v),101(v),234(g),243(r)
    24. BD (   1) C   8 - H  24          0.99158    -0.33814  22(v),235(v),99(v),234(g)
    25. BD (   1) C   8 - H  25          0.99376    -0.33976  22(v),235(v),100(v),234(g)
    26. BD (   1) C   9 - C  10          0.98979    -0.44853  235(g),231(v),100(v),244(v)
                                                    242(g),137(v),204(v),243(g)
    27. BD (   1) C   9 - H  26          0.98539    -0.31049  234(v),243(v),235(g),241(v)
                                                    100(v),101(v)
    28. BD (   1) C  10 - O  11          0.99632    -0.66013  235(v),22(v),212(v),239(g)
    29. BD (   1) C  10 - H  27          0.99295    -0.33691  22(v),235(v),117(v)
    30. BD (   1) C  10 - H  28          0.99226    -0.34705  240(v),119(v),136(v),239(g)
                                                    236(r),22(v)
    31. BD (   1) O  11 - H  29          0.99474    -0.53858  239(v),130(v)
    32. CR (   1) C   1                  0.99960    -9.92736  221(v),55(v),152(v),58(v)
                                                    220(v),144(v)
    33. CR (   1) C   2                  0.99940    -9.88524  75(v),226(v),221(g),47(v)
                                                    65(v),227(v)
    34. CR (   1) C   3                  0.99960    -9.93084  221(v),55(v),216(v),164(v)
                                                    156(v),160(v)
    35. CR (   1) C   4                  0.99941    -9.87182  56(v),216(v),220(v),221(g)
                                                    83(v),168(v),60(v)
    36. CR (   1) C   5                  0.99955    -9.90307  221(v),74(v),93(v),176(v)
                                                    172(v)
    37. CR (   1) C   6                  0.99954    -9.89768  235(v),84(v),100(v),234(v)
                                                    180(v),184(v)
    38. CR (   1) C   7                  0.99940    -9.86580  119(v),239(v),92(v),235(g)
                                                    110(v),240(v),120(v)
    39. CR (   1) C   8                  0.99960    -9.91539  235(v),100(v),188(v),231(v)
                                                    192(v),196(v)
    40. CR (   1) C   9                  0.99939    -9.85690  101(v),234(v),231(v),235(g)
                                                    127(v),126(v),200(v)
    41. CR (   1) C  10                  0.99956    -9.96762  241(g),235(v),119(v),208(v)
                                                    239(g)
    42. CR (   1) O  11                  0.99988   -18.79126  126(v),127(v)
    43. LP (   1) O  11                  0.99146    -0.42363  242(v),127(v),214(v),243(v)
                                                    239(v)
    44. LP (   2) O  11                  0.97928    -0.14118  243(v),242(v),213(v),129(v)
    45. RY*(   1) C   1                  0.00168     0.90403   
    46. RY*(   2) C   1                  0.00093     1.54628   
    47. RY*(   3) C   1                  0.00057     0.79732   
    48. RY*(   4) C   1                  0.00006     0.91550   
    49. RY*(   5) C   1                  0.00001     2.25847   
    50. RY*(   6) C   1                  0.00002     1.72947   
    51. RY*(   7) C   1                  0.00000     2.31487   
    52. RY*(   8) C   1                  0.00001     2.34514   
    53. RY*(   9) C   1                  0.00000     2.42042   
    54. RY*(   1) C   2                  0.00399     0.80200   
    55. RY*(   2) C   2                  0.00250     1.29396   
    56. RY*(   3) C   2                  0.00148     1.03925   
    57. RY*(   4) C   2                  0.00062     2.07863   
    58. RY*(   5) C   2                  0.00020     1.16227   
    59. RY*(   6) C   2                  0.00015     2.06805   
    60. RY*(   7) C   2                  0.00015     2.12064   
    61. RY*(   8) C   2                  0.00008     2.31950   
    62. RY*(   9) C   2                  0.00001     2.35521   
    63. RY*(   1) C   3                  0.00190     0.87630   
    64. RY*(   2) C   3                  0.00127     1.32555   
    65. RY*(   3) C   3                  0.00045     0.82575   
    66. RY*(   4) C   3                  0.00005     0.92237   
    67. RY*(   5) C   3                  0.00001     2.29378   
    68. RY*(   6) C   3                  0.00001     1.93721   
    69. RY*(   7) C   3                  0.00001     2.19250   
    70. RY*(   8) C   3                  0.00000     2.35627   
    71. RY*(   9) C   3                  0.00000     2.41443   
    72. RY*(   1) C   4                  0.00663     0.79953   
    73. RY*(   2) C   4                  0.00285     1.19866   
    74. RY*(   3) C   4                  0.00110     1.17943   
    75. RY*(   4) C   4                  0.00064     1.06360   
    76. RY*(   5) C   4                  0.00025     1.74778   
    77. RY*(   6) C   4                  0.00007     2.38275   
    78. RY*(   7) C   4                  0.00002     2.52818   
    79. RY*(   8) C   4                  0.00001     2.12613   
    80. RY*(   9) C   4                  0.00001     2.39781   
    81. RY*(   1) C   5                  0.00334     1.15363   
    82. RY*(   2) C   5                  0.00173     1.18842   
    83. RY*(   3) C   5                  0.00059     1.22073   
    84. RY*(   4) C   5                  0.00037     0.90480   
    85. RY*(   5) C   5                  0.00022     2.10302   
    86. RY*(   6) C   5                  0.00010     1.92625   
    87. RY*(   7) C   5                  0.00006     2.35408   
    88. RY*(   8) C   5                  0.00003     2.49629   
    89. RY*(   9) C   5                  0.00001     2.36270   
    90. RY*(   1) C   6                  0.00374     1.13086   
    91. RY*(   2) C   6                  0.00171     1.36642   
    92. RY*(   3) C   6                  0.00097     0.90253   
    93. RY*(   4) C   6                  0.00042     1.13812   
    94. RY*(   5) C   6                  0.00019     2.12713   
    95. RY*(   6) C   6                  0.00008     1.92505   
    96. RY*(   7) C   6                  0.00005     2.27973   
    97. RY*(   8) C   6                  0.00001     2.39510   
    98. RY*(   9) C   6                  0.00001     2.46820   
    99. RY*(   1) C   7                  0.00460     0.85562   
   100. RY*(   2) C   7                  0.00241     1.29460   
   101. RY*(   3) C   7                  0.00155     1.14324   
   102. RY*(   4) C   7                  0.00084     1.59114   
   103. RY*(   5) C   7                  0.00040     1.37311   
   104. RY*(   6) C   7                  0.00017     2.44924   
   105. RY*(   7) C   7                  0.00012     2.10678   
   106. RY*(   8) C   7                  0.00008     2.37509   
   107. RY*(   9) C   7                  0.00001     2.38939   
   108. RY*(   1) C   8                  0.00172     0.97334   
   109. RY*(   2) C   8                  0.00101     1.46956   
   110. RY*(   3) C   8                  0.00064     0.81669   
   111. RY*(   4) C   8                  0.00005     0.99575   
   112. RY*(   5) C   8                  0.00001     2.17349   
   113. RY*(   6) C   8                  0.00000     2.42283   
   114. RY*(   7) C   8                  0.00001     1.67558   
   115. RY*(   8) C   8                  0.00001     2.42978   
   116. RY*(   9) C   8                  0.00001     2.43461   
   117. RY*(   1) C   9                  0.00767     0.81625   
   118. RY*(   2) C   9                  0.00288     1.22561   
   119. RY*(   3) C   9                  0.00132     0.94452   
   120. RY*(   4) C   9                  0.00059     0.92370   
   121. RY*(   5) C   9                  0.00032     1.93068   
   122. RY*(   6) C   9                  0.00006     2.40117   
   123. RY*(   7) C   9                  0.00002     2.46223   
   124. RY*(   8) C   9                  0.00001     2.58903   
   125. RY*(   9) C   9                  0.00000     2.13286   
   126. RY*(   1) C  10                  0.00653     0.91247   
   127. RY*(   2) C  10                  0.00179     0.86666   
   128. RY*(   3) C  10                  0.00116     1.49932   
   129. RY*(   4) C  10                  0.00079     1.91108   
   130. RY*(   5) C  10                  0.00057     1.60199   
   131. RY*(   6) C  10                  0.00018     2.12632   
   132. RY*(   7) C  10                  0.00007     1.70259   
   133. RY*(   8) C  10                  0.00003     2.07305   
   134. RY*(   9) C  10                  0.00000     2.33243   
   135. RY*(   1) O  11                  0.00259     1.55329   
   136. RY*(   2) O  11                  0.00072     1.32337   
   137. RY*(   3) O  11                  0.00065     1.48549   
   138. RY*(   4) O  11                  0.00003     1.56471   
   139. RY*(   5) O  11                  0.00000     3.06048   
   140. RY*(   6) O  11                  0.00000     3.14756   
   141. RY*(   7) O  11                  0.00000     2.95130   
   142. RY*(   8) O  11                  0.00000     3.01796   
   143. RY*(   9) O  11                  0.00000     2.84663   
   144. RY*(   1) H  12                  0.00495     0.50177   
   145. RY*(   2) H  12                  0.00012     1.93792   
   146. RY*(   3) H  12                  0.00007     1.90837   
   147. RY*(   4) H  12                  0.00002     2.42484   
   148. RY*(   1) H  13                  0.00805     0.48991   
   149. RY*(   2) H  13                  0.00012     1.93034   
   150. RY*(   3) H  13                  0.00007     1.90245   
   151. RY*(   4) H  13                  0.00002     2.44093   
   152. RY*(   1) H  14                  0.00067     0.60266   
   153. RY*(   2) H  14                  0.00011     1.88875   
   154. RY*(   3) H  14                  0.00008     1.97696   
   155. RY*(   4) H  14                  0.00002     2.36468   
   156. RY*(   1) H  15                  0.00691     0.48865   
   157. RY*(   2) H  15                  0.00012     1.92610   
   158. RY*(   3) H  15                  0.00007     1.89475   
   159. RY*(   4) H  15                  0.00002     2.43300   
   160. RY*(   1) H  16                  0.00623     0.49462   
   161. RY*(   2) H  16                  0.00012     1.92635   
   162. RY*(   3) H  16                  0.00007     1.90400   
   163. RY*(   4) H  16                  0.00002     2.42170   
   164. RY*(   1) H  17                  0.00091     0.54881   
   165. RY*(   2) H  17                  0.00011     1.87743   
   166. RY*(   3) H  17                  0.00006     1.91359   
   167. RY*(   4) H  17                  0.00002     2.38719   
   168. RY*(   1) H  18                  0.00130     0.54283   
   169. RY*(   2) H  18                  0.00022     1.84601   
   170. RY*(   3) H  18                  0.00005     2.17198   
   171. RY*(   4) H  18                  0.00003     2.46291   
   172. RY*(   1) H  19                  0.00219     0.53568   
   173. RY*(   2) H  19                  0.00010     1.99316   
   174. RY*(   3) H  19                  0.00008     1.99211   
   175. RY*(   4) H  19                  0.00002     2.47785   
   176. RY*(   1) H  20                  0.00252     0.64074   
   177. RY*(   2) H  20                  0.00012     2.02417   
   178. RY*(   3) H  20                  0.00007     1.95721   
   179. RY*(   4) H  20                  0.00003     2.50721   
   180. RY*(   1) H  21                  0.00143     0.56425   
   181. RY*(   2) H  21                  0.00009     1.98159   
   182. RY*(   3) H  21                  0.00007     1.98682   
   183. RY*(   4) H  21                  0.00002     2.48550   
   184. RY*(   1) H  22                  0.00336     0.54972   
   185. RY*(   2) H  22                  0.00010     2.01118   
   186. RY*(   3) H  22                  0.00008     2.00958   
   187. RY*(   4) H  22                  0.00002     2.48673   
   188. RY*(   1) H  23                  0.00100     0.58204   
   189. RY*(   2) H  23                  0.00012     1.90595   
   190. RY*(   3) H  23                  0.00008     1.95289   
   191. RY*(   4) H  23                  0.00002     2.40099   
   192. RY*(   1) H  24                  0.00934     0.52660   
   193. RY*(   2) H  24                  0.00012     1.96644   
   194. RY*(   3) H  24                  0.00007     1.92666   
   195. RY*(   4) H  24                  0.00003     2.46392   
   196. RY*(   1) H  25                  0.00292     0.53475   
   197. RY*(   2) H  25                  0.00012     1.94782   
   198. RY*(   3) H  25                  0.00006     1.93839   
   199. RY*(   4) H  25                  0.00002     2.42828   
   200. RY*(   1) H  26                  0.00183     0.53659   
   201. RY*(   2) H  26                  0.00021     1.84589   
   202. RY*(   3) H  26                  0.00006     2.18649   
   203. RY*(   4) H  26                  0.00003     2.50590   
   204. RY*(   1) H  27                  0.01892     0.48182   
   205. RY*(   2) H  27                  0.00013     1.92764   
   206. RY*(   3) H  27                  0.00007     2.00959   
   207. RY*(   4) H  27                  0.00002     2.43730   
   208. RY*(   1) H  28                  0.00205     0.54854   
   209. RY*(   2) H  28                  0.00013     1.93143   
   210. RY*(   3) H  28                  0.00007     1.91185   
   211. RY*(   4) H  28                  0.00003     2.45658   
   212. RY (   1) H  29                  0.04425     0.52423   
   213. RY*(   2) H  29                  0.00082     1.78135   
   214. RY*(   3) H  29                  0.00052     1.91824   
   215. RY*(   4) H  29                  0.00002     2.55171   
   216. BD*(   1) C   1 - C   2          0.01231     0.58384   
   217. BD*(   1) C   1 - H  12          0.01730     0.55959   
   218. BD*(   1) C   1 - H  13          0.02138     0.55862   
   219. BD*(   1) C   1 - H  14          0.00362     0.58762   
   220. BD*(   1) C   2 - C   3          0.01020     0.58191   
   221. BD*(   1) C   2 - C   4          0.01169     0.84941   
   222. BD*(   2) C   2 - C   4          0.33209     0.20499  72(g),54(g),228(v),218(v)
                                                    217(v),223(v),224(v),229(v)
                                                    22(r),57(g),76(g),231(r)
   223. BD*(   1) C   3 - H  15          0.01866     0.55658   
   224. BD*(   1) C   3 - H  16          0.01813     0.55688   
   225. BD*(   1) C   3 - H  17          0.00316     0.57201   
   226. BD*(   1) C   4 - C   5          0.00976     0.61387   
   227. BD*(   1) C   4 - H  18          0.00920     0.61289   
   228. BD*(   1) C   5 - C   6          0.03580     0.54398   
   229. BD*(   1) C   5 - H  19          0.01240     0.58941   
   230. BD*(   1) C   5 - H  20          0.01302     0.60032   
   231. BD*(   1) C   6 - C   7          0.01505     0.61183   
   232. BD*(   1) C   6 - H  21          0.00778     0.60079   
   233. BD*(   1) C   6 - H  22          0.01680     0.59077   
   234. BD*(   1) C   7 - C   8          0.01254     0.59550   
   235. BD*(   1) C   7 - C   9          0.01167     0.86299   
   236. BD*(   1) C   8 - H  23          0.00492     0.58945   
   237. BD*(   1) C   8 - H  24          0.02516     0.57270   
   238. BD*(   1) C   8 - H  25          0.01218     0.57436   
   239. BD*(   1) C   9 - C  10          0.01344     0.61417   
   240. BD*(   1) C   9 - H  26          0.00930     0.63060   
   241. BD*(   1) C  10 - O  11          0.04079     0.45604   
   242. BD*(   1) C  10 - H  27          0.04360     0.56970   
   243. BD*(   1) C  10 - H  28          0.01599     0.58659   
   244. BD*(   1) O  11 - H  29          0.05317     0.55818   
       -------------------------------
              Total Lewis   42.61027  ( 96.8415%)
        Valence non-Lewis    1.18277  (  2.6881%)
        Rydberg non-Lewis    0.20695  (  0.4703%)
       -------------------------------
            Total unit  1   44.00000  (100.0000%)
           Charge unit  1   -1.00000


 ***************************************************
 *******         Beta  spin orbitals         *******
 ***************************************************


 NATURAL POPULATIONS:  Natural atomic orbital occupancies 
                                                          
   NAO  Atom  No  lang   Type(AO)    Occupancy      Energy
 ----------------------------------------------------------
     1    C    1  S      Cor( 1S)     0.99960      -9.92794
     2    C    1  S      Val( 2S)     0.53821      -0.08313
     3    C    1  S      Ryd( 3S)     0.00030       1.01505
     4    C    1  px     Val( 2p)     0.60654       0.06176
     5    C    1  px     Ryd( 3p)     0.00141       0.76242
     6    C    1  py     Val( 2p)     0.56968       0.06869
     7    C    1  py     Ryd( 3p)     0.00063       0.64339
     8    C    1  pz     Val( 2p)     0.60048       0.06186
     9    C    1  pz     Ryd( 3p)     0.00038       0.72129
    10    C    1  dxy    Ryd( 3d)     0.00034       2.49456
    11    C    1  dxz    Ryd( 3d)     0.00023       2.45229
    12    C    1  dyz    Ryd( 3d)     0.00022       2.24582
    13    C    1  dx2y2  Ryd( 3d)     0.00022       2.40819
    14    C    1  dz2    Ryd( 3d)     0.00028       2.50129

    15    C    2  S      Cor( 1S)     0.99940      -9.88249
    16    C    2  S      Val( 2S)     0.42110       0.06275
    17    C    2  S      Ryd( 3S)     0.00027       0.68957
    18    C    2  px     Val( 2p)     0.53714       0.11751
    19    C    2  px     Ryd( 3p)     0.00161       0.95699
    20    C    2  py     Val( 2p)     0.51314       0.11859
    21    C    2  py     Ryd( 3p)     0.00221       1.12305
    22    C    2  pz     Val( 2p)     0.50449       0.08793
    23    C    2  pz     Ryd( 3p)     0.00153       0.79355
    24    C    2  dxy    Ryd( 3d)     0.00041       2.54900
    25    C    2  dxz    Ryd( 3d)     0.00039       2.22578
    26    C    2  dyz    Ryd( 3d)     0.00022       2.14561
    27    C    2  dx2y2  Ryd( 3d)     0.00040       2.53156
    28    C    2  dz2    Ryd( 3d)     0.00031       2.30103

    29    C    3  S      Cor( 1S)     0.99959      -9.93144
    30    C    3  S      Val( 2S)     0.53939      -0.08743
    31    C    3  S      Ryd( 3S)     0.00026       0.99603
    32    C    3  px     Val( 2p)     0.57777       0.06369
    33    C    3  px     Ryd( 3p)     0.00073       0.64838
    34    C    3  py     Val( 2p)     0.59246       0.06021
    35    C    3  py     Ryd( 3p)     0.00146       0.73088
    36    C    3  pz     Val( 2p)     0.59930       0.06014
    37    C    3  pz     Ryd( 3p)     0.00034       0.70523
    38    C    3  dxy    Ryd( 3d)     0.00021       2.38600
    39    C    3  dxz    Ryd( 3d)     0.00039       2.44956
    40    C    3  dyz    Ryd( 3d)     0.00008       2.23666
    41    C    3  dx2y2  Ryd( 3d)     0.00035       2.50002
    42    C    3  dz2    Ryd( 3d)     0.00028       2.50396

    43    C    4  S      Cor( 1S)     0.99940      -9.86926
    44    C    4  S      Val( 2S)     0.45465       0.05587
    45    C    4  S      Ryd( 3S)     0.00083       0.78708
    46    C    4  px     Val( 2p)     0.53041       0.13491
    47    C    4  px     Ryd( 3p)     0.00169       0.87966
    48    C    4  py     Val( 2p)     0.57143       0.12788
    49    C    4  py     Ryd( 3p)     0.00251       1.11118
    50    C    4  pz     Val( 2p)     0.50077       0.08655
    51    C    4  pz     Ryd( 3p)     0.00170       0.76567
    52    C    4  dxy    Ryd( 3d)     0.00029       2.51644
    53    C    4  dxz    Ryd( 3d)     0.00039       2.26572
    54    C    4  dyz    Ryd( 3d)     0.00008       2.15213
    55    C    4  dx2y2  Ryd( 3d)     0.00040       2.67488
    56    C    4  dz2    Ryd( 3d)     0.00031       2.35239

    57    C    5  S      Cor( 1S)     0.99955      -9.90326
    58    C    5  S      Val( 2S)     0.50183      -0.03531
    59    C    5  S      Ryd( 3S)     0.00059       1.07266
    60    C    5  px     Val( 2p)     0.54327       0.09081
    61    C    5  px     Ryd( 3p)     0.00160       0.84659
    62    C    5  py     Val( 2p)     0.59346       0.08590
    63    C    5  py     Ryd( 3p)     0.00185       0.92527
    64    C    5  pz     Val( 2p)     0.57041       0.08601
    65    C    5  pz     Ryd( 3p)     0.00098       0.78826
    66    C    5  dxy    Ryd( 3d)     0.00025       2.37791
    67    C    5  dxz    Ryd( 3d)     0.00041       2.43783
    68    C    5  dyz    Ryd( 3d)     0.00018       2.31459
    69    C    5  dx2y2  Ryd( 3d)     0.00040       2.51114
    70    C    5  dz2    Ryd( 3d)     0.00037       2.45665

    71    C    6  S      Cor( 1S)     0.99954      -9.89797
    72    C    6  S      Val( 2S)     0.50150      -0.02938
    73    C    6  S      Ryd( 3S)     0.00069       1.08259
    74    C    6  px     Val( 2p)     0.53631       0.09826
    75    C    6  px     Ryd( 3p)     0.00145       0.83047
    76    C    6  py     Val( 2p)     0.59734       0.08800
    77    C    6  py     Ryd( 3p)     0.00260       0.95059
    78    C    6  pz     Val( 2p)     0.56408       0.09248
    79    C    6  pz     Ryd( 3p)     0.00080       0.77171
    80    C    6  dxy    Ryd( 3d)     0.00024       2.35577
    81    C    6  dxz    Ryd( 3d)     0.00042       2.42437
    82    C    6  dyz    Ryd( 3d)     0.00020       2.33581
    83    C    6  dx2y2  Ryd( 3d)     0.00041       2.55066
    84    C    6  dz2    Ryd( 3d)     0.00034       2.45169

    85    C    7  S      Cor( 1S)     0.99939      -9.86254
    86    C    7  S      Val( 2S)     0.41736       0.08780
    87    C    7  S      Ryd( 3S)     0.00062       0.74732
    88    C    7  px     Val( 2p)     0.53669       0.13768
    89    C    7  px     Ryd( 3p)     0.00198       1.03541
    90    C    7  py     Val( 2p)     0.51857       0.13615
    91    C    7  py     Ryd( 3p)     0.00209       1.14741
    92    C    7  pz     Val( 2p)     0.48135       0.10734
    93    C    7  pz     Ryd( 3p)     0.00217       0.84175
    94    C    7  dxy    Ryd( 3d)     0.00040       2.60745
    95    C    7  dxz    Ryd( 3d)     0.00038       2.19467
    96    C    7  dyz    Ryd( 3d)     0.00028       2.14965
    97    C    7  dx2y2  Ryd( 3d)     0.00041       2.57608
    98    C    7  dz2    Ryd( 3d)     0.00028       2.36847

    99    C    8  S      Cor( 1S)     0.99960      -9.91600
   100    C    8  S      Val( 2S)     0.53763      -0.07170
   101    C    8  S      Ryd( 3S)     0.00035       1.03812
   102    C    8  px     Val( 2p)     0.60586       0.07170
   103    C    8  px     Ryd( 3p)     0.00146       0.80868
   104    C    8  py     Val( 2p)     0.57046       0.07984
   105    C    8  py     Ryd( 3p)     0.00061       0.63933
   106    C    8  pz     Val( 2p)     0.60366       0.07269
   107    C    8  pz     Ryd( 3p)     0.00028       0.74046
   108    C    8  dxy    Ryd( 3d)     0.00028       2.44022
   109    C    8  dxz    Ryd( 3d)     0.00021       2.46319
   110    C    8  dyz    Ryd( 3d)     0.00031       2.32585
   111    C    8  dx2y2  Ryd( 3d)     0.00027       2.47804
   112    C    8  dz2    Ryd( 3d)     0.00022       2.46961

   113    C    9  S      Cor( 1S)     0.99939      -9.85436
   114    C    9  S      Val( 2S)     0.45918       0.06368
   115    C    9  S      Ryd( 3S)     0.00091       0.71269
   116    C    9  px     Val( 2p)     0.52670       0.14094
   117    C    9  px     Ryd( 3p)     0.00218       0.92832
   118    C    9  py     Val( 2p)     0.58028       0.13876
   119    C    9  py     Ryd( 3p)     0.00264       1.08217
   120    C    9  pz     Val( 2p)     0.51225       0.09601
   121    C    9  pz     Ryd( 3p)     0.00131       0.76060
   122    C    9  dxy    Ryd( 3d)     0.00031       2.56488
   123    C    9  dxz    Ryd( 3d)     0.00035       2.21825
   124    C    9  dyz    Ryd( 3d)     0.00015       2.15870
   125    C    9  dx2y2  Ryd( 3d)     0.00033       2.70321
   126    C    9  dz2    Ryd( 3d)     0.00026       2.38504

   127    C   10  S      Cor( 1S)     0.99953      -9.96782
   128    C   10  S      Val( 2S)     0.49339      -0.04414
   129    C   10  S      Ryd( 3S)     0.00131       0.92268
   130    C   10  px     Val( 2p)     0.47722       0.08587
   131    C   10  px     Ryd( 3p)     0.00092       0.68504
   132    C   10  py     Val( 2p)     0.51755       0.09149
   133    C   10  py     Ryd( 3p)     0.00179       0.77861
   134    C   10  pz     Val( 2p)     0.52576       0.09282
   135    C   10  pz     Ryd( 3p)     0.00090       0.75962
   136    C   10  dxy    Ryd( 3d)     0.00070       2.33106
   137    C   10  dxz    Ryd( 3d)     0.00075       2.26308
   138    C   10  dyz    Ryd( 3d)     0.00040       2.28873
   139    C   10  dx2y2  Ryd( 3d)     0.00075       2.48822
   140    C   10  dz2    Ryd( 3d)     0.00077       2.54578

   141    O   11  S      Cor( 1S)     0.99988     -18.79019
   142    O   11  S      Val( 2S)     0.83578      -0.69374
   143    O   11  S      Ryd( 3S)     0.00085       1.51894
   144    O   11  px     Val( 2p)     0.71308      -0.10787
   145    O   11  px     Ryd( 3p)     0.00118       1.37054
   146    O   11  py     Val( 2p)     0.90755      -0.14155
   147    O   11  py     Ryd( 3p)     0.00067       1.21999
   148    O   11  pz     Val( 2p)     0.90752      -0.14227
   149    O   11  pz     Ryd( 3p)     0.00063       1.24196
   150    O   11  dxy    Ryd( 3d)     0.00030       3.12799
   151    O   11  dxz    Ryd( 3d)     0.00038       3.20291
   152    O   11  dyz    Ryd( 3d)     0.00049       3.03764
   153    O   11  dx2y2  Ryd( 3d)     0.00037       3.24541
   154    O   11  dz2    Ryd( 3d)     0.00045       3.00297

   155    H   12  S      Val( 1S)     0.39786       0.18311
   156    H   12  S      Ryd( 2S)     0.00129       0.48356
   157    H   12  px     Ryd( 2p)     0.00013       1.98590
   158    H   12  py     Ryd( 2p)     0.00008       1.89074
   159    H   12  pz     Ryd( 2p)     0.00032       2.42879

   160    H   13  S      Val( 1S)     0.39959       0.18030
   161    H   13  S      Ryd( 2S)     0.00146       0.48028
   162    H   13  px     Ryd( 2p)     0.00023       2.22858
   163    H   13  py     Ryd( 2p)     0.00010       1.95011
   164    H   13  pz     Ryd( 2p)     0.00021       2.12300

   165    H   14  S      Val( 1S)     0.39336       0.20341
   166    H   14  S      Ryd( 2S)     0.00065       0.53913
   167    H   14  px     Ryd( 2p)     0.00028       2.31211
   168    H   14  py     Ryd( 2p)     0.00013       2.08150
   169    H   14  pz     Ryd( 2p)     0.00012       1.90730

   170    H   15  S      Val( 1S)     0.40098       0.17750
   171    H   15  S      Ryd( 2S)     0.00152       0.47717
   172    H   15  px     Ryd( 2p)     0.00022       2.23604
   173    H   15  py     Ryd( 2p)     0.00011       1.92593
   174    H   15  pz     Ryd( 2p)     0.00021       2.11969

   175    H   16  S      Val( 1S)     0.39997       0.17938
   176    H   16  S      Ryd( 2S)     0.00149       0.47941
   177    H   16  px     Ryd( 2p)     0.00011       1.95929
   178    H   16  py     Ryd( 2p)     0.00010       1.89984
   179    H   16  pz     Ryd( 2p)     0.00033       2.42473

   180    H   17  S      Val( 1S)     0.39747       0.18955
   181    H   17  S      Ryd( 2S)     0.00086       0.48089
   182    H   17  px     Ryd( 2p)     0.00009       1.88709
   183    H   17  py     Ryd( 2p)     0.00031       2.47549
   184    H   17  pz     Ryd( 2p)     0.00011       1.89089

   185    H   18  S      Val( 1S)     0.41247       0.21583
   186    H   18  S      Ryd( 2S)     0.00130       0.50722
   187    H   18  px     Ryd( 2p)     0.00006       2.13015
   188    H   18  py     Ryd( 2p)     0.00036       2.53333
   189    H   18  pz     Ryd( 2p)     0.00011       1.86303

   190    H   19  S      Val( 1S)     0.39352       0.21767
   191    H   19  S      Ryd( 2S)     0.00168       0.51305
   192    H   19  px     Ryd( 2p)     0.00012       2.06670
   193    H   19  py     Ryd( 2p)     0.00012       2.05104
   194    H   19  pz     Ryd( 2p)     0.00027       2.38001

   195    H   20  S      Val( 1S)     0.39967       0.21738
   196    H   20  S      Ryd( 2S)     0.00126       0.63421
   197    H   20  px     Ryd( 2p)     0.00010       2.01852
   198    H   20  py     Ryd( 2p)     0.00032       2.53729
   199    H   20  pz     Ryd( 2p)     0.00010       1.94894

   200    H   21  S      Val( 1S)     0.39624       0.22344
   201    H   21  S      Ryd( 2S)     0.00141       0.53429
   202    H   21  px     Ryd( 2p)     0.00008       2.00337
   203    H   21  py     Ryd( 2p)     0.00033       2.52630
   204    H   21  pz     Ryd( 2p)     0.00010       1.96302

   205    H   22  S      Val( 1S)     0.39773       0.21732
   206    H   22  S      Ryd( 2S)     0.00185       0.53474
   207    H   22  px     Ryd( 2p)     0.00011       2.08139
   208    H   22  py     Ryd( 2p)     0.00013       2.07896
   209    H   22  pz     Ryd( 2p)     0.00028       2.37605

   210    H   23  S      Val( 1S)     0.39873       0.20346
   211    H   23  S      Ryd( 2S)     0.00097       0.53220
   212    H   23  px     Ryd( 2p)     0.00031       2.42882
   213    H   23  py     Ryd( 2p)     0.00010       1.97917
   214    H   23  pz     Ryd( 2p)     0.00011       1.90945

   215    H   24  S      Val( 1S)     0.39369       0.19762
   216    H   24  S      Ryd( 2S)     0.00114       0.52007
   217    H   24  px     Ryd( 2p)     0.00016       2.05405
   218    H   24  py     Ryd( 2p)     0.00010       1.96610
   219    H   24  pz     Ryd( 2p)     0.00029       2.36495

   220    H   25  S      Val( 1S)     0.39816       0.19682
   221    H   25  S      Ryd( 2S)     0.00129       0.50580
   222    H   25  px     Ryd( 2p)     0.00018       2.10782
   223    H   25  py     Ryd( 2p)     0.00010       2.00131
   224    H   25  pz     Ryd( 2p)     0.00024       2.24759

   225    H   26  S      Val( 1S)     0.40728       0.23460
   226    H   26  S      Ryd( 2S)     0.00175       0.51618
   227    H   26  px     Ryd( 2p)     0.00007       2.16028
   228    H   26  py     Ryd( 2p)     0.00036       2.54793
   229    H   26  pz     Ryd( 2p)     0.00010       1.86128

   230    H   27  S      Val( 1S)     0.41648       0.18476
   231    H   27  S      Ryd( 2S)     0.00222       0.48004
   232    H   27  px     Ryd( 2p)     0.00011       1.93211
   233    H   27  py     Ryd( 2p)     0.00011       1.99368
   234    H   27  pz     Ryd( 2p)     0.00036       2.47645

   235    H   28  S      Val( 1S)     0.42170       0.19315
   236    H   28  S      Ryd( 2S)     0.00127       0.53193
   237    H   28  px     Ryd( 2p)     0.00010       1.90306
   238    H   28  py     Ryd( 2p)     0.00033       2.48182
   239    H   28  pz     Ryd( 2p)     0.00013       1.94126

   240    H   29  S      Val( 1S)     0.27711       0.20221
   241    H   29  S      Ryd( 2S)     0.00323       0.53992
   242    H   29  px     Ryd( 2p)     0.00101       2.53391
   243    H   29  py     Ryd( 2p)     0.00069       1.86688
   244    H   29  pz     Ryd( 2p)     0.00069       1.91555


 Summary of Natural Population Analysis:                  
                                                          
                                       Natural Population 
                Natural  -----------------------------------------------
    Atom  No    Charge         Core      Valence    Rydberg      Total
 -----------------------------------------------------------------------
      C    1   -0.31853      0.99960     2.31492    0.00401     3.31853
      C    2    0.01737      0.99940     1.97587    0.00735     2.98263
      C    3   -0.31262      0.99959     2.30892    0.00410     3.31262
      C    4   -0.06486      0.99940     2.05726    0.00820     3.06486
      C    5   -0.21515      0.99955     2.20898    0.00663     3.21515
      C    6   -0.20591      0.99954     2.19923    0.00714     3.20591
      C    7    0.03804      0.99939     1.95397    0.00860     2.96196
      C    8   -0.32119      0.99960     2.31761    0.00398     3.32119
      C    9   -0.08625      0.99939     2.07841    0.00845     3.08625
      C   10   -0.02172      0.99953     2.01391    0.00828     3.02172
      O   11   -0.36912      0.99988     3.36393    0.00531     4.36912
      H   12    0.10031      0.00000     0.39786    0.00183     0.39969
      H   13    0.09841      0.00000     0.39959    0.00200     0.40159
      H   14    0.10546      0.00000     0.39336    0.00118     0.39454
      H   15    0.09695      0.00000     0.40098    0.00206     0.40305
      H   16    0.09801      0.00000     0.39997    0.00203     0.40199
      H   17    0.10116      0.00000     0.39747    0.00137     0.39884
      H   18    0.08571      0.00000     0.41247    0.00183     0.41429
      H   19    0.10428      0.00000     0.39352    0.00220     0.39572
      H   20    0.09855      0.00000     0.39967    0.00178     0.40145
      H   21    0.10185      0.00000     0.39624    0.00191     0.39815
      H   22    0.09991      0.00000     0.39773    0.00237     0.40009
      H   23    0.09977      0.00000     0.39873    0.00150     0.40023
      H   24    0.10462      0.00000     0.39369    0.00169     0.39538
      H   25    0.10003      0.00000     0.39816    0.00181     0.39997
      H   26    0.09044      0.00000     0.40728    0.00228     0.40956
      H   27    0.08072      0.00000     0.41648    0.00280     0.41928
      H   28    0.07648      0.00000     0.42170    0.00183     0.42352
      H   29    0.21728      0.00000     0.27711    0.00561     0.28272
 =======================================================================
   * Total *   -0.00000     10.99484    31.89501    0.11015    43.00000

                                 Natural Population      
 --------------------------------------------------------
   Core                      10.99484 ( 99.9531% of  11)
   Valence                   31.89501 ( 99.6719% of  32)
   Natural Minimal Basis     42.88985 ( 99.7438% of  43)
   Natural Rydberg Basis      0.11015 (  0.2562% of  43)
 --------------------------------------------------------

    Atom  No          Natural Electron Configuration
 ----------------------------------------------------------------------------
      C    1      [core]2S( 0.54)2p( 1.78)
      C    2      [core]2S( 0.42)2p( 1.55)3p( 0.01)
      C    3      [core]2S( 0.54)2p( 1.77)
      C    4      [core]2S( 0.45)2p( 1.60)3p( 0.01)
      C    5      [core]2S( 0.50)2p( 1.71)
      C    6      [core]2S( 0.50)2p( 1.70)
      C    7      [core]2S( 0.42)2p( 1.54)3p( 0.01)
      C    8      [core]2S( 0.54)2p( 1.78)
      C    9      [core]2S( 0.46)2p( 1.62)3p( 0.01)
      C   10      [core]2S( 0.49)2p( 1.52)
      O   11      [core]2S( 0.84)2p( 2.53)
      H   12            1S( 0.40)
      H   13            1S( 0.40)
      H   14            1S( 0.39)
      H   15            1S( 0.40)
      H   16            1S( 0.40)
      H   17            1S( 0.40)
      H   18            1S( 0.41)
      H   19            1S( 0.39)
      H   20            1S( 0.40)
      H   21            1S( 0.40)
      H   22            1S( 0.40)
      H   23            1S( 0.40)
      H   24            1S( 0.39)
      H   25            1S( 0.40)
      H   26            1S( 0.41)
      H   27            1S( 0.42)
      H   28            1S( 0.42)
      H   29            1S( 0.28)


 NATURAL BOND ORBITAL ANALYSIS, beta spin orbitals:

                       Occupancies       Lewis Structure    Low   High
           Occ.    -------------------  -----------------   occ   occ
  Cycle   Thresh.   Lewis   Non-Lewis     CR  BD  3C  LP    (L)   (NL)   Dev
 =============================================================================
   1(1)    0.90    42.59214   0.40786     11  30   0   2     0      0    0.01
 -----------------------------------------------------------------------------

 Structure accepted: No low occupancy Lewis orbitals

 --------------------------------------------------------
   Core                     10.99485 ( 99.953% of  11)
   Valence Lewis            31.59728 ( 98.742% of  32)
  ==================       ============================
   Total Lewis              42.59214 ( 99.051% of  43)
  -----------------------------------------------------
   Valence non-Lewis         0.32586 (  0.758% of  43)
   Rydberg non-Lewis         0.08200 (  0.191% of  43)
  ==================       ============================
   Total non-Lewis           0.40786 (  0.949% of  43)
 --------------------------------------------------------


       (Occupancy)   Bond orbital/ Coefficients/ Hybrids
 ---------------------------------------------------------------------------------
     1. (0.98830) BD ( 1) C   1 - C   2  
                ( 51.54%)   0.7179* C   1 s( 31.39%)p 2.18( 68.57%)d 0.00(  0.04%)
                                            0.0005  0.5603 -0.0024 -0.1267 -0.0004
                                           -0.8093  0.0049  0.1215 -0.0009  0.0039
                                           -0.0005 -0.0044 -0.0158 -0.0089
                ( 48.46%)   0.6961* C   2 s( 30.40%)p 2.29( 69.56%)d 0.00(  0.04%)
                                           -0.0002  0.5513 -0.0021  0.1050  0.0014
                                            0.8197  0.0060 -0.1120 -0.0012  0.0044
                                           -0.0026 -0.0053 -0.0151 -0.0124
     2. (0.99054) BD ( 1) C   1 - H  12  
                ( 60.20%)   0.7759* C   1 s( 22.20%)p 3.50( 77.75%)d 0.00(  0.04%)
                                           -0.0000  0.4712 -0.0001  0.2536 -0.0053
                                            0.1619  0.0115 -0.8288 -0.0012  0.0018
                                           -0.0106 -0.0059  0.0020  0.0166
                ( 39.80%)   0.6309* H  12 s( 99.92%)p 0.00(  0.08%)
                                            0.9995 -0.0121 -0.0069 -0.0045  0.0264
     3. (0.99094) BD ( 1) C   1 - H  13  
                ( 60.05%)   0.7749* C   1 s( 22.22%)p 3.50( 77.74%)d 0.00(  0.04%)
                                           -0.0000  0.4714 -0.0006  0.6406 -0.0043
                                            0.3046  0.0119  0.5235  0.0009  0.0090
                                            0.0151  0.0072  0.0086 -0.0001
                ( 39.95%)   0.6320* H  13 s( 99.92%)p 0.00(  0.08%)
                                            0.9995 -0.0169 -0.0195 -0.0092 -0.0174
     4. (0.99405) BD ( 1) C   1 - H  14  
                ( 60.62%)   0.7786* C   1 s( 24.16%)p 3.14( 75.80%)d 0.00(  0.04%)
                                            0.0000 -0.4915 -0.0041  0.7132 -0.0089
                                           -0.4749 -0.0083 -0.1539  0.0039  0.0167
                                            0.0041 -0.0037 -0.0056  0.0084
                ( 39.38%)   0.6275* H  14 s( 99.92%)p 0.00(  0.08%)
                                           -0.9996  0.0007 -0.0231  0.0141  0.0048
     5. (0.98827) BD ( 1) C   2 - C   3  
                ( 48.43%)   0.6959* C   2 s( 29.88%)p 2.34( 70.07%)d 0.00(  0.04%)
                                           -0.0001  0.5467  0.0014  0.6749  0.0009
                                           -0.4738 -0.0037 -0.1440 -0.0003 -0.0149
                                           -0.0063  0.0026  0.0051 -0.0123
                ( 51.57%)   0.7181* C   3 s( 31.82%)p 2.14( 68.14%)d 0.00(  0.04%)
                                            0.0005  0.5641 -0.0024 -0.6681  0.0034
                                            0.4634 -0.0049  0.1422 -0.0005 -0.0152
                                           -0.0044  0.0033  0.0047 -0.0086
     6. (0.98712) BD ( 1) C   2 - C   4  
                ( 50.69%)   0.7120* C   2 s( 39.65%)p 1.52( 60.30%)d 0.00(  0.04%)
                                            0.0000  0.6297  0.0043 -0.6773 -0.0134
                                           -0.3061 -0.0141  0.2242  0.0063  0.0110
                                           -0.0093 -0.0042  0.0095 -0.0099
                ( 49.31%)   0.7022* C   4 s( 40.16%)p 1.49( 59.79%)d 0.00(  0.05%)
                                            0.0002  0.6335  0.0159  0.6616  0.0259
                                            0.3334 -0.0012 -0.2200 -0.0077  0.0127
                                           -0.0106 -0.0054  0.0100 -0.0102
     7. (0.96289) BD ( 2) C   2 - C   4  
                ( 50.17%)   0.7083* C   2 s(  0.00%)p 1.00( 99.93%)d 0.00(  0.07%)
                                            0.0000 -0.0008  0.0007  0.2724 -0.0059
                                            0.0964 -0.0020  0.9568 -0.0170 -0.0053
                                           -0.0200 -0.0103 -0.0052  0.0124
                ( 49.83%)   0.7059* C   4 s(  0.01%)p 1.00( 99.92%)d 0.00(  0.08%)
                                           -0.0000  0.0048  0.0064  0.2694 -0.0103
                                            0.0888 -0.0008  0.9583 -0.0175  0.0055
                                            0.0205  0.0097  0.0054 -0.0139
     8. (0.99134) BD ( 1) C   3 - H  15  
                ( 59.95%)   0.7743* C   3 s( 22.29%)p 3.49( 77.67%)d 0.00(  0.04%)
                                           -0.0000  0.4721 -0.0006  0.6692  0.0054
                                            0.2290 -0.0115  0.5256  0.0001  0.0083
                                            0.0161  0.0053  0.0092 -0.0001
                ( 40.05%)   0.6329* H  15 s( 99.92%)p 0.00(  0.08%)
                                            0.9995 -0.0147 -0.0201 -0.0074 -0.0175
     9. (0.99135) BD ( 1) C   3 - H  16  
                ( 60.05%)   0.7749* C   3 s( 22.31%)p 3.48( 77.65%)d 0.00(  0.04%)
                                           -0.0000  0.4723 -0.0003  0.2860  0.0049
                                            0.0917 -0.0117 -0.8283 -0.0008  0.0023
                                           -0.0117 -0.0041  0.0016  0.0165
                ( 39.95%)   0.6320* H  16 s( 99.92%)p 0.00(  0.08%)
                                            0.9995 -0.0141 -0.0076 -0.0028  0.0264
    10. (0.99476) BD ( 1) C   3 - H  17  
                ( 60.20%)   0.7759* C   3 s( 23.55%)p 3.24( 76.41%)d 0.00(  0.04%)
                                            0.0000 -0.4853 -0.0042  0.1528 -0.0109
                                            0.8508 -0.0009 -0.1297  0.0035 -0.0051
                                           -0.0000  0.0049  0.0172  0.0086
                ( 39.80%)   0.6308* H  17 s( 99.93%)p 0.00(  0.07%)
                                           -0.9996  0.0011 -0.0069 -0.0260  0.0045
    11. (0.98751) BD ( 1) C   4 - C   5  
                ( 48.67%)   0.6977* C   4 s( 33.77%)p 1.96( 66.19%)d 0.00(  0.04%)
                                            0.0001  0.5811  0.0019 -0.6981 -0.0106
                                            0.3860 -0.0141  0.1577  0.0166 -0.0134
                                           -0.0053  0.0012  0.0071 -0.0126
                ( 51.33%)   0.7164* C   5 s( 29.00%)p 2.45( 70.96%)d 0.00(  0.04%)
                                            0.0003  0.5384  0.0108  0.7372  0.0027
                                           -0.3795 -0.0082 -0.1475  0.0187 -0.0140
                                           -0.0064  0.0029  0.0099 -0.0094
    12. (0.98659) BD ( 1) C   4 - H  18  
                ( 58.71%)   0.7662* C   4 s( 26.03%)p 2.84( 73.93%)d 0.00(  0.04%)
                                            0.0005 -0.5100  0.0122  0.0287  0.0038
                                            0.8551  0.0079 -0.0849 -0.0044 -0.0001
                                            0.0006  0.0020  0.0164  0.0112
                ( 41.29%)   0.6426* H  18 s( 99.92%)p 0.00(  0.08%)
                                           -0.9996  0.0019 -0.0006 -0.0273  0.0029
    13. (0.98291) BD ( 1) C   5 - C   6  
                ( 50.37%)   0.7097* C   5 s( 27.40%)p 2.65( 72.56%)d 0.00(  0.04%)
                                            0.0003  0.5235  0.0018 -0.5709  0.0004
                                           -0.1261  0.0009 -0.6195 -0.0020  0.0035
                                            0.0166  0.0040  0.0064  0.0064
                ( 49.63%)   0.7045* C   6 s( 27.06%)p 2.69( 72.90%)d 0.00(  0.04%)
                                            0.0004  0.5202  0.0057  0.5700  0.0053
                                            0.1331 -0.0075  0.6215  0.0032  0.0042
                                            0.0172  0.0044  0.0068  0.0059
    14. (0.98581) BD ( 1) C   5 - H  19  
                ( 60.62%)   0.7786* C   5 s( 21.23%)p 3.71( 78.72%)d 0.00(  0.04%)
                                           -0.0001  0.4608 -0.0028 -0.3388  0.0095
                                           -0.3011  0.0121  0.7626  0.0037  0.0052
                                           -0.0117 -0.0108 -0.0003  0.0127
                ( 39.38%)   0.6276* H  19 s( 99.92%)p 0.00(  0.08%)
                                            0.9996 -0.0064  0.0110  0.0086 -0.0243
    15. (0.98830) BD ( 1) C   5 - H  20  
                ( 60.05%)   0.7749* C   5 s( 22.34%)p 3.47( 77.61%)d 0.00(  0.04%)
                                           -0.0002  0.4727 -0.0060  0.1221 -0.0042
                                            0.8652 -0.0044  0.1105  0.0176  0.0048
                                            0.0001  0.0042 -0.0175 -0.0098
                ( 39.95%)   0.6321* H  20 s( 99.93%)p 0.00(  0.07%)
                                            0.9996 -0.0053 -0.0031 -0.0262 -0.0053
    16. (0.98320) BD ( 1) C   6 - C   7  
                ( 51.10%)   0.7149* C   6 s( 29.77%)p 2.36( 70.19%)d 0.00(  0.04%)
                                            0.0004  0.5456  0.0040 -0.7494 -0.0017
                                            0.3389 -0.0048  0.1584 -0.0167 -0.0130
                                           -0.0067  0.0032  0.0103 -0.0090
                ( 48.90%)   0.6993* C   7 s( 30.83%)p 2.24( 69.13%)d 0.00(  0.04%)
                                            0.0000  0.5552 -0.0078  0.7477 -0.0112
                                           -0.3267 -0.0037 -0.1586 -0.0094 -0.0111
                                           -0.0044  0.0021  0.0097 -0.0135
    17. (0.98944) BD ( 1) C   6 - H  21  
                ( 60.37%)   0.7770* C   6 s( 22.10%)p 3.52( 77.85%)d 0.00(  0.04%)
                                            0.0002 -0.4702  0.0007  0.0787 -0.0030
                                            0.8682 -0.0079  0.1350  0.0146 -0.0026
                                           -0.0002 -0.0052  0.0181  0.0090
                ( 39.63%)   0.6296* H  21 s( 99.92%)p 0.00(  0.08%)
                                           -0.9996  0.0028 -0.0040 -0.0268 -0.0055
    18. (0.98571) BD ( 1) C   6 - H  22  
                ( 60.25%)   0.7762* C   6 s( 21.02%)p 3.75( 78.93%)d 0.00(  0.05%)
                                            0.0002 -0.4585  0.0036 -0.3263  0.0058
                                           -0.3358  0.0170  0.7548  0.0086 -0.0061
                                            0.0117  0.0122  0.0009 -0.0118
                ( 39.75%)   0.6305* H  22 s( 99.92%)p 0.00(  0.08%)
                                           -0.9996  0.0098  0.0098  0.0093 -0.0243
    19. (0.98827) BD ( 1) C   7 - C   8  
                ( 48.17%)   0.6940* C   7 s( 30.02%)p 2.33( 69.94%)d 0.00(  0.05%)
                                           -0.0002  0.5479  0.0008 -0.0306 -0.0040
                                            0.8337  0.0104  0.0567 -0.0027 -0.0010
                                           -0.0010  0.0040 -0.0159 -0.0134
                ( 51.83%)   0.7200* C   8 s( 31.41%)p 2.18( 68.56%)d 0.00(  0.04%)
                                            0.0005  0.5604 -0.0050  0.0083 -0.0049
                                           -0.8264  0.0069 -0.0501 -0.0037 -0.0010
                                            0.0000  0.0016 -0.0163 -0.0095
    20. (0.98672) BD ( 1) C   7 - C   9  
                ( 50.58%)   0.7112* C   7 s( 39.04%)p 1.56( 60.91%)d 0.00(  0.04%)
                                            0.0000  0.6247  0.0115 -0.6423 -0.0166
                                           -0.4383 -0.0172  0.0631  0.0030  0.0153
                                           -0.0048 -0.0024  0.0058 -0.0124
                ( 49.42%)   0.7030* C   9 s( 40.95%)p 1.44( 59.01%)d 0.00(  0.05%)
                                            0.0002  0.6398  0.0086  0.5917  0.0203
                                            0.4703  0.0037 -0.1356 -0.0052  0.0168
                                           -0.0049 -0.0020  0.0039 -0.0129
    21. (0.96006) BD ( 2) C   7 - C   9  
                ( 48.29%)   0.6949* C   7 s(  0.04%)p99.99( 99.88%)d 2.17(  0.08%)
                                            0.0000  0.0178 -0.0077  0.1633 -0.0080
                                           -0.0726  0.0009  0.9831 -0.0182 -0.0015
                                           -0.0220 -0.0159 -0.0047  0.0072
                ( 51.71%)   0.7191* C   9 s(  0.03%)p99.99( 99.90%)d 2.46(  0.07%)
                                           -0.0001  0.0162 -0.0042  0.2312 -0.0031
                                           -0.0328  0.0020  0.9717 -0.0178  0.0026
                                            0.0191  0.0168  0.0039 -0.0046
    22. (0.99364) BD ( 1) C   8 - H  23  
                ( 60.12%)   0.7754* C   8 s( 23.64%)p 3.23( 76.32%)d 0.00(  0.04%)
                                            0.0000 -0.4861 -0.0057  0.8097 -0.0071
                                           -0.3243 -0.0104  0.0478  0.0019  0.0137
                                           -0.0010  0.0005 -0.0124  0.0091
                ( 39.88%)   0.6315* H  23 s( 99.93%)p 0.00(  0.07%)
                                           -0.9996  0.0017 -0.0253  0.0092 -0.0023
    23. (0.98930) BD ( 1) C   8 - H  24  
                ( 60.54%)   0.7781* C   8 s( 22.44%)p 3.45( 77.51%)d 0.00(  0.04%)
                                           -0.0000  0.4737 -0.0013  0.3514 -0.0051
                                            0.2789  0.0110  0.7575  0.0017  0.0046
                                            0.0122  0.0100  0.0021  0.0121
                ( 39.46%)   0.6282* H  24 s( 99.92%)p 0.00(  0.08%)
                                            0.9994 -0.0205 -0.0111 -0.0076 -0.0242
    24. (0.99229) BD ( 1) C   8 - H  25  
                ( 60.21%)   0.7760* C   8 s( 22.48%)p 3.45( 77.48%)d 0.00(  0.04%)
                                           -0.0000  0.4741  0.0013  0.4692 -0.0071
                                            0.3655  0.0104 -0.6487 -0.0009  0.0086
                                           -0.0137 -0.0111  0.0030  0.0059
                ( 39.79%)   0.6308* H  25 s( 99.92%)p 0.00(  0.08%)
                                            0.9996 -0.0079 -0.0146 -0.0105  0.0207
    25. (0.98907) BD ( 1) C   9 - C  10  
                ( 48.71%)   0.6979* C   9 s( 32.32%)p 2.09( 67.63%)d 0.00(  0.05%)
                                            0.0001  0.5683  0.0163 -0.7645 -0.0235
                                            0.2415 -0.0177  0.1807  0.0039 -0.0093
                                           -0.0084  0.0029  0.0120 -0.0121
                ( 51.29%)   0.7162* C  10 s( 31.30%)p 2.19( 68.66%)d 0.00(  0.04%)
                                            0.0002  0.5594  0.0085  0.7749 -0.0096
                                           -0.2231 -0.0104 -0.1903 -0.0015 -0.0101
                                           -0.0083  0.0014  0.0134 -0.0083
    26. (0.98530) BD ( 1) C   9 - H  26  
                ( 59.20%)   0.7694* C   9 s( 26.69%)p 2.74( 73.27%)d 0.00(  0.04%)
                                            0.0005 -0.5164  0.0159 -0.1015  0.0030
                                            0.8477  0.0075  0.0615  0.0018  0.0034
                                            0.0008 -0.0015  0.0145  0.0113
                ( 40.80%)   0.6388* H  26 s( 99.92%)p 0.00(  0.08%)
                                           -0.9996  0.0028  0.0025 -0.0273 -0.0029
    27. (0.99652) BD ( 1) C  10 - O  11  
                ( 32.25%)   0.5679* C  10 s( 21.03%)p 3.74( 78.68%)d 0.01(  0.29%)
                                            0.0001  0.4569  0.0392 -0.5826 -0.0242
                                           -0.4838 -0.0214 -0.4600 -0.0277  0.0338
                                            0.0316  0.0257  0.0062 -0.0060
                ( 67.75%)   0.8231* O  11 s( 32.53%)p 2.07( 67.40%)d 0.00(  0.06%)
                                           -0.0001  0.5703  0.0062  0.4912  0.0069
                                            0.4788  0.0001  0.4511 -0.0006  0.0103
                                            0.0099  0.0205 -0.0045  0.0028
    28. (0.98975) BD ( 1) C  10 - H  27  
                ( 58.85%)   0.7671* C  10 s( 23.40%)p 3.27( 76.55%)d 0.00(  0.05%)
                                           -0.0000  0.4834 -0.0160 -0.1795  0.0032
                                           -0.1341  0.0078  0.8457 -0.0043 -0.0014
                                           -0.0080 -0.0066 -0.0004  0.0209
                ( 41.15%)   0.6415* H  27 s( 99.92%)p 0.00(  0.08%)
                                            0.9990 -0.0352  0.0028  0.0040 -0.0284
    29. (0.99191) BD ( 1) C  10 - H  28  
                ( 58.42%)   0.7643* C  10 s( 24.39%)p 3.10( 75.56%)d 0.00(  0.05%)
                                           -0.0001  0.4937 -0.0127 -0.1614 -0.0057
                                            0.8340 -0.0048 -0.1843  0.0043 -0.0077
                                           -0.0011 -0.0072 -0.0176 -0.0098
                ( 41.58%)   0.6449* H  28 s( 99.93%)p 0.00(  0.07%)
                                            0.9996 -0.0039  0.0025 -0.0266  0.0057
    30. (0.99483) BD ( 1) O  11 - H  29  
                ( 72.12%)   0.8492* O  11 s( 20.02%)p 3.99( 79.90%)d 0.00(  0.08%)
                                           -0.0002 -0.4468 -0.0243  0.8536  0.0354
                                           -0.1277  0.0059 -0.2298  0.0023  0.0141
                                            0.0188 -0.0071 -0.0136  0.0054
                ( 27.88%)   0.5280* H  29 s( 99.63%)p 0.00(  0.37%)
                                           -0.9949  0.0808 -0.0583  0.0081  0.0163
    31. (0.99960) CR ( 1) C   1           s(100.00%)p 0.00(  0.00%)
                                            1.0000 -0.0002  0.0000  0.0001  0.0000
                                            0.0004 -0.0000 -0.0001  0.0000 -0.0000
                                            0.0000  0.0000  0.0000  0.0000
    32. (0.99940) CR ( 1) C   2           s(100.00%)p 0.00(  0.00%)
                                            1.0000  0.0001 -0.0000  0.0001  0.0000
                                            0.0001  0.0000 -0.0001 -0.0000 -0.0000
                                           -0.0000 -0.0000 -0.0000 -0.0000
    33. (0.99959) CR ( 1) C   3           s(100.00%)p 0.00(  0.00%)
                                            1.0000 -0.0003  0.0000  0.0004 -0.0000
                                           -0.0003  0.0000 -0.0001  0.0000  0.0000
                                            0.0000 -0.0000 -0.0000  0.0000
    34. (0.99940) CR ( 1) C   4           s(100.00%)p 0.00(  0.00%)
                                            1.0000  0.0001 -0.0000 -0.0001 -0.0000
                                           -0.0005 -0.0000  0.0001  0.0000 -0.0000
                                            0.0000  0.0000 -0.0000 -0.0000
    35. (0.99955) CR ( 1) C   5           s(100.00%)p 0.00(  0.00%)
                                            1.0000 -0.0002 -0.0000 -0.0001 -0.0000
                                            0.0003  0.0000  0.0004 -0.0000  0.0000
                                           -0.0000 -0.0000 -0.0000  0.0000
    36. (0.99954) CR ( 1) C   6           s(100.00%)p 0.00(  0.00%)
                                            1.0000 -0.0003 -0.0000  0.0002 -0.0000
                                           -0.0003  0.0000 -0.0005  0.0000  0.0000
                                           -0.0000 -0.0000 -0.0000  0.0000
    37. (0.99939) CR ( 1) C   7           s(100.00%)p 0.00(  0.00%)
                                            1.0000  0.0001  0.0000 -0.0000  0.0000
                                            0.0002  0.0000 -0.0000  0.0000 -0.0000
                                            0.0000  0.0000 -0.0000 -0.0000
    38. (0.99960) CR ( 1) C   8           s(100.00%)p 0.00(  0.00%)
                                            1.0000 -0.0002  0.0000  0.0000  0.0000
                                            0.0004 -0.0000  0.0000  0.0000  0.0000
                                            0.0000 -0.0000  0.0000  0.0000
    39. (0.99939) CR ( 1) C   9           s(100.00%)p 0.00(  0.00%)
                                            1.0000  0.0001 -0.0000  0.0000 -0.0000
                                           -0.0005 -0.0000  0.0001 -0.0000 -0.0000
                                            0.0000  0.0000 -0.0000 -0.0000
    40. (0.99953) CR ( 1) C  10           s(100.00%)p 0.00(  0.00%)
                                            1.0000 -0.0001 -0.0000 -0.0001  0.0000
                                            0.0002  0.0000  0.0001  0.0000 -0.0000
                                           -0.0000 -0.0000 -0.0000  0.0000
    41. (0.99988) CR ( 1) O  11           s(100.00%)p 0.00(  0.00%)
                                            1.0000 -0.0000 -0.0000  0.0002  0.0000
                                            0.0000  0.0000  0.0000  0.0000  0.0000
                                            0.0000  0.0000 -0.0000  0.0000
    42. (0.99124) LP ( 1) O  11           s( 47.22%)p 1.12( 52.75%)d 0.00(  0.03%)
                                            0.0000  0.6871 -0.0106  0.1416  0.0001
                                           -0.4239  0.0054 -0.5724  0.0072  0.0053
                                            0.0058 -0.0120  0.0076 -0.0078
    43. (0.97935) LP ( 2) O  11           s(  0.26%)p99.99( 99.69%)d 0.18(  0.05%)
                                            0.0000  0.0515  0.0000  0.0870 -0.0015
                                           -0.7575  0.0132  0.6443 -0.0107  0.0064
                                           -0.0030 -0.0029  0.0100  0.0180
    44. (0.00163) RY*( 1) C   1           s(  0.67%)p99.99( 92.28%)d10.58(  7.05%)
                                           -0.0000  0.0039  0.0816  0.0159  0.8955
                                           -0.0024 -0.2543 -0.0045 -0.2365 -0.2458
                                            0.0346  0.0628 -0.0638 -0.0296
    45. (0.00057) RY*( 2) C   1           s( 41.42%)p 1.37( 56.81%)d 0.04(  1.77%)
                                           -0.0000  0.0126  0.6435  0.0032 -0.1771
                                            0.0025 -0.6839  0.0013  0.2628 -0.0178
                                           -0.0709 -0.1087  0.0189 -0.0124
    46. (0.00049) RY*( 3) C   1           s(  1.77%)p31.65( 56.14%)d23.73( 42.09%)
                                           -0.0000  0.0013  0.1332 -0.0026 -0.2442
                                           -0.0009 -0.1813 -0.0108 -0.6847  0.1902
                                            0.2011  0.5388  0.0185 -0.2315
    47. (0.00005) RY*( 4) C   1           s( 51.74%)p 0.82( 42.40%)d 0.11(  5.86%)
    48. (0.00001) RY*( 5) C   1           s(  0.15%)p74.23( 11.12%)d99.99( 88.73%)
    49. (0.00002) RY*( 6) C   1           s(  0.09%)p99.99( 36.20%)d99.99( 63.71%)
    50. (0.00000) RY*( 7) C   1           s(  1.26%)p 2.11(  2.65%)d76.45( 96.09%)
    51. (0.00001) RY*( 8) C   1           s(  1.99%)p 0.80(  1.59%)d48.43( 96.42%)
    52. (0.00000) RY*( 9) C   1           s(  0.94%)p 1.01(  0.95%)d99.99( 98.11%)
    53. (0.00247) RY*( 1) C   2           s(  0.27%)p99.99( 93.07%)d24.88(  6.66%)
                                           -0.0000  0.0032  0.0516 -0.0054 -0.4605
                                           -0.0027  0.8409 -0.0023 -0.1072 -0.1660
                                           -0.0696  0.0453  0.1789  0.0121
    54. (0.00173) RY*( 2) C   2           s(  0.05%)p99.99( 85.55%)d99.99( 14.40%)
                                           -0.0000  0.0002  0.0228 -0.0077 -0.1496
                                           -0.0030 -0.1983 -0.0252 -0.8905 -0.0335
                                           -0.2776 -0.1530 -0.1061  0.1766
    55. (0.00148) RY*( 3) C   2           s(  5.03%)p17.75( 89.22%)d 1.15(  5.76%)
                                            0.0000 -0.0102  0.2240  0.0079 -0.7996
                                            0.0099 -0.4420 -0.0055  0.2392 -0.2128
                                            0.0224  0.0367 -0.0979 -0.0289
    56. (0.00021) RY*( 4) C   2           s( 63.65%)p 0.11(  6.97%)d 0.46( 29.37%)
                                           -0.0000 -0.0027  0.7978 -0.0052  0.2025
                                           -0.0080  0.1489  0.0050 -0.0805 -0.0666
                                            0.1241 -0.0100 -0.4502 -0.2666
    57. (0.00015) RY*( 5) C   2           s( 23.88%)p 0.04(  1.05%)d 3.14( 75.07%)
                                            0.0000 -0.0028  0.4887  0.0159 -0.0472
                                            0.0107 -0.0875 -0.0043  0.0140  0.5541
                                           -0.1180 -0.0883  0.6421  0.0984
    58. (0.00013) RY*( 6) C   2           s(  0.01%)p 0.87(  0.01%)d99.99( 99.97%)
                                            0.0000 -0.0001  0.0122  0.0009 -0.0096
                                            0.0007 -0.0040  0.0005 -0.0045  0.2340
                                           -0.3924  0.8717 -0.1712  0.0435
    59. (0.00008) RY*( 7) C   2           s(  4.19%)p 2.26(  9.48%)d20.62( 86.33%)
    60. (0.00002) RY*( 8) C   2           s(  0.11%)p98.79( 11.13%)d99.99( 88.76%)
    61. (0.00001) RY*( 9) C   2           s(  2.87%)p 1.27(  3.65%)d32.59( 93.48%)
    62. (0.00187) RY*( 1) C   3           s(  0.29%)p99.99( 93.15%)d22.39(  6.56%)
                                           -0.0000  0.0043  0.0540  0.0081  0.4783
                                            0.0131  0.8114 -0.0037 -0.2097 -0.0704
                                            0.0640 -0.0054 -0.2366 -0.0225
    63. (0.00050) RY*( 2) C   3           s(  0.97%)p54.13( 52.72%)d47.55( 46.31%)
                                            0.0000  0.0020  0.0987  0.0040  0.0973
                                            0.0011  0.1215  0.0124  0.7091  0.0080
                                           -0.5673  0.2176 -0.1772  0.2499
    64. (0.00045) RY*( 3) C   3           s( 46.20%)p 1.12( 51.65%)d 0.05(  2.15%)
                                           -0.0000  0.0121  0.6796  0.0033 -0.6286
                                            0.0018  0.3467 -0.0031  0.0326  0.0274
                                            0.0368 -0.0526  0.0586 -0.1147
    65. (0.00005) RY*( 4) C   3           s( 45.99%)p 0.98( 45.11%)d 0.19(  8.90%)
    66. (0.00002) RY*( 5) C   3           s(  1.94%)p 1.39(  2.70%)d49.04( 95.36%)
    67. (0.00000) RY*( 6) C   3           s(  0.64%)p61.46( 39.34%)d93.77( 60.02%)
    68. (0.00001) RY*( 7) C   3           s(  0.76%)p 5.02(  3.81%)d99.99( 95.43%)
    69. (0.00000) RY*( 8) C   3           s(  0.32%)p25.22(  8.18%)d99.99( 91.49%)
    70. (0.00000) RY*( 9) C   3           s(  2.91%)p 1.19(  3.47%)d32.22( 93.62%)
    71. (0.00281) RY*( 1) C   4           s(  6.82%)p12.86( 87.67%)d 0.81(  5.52%)
                                            0.0000 -0.0142  0.2607 -0.0009  0.1850
                                           -0.0099 -0.9084 -0.0021 -0.1311 -0.0658
                                           -0.0267  0.0276  0.2220  0.0078
    72. (0.00214) RY*( 2) C   4           s(  5.27%)p16.79( 88.44%)d 1.20(  6.30%)
                                           -0.0000  0.0099  0.2293 -0.0076 -0.6027
                                           -0.0011  0.0458 -0.0248 -0.7199  0.0714
                                            0.2179 -0.0513  0.0516 -0.0714
    73. (0.00073) RY*( 3) C   4           s(  0.57%)p99.99( 90.50%)d15.78(  8.94%)
                                            0.0000  0.0001  0.0753 -0.0275  0.7380
                                           -0.0041  0.2259  0.0023 -0.5554 -0.1807
                                            0.1464  0.0438 -0.1450 -0.1110
    74. (0.00038) RY*( 4) C   4           s( 85.32%)p 0.13( 11.13%)d 0.04(  3.54%)
                                            0.0000 -0.0042  0.9237 -0.0100  0.0507
                                           -0.0166  0.2465  0.0065  0.2181  0.0697
                                           -0.1691  0.0193  0.0062  0.0398
    75. (0.00008) RY*( 5) C   4           s(  1.21%)p 7.73(  9.38%)d73.62( 89.40%)
    76. (0.00003) RY*( 6) C   4           s(  0.37%)p18.42(  6.78%)d99.99( 92.85%)
    77. (0.00002) RY*( 7) C   4           s(  0.13%)p43.25(  5.76%)d99.99( 94.11%)
    78. (0.00000) RY*( 8) C   4           s(  0.10%)p 3.28(  0.34%)d99.99( 99.56%)
    79. (0.00001) RY*( 9) C   4           s(  0.25%)p 0.70(  0.17%)d99.99( 99.58%)
    80. (0.00264) RY*( 1) C   5           s(  0.11%)p99.99( 95.74%)d36.65(  4.14%)
                                            0.0000 -0.0053  0.0332 -0.0171 -0.6023
                                           -0.0136 -0.6708  0.0115  0.3795 -0.0297
                                            0.0801  0.0607 -0.0858 -0.1519
    81. (0.00142) RY*( 2) C   5           s( 16.49%)p 4.43( 73.02%)d 0.64( 10.49%)
                                            0.0000 -0.0009  0.4061 -0.0014 -0.5784
                                            0.0050  0.6171  0.0030  0.1217 -0.0925
                                            0.0983 -0.1240  0.2241 -0.1452
    82. (0.00048) RY*( 3) C   5           s( 35.53%)p 1.21( 42.89%)d 0.61( 21.59%)
                                            0.0000 -0.0112  0.5960 -0.0089  0.4976
                                            0.0051 -0.1461  0.0081  0.3997  0.1897
                                            0.3146  0.0106  0.2149 -0.1861
    83. (0.00030) RY*( 4) C   5           s( 36.57%)p 1.60( 58.33%)d 0.14(  5.09%)
                                           -0.0000  0.0119  0.6046  0.0004 -0.0900
                                            0.0089 -0.3038  0.0050 -0.6949 -0.0347
                                           -0.2213  0.0075 -0.0263  0.0019
    84. (0.00018) RY*( 5) C   5           s(  0.14%)p13.25(  1.83%)d99.99( 98.03%)
                                            0.0000  0.0013  0.0372  0.0066  0.0429
                                            0.0058 -0.1010  0.0049 -0.0785 -0.5212
                                            0.5536 -0.5039 -0.1401  0.3587
    85. (0.00009) RY*( 6) C   5           s(  6.94%)p 2.91( 20.20%)d10.49( 72.85%)
    86. (0.00006) RY*( 7) C   5           s(  4.16%)p 1.04(  4.33%)d21.97( 91.51%)
    87. (0.00003) RY*( 8) C   5           s(  0.01%)p99.99(  3.76%)d99.99( 96.23%)
    88. (0.00001) RY*( 9) C   5           s(  0.06%)p 0.71(  0.04%)d99.99( 99.90%)
    89. (0.00310) RY*( 1) C   6           s(  0.02%)p99.99( 96.19%)d99.99(  3.79%)
                                            0.0000 -0.0041  0.0143 -0.0094 -0.4645
                                           -0.0198 -0.8311  0.0083  0.2341  0.0507
                                           -0.0501 -0.0871  0.1188  0.1055
    90. (0.00138) RY*( 2) C   6           s( 22.30%)p 2.88( 64.30%)d 0.60( 13.40%)
                                            0.0000 -0.0099  0.4721  0.0016  0.6625
                                           -0.0064 -0.4111 -0.0088 -0.1871 -0.1005
                                            0.1381 -0.1033  0.2305 -0.2026
    91. (0.00054) RY*( 3) C   6           s( 64.94%)p 0.46( 30.14%)d 0.08(  4.92%)
                                            0.0000  0.0021  0.8058  0.0020 -0.4654
                                            0.0014  0.2805 -0.0090  0.0774  0.0241
                                            0.1855 -0.0071  0.0522 -0.1069
    92. (0.00039) RY*( 4) C   6           s(  1.61%)p46.39( 74.73%)d14.69( 23.66%)
                                           -0.0000  0.0155  0.1260 -0.0077  0.2676
                                           -0.0047  0.1084 -0.0034  0.8147 -0.3249
                                           -0.1933 -0.1943 -0.0941  0.2170
    93. (0.00017) RY*( 5) C   6           s(  2.46%)p 0.25(  0.62%)d39.40( 96.92%)
                                           -0.0000  0.0004  0.1568  0.0100  0.0489
                                            0.0014 -0.0014  0.0086  0.0606  0.3229
                                           -0.8159  0.3025  0.0682 -0.3209
    94. (0.00008) RY*( 6) C   6           s(  3.83%)p 6.35( 24.33%)d18.74( 71.84%)
    95. (0.00004) RY*( 7) C   6           s(  4.63%)p 1.19(  5.51%)d19.40( 89.86%)
    96. (0.00001) RY*( 8) C   6           s(  0.02%)p99.99(  2.75%)d99.99( 97.24%)
    97. (0.00001) RY*( 9) C   6           s(  0.23%)p 7.00(  1.58%)d99.99( 98.19%)
    98. (0.00259) RY*( 1) C   7           s(  0.82%)p99.99( 91.20%)d 9.73(  7.98%)
                                           -0.0000  0.0132  0.0896  0.0134  0.5324
                                           -0.0043 -0.1214  0.0245  0.7829  0.0850
                                            0.2384  0.1182 -0.0080 -0.0410
    99. (0.00233) RY*( 2) C   7           s(  1.48%)p62.51( 92.53%)d 4.05(  5.99%)
                                            0.0000 -0.0010  0.1217 -0.0014 -0.4236
                                           -0.0063  0.7682  0.0058  0.3944 -0.0697
                                            0.0058  0.0422  0.2307 -0.0075
   100. (0.00146) RY*( 3) C   7           s(  3.36%)p26.73( 89.73%)d 2.06(  6.91%)
                                           -0.0000 -0.0157  0.1826  0.0080 -0.6644
                                            0.0138 -0.5901  0.0056  0.3277 -0.2265
                                            0.0562  0.1141 -0.0031 -0.0401
   101. (0.00045) RY*( 4) C   7           s( 85.90%)p 0.05(  3.89%)d 0.12( 10.21%)
                                           -0.0000 -0.0022  0.9268  0.0110  0.1269
                                            0.0003  0.0234 -0.0005 -0.1487 -0.0359
                                            0.0178 -0.3053 -0.0372 -0.0770
   102. (0.00017) RY*( 5) C   7           s(  0.22%)p20.35(  4.54%)d99.99( 95.24%)
                                           -0.0000 -0.0002  0.0472  0.0119 -0.0691
                                            0.0205 -0.1944 -0.0043  0.0477  0.6388
                                           -0.2093 -0.1498  0.6483  0.2404
   103. (0.00011) RY*( 6) C   7           s(  5.84%)p 0.16(  0.93%)d15.96( 93.23%)
                                           -0.0000 -0.0023  0.2417  0.0106 -0.0657
                                           -0.0082  0.0676 -0.0005 -0.0147  0.4202
                                           -0.3272  0.6626 -0.4291  0.1599
   104. (0.00008) RY*( 7) C   7           s(  1.68%)p 4.81(  8.08%)d53.68( 90.24%)
   105. (0.00002) RY*( 8) C   7           s(  0.72%)p11.88(  8.56%)d99.99( 90.72%)
   106. (0.00002) RY*( 9) C   7           s(  0.05%)p13.15(  0.68%)d99.99( 99.27%)
   107. (0.00154) RY*( 1) C   8           s(  0.46%)p99.99( 92.22%)d15.84(  7.32%)
                                           -0.0000  0.0047  0.0678  0.0157  0.9484
                                           -0.0023 -0.0265 -0.0007 -0.1473 -0.2663
                                           -0.0142  0.0340  0.0290 -0.0092
   108. (0.00064) RY*( 2) C   8           s( 42.72%)p 1.33( 56.61%)d 0.02(  0.68%)
                                           -0.0000  0.0141  0.6534  0.0025 -0.0552
                                           -0.0003 -0.7503  0.0013  0.0045  0.0515
                                            0.0050  0.0483  0.0187 -0.0377
   109. (0.00044) RY*( 3) C   8           s(  0.25%)p99.99( 52.63%)d99.99( 47.12%)
                                           -0.0000  0.0023  0.0501  0.0014  0.1037
                                           -0.0034 -0.0048  0.0115  0.7179 -0.0867
                                           -0.1608 -0.6563 -0.0031 -0.0840
   110. (0.00005) RY*( 4) C   8           s( 47.43%)p 0.87( 41.19%)d 0.24( 11.38%)
   111. (0.00001) RY*( 5) C   8           s(  4.16%)p 2.33(  9.69%)d20.70( 86.15%)
   112. (0.00000) RY*( 6) C   8           s(  0.00%)p 1.00(  4.68%)d20.38( 95.32%)
   113. (0.00001) RY*( 7) C   8           s(  2.96%)p14.04( 41.51%)d18.78( 55.53%)
   114. (0.00001) RY*( 8) C   8           s(  1.86%)p 0.61(  1.13%)d52.08( 97.00%)
   115. (0.00001) RY*( 9) C   8           s(  0.19%)p 2.45(  0.47%)d99.99( 99.34%)
   116. (0.00281) RY*( 1) C   9           s(  3.06%)p29.95( 91.54%)d 1.77(  5.41%)
                                            0.0000 -0.0119  0.1744  0.0091  0.2866
                                           -0.0063 -0.9103  0.0011 -0.0664 -0.0014
                                           -0.0758 -0.0125  0.2189  0.0162
   117. (0.00191) RY*( 2) C   9           s(  1.17%)p82.38( 96.19%)d 2.27(  2.65%)
                                            0.0000 -0.0061  0.1079  0.0197 -0.7975
                                            0.0040 -0.2019 -0.0190 -0.5332  0.0583
                                            0.1399 -0.0076  0.0085 -0.0579
   118. (0.00100) RY*( 3) C   9           s(  4.34%)p19.53( 84.69%)d 2.53( 10.97%)
                                            0.0000  0.0001  0.2083 -0.0220  0.4982
                                           -0.0054  0.2294 -0.0115 -0.7385 -0.1979
                                            0.2232  0.0303  0.0007 -0.1407
   119. (0.00054) RY*( 4) C   9           s( 88.60%)p 0.11(  9.99%)d 0.02(  1.42%)
                                           -0.0000 -0.0049  0.9412  0.0105 -0.0690
                                           -0.0205  0.1277  0.0033  0.2797  0.0584
                                            0.0838  0.0147 -0.0105 -0.0585
   120. (0.00006) RY*( 5) C   9           s(  0.00%)p 1.00(  4.61%)d20.69( 95.38%)
   121. (0.00004) RY*( 6) C   9           s(  2.21%)p 3.80(  8.41%)d40.42( 89.38%)
   122. (0.00001) RY*( 7) C   9           s(  0.13%)p33.00(  4.37%)d99.99( 95.50%)
   123. (0.00002) RY*( 8) C   9           s(  0.47%)p 0.57(  0.27%)d99.99( 99.26%)
   124. (0.00000) RY*( 9) C   9           s(  0.03%)p 4.02(  0.13%)d99.99( 99.84%)
   125. (0.00188) RY*( 1) C  10           s( 10.72%)p 7.61( 81.57%)d 0.72(  7.71%)
                                            0.0000 -0.0201  0.3268  0.0086 -0.1286
                                            0.0210 -0.8766  0.0332 -0.1709 -0.1358
                                            0.1731 -0.0766  0.1315 -0.0740
   126. (0.00138) RY*( 2) C  10           s( 27.61%)p 1.57( 43.33%)d 1.05( 29.06%)
                                            0.0000  0.0040  0.5255  0.0010  0.5418
                                            0.0208  0.2291  0.0075 -0.2945  0.1734
                                           -0.0760 -0.2163  0.4272 -0.1595
   127. (0.00079) RY*( 3) C  10           s(  0.26%)p77.76( 20.02%)d99.99( 79.72%)
                                            0.0000 -0.0102  0.0497  0.0095 -0.2010
                                            0.0006 -0.0500  0.0170 -0.3962  0.3718
                                           -0.4538  0.0421 -0.4495 -0.4991
   128. (0.00061) RY*( 4) C  10           s(  1.54%)p24.97( 38.57%)d38.78( 59.89%)
                                            0.0000  0.0002  0.1243  0.0019 -0.2087
                                            0.0003  0.0788  0.0238  0.5791  0.2377
                                            0.3366 -0.1304  0.1312 -0.6284
   129. (0.00049) RY*( 5) C  10           s(  4.41%)p13.17( 58.10%)d 8.50( 37.49%)
                                            0.0000 -0.0181  0.2092  0.0310 -0.5519
                                            0.0349  0.2909  0.0249 -0.4347  0.2438
                                            0.4786  0.1671  0.1314  0.2030
   130. (0.00017) RY*( 6) C  10           s( 17.24%)p 0.98( 16.98%)d 3.81( 65.77%)
                                           -0.0000  0.0016  0.4153  0.0216  0.3745
                                            0.0078 -0.0206  0.0150  0.1684  0.1245
                                            0.3350  0.3649 -0.6157  0.1333
   131. (0.00004) RY*( 7) C  10           s( 13.78%)p 0.92( 12.72%)d 5.33( 73.50%)
   132. (0.00002) RY*( 8) C  10           s( 24.16%)p 1.13( 27.31%)d 2.01( 48.53%)
   133. (0.00000) RY*( 9) C  10           s(  0.15%)p13.12(  1.95%)d99.99( 97.90%)
   134. (0.00073) RY*( 1) O  11           s( 28.30%)p 2.13( 60.27%)d 0.40( 11.43%)
                                            0.0000  0.0011  0.5320  0.0010  0.5114
                                           -0.0078 -0.5622 -0.0018 -0.1584 -0.0067
                                            0.0391 -0.1057  0.3056 -0.0902
   135. (0.00072) RY*( 2) O  11           s(  3.40%)p25.79( 87.68%)d 2.62(  8.92%)
                                            0.0000  0.0004  0.1844 -0.0008  0.1130
                                            0.0071  0.5193 -0.0092 -0.7709  0.1101
                                           -0.1082 -0.0506 -0.0289 -0.2490
   136. (0.00013) RY*( 3) O  11           s( 63.39%)p 0.55( 34.87%)d 0.03(  1.74%)
                                            0.0000 -0.0096  0.7961  0.0217 -0.2540
                                           -0.0050  0.3744 -0.0122  0.3787 -0.0337
                                           -0.0711  0.0156 -0.0330  0.0994
   137. (0.00002) RY*( 4) O  11           s(  0.66%)p99.99( 77.33%)d33.24( 22.01%)
   138. (0.00000) RY*( 5) O  11           s(  0.22%)p39.69(  8.80%)d99.99( 90.97%)
   139. (0.00000) RY*( 6) O  11           s(  0.81%)p 8.52(  6.90%)d99.99( 92.29%)
   140. (0.00000) RY*( 7) O  11           s(  0.80%)p 8.91(  7.12%)d99.99( 92.08%)
   141. (0.00000) RY*( 8) O  11           s(  2.29%)p 3.66(  8.39%)d38.96( 89.31%)
   142. (0.00000) RY*( 9) O  11           s(  0.09%)p99.99(  8.89%)d99.99( 91.03%)
   143. (0.00129) RY*( 1) H  12           s( 98.20%)p 0.02(  1.80%)
                                            0.0145  0.9909  0.0509  0.1077 -0.0617
   144. (0.00012) RY*( 2) H  12           s(  0.08%)p99.99( 99.92%)
                                            0.0017  0.0286 -0.9542  0.0177 -0.2974
   145. (0.00007) RY*( 3) H  12           s(  0.45%)p99.99( 99.55%)
   146. (0.00002) RY*( 4) H  12           s(  1.34%)p73.53( 98.66%)
   147. (0.00141) RY*( 1) H  13           s( 98.38%)p 0.02(  1.62%)
                                            0.0191  0.9917  0.0645  0.1095  0.0054
   148. (0.00012) RY*( 2) H  13           s(  0.07%)p99.99( 99.93%)
                                            0.0018  0.0260 -0.6517  0.1112  0.7498
   149. (0.00007) RY*( 3) H  13           s(  0.42%)p99.99( 99.58%)
   150. (0.00002) RY*( 4) H  13           s(  1.21%)p81.77( 98.79%)
   151. (0.00067) RY*( 1) H  14           s( 98.06%)p 0.02(  1.94%)
                                            0.0040  0.9902 -0.0663  0.1208  0.0217
   152. (0.00011) RY*( 2) H  14           s(  0.02%)p99.99( 99.98%)
                                           -0.0017  0.0135 -0.1375 -0.0086 -0.9904
   153. (0.00008) RY*( 3) H  14           s(  0.03%)p99.99( 99.97%)
   154. (0.00002) RY*( 4) H  14           s(  1.97%)p49.74( 98.03%)
   155. (0.00150) RY*( 1) H  15           s( 98.57%)p 0.01(  1.43%)
                                            0.0167  0.9927  0.1140 -0.0364  0.0048
   156. (0.00012) RY*( 2) H  15           s(  0.03%)p99.99( 99.97%)
                                            0.0012  0.0168 -0.3639 -0.5870  0.7230
   157. (0.00007) RY*( 3) H  15           s(  0.43%)p99.99( 99.57%)
   158. (0.00002) RY*( 4) H  15           s(  1.05%)p94.00( 98.95%)
   159. (0.00147) RY*( 1) H  16           s( 98.54%)p 0.01(  1.46%)
                                            0.0161  0.9926  0.0983 -0.0424 -0.0557
   160. (0.00012) RY*( 2) H  16           s(  0.03%)p99.99( 99.97%)
                                            0.0014  0.0184 -0.6563 -0.6901 -0.3045
   161. (0.00007) RY*( 3) H  16           s(  0.43%)p99.99( 99.57%)
   162. (0.00002) RY*( 4) H  16           s(  1.06%)p93.02( 98.94%)
   163. (0.00088) RY*( 1) H  17           s( 97.64%)p 0.02(  2.36%)
                                            0.0044  0.9881  0.0595 -0.1415 -0.0010
   164. (0.00010) RY*( 2) H  17           s(  0.00%)p 1.00(100.00%)
                                            0.0001  0.0019 -0.2761 -0.0960 -0.9563
   165. (0.00007) RY*( 3) H  17           s(  0.25%)p99.99( 99.75%)
   166. (0.00002) RY*( 4) H  17           s(  2.18%)p44.82( 97.82%)
   167. (0.00131) RY*( 1) H  18           s( 99.14%)p 0.01(  0.86%)
                                            0.0043  0.9957 -0.0146 -0.0914 -0.0027
   168. (0.00011) RY*( 2) H  18           s(  0.02%)p99.99( 99.98%)
                                           -0.0000  0.0151  0.2248  0.1000  0.9691
   169. (0.00005) RY*( 3) H  18           s(  0.12%)p99.99( 99.88%)
   170. (0.00003) RY*( 4) H  18           s(  0.79%)p99.99( 99.21%)
   171. (0.00170) RY*( 1) H  19           s( 99.50%)p 0.01(  0.50%)
                                            0.0082  0.9974 -0.0381  0.0055  0.0596
   172. (0.00009) RY*( 2) H  19           s(  0.03%)p99.99( 99.97%)
   173. (0.00008) RY*( 3) H  19           s(  0.03%)p99.99( 99.97%)
   174. (0.00002) RY*( 4) H  19           s(  0.52%)p99.99( 99.48%)
   175. (0.00126) RY*( 1) H  20           s( 99.74%)p 0.00(  0.26%)
                                            0.0066  0.9987  0.0041  0.0495  0.0098
   176. (0.00012) RY*( 2) H  20           s(  0.00%)p 1.00(100.00%)
                                           -0.0037  0.0060 -0.6899 -0.1998  0.6958
   177. (0.00008) RY*( 3) H  20           s(  0.00%)p 1.00(100.00%)
   178. (0.00003) RY*( 4) H  20           s(  0.32%)p99.99( 99.68%)
   179. (0.00142) RY*( 1) H  21           s( 99.37%)p 0.01(  0.63%)
                                            0.0049  0.9968  0.0124 -0.0712 -0.0323
   180. (0.00009) RY*( 2) H  21           s(  0.03%)p99.99( 99.97%)
   181. (0.00007) RY*( 3) H  21           s(  0.01%)p99.99( 99.99%)
   182. (0.00002) RY*( 4) H  21           s(  0.66%)p99.99( 99.34%)
   183. (0.00186) RY*( 1) H  22           s( 99.52%)p 0.00(  0.48%)
                                            0.0115  0.9975  0.0421 -0.0006 -0.0551
   184. (0.00010) RY*( 2) H  22           s(  0.00%)p 1.00(100.00%)
   185. (0.00007) RY*( 3) H  22           s(  0.07%)p99.99( 99.93%)
   186. (0.00002) RY*( 4) H  22           s(  0.48%)p99.99( 99.52%)
   187. (0.00099) RY*( 1) H  23           s( 98.60%)p 0.01(  1.40%)
                                            0.0046  0.9930 -0.0909  0.0738  0.0160
   188. (0.00011) RY*( 2) H  23           s(  0.04%)p99.99( 99.96%)
                                           -0.0004  0.0194  0.1608  0.1489 -0.9755
   189. (0.00008) RY*( 3) H  23           s(  0.01%)p 1.00( 99.99%)
   190. (0.00002) RY*( 4) H  23           s(  1.42%)p69.26( 98.58%)
   191. (0.00104) RY*( 1) H  24           s( 97.51%)p 0.03(  2.49%)
                                            0.0229  0.9872  0.0381  0.1466  0.0445
   192. (0.00012) RY*( 2) H  24           s(  0.03%)p99.99( 99.97%)
                                            0.0002  0.0181 -0.9106 -0.0104  0.4128
   193. (0.00007) RY*( 3) H  24           s(  0.76%)p99.99( 99.24%)
   194. (0.00002) RY*( 4) H  24           s(  1.77%)p55.47( 98.23%)
   195. (0.00130) RY*( 1) H  25           s( 98.73%)p 0.01(  1.27%)
                                            0.0100  0.9936  0.0370  0.1019 -0.0302
   196. (0.00012) RY*( 2) H  25           s(  0.02%)p99.99( 99.98%)
                                            0.0007  0.0145 -0.7957 -0.0322 -0.6047
   197. (0.00006) RY*( 3) H  25           s(  0.27%)p99.99( 99.73%)
   198. (0.00002) RY*( 4) H  25           s(  1.05%)p94.38( 98.95%)
   199. (0.00177) RY*( 1) H  26           s( 99.53%)p 0.00(  0.47%)
                                            0.0045  0.9976  0.0111 -0.0638  0.0223
   200. (0.00010) RY*( 2) H  26           s(  0.06%)p99.99( 99.94%)
   201. (0.00007) RY*( 3) H  26           s(  0.03%)p99.99( 99.97%)
   202. (0.00004) RY*( 4) H  26           s(  0.45%)p99.99( 99.55%)
   203. (0.00193) RY*( 1) H  27           s( 99.07%)p 0.01(  0.93%)
                                            0.0363  0.9947 -0.0805  0.0339  0.0403
   204. (0.00013) RY*( 2) H  27           s(  0.59%)p99.99( 99.41%)
                                            0.0057  0.0765  0.6740 -0.7316  0.0685
   205. (0.00007) RY*( 3) H  27           s(  0.18%)p99.99( 99.82%)
   206. (0.00002) RY*( 4) H  27           s(  0.24%)p99.99( 99.76%)
   207. (0.00130) RY*( 1) H  28           s( 98.86%)p 0.01(  1.14%)
                                            0.0053  0.9942 -0.0723  0.0561  0.0554
   208. (0.00013) RY*( 2) H  28           s(  0.65%)p99.99( 99.35%)
                                            0.0066  0.0803  0.5860  0.1196 -0.7974
   209. (0.00007) RY*( 3) H  28           s(  0.06%)p99.99( 99.94%)
   210. (0.00003) RY*( 4) H  28           s(  0.51%)p99.99( 99.49%)
   211. (0.00173) RY*( 1) H  29           s( 93.25%)p 0.07(  6.75%)
                                            0.0839  0.9620 -0.1603 -0.1384 -0.1506
   212. (0.00081) RY*( 2) H  29           s(  0.01%)p 1.00( 99.99%)
                                            0.0008  0.0084  0.0782 -0.7483  0.6587
   213. (0.00044) RY*( 3) H  29           s(  5.44%)p17.39( 94.56%)
                                            0.0246  0.2319  0.1872  0.6430  0.7051
   214. (0.00001) RY*( 4) H  29           s(  1.68%)p58.56( 98.32%)
   215. (0.01250) BD*( 1) C   1 - C   2  
                ( 48.46%)   0.6961* C   1 s( 31.39%)p 2.18( 68.57%)d 0.00(  0.04%)
                                           -0.0005 -0.5603  0.0024  0.1267  0.0004
                                            0.8093 -0.0049 -0.1215  0.0009 -0.0039
                                            0.0005  0.0044  0.0158  0.0089
                ( 51.54%)  -0.7179* C   2 s( 30.40%)p 2.29( 69.56%)d 0.00(  0.04%)
                                            0.0002 -0.5513  0.0021 -0.1050 -0.0014
                                           -0.8197 -0.0060  0.1120  0.0012 -0.0044
                                            0.0026  0.0053  0.0151  0.0124
   216. (0.00652) BD*( 1) C   1 - H  12  
                ( 39.80%)   0.6309* C   1 s( 22.20%)p 3.50( 77.75%)d 0.00(  0.04%)
                                            0.0000 -0.4712  0.0001 -0.2536  0.0053
                                           -0.1619 -0.0115  0.8288  0.0012 -0.0018
                                            0.0106  0.0059 -0.0020 -0.0166
                ( 60.20%)  -0.7759* H  12 s( 99.92%)p 0.00(  0.08%)
                                           -0.9995  0.0121  0.0069  0.0045 -0.0264
   217. (0.00684) BD*( 1) C   1 - H  13  
                ( 39.95%)   0.6320* C   1 s( 22.22%)p 3.50( 77.74%)d 0.00(  0.04%)
                                            0.0000 -0.4714  0.0006 -0.6406  0.0043
                                           -0.3046 -0.0119 -0.5235 -0.0009 -0.0090
                                           -0.0151 -0.0072 -0.0086  0.0001
                ( 60.05%)  -0.7749* H  13 s( 99.92%)p 0.00(  0.08%)
                                           -0.9995  0.0169  0.0195  0.0092  0.0174
   218. (0.00365) BD*( 1) C   1 - H  14  
                ( 39.38%)   0.6275* C   1 s( 24.16%)p 3.14( 75.80%)d 0.00(  0.04%)
                                           -0.0000  0.4915  0.0041 -0.7132  0.0089
                                            0.4749  0.0083  0.1539 -0.0039 -0.0167
                                           -0.0041  0.0037  0.0056 -0.0084
                ( 60.62%)  -0.7786* H  14 s( 99.92%)p 0.00(  0.08%)
                                            0.9996 -0.0007  0.0231 -0.0141 -0.0048
   219. (0.01031) BD*( 1) C   2 - C   3  
                ( 51.57%)   0.7181* C   2 s( 29.88%)p 2.34( 70.07%)d 0.00(  0.04%)
                                           -0.0001  0.5467  0.0014  0.6749  0.0009
                                           -0.4738 -0.0037 -0.1440 -0.0003 -0.0149
                                           -0.0063  0.0026  0.0051 -0.0123
                ( 48.43%)  -0.6959* C   3 s( 31.82%)p 2.14( 68.14%)d 0.00(  0.04%)
                                            0.0005  0.5641 -0.0024 -0.6681  0.0034
                                            0.4634 -0.0049  0.1422 -0.0005 -0.0152
                                           -0.0044  0.0033  0.0047 -0.0086
   220. (0.01174) BD*( 1) C   2 - C   4  
                ( 49.31%)   0.7022* C   2 s( 39.65%)p 1.52( 60.30%)d 0.00(  0.04%)
                                           -0.0000 -0.6297 -0.0043  0.6773  0.0134
                                            0.3061  0.0141 -0.2242 -0.0063 -0.0110
                                            0.0093  0.0042 -0.0095  0.0099
                ( 50.69%)  -0.7120* C   4 s( 40.16%)p 1.49( 59.79%)d 0.00(  0.05%)
                                           -0.0002 -0.6335 -0.0159 -0.6616 -0.0259
                                           -0.3334  0.0012  0.2200  0.0077 -0.0127
                                            0.0106  0.0054 -0.0100  0.0102
   221. (0.03688) BD*( 2) C   2 - C   4  
                ( 49.83%)   0.7059* C   2 s(  0.00%)p 1.00( 99.93%)d 0.00(  0.07%)
                                           -0.0000  0.0008 -0.0007 -0.2724  0.0059
                                           -0.0964  0.0020 -0.9568  0.0170  0.0053
                                            0.0200  0.0103  0.0052 -0.0124
                ( 50.17%)  -0.7083* C   4 s(  0.01%)p 1.00( 99.92%)d 0.00(  0.08%)
                                            0.0000 -0.0048 -0.0064 -0.2694  0.0103
                                           -0.0888  0.0008 -0.9583  0.0175 -0.0055
                                           -0.0205 -0.0097 -0.0054  0.0139
   222. (0.00715) BD*( 1) C   3 - H  15  
                ( 40.05%)   0.6329* C   3 s( 22.29%)p 3.49( 77.67%)d 0.00(  0.04%)
                                            0.0000 -0.4721  0.0006 -0.6692 -0.0054
                                           -0.2290  0.0115 -0.5256 -0.0001 -0.0083
                                           -0.0161 -0.0053 -0.0092  0.0001
                ( 59.95%)  -0.7743* H  15 s( 99.92%)p 0.00(  0.08%)
                                           -0.9995  0.0147  0.0201  0.0074  0.0175
   223. (0.00717) BD*( 1) C   3 - H  16  
                ( 39.95%)   0.6320* C   3 s( 22.31%)p 3.48( 77.65%)d 0.00(  0.04%)
                                            0.0000 -0.4723  0.0003 -0.2860 -0.0049
                                           -0.0917  0.0117  0.8283  0.0008 -0.0023
                                            0.0117  0.0041 -0.0016 -0.0165
                ( 60.05%)  -0.7749* H  16 s( 99.92%)p 0.00(  0.08%)
                                           -0.9995  0.0141  0.0076  0.0028 -0.0264
   224. (0.00315) BD*( 1) C   3 - H  17  
                ( 39.80%)   0.6308* C   3 s( 23.55%)p 3.24( 76.41%)d 0.00(  0.04%)
                                           -0.0000  0.4853  0.0042 -0.1528  0.0109
                                           -0.8508  0.0009  0.1297 -0.0035  0.0051
                                            0.0000 -0.0049 -0.0172 -0.0086
                ( 60.20%)  -0.7759* H  17 s( 99.93%)p 0.00(  0.07%)
                                            0.9996 -0.0011  0.0069  0.0260 -0.0045
   225. (0.00885) BD*( 1) C   4 - C   5  
                ( 51.33%)   0.7164* C   4 s( 33.77%)p 1.96( 66.19%)d 0.00(  0.04%)
                                            0.0001  0.5811  0.0019 -0.6981 -0.0106
                                            0.3860 -0.0141  0.1577  0.0166 -0.0134
                                           -0.0053  0.0012  0.0071 -0.0126
                ( 48.67%)  -0.6977* C   5 s( 29.00%)p 2.45( 70.96%)d 0.00(  0.04%)
                                            0.0003  0.5384  0.0108  0.7372  0.0027
                                           -0.3795 -0.0082 -0.1475  0.0187 -0.0140
                                           -0.0064  0.0029  0.0099 -0.0094
   226. (0.00925) BD*( 1) C   4 - H  18  
                ( 41.29%)   0.6426* C   4 s( 26.03%)p 2.84( 73.93%)d 0.00(  0.04%)
                                           -0.0005  0.5100 -0.0122 -0.0287 -0.0038
                                           -0.8551 -0.0079  0.0849  0.0044  0.0001
                                           -0.0006 -0.0020 -0.0164 -0.0112
                ( 58.71%)  -0.7662* H  18 s( 99.92%)p 0.00(  0.08%)
                                            0.9996 -0.0019  0.0006  0.0273 -0.0029
   227. (0.01221) BD*( 1) C   5 - C   6  
                ( 49.63%)   0.7045* C   5 s( 27.40%)p 2.65( 72.56%)d 0.00(  0.04%)
                                           -0.0003 -0.5235 -0.0018  0.5709 -0.0004
                                            0.1261 -0.0009  0.6195  0.0020 -0.0035
                                           -0.0166 -0.0040 -0.0064 -0.0064
                ( 50.37%)  -0.7097* C   6 s( 27.06%)p 2.69( 72.90%)d 0.00(  0.04%)
                                           -0.0004 -0.5202 -0.0057 -0.5700 -0.0053
                                           -0.1331  0.0075 -0.6215 -0.0032 -0.0042
                                           -0.0172 -0.0044 -0.0068 -0.0059
   228. (0.00922) BD*( 1) C   5 - H  19  
                ( 39.38%)   0.6276* C   5 s( 21.23%)p 3.71( 78.72%)d 0.00(  0.04%)
                                            0.0001 -0.4608  0.0028  0.3388 -0.0095
                                            0.3011 -0.0121 -0.7626 -0.0037 -0.0052
                                            0.0117  0.0108  0.0003 -0.0127
                ( 60.62%)  -0.7786* H  19 s( 99.92%)p 0.00(  0.08%)
                                           -0.9996  0.0064 -0.0110 -0.0086  0.0243
   229. (0.00853) BD*( 1) C   5 - H  20  
                ( 39.95%)   0.6321* C   5 s( 22.34%)p 3.47( 77.61%)d 0.00(  0.04%)
                                            0.0002 -0.4727  0.0060 -0.1221  0.0042
                                           -0.8652  0.0044 -0.1105 -0.0176 -0.0048
                                           -0.0001 -0.0042  0.0175  0.0098
                ( 60.05%)  -0.7749* H  20 s( 99.93%)p 0.00(  0.07%)
                                           -0.9996  0.0053  0.0031  0.0262  0.0053
   230. (0.01251) BD*( 1) C   6 - C   7  
                ( 48.90%)   0.6993* C   6 s( 29.77%)p 2.36( 70.19%)d 0.00(  0.04%)
                                           -0.0004 -0.5456 -0.0040  0.7494  0.0017
                                           -0.3389  0.0048 -0.1584  0.0167  0.0130
                                            0.0067 -0.0032 -0.0103  0.0090
                ( 51.10%)  -0.7149* C   7 s( 30.83%)p 2.24( 69.13%)d 0.00(  0.04%)
                                           -0.0000 -0.5552  0.0078 -0.7477  0.0112
                                            0.3267  0.0037  0.1586  0.0094  0.0111
                                            0.0044 -0.0021 -0.0097  0.0135
   231. (0.00726) BD*( 1) C   6 - H  21  
                ( 39.63%)   0.6296* C   6 s( 22.10%)p 3.52( 77.85%)d 0.00(  0.04%)
                                           -0.0002  0.4702 -0.0007 -0.0787  0.0030
                                           -0.8682  0.0079 -0.1350 -0.0146  0.0026
                                            0.0002  0.0052 -0.0181 -0.0090
                ( 60.37%)  -0.7770* H  21 s( 99.92%)p 0.00(  0.08%)
                                            0.9996 -0.0028  0.0040  0.0268  0.0055
   232. (0.01029) BD*( 1) C   6 - H  22  
                ( 39.75%)   0.6305* C   6 s( 21.02%)p 3.75( 78.93%)d 0.00(  0.05%)
                                           -0.0002  0.4585 -0.0036  0.3263 -0.0058
                                            0.3358 -0.0170 -0.7548 -0.0086  0.0061
                                           -0.0117 -0.0122 -0.0009  0.0118
                ( 60.25%)  -0.7762* H  22 s( 99.92%)p 0.00(  0.08%)
                                            0.9996 -0.0098 -0.0098 -0.0093  0.0243
   233. (0.01278) BD*( 1) C   7 - C   8  
                ( 51.83%)   0.7200* C   7 s( 30.02%)p 2.33( 69.94%)d 0.00(  0.05%)
                                           -0.0002  0.5479  0.0008 -0.0306 -0.0040
                                            0.8337  0.0104  0.0567 -0.0027 -0.0010
                                           -0.0010  0.0040 -0.0159 -0.0134
                ( 48.17%)  -0.6940* C   8 s( 31.41%)p 2.18( 68.56%)d 0.00(  0.04%)
                                            0.0005  0.5604 -0.0050  0.0083 -0.0049
                                           -0.8264  0.0069 -0.0501 -0.0037 -0.0010
                                            0.0000  0.0016 -0.0163 -0.0095
   234. (0.01128) BD*( 1) C   7 - C   9  
                ( 49.42%)   0.7030* C   7 s( 39.04%)p 1.56( 60.91%)d 0.00(  0.04%)
                                           -0.0000 -0.6247 -0.0115  0.6423  0.0166
                                            0.4383  0.0172 -0.0631 -0.0030 -0.0153
                                            0.0048  0.0024 -0.0058  0.0124
                ( 50.58%)  -0.7112* C   9 s( 40.95%)p 1.44( 59.01%)d 0.00(  0.05%)
                                           -0.0002 -0.6398 -0.0086 -0.5917 -0.0203
                                           -0.4703 -0.0037  0.1356  0.0052 -0.0168
                                            0.0049  0.0020 -0.0039  0.0129
   235. (0.03348) BD*( 2) C   7 - C   9  
                ( 51.71%)   0.7191* C   7 s(  0.04%)p99.99( 99.88%)d 2.17(  0.08%)
                                            0.0000  0.0178 -0.0077  0.1633 -0.0080
                                           -0.0726  0.0009  0.9831 -0.0182 -0.0015
                                           -0.0220 -0.0159 -0.0047  0.0072
                ( 48.29%)  -0.6949* C   9 s(  0.03%)p99.99( 99.90%)d 2.46(  0.07%)
                                           -0.0001  0.0162 -0.0042  0.2312 -0.0031
                                           -0.0328  0.0020  0.9717 -0.0178  0.0026
                                            0.0191  0.0168  0.0039 -0.0046
   236. (0.00462) BD*( 1) C   8 - H  23  
                ( 39.88%)   0.6315* C   8 s( 23.64%)p 3.23( 76.32%)d 0.00(  0.04%)
                                           -0.0000  0.4861  0.0057 -0.8097  0.0071
                                            0.3243  0.0104 -0.0478 -0.0019 -0.0137
                                            0.0010 -0.0005  0.0124 -0.0091
                ( 60.12%)  -0.7754* H  23 s( 99.93%)p 0.00(  0.07%)
                                            0.9996 -0.0017  0.0253 -0.0092  0.0023
   237. (0.00618) BD*( 1) C   8 - H  24  
                ( 39.46%)   0.6282* C   8 s( 22.44%)p 3.45( 77.51%)d 0.00(  0.04%)
                                            0.0000 -0.4737  0.0013 -0.3514  0.0051
                                           -0.2789 -0.0110 -0.7575 -0.0017 -0.0046
                                           -0.0122 -0.0100 -0.0021 -0.0121
                ( 60.54%)  -0.7781* H  24 s( 99.92%)p 0.00(  0.08%)
                                           -0.9994  0.0205  0.0111  0.0076  0.0242
   238. (0.00605) BD*( 1) C   8 - H  25  
                ( 39.79%)   0.6308* C   8 s( 22.48%)p 3.45( 77.48%)d 0.00(  0.04%)
                                            0.0000 -0.4741 -0.0013 -0.4692  0.0071
                                           -0.3655 -0.0104  0.6487  0.0009 -0.0086
                                            0.0137  0.0111 -0.0030 -0.0059
                ( 60.21%)  -0.7760* H  25 s( 99.92%)p 0.00(  0.08%)
                                           -0.9996  0.0079  0.0146  0.0105 -0.0207
   239. (0.01107) BD*( 1) C   9 - C  10  
                ( 51.29%)   0.7162* C   9 s( 32.32%)p 2.09( 67.63%)d 0.00(  0.05%)
                                            0.0001  0.5683  0.0163 -0.7645 -0.0235
                                            0.2415 -0.0177  0.1807  0.0039 -0.0093
                                           -0.0084  0.0029  0.0120 -0.0121
                ( 48.71%)  -0.6979* C  10 s( 31.30%)p 2.19( 68.66%)d 0.00(  0.04%)
                                            0.0002  0.5594  0.0085  0.7749 -0.0096
                                           -0.2231 -0.0104 -0.1903 -0.0015 -0.0101
                                           -0.0083  0.0014  0.0134 -0.0083
   240. (0.00940) BD*( 1) C   9 - H  26  
                ( 40.80%)   0.6388* C   9 s( 26.69%)p 2.74( 73.27%)d 0.00(  0.04%)
                                           -0.0005  0.5164 -0.0159  0.1015 -0.0030
                                           -0.8477 -0.0075 -0.0615 -0.0018 -0.0034
                                           -0.0008  0.0015 -0.0145 -0.0113
                ( 59.20%)  -0.7694* H  26 s( 99.92%)p 0.00(  0.08%)
                                            0.9996 -0.0028 -0.0025  0.0273  0.0029
   241. (0.01063) BD*( 1) C  10 - O  11  
                ( 67.75%)   0.8231* C  10 s( 21.03%)p 3.74( 78.68%)d 0.01(  0.29%)
                                            0.0001  0.4569  0.0392 -0.5826 -0.0242
                                           -0.4838 -0.0214 -0.4600 -0.0277  0.0338
                                            0.0316  0.0257  0.0062 -0.0060
                ( 32.25%)  -0.5679* O  11 s( 32.53%)p 2.07( 67.40%)d 0.00(  0.06%)
                                           -0.0001  0.5703  0.0062  0.4912  0.0069
                                            0.4788  0.0001  0.4511 -0.0006  0.0103
                                            0.0099  0.0205 -0.0045  0.0028
   242. (0.01674) BD*( 1) C  10 - H  27  
                ( 41.15%)   0.6415* C  10 s( 23.40%)p 3.27( 76.55%)d 0.00(  0.05%)
                                            0.0000 -0.4834  0.0160  0.1795 -0.0032
                                            0.1341 -0.0078 -0.8457  0.0043  0.0014
                                            0.0080  0.0066  0.0004 -0.0209
                ( 58.85%)  -0.7671* H  27 s( 99.92%)p 0.00(  0.08%)
                                           -0.9990  0.0352 -0.0028 -0.0040  0.0284
   243. (0.01630) BD*( 1) C  10 - H  28  
                ( 41.58%)   0.6449* C  10 s( 24.39%)p 3.10( 75.56%)d 0.00(  0.05%)
                                            0.0001 -0.4937  0.0127  0.1614  0.0057
                                           -0.8340  0.0048  0.1843 -0.0043  0.0077
                                            0.0011  0.0072  0.0176  0.0098
                ( 58.42%)  -0.7643* H  28 s( 99.93%)p 0.00(  0.07%)
                                           -0.9996  0.0039 -0.0025  0.0266 -0.0057
   244. (0.00332) BD*( 1) O  11 - H  29  
                ( 27.88%)   0.5280* O  11 s( 20.02%)p 3.99( 79.90%)d 0.00(  0.08%)
                                            0.0002  0.4468  0.0243 -0.8536 -0.0354
                                            0.1277 -0.0059  0.2298 -0.0023 -0.0141
                                           -0.0188  0.0071  0.0136 -0.0054
                ( 72.12%)  -0.8492* H  29 s( 99.63%)p 0.00(  0.37%)
                                            0.9949 -0.0808  0.0583 -0.0081 -0.0163


 NHO Directionality and "Bond Bending" (deviations from line of nuclear centers)

         [Thresholds for printing:  angular deviation  >  1.0 degree]
                                    hybrid p-character > 25.0%
                                    orbital occupancy  >  0.10e

                                Line of Centers        Hybrid 1              Hybrid 2
                                ---------------  -------------------   ------------------
                NBO               Theta   Phi    Theta   Phi    Dev    Theta   Phi    Dev
 ========================================================================================
     2. BD (   1) C   1 - H  12   159.9   31.3   160.0   34.9   1.3      --     --    --
     3. BD (   1) C   1 - H  13    53.8   24.9    53.6   26.4   1.2      --     --    --
     7. BD (   2) C   2 - C   4    73.3  205.4   163.3  199.5  90.1     16.2   18.8  90.6
     8. BD (   1) C   3 - H  15    53.6   19.6    53.4   17.9   1.4      --     --    --
     9. BD (   1) C   3 - H  16   159.9   19.4   160.0   15.4   1.4      --     --    --
    10. BD (   1) C   3 - H  17    81.3  259.3    81.7  260.5   1.2      --     --    --
    11. BD (   1) C   4 - C   5    79.6  152.1    77.7  152.3   1.9     98.8  332.3   1.6
    12. BD (   1) C   4 - H  18    84.8  268.6    84.1  267.8   1.0      --     --    --
    14. BD (   1) C   5 - H  19    31.2  221.6    29.8  221.3   1.4      --     --    --
    16. BD (   1) C   6 - C   7    79.3  155.9     --     --    --     101.8  335.8   1.1
    17. BD (   1) C   6 - H  21    98.8  264.4    99.8  265.0   1.2      --     --    --
    18. BD (   1) C   6 - H  22   147.8   46.2   149.4   44.9   1.8      --     --    --
    19. BD (   1) C   7 - C   8    86.3   91.2    86.3   92.3   1.2      --     --    --
    20. BD (   1) C   7 - C   9    82.6  216.3    85.3  214.7   3.1    100.3   37.8   3.3
    21. BD (   2) C   7 - C   9    82.6  216.3    10.1  335.2  87.6     13.6  352.3  87.6
    24. BD (   1) C   8 - H  25   137.2   37.2   137.5   39.1   1.4      --     --    --
    25. BD (   1) C   9 - C  10    77.5  163.8     --     --    --     103.5  343.0   1.2
    27. BD (   1) C  10 - O  11   122.5  222.3   121.7  219.8   2.3     56.9   43.9   1.5
    28. BD (   1) C  10 - H  27    11.8  219.8    14.5  215.6   2.8      --     --    --
    29. BD (   1) C  10 - H  28   100.4   98.3   102.0  101.4   3.4      --     --    --
    30. BD (   1) O  11 - H  29    72.0  168.6    75.8  172.2   5.1      --     --    --
    42. LP (   1) O  11             --     --    142.0  288.7   --       --     --    --
    43. LP (   2) O  11             --     --     49.8  276.6   --       --     --    --


 Second Order Perturbation Theory Analysis of Fock Matrix in NBO Basis

     Threshold for printing:   0.25 kcal/mol
                                                                              E(2)  E(j)-E(i) F(i,j)
         Donor NBO (i)                     Acceptor NBO (j)                 kcal/mol   a.u.    a.u. 
 ===================================================================================================

 within unit  1
   1. BD (   1) C   1 - C   2        / 62. RY*(   1) C   3                    0.50    1.33    0.033
   1. BD (   1) C   1 - C   2        / 71. RY*(   1) C   4                    0.54    1.64    0.038
   1. BD (   1) C   1 - C   2        /216. BD*(   1) C   1 - H  12            0.39    1.02    0.025
   1. BD (   1) C   1 - C   2        /217. BD*(   1) C   1 - H  13            0.40    1.02    0.025
   1. BD (   1) C   1 - C   2        /218. BD*(   1) C   1 - H  14            0.41    1.04    0.026
   1. BD (   1) C   1 - C   2        /219. BD*(   1) C   2 - C   3            0.49    1.04    0.029
   1. BD (   1) C   1 - C   2        /220. BD*(   1) C   2 - C   4            2.24    1.31    0.068
   1. BD (   1) C   1 - C   2        /224. BD*(   1) C   3 - H  17            0.78    1.02    0.036
   1. BD (   1) C   1 - C   2        /226. BD*(   1) C   4 - H  18            1.52    1.07    0.051
   2. BD (   1) C   1 - H  12        / 54. RY*(   2) C   2                    0.51    1.34    0.033
   2. BD (   1) C   1 - H  12        /215. BD*(   1) C   1 - C   2            0.31    0.94    0.022
   2. BD (   1) C   1 - H  12        /220. BD*(   1) C   2 - C   4            1.04    1.20    0.045
   2. BD (   1) C   1 - H  12        /221. BD*(   2) C   2 - C   4            1.84    0.60    0.042
   3. BD (   1) C   1 - H  13        / 53. RY*(   1) C   2                    0.37    1.64    0.031
   3. BD (   1) C   1 - H  13        / 54. RY*(   2) C   2                    0.30    1.34    0.025
   3. BD (   1) C   1 - H  13        /215. BD*(   1) C   1 - C   2            0.30    0.94    0.021
   3. BD (   1) C   1 - H  13        /220. BD*(   1) C   2 - C   4            1.01    1.21    0.044
   3. BD (   1) C   1 - H  13        /221. BD*(   2) C   2 - C   4            1.78    0.60    0.042
   4. BD (   1) C   1 - H  14        / 55. RY*(   3) C   2                    0.47    1.39    0.032
   4. BD (   1) C   1 - H  14        /215. BD*(   1) C   1 - C   2            0.42    0.94    0.025
   4. BD (   1) C   1 - H  14        /219. BD*(   1) C   2 - C   3            1.92    0.94    0.054
   4. BD (   1) C   1 - H  14        /229. BD*(   1) C   5 - H  20            0.26    0.96    0.020
   5. BD (   1) C   2 - C   3        / 44. RY*(   1) C   1                    0.50    1.35    0.033
   5. BD (   1) C   2 - C   3        / 71. RY*(   1) C   4                    0.78    1.64    0.045
   5. BD (   1) C   2 - C   3        /215. BD*(   1) C   1 - C   2            0.49    1.04    0.029
   5. BD (   1) C   2 - C   3        /218. BD*(   1) C   1 - H  14            0.84    1.04    0.038
   5. BD (   1) C   2 - C   3        /220. BD*(   1) C   2 - C   4            2.05    1.31    0.065
   5. BD (   1) C   2 - C   3        /222. BD*(   1) C   3 - H  15            0.38    1.01    0.025
   5. BD (   1) C   2 - C   3        /223. BD*(   1) C   3 - H  16            0.39    1.01    0.025
   5. BD (   1) C   2 - C   3        /224. BD*(   1) C   3 - H  17            0.40    1.02    0.026
   5. BD (   1) C   2 - C   3        /225. BD*(   1) C   4 - C   5            2.20    1.07    0.061
   6. BD (   1) C   2 - C   4        / 44. RY*(   1) C   1                    0.29    1.44    0.026
   6. BD (   1) C   2 - C   4        / 62. RY*(   1) C   3                    0.38    1.42    0.029
   6. BD (   1) C   2 - C   4        / 80. RY*(   1) C   5                    0.70    1.66    0.043
   6. BD (   1) C   2 - C   4        /215. BD*(   1) C   1 - C   2            1.91    1.13    0.059
   6. BD (   1) C   2 - C   4        /216. BD*(   1) C   1 - H  12            0.25    1.10    0.021
   6. BD (   1) C   2 - C   4        /217. BD*(   1) C   1 - H  13            0.27    1.10    0.022
   6. BD (   1) C   2 - C   4        /219. BD*(   1) C   2 - C   3            1.79    1.13    0.057
   6. BD (   1) C   2 - C   4        /222. BD*(   1) C   3 - H  15            0.27    1.10    0.022
   6. BD (   1) C   2 - C   4        /223. BD*(   1) C   3 - H  16            0.27    1.10    0.022
   6. BD (   1) C   2 - C   4        /225. BD*(   1) C   4 - C   5            1.84    1.16    0.058
   6. BD (   1) C   2 - C   4        /226. BD*(   1) C   4 - H  18            0.96    1.15    0.042
   7. BD (   2) C   2 - C   4        / 46. RY*(   3) C   1                    0.29    1.53    0.027
   7. BD (   2) C   2 - C   4        / 63. RY*(   2) C   3                    0.27    1.59    0.027
   7. BD (   2) C   2 - C   4        /216. BD*(   1) C   1 - H  12            1.53    0.65    0.040
   7. BD (   2) C   2 - C   4        /217. BD*(   1) C   1 - H  13            1.52    0.65    0.040
   7. BD (   2) C   2 - C   4        /222. BD*(   1) C   3 - H  15            1.71    0.64    0.043
   7. BD (   2) C   2 - C   4        /223. BD*(   1) C   3 - H  16            1.72    0.65    0.043
   7. BD (   2) C   2 - C   4        /227. BD*(   1) C   5 - C   6            1.62    0.63    0.041
   7. BD (   2) C   2 - C   4        /228. BD*(   1) C   5 - H  19            1.02    0.67    0.034
   8. BD (   1) C   3 - H  15        / 54. RY*(   2) C   2                    0.50    1.35    0.033
   8. BD (   1) C   3 - H  15        /219. BD*(   1) C   2 - C   3            0.28    0.94    0.020
   8. BD (   1) C   3 - H  15        /220. BD*(   1) C   2 - C   4            0.91    1.21    0.042
   8. BD (   1) C   3 - H  15        /221. BD*(   2) C   2 - C   4            1.72    0.60    0.041
   9. BD (   1) C   3 - H  16        / 53. RY*(   1) C   2                    0.32    1.64    0.029
   9. BD (   1) C   3 - H  16        / 54. RY*(   2) C   2                    0.28    1.34    0.025
   9. BD (   1) C   3 - H  16        /219. BD*(   1) C   2 - C   3            0.29    0.94    0.021
   9. BD (   1) C   3 - H  16        /220. BD*(   1) C   2 - C   4            0.92    1.21    0.042
   9. BD (   1) C   3 - H  16        /221. BD*(   2) C   2 - C   4            1.70    0.60    0.041
  10. BD (   1) C   3 - H  17        / 55. RY*(   3) C   2                    0.40    1.40    0.030
  10. BD (   1) C   3 - H  17        /215. BD*(   1) C   1 - C   2            1.96    0.95    0.055
  10. BD (   1) C   3 - H  17        /219. BD*(   1) C   2 - C   3            0.34    0.94    0.023
  11. BD (   1) C   4 - C   5        / 53. RY*(   1) C   2                    1.27    1.73    0.059
  11. BD (   1) C   4 - C   5        / 55. RY*(   3) C   2                    0.25    1.48    0.025
  11. BD (   1) C   4 - C   5        / 90. RY*(   2) C   6                    0.58    1.54    0.038
  11. BD (   1) C   4 - C   5        /219. BD*(   1) C   2 - C   3            2.12    1.02    0.059
  11. BD (   1) C   4 - C   5        /220. BD*(   1) C   2 - C   4            2.37    1.29    0.070
  11. BD (   1) C   4 - C   5        /226. BD*(   1) C   4 - H  18            0.33    1.05    0.023
  11. BD (   1) C   4 - C   5        /227. BD*(   1) C   5 - C   6            0.74    0.98    0.034
  11. BD (   1) C   4 - C   5        /228. BD*(   1) C   5 - H  19            0.43    1.03    0.026
  11. BD (   1) C   4 - C   5        /229. BD*(   1) C   5 - H  20            0.40    1.04    0.026
  11. BD (   1) C   4 - C   5        /230. BD*(   1) C   6 - C   7            1.04    1.05    0.042
  12. BD (   1) C   4 - H  18        / 53. RY*(   1) C   2                    0.39    1.61    0.032
  12. BD (   1) C   4 - H  18        / 55. RY*(   3) C   2                    0.41    1.36    0.030
  12. BD (   1) C   4 - H  18        / 80. RY*(   1) C   5                    0.31    1.45    0.027
  12. BD (   1) C   4 - H  18        /215. BD*(   1) C   1 - C   2            3.75    0.91    0.074
  12. BD (   1) C   4 - H  18        /220. BD*(   1) C   2 - C   4            0.90    1.18    0.041
  12. BD (   1) C   4 - H  18        /229. BD*(   1) C   5 - H  20            1.28    0.92    0.043
  13. BD (   1) C   5 - C   6        / 72. RY*(   2) C   4                    0.70    1.34    0.039
  13. BD (   1) C   5 - C   6        / 98. RY*(   1) C   7                    0.56    1.42    0.036
  13. BD (   1) C   5 - C   6        / 99. RY*(   2) C   7                    0.34    1.68    0.030
  13. BD (   1) C   5 - C   6        /220. BD*(   1) C   2 - C   4            0.59    1.27    0.035
  13. BD (   1) C   5 - C   6        /221. BD*(   2) C   2 - C   4            1.36    0.66    0.038
  13. BD (   1) C   5 - C   6        /225. BD*(   1) C   4 - C   5            0.75    1.03    0.035
  13. BD (   1) C   5 - C   6        /228. BD*(   1) C   5 - H  19            0.29    1.00    0.021
  13. BD (   1) C   5 - C   6        /229. BD*(   1) C   5 - H  20            0.33    1.01    0.023
  13. BD (   1) C   5 - C   6        /230. BD*(   1) C   6 - C   7            0.71    1.03    0.034
  13. BD (   1) C   5 - C   6        /231. BD*(   1) C   6 - H  21            0.27    1.01    0.021
  13. BD (   1) C   5 - C   6        /234. BD*(   1) C   7 - C   9            0.70    1.28    0.038
  13. BD (   1) C   5 - C   6        /235. BD*(   2) C   7 - C   9            1.04    0.68    0.034
  14. BD (   1) C   5 - H  19        / 72. RY*(   2) C   4                    0.31    1.24    0.025
  14. BD (   1) C   5 - H  19        / 89. RY*(   1) C   6                    0.34    1.42    0.028
  14. BD (   1) C   5 - H  19        /220. BD*(   1) C   2 - C   4            1.32    1.17    0.050
  14. BD (   1) C   5 - H  19        /221. BD*(   2) C   2 - C   4            1.32    0.56    0.035
  14. BD (   1) C   5 - H  19        /225. BD*(   1) C   4 - C   5            0.30    0.94    0.021
  14. BD (   1) C   5 - H  19        /232. BD*(   1) C   6 - H  22            1.53    0.91    0.047
  15. BD (   1) C   5 - H  20        / 73. RY*(   3) C   4                    0.30    1.32    0.025
  15. BD (   1) C   5 - H  20        /218. BD*(   1) C   1 - H  14            0.27    0.91    0.020
  15. BD (   1) C   5 - H  20        /225. BD*(   1) C   4 - C   5            0.30    0.95    0.021
  15. BD (   1) C   5 - H  20        /226. BD*(   1) C   4 - H  18            1.79    0.94    0.052
  15. BD (   1) C   5 - H  20        /231. BD*(   1) C   6 - H  21            1.42    0.93    0.046
  16. BD (   1) C   6 - C   7        / 81. RY*(   2) C   5                    0.46    1.46    0.033
  16. BD (   1) C   6 - C   7        /107. RY*(   1) C   8                    0.42    1.36    0.030
  16. BD (   1) C   6 - C   7        /116. RY*(   1) C   9                    0.97    1.65    0.051
  16. BD (   1) C   6 - C   7        /225. BD*(   1) C   4 - C   5            0.90    1.04    0.039
  16. BD (   1) C   6 - C   7        /227. BD*(   1) C   5 - C   6            0.69    0.97    0.033
  16. BD (   1) C   6 - C   7        /231. BD*(   1) C   6 - H  21            0.39    1.02    0.025
  16. BD (   1) C   6 - C   7        /232. BD*(   1) C   6 - H  22            0.41    1.01    0.026
  16. BD (   1) C   6 - C   7        /233. BD*(   1) C   7 - C   8            0.61    1.02    0.032
  16. BD (   1) C   6 - C   7        /234. BD*(   1) C   7 - C   9            2.25    1.29    0.068
  16. BD (   1) C   6 - C   7        /236. BD*(   1) C   8 - H  23            0.77    1.01    0.035
  16. BD (   1) C   6 - C   7        /239. BD*(   1) C   9 - C  10            2.38    1.04    0.063
  17. BD (   1) C   6 - H  21        /100. RY*(   3) C   7                    0.34    1.42    0.028
  17. BD (   1) C   6 - H  21        /229. BD*(   1) C   5 - H  20            1.54    0.92    0.048
  17. BD (   1) C   6 - H  21        /230. BD*(   1) C   6 - C   7            0.33    0.94    0.022
  17. BD (   1) C   6 - H  21        /233. BD*(   1) C   7 - C   8            2.14    0.92    0.056
  18. BD (   1) C   6 - H  22        / 80. RY*(   1) C   5                    0.38    1.44    0.030
  18. BD (   1) C   6 - H  22        / 98. RY*(   1) C   7                    0.41    1.32    0.030
  18. BD (   1) C   6 - H  22        /228. BD*(   1) C   5 - H  19            1.57    0.90    0.048
  18. BD (   1) C   6 - H  22        /230. BD*(   1) C   6 - C   7            0.29    0.93    0.021
  18. BD (   1) C   6 - H  22        /234. BD*(   1) C   7 - C   9            0.88    1.18    0.041
  18. BD (   1) C   6 - H  22        /235. BD*(   2) C   7 - C   9            1.83    0.58    0.041
  19. BD (   1) C   7 - C   8        / 89. RY*(   1) C   6                    0.55    1.54    0.037
  19. BD (   1) C   7 - C   8        /116. RY*(   1) C   9                    0.45    1.67    0.035
  19. BD (   1) C   7 - C   8        /230. BD*(   1) C   6 - C   7            0.67    1.05    0.033
  19. BD (   1) C   7 - C   8        /231. BD*(   1) C   6 - H  21            0.69    1.04    0.034
  19. BD (   1) C   7 - C   8        /234. BD*(   1) C   7 - C   9            2.13    1.31    0.067
  19. BD (   1) C   7 - C   8        /236. BD*(   1) C   8 - H  23            0.44    1.03    0.027
  19. BD (   1) C   7 - C   8        /237. BD*(   1) C   8 - H  24            0.43    1.02    0.027
  19. BD (   1) C   7 - C   8        /238. BD*(   1) C   8 - H  25            0.40    1.01    0.026
  19. BD (   1) C   7 - C   8        /240. BD*(   1) C   9 - H  26            1.55    1.07    0.051
  20. BD (   1) C   7 - C   9        / 89. RY*(   1) C   6                    0.60    1.63    0.040
  20. BD (   1) C   7 - C   9        /107. RY*(   1) C   8                    0.26    1.47    0.025
  20. BD (   1) C   7 - C   9        /125. RY*(   1) C  10                    0.47    1.37    0.032
  20. BD (   1) C   7 - C   9        /227. BD*(   1) C   5 - C   6            0.36    1.07    0.025
  20. BD (   1) C   7 - C   9        /230. BD*(   1) C   6 - C   7            2.03    1.14    0.061
  20. BD (   1) C   7 - C   9        /233. BD*(   1) C   7 - C   8            1.88    1.13    0.058
  20. BD (   1) C   7 - C   9        /238. BD*(   1) C   8 - H  25            0.30    1.10    0.023
  20. BD (   1) C   7 - C   9        /239. BD*(   1) C   9 - C  10            1.60    1.15    0.054
  20. BD (   1) C   7 - C   9        /240. BD*(   1) C   9 - H  26            1.12    1.16    0.046
  21. BD (   2) C   7 - C   9        /109. RY*(   3) C   8                    0.28    1.60    0.027
  21. BD (   2) C   7 - C   9        /227. BD*(   1) C   5 - C   6            1.61    0.62    0.040
  21. BD (   2) C   7 - C   9        /232. BD*(   1) C   6 - H  22            1.59    0.66    0.042
  21. BD (   2) C   7 - C   9        /237. BD*(   1) C   8 - H  24            1.67    0.65    0.042
  21. BD (   2) C   7 - C   9        /238. BD*(   1) C   8 - H  25            1.05    0.65    0.033
  21. BD (   2) C   7 - C   9        /241. BD*(   1) C  10 - O  11            1.76    0.53    0.039
  21. BD (   2) C   7 - C   9        /242. BD*(   1) C  10 - H  27            1.65    0.65    0.042
  22. BD (   1) C   8 - H  23        /100. RY*(   3) C   7                    0.35    1.45    0.029
  22. BD (   1) C   8 - H  23        /230. BD*(   1) C   6 - C   7            1.79    0.96    0.053
  22. BD (   1) C   8 - H  23        /233. BD*(   1) C   7 - C   8            0.42    0.95    0.025
  22. BD (   1) C   8 - H  23        /243. BD*(   1) C  10 - H  28            0.29    0.93    0.021
  23. BD (   1) C   8 - H  24        / 98. RY*(   1) C   7                    0.57    1.34    0.035
  23. BD (   1) C   8 - H  24        /233. BD*(   1) C   7 - C   8            0.34    0.94    0.023
  23. BD (   1) C   8 - H  24        /234. BD*(   1) C   7 - C   9            0.67    1.21    0.036
  23. BD (   1) C   8 - H  24        /235. BD*(   2) C   7 - C   9            2.10    0.60    0.045
  24. BD (   1) C   8 - H  25        / 99. RY*(   2) C   7                    0.48    1.61    0.035
  24. BD (   1) C   8 - H  25        /233. BD*(   1) C   7 - C   8            0.35    0.94    0.023
  24. BD (   1) C   8 - H  25        /234. BD*(   1) C   7 - C   9            1.33    1.21    0.051
  24. BD (   1) C   8 - H  25        /235. BD*(   2) C   7 - C   9            1.34    0.60    0.036
  25. BD (   1) C   9 - C  10        / 99. RY*(   2) C   7                    1.17    1.71    0.057
  25. BD (   1) C   9 - C  10        /134. RY*(   1) O  11                    0.38    1.92    0.034
  25. BD (   1) C   9 - C  10        /203. RY*(   1) H  27                    0.25    0.93    0.020
  25. BD (   1) C   9 - C  10        /230. BD*(   1) C   6 - C   7            1.94    1.06    0.057
  25. BD (   1) C   9 - C  10        /234. BD*(   1) C   7 - C   9            2.22    1.31    0.068
  25. BD (   1) C   9 - C  10        /240. BD*(   1) C   9 - H  26            0.28    1.08    0.022
  25. BD (   1) C   9 - C  10        /242. BD*(   1) C  10 - H  27            0.41    1.03    0.026
  25. BD (   1) C   9 - C  10        /243. BD*(   1) C  10 - H  28            0.38    1.03    0.025
  25. BD (   1) C   9 - C  10        /244. BD*(   1) O  11 - H  29            0.92    1.02    0.039
  26. BD (   1) C   9 - H  26        / 99. RY*(   2) C   7                    0.33    1.57    0.029
  26. BD (   1) C   9 - H  26        /100. RY*(   3) C   7                    0.41    1.41    0.031
  26. BD (   1) C   9 - H  26        /233. BD*(   1) C   7 - C   8            3.70    0.91    0.073
  26. BD (   1) C   9 - H  26        /234. BD*(   1) C   7 - C   9            1.13    1.18    0.046
  26. BD (   1) C   9 - H  26        /241. BD*(   1) C  10 - O  11            0.51    0.77    0.025
  26. BD (   1) C   9 - H  26        /243. BD*(   1) C  10 - H  28            1.27    0.89    0.043
  27. BD (   1) C  10 - O  11        /211. RY*(   1) H  29                    0.50    1.28    0.032
  27. BD (   1) C  10 - O  11        /234. BD*(   1) C   7 - C   9            0.75    1.53    0.043
  27. BD (   1) C  10 - O  11        /235. BD*(   2) C   7 - C   9            0.48    0.92    0.027
  28. BD (   1) C  10 - H  27        /117. RY*(   2) C   9                    0.49    1.22    0.031
  28. BD (   1) C  10 - H  27        /135. RY*(   2) O  11                    0.34    1.67    0.030
  28. BD (   1) C  10 - H  27        /234. BD*(   1) C   7 - C   9            0.70    1.21    0.037
  28. BD (   1) C  10 - H  27        /235. BD*(   2) C   7 - C   9            1.93    0.60    0.044
  28. BD (   1) C  10 - H  27        /239. BD*(   1) C   9 - C  10            0.36    0.96    0.023
  29. BD (   1) C  10 - H  28        /118. RY*(   3) C   9                    0.43    1.30    0.030
  29. BD (   1) C  10 - H  28        /135. RY*(   2) O  11                    0.25    1.68    0.026
  29. BD (   1) C  10 - H  28        /236. BD*(   1) C   8 - H  23            0.30    0.93    0.021
  29. BD (   1) C  10 - H  28        /239. BD*(   1) C   9 - C  10            0.35    0.97    0.023
  29. BD (   1) C  10 - H  28        /240. BD*(   1) C   9 - H  26            1.72    0.98    0.052
  30. BD (   1) O  11 - H  29        /117. RY*(   2) C   9                    0.32    1.43    0.027
  30. BD (   1) O  11 - H  29        /239. BD*(   1) C   9 - C  10            1.30    1.16    0.049
  31. CR (   1) C   1                / 53. RY*(   1) C   2                    0.40   11.22    0.084
  31. CR (   1) C   1                / 56. RY*(   4) C   2                    0.34   11.10    0.078
  31. CR (   1) C   1                /143. RY*(   1) H  12                    0.27   10.46    0.068
  31. CR (   1) C   1                /147. RY*(   1) H  13                    0.28   10.45    0.069
  31. CR (   1) C   1                /151. RY*(   1) H  14                    0.34   10.53    0.076
  31. CR (   1) C   1                /219. BD*(   1) C   2 - C   3            0.29   10.51    0.071
  31. CR (   1) C   1                /220. BD*(   1) C   2 - C   4            0.47   10.78    0.090
  32. CR (   1) C   2                / 45. RY*(   2) C   1                    0.55   10.69    0.097
  32. CR (   1) C   2                / 64. RY*(   3) C   3                    0.53   10.71    0.095
  32. CR (   1) C   2                / 73. RY*(   3) C   4                    0.82   10.88    0.119
  32. CR (   1) C   2                / 74. RY*(   4) C   4                    0.44   10.74    0.087
  32. CR (   1) C   2                /220. BD*(   1) C   2 - C   4            0.59   10.74    0.101
  32. CR (   1) C   2                /225. BD*(   1) C   4 - C   5            0.77   10.50    0.114
  32. CR (   1) C   2                /226. BD*(   1) C   4 - H  18            0.38   10.50    0.080
  33. CR (   1) C   3                / 53. RY*(   1) C   2                    0.38   11.22    0.083
  33. CR (   1) C   3                /155. RY*(   1) H  15                    0.28   10.45    0.068
  33. CR (   1) C   3                /159. RY*(   1) H  16                    0.28   10.45    0.068
  33. CR (   1) C   3                /163. RY*(   1) H  17                    0.30   10.48    0.070
  33. CR (   1) C   3                /215. BD*(   1) C   1 - C   2            0.31   10.52    0.072
  33. CR (   1) C   3                /220. BD*(   1) C   2 - C   4            0.43   10.79    0.087
  34. CR (   1) C   4                / 55. RY*(   3) C   2                    1.43   10.91    0.158
  34. CR (   1) C   4                / 57. RY*(   5) C   2                    0.26   11.98    0.070
  34. CR (   1) C   4                / 82. RY*(   3) C   5                    0.33   11.10    0.077
  34. CR (   1) C   4                /167. RY*(   1) H  18                    0.27   10.42    0.067
  34. CR (   1) C   4                /215. BD*(   1) C   1 - C   2            0.84   10.46    0.119
  34. CR (   1) C   4                /219. BD*(   1) C   2 - C   3            0.66   10.46    0.106
  34. CR (   1) C   4                /220. BD*(   1) C   2 - C   4            0.51   10.73    0.094
  35. CR (   1) C   5                / 73. RY*(   3) C   4                    0.25   10.90    0.066
  35. CR (   1) C   5                / 92. RY*(   4) C   6                    0.35   11.05    0.078
  35. CR (   1) C   5                /171. RY*(   1) H  19                    0.27   10.44    0.067
  35. CR (   1) C   5                /175. RY*(   1) H  20                    0.31   10.55    0.073
  35. CR (   1) C   5                /220. BD*(   1) C   2 - C   4            0.48   10.76    0.091
  36. CR (   1) C   6                / 83. RY*(   4) C   5                    0.37   10.83    0.080
  36. CR (   1) C   6                / 99. RY*(   2) C   7                    0.28   11.16    0.071
  36. CR (   1) C   6                /179. RY*(   1) H  21                    0.27   10.46    0.067
  36. CR (   1) C   6                /183. RY*(   1) H  22                    0.27   10.45    0.067
  36. CR (   1) C   6                /233. BD*(   1) C   7 - C   8            0.33   10.50    0.075
  36. CR (   1) C   6                /234. BD*(   1) C   7 - C   9            0.40   10.77    0.084
  37. CR (   1) C   7                / 91. RY*(   3) C   6                    0.44   10.92    0.087
  37. CR (   1) C   7                /108. RY*(   2) C   8                    0.56   10.68    0.098
  37. CR (   1) C   7                /117. RY*(   2) C   9                    0.38   10.75    0.081
  37. CR (   1) C   7                /118. RY*(   3) C   9                    0.52   10.82    0.095
  37. CR (   1) C   7                /119. RY*(   4) C   9                    0.29   10.62    0.070
  37. CR (   1) C   7                /234. BD*(   1) C   7 - C   9            0.57   10.73    0.099
  37. CR (   1) C   7                /239. BD*(   1) C   9 - C  10            0.76   10.48    0.114
  37. CR (   1) C   7                /240. BD*(   1) C   9 - H  26            0.40   10.50    0.082
  38. CR (   1) C   8                / 99. RY*(   2) C   7                    0.47   11.18    0.092
  38. CR (   1) C   8                /187. RY*(   1) H  23                    0.32   10.50    0.073
  38. CR (   1) C   8                /191. RY*(   1) H  24                    0.30   10.49    0.071
  38. CR (   1) C   8                /195. RY*(   1) H  25                    0.27   10.46    0.067
  38. CR (   1) C   8                /230. BD*(   1) C   6 - C   7            0.30   10.53    0.071
  38. CR (   1) C   8                /234. BD*(   1) C   7 - C   9            0.46   10.79    0.089
  39. CR (   1) C   9                /100. RY*(   3) C   7                    1.28   10.96    0.150
  39. CR (   1) C   9                /126. RY*(   2) C  10                    0.42   11.12    0.086
  39. CR (   1) C   9                /199. RY*(   1) H  26                    0.29   10.39    0.069
  39. CR (   1) C   9                /230. BD*(   1) C   6 - C   7            0.66   10.47    0.106
  39. CR (   1) C   9                /233. BD*(   1) C   7 - C   8            0.85   10.46    0.120
  39. CR (   1) C   9                /234. BD*(   1) C   7 - C   9            0.57   10.73    0.099
  40. CR (   1) C  10                /117. RY*(   2) C   9                    0.28   10.85    0.070
  40. CR (   1) C  10                /119. RY*(   4) C   9                    0.27   10.73    0.068
  40. CR (   1) C  10                /203. RY*(   1) H  27                    0.29   10.46    0.069
  40. CR (   1) C  10                /207. RY*(   1) H  28                    0.28   10.53    0.068
  40. CR (   1) C  10                /234. BD*(   1) C   7 - C   9            0.50   10.84    0.093
  40. CR (   1) C  10                /239. BD*(   1) C   9 - C  10            0.27   10.59    0.068
  40. CR (   1) C  10                /241. BD*(   1) C  10 - O  11            0.52   10.43    0.094
  41. CR (   1) O  11                /125. RY*(   1) C  10                    0.69   19.64    0.147
  41. CR (   1) O  11                /129. RY*(   5) C  10                    0.44   20.17    0.119
  42. LP (   1) O  11                /125. RY*(   1) C  10                    0.73    1.26    0.038
  42. LP (   1) O  11                /213. RY*(   3) H  29                    0.40    2.29    0.038
  42. LP (   1) O  11                /239. BD*(   1) C   9 - C  10            0.38    1.04    0.025
  42. LP (   1) O  11                /242. BD*(   1) C  10 - H  27            0.93    1.00    0.039
  42. LP (   1) O  11                /243. BD*(   1) C  10 - H  28            0.37    1.00    0.024
  43. LP (   2) O  11                /127. RY*(   3) C  10                    0.55    2.10    0.043
  43. LP (   2) O  11                /212. RY*(   2) H  29                    1.09    1.93    0.058
  43. LP (   2) O  11                /242. BD*(   1) C  10 - H  27            2.68    0.72    0.056
  43. LP (   2) O  11                /243. BD*(   1) C  10 - H  28            3.95    0.73    0.068


 Natural Bond Orbitals (Summary):

                                                            Principal Delocalizations
           NBO                        Occupancy    Energy   (geminal,vicinal,remote)
 ====================================================================================
 Molecular unit  1  (C10H18O)
     1. BD (   1) C   1 - C   2          0.98830    -0.45150  220(g),226(v),224(v),71(v)
                                                    62(v),219(g),218(g),217(g)
                                                    216(g)
     2. BD (   1) C   1 - H  12          0.99054    -0.34836  221(v),220(v),54(v),215(g)
     3. BD (   1) C   1 - H  13          0.99094    -0.34906  221(v),220(v),53(v),215(g)
                                                    54(v)
     4. BD (   1) C   1 - H  14          0.99405    -0.35572  219(v),55(v),215(g),229(r)
     5. BD (   1) C   2 - C   3          0.98827    -0.45068  225(v),220(g),218(v),71(v)
                                                    44(v),215(g),224(g),223(g)
                                                    222(g)
     6. BD (   1) C   2 - C   4          0.98712    -0.53914  215(g),225(g),219(g),226(g)
                                                    80(v),62(v),44(v),223(v)
                                                    222(v),217(v),216(v)
     7. BD (   2) C   2 - C   4          0.96289    -0.08272  223(v),222(v),227(v),216(v)
                                                    217(v),228(v),46(v),63(v)
     8. BD (   1) C   3 - H  15          0.99134    -0.35266  221(v),220(v),54(v),219(g)
     9. BD (   1) C   3 - H  16          0.99135    -0.35179  221(v),220(v),53(v),219(g)
                                                    54(v)
    10. BD (   1) C   3 - H  17          0.99476    -0.35767  215(v),55(v),219(g)
    11. BD (   1) C   4 - C   5          0.98751    -0.43628  220(g),219(v),53(v),230(v)
                                                    227(g),90(v),228(g),229(g)
                                                    226(g),55(v)
    12. BD (   1) C   4 - H  18          0.98659    -0.32048  215(v),229(v),220(g),55(v)
                                                    53(v),80(v)
    13. BD (   1) C   5 - C   6          0.98291    -0.41287  221(v),235(v),225(g),230(g)
                                                    72(v),234(v),220(v),98(v)
                                                    99(v),229(g),228(g),231(g)
    14. BD (   1) C   5 - H  19          0.98581    -0.31593  232(v),221(v),220(v),89(v)
                                                    72(v),225(g)
    15. BD (   1) C   5 - H  20          0.98830    -0.32737  226(v),231(v),73(v),225(g)
                                                    218(r)
    16. BD (   1) C   6 - C   7          0.98320    -0.41824  239(v),234(g),116(v),225(v)
                                                    236(v),227(g),233(g),81(v)
                                                    107(v),232(g),231(g)
    17. BD (   1) C   6 - H  21          0.98944    -0.31693  233(v),229(v),100(v),230(g)
    18. BD (   1) C   6 - H  22          0.98571    -0.31170  235(v),228(v),234(v),98(v)
                                                    80(v),230(g)
    19. BD (   1) C   7 - C   8          0.98827    -0.43652  234(g),240(v),231(v),230(g)
                                                    89(v),116(v),236(g),237(g)
                                                    238(g)
    20. BD (   1) C   7 - C   9          0.98672    -0.52483  230(g),233(g),239(g),240(g)
                                                    89(v),125(v),227(v),238(v)
                                                    107(v)
    21. BD (   2) C   7 - C   9          0.96006    -0.06808  241(v),237(v),242(v),227(v)
                                                    232(v),238(v),109(v)
    22. BD (   1) C   8 - H  23          0.99364    -0.34643  230(v),233(g),100(v),243(r)
    23. BD (   1) C   8 - H  24          0.98930    -0.33691  235(v),234(v),98(v),233(g)
    24. BD (   1) C   8 - H  25          0.99229    -0.33855  235(v),234(v),99(v),233(g)
    25. BD (   1) C   9 - C  10          0.98907    -0.44228  234(g),230(v),99(v),244(v)
                                                    242(g),134(v),243(g),240(g)
                                                    203(v)
    26. BD (   1) C   9 - H  26          0.98530    -0.30635  233(v),243(v),234(g),241(v)
                                                    100(v),99(v)
    27. BD (   1) C  10 - O  11          0.99652    -0.65767  234(v),211(v),235(v)
    28. BD (   1) C  10 - H  27          0.98975    -0.33636  235(v),234(v),117(v),239(g)
                                                    135(v)
    29. BD (   1) C  10 - H  28          0.99191    -0.34564  240(v),118(v),239(g),236(r)
                                                    135(v)
    30. BD (   1) O  11 - H  29          0.99483    -0.54224  239(v),117(r)
    31. CR (   1) C   1                  0.99960    -9.92760  220(v),53(v),56(v),151(v)
                                                    219(v),147(v),143(v)
    32. CR (   1) C   2                  0.99940    -9.88266  73(v),225(v),220(g),45(v)
                                                    64(v),74(v),226(v)
    33. CR (   1) C   3                  0.99959    -9.93105  220(v),53(v),215(v),163(v)
                                                    155(v),159(v)
    34. CR (   1) C   4                  0.99940    -9.86942  55(v),215(v),219(v),220(g)
                                                    82(v),167(v),57(v)
    35. CR (   1) C   5                  0.99955    -9.90297  220(v),92(v),175(v),171(v)
                                                    73(v)
    36. CR (   1) C   6                  0.99954    -9.89760  234(v),83(v),233(v),99(v)
                                                    179(v),183(v)
    37. CR (   1) C   7                  0.99939    -9.86265  239(v),234(g),108(v),118(v)
                                                    91(v),240(v),117(v),119(v)
    38. CR (   1) C   8                  0.99960    -9.91567  99(v),234(v),187(v),191(v)
                                                    230(v),195(v)
    39. CR (   1) C   9                  0.99939    -9.85447  100(v),233(v),230(v),234(g)
                                                    126(v),199(v)
    40. CR (   1) C  10                  0.99953    -9.96769  241(g),234(v),203(v),117(v)
                                                    207(v),239(g),119(v)
    41. CR (   1) O  11                  0.99988   -18.79025  125(v),129(v)
    42. LP (   1) O  11                  0.99124    -0.41696  242(v),125(v),213(v),239(v)
                                                    243(v)
    43. LP (   2) O  11                  0.97935    -0.13980  243(v),242(v),212(v),127(v)
    44. RY*(   1) C   1                  0.00163     0.90238   
    45. RY*(   2) C   1                  0.00057     0.80988   
    46. RY*(   3) C   1                  0.00049     1.44436   
    47. RY*(   4) C   1                  0.00005     0.92217   
    48. RY*(   5) C   1                  0.00001     2.29466   
    49. RY*(   6) C   1                  0.00002     1.74481   
    50. RY*(   7) C   1                  0.00000     2.33185   
    51. RY*(   8) C   1                  0.00001     2.36429   
    52. RY*(   9) C   1                  0.00000     2.41776   
    53. RY*(   1) C   2                  0.00247     1.28879   
    54. RY*(   2) C   2                  0.00173     0.99268   
    55. RY*(   3) C   2                  0.00148     1.03906   
    56. RY*(   4) C   2                  0.00021     1.17449   
    57. RY*(   5) C   2                  0.00015     2.10610   
    58. RY*(   6) C   2                  0.00013     2.08082   
    59. RY*(   7) C   2                  0.00008     2.31962   
    60. RY*(   8) C   2                  0.00002     2.04744   
    61. RY*(   9) C   2                  0.00001     2.25528   
    62. RY*(   1) C   3                  0.00187     0.87736   
    63. RY*(   2) C   3                  0.00050     1.50385   
    64. RY*(   3) C   3                  0.00045     0.83094   
    65. RY*(   4) C   3                  0.00005     0.93074   
    66. RY*(   5) C   3                  0.00002     2.38181   
    67. RY*(   6) C   3                  0.00000     1.73621   
    68. RY*(   7) C   3                  0.00001     2.21683   
    69. RY*(   8) C   3                  0.00000     2.33799   
    70. RY*(   9) C   3                  0.00000     2.32910   
    71. RY*(   1) C   4                  0.00281     1.19230   
    72. RY*(   2) C   4                  0.00214     0.92510   
    73. RY*(   3) C   4                  0.00073     0.99242   
    74. RY*(   4) C   4                  0.00038     0.85613   
    75. RY*(   5) C   4                  0.00008     2.30406   
    76. RY*(   6) C   4                  0.00003     2.18329   
    77. RY*(   7) C   4                  0.00002     2.47352   
    78. RY*(   8) C   4                  0.00000     2.16653   
    79. RY*(   9) C   4                  0.00001     2.39560   
    80. RY*(   1) C   5                  0.00264     1.12583   
    81. RY*(   2) C   5                  0.00142     1.04527   
    82. RY*(   3) C   5                  0.00048     1.22722   
    83. RY*(   4) C   5                  0.00030     0.93451   
    84. RY*(   5) C   5                  0.00018     2.22815   
    85. RY*(   6) C   5                  0.00009     1.95518   
    86. RY*(   7) C   5                  0.00006     2.31843   
    87. RY*(   8) C   5                  0.00003     2.52342   
    88. RY*(   9) C   5                  0.00001     2.35774   
    89. RY*(   1) C   6                  0.00310     1.10459   
    90. RY*(   2) C   6                  0.00138     1.10542   
    91. RY*(   3) C   6                  0.00054     1.05489   
    92. RY*(   4) C   6                  0.00039     1.14239   
    93. RY*(   5) C   6                  0.00017     2.27489   
    94. RY*(   6) C   6                  0.00008     1.92952   
    95. RY*(   7) C   6                  0.00004     2.28534   
    96. RY*(   8) C   6                  0.00001     2.49590   
    97. RY*(   9) C   6                  0.00001     2.34613   
    98. RY*(   1) C   7                  0.00259     1.00352   
    99. RY*(   2) C   7                  0.00233     1.26706   
   100. RY*(   3) C   7                  0.00146     1.10282   
   101. RY*(   4) C   7                  0.00045     0.89293   
   102. RY*(   5) C   7                  0.00017     2.45400   
   103. RY*(   6) C   7                  0.00011     2.14175   
   104. RY*(   7) C   7                  0.00008     2.33274   
   105. RY*(   8) C   7                  0.00002     2.06966   
   106. RY*(   9) C   7                  0.00002     2.39236   
   107. RY*(   1) C   8                  0.00154     0.94130   
   108. RY*(   2) C   8                  0.00064     0.81433   
   109. RY*(   3) C   8                  0.00044     1.53460   
   110. RY*(   4) C   8                  0.00005     1.00812   
   111. RY*(   5) C   8                  0.00001     2.22796   
   112. RY*(   6) C   8                  0.00000     2.36040   
   113. RY*(   7) C   8                  0.00001     1.61424   
   114. RY*(   8) C   8                  0.00001     2.44186   
   115. RY*(   9) C   8                  0.00001     2.44940   
   116. RY*(   1) C   9                  0.00281     1.23026   
   117. RY*(   2) C   9                  0.00191     0.88366   
   118. RY*(   3) C   9                  0.00100     0.95475   
   119. RY*(   4) C   9                  0.00054     0.76168   
   120. RY*(   5) C   9                  0.00006     2.39877   
   121. RY*(   6) C   9                  0.00004     2.06643   
   122. RY*(   7) C   9                  0.00001     2.57178   
   123. RY*(   8) C   9                  0.00002     2.45173   
   124. RY*(   9) C   9                  0.00000     2.17687   
   125. RY*(   1) C  10                  0.00188     0.84745   
   126. RY*(   2) C  10                  0.00138     1.27016   
   127. RY*(   3) C  10                  0.00079     1.95821   
   128. RY*(   4) C  10                  0.00061     1.77307   
   129. RY*(   5) C  10                  0.00049     1.37946   
   130. RY*(   6) C  10                  0.00017     1.88821   
   131. RY*(   7) C  10                  0.00004     2.00183   
   132. RY*(   8) C  10                  0.00002     1.58232   
   133. RY*(   9) C  10                  0.00000     2.33421   
   134. RY*(   1) O  11                  0.00073     1.47584   
   135. RY*(   2) O  11                  0.00072     1.33210   
   136. RY*(   3) O  11                  0.00013     1.63080   
   137. RY*(   4) O  11                  0.00002     1.66576   
   138. RY*(   5) O  11                  0.00000     2.99460   
   139. RY*(   6) O  11                  0.00000     3.07260   
   140. RY*(   7) O  11                  0.00000     2.90809   
   141. RY*(   8) O  11                  0.00000     3.02833   
   142. RY*(   9) O  11                  0.00000     2.85418   
   143. RY*(   1) H  12                  0.00129     0.53114   
   144. RY*(   2) H  12                  0.00012     1.93859   
   145. RY*(   3) H  12                  0.00007     1.90722   
   146. RY*(   4) H  12                  0.00002     2.40041   
   147. RY*(   1) H  13                  0.00141     0.52187   
   148. RY*(   2) H  13                  0.00012     1.93143   
   149. RY*(   3) H  13                  0.00007     1.90750   
   150. RY*(   4) H  13                  0.00002     2.40758   
   151. RY*(   1) H  14                  0.00067     0.60338   
   152. RY*(   2) H  14                  0.00011     1.89040   
   153. RY*(   3) H  14                  0.00008     1.97006   
   154. RY*(   4) H  14                  0.00002     2.36903   
   155. RY*(   1) H  15                  0.00150     0.51411   
   156. RY*(   2) H  15                  0.00012     1.92726   
   157. RY*(   3) H  15                  0.00007     1.89990   
   158. RY*(   4) H  15                  0.00002     2.40493   
   159. RY*(   1) H  16                  0.00147     0.51684   
   160. RY*(   2) H  16                  0.00012     1.92768   
   161. RY*(   3) H  16                  0.00007     1.90226   
   162. RY*(   4) H  16                  0.00002     2.40406   
   163. RY*(   1) H  17                  0.00088     0.55309   
   164. RY*(   2) H  17                  0.00010     1.87751   
   165. RY*(   3) H  17                  0.00007     1.91337   
   166. RY*(   4) H  17                  0.00002     2.38310   
   167. RY*(   1) H  18                  0.00131     0.54735   
   168. RY*(   2) H  18                  0.00011     1.84374   
   169. RY*(   3) H  18                  0.00005     2.16685   
   170. RY*(   4) H  18                  0.00003     2.46803   
   171. RY*(   1) H  19                  0.00170     0.53599   
   172. RY*(   2) H  19                  0.00009     2.00047   
   173. RY*(   3) H  19                  0.00008     1.98385   
   174. RY*(   4) H  19                  0.00002     2.48105   
   175. RY*(   1) H  20                  0.00126     0.64881   
   176. RY*(   2) H  20                  0.00012     2.01676   
   177. RY*(   3) H  20                  0.00008     1.95904   
   178. RY*(   4) H  20                  0.00003     2.50576   
   179. RY*(   1) H  21                  0.00142     0.56352   
   180. RY*(   2) H  21                  0.00009     1.98170   
   181. RY*(   3) H  21                  0.00007     1.98387   
   182. RY*(   4) H  21                  0.00002     2.48992   
   183. RY*(   1) H  22                  0.00186     0.55481   
   184. RY*(   2) H  22                  0.00010     2.01316   
   185. RY*(   3) H  22                  0.00007     2.00817   
   186. RY*(   4) H  22                  0.00002     2.48431   
   187. RY*(   1) H  23                  0.00099     0.58596   
   188. RY*(   2) H  23                  0.00011     1.90383   
   189. RY*(   3) H  23                  0.00008     1.94504   
   190. RY*(   4) H  23                  0.00002     2.40731   
   191. RY*(   1) H  24                  0.00104     0.57544   
   192. RY*(   2) H  24                  0.00012     1.96857   
   193. RY*(   3) H  24                  0.00007     1.94078   
   194. RY*(   4) H  24                  0.00002     2.40535   
   195. RY*(   1) H  25                  0.00130     0.54423   
   196. RY*(   2) H  25                  0.00012     1.94899   
   197. RY*(   3) H  25                  0.00006     1.92532   
   198. RY*(   4) H  25                  0.00002     2.43412   
   199. RY*(   1) H  26                  0.00177     0.54036   
   200. RY*(   2) H  26                  0.00010     1.85293   
   201. RY*(   3) H  26                  0.00007     2.17505   
   202. RY*(   4) H  26                  0.00004     2.50907   
   203. RY*(   1) H  27                  0.00193     0.49259   
   204. RY*(   2) H  27                  0.00013     1.92469   
   205. RY*(   3) H  27                  0.00007     2.01982   
   206. RY*(   4) H  27                  0.00002     2.42453   
   207. RY*(   1) H  28                  0.00130     0.56125   
   208. RY*(   2) H  28                  0.00013     1.92750   
   209. RY*(   3) H  28                  0.00007     1.91966   
   210. RY*(   4) H  28                  0.00003     2.44148   
   211. RY*(   1) H  29                  0.00173     0.62252   
   212. RY*(   2) H  29                  0.00081     1.78669   
   213. RY*(   3) H  29                  0.00044     1.87001   
   214. RY*(   4) H  29                  0.00001     2.51439   
   215. BD*(   1) C   1 - C   2          0.01250     0.58839   
   216. BD*(   1) C   1 - H  12          0.00652     0.56470   
   217. BD*(   1) C   1 - H  13          0.00684     0.56544   
   218. BD*(   1) C   1 - H  14          0.00365     0.58735   
   219. BD*(   1) C   2 - C   3          0.01031     0.58647   
   220. BD*(   1) C   2 - C   4          0.01174     0.85637   
   221. BD*(   2) C   2 - C   4          0.03688     0.24776   
   222. BD*(   1) C   3 - H  15          0.00715     0.56201   
   223. BD*(   1) C   3 - H  16          0.00717     0.56270   
   224. BD*(   1) C   3 - H  17          0.00315     0.57179   
   225. BD*(   1) C   4 - C   5          0.00885     0.61961   
   226. BD*(   1) C   4 - H  18          0.00925     0.61570   
   227. BD*(   1) C   5 - C   6          0.01221     0.54733   
   228. BD*(   1) C   5 - H  19          0.00922     0.59105   
   229. BD*(   1) C   5 - H  20          0.00853     0.60141   
   230. BD*(   1) C   6 - C   7          0.01251     0.61828   
   231. BD*(   1) C   6 - H  21          0.00726     0.60061   
   232. BD*(   1) C   6 - H  22          0.01029     0.59364   
   233. BD*(   1) C   7 - C   8          0.01278     0.60097   
   234. BD*(   1) C   7 - C   9          0.01128     0.87107   
   235. BD*(   2) C   7 - C   9          0.03348     0.26571   
   236. BD*(   1) C   8 - H  23          0.00462     0.58923   
   237. BD*(   1) C   8 - H  24          0.00618     0.58229   
   238. BD*(   1) C   8 - H  25          0.00605     0.57734   
   239. BD*(   1) C   9 - C  10          0.01107     0.62095   
   240. BD*(   1) C   9 - H  26          0.00940     0.63348   
   241. BD*(   1) C  10 - O  11          0.01063     0.45955   
   242. BD*(   1) C  10 - H  27          0.01674     0.58422   
   243. BD*(   1) C  10 - H  28          0.01630     0.58575   
   244. BD*(   1) O  11 - H  29          0.00332     0.57648   
       -------------------------------
              Total Lewis   42.59214  ( 99.0515%)
        Valence non-Lewis    0.32586  (  0.7578%)
        Rydberg non-Lewis    0.08200  (  0.1907%)
       -------------------------------
            Total unit  1   43.00000  (100.0000%)
           Charge unit  1    0.00000
 Unable to Open any file for archive entry.
 1\1\GINC-COMPUTE-0-2\SP\UB3LYP\def2SVP\C10H18O1(1-,2)\ZAHRT2\09-Jan-20
 21\0\\# b3lyp/def2svp geom=NewRedundant pop=NBO\\9\\-1,2\C,0,-3.240212
 8515,-1.0986033533,0.6110990738\C,0,-3.0720202516,0.0039942552,-0.4019
 990451\C,0,-4.28565764,0.2548471086,-1.2601055389\C,0,-1.9490683684,0.
 7267031401,-0.5601047637\C,0,-0.651589488,0.5903499854,0.1837131703\C,
 0,0.4525374889,-0.0676063478,-0.6743850418\C,0,1.7976719182,-0.1401290
 688,0.010006203\C,0,1.8520685506,-1.0025491644,1.2457148506\C,0,2.8407
 229272,0.5576610554,-0.4697615069\C,0,4.2273441897,0.6467119803,0.0884
 561918\O,0,5.1453526193,0.6160130537,-0.9911886681\H,0,-3.48862049,-2.
 049705136,0.1078529307\H,0,-4.0830247786,-0.8791107153,1.290338584\H,0
 ,-2.3452833733,-1.266962795,1.2241793933\H,0,-5.1599339761,0.523503365
 5,-0.64029634\H,0,-4.5700440344,-0.654730831,-1.8189796436\H,0,-4.1176
 782721,1.0644778556,-1.9853418449\H,0,-1.9516971192,1.4894685976,-1.34
 95670091\H,0,-0.2967993593,1.5908893848,0.48907307\H,0,-0.7898519173,0
 .0157095007,1.1115434015\H,0,0.54862085,0.4852440645,-1.6225557797\H,0
 ,0.1172112529,-1.0879169878,-0.9372556672\H,0,2.8790774155,-1.23456569
 05,1.5593509571\H,0,1.3530919249,-0.5104740423,2.0986727147\H,0,1.3203
 447745,-1.9544098362,1.0776882875\H,0,2.6972499919,1.1631496152,-1.372
 4189635\H,0,4.3244052581,1.5963797379,0.6600330838\H,0,4.4193474548,-0
 .1720994792,0.8088633294\H,0,6.0264353033,0.7937607471,-0.6401362156\\
 Version=ES64L-G16RevC.01\State=2-A\HF=-466.6790016\S2=0.752064\S2-1=0.
 \S2A=0.750004\RMSD=4.439e-09\Dipole=-0.6233243,-0.2464767,0.6083806\Qu
 adrupole=-24.0865657,12.6240298,11.462536,-2.1599708,3.8860547,0.31167
 48\PG=C01 [X(C10H18O1)]\\@
 The archive entry for this job was punched.


 I DO NOT DEFINE TIME, SPACE, PLACE, AND MOTION, AS BEING WELL KNOWN TO ALL.
                                            -- NEWTON (1642-1726), PRINCIPIA
 File lengths (MBytes):  RWF=     61 Int=      0 D2E=      0 Chk=      5 Scr=      1
 Normal termination of Gaussian 16
