# Supplementary material for: Machine-Learning-Guided Discovery of Electrochemical Reactions
Source: J Am Chem Soc. 2022 Dec 2;144(49):22599–610. doi: 10.1021/jacs.2c08997 (PMC9756344; doi:10.1021/jacs.2c08997)
Supplement: Supplementary file 3 — ja2c08997_si_003.zip [file ja2c08997_si_003.zip › Oxidation Site Selectivity/Nlogs_notimes/10.log]

 Entering Gaussian System, Link 0=g16
 Input=10.com
 Output=10.log
 Initial command:
  
 Copyright (c) 1988-2019, Gaussian, Inc.  All Rights Reserved.
  
 This is part of the Gaussian(R) 16 program.  It is based on
 the Gaussian(R) 09 system (copyright 2009, Gaussian, Inc.),
 the Gaussian(R) 03 system (copyright 2003, Gaussian, Inc.),
 the Gaussian(R) 98 system (copyright 1998, Gaussian, Inc.),
 the Gaussian(R) 94 system (copyright 1995, Gaussian, Inc.),
 the Gaussian 92(TM) system (copyright 1992, Gaussian, Inc.),
 the Gaussian 90(TM) system (copyright 1990, Gaussian, Inc.),
 the Gaussian 88(TM) system (copyright 1988, Gaussian, Inc.),
 the Gaussian 86(TM) system (copyright 1986, Carnegie Mellon
 University), and the Gaussian 82(TM) system (copyright 1983,
 Carnegie Mellon University). Gaussian is a federally registered
 trademark of Gaussian, Inc.
  
 This software contains proprietary and confidential information,
 including trade secrets, belonging to Gaussian, Inc.
  
 This software is provided under written license and may be
 used, copied, transmitted, or stored only in accord with that
 written license.
  
 The following legend is applicable only to US Government
 contracts under FAR:
  
                    RESTRICTED RIGHTS LEGEND
  
 Use, reproduction and disclosure by the US Government is
 subject to restrictions as set forth in subparagraphs (a)
 and (c) of the Commercial Computer Software - Restricted
 Rights clause in FAR 52.227-19.
  
 Gaussian, Inc.
 340 Quinnipiac St., Bldg. 40, Wallingford CT 06492
  
  
 ---------------------------------------------------------------
 Warning -- This program may not be used in any manner that
 competes with the business of Gaussian, Inc. or will provide
 assistance to any competitor of Gaussian, Inc.  The licensee
 of this program is prohibited from giving any competitor of
 Gaussian, Inc. access to this program.  By using this program,
 the user acknowledges that Gaussian, Inc. is engaged in the
 business of creating and licensing software in the field of
 computational chemistry and represents and warrants to the
 licensee that it is not a competitor of Gaussian, Inc. and that
 it will not use this program in any manner prohibited above.
 ---------------------------------------------------------------
  

 Cite this work as:
 Gaussian 16, Revision C.01,
 M. J. Frisch, G. W. Trucks, H. B. Schlegel, G. E. Scuseria, 
 M. A. Robb, J. R. Cheeseman, G. Scalmani, V. Barone, 
 G. A. Petersson, H. Nakatsuji, X. Li, M. Caricato, A. V. Marenich, 
 J. Bloino, B. G. Janesko, R. Gomperts, B. Mennucci, H. P. Hratchian, 
 J. V. Ortiz, A. F. Izmaylov, J. L. Sonnenberg, D. Williams-Young, 
 F. Ding, F. Lipparini, F. Egidi, J. Goings, B. Peng, A. Petrone, 
 T. Henderson, D. Ranasinghe, V. G. Zakrzewski, J. Gao, N. Rega, 
 G. Zheng, W. Liang, M. Hada, M. Ehara, K. Toyota, R. Fukuda, 
 J. Hasegawa, M. Ishida, T. Nakajima, Y. Honda, O. Kitao, H. Nakai, 
 T. Vreven, K. Throssell, J. A. Montgomery, Jr., J. E. Peralta, 
 F. Ogliaro, M. J. Bearpark, J. J. Heyd, E. N. Brothers, K. N. Kudin, 
 V. N. Staroverov, T. A. Keith, R. Kobayashi, J. Normand, 
 K. Raghavachari, A. P. Rendell, J. C. Burant, S. S. Iyengar, 
 J. Tomasi, M. Cossi, J. M. Millam, M. Klene, C. Adamo, R. Cammi, 
 J. W. Ochterski, R. L. Martin, K. Morokuma, O. Farkas, 
 J. B. Foresman, and D. J. Fox, Gaussian, Inc., Wallingford CT, 2019.
 
 ******************************************
 Gaussian 16:  ES64L-G16RevC.01  3-Jul-2019
                 8-Jan-2021 
 ******************************************
 %nprocshared=16
 Will use up to   16 processors via shared memory.
 %mem=7GB
 -----------------------------------------
 # b3lyp/def2svp geom=NewRedundant pop=NBO
 -----------------------------------------
 1/29=4000,38=1,172=1/1;
 2/12=2,17=6,18=5,40=1/2;
 3/5=43,7=101,11=2,25=1,30=1,74=-5/1,2,3;
 4//1;
 5/5=2,38=5/2;
 6/7=2,8=2,9=2,10=2,28=1,40=1/1,7;
 99/5=1,9=1/99;
 --
 10
 --
 Symbolic Z-matrix:
 Charge =  0 Multiplicity = 1
 C                    -1.99205  -0.94391   1.13538 
 C                    -1.69481   0.12797   0.07218 
 C                    -2.45661  -0.2287   -1.21812 
 C                    -2.23103   1.48319   0.57051 
 C                    -0.16607   0.24628  -0.23434 
 C                     0.68438   0.69748   0.96756 
 C                     2.15485   0.89351   0.58688 
 C                     2.75979  -0.3694   -0.02633 
 O                     4.0861   -0.16407  -0.47885 
 C                     1.92807  -0.82659  -1.21683 
 C                     0.45724  -1.02463  -0.84104 
 H                    -1.66118  -1.94325   0.81373 
 H                    -3.07598  -1.00195   1.32514 
 H                    -1.50291  -0.71665   2.095 
 H                    -2.22752   0.48609  -2.02566 
 H                    -3.54383  -0.19882  -1.04274 
 H                    -2.21228  -1.23801  -1.58024 
 H                    -1.81614   1.76035   1.55073 
 H                    -1.99133   2.29128  -0.1402 
 H                    -3.32678   1.44642   0.67858 
 H                    -0.07792   1.04022  -1.00125 
 H                     0.2937    1.6331    1.39281 
 H                     0.61778  -0.06033   1.76791 
 H                     2.25193   1.70743  -0.15295 
 H                     2.74013   1.19701   1.47377 
 H                     2.73352  -1.17385   0.74136 
 H                     4.61189   0.15204   0.26705 
 H                     2.01992  -0.05942  -2.00558 
 H                     2.35858  -1.75467  -1.62561 
 H                     0.37867  -1.85268  -0.11479 
 H                    -0.10011  -1.34169  -1.73404 
 
                          Input orientation:                          
 ---------------------------------------------------------------------
 Center     Atomic      Atomic             Coordinates (Angstroms)
 Number     Number       Type             X           Y           Z
 ---------------------------------------------------------------------
      1          6           0       -1.992050   -0.943909    1.135378
      2          6           0       -1.694815    0.127967    0.072176
      3          6           0       -2.456609   -0.228698   -1.218120
      4          6           0       -2.231031    1.483191    0.570514
      5          6           0       -0.166069    0.246284   -0.234339
      6          6           0        0.684378    0.697483    0.967557
      7          6           0        2.154849    0.893509    0.586876
      8          6           0        2.759788   -0.369395   -0.026334
      9          8           0        4.086097   -0.164068   -0.478848
     10          6           0        1.928073   -0.826587   -1.216827
     11          6           0        0.457242   -1.024630   -0.841042
     12          1           0       -1.661177   -1.943251    0.813734
     13          1           0       -3.075979   -1.001954    1.325139
     14          1           0       -1.502906   -0.716652    2.094999
     15          1           0       -2.227516    0.486094   -2.025662
     16          1           0       -3.543833   -0.198820   -1.042741
     17          1           0       -2.212283   -1.238008   -1.580244
     18          1           0       -1.816144    1.760353    1.550725
     19          1           0       -1.991334    2.291278   -0.140197
     20          1           0       -3.326784    1.446418    0.678578
     21          1           0       -0.077917    1.040216   -1.001251
     22          1           0        0.293704    1.633100    1.392806
     23          1           0        0.617785   -0.060326    1.767906
     24          1           0        2.251932    1.707435   -0.152951
     25          1           0        2.740131    1.197010    1.473770
     26          1           0        2.733524   -1.173846    0.741365
     27          1           0        4.611889    0.152045    0.267052
     28          1           0        2.019917   -0.059418   -2.005583
     29          1           0        2.358581   -1.754666   -1.625611
     30          1           0        0.378674   -1.852682   -0.114786
     31          1           0       -0.100114   -1.341693   -1.734038
 ---------------------------------------------------------------------
                    Distance matrix (angstroms):
                    1          2          3          4          5
     1  C    0.000000
     2  C    1.538722   0.000000
     3  C    2.503256   1.540261   0.000000
     4  C    2.503398   1.540292   2.486093   0.000000
     5  C    2.574275   1.563654   2.537717   2.538070   0.000000
     6  C    3.144138   2.605113   3.937105   3.045421   1.539933
     7  C    4.568778   3.958646   5.077687   4.425374   2.545575
     8  C    4.925404   4.483364   5.352657   5.356919   2.997159
     9  O    6.337015   5.814452   6.584657   6.612166   4.278912
    10  C    4.573182   3.962072   4.425258   5.082107   2.549856
    11  C    3.148298   2.606491   3.044047   3.938079   1.540074
    12  H    1.100734   2.200224   2.775038   3.482011   2.850942
    13  H    1.101944   2.180425   2.729415   2.731180   3.529540
    14  H    1.100809   2.200460   3.482012   2.773722   2.853104
    15  H    3.477431   2.193844   1.102513   2.781069   2.741517
    16  H    2.776219   2.183736   1.101684   2.674921   3.501561
    17  H    2.740364   2.205483   1.099788   3.468578   2.863840
    18  H    2.741622   2.205790   3.468865   1.099893   2.863845
    19  H    3.477575   2.193841   2.780050   1.102528   2.742710
    20  H    2.775580   2.183886   2.675945   1.101682   3.501979
    21  H    3.487957   2.144482   2.704691   2.702327   1.107363
    22  H    3.454260   2.822001   4.224624   2.659497   2.186835
    23  H    2.827022   2.873860   4.289125   3.454265   2.171962
    24  H    5.167282   4.257018   5.201303   4.546498   2.826360
    25  H    5.204958   4.772427   6.023705   5.060655   3.502501
    26  H    4.747544   4.663981   5.627643   5.633458   3.372893
    27  H    6.750342   6.309759   7.232867   6.977793   4.805117
    28  H    5.171445   4.260449   4.548410   5.204467   2.830069
    29  H    5.216165   4.780879   5.067611   6.030856   3.509030
    30  H    2.830037   2.873549   3.448695   4.290483   2.171796
    31  H    3.459942   2.822300   2.656689   4.222764   2.185204
                    6          7          8          9         10
     6  C    0.000000
     7  C    1.531545   0.000000
     8  C    2.536410   1.528694   0.000000
     9  O    3.795531   2.446213   1.416342   0.000000
    10  C    2.939575   2.502699   1.522513   2.374998   0.000000
    11  C    2.507647   2.932588   2.528793   3.747044   1.530941
    12  H    3.535360   4.760328   4.767354   6.153651   4.272333
    13  H    4.142009   5.612430   6.023519   7.433153   5.615414
    14  H    2.838154   4.271560   4.774014   6.177945   4.769895
    15  H    4.181289   5.118248   5.440806   6.532768   4.432411
    16  H    4.766805   6.026924   6.387317   7.650818   5.510549
    17  H    4.316024   5.320866   5.281156   6.483519   4.176588
    18  H    2.778918   4.177225   5.287919   6.531387   5.326421
    19  H    3.305561   4.435451   5.446587   6.563427   5.122691
    20  H    4.090700   5.510210   6.390652   7.673598   6.030973
    21  H    2.138870   2.743887   3.315122   4.366030   2.748713
    22  H    1.099473   2.158791   3.479298   4.595122   3.940991
    23  H    1.104205   2.160370   2.811227   4.133746   3.348529
    24  H    2.175492   1.104194   2.141768   2.640623   2.767306
    25  H    2.175293   1.105101   2.168946   2.734387   3.463192
    26  H    2.784248   2.152368   1.112291   2.082793   2.145660
    27  H    4.026606   2.586330   1.946344   0.965791   3.219082
    28  H    3.346061   2.765343   2.135631   2.571181   1.104138
    29  H    3.942146   3.456795   2.153515   2.613308   1.101713
    30  H    2.787161   3.344950   2.806718   4.090104   2.160556
    31  H    3.474519   3.932890   3.469964   4.526220   2.155547
                   11         12         13         14         15
    11  C    0.000000
    12  H    2.840747   0.000000
    13  H    4.144454   1.774610   0.000000
    14  H    3.543638   1.780796   1.774441   0.000000
    15  H    3.300536   3.779501   3.763249   4.353333   0.000000
    16  H    4.090385   3.167639   2.543770   3.778750   1.779868
    17  H    2.778186   2.555820   3.040220   3.779211   1.780774
    18  H    4.317981   3.779399   3.044407   2.555368   3.818836
    19  H    4.181143   4.353186   3.764178   3.779194   2.620964
    20  H    4.768037   3.779203   2.544695   3.164120   3.073033
    21  H    2.139078   3.834314   4.309400   3.834573   2.444841
    22  H    3.475679   4.116694   4.278183   3.040102   4.399784
    23  H    2.786084   3.106367   3.837525   2.243900   4.773413
    24  H    3.340443   5.438236   6.157286   5.002828   5.006413
    25  H    3.937718   5.446871   6.219700   4.695892   6.117920
    26  H    2.776281   4.462132   5.841290   4.470872   5.918087
    27  H    4.457973   6.636300   7.845672   6.441021   7.221190
    28  H    2.174797   5.004781   6.160376   5.445826   4.282367
    29  H    2.182566   4.705786   6.229602   5.461822   5.119895
    30  H    1.104215   2.243066   3.838196   3.116739   3.989179
    31  H    1.099371   3.047939   4.281326   4.125534   2.819874
                   16         17         18         19         20
    16  H    0.000000
    17  H    1.772525   0.000000
    18  H    3.680942   4.353166   0.000000
    19  H    3.070085   3.818168   1.780952   0.000000
    20  H    2.390995   3.681104   1.772351   1.779777   0.000000
    21  H    3.680965   3.175068   3.170585   2.442895   3.679940
    22  H    4.900460   4.833451   2.119572   2.829257   3.694983
    23  H    5.023742   4.539419   3.047301   3.997299   4.360795
    24  H    6.165746   5.535523   4.410731   4.283263   5.646383
    25  H    6.911540   6.307354   4.591614   5.117526   6.123887
    26  H    6.598403   5.463972   5.473944   5.925244   6.602807
    27  H    8.267676   7.205142   6.749376   6.953037   8.054023
    28  H    5.648169   4.413786   5.538434   5.009548   6.169236
    29  H    6.131793   4.600195   6.314491   6.123551   6.919509
    30  H    4.356882   3.039482   4.543696   4.773886   5.024331
    31  H    3.693677   2.120298   4.832919   4.394942   4.899559
                   21         22         23         24         25
    21  H    0.000000
    22  H    2.494218   0.000000
    23  H    3.059971   1.764488   0.000000
    24  H    2.567682   2.495907   3.079790   0.000000
    25  H    3.753893   2.486310   2.484303   1.773441   0.000000
    26  H    3.980325   3.775718   2.601935   3.055079   2.481415
    27  H    4.938798   4.701869   4.272064   2.857453   2.459999
    28  H    2.572700   4.170549   4.025568   2.570573   3.768716
    29  H    3.760015   4.985130   4.173382   3.763807   4.296991
    30  H    3.059928   3.798780   2.610411   4.023056   4.171404
    31  H    2.492180   4.333778   3.797485   4.162827   4.980164
                   26         27         28         29         30
    26  H    0.000000
    27  H    2.347597   0.000000
    28  H    3.049083   3.453681   0.000000
    29  H    2.465869   3.506439   1.770011   0.000000
    30  H    2.595984   4.699451   3.079706   2.492435   0.000000
    31  H    3.766337   5.332784   2.492488   2.495493   1.764178
                   31
    31  H    0.000000
 Stoichiometry    C10H20O
 Framework group  C1[X(C10H20O)]
 Deg. of freedom    87
 Full point group                 C1      NOp   1
 Largest Abelian subgroup         C1      NOp   1
 Largest concise Abelian subgroup C1      NOp   1
                         Standard orientation:                         
 ---------------------------------------------------------------------
 Center     Atomic      Atomic             Coordinates (Angstroms)
 Number     Number       Type             X           Y           Z
 ---------------------------------------------------------------------
      1          6           0        2.307514   -0.012545    1.476810
      2          6           0        1.996304   -0.003326   -0.030085
      3          6           0        2.644696    1.242339   -0.662785
      4          6           0        2.640523   -1.243708   -0.677336
      5          6           0        0.458737    0.001260   -0.314483
      6          6           0       -0.278912   -1.253041    0.189498
      7          6           0       -1.759333   -1.242782   -0.202777
      8          6           0       -2.474940    0.011411    0.299029
      9          8           0       -3.816303    0.080128   -0.150470
     10          6           0       -1.755480    1.259893   -0.192617
     11          6           0       -0.275156    1.254589    0.197760
     12          1           0        1.899957    0.874700    1.985052
     13          1           0        3.397195   -0.013538    1.640739
     14          1           0        1.900291   -0.906064    1.974378
     15          1           0        2.399492    1.317037   -1.735087
     16          1           0        3.741527    1.191869   -0.572674
     17          1           0        2.319946    2.173411   -0.175776
     18          1           0        2.311473   -2.179666   -0.202495
     19          1           0        2.396729   -1.303879   -1.750887
     20          1           0        3.737427   -1.199091   -0.585059
     21          1           0        0.361151    0.004949   -1.417531
     22          1           0        0.191942   -2.166311   -0.201752
     23          1           0       -0.198448   -1.307572    1.289416
     24          1           0       -1.862804   -1.273172   -1.301692
     25          1           0       -2.263183   -2.144427    0.190187
     26          1           0       -2.439522    0.008836    1.410754
     27          1           0       -4.270098   -0.722823    0.136046
     28          1           0       -1.859761    1.297378   -1.291180
     29          1           0       -2.264435    2.152539    0.204773
     30          1           0       -0.191862    1.302818    1.297772
     31          1           0        0.199700    2.167443   -0.189315
 ---------------------------------------------------------------------
 Rotational constants (GHZ):           2.2372152           0.5980469           0.5427081
 Standard basis: def2SVP (5D, 7F)
 There are   265 symmetry adapted cartesian basis functions of A   symmetry.
 There are   254 symmetry adapted basis functions of A   symmetry.
   254 basis functions,   415 primitive gaussians,   265 cartesian basis functions
    44 alpha electrons       44 beta electrons
       nuclear repulsion energy       687.4401293689 Hartrees.
 NAtoms=   31 NActive=   31 NUniq=   31 SFac= 1.00D+00 NAtFMM=   60 NAOKFM=F Big=F
 Integral buffers will be    131072 words long.
 Raffenetti 2 integral format.
 Two-electron integral symmetry is turned on.
 One-electron integrals computed using PRISM.
   1 Symmetry operations used in ECPInt.
 ECPInt:  NShTT=    8001 NPrTT=   27231 LenC2=    7818 LenP2D=   21059.
 LDataN:  DoStor=T MaxTD1= 4 Len=   56
 NBasis=   254 RedAO= T EigKep=  1.02D-03  NBF=   254
 NBsUse=   254 1.00D-06 EigRej= -1.00D+00 NBFU=   254
 ExpMin= 1.22D-01 ExpMax= 2.27D+03 ExpMxC= 3.41D+02 IAcc=3 IRadAn=         5 AccDes= 0.00D+00
 Harris functional with IExCor=  402 and IRadAn=       5 diagonalized for initial guess.
 HarFok:  IExCor=  402 AccDes= 0.00D+00 IRadAn=         5 IDoV= 1 UseB2=F ITyADJ=14
 ICtDFT=  3500011 ScaDFX=  1.000000  1.000000  1.000000  1.000000
 FoFCou: FMM=F IPFlag=           0 FMFlag=      100000 FMFlg1=           0
         NFxFlg=           0 DoJE=T BraDBF=F KetDBF=T FulRan=T
         wScrn=  0.000000 ICntrl=       500 IOpCl=  0 I1Cent=   200000004 NGrid=           0
         NMat0=    1 NMatS0=      1 NMatT0=    0 NMatD0=    1 NMtDS0=    0 NMtDT0=    0
 Petite list used in FoFCou.
 Requested convergence on RMS density matrix=1.00D-08 within 128 cycles.
 Requested convergence on MAX density matrix=1.00D-06.
 Requested convergence on             energy=1.00D-06.
 No special actions if energy rises.
 Integral accuracy reduced to 1.0D-05 until final iterations.
 Initial convergence to 1.0D-05 achieved.  Increase integral accuracy.
 SCF Done:  E(RB3LYP) =  -468.004633747     A.U. after   12 cycles
            NFock= 12  Conv=0.84D-08     -V/T= 2.0120

 **********************************************************************

            Population analysis using the SCF Density.

 **********************************************************************

 Orbital symmetries:
       Occupied  (A) (A) (A) (A) (A) (A) (A) (A) (A) (A) (A) (A)
                 (A) (A) (A) (A) (A) (A) (A) (A) (A) (A) (A) (A)
                 (A) (A) (A) (A) (A) (A) (A) (A) (A) (A) (A) (A)
                 (A) (A) (A) (A) (A) (A) (A) (A)
       Virtual   (A) (A) (A) (A) (A) (A) (A) (A) (A) (A) (A) (A)
                 (A) (A) (A) (A) (A) (A) (A) (A) (A) (A) (A) (A)
                 (A) (A) (A) (A) (A) (A) (A) (A) (A) (A) (A) (A)
                 (A) (A) (A) (A) (A) (A) (A) (A) (A) (A) (A) (A)
                 (A) (A) (A) (A) (A) (A) (A) (A) (A) (A) (A) (A)
                 (A) (A) (A) (A) (A) (A) (A) (A) (A) (A) (A) (A)
                 (A) (A) (A) (A) (A) (A) (A) (A) (A) (A) (A) (A)
                 (A) (A) (A) (A) (A) (A) (A) (A) (A) (A) (A) (A)
                 (A) (A) (A) (A) (A) (A) (A) (A) (A) (A) (A) (A)
                 (A) (A) (A) (A) (A) (A) (A) (A) (A) (A) (A) (A)
                 (A) (A) (A) (A) (A) (A) (A) (A) (A) (A) (A) (A)
                 (A) (A) (A) (A) (A) (A) (A) (A) (A) (A) (A) (A)
                 (A) (A) (A) (A) (A) (A) (A) (A) (A) (A) (A) (A)
                 (A) (A) (A) (A) (A) (A) (A) (A) (A) (A) (A) (A)
                 (A) (A) (A) (A) (A) (A) (A) (A) (A) (A) (A) (A)
                 (A) (A) (A) (A) (A) (A) (A) (A) (A) (A) (A) (A)
                 (A) (A) (A) (A) (A) (A) (A) (A) (A) (A) (A) (A)
                 (A) (A) (A) (A) (A) (A)
 The electronic state is 1-A.
 Alpha  occ. eigenvalues --  -19.12166 -10.22523 -10.19430 -10.18339 -10.18045
 Alpha  occ. eigenvalues --  -10.17915 -10.17793 -10.17486 -10.17457 -10.17415
 Alpha  occ. eigenvalues --  -10.17381  -1.00176  -0.83528  -0.79297  -0.73582
 Alpha  occ. eigenvalues --   -0.71205  -0.67596  -0.67441  -0.60957  -0.60097
 Alpha  occ. eigenvalues --   -0.55521  -0.52560  -0.50712  -0.47557  -0.45552
 Alpha  occ. eigenvalues --   -0.43982  -0.43730  -0.43152  -0.42124  -0.40719
 Alpha  occ. eigenvalues --   -0.38390  -0.38040  -0.37724  -0.36567  -0.36209
 Alpha  occ. eigenvalues --   -0.35751  -0.34306  -0.33962  -0.33236  -0.31783
 Alpha  occ. eigenvalues --   -0.31055  -0.30215  -0.29116  -0.26254
 Alpha virt. eigenvalues --    0.04675   0.05137   0.06724   0.08190   0.08511
 Alpha virt. eigenvalues --    0.10190   0.10362   0.11217   0.11323   0.12004
 Alpha virt. eigenvalues --    0.13912   0.14333   0.14695   0.15198   0.15787
 Alpha virt. eigenvalues --    0.16780   0.17001   0.18983   0.19344   0.19759
 Alpha virt. eigenvalues --    0.20722   0.21672   0.22178   0.22679   0.23429
 Alpha virt. eigenvalues --    0.25618   0.26458   0.27136   0.27506   0.27875
 Alpha virt. eigenvalues --    0.31029   0.39702   0.40143   0.41864   0.42047
 Alpha virt. eigenvalues --    0.44556   0.44786   0.46777   0.47323   0.48805
 Alpha virt. eigenvalues --    0.51644   0.55331   0.56725   0.57570   0.58340
 Alpha virt. eigenvalues --    0.59313   0.60195   0.60474   0.62312   0.62858
 Alpha virt. eigenvalues --    0.63342   0.63537   0.64224   0.64667   0.65317
 Alpha virt. eigenvalues --    0.65343   0.66121   0.66564   0.67244   0.68416
 Alpha virt. eigenvalues --    0.68640   0.69107   0.69521   0.69804   0.70334
 Alpha virt. eigenvalues --    0.70849   0.71437   0.71946   0.72365   0.73597
 Alpha virt. eigenvalues --    0.74073   0.74692   0.75211   0.75611   0.76131
 Alpha virt. eigenvalues --    0.77351   0.78297   0.80960   0.85488   0.87756
 Alpha virt. eigenvalues --    0.93890   0.99007   1.00261   1.01911   1.08102
 Alpha virt. eigenvalues --    1.08529   1.09713   1.10371   1.11770   1.14831
 Alpha virt. eigenvalues --    1.16366   1.18156   1.18827   1.20446   1.25222
 Alpha virt. eigenvalues --    1.26689   1.28544   1.29199   1.31789   1.33987
 Alpha virt. eigenvalues --    1.36233   1.37994   1.39623   1.44619   1.47109
 Alpha virt. eigenvalues --    1.52683   1.53889   1.54623   1.55874   1.56170
 Alpha virt. eigenvalues --    1.57299   1.60068   1.62324   1.65363   1.67492
 Alpha virt. eigenvalues --    1.71312   1.72057   1.72963   1.73713   1.74120
 Alpha virt. eigenvalues --    1.75568   1.76305   1.78147   1.78432   1.79178
 Alpha virt. eigenvalues --    1.80867   1.81259   1.82913   1.83539   1.83612
 Alpha virt. eigenvalues --    1.83981   1.85292   1.86140   1.86534   1.87115
 Alpha virt. eigenvalues --    1.87822   1.89334   1.89950   1.90189   1.91251
 Alpha virt. eigenvalues --    1.92546   1.92807   1.95569   1.96744   1.97864
 Alpha virt. eigenvalues --    1.98393   1.99597   2.00512   2.00782   2.03442
 Alpha virt. eigenvalues --    2.07276   2.10362   2.11369   2.11871   2.13185
 Alpha virt. eigenvalues --    2.16623   2.18469   2.20205   2.21448   2.22197
 Alpha virt. eigenvalues --    2.24716   2.26547   2.27188   2.30125   2.33919
 Alpha virt. eigenvalues --    2.35880   2.41047   2.41800   2.42523   2.43843
 Alpha virt. eigenvalues --    2.44746   2.46566   2.47127   2.47269   2.50821
 Alpha virt. eigenvalues --    2.53376   2.54863   2.57149   2.59642   2.62161
 Alpha virt. eigenvalues --    2.63268   2.63849   2.64450   2.66521   2.69743
 Alpha virt. eigenvalues --    2.74899   2.78484   2.85946   2.86481   2.86987
 Alpha virt. eigenvalues --    2.87937   2.89337   2.89952   2.90843   2.93707
 Alpha virt. eigenvalues --    2.94528   2.96253   2.98907   2.99491   3.00664
 Alpha virt. eigenvalues --    3.02866   3.05063   3.06837   3.07797   3.10197
 Alpha virt. eigenvalues --    3.13242   3.16122   3.20556   3.40373   3.78072
          Condensed to atoms (all electrons):
               1          2          3          4          5          6
     1  C    4.593782   0.399814  -0.059389  -0.059567  -0.054925  -0.013200
     2  C    0.399814   4.992522   0.410586   0.410086   0.311056  -0.042140
     3  C   -0.059389   0.410586   4.570561  -0.051769  -0.052959   0.010198
     4  C   -0.059567   0.410086  -0.051769   4.572402  -0.053274  -0.009111
     5  C   -0.054925   0.311056  -0.052959  -0.053274   4.995874   0.392336
     6  C   -0.013200  -0.042140   0.010198  -0.009111   0.392336   4.789628
     7  C    0.000102   0.008012  -0.000355   0.000403  -0.044510   0.279969
     8  C   -0.000156   0.001306  -0.000027  -0.000023  -0.016644  -0.027733
     9  O    0.000000   0.000002  -0.000000  -0.000000   0.000204   0.006911
    10  C    0.000166   0.007110   0.000405  -0.000322  -0.036350  -0.001918
    11  C   -0.013188  -0.038645  -0.009240   0.009956   0.369625  -0.082044
    12  H    0.376288  -0.017577  -0.005913   0.008696  -0.007415  -0.001458
    13  H    0.370754  -0.021172  -0.006075  -0.006041   0.009599   0.000173
    14  H    0.375764  -0.017692   0.008697  -0.005954  -0.007365   0.002848
    15  H    0.009353  -0.019318   0.372668  -0.004614  -0.006071   0.000456
    16  H   -0.005975  -0.019509   0.370617  -0.008934   0.009203  -0.000473
    17  H   -0.006298  -0.013299   0.374731   0.008370  -0.011376  -0.000015
    18  H   -0.006308  -0.013602   0.008408   0.374244  -0.011198   0.003412
    19  H    0.009373  -0.019426  -0.004612   0.372552  -0.006020  -0.003363
    20  H   -0.005897  -0.019316  -0.008928   0.370631   0.009159   0.000307
    21  H    0.011725  -0.025303  -0.012728  -0.012785   0.342931  -0.036021
    22  H   -0.002013  -0.009705   0.000183   0.007932  -0.013482   0.328048
    23  H    0.006562  -0.007906   0.000007  -0.002597  -0.020741   0.344308
    24  H    0.000009   0.000701  -0.000026  -0.000175  -0.009609   0.001196
    25  H    0.000007  -0.000429   0.000013  -0.000005   0.008498  -0.001226
    26  H   -0.000026   0.000167  -0.000007  -0.000007  -0.007704   0.006149
    27  H   -0.000000  -0.000003   0.000000   0.000000   0.000029   0.000390
    28  H    0.000009   0.000643  -0.000175  -0.000025  -0.009614  -0.005871
    29  H    0.000002  -0.000365  -0.000006   0.000012   0.008144  -0.000278
    30  H    0.006506  -0.008100  -0.002655   0.000005  -0.020961  -0.006729
    31  H   -0.001940  -0.010653   0.008162   0.000224  -0.011158   0.010566
               7          8          9         10         11         12
     1  C    0.000102  -0.000156   0.000000   0.000166  -0.013188   0.376288
     2  C    0.008012   0.001306   0.000002   0.007110  -0.038645  -0.017577
     3  C   -0.000355  -0.000027  -0.000000   0.000405  -0.009240  -0.005913
     4  C    0.000403  -0.000023  -0.000000  -0.000322   0.009956   0.008696
     5  C   -0.044510  -0.016644   0.000204  -0.036350   0.369625  -0.007415
     6  C    0.279969  -0.027733   0.006911  -0.001918  -0.082044  -0.001458
     7  C    4.864121   0.402124  -0.052725  -0.070110   0.002336   0.000092
     8  C    0.402124   4.613631   0.345798   0.328323  -0.012589   0.000030
     9  O   -0.052725   0.345798   7.750960  -0.070304   0.004388  -0.000000
    10  C   -0.070110   0.328323  -0.070304   4.862555   0.314816  -0.000302
    11  C    0.002336  -0.012589   0.004388   0.314816   4.765486   0.002899
    12  H    0.000092   0.000030  -0.000000  -0.000302   0.002899   0.680857
    13  H   -0.000002   0.000003   0.000000  -0.000003   0.000182  -0.021858
    14  H   -0.000297   0.000016  -0.000000   0.000069  -0.001443  -0.026951
    15  H   -0.000025  -0.000003   0.000000  -0.000083  -0.003408   0.000044
    16  H    0.000013   0.000002   0.000000  -0.000011   0.000326  -0.000872
    17  H   -0.000010  -0.000010   0.000000  -0.000084   0.003485   0.004798
    18  H   -0.000102  -0.000018   0.000000  -0.000011  -0.000035   0.000086
    19  H   -0.000079  -0.000003  -0.000000  -0.000025   0.000448  -0.000594
    20  H   -0.000009   0.000002   0.000000   0.000012  -0.000458  -0.000026
    21  H   -0.001281  -0.009707  -0.000043  -0.000414  -0.035453  -0.000067
    22  H    0.004944   0.006800  -0.000177   0.000094   0.011402   0.000073
    23  H   -0.015053  -0.007634  -0.000019  -0.007761  -0.006988   0.000480
    24  H    0.317198  -0.007886   0.008503  -0.018074  -0.005390  -0.000006
    25  H    0.328795  -0.022082  -0.000619   0.013355  -0.000038  -0.000000
    26  H   -0.065198   0.362979  -0.030375  -0.049466   0.003278  -0.000057
    27  H   -0.004514  -0.031913   0.313577   0.012593  -0.000918   0.000000
    28  H   -0.015816  -0.007841   0.007376   0.322256  -0.003913  -0.000005
    29  H    0.013270  -0.009549   0.005202   0.330186  -0.005154   0.000036
    30  H   -0.008237  -0.009063  -0.000018  -0.011997   0.341951   0.003650
    31  H    0.000486   0.006548  -0.000128  -0.001915   0.336486   0.000244
              13         14         15         16         17         18
     1  C    0.370754   0.375764   0.009353  -0.005975  -0.006298  -0.006308
     2  C   -0.021172  -0.017692  -0.019318  -0.019509  -0.013299  -0.013602
     3  C   -0.006075   0.008697   0.372668   0.370617   0.374731   0.008408
     4  C   -0.006041  -0.005954  -0.004614  -0.008934   0.008370   0.374244
     5  C    0.009599  -0.007365  -0.006071   0.009203  -0.011376  -0.011198
     6  C    0.000173   0.002848   0.000456  -0.000473  -0.000015   0.003412
     7  C   -0.000002  -0.000297  -0.000025   0.000013  -0.000010  -0.000102
     8  C    0.000003   0.000016  -0.000003   0.000002  -0.000010  -0.000018
     9  O    0.000000  -0.000000   0.000000   0.000000   0.000000   0.000000
    10  C   -0.000003   0.000069  -0.000083  -0.000011  -0.000084  -0.000011
    11  C    0.000182  -0.001443  -0.003408   0.000326   0.003485  -0.000035
    12  H   -0.021858  -0.026951   0.000044  -0.000872   0.004798   0.000086
    13  H    0.693114  -0.021990   0.000010   0.004585  -0.000881  -0.000888
    14  H   -0.021990   0.682994  -0.000596  -0.000028   0.000089   0.004822
    15  H    0.000010  -0.000596   0.692504  -0.024249  -0.027326  -0.000038
    16  H    0.004585  -0.000028  -0.024249   0.695487  -0.021054   0.000217
    17  H   -0.000881   0.000089  -0.027326  -0.021054   0.679150  -0.000591
    18  H   -0.000888   0.004822  -0.000038   0.000217  -0.000591   0.681380
    19  H    0.000007   0.000042   0.004226  -0.000910  -0.000038  -0.027484
    20  H    0.004583  -0.000871  -0.000907   0.005596   0.000217  -0.021077
    21  H   -0.000481  -0.000073   0.007205   0.000032  -0.000394  -0.000382
    22  H   -0.000044   0.000256  -0.000041  -0.000015   0.000006   0.002142
    23  H   -0.000478   0.003571   0.000014   0.000015  -0.000007   0.000572
    24  H    0.000001  -0.000006   0.000005   0.000000   0.000001   0.000044
    25  H   -0.000001   0.000036   0.000000  -0.000000  -0.000000   0.000024
    26  H    0.000002  -0.000058   0.000000  -0.000000   0.000002   0.000002
    27  H   -0.000000   0.000000   0.000000  -0.000000  -0.000000   0.000000
    28  H    0.000001  -0.000006   0.000026  -0.000001   0.000045   0.000000
    29  H   -0.000001   0.000000   0.000001  -0.000000   0.000021   0.000000
    30  H   -0.000471   0.000435   0.000199  -0.000030   0.000541  -0.000007
    31  H   -0.000048   0.000056   0.001774  -0.000685   0.002277   0.000005
              19         20         21         22         23         24
     1  C    0.009373  -0.005897   0.011725  -0.002013   0.006562   0.000009
     2  C   -0.019426  -0.019316  -0.025303  -0.009705  -0.007906   0.000701
     3  C   -0.004612  -0.008928  -0.012728   0.000183   0.000007  -0.000026
     4  C    0.372552   0.370631  -0.012785   0.007932  -0.002597  -0.000175
     5  C   -0.006020   0.009159   0.342931  -0.013482  -0.020741  -0.009609
     6  C   -0.003363   0.000307  -0.036021   0.328048   0.344308   0.001196
     7  C   -0.000079  -0.000009  -0.001281   0.004944  -0.015053   0.317198
     8  C   -0.000003   0.000002  -0.009707   0.006800  -0.007634  -0.007886
     9  O   -0.000000   0.000000  -0.000043  -0.000177  -0.000019   0.008503
    10  C   -0.000025   0.000012  -0.000414   0.000094  -0.007761  -0.018074
    11  C    0.000448  -0.000458  -0.035453   0.011402  -0.006988  -0.005390
    12  H   -0.000594  -0.000026  -0.000067   0.000073   0.000480  -0.000006
    13  H    0.000007   0.004583  -0.000481  -0.000044  -0.000478   0.000001
    14  H    0.000042  -0.000871  -0.000073   0.000256   0.003571  -0.000006
    15  H    0.004226  -0.000907   0.007205  -0.000041   0.000014   0.000005
    16  H   -0.000910   0.005596   0.000032  -0.000015   0.000015   0.000000
    17  H   -0.000038   0.000217  -0.000394   0.000006  -0.000007   0.000001
    18  H   -0.027484  -0.021077  -0.000382   0.002142   0.000572   0.000044
    19  H    0.692974  -0.024194   0.007246   0.001768   0.000196   0.000026
    20  H   -0.024194   0.694956   0.000044  -0.000699  -0.000029  -0.000001
    21  H    0.007246   0.000044   0.776520  -0.009410   0.010860   0.006723
    22  H    0.001768  -0.000699  -0.009410   0.729877  -0.031580  -0.010326
    23  H    0.000196  -0.000029   0.010860  -0.031580   0.733308   0.009382
    24  H    0.000026  -0.000001   0.006723  -0.010326   0.009382   0.736089
    25  H    0.000001  -0.000000  -0.000030  -0.007632  -0.009520  -0.035781
    26  H    0.000000  -0.000000   0.000457  -0.000478   0.007836   0.013052
    27  H    0.000000  -0.000000   0.000007  -0.000026  -0.000013  -0.001510
    28  H    0.000004   0.000000   0.006836  -0.000068   0.000545   0.009123
    29  H    0.000000  -0.000000  -0.000108   0.000068  -0.000005  -0.000396
    30  H    0.000014   0.000015   0.010906  -0.000277   0.006264   0.000534
    31  H   -0.000042  -0.000016  -0.009474  -0.000496  -0.000219  -0.000078
              25         26         27         28         29         30
     1  C    0.000007  -0.000026  -0.000000   0.000009   0.000002   0.006506
     2  C   -0.000429   0.000167  -0.000003   0.000643  -0.000365  -0.008100
     3  C    0.000013  -0.000007   0.000000  -0.000175  -0.000006  -0.002655
     4  C   -0.000005  -0.000007   0.000000  -0.000025   0.000012   0.000005
     5  C    0.008498  -0.007704   0.000029  -0.009614   0.008144  -0.020961
     6  C   -0.001226   0.006149   0.000390  -0.005871  -0.000278  -0.006729
     7  C    0.328795  -0.065198  -0.004514  -0.015816   0.013270  -0.008237
     8  C   -0.022082   0.362979  -0.031913  -0.007841  -0.009549  -0.009063
     9  O   -0.000619  -0.030375   0.313577   0.007376   0.005202  -0.000018
    10  C    0.013355  -0.049466   0.012593   0.322256   0.330186  -0.011997
    11  C   -0.000038   0.003278  -0.000918  -0.003913  -0.005154   0.341951
    12  H   -0.000000  -0.000057   0.000000  -0.000005   0.000036   0.003650
    13  H   -0.000001   0.000002  -0.000000   0.000001  -0.000001  -0.000471
    14  H    0.000036  -0.000058   0.000000  -0.000006   0.000000   0.000435
    15  H    0.000000   0.000000   0.000000   0.000026   0.000001   0.000199
    16  H   -0.000000  -0.000000  -0.000000  -0.000001  -0.000000  -0.000030
    17  H   -0.000000   0.000002  -0.000000   0.000045   0.000021   0.000541
    18  H    0.000024   0.000002   0.000000   0.000000   0.000000  -0.000007
    19  H    0.000001   0.000000   0.000000   0.000004   0.000000   0.000014
    20  H   -0.000000  -0.000000  -0.000000   0.000000  -0.000000   0.000015
    21  H   -0.000030   0.000457   0.000007   0.006836  -0.000108   0.010906
    22  H   -0.007632  -0.000478  -0.000026  -0.000068   0.000068  -0.000277
    23  H   -0.009520   0.007836  -0.000013   0.000545  -0.000005   0.006264
    24  H   -0.035781   0.013052  -0.001510   0.009123  -0.000396   0.000534
    25  H    0.751443  -0.011513   0.007728  -0.000333  -0.000622   0.000033
    26  H   -0.011513   0.803593  -0.005964   0.012561  -0.013367   0.007615
    27  H    0.007728  -0.005964   0.554289  -0.000481  -0.000472   0.000011
    28  H   -0.000333   0.012561  -0.000481   0.731100  -0.032411   0.009258
    29  H   -0.000622  -0.013367  -0.000472  -0.032411   0.723592  -0.009352
    30  H    0.000033   0.007615   0.000011   0.009258  -0.009352   0.733895
    31  H    0.000054  -0.000304   0.000029  -0.009981  -0.006687  -0.031018
              31
     1  C   -0.001940
     2  C   -0.010653
     3  C    0.008162
     4  C    0.000224
     5  C   -0.011158
     6  C    0.010566
     7  C    0.000486
     8  C    0.006548
     9  O   -0.000128
    10  C   -0.001915
    11  C    0.336486
    12  H    0.000244
    13  H   -0.000048
    14  H    0.000056
    15  H    0.001774
    16  H   -0.000685
    17  H    0.002277
    18  H    0.000005
    19  H   -0.000042
    20  H   -0.000016
    21  H   -0.009474
    22  H   -0.000496
    23  H   -0.000219
    24  H   -0.000078
    25  H    0.000054
    26  H   -0.000304
    27  H    0.000029
    28  H   -0.009981
    29  H   -0.006687
    30  H   -0.031018
    31  H    0.724114
 Mulliken charges:
               1
     1  C    0.068666
     2  C   -0.237846
     3  C    0.079627
     4  C    0.079688
     5  C   -0.055284
     6  C    0.054683
     7  C    0.056460
     8  C    0.095319
     9  O   -0.288512
    10  C    0.077211
    11  C    0.051839
    12  H    0.004828
    13  H   -0.002579
    14  H    0.003633
    15  H   -0.001804
    16  H   -0.003346
    17  H    0.007648
    18  H    0.006383
    19  H   -0.002090
    20  H   -0.003093
    21  H   -0.027341
    22  H   -0.007126
    23  H   -0.013370
    24  H   -0.013321
    25  H   -0.020157
    26  H   -0.033171
    27  H    0.157161
    28  H   -0.013243
    29  H   -0.001762
    30  H   -0.012919
    31  H   -0.006184
 Sum of Mulliken charges =  -0.00000
 Mulliken charges with hydrogens summed into heavy atoms:
               1
     1  C    0.074547
     2  C   -0.237846
     3  C    0.082125
     4  C    0.080889
     5  C   -0.082625
     6  C    0.034187
     7  C    0.022981
     8  C    0.062148
     9  O   -0.131351
    10  C    0.062207
    11  C    0.032737
 Electronic spatial extent (au):  <R**2>=           2273.6652
 Charge=             -0.0000 electrons
 Dipole moment (field-independent basis, Debye):
    X=              0.6568    Y=             -1.1393    Z=              0.7019  Tot=              1.4907
 Quadrupole moment (field-independent basis, Debye-Ang):
   XX=            -74.9802   YY=            -71.2858   ZZ=            -72.3611
   XY=              5.5827   XZ=             -3.0226   YZ=             -0.2063
 Traceless Quadrupole moment (field-independent basis, Debye-Ang):
   XX=             -2.1045   YY=              1.5899   ZZ=              0.5146
   XY=              5.5827   XZ=             -3.0226   YZ=             -0.2063
 Octapole moment (field-independent basis, Debye-Ang**2):
  XXX=            -13.0658  YYY=              0.1961  ZZZ=             -2.1328  XYY=            -11.7286
  XXY=            -25.3738  XXZ=             12.7422  XZZ=             -7.3775  YZZ=              0.0885
  YYZ=              1.2023  XYZ=              0.8662
 Hexadecapole moment (field-independent basis, Debye-Ang**3):
 XXXX=          -2125.9214 YYYY=           -567.1062 ZZZZ=           -318.2579 XXXY=            114.7843
 XXXZ=            -42.4974 YYYX=              2.2623 YYYZ=             -0.2828 ZZZX=             -1.9315
 ZZZY=             -0.1720 XXYY=           -444.1430 XXZZ=           -421.1451 YYZZ=           -148.7871
 XXYZ=             -3.7381 YYXZ=              0.9723 ZZXY=              0.4891
 N-N= 6.874401293689D+02 E-N=-2.458483574586D+03  KE= 4.624581842376D+02
 ******************************Gaussian NBO Version 3.1******************************
             N A T U R A L   A T O M I C   O R B I T A L   A N D
          N A T U R A L   B O N D   O R B I T A L   A N A L Y S I S
 ******************************Gaussian NBO Version 3.1******************************
       /RESON  / : Allow strongly delocalized NBO set

 Analyzing the SCF density

 Job title: 10                                                              

 Storage needed:    196716 in NPA,    259801 in NBO ( 939518981 available)
 GSVD:  LWork=       37146 too small for GESVD, short by       16559 words or       16559 for optimal perf.


 NATURAL POPULATIONS:  Natural atomic orbital occupancies 
                                                          
   NAO  Atom  No  lang   Type(AO)    Occupancy      Energy
 ----------------------------------------------------------
     1    C    1  S      Cor( 1S)     1.99918     -10.05023
     2    C    1  S      Val( 2S)     1.06917      -0.21546
     3    C    1  S      Ryd( 3S)     0.00165       0.89254
     4    C    1  px     Val( 2p)     1.22254      -0.07306
     5    C    1  px     Ryd( 3p)     0.00351       0.69308
     6    C    1  py     Val( 2p)     1.22546      -0.07031
     7    C    1  py     Ryd( 3p)     0.00332       0.68647
     8    C    1  pz     Val( 2p)     1.10053      -0.06249
     9    C    1  pz     Ryd( 3p)     0.00214       0.53297
    10    C    1  dxy    Ryd( 3d)     0.00027       2.24067
    11    C    1  dxz    Ryd( 3d)     0.00036       2.16268
    12    C    1  dyz    Ryd( 3d)     0.00069       2.34732
    13    C    1  dx2y2  Ryd( 3d)     0.00060       2.42428
    14    C    1  dz2    Ryd( 3d)     0.00059       2.30444

    15    C    2  S      Cor( 1S)     1.99887     -10.06212
    16    C    2  S      Val( 2S)     0.87161      -0.15851
    17    C    2  S      Ryd( 3S)     0.00076       1.00999
    18    C    2  px     Val( 2p)     1.05383      -0.07573
    19    C    2  px     Ryd( 3p)     0.00215       0.75135
    20    C    2  py     Val( 2p)     1.06073      -0.08325
    21    C    2  py     Ryd( 3p)     0.00507       0.87071
    22    C    2  pz     Val( 2p)     1.05749      -0.08172
    23    C    2  pz     Ryd( 3p)     0.00399       0.83387
    24    C    2  dxy    Ryd( 3d)     0.00079       2.16852
    25    C    2  dxz    Ryd( 3d)     0.00075       2.09178
    26    C    2  dyz    Ryd( 3d)     0.00085       2.16584
    27    C    2  dx2y2  Ryd( 3d)     0.00095       2.25906
    28    C    2  dz2    Ryd( 3d)     0.00106       2.29465

    29    C    3  S      Cor( 1S)     1.99918     -10.04971
    30    C    3  S      Val( 2S)     1.07061      -0.21604
    31    C    3  S      Ryd( 3S)     0.00147       0.91422
    32    C    3  px     Val( 2p)     1.20280      -0.07096
    33    C    3  px     Ryd( 3p)     0.00338       0.68954
    34    C    3  py     Val( 2p)     1.13861      -0.06435
    35    C    3  py     Ryd( 3p)     0.00247       0.58650
    36    C    3  pz     Val( 2p)     1.20152      -0.06978
    37    C    3  pz     Ryd( 3p)     0.00323       0.65376
    38    C    3  dxy    Ryd( 3d)     0.00034       2.19260
    39    C    3  dxz    Ryd( 3d)     0.00017       2.15722
    40    C    3  dyz    Ryd( 3d)     0.00046       2.26236
    41    C    3  dx2y2  Ryd( 3d)     0.00079       2.42925
    42    C    3  dz2    Ryd( 3d)     0.00076       2.43155

    43    C    4  S      Cor( 1S)     1.99918     -10.05012
    44    C    4  S      Val( 2S)     1.07062      -0.21645
    45    C    4  S      Ryd( 3S)     0.00147       0.91362
    46    C    4  px     Val( 2p)     1.20335      -0.07144
    47    C    4  px     Ryd( 3p)     0.00339       0.68856
    48    C    4  py     Val( 2p)     1.13926      -0.06478
    49    C    4  py     Ryd( 3p)     0.00247       0.58709
    50    C    4  pz     Val( 2p)     1.20029      -0.07011
    51    C    4  pz     Ryd( 3p)     0.00321       0.65211
    52    C    4  dxy    Ryd( 3d)     0.00034       2.19257
    53    C    4  dxz    Ryd( 3d)     0.00017       2.15667
    54    C    4  dyz    Ryd( 3d)     0.00045       2.25727
    55    C    4  dx2y2  Ryd( 3d)     0.00079       2.43034
    56    C    4  dz2    Ryd( 3d)     0.00077       2.43385

    57    C    5  S      Cor( 1S)     1.99897     -10.04931
    58    C    5  S      Val( 2S)     0.92400      -0.16545
    59    C    5  S      Ryd( 3S)     0.00276       0.99538
    60    C    5  px     Val( 2p)     1.05695      -0.06935
    61    C    5  px     Ryd( 3p)     0.00338       0.87426
    62    C    5  py     Val( 2p)     1.05549      -0.07158
    63    C    5  py     Ryd( 3p)     0.00406       0.80404
    64    C    5  pz     Val( 2p)     1.19097      -0.07357
    65    C    5  pz     Ryd( 3p)     0.00568       0.93005
    66    C    5  dxy    Ryd( 3d)     0.00084       2.23789
    67    C    5  dxz    Ryd( 3d)     0.00044       2.10061
    68    C    5  dyz    Ryd( 3d)     0.00049       2.10717
    69    C    5  dx2y2  Ryd( 3d)     0.00085       2.24420
    70    C    5  dz2    Ryd( 3d)     0.00108       2.49569

    71    C    6  S      Cor( 1S)     1.99910     -10.05197
    72    C    6  S      Val( 2S)     0.99486      -0.19030
    73    C    6  S      Ryd( 3S)     0.00132       1.00853
    74    C    6  px     Val( 2p)     1.07236      -0.06777
    75    C    6  px     Ryd( 3p)     0.00328       0.73231
    76    C    6  py     Val( 2p)     1.14875      -0.06652
    77    C    6  py     Ryd( 3p)     0.00410       0.69408
    78    C    6  pz     Val( 2p)     1.19911      -0.07191
    79    C    6  pz     Ryd( 3p)     0.00312       0.75444
    80    C    6  dxy    Ryd( 3d)     0.00071       2.26397
    81    C    6  dxz    Ryd( 3d)     0.00041       2.13965
    82    C    6  dyz    Ryd( 3d)     0.00039       2.19403
    83    C    6  dx2y2  Ryd( 3d)     0.00070       2.29424
    84    C    6  dz2    Ryd( 3d)     0.00096       2.46215

    85    C    7  S      Cor( 1S)     1.99907     -10.05287
    86    C    7  S      Val( 2S)     1.01433      -0.20020
    87    C    7  S      Ryd( 3S)     0.00111       0.99435
    88    C    7  px     Val( 2p)     1.07618      -0.06762
    89    C    7  px     Ryd( 3p)     0.00476       0.61768
    90    C    7  py     Val( 2p)     1.14516      -0.07288
    91    C    7  py     Ryd( 3p)     0.00433       0.69973
    92    C    7  pz     Val( 2p)     1.20291      -0.07331
    93    C    7  pz     Ryd( 3p)     0.00308       0.74156
    94    C    7  dxy    Ryd( 3d)     0.00072       2.27410
    95    C    7  dxz    Ryd( 3d)     0.00047       2.13321
    96    C    7  dyz    Ryd( 3d)     0.00041       2.17582
    97    C    7  dx2y2  Ryd( 3d)     0.00062       2.24763
    98    C    7  dz2    Ryd( 3d)     0.00091       2.45286

    99    C    8  S      Cor( 1S)     1.99888     -10.11001
   100    C    8  S      Val( 2S)     0.90788      -0.16939
   101    C    8  S      Ryd( 3S)     0.00319       0.92212
   102    C    8  px     Val( 2p)     0.75126      -0.04956
   103    C    8  px     Ryd( 3p)     0.00614       0.70817
   104    C    8  py     Val( 2p)     1.04526      -0.06814
   105    C    8  py     Ryd( 3p)     0.00319       0.62208
   106    C    8  pz     Val( 2p)     1.12859      -0.06710
   107    C    8  pz     Ryd( 3p)     0.00278       0.78269
   108    C    8  dxy    Ryd( 3d)     0.00160       2.19914
   109    C    8  dxz    Ryd( 3d)     0.00156       2.10340
   110    C    8  dyz    Ryd( 3d)     0.00064       2.09827
   111    C    8  dx2y2  Ryd( 3d)     0.00190       2.22479
   112    C    8  dz2    Ryd( 3d)     0.00160       2.45150

   113    O    9  S      Cor( 1S)     1.99973     -18.93046
   114    O    9  S      Val( 2S)     1.66512      -0.84146
   115    O    9  S      Ryd( 3S)     0.00123       1.44936
   116    O    9  px     Val( 2p)     1.49760      -0.27581
   117    O    9  px     Ryd( 3p)     0.00210       1.14991
   118    O    9  py     Val( 2p)     1.69283      -0.27312
   119    O    9  py     Ryd( 3p)     0.00208       1.21170
   120    O    9  pz     Val( 2p)     1.88251      -0.28387
   121    O    9  pz     Ryd( 3p)     0.00181       1.11657
   122    O    9  dxy    Ryd( 3d)     0.00089       3.06045
   123    O    9  dxz    Ryd( 3d)     0.00059       2.91559
   124    O    9  dyz    Ryd( 3d)     0.00089       2.93522
   125    O    9  dx2y2  Ryd( 3d)     0.00092       3.11521
   126    O    9  dz2    Ryd( 3d)     0.00082       2.91660

   127    C   10  S      Cor( 1S)     1.99907     -10.04724
   128    C   10  S      Val( 2S)     1.00992      -0.19285
   129    C   10  S      Ryd( 3S)     0.00137       0.99664
   130    C   10  px     Val( 2p)     1.06914      -0.05782
   131    C   10  px     Ryd( 3p)     0.00459       0.64682
   132    C   10  py     Val( 2p)     1.14436      -0.06671
   133    C   10  py     Ryd( 3p)     0.00462       0.69666
   134    C   10  pz     Val( 2p)     1.20239      -0.06698
   135    C   10  pz     Ryd( 3p)     0.00348       0.74402
   136    C   10  dxy    Ryd( 3d)     0.00074       2.28501
   137    C   10  dxz    Ryd( 3d)     0.00046       2.14464
   138    C   10  dyz    Ryd( 3d)     0.00039       2.18400
   139    C   10  dx2y2  Ryd( 3d)     0.00062       2.25019
   140    C   10  dz2    Ryd( 3d)     0.00091       2.45652

   141    C   11  S      Cor( 1S)     1.99910     -10.04955
   142    C   11  S      Val( 2S)     0.99484      -0.18754
   143    C   11  S      Ryd( 3S)     0.00126       1.01230
   144    C   11  px     Val( 2p)     1.07594      -0.06498
   145    C   11  px     Ryd( 3p)     0.00320       0.73731
   146    C   11  py     Val( 2p)     1.14675      -0.06391
   147    C   11  py     Ryd( 3p)     0.00425       0.69606
   148    C   11  pz     Val( 2p)     1.19808      -0.06934
   149    C   11  pz     Ryd( 3p)     0.00302       0.75826
   150    C   11  dxy    Ryd( 3d)     0.00071       2.26753
   151    C   11  dxz    Ryd( 3d)     0.00042       2.14316
   152    C   11  dyz    Ryd( 3d)     0.00039       2.19476
   153    C   11  dx2y2  Ryd( 3d)     0.00069       2.29666
   154    C   11  dz2    Ryd( 3d)     0.00096       2.46552

   155    H   12  S      Val( 1S)     0.78225       0.07681
   156    H   12  S      Ryd( 2S)     0.00128       0.41344
   157    H   12  px     Ryd( 2p)     0.00028       1.89773
   158    H   12  py     Ryd( 2p)     0.00050       2.18573
   159    H   12  pz     Ryd( 2p)     0.00024       1.91897

   160    H   13  S      Val( 1S)     0.77902       0.07506
   161    H   13  S      Ryd( 2S)     0.00151       0.37914
   162    H   13  px     Ryd( 2p)     0.00067       2.37226
   163    H   13  py     Ryd( 2p)     0.00021       1.82883
   164    H   13  pz     Ryd( 2p)     0.00013       1.79172

   165    H   14  S      Val( 1S)     0.78309       0.07601
   166    H   14  S      Ryd( 2S)     0.00128       0.41273
   167    H   14  px     Ryd( 2p)     0.00028       1.89721
   168    H   14  py     Ryd( 2p)     0.00051       2.19086
   169    H   14  pz     Ryd( 2p)     0.00024       1.91299

   170    H   15  S      Val( 1S)     0.78212       0.07472
   171    H   15  S      Ryd( 2S)     0.00151       0.38379
   172    H   15  px     Ryd( 2p)     0.00021       1.83882
   173    H   15  py     Ryd( 2p)     0.00015       1.79872
   174    H   15  pz     Ryd( 2p)     0.00066       2.35587

   175    H   16  S      Val( 1S)     0.77993       0.07599
   176    H   16  S      Ryd( 2S)     0.00151       0.38190
   177    H   16  px     Ryd( 2p)     0.00068       2.38639
   178    H   16  py     Ryd( 2p)     0.00014       1.79408
   179    H   16  pz     Ryd( 2p)     0.00019       1.81968

   180    H   17  S      Val( 1S)     0.78222       0.07791
   181    H   17  S      Ryd( 2S)     0.00125       0.41539
   182    H   17  px     Ryd( 2p)     0.00025       1.87535
   183    H   17  py     Ryd( 2p)     0.00052       2.22970
   184    H   17  pz     Ryd( 2p)     0.00026       1.91064

   185    H   18  S      Val( 1S)     0.78307       0.07675
   186    H   18  S      Ryd( 2S)     0.00126       0.41456
   187    H   18  px     Ryd( 2p)     0.00026       1.87567
   188    H   18  py     Ryd( 2p)     0.00053       2.23351
   189    H   18  pz     Ryd( 2p)     0.00026       1.90390

   190    H   19  S      Val( 1S)     0.78227       0.07421
   191    H   19  S      Ryd( 2S)     0.00151       0.38323
   192    H   19  px     Ryd( 2p)     0.00021       1.83792
   193    H   19  py     Ryd( 2p)     0.00015       1.79718
   194    H   19  pz     Ryd( 2p)     0.00067       2.35660

   195    H   20  S      Val( 1S)     0.77975       0.07574
   196    H   20  S      Ryd( 2S)     0.00151       0.38153
   197    H   20  px     Ryd( 2p)     0.00068       2.38610
   198    H   20  py     Ryd( 2p)     0.00014       1.79418
   199    H   20  pz     Ryd( 2p)     0.00019       1.81895

   200    H   21  S      Val( 1S)     0.77325       0.08306
   201    H   21  S      Ryd( 2S)     0.00366       0.42784
   202    H   21  px     Ryd( 2p)     0.00010       1.99549
   203    H   21  py     Ryd( 2p)     0.00014       1.91304
   204    H   21  pz     Ryd( 2p)     0.00070       2.39165

   205    H   22  S      Val( 1S)     0.77019       0.08677
   206    H   22  S      Ryd( 2S)     0.00212       0.42139
   207    H   22  px     Ryd( 2p)     0.00025       1.97738
   208    H   22  py     Ryd( 2p)     0.00052       2.23167
   209    H   22  pz     Ryd( 2p)     0.00024       1.93619

   210    H   23  S      Val( 1S)     0.78519       0.07263
   211    H   23  S      Ryd( 2S)     0.00276       0.43286
   212    H   23  px     Ryd( 2p)     0.00017       1.89131
   213    H   23  py     Ryd( 2p)     0.00017       1.87166
   214    H   23  pz     Ryd( 2p)     0.00068       2.39087

   215    H   24  S      Val( 1S)     0.77853       0.07689
   216    H   24  S      Ryd( 2S)     0.00434       0.38510
   217    H   24  px     Ryd( 2p)     0.00014       1.85342
   218    H   24  py     Ryd( 2p)     0.00016       1.86834
   219    H   24  pz     Ryd( 2p)     0.00070       2.37958

   220    H   25  S      Val( 1S)     0.78196       0.07112
   221    H   25  S      Ryd( 2S)     0.00302       0.36139
   222    H   25  px     Ryd( 2p)     0.00026       1.95213
   223    H   25  py     Ryd( 2p)     0.00054       2.19257
   224    H   25  pz     Ryd( 2p)     0.00024       1.92132

   225    H   26  S      Val( 1S)     0.81861       0.06597
   226    H   26  S      Ryd( 2S)     0.00359       0.37947
   227    H   26  px     Ryd( 2p)     0.00007       1.95361
   228    H   26  py     Ryd( 2p)     0.00020       1.82135
   229    H   26  pz     Ryd( 2p)     0.00077       2.36477

   230    H   27  S      Val( 1S)     0.54319       0.10689
   231    H   27  S      Ryd( 2S)     0.00175       0.42327
   232    H   27  px     Ryd( 2p)     0.00136       1.94950
   233    H   27  py     Ryd( 2p)     0.00190       2.22168
   234    H   27  pz     Ryd( 2p)     0.00155       1.76856

   235    H   28  S      Val( 1S)     0.77881       0.08182
   236    H   28  S      Ryd( 2S)     0.00382       0.39238
   237    H   28  px     Ryd( 2p)     0.00016       1.88214
   238    H   28  py     Ryd( 2p)     0.00017       1.87362
   239    H   28  pz     Ryd( 2p)     0.00069       2.38671

   240    H   29  S      Val( 1S)     0.76652       0.09350
   241    H   29  S      Ryd( 2S)     0.00292       0.36775
   242    H   29  px     Ryd( 2p)     0.00028       1.98364
   243    H   29  py     Ryd( 2p)     0.00050       2.20824
   244    H   29  pz     Ryd( 2p)     0.00023       1.93729

   245    H   30  S      Val( 1S)     0.78567       0.07490
   246    H   30  S      Ryd( 2S)     0.00274       0.43545
   247    H   30  px     Ryd( 2p)     0.00016       1.89508
   248    H   30  py     Ryd( 2p)     0.00017       1.87267
   249    H   30  pz     Ryd( 2p)     0.00068       2.39325

   250    H   31  S      Val( 1S)     0.76991       0.08949
   251    H   31  S      Ryd( 2S)     0.00201       0.42434
   252    H   31  px     Ryd( 2p)     0.00026       1.98278
   253    H   31  py     Ryd( 2p)     0.00052       2.23448
   254    H   31  pz     Ryd( 2p)     0.00024       1.93654

 WARNING:  1 low occupancy (<1.9990e) core orbital  found on  C    2
           1 low occupancy (<1.9990e) core orbital  found on  C    5
           1 low occupancy (<1.9990e) core orbital  found on  C    8


 Summary of Natural Population Analysis:                  
                                                          
                                       Natural Population 
                Natural  -----------------------------------------------
    Atom  No    Charge         Core      Valence    Rydberg      Total
 -----------------------------------------------------------------------
      C    1   -0.63000      1.99918     4.61770    0.01312     6.63000
      C    2   -0.05890      1.99887     4.04366    0.01637     6.05890
      C    3   -0.62580      1.99918     4.61354    0.01307     6.62580
      C    4   -0.62576      1.99918     4.61351    0.01307     6.62576
      C    5   -0.24596      1.99897     4.22742    0.01958     6.24596
      C    6   -0.42916      1.99910     4.41507    0.01499     6.42916
      C    7   -0.45407      1.99907     4.43859    0.01642     6.45407
      C    8    0.14552      1.99888     3.83299    0.02261     5.85448
      O    9   -0.74912      1.99973     6.73806    0.01133     8.74912
      C   10   -0.44206      1.99907     4.42580    0.01719     6.44206
      C   11   -0.42960      1.99910     4.41561    0.01490     6.42960
      H   12    0.21545      0.00000     0.78225    0.00230     0.78455
      H   13    0.21845      0.00000     0.77902    0.00253     0.78155
      H   14    0.21460      0.00000     0.78309    0.00231     0.78540
      H   15    0.21535      0.00000     0.78212    0.00253     0.78465
      H   16    0.21754      0.00000     0.77993    0.00253     0.78246
      H   17    0.21549      0.00000     0.78222    0.00229     0.78451
      H   18    0.21463      0.00000     0.78307    0.00230     0.78537
      H   19    0.21520      0.00000     0.78227    0.00253     0.78480
      H   20    0.21772      0.00000     0.77975    0.00253     0.78228
      H   21    0.22214      0.00000     0.77325    0.00460     0.77786
      H   22    0.22667      0.00000     0.77019    0.00313     0.77333
      H   23    0.21103      0.00000     0.78519    0.00378     0.78897
      H   24    0.21612      0.00000     0.77853    0.00534     0.78388
      H   25    0.21398      0.00000     0.78196    0.00406     0.78602
      H   26    0.17677      0.00000     0.81861    0.00463     0.82323
      H   27    0.45025      0.00000     0.54319    0.00656     0.54975
      H   28    0.21635      0.00000     0.77881    0.00484     0.78365
      H   29    0.22955      0.00000     0.76652    0.00393     0.77045
      H   30    0.21058      0.00000     0.78567    0.00375     0.78942
      H   31    0.22706      0.00000     0.76991    0.00303     0.77294
 =======================================================================
   * Total *    0.00000     21.99034    65.76751    0.24215    88.00000

                                 Natural Population      
 --------------------------------------------------------
   Core                      21.99034 ( 99.9561% of  22)
   Valence                   65.76751 ( 99.6477% of  66)
   Natural Minimal Basis     87.75785 ( 99.7248% of  88)
   Natural Rydberg Basis      0.24215 (  0.2752% of  88)
 --------------------------------------------------------

    Atom  No          Natural Electron Configuration
 ----------------------------------------------------------------------------
      C    1      [core]2S( 1.07)2p( 3.55)3p( 0.01)
      C    2      [core]2S( 0.87)2p( 3.17)3p( 0.01)
      C    3      [core]2S( 1.07)2p( 3.54)3p( 0.01)
      C    4      [core]2S( 1.07)2p( 3.54)3p( 0.01)
      C    5      [core]2S( 0.92)2p( 3.30)3p( 0.01)
      C    6      [core]2S( 0.99)2p( 3.42)3p( 0.01)
      C    7      [core]2S( 1.01)2p( 3.42)3p( 0.01)
      C    8      [core]2S( 0.91)2p( 2.93)3p( 0.01)3d( 0.01)
      O    9      [core]2S( 1.67)2p( 5.07)3p( 0.01)
      C   10      [core]2S( 1.01)2p( 3.42)3p( 0.01)
      C   11      [core]2S( 0.99)2p( 3.42)3p( 0.01)
      H   12            1S( 0.78)
      H   13            1S( 0.78)
      H   14            1S( 0.78)
      H   15            1S( 0.78)
      H   16            1S( 0.78)
      H   17            1S( 0.78)
      H   18            1S( 0.78)
      H   19            1S( 0.78)
      H   20            1S( 0.78)
      H   21            1S( 0.77)
      H   22            1S( 0.77)
      H   23            1S( 0.79)
      H   24            1S( 0.78)
      H   25            1S( 0.78)
      H   26            1S( 0.82)
      H   27            1S( 0.54)
      H   28            1S( 0.78)
      H   29            1S( 0.77)
      H   30            1S( 0.79)
      H   31            1S( 0.77)


 NATURAL BOND ORBITAL ANALYSIS:

                       Occupancies       Lewis Structure    Low   High
           Occ.    -------------------  -----------------   occ   occ
  Cycle   Thresh.   Lewis   Non-Lewis     CR  BD  3C  LP    (L)   (NL)   Dev
 =============================================================================
   1(1)    1.90    87.28253   0.71747     11  31   0   2     0      0    0.03
 -----------------------------------------------------------------------------

 Structure accepted: No low occupancy Lewis orbitals

 WARNING:  1 low occupancy (<1.9990e) core orbital  found on  C    2
           1 low occupancy (<1.9990e) core orbital  found on  C    5
           1 low occupancy (<1.9990e) core orbital  found on  C    8

 --------------------------------------------------------
   Core                     21.99035 ( 99.956% of  22)
   Valence Lewis            65.29218 ( 98.928% of  66)
  ==================       ============================
   Total Lewis              87.28253 ( 99.185% of  88)
  -----------------------------------------------------
   Valence non-Lewis         0.53718 (  0.610% of  88)
   Rydberg non-Lewis         0.18030 (  0.205% of  88)
  ==================       ============================
   Total non-Lewis           0.71747 (  0.815% of  88)
 --------------------------------------------------------


       (Occupancy)   Bond orbital/ Coefficients/ Hybrids
 ---------------------------------------------------------------------------------
     1. (1.97074) BD ( 1) C   1 - C   2  
                ( 49.16%)   0.7011* C   1 s( 30.64%)p 2.26( 69.32%)d 0.00(  0.04%)
                                            0.0006  0.5535 -0.0092 -0.1795  0.0066
                                            0.0048 -0.0000 -0.8129  0.0067 -0.0000
                                            0.0069 -0.0002  0.0010  0.0186
                ( 50.84%)   0.7130* C   2 s( 24.76%)p 3.04( 75.19%)d 0.00(  0.05%)
                                           -0.0000  0.4976  0.0024  0.1625  0.0063
                                           -0.0053  0.0000  0.8517  0.0051 -0.0000
                                            0.0082 -0.0002  0.0006  0.0205
     2. (1.98827) BD ( 1) C   1 - H  12  
                ( 60.84%)   0.7800* C   1 s( 23.20%)p 3.31( 76.76%)d 0.00(  0.04%)
                                           -0.0001  0.4816  0.0032 -0.3278  0.0089
                                            0.7043 -0.0051  0.4045  0.0184 -0.0103
                                           -0.0065  0.0134 -0.0090 -0.0042
                ( 39.16%)   0.6258* H  12 s( 99.92%)p 0.00(  0.08%)
                                            0.9996 -0.0009  0.0098 -0.0221 -0.0136
     3. (1.98784) BD ( 1) C   1 - H  13  
                ( 60.99%)   0.7810* C   1 s( 22.90%)p 3.37( 77.06%)d 0.00(  0.04%)
                                           -0.0000  0.4785  0.0045  0.8673 -0.0038
                                           -0.0008 -0.0001  0.1341  0.0192 -0.0000
                                            0.0054 -0.0000  0.0171 -0.0102
                ( 39.01%)   0.6246* H  13 s( 99.92%)p 0.00(  0.08%)
                                            0.9996 -0.0011 -0.0276  0.0000 -0.0049
     4. (1.98829) BD ( 1) C   1 - H  14  
                ( 60.80%)   0.7797* C   1 s( 23.17%)p 3.31( 76.78%)d 0.00(  0.04%)
                                            0.0001 -0.4814 -0.0032  0.3277 -0.0089
                                            0.7094 -0.0048 -0.3959 -0.0186 -0.0104
                                            0.0063  0.0132  0.0092  0.0045
                ( 39.20%)   0.6261* H  14 s( 99.92%)p 0.00(  0.08%)
                                           -0.9996  0.0009 -0.0097 -0.0222  0.0133
     5. (1.97032) BD ( 1) C   2 - C   3  
                ( 51.00%)   0.7141* C   2 s( 24.64%)p 3.06( 75.31%)d 0.00(  0.05%)
                                            0.0001  0.4964  0.0015  0.3557  0.0065
                                            0.7083 -0.0022 -0.3534  0.0000  0.0135
                                           -0.0069 -0.0125 -0.0090 -0.0055
                ( 49.00%)   0.7000* C   3 s( 30.71%)p 2.26( 69.26%)d 0.00(  0.04%)
                                            0.0006  0.5541 -0.0090 -0.3590  0.0085
                                           -0.6679  0.0042  0.3428 -0.0014  0.0117
                                           -0.0060 -0.0115 -0.0079 -0.0049
     6. (1.97045) BD ( 1) C   2 - C   4  
                ( 50.97%)   0.7139* C   2 s( 24.63%)p 3.06( 75.32%)d 0.00(  0.05%)
                                            0.0001  0.4963  0.0016  0.3532  0.0065
                                           -0.7054  0.0022 -0.3616 -0.0000 -0.0134
                                           -0.0071  0.0127 -0.0090 -0.0053
                ( 49.03%)   0.7002* C   4 s( 30.72%)p 2.25( 69.24%)d 0.00(  0.04%)
                                            0.0006  0.5542 -0.0091 -0.3567  0.0085
                                            0.6649 -0.0043  0.3506 -0.0015 -0.0116
                                           -0.0061  0.0117 -0.0078 -0.0046
     7. (1.95845) BD ( 1) C   2 - C   5  
                ( 49.99%)   0.7071* C   2 s( 25.95%)p 2.85( 74.01%)d 0.00(  0.04%)
                                            0.0002  0.5094 -0.0037 -0.8495  0.0074
                                            0.0022  0.0001 -0.1353 -0.0090 -0.0001
                                            0.0059 -0.0000  0.0176 -0.0096
                ( 50.01%)   0.7072* C   5 s( 28.05%)p 2.56( 71.91%)d 0.00(  0.04%)
                                            0.0004  0.5296  0.0039  0.8275 -0.0124
                                           -0.0025  0.0002  0.1846 -0.0130 -0.0002
                                            0.0072 -0.0001  0.0168 -0.0086
     8. (1.98869) BD ( 1) C   3 - H  15  
                ( 60.86%)   0.7801* C   3 s( 22.90%)p 3.37( 77.06%)d 0.00(  0.04%)
                                            0.0001 -0.4785 -0.0026  0.1933 -0.0128
                                           -0.0627 -0.0163  0.8537  0.0032  0.0014
                                           -0.0076  0.0022 -0.0011 -0.0191
                ( 39.14%)   0.6257* H  15 s( 99.92%)p 0.00(  0.08%)
                                           -0.9996  0.0012 -0.0055  0.0028 -0.0273
     9. (1.98833) BD ( 1) C   3 - H  16  
                ( 60.95%)   0.7807* C   3 s( 22.96%)p 3.35( 77.00%)d 0.00(  0.04%)
                                           -0.0000  0.4792  0.0049  0.8738  0.0002
                                           -0.0373  0.0183  0.0682 -0.0093 -0.0015
                                            0.0030  0.0006  0.0180 -0.0098
                ( 39.05%)   0.6249* H  16 s( 99.92%)p 0.00(  0.08%)
                                            0.9996 -0.0011 -0.0279  0.0009 -0.0018
    10. (1.98833) BD ( 1) C   3 - H  17  
                ( 60.85%)   0.7800* C   3 s( 23.34%)p 3.28( 76.62%)d 0.00(  0.04%)
                                           -0.0000  0.4831  0.0031 -0.2636  0.0149
                                            0.7401  0.0118  0.3852 -0.0114 -0.0094
                                           -0.0040  0.0135 -0.0110 -0.0042
                ( 39.15%)   0.6257* H  17 s( 99.92%)p 0.00(  0.08%)
                                            0.9996 -0.0009  0.0073 -0.0239 -0.0118
    11. (1.98835) BD ( 1) C   4 - H  18  
                ( 60.81%)   0.7798* C   4 s( 23.32%)p 3.29( 76.64%)d 0.00(  0.04%)
                                            0.0000 -0.4829 -0.0031  0.2673 -0.0149
                                            0.7440  0.0118 -0.3755  0.0115 -0.0096
                                            0.0040  0.0133  0.0112  0.0045
                ( 39.19%)   0.6260* H  18 s( 99.92%)p 0.00(  0.08%)
                                           -0.9996  0.0009 -0.0074 -0.0240  0.0115
    12. (1.98872) BD ( 1) C   4 - H  19  
                ( 60.85%)   0.7801* C   4 s( 22.90%)p 3.37( 77.06%)d 0.00(  0.04%)
                                            0.0001 -0.4785 -0.0026  0.1923 -0.0127
                                            0.0513  0.0163  0.8547  0.0034 -0.0013
                                           -0.0076 -0.0018 -0.0011 -0.0192
                ( 39.15%)   0.6257* H  19 s( 99.92%)p 0.00(  0.08%)
                                           -0.9996  0.0013 -0.0054 -0.0024 -0.0273
    13. (1.98835) BD ( 1) C   4 - H  20  
                ( 60.96%)   0.7807* C   4 s( 22.96%)p 3.35( 76.99%)d 0.00(  0.04%)
                                           -0.0000  0.4792  0.0050  0.8738  0.0001
                                            0.0326 -0.0181  0.0699 -0.0095  0.0012
                                            0.0030 -0.0006  0.0180 -0.0098
                ( 39.04%)   0.6249* H  20 s( 99.92%)p 0.00(  0.08%)
                                            0.9996 -0.0011 -0.0279 -0.0007 -0.0019
    14. (1.97275) BD ( 1) C   5 - C   6  
                ( 50.36%)   0.7096* C   5 s( 26.06%)p 2.84( 73.89%)d 0.00(  0.05%)
                                            0.0001  0.5105  0.0061 -0.3932  0.0079
                                           -0.7074 -0.0118  0.2890 -0.0078  0.0151
                                           -0.0068 -0.0098 -0.0074 -0.0074
                ( 49.64%)   0.7046* C   6 s( 28.28%)p 2.53( 71.68%)d 0.00(  0.04%)
                                            0.0003  0.5318 -0.0057  0.4152  0.0051
                                            0.6841 -0.0103 -0.2760 -0.0082  0.0131
                                           -0.0050 -0.0098 -0.0084 -0.0072
    15. (1.97295) BD ( 1) C   5 - C  11  
                ( 50.52%)   0.7108* C   5 s( 26.17%)p 2.82( 73.79%)d 0.00(  0.05%)
                                            0.0001  0.5115  0.0058 -0.3907  0.0081
                                            0.7061  0.0115  0.2939 -0.0080 -0.0150
                                           -0.0069  0.0099 -0.0073 -0.0072
                ( 49.48%)   0.7034* C  11 s( 28.20%)p 2.55( 71.76%)d 0.00(  0.04%)
                                            0.0003  0.5310 -0.0049  0.4124  0.0054
                                           -0.6846  0.0097 -0.2805 -0.0085 -0.0131
                                           -0.0051  0.0099 -0.0085 -0.0072
    16. (1.96657) BD ( 1) C   5 - H  21  
                ( 61.41%)   0.7836* C   5 s( 19.72%)p 4.07( 80.24%)d 0.00(  0.05%)
                                            0.0004 -0.4439  0.0099  0.0850 -0.0012
                                           -0.0029 -0.0003  0.8917 -0.0011 -0.0000
                                           -0.0051  0.0000 -0.0001 -0.0216
                ( 38.59%)   0.6212* H  21 s( 99.92%)p 0.00(  0.08%)
                                           -0.9996  0.0061 -0.0008  0.0002 -0.0288
    17. (1.97692) BD ( 1) C   6 - C   7  
                ( 50.04%)   0.7074* C   6 s( 27.64%)p 2.62( 72.32%)d 0.00(  0.05%)
                                            0.0003  0.5257  0.0070 -0.8220 -0.0008
                                            0.0031 -0.0327 -0.2155 -0.0024 -0.0015
                                            0.0090 -0.0002  0.0173 -0.0087
                ( 49.96%)   0.7068* C   7 s( 28.21%)p 2.54( 71.75%)d 0.00(  0.04%)
                                            0.0002  0.5311  0.0034  0.8186  0.0028
                                           -0.0173 -0.0319  0.2144  0.0027  0.0015
                                            0.0098  0.0006  0.0161 -0.0080
    18. (1.97865) BD ( 1) C   6 - H  22  
                ( 61.45%)   0.7839* C   6 s( 22.52%)p 3.44( 77.44%)d 0.00(  0.04%)
                                            0.0001 -0.4745 -0.0057 -0.3828  0.0087
                                            0.7274  0.0020  0.3137 -0.0146  0.0126
                                            0.0051 -0.0108  0.0096  0.0056
                ( 38.55%)   0.6209* H  22 s( 99.92%)p 0.00(  0.08%)
                                           -0.9996  0.0021  0.0122 -0.0238 -0.0090
    19. (1.97729) BD ( 1) C   6 - H  23  
                ( 60.83%)   0.7799* C   6 s( 21.46%)p 3.66( 78.49%)d 0.00(  0.05%)
                                           -0.0002  0.4632 -0.0060  0.0654  0.0044
                                           -0.0440 -0.0222  0.8822  0.0014 -0.0006
                                            0.0017 -0.0007 -0.0001  0.0213
                ( 39.17%)   0.6259* H  23 s( 99.92%)p 0.00(  0.08%)
                                            0.9996 -0.0042 -0.0033  0.0036 -0.0278
    20. (1.97872) BD ( 1) C   7 - C   8  
                ( 50.83%)   0.7130* C   7 s( 27.98%)p 2.57( 71.98%)d 0.00(  0.04%)
                                           -0.0003 -0.5289 -0.0003  0.4036  0.0311
                                           -0.6887  0.0134 -0.2854 -0.0035  0.0134
                                            0.0059 -0.0105  0.0085  0.0072
                ( 49.17%)   0.7012* C   8 s( 28.83%)p 2.47( 71.12%)d 0.00(  0.05%)
                                           -0.0003 -0.5369  0.0042 -0.3563  0.0212
                                            0.7096  0.0100  0.2832 -0.0054  0.0140
                                            0.0073 -0.0105  0.0092  0.0077
    21. (1.97657) BD ( 1) C   7 - H  24  
                ( 61.17%)   0.7821* C   7 s( 21.72%)p 3.60( 78.23%)d 0.00(  0.04%)
                                            0.0002 -0.4660  0.0061  0.0731  0.0103
                                            0.0366  0.0211  0.8804 -0.0032 -0.0004
                                           -0.0028  0.0004 -0.0003 -0.0207
                ( 38.83%)   0.6232* H  24 s( 99.92%)p 0.00(  0.08%)
                                           -0.9996  0.0058 -0.0049 -0.0025 -0.0283
    22. (1.97832) BD ( 1) C   7 - H  25  
                ( 60.86%)   0.7801* C   7 s( 21.96%)p 3.55( 77.99%)d 0.00(  0.04%)
                                           -0.0001  0.4686  0.0054 -0.4005  0.0076
                                           -0.7228  0.0025  0.3109 -0.0181  0.0134
                                           -0.0063 -0.0111 -0.0078 -0.0057
                ( 39.14%)   0.6256* H  25 s( 99.92%)p 0.00(  0.08%)
                                            0.9996 -0.0029  0.0125  0.0240 -0.0084
    23. (1.99199) BD ( 1) C   8 - O   9  
                ( 32.10%)   0.5666* C   8 s( 20.14%)p 3.95( 79.58%)d 0.01(  0.28%)
                                            0.0000  0.4468  0.0426 -0.8517 -0.0308
                                            0.0152  0.0126 -0.2628 -0.0004 -0.0012
                                            0.0267 -0.0004  0.0417 -0.0190
                ( 67.90%)   0.8240* O   9 s( 34.28%)p 1.91( 65.65%)d 0.00(  0.07%)
                                           -0.0001  0.5855  0.0006  0.7588 -0.0015
                                           -0.0515  0.0050  0.2795 -0.0004 -0.0094
                                            0.0162 -0.0076  0.0141 -0.0076
    24. (1.97267) BD ( 1) C   8 - C  10  
                ( 49.81%)   0.7058* C   8 s( 28.47%)p 2.51( 71.48%)d 0.00(  0.05%)
                                            0.0001  0.5336  0.0016  0.3780 -0.0328
                                            0.7038  0.0094 -0.2745  0.0047  0.0141
                                           -0.0069 -0.0109 -0.0090 -0.0067
                ( 50.19%)   0.7084* C  10 s( 27.75%)p 2.60( 72.20%)d 0.00(  0.05%)
                                            0.0004  0.5268  0.0027 -0.4046 -0.0307
                                           -0.6920  0.0118  0.2800  0.0055  0.0138
                                           -0.0054 -0.0103 -0.0092 -0.0075
    25. (1.97527) BD ( 1) C   8 - H  26  
                ( 59.74%)   0.7729* C   8 s( 22.49%)p 3.44( 77.46%)d 0.00(  0.05%)
                                           -0.0002  0.4739 -0.0181 -0.0236 -0.0181
                                           -0.0042  0.0048  0.8795 -0.0100  0.0008
                                            0.0016 -0.0006 -0.0015  0.0231
                ( 40.26%)   0.6345* H  26 s( 99.92%)p 0.00(  0.08%)
                                            0.9995 -0.0082  0.0009 -0.0009 -0.0291
    26. (1.98819) BD ( 1) O   9 - H  27  
                ( 72.85%)   0.8535* O   9 s( 19.46%)p 4.14( 80.46%)d 0.00(  0.08%)
                                           -0.0002 -0.4407 -0.0189  0.4761  0.0341
                                            0.7212  0.0192 -0.2372  0.0002 -0.0107
                                            0.0054  0.0171  0.0185  0.0071
                ( 27.15%)   0.5210* H  27 s( 99.62%)p 0.00(  0.38%)
                                           -0.9981  0.0043 -0.0337 -0.0490  0.0156
    27. (1.97684) BD ( 1) C  10 - C  11  
                ( 49.69%)   0.7049* C  10 s( 28.01%)p 2.57( 71.95%)d 0.00(  0.04%)
                                            0.0002  0.5292  0.0033  0.8203  0.0043
                                            0.0096  0.0327  0.2130  0.0027 -0.0026
                                            0.0097 -0.0011  0.0162 -0.0081
                ( 50.31%)   0.7093* C  11 s( 27.79%)p 2.60( 72.17%)d 0.00(  0.05%)
                                            0.0003  0.5271  0.0053 -0.8213  0.0004
                                            0.0022  0.0336 -0.2145 -0.0015  0.0013
                                            0.0091  0.0002  0.0171 -0.0087
    28. (1.97582) BD ( 1) C  10 - H  28  
                ( 61.14%)   0.7819* C  10 s( 21.66%)p 3.62( 78.30%)d 0.00(  0.04%)
                                            0.0002 -0.4653  0.0074  0.0727  0.0113
                                           -0.0411 -0.0230  0.8805 -0.0048  0.0001
                                           -0.0026 -0.0009 -0.0003 -0.0208
                ( 38.86%)   0.6234* H  28 s( 99.92%)p 0.00(  0.08%)
                                           -0.9996  0.0056 -0.0053  0.0033 -0.0281
    29. (1.97754) BD ( 1) C  10 - H  29  
                ( 61.61%)   0.7849* C  10 s( 22.46%)p 3.45( 77.50%)d 0.00(  0.04%)
                                           -0.0001  0.4739  0.0053 -0.3959  0.0031
                                            0.7196 -0.0050  0.3162 -0.0193 -0.0129
                                           -0.0062  0.0110 -0.0072 -0.0053
                ( 38.39%)   0.6196* H  29 s( 99.92%)p 0.00(  0.08%)
                                            0.9996 -0.0032  0.0146 -0.0233 -0.0086
    30. (1.97733) BD ( 1) C  11 - H  30  
                ( 60.81%)   0.7798* C  11 s( 21.46%)p 3.66( 78.50%)d 0.00(  0.05%)
                                           -0.0002  0.4632 -0.0057  0.0676  0.0039
                                            0.0386  0.0226  0.8823  0.0018  0.0005
                                            0.0020  0.0004 -0.0001  0.0213
                ( 39.19%)   0.6260* H  30 s( 99.92%)p 0.00(  0.08%)
                                            0.9996 -0.0041 -0.0032 -0.0036 -0.0277
    31. (1.97839) BD ( 1) C  11 - H  31  
                ( 61.46%)   0.7839* C  11 s( 22.45%)p 3.45( 77.51%)d 0.00(  0.04%)
                                           -0.0001  0.4738  0.0060  0.3870 -0.0091
                                            0.7272  0.0023 -0.3101  0.0146  0.0128
                                           -0.0052 -0.0107 -0.0093 -0.0057
                ( 38.54%)   0.6208* H  31 s( 99.92%)p 0.00(  0.08%)
                                            0.9996 -0.0019 -0.0121 -0.0239  0.0088
    32. (1.99918) CR ( 1) C   1           s(100.00%)p 0.00(  0.00%)
                                            1.0000 -0.0002  0.0000  0.0001 -0.0000
                                           -0.0000  0.0000  0.0005 -0.0000  0.0000
                                           -0.0000  0.0000 -0.0000 -0.0000
    33. (1.99887) CR ( 1) C   2           s(100.00%)p 0.00(  0.00%)
                                            1.0000 -0.0002  0.0000  0.0001 -0.0000
                                            0.0000 -0.0000  0.0001  0.0000  0.0000
                                           -0.0000 -0.0000 -0.0000  0.0000
    34. (1.99919) CR ( 1) C   3           s(100.00%)p 0.00(  0.00%)
                                            1.0000 -0.0003  0.0000  0.0002 -0.0000
                                            0.0004 -0.0000 -0.0002 -0.0000 -0.0000
                                            0.0000  0.0000  0.0000  0.0000
    35. (1.99919) CR ( 1) C   4           s(100.00%)p 0.00(  0.00%)
                                            1.0000 -0.0003  0.0000  0.0002 -0.0000
                                           -0.0004  0.0000 -0.0002 -0.0000  0.0000
                                            0.0000 -0.0000  0.0000  0.0000
    36. (1.99896) CR ( 1) C   5           s(100.00%)p 0.00(  0.00%)
                                            1.0000 -0.0002 -0.0000 -0.0003  0.0000
                                            0.0000  0.0000 -0.0004  0.0000  0.0000
                                            0.0000  0.0000 -0.0000  0.0000
    37. (1.99910) CR ( 1) C   6           s(100.00%)p 0.00(  0.00%)
                                            1.0000 -0.0002 -0.0000  0.0002 -0.0000
                                           -0.0003  0.0000  0.0003  0.0000 -0.0000
                                           -0.0000  0.0000 -0.0000  0.0000
    38. (1.99907) CR ( 1) C   7           s(100.00%)p 0.00(  0.00%)
                                            1.0000 -0.0002 -0.0000 -0.0001  0.0000
                                           -0.0003  0.0000 -0.0003 -0.0000  0.0000
                                           -0.0000 -0.0000 -0.0000  0.0000
    39. (1.99888) CR ( 1) C   8           s(100.00%)p 0.00(  0.00%)
                                            1.0000 -0.0001 -0.0000 -0.0001  0.0000
                                            0.0001  0.0000  0.0003 -0.0000  0.0000
                                            0.0000 -0.0000  0.0000  0.0000
    40. (1.99973) CR ( 1) O   9           s(100.00%)p 0.00(  0.00%)
                                            1.0000 -0.0001 -0.0000  0.0002  0.0000
                                            0.0001  0.0000 -0.0000  0.0000 -0.0000
                                            0.0000  0.0000  0.0000  0.0000
    41. (1.99907) CR ( 1) C  10           s(100.00%)p 0.00(  0.00%)
                                            1.0000 -0.0002 -0.0000 -0.0000  0.0000
                                            0.0004 -0.0000 -0.0003 -0.0000 -0.0000
                                            0.0000  0.0000  0.0000  0.0000
    42. (1.99910) CR ( 1) C  11           s(100.00%)p 0.00(  0.00%)
                                            1.0000 -0.0002 -0.0000  0.0002 -0.0000
                                            0.0003 -0.0000  0.0003  0.0000  0.0000
                                           -0.0000 -0.0000 -0.0000  0.0000
    43. (1.97855) LP ( 1) O   9           s( 46.26%)p 1.16( 53.71%)d 0.00(  0.03%)
                                            0.0001  0.6801 -0.0086 -0.3443  0.0023
                                            0.5126 -0.0058 -0.3947  0.0041  0.0124
                                           -0.0066  0.0104  0.0060 -0.0010
    44. (1.95571) LP ( 2) O   9           s(  0.00%)p 1.00( 99.94%)d 0.00(  0.05%)
                                            0.0000  0.0000  0.0067 -0.2788  0.0067
                                            0.4610 -0.0076  0.8420 -0.0128  0.0089
                                            0.0038 -0.0091  0.0053  0.0175
    45. (0.00362) RY*( 1) C   1           s(  0.26%)p99.99( 93.72%)d22.77(  6.02%)
                                           -0.0000  0.0050  0.0512 -0.0151 -0.9544
                                            0.0001  0.0090 -0.0002  0.1610 -0.0013
                                            0.2051 -0.0026  0.1065 -0.0821
    46. (0.00359) RY*( 2) C   1           s(  0.00%)p 1.00( 92.10%)d 0.09(  7.90%)
                                            0.0000  0.0001  0.0008 -0.0001 -0.0100
                                           -0.0122 -0.9595 -0.0001 -0.0045 -0.0148
                                            0.0020  0.2807  0.0026  0.0020
    47. (0.00206) RY*( 3) C   1           s( 68.96%)p 0.44( 30.55%)d 0.01(  0.49%)
                                           -0.0000  0.0175  0.8303 -0.0007 -0.0632
                                           -0.0000  0.0037 -0.0032 -0.5491  0.0005
                                           -0.0588 -0.0001 -0.0346 -0.0146
    48. (0.00018) RY*( 4) C   1           s( 30.16%)p 2.26( 68.17%)d 0.06(  1.66%)
                                           -0.0000 -0.0266  0.5486 -0.0045  0.1877
                                            0.0002 -0.0050 -0.0175  0.8039 -0.0001
                                            0.0491  0.0013  0.0186 -0.1177
    49. (0.00003) RY*( 5) C   1           s(  0.02%)p99.99(  6.11%)d99.99( 93.87%)
    50. (0.00002) RY*( 6) C   1           s(  0.67%)p 2.10(  1.41%)d99.99( 97.92%)
    51. (0.00001) RY*( 7) C   1           s(  0.00%)p 1.00(  7.92%)d11.63( 92.08%)
    52. (0.00001) RY*( 8) C   1           s(  0.01%)p 1.00(  0.05%)d99.99( 99.94%)
    53. (0.00001) RY*( 9) C   1           s(  0.00%)p 1.00(  0.04%)d99.99( 99.96%)
    54. (0.00527) RY*( 1) C   2           s(  0.00%)p 1.00( 95.94%)d 0.04(  4.06%)
                                           -0.0000 -0.0000  0.0016  0.0000 -0.0011
                                            0.0081  0.9794 -0.0000  0.0079 -0.1786
                                           -0.0018  0.0932 -0.0002  0.0007
    55. (0.00414) RY*( 2) C   2           s(  1.40%)p67.33( 94.50%)d 2.92(  4.10%)
                                           -0.0000  0.0035  0.1184 -0.0098 -0.1187
                                           -0.0001 -0.0081 -0.0005  0.9647  0.0013
                                           -0.1263  0.0016 -0.0517 -0.1495
    56. (0.00204) RY*( 3) C   2           s(  0.31%)p99.99( 94.31%)d17.06(  5.37%)
                                            0.0000 -0.0127  0.0547  0.0040  0.9617
                                            0.0001 -0.0001 -0.0020  0.1348 -0.0029
                                            0.1843 -0.0011  0.1304 -0.0524
    57. (0.00076) RY*( 4) C   2           s( 70.94%)p 0.03(  1.78%)d 0.38( 27.27%)
                                            0.0000  0.0001  0.8423  0.0072 -0.0901
                                           -0.0000 -0.0004 -0.0020 -0.0982  0.0023
                                           -0.0760  0.0009  0.5166 -0.0098
    58. (0.00056) RY*( 5) C   2           s(  0.00%)p 1.00(  0.10%)d99.99( 99.90%)
                                           -0.0000  0.0000  0.0006  0.0000 -0.0010
                                            0.0104 -0.0298  0.0002 -0.0006  0.3294
                                            0.0171  0.9435 -0.0019 -0.0018
    59. (0.00053) RY*( 6) C   2           s(  3.03%)p 0.76(  2.31%)d31.21( 94.66%)
                                            0.0000  0.0016  0.1742  0.0057 -0.1407
                                           -0.0002  0.0009  0.0074 -0.0562 -0.0105
                                            0.7050 -0.0110 -0.2274 -0.6305
    60. (0.00047) RY*( 7) C   2           s( 16.11%)p 0.03(  0.48%)d 5.18( 83.41%)
                                           -0.0000 -0.0004  0.4014 -0.0171  0.0262
                                            0.0002 -0.0011 -0.0160  0.0600 -0.0021
                                            0.2942 -0.0047 -0.5829  0.6386
    61. (0.00036) RY*( 8) C   2           s(  8.21%)p 0.82(  6.73%)d10.36( 85.06%)
                                           -0.0000 -0.0028  0.2865 -0.0137  0.1793
                                           -0.0001  0.0006  0.0193 -0.1859  0.0051
                                           -0.6001  0.0071 -0.5670 -0.4109
    62. (0.00026) RY*( 9) C   2           s(  0.00%)p 1.00(  4.03%)d23.84( 95.97%)
                                           -0.0000  0.0000  0.0006  0.0001 -0.0010
                                            0.0227 -0.1993  0.0002 -0.0016 -0.9269
                                           -0.0065  0.3171  0.0010  0.0026
    63. (0.00390) RY*( 1) C   3           s(  0.02%)p99.99( 93.47%)d99.99(  6.51%)
                                            0.0000 -0.0034  0.0139  0.0107  0.5938
                                            0.0018  0.0802  0.0080  0.7586 -0.0920
                                           -0.0088 -0.1334 -0.0503  0.1903
    64. (0.00350) RY*( 2) C   3           s(  0.58%)p99.99( 91.72%)d13.37(  7.70%)
                                            0.0000 -0.0019  0.0759  0.0119  0.6242
                                           -0.0071 -0.5928 -0.0062 -0.4195 -0.0924
                                            0.0664  0.0678 -0.2282 -0.0860
    65. (0.00176) RY*( 3) C   3           s( 71.03%)p 0.40( 28.75%)d 0.00(  0.22%)
                                           -0.0000  0.0176  0.8426 -0.0038 -0.2949
                                           -0.0017 -0.3747  0.0015  0.2452 -0.0313
                                            0.0104  0.0089  0.0023  0.0315
    66. (0.00017) RY*( 4) C   3           s( 27.21%)p 2.59( 70.37%)d 0.09(  2.42%)
                                           -0.0000 -0.0273  0.5210 -0.0092  0.3539
                                           -0.0157  0.6721  0.0077 -0.3555 -0.0819
                                            0.0207  0.0785  0.0987  0.0338
    67. (0.00003) RY*( 5) C   3           s(  1.14%)p 1.34(  1.53%)d85.50( 97.34%)
    68. (0.00001) RY*( 6) C   3           s(  0.00%)p 1.00(  0.25%)d99.99( 99.75%)
    69. (0.00001) RY*( 7) C   3           s(  0.02%)p99.99(  2.86%)d99.99( 97.12%)
    70. (0.00001) RY*( 8) C   3           s(  0.05%)p99.99(  6.88%)d99.99( 93.07%)
    71. (0.00001) RY*( 9) C   3           s(  0.04%)p99.99(  4.24%)d99.99( 95.72%)
    72. (0.00389) RY*( 1) C   4           s(  0.02%)p99.99( 93.47%)d99.99(  6.51%)
                                            0.0000 -0.0035  0.0142  0.0108  0.5991
                                           -0.0018 -0.0864  0.0080  0.7538  0.0932
                                           -0.0068  0.1297 -0.0500  0.1925
    73. (0.00350) RY*( 2) C   4           s(  0.56%)p99.99( 91.70%)d13.73(  7.73%)
                                            0.0000 -0.0019  0.0750  0.0118  0.6214
                                            0.0072  0.5959 -0.0060 -0.4191  0.0924
                                            0.0674 -0.0649 -0.2282 -0.0892
    74. (0.00176) RY*( 3) C   4           s( 71.04%)p 0.40( 28.75%)d 0.00(  0.21%)
                                           -0.0000  0.0176  0.8427 -0.0039 -0.2928
                                            0.0018  0.3733  0.0016  0.2498  0.0312
                                            0.0108 -0.0094  0.0018  0.0311
    75. (0.00017) RY*( 4) C   4           s( 27.22%)p 2.58( 70.34%)d 0.09(  2.44%)
                                           -0.0000 -0.0272  0.5210 -0.0091  0.3515
                                            0.0156 -0.6689  0.0078 -0.3634  0.0816
                                            0.0209 -0.0808  0.0986  0.0319
    76. (0.00003) RY*( 5) C   4           s(  1.14%)p 1.32(  1.52%)d85.02( 97.34%)
    77. (0.00001) RY*( 6) C   4           s(  0.00%)p 1.00(  0.24%)d99.99( 99.76%)
    78. (0.00001) RY*( 7) C   4           s(  0.02%)p99.99(  2.78%)d99.99( 97.20%)
    79. (0.00001) RY*( 8) C   4           s(  0.05%)p99.99(  6.91%)d99.99( 93.04%)
    80. (0.00001) RY*( 9) C   4           s(  0.03%)p99.99(  4.37%)d99.99( 95.59%)
    81. (0.00655) RY*( 1) C   5           s( 15.91%)p 4.98( 79.26%)d 0.30(  4.83%)
                                            0.0000 -0.0148  0.3986 -0.0049 -0.0465
                                            0.0001 -0.0044 -0.0179 -0.8889 -0.0003
                                           -0.0649  0.0022  0.0138 -0.2094
    82. (0.00395) RY*( 2) C   5           s(  0.01%)p99.99( 94.75%)d99.99(  5.24%)
                                           -0.0000 -0.0001  0.0113 -0.0005 -0.0112
                                           -0.0103  0.9733  0.0001  0.0010  0.1921
                                            0.0012 -0.1244  0.0051 -0.0026
    83. (0.00361) RY*( 3) C   5           s( 10.65%)p 7.80( 83.04%)d 0.59(  6.31%)
                                           -0.0000  0.0032  0.3263 -0.0195 -0.8905
                                            0.0004 -0.0149 -0.0009  0.1918 -0.0023
                                            0.1214  0.0011  0.2192 -0.0179
    84. (0.00166) RY*( 4) C   5           s( 73.07%)p 0.36( 26.10%)d 0.01(  0.83%)
                                            0.0000  0.0012  0.8548  0.0092  0.3790
                                            0.0002 -0.0054 -0.0067  0.3423 -0.0017
                                            0.0074 -0.0013 -0.0290  0.0861
    85. (0.00046) RY*( 5) C   5           s(  0.06%)p16.26(  1.03%)d99.99( 98.90%)
                                            0.0000  0.0016  0.0252  0.0069 -0.0896
                                            0.0004 -0.0011 -0.0057  0.0472  0.0089
                                            0.5320 -0.0031 -0.7650 -0.3474
    86. (0.00036) RY*( 6) C   5           s(  0.00%)p 1.00(  0.44%)d99.99( 99.56%)
                                            0.0000  0.0000  0.0010  0.0003  0.0003
                                            0.0081 -0.0659  0.0002 -0.0002  0.7561
                                           -0.0006  0.6510  0.0011  0.0103
    87. (0.00015) RY*( 7) C   5           s(  0.00%)p 1.00(  4.86%)d19.57( 95.14%)
                                           -0.0000 -0.0000  0.0008 -0.0002  0.0004
                                           -0.0274  0.2188  0.0001 -0.0005 -0.6252
                                            0.0141  0.7485 -0.0022  0.0031
    88. (0.00012) RY*( 8) C   5           s(  0.28%)p19.66(  5.57%)d99.99( 94.15%)
                                            0.0000  0.0010  0.0532  0.0146 -0.2189
                                           -0.0003  0.0032  0.0104 -0.0862 -0.0063
                                           -0.4653 -0.0017 -0.5832  0.6203
    89. (0.00003) RY*( 9) C   5           s(  0.02%)p99.99(  5.13%)d99.99( 94.85%)
    90. (0.00532) RY*( 1) C   6           s(  3.78%)p23.98( 90.56%)d 1.50(  5.66%)
                                           -0.0000  0.0191  0.1934 -0.0157 -0.3803
                                            0.0213  0.6057  0.0135  0.6271 -0.1232
                                           -0.0492  0.0676 -0.0945 -0.1597
    91. (0.00337) RY*( 2) C   6           s( 15.80%)p 5.03( 79.55%)d 0.29(  4.65%)
                                            0.0000 -0.0002  0.3975  0.0036  0.8197
                                            0.0002  0.0277  0.0013  0.3506  0.1056
                                            0.0191  0.0970  0.1193 -0.1063
    92. (0.00124) RY*( 3) C   6           s(  1.92%)p39.30( 75.61%)d11.68( 22.46%)
                                            0.0000 -0.0242  0.1366  0.0128 -0.3128
                                            0.0016 -0.6819  0.0021  0.4395  0.3312
                                           -0.2414  0.0030  0.1204 -0.2053
    93. (0.00056) RY*( 4) C   6           s( 70.40%)p 0.22( 15.16%)d 0.21( 14.44%)
                                            0.0000  0.0008  0.8391  0.0035 -0.1942
                                            0.0012  0.0122  0.0018 -0.3372 -0.0645
                                           -0.2000 -0.2302 -0.0035  0.2174
    94. (0.00027) RY*( 5) C   6           s(  5.99%)p 0.58(  3.47%)d15.10( 90.54%)
                                            0.0000 -0.0014  0.2448  0.0026 -0.1431
                                           -0.0004 -0.0387  0.0037 -0.1125  0.3959
                                            0.6880  0.3769 -0.3506 -0.1015
    95. (0.00013) RY*( 6) C   6           s(  0.59%)p37.07( 21.91%)d99.99( 77.50%)
                                           -0.0000 -0.0124  0.0759  0.0121 -0.0396
                                            0.0170 -0.3516 -0.0131  0.3055 -0.6488
                                            0.4362  0.0253  0.0443  0.4014
    96. (0.00010) RY*( 7) C   6           s(  0.87%)p 7.79(  6.76%)d99.99( 92.37%)
                                            0.0000  0.0025  0.0931  0.0208 -0.1471
                                            0.0041  0.0743  0.0093 -0.1998 -0.1373
                                            0.1927  0.2848  0.8130 -0.3544
    97. (0.00004) RY*( 8) C   6           s(  0.72%)p 9.41(  6.75%)d99.99( 92.54%)
    98. (0.00002) RY*( 9) C   6           s(  0.03%)p11.91(  0.30%)d99.99( 99.68%)
    99. (0.00590) RY*( 1) C   7           s(  4.89%)p18.49( 90.46%)d 0.95(  4.65%)
                                           -0.0000  0.0252  0.2197  0.0111  0.5013
                                            0.0314  0.5967 -0.0160 -0.5440  0.1255
                                           -0.0470 -0.0647 -0.0598 -0.1440
   100. (0.00289) RY*( 2) C   7           s(  1.01%)p95.63( 96.15%)d 2.83(  2.85%)
                                            0.0000 -0.0094  0.0998  0.0181 -0.8338
                                           -0.0124  0.1877 -0.0066 -0.4800 -0.0331
                                           -0.0026 -0.0731 -0.0243 -0.1464
   101. (0.00127) RY*( 3) C   7           s( 13.87%)p 4.50( 62.48%)d 1.71( 23.65%)
                                            0.0000 -0.0205  0.3718 -0.0116  0.1835
                                           -0.0006 -0.6470 -0.0058 -0.4152 -0.3608
                                           -0.2433 -0.0082  0.1092 -0.1874
   102. (0.00078) RY*( 4) C   7           s( 68.06%)p 0.34( 23.04%)d 0.13(  8.90%)
                                            0.0000  0.0060  0.8250 -0.0025 -0.0912
                                           -0.0057  0.2218 -0.0028  0.4158 -0.1815
                                            0.1686 -0.0908  0.1223  0.0664
   103. (0.00029) RY*( 5) C   7           s(  1.43%)p 1.72(  2.47%)d67.15( 96.10%)
                                           -0.0000  0.0023  0.1196  0.0052 -0.0920
                                           -0.0033  0.1113  0.0014  0.0613  0.2699
                                           -0.7132  0.4727  0.3359  0.2078
   104. (0.00015) RY*( 6) C   7           s(  6.23%)p 0.53(  3.29%)d14.53( 90.49%)
                                            0.0000 -0.0056  0.2495  0.0142 -0.0254
                                           -0.0007 -0.1554  0.0059 -0.0885  0.1892
                                           -0.0022  0.2893 -0.8120  0.3550
   105. (0.00012) RY*( 7) C   7           s(  2.34%)p 6.06( 14.21%)d35.60( 83.45%)
                                           -0.0000 -0.0101  0.1528 -0.0165  0.0107
                                            0.0156 -0.2743  0.0103 -0.2571  0.5996
                                            0.4152 -0.0973  0.3935  0.3718
   106. (0.00002) RY*( 8) C   7           s(  0.08%)p15.77(  1.21%)d99.99( 98.71%)
   107. (0.00003) RY*( 9) C   7           s(  2.22%)p 3.04(  6.75%)d40.97( 91.03%)
   108. (0.00577) RY*( 1) C   8           s(  0.14%)p99.99( 92.89%)d48.55(  6.97%)
                                           -0.0000  0.0377  0.0039 -0.0059  0.6974
                                            0.0156 -0.4969  0.0060  0.4419 -0.1795
                                           -0.0131 -0.0623  0.1089 -0.1469
   109. (0.00375) RY*( 2) C   8           s( 36.54%)p 1.26( 46.16%)d 0.47( 17.30%)
                                            0.0000 -0.0044  0.6045  0.0331  0.1528
                                           -0.0123  0.5546  0.0276  0.3587  0.2382
                                           -0.0424  0.1085  0.1372 -0.2896
   110. (0.00234) RY*( 3) C   8           s(  2.06%)p24.06( 49.47%)d23.57( 48.47%)
                                           -0.0000  0.0135  0.1428  0.0040  0.2920
                                            0.0037  0.0185  0.0007 -0.6396 -0.1168
                                           -0.5945 -0.0063  0.2941 -0.1763
   111. (0.00141) RY*( 4) C   8           s( 19.25%)p 1.79( 34.46%)d 2.40( 46.29%)
                                            0.0000 -0.0269  0.4379  0.0103 -0.4859
                                            0.0063 -0.3146  0.0265  0.0932 -0.5139
                                           -0.1109 -0.1617 -0.1588 -0.3677
   112. (0.00089) RY*( 5) C   8           s(  6.18%)p 4.47( 27.62%)d10.72( 66.21%)
                                            0.0000 -0.0008  0.2485 -0.0110 -0.1007
                                           -0.0091 -0.5104  0.0060 -0.0727  0.7533
                                           -0.1777  0.0293 -0.2420 -0.0602
   113. (0.00073) RY*( 6) C   8           s( 14.80%)p 0.61(  9.10%)d 5.14( 76.10%)
                                            0.0000 -0.0124  0.3846  0.0495 -0.0921
                                           -0.0034 -0.2326  0.0047 -0.1610  0.0354
                                            0.4334 -0.1458  0.6598  0.3395
   114. (0.00034) RY*( 7) C   8           s( 14.01%)p 1.24( 17.42%)d 4.89( 68.57%)
                                           -0.0000  0.0184  0.3739 -0.0100  0.3309
                                           -0.0051  0.1298 -0.0106 -0.2183 -0.1120
                                            0.1277 -0.4423 -0.5550  0.3913
   115. (0.00029) RY*( 8) C   8           s(  6.50%)p 0.72(  4.66%)d13.67( 88.84%)
                                           -0.0000  0.0065  0.2548  0.0014  0.1033
                                            0.0185 -0.1199 -0.0022 -0.1456 -0.2160
                                            0.1369  0.8601 -0.2047  0.2032
   116. (0.00009) RY*( 9) C   8           s(  0.59%)p31.46( 18.59%)d99.99( 80.82%)
   117. (0.00204) RY*( 1) O   9           s(  2.57%)p35.93( 92.37%)d 1.97(  5.06%)
                                            0.0000  0.0023  0.1603  0.0049  0.3458
                                           -0.0059 -0.4081 -0.0110 -0.7984 -0.0825
                                           -0.1581 -0.0130  0.0389 -0.1308
   118. (0.00152) RY*( 2) O   9           s( 19.98%)p 3.46( 69.11%)d 0.55( 10.91%)
                                           -0.0000  0.0050  0.4470 -0.0041  0.0614
                                           -0.0023  0.7802 -0.0020 -0.2803  0.3006
                                           -0.0905  0.0424  0.0241 -0.0903
   119. (0.00023) RY*( 3) O   9           s( 63.58%)p 0.48( 30.43%)d 0.09(  5.99%)
                                            0.0000  0.0011  0.7974  0.0046  0.2956
                                            0.0060 -0.2633 -0.0089  0.3840 -0.1202
                                            0.0969  0.0189 -0.0827  0.1699
   120. (0.00005) RY*( 4) O   9           s(  9.72%)p 7.62( 74.08%)d 1.67( 16.20%)
   121. (0.00000) RY*( 5) O   9           s(  0.33%)p36.15( 11.93%)d99.99( 87.74%)
   122. (0.00001) RY*( 6) O   9           s(  0.72%)p15.93( 11.42%)d99.99( 87.87%)
   123. (0.00000) RY*( 7) O   9           s(  0.11%)p 1.48(  0.16%)d99.99( 99.73%)
   124. (0.00001) RY*( 8) O   9           s(  2.12%)p 2.95(  6.25%)d43.23( 91.63%)
   125. (0.00001) RY*( 9) O   9           s(  0.87%)p 5.14(  4.48%)d99.99( 94.64%)
   126. (0.00586) RY*( 1) C  10           s(  5.40%)p16.55( 89.42%)d 0.96(  5.17%)
                                           -0.0000  0.0247  0.2311  0.0138  0.3837
                                           -0.0295 -0.6276 -0.0194 -0.5931 -0.1361
                                           -0.0477  0.0674 -0.0727 -0.1453
   127. (0.00345) RY*( 2) C  10           s(  3.24%)p28.71( 93.07%)d 1.14(  3.69%)
                                           -0.0000 -0.0143  0.1795  0.0168 -0.8718
                                            0.0129 -0.0838 -0.0056 -0.4038  0.1075
                                            0.0071  0.0779  0.0774 -0.1151
   128. (0.00135) RY*( 3) C  10           s(  1.29%)p61.29( 78.78%)d15.51( 19.94%)
                                            0.0000 -0.0186  0.1118 -0.0131  0.2598
                                           -0.0018  0.6755 -0.0037 -0.5136  0.3015
                                           -0.2595 -0.0200  0.0535 -0.1945
   129. (0.00099) RY*( 4) C  10           s( 85.93%)p 0.11(  9.76%)d 0.05(  4.31%)
                                            0.0000 -0.0011  0.9270 -0.0066  0.0641
                                            0.0041  0.0306 -0.0037  0.3041  0.1141
                                            0.0351  0.0215  0.1426  0.0896
   130. (0.00028) RY*( 5) C  10           s(  0.01%)p 1.00(  1.43%)d68.84( 98.56%)
                                            0.0000 -0.0020  0.0091 -0.0031  0.0719
                                           -0.0012  0.0932 -0.0017 -0.0213  0.2781
                                            0.7101  0.4463 -0.4091 -0.1933
   131. (0.00014) RY*( 6) C  10           s(  0.01%)p 1.00( 10.45%)d 8.57( 89.54%)
                                           -0.0000  0.0077 -0.0039  0.0222 -0.0539
                                            0.0171 -0.2432 -0.0065  0.2040  0.5762
                                           -0.4199 -0.2054 -0.5699 -0.1420
   132. (0.00009) RY*( 7) C  10           s(  1.45%)p 6.91( 10.03%)d60.99( 88.52%)
   133. (0.00003) RY*( 8) C  10           s(  2.79%)p 2.37(  6.62%)d32.43( 90.59%)
   134. (0.00002) RY*( 9) C  10           s(  0.00%)p 1.00(  0.50%)d99.99( 99.50%)
   135. (0.00528) RY*( 1) C  11           s(  3.98%)p22.71( 90.42%)d 1.40(  5.59%)
                                           -0.0000  0.0201  0.1985 -0.0168 -0.3467
                                           -0.0209 -0.6284  0.0132  0.6231  0.1233
                                           -0.0453 -0.0684 -0.0897 -0.1612
   136. (0.00337) RY*( 2) C  11           s( 16.25%)p 4.87( 79.19%)d 0.28(  4.56%)
                                            0.0000 -0.0010  0.4031  0.0044  0.8290
                                            0.0010 -0.0146  0.0014  0.3231 -0.1121
                                            0.0160 -0.0922  0.1202 -0.0992
   137. (0.00118) RY*( 3) C  11           s(  1.52%)p49.88( 75.70%)d15.01( 22.79%)
                                            0.0000 -0.0241  0.1208  0.0124 -0.3114
                                           -0.0028  0.6664  0.0022  0.4645 -0.3256
                                           -0.2432 -0.0101  0.1095 -0.2249
   138. (0.00050) RY*( 4) C  11           s( 65.81%)p 0.23( 14.83%)d 0.29( 19.35%)
                                           -0.0000  0.0016  0.8113  0.0003 -0.2023
                                            0.0003 -0.0199  0.0015 -0.3271  0.0206
                                           -0.2642  0.2703 -0.0017  0.2241
   139. (0.00028) RY*( 5) C  11           s(  7.60%)p 0.47(  3.55%)d11.69( 88.85%)
                                            0.0000 -0.0012  0.2757  0.0011 -0.1476
                                            0.0010  0.0367  0.0025 -0.1111 -0.4166
                                            0.6659 -0.3397 -0.3906 -0.0599
   140. (0.00014) RY*( 6) C  11           s(  1.65%)p13.09( 21.56%)d46.61( 76.79%)
                                            0.0000 -0.0126  0.1277  0.0118 -0.0470
                                           -0.0175  0.3525 -0.0132  0.2976  0.6528
                                            0.4214 -0.0056  0.0213  0.4046
   141. (0.00010) RY*( 7) C  11           s(  1.81%)p 4.04(  7.32%)d50.14( 90.87%)
   142. (0.00004) RY*( 8) C  11           s(  1.48%)p 4.93(  7.29%)d61.70( 91.23%)
   143. (0.00002) RY*( 9) C  11           s(  0.01%)p 1.00(  0.20%)d99.99( 99.79%)
   144. (0.00130) RY*( 1) H  12           s( 98.46%)p 0.02(  1.54%)
                                            0.0043  0.9923 -0.0371  0.0910  0.0756
   145. (0.00022) RY*( 2) H  12           s(  0.00%)p 1.00(100.00%)
                                           -0.0015  0.0053  0.9114  0.3986 -0.1019
   146. (0.00013) RY*( 3) H  12           s(  0.02%)p99.99( 99.98%)
                                           -0.0070  0.0140  0.3452 -0.6066  0.7159
   147. (0.00004) RY*( 4) H  12           s(  1.59%)p62.07( 98.41%)
   148. (0.00154) RY*( 1) H  13           s( 98.42%)p 0.02(  1.58%)
                                            0.0046  0.9920  0.1155 -0.0002  0.0500
   149. (0.00021) RY*( 2) H  13           s(  0.00%)p 1.00(100.00%)
                                            0.0000  0.0001 -0.0001  1.0000  0.0037
   150. (0.00012) RY*( 3) H  13           s(  0.00%)p 1.00(100.00%)
                                            0.0057  0.0039  0.3692  0.0035 -0.9293
   151. (0.00004) RY*( 4) H  13           s(  1.66%)p59.35( 98.34%)
   152. (0.00130) RY*( 1) H  14           s( 98.48%)p 0.02(  1.52%)
                                            0.0043  0.9923 -0.0360 -0.0919  0.0741
   153. (0.00022) RY*( 2) H  14           s(  0.00%)p 1.00(100.00%)
                                           -0.0015  0.0042  0.9115 -0.3973 -0.1062
   154. (0.00013) RY*( 3) H  14           s(  0.02%)p99.99( 99.98%)
                                           -0.0069  0.0138  0.3447  0.5974  0.7239
   155. (0.00004) RY*( 4) H  14           s(  1.57%)p62.52( 98.43%)
   156. (0.00153) RY*( 1) H  15           s( 98.57%)p 0.01(  1.43%)
                                            0.0045  0.9928 -0.0166  0.0291 -0.1146
   157. (0.00021) RY*( 2) H  15           s(  0.00%)p 1.00(100.00%)
                                           -0.0000  0.0038  0.8273 -0.5179 -0.2177
   158. (0.00012) RY*( 3) H  15           s(  0.00%)p 1.00(100.00%)
                                            0.0052 -0.0042 -0.5540 -0.8164 -0.1631
   159. (0.00004) RY*( 4) H  15           s(  1.50%)p65.73( 98.50%)
   160. (0.00154) RY*( 1) H  16           s( 98.34%)p 0.02(  1.66%)
                                            0.0046  0.9917  0.1253  0.0285 -0.0086
   161. (0.00021) RY*( 2) H  16           s(  0.00%)p 1.00(100.00%)
                                           -0.0004  0.0013 -0.0585  0.4781  0.8764
   162. (0.00012) RY*( 3) H  16           s(  0.01%)p99.99( 99.99%)
                                            0.0062  0.0081  0.1646 -0.8612  0.4808
   163. (0.00004) RY*( 4) H  16           s(  1.73%)p56.89( 98.27%)
   164. (0.00127) RY*( 1) H  17           s( 98.69%)p 0.01(  1.31%)
                                            0.0040  0.9934 -0.0218  0.1064  0.0364
   165. (0.00024) RY*( 2) H  17           s(  0.01%)p 1.00( 99.99%)
                                           -0.0021  0.0079  0.8612 -0.0693  0.5034
   166. (0.00013) RY*( 3) H  17           s(  0.02%)p99.99( 99.98%)
                                           -0.0071  0.0129  0.5023  0.2639 -0.8233
   167. (0.00005) RY*( 4) H  17           s(  1.36%)p72.50( 98.64%)
   168. (0.00128) RY*( 1) H  18           s( 98.68%)p 0.01(  1.32%)
                                            0.0040  0.9934 -0.0220 -0.1070  0.0348
   169. (0.00024) RY*( 2) H  18           s(  0.01%)p 1.00( 99.99%)
                                           -0.0020  0.0079  0.8616  0.0603  0.5040
   170. (0.00013) RY*( 3) H  18           s(  0.02%)p99.99( 99.98%)
                                           -0.0071  0.0127  0.5013 -0.2548 -0.8268
   171. (0.00005) RY*( 4) H  18           s(  1.36%)p72.32( 98.64%)
   172. (0.00153) RY*( 1) H  19           s( 98.58%)p 0.01(  1.42%)
                                            0.0045  0.9929 -0.0166 -0.0282 -0.1147
   173. (0.00021) RY*( 2) H  19           s(  0.00%)p 1.00(100.00%)
                                            0.0000  0.0044  0.8294  0.5181 -0.2091
   174. (0.00012) RY*( 3) H  19           s(  0.00%)p 1.00(100.00%)
                                            0.0052 -0.0038 -0.5511  0.8201 -0.1540
   175. (0.00004) RY*( 4) H  19           s(  1.49%)p65.94( 98.51%)
   176. (0.00154) RY*( 1) H  20           s( 98.34%)p 0.02(  1.66%)
                                            0.0046  0.9917  0.1252 -0.0289 -0.0090
   177. (0.00021) RY*( 2) H  20           s(  0.00%)p 1.00(100.00%)
                                           -0.0004  0.0013 -0.0613 -0.4902  0.8695
   178. (0.00011) RY*( 3) H  20           s(  0.01%)p99.99( 99.99%)
                                            0.0063  0.0081  0.1680  0.8536  0.4930
   179. (0.00004) RY*( 4) H  20           s(  1.73%)p56.93( 98.27%)
   180. (0.00369) RY*( 1) H  21           s( 99.78%)p 0.00(  0.22%)
                                            0.0074  0.9989 -0.0067 -0.0003 -0.0463
   181. (0.00014) RY*( 2) H  21           s(  0.00%)p 1.00(100.00%)
                                            0.0000  0.0005  0.0035  1.0000  0.0048
   182. (0.00010) RY*( 3) H  21           s(  0.01%)p 1.00( 99.99%)
                                           -0.0010  0.0071  0.9999 -0.0036  0.0085
   183. (0.00004) RY*( 4) H  21           s(  0.30%)p99.99( 99.70%)
   184. (0.00213) RY*( 1) H  22           s( 99.74%)p 0.00(  0.26%)
                                            0.0034  0.9987  0.0323 -0.0399 -0.0010
   185. (0.00018) RY*( 2) H  22           s(  0.02%)p99.99( 99.98%)
                                            0.0020  0.0139 -0.3387  0.0974 -0.9357
   186. (0.00014) RY*( 3) H  22           s(  0.02%)p99.99( 99.98%)
                                           -0.0049  0.0148 -0.8895 -0.3566  0.2851
   187. (0.00005) RY*( 4) H  22           s(  0.30%)p99.99( 99.70%)
   188. (0.00278) RY*( 1) H  23           s( 99.69%)p 0.00(  0.31%)
                                            0.0057  0.9984  0.0024  0.0038  0.0557
   189. (0.00019) RY*( 2) H  23           s(  0.02%)p99.99( 99.98%)
                                           -0.0022  0.0153  0.6277 -0.7364 -0.2518
   190. (0.00014) RY*( 3) H  23           s(  0.01%)p 1.00( 99.99%)
                                           -0.0024  0.0086 -0.7717 -0.6311 -0.0775
   191. (0.00005) RY*( 4) H  23           s(  0.36%)p99.99( 99.64%)
   192. (0.00438) RY*( 1) H  24           s( 99.74%)p 0.00(  0.26%)
                                            0.0069  0.9987  0.0257 -0.0099 -0.0424
   193. (0.00017) RY*( 2) H  24           s(  0.01%)p99.99( 99.99%)
                                           -0.0032  0.0109 -0.3479 -0.9020  0.2552
   194. (0.00012) RY*( 3) H  24           s(  0.09%)p99.99( 99.91%)
                                            0.0027  0.0291 -0.9283  0.3688  0.0369
   195. (0.00004) RY*( 4) H  24           s(  0.24%)p99.99( 99.76%)
   196. (0.00304) RY*( 1) H  25           s( 99.57%)p 0.00(  0.43%)
                                            0.0046  0.9978 -0.0034 -0.0618  0.0214
   197. (0.00019) RY*( 2) H  25           s(  0.03%)p99.99( 99.97%)
                                           -0.0024  0.0174 -0.3869 -0.0172 -0.9218
   198. (0.00015) RY*( 3) H  25           s(  0.05%)p99.99( 99.95%)
                                            0.0008  0.0213 -0.8006  0.5015  0.3271
   199. (0.00004) RY*( 4) H  25           s(  0.43%)p99.99( 99.57%)
   200. (0.00366) RY*( 1) H  26           s( 99.78%)p 0.00(  0.22%)
                                            0.0089  0.9989 -0.0169 -0.0359  0.0253
   201. (0.00020) RY*( 2) H  26           s(  0.10%)p99.99( 99.90%)
                                            0.0024  0.0312 -0.1827  0.9819  0.0396
   202. (0.00007) RY*( 3) H  26           s(  0.14%)p99.99( 99.86%)
   203. (0.00003) RY*( 4) H  26           s(  0.07%)p99.99( 99.93%)
   204. (0.00195) RY*( 1) H  27           s( 84.54%)p 0.18( 15.46%)
                                            0.0134  0.9194 -0.3723  0.0245 -0.1240
   205. (0.00170) RY*( 2) H  27           s(  0.00%)p 1.00(100.00%)
                                            0.0021  0.0060  0.2607 -0.4863 -0.8340
   206. (0.00088) RY*( 3) H  27           s( 12.03%)p 7.31( 87.97%)
                                            0.0087  0.3468  0.6680 -0.4545  0.4763
   207. (0.00002) RY*( 4) H  27           s(  3.80%)p25.30( 96.20%)
   208. (0.00386) RY*( 1) H  28           s( 99.71%)p 0.00(  0.29%)
                                            0.0068  0.9985  0.0214  0.0050 -0.0489
   209. (0.00018) RY*( 2) H  28           s(  0.03%)p99.99( 99.97%)
                                           -0.0027  0.0183 -0.4226  0.8626  0.2776
   210. (0.00013) RY*( 3) H  28           s(  0.06%)p99.99( 99.94%)
                                            0.0012  0.0249 -0.8850 -0.4586  0.0762
   211. (0.00004) RY*( 4) H  28           s(  0.27%)p99.99( 99.73%)
   212. (0.00294) RY*( 1) H  29           s( 99.72%)p 0.00(  0.28%)
                                            0.0045  0.9986 -0.0020  0.0492  0.0187
   213. (0.00017) RY*( 2) H  29           s(  0.01%)p99.99( 99.99%)
                                           -0.0030  0.0115 -0.1561  0.1324 -0.9787
   214. (0.00013) RY*( 3) H  29           s(  0.05%)p99.99( 99.95%)
                                            0.0017  0.0215 -0.8637 -0.4985  0.0706
   215. (0.00004) RY*( 4) H  29           s(  0.30%)p99.99( 99.70%)
   216. (0.00276) RY*( 1) H  30           s( 99.68%)p 0.00(  0.32%)
                                            0.0056  0.9984  0.0029 -0.0048  0.0559
   217. (0.00019) RY*( 2) H  30           s(  0.03%)p99.99( 99.97%)
                                           -0.0023  0.0162  0.6027  0.7562 -0.2543
   218. (0.00014) RY*( 3) H  30           s(  0.01%)p 1.00( 99.99%)
                                           -0.0021  0.0089 -0.7911  0.6080 -0.0665
   219. (0.00005) RY*( 4) H  30           s(  0.36%)p99.99( 99.64%)
   220. (0.00202) RY*( 1) H  31           s( 99.66%)p 0.00(  0.34%)
                                            0.0034  0.9983  0.0413  0.0404 -0.0048
   221. (0.00018) RY*( 2) H  31           s(  0.02%)p99.99( 99.98%)
                                            0.0021  0.0127 -0.3173 -0.1006 -0.9429
   222. (0.00014) RY*( 3) H  31           s(  0.06%)p99.99( 99.94%)
                                           -0.0045  0.0239 -0.8955  0.3579  0.2634
   223. (0.00005) RY*( 4) H  31           s(  0.34%)p99.99( 99.66%)
   224. (0.02632) BD*( 1) C   1 - C   2  
                ( 50.84%)   0.7130* C   1 s( 30.64%)p 2.26( 69.32%)d 0.00(  0.04%)
                                            0.0006  0.5535 -0.0092 -0.1795  0.0066
                                            0.0048 -0.0000 -0.8129  0.0067 -0.0000
                                            0.0069 -0.0002  0.0010  0.0186
                ( 49.16%)  -0.7011* C   2 s( 24.76%)p 3.04( 75.19%)d 0.00(  0.05%)
                                           -0.0000  0.4976  0.0024  0.1625  0.0063
                                           -0.0053  0.0000  0.8517  0.0051 -0.0000
                                            0.0082 -0.0002  0.0006  0.0205
   225. (0.00706) BD*( 1) C   1 - H  12  
                ( 39.16%)   0.6258* C   1 s( 23.20%)p 3.31( 76.76%)d 0.00(  0.04%)
                                            0.0001 -0.4816 -0.0032  0.3278 -0.0089
                                           -0.7043  0.0051 -0.4045 -0.0184  0.0103
                                            0.0065 -0.0134  0.0090  0.0042
                ( 60.84%)  -0.7800* H  12 s( 99.92%)p 0.00(  0.08%)
                                           -0.9996  0.0009 -0.0098  0.0221  0.0136
   226. (0.00682) BD*( 1) C   1 - H  13  
                ( 39.01%)   0.6246* C   1 s( 22.90%)p 3.37( 77.06%)d 0.00(  0.04%)
                                            0.0000 -0.4785 -0.0045 -0.8673  0.0038
                                            0.0008  0.0001 -0.1341 -0.0192  0.0000
                                           -0.0054  0.0000 -0.0171  0.0102
                ( 60.99%)  -0.7810* H  13 s( 99.92%)p 0.00(  0.08%)
                                           -0.9996  0.0011  0.0276 -0.0000  0.0049
   227. (0.00707) BD*( 1) C   1 - H  14  
                ( 39.20%)   0.6261* C   1 s( 23.17%)p 3.31( 76.78%)d 0.00(  0.04%)
                                           -0.0001  0.4814  0.0032 -0.3277  0.0089
                                           -0.7094  0.0048  0.3959  0.0186  0.0104
                                           -0.0063 -0.0132 -0.0092 -0.0045
                ( 60.80%)  -0.7797* H  14 s( 99.92%)p 0.00(  0.08%)
                                            0.9996 -0.0009  0.0097  0.0222 -0.0133
   228. (0.02301) BD*( 1) C   2 - C   3  
                ( 49.00%)   0.7000* C   2 s( 24.64%)p 3.06( 75.31%)d 0.00(  0.05%)
                                           -0.0001 -0.4964 -0.0015 -0.3557 -0.0065
                                           -0.7083  0.0022  0.3534 -0.0000 -0.0135
                                            0.0069  0.0125  0.0090  0.0055
                ( 51.00%)  -0.7141* C   3 s( 30.71%)p 2.26( 69.26%)d 0.00(  0.04%)
                                           -0.0006 -0.5541  0.0090  0.3590 -0.0085
                                            0.6679 -0.0042 -0.3428  0.0014 -0.0117
                                            0.0060  0.0115  0.0079  0.0049
   229. (0.02304) BD*( 1) C   2 - C   4  
                ( 49.03%)   0.7002* C   2 s( 24.63%)p 3.06( 75.32%)d 0.00(  0.05%)
                                           -0.0001 -0.4963 -0.0016 -0.3532 -0.0065
                                            0.7054 -0.0022  0.3616  0.0000  0.0134
                                            0.0071 -0.0127  0.0090  0.0053
                ( 50.97%)  -0.7139* C   4 s( 30.72%)p 2.25( 69.24%)d 0.00(  0.04%)
                                           -0.0006 -0.5542  0.0091  0.3567 -0.0085
                                           -0.6649  0.0043 -0.3506  0.0015  0.0116
                                            0.0061 -0.0117  0.0078  0.0046
   230. (0.03976) BD*( 1) C   2 - C   5  
                ( 50.01%)   0.7072* C   2 s( 25.95%)p 2.85( 74.01%)d 0.00(  0.04%)
                                            0.0002  0.5094 -0.0037 -0.8495  0.0074
                                            0.0022  0.0001 -0.1353 -0.0090 -0.0001
                                            0.0059 -0.0000  0.0176 -0.0096
                ( 49.99%)  -0.7071* C   5 s( 28.05%)p 2.56( 71.91%)d 0.00(  0.04%)
                                            0.0004  0.5296  0.0039  0.8275 -0.0124
                                           -0.0025  0.0002  0.1846 -0.0130 -0.0002
                                            0.0072 -0.0001  0.0168 -0.0086
   231. (0.00705) BD*( 1) C   3 - H  15  
                ( 39.14%)   0.6257* C   3 s( 22.90%)p 3.37( 77.06%)d 0.00(  0.04%)
                                           -0.0001  0.4785  0.0026 -0.1933  0.0128
                                            0.0627  0.0163 -0.8537 -0.0032 -0.0014
                                            0.0076 -0.0022  0.0011  0.0191
                ( 60.86%)  -0.7801* H  15 s( 99.92%)p 0.00(  0.08%)
                                            0.9996 -0.0012  0.0055 -0.0028  0.0273
   232. (0.00659) BD*( 1) C   3 - H  16  
                ( 39.05%)   0.6249* C   3 s( 22.96%)p 3.35( 77.00%)d 0.00(  0.04%)
                                            0.0000 -0.4792 -0.0049 -0.8738 -0.0002
                                            0.0373 -0.0183 -0.0682  0.0093  0.0015
                                           -0.0030 -0.0006 -0.0180  0.0098
                ( 60.95%)  -0.7807* H  16 s( 99.92%)p 0.00(  0.08%)
                                           -0.9996  0.0011  0.0279 -0.0009  0.0018
   233. (0.00714) BD*( 1) C   3 - H  17  
                ( 39.15%)   0.6257* C   3 s( 23.34%)p 3.28( 76.62%)d 0.00(  0.04%)
                                            0.0000 -0.4831 -0.0031  0.2636 -0.0149
                                           -0.7401 -0.0118 -0.3852  0.0114  0.0094
                                            0.0040 -0.0135  0.0110  0.0042
                ( 60.85%)  -0.7800* H  17 s( 99.92%)p 0.00(  0.08%)
                                           -0.9996  0.0009 -0.0073  0.0239  0.0118
   234. (0.00719) BD*( 1) C   4 - H  18  
                ( 39.19%)   0.6260* C   4 s( 23.32%)p 3.29( 76.64%)d 0.00(  0.04%)
                                           -0.0000  0.4829  0.0031 -0.2673  0.0149
                                           -0.7440 -0.0118  0.3755 -0.0115  0.0096
                                           -0.0040 -0.0133 -0.0112 -0.0045
                ( 60.81%)  -0.7798* H  18 s( 99.92%)p 0.00(  0.08%)
                                            0.9996 -0.0009  0.0074  0.0240 -0.0115
   235. (0.00706) BD*( 1) C   4 - H  19  
                ( 39.15%)   0.6257* C   4 s( 22.90%)p 3.37( 77.06%)d 0.00(  0.04%)
                                           -0.0001  0.4785  0.0026 -0.1923  0.0127
                                           -0.0513 -0.0163 -0.8547 -0.0034  0.0013
                                            0.0076  0.0018  0.0011  0.0192
                ( 60.85%)  -0.7801* H  19 s( 99.92%)p 0.00(  0.08%)
                                            0.9996 -0.0013  0.0054  0.0024  0.0273
   236. (0.00661) BD*( 1) C   4 - H  20  
                ( 39.04%)   0.6249* C   4 s( 22.96%)p 3.35( 76.99%)d 0.00(  0.04%)
                                            0.0000 -0.4792 -0.0050 -0.8738 -0.0001
                                           -0.0326  0.0181 -0.0699  0.0095 -0.0012
                                           -0.0030  0.0006 -0.0180  0.0098
                ( 60.96%)  -0.7807* H  20 s( 99.92%)p 0.00(  0.08%)
                                           -0.9996  0.0011  0.0279  0.0007  0.0019
   237. (0.02382) BD*( 1) C   5 - C   6  
                ( 49.64%)   0.7046* C   5 s( 26.06%)p 2.84( 73.89%)d 0.00(  0.05%)
                                           -0.0001 -0.5105 -0.0061  0.3932 -0.0079
                                            0.7074  0.0118 -0.2890  0.0078 -0.0151
                                            0.0068  0.0098  0.0074  0.0074
                ( 50.36%)  -0.7096* C   6 s( 28.28%)p 2.53( 71.68%)d 0.00(  0.04%)
                                           -0.0003 -0.5318  0.0057 -0.4152 -0.0051
                                           -0.6841  0.0103  0.2760  0.0082 -0.0131
                                            0.0050  0.0098  0.0084  0.0072
   238. (0.02391) BD*( 1) C   5 - C  11  
                ( 49.48%)   0.7034* C   5 s( 26.17%)p 2.82( 73.79%)d 0.00(  0.05%)
                                           -0.0001 -0.5115 -0.0058  0.3907 -0.0081
                                           -0.7061 -0.0115 -0.2939  0.0080  0.0150
                                            0.0069 -0.0099  0.0073  0.0072
                ( 50.52%)  -0.7108* C  11 s( 28.20%)p 2.55( 71.76%)d 0.00(  0.04%)
                                           -0.0003 -0.5310  0.0049 -0.4124 -0.0054
                                            0.6846 -0.0097  0.2805  0.0085  0.0131
                                            0.0051 -0.0099  0.0085  0.0072
   239. (0.02440) BD*( 1) C   5 - H  21  
                ( 38.59%)   0.6212* C   5 s( 19.72%)p 4.07( 80.24%)d 0.00(  0.05%)
                                           -0.0004  0.4439 -0.0099 -0.0850  0.0012
                                            0.0029  0.0003 -0.8917  0.0011  0.0000
                                            0.0051 -0.0000  0.0001  0.0216
                ( 61.41%)  -0.7836* H  21 s( 99.92%)p 0.00(  0.08%)
                                            0.9996 -0.0061  0.0008 -0.0002  0.0288
   240. (0.01467) BD*( 1) C   6 - C   7  
                ( 49.96%)   0.7068* C   6 s( 27.64%)p 2.62( 72.32%)d 0.00(  0.05%)
                                           -0.0003 -0.5257 -0.0070  0.8220  0.0008
                                           -0.0031  0.0327  0.2155  0.0024  0.0015
                                           -0.0090  0.0002 -0.0173  0.0087
                ( 50.04%)  -0.7074* C   7 s( 28.21%)p 2.54( 71.75%)d 0.00(  0.04%)
                                           -0.0002 -0.5311 -0.0034 -0.8186 -0.0028
                                            0.0173  0.0319 -0.2144 -0.0027 -0.0015
                                           -0.0098 -0.0006 -0.0161  0.0080
   241. (0.01314) BD*( 1) C   6 - H  22  
                ( 38.55%)   0.6209* C   6 s( 22.52%)p 3.44( 77.44%)d 0.00(  0.04%)
                                           -0.0001  0.4745  0.0057  0.3828 -0.0087
                                           -0.7274 -0.0020 -0.3137  0.0146 -0.0126
                                           -0.0051  0.0108 -0.0096 -0.0056
                ( 61.45%)  -0.7839* H  22 s( 99.92%)p 0.00(  0.08%)
                                            0.9996 -0.0021 -0.0122  0.0238  0.0090
   242. (0.01860) BD*( 1) C   6 - H  23  
                ( 39.17%)   0.6259* C   6 s( 21.46%)p 3.66( 78.49%)d 0.00(  0.05%)
                                            0.0002 -0.4632  0.0060 -0.0654 -0.0044
                                            0.0440  0.0222 -0.8822 -0.0014  0.0006
                                           -0.0017  0.0007  0.0001 -0.0213
                ( 60.83%)  -0.7799* H  23 s( 99.92%)p 0.00(  0.08%)
                                           -0.9996  0.0042  0.0033 -0.0036  0.0278
   243. (0.03462) BD*( 1) C   7 - C   8  
                ( 49.17%)   0.7012* C   7 s( 27.98%)p 2.57( 71.98%)d 0.00(  0.04%)
                                            0.0003  0.5289  0.0003 -0.4036 -0.0311
                                            0.6887 -0.0134  0.2854  0.0035 -0.0134
                                           -0.0059  0.0105 -0.0085 -0.0072
                ( 50.83%)  -0.7130* C   8 s( 28.83%)p 2.47( 71.12%)d 0.00(  0.05%)
                                            0.0003  0.5369 -0.0042  0.3563 -0.0212
                                           -0.7096 -0.0100 -0.2832  0.0054 -0.0140
                                           -0.0073  0.0105 -0.0092 -0.0077
   244. (0.01896) BD*( 1) C   7 - H  24  
                ( 38.83%)   0.6232* C   7 s( 21.72%)p 3.60( 78.23%)d 0.00(  0.04%)
                                           -0.0002  0.4660 -0.0061 -0.0731 -0.0103
                                           -0.0366 -0.0211 -0.8804  0.0032  0.0004
                                            0.0028 -0.0004  0.0003  0.0207
                ( 61.17%)  -0.7821* H  24 s( 99.92%)p 0.00(  0.08%)
                                            0.9996 -0.0058  0.0049  0.0025  0.0283
   245. (0.01364) BD*( 1) C   7 - H  25  
                ( 39.14%)   0.6256* C   7 s( 21.96%)p 3.55( 77.99%)d 0.00(  0.04%)
                                            0.0001 -0.4686 -0.0054  0.4005 -0.0076
                                            0.7228 -0.0025 -0.3109  0.0181 -0.0134
                                            0.0063  0.0111  0.0078  0.0057
                ( 60.86%)  -0.7801* H  25 s( 99.92%)p 0.00(  0.08%)
                                           -0.9996  0.0029 -0.0125 -0.0240  0.0084
   246. (0.02574) BD*( 1) C   8 - O   9  
                ( 67.90%)   0.8240* C   8 s( 20.14%)p 3.95( 79.58%)d 0.01(  0.28%)
                                            0.0000  0.4468  0.0426 -0.8517 -0.0308
                                            0.0152  0.0126 -0.2628 -0.0004 -0.0012
                                            0.0267 -0.0004  0.0417 -0.0190
                ( 32.10%)  -0.5666* O   9 s( 34.28%)p 1.91( 65.65%)d 0.00(  0.07%)
                                           -0.0001  0.5855  0.0006  0.7588 -0.0015
                                           -0.0515  0.0050  0.2795 -0.0004 -0.0094
                                            0.0162 -0.0076  0.0141 -0.0076
   247. (0.02751) BD*( 1) C   8 - C  10  
                ( 50.19%)   0.7084* C   8 s( 28.47%)p 2.51( 71.48%)d 0.00(  0.05%)
                                            0.0001  0.5336  0.0016  0.3780 -0.0328
                                            0.7038  0.0094 -0.2745  0.0047  0.0141
                                           -0.0069 -0.0109 -0.0090 -0.0067
                ( 49.81%)  -0.7058* C  10 s( 27.75%)p 2.60( 72.20%)d 0.00(  0.05%)
                                            0.0004  0.5268  0.0027 -0.4046 -0.0307
                                           -0.6920  0.0118  0.2800  0.0055  0.0138
                                           -0.0054 -0.0103 -0.0092 -0.0075
   248. (0.04009) BD*( 1) C   8 - H  26  
                ( 40.26%)   0.6345* C   8 s( 22.49%)p 3.44( 77.46%)d 0.00(  0.05%)
                                            0.0002 -0.4739  0.0181  0.0236  0.0181
                                            0.0042 -0.0048 -0.8795  0.0100 -0.0008
                                           -0.0016  0.0006  0.0015 -0.0231
                ( 59.74%)  -0.7729* H  26 s( 99.92%)p 0.00(  0.08%)
                                           -0.9995  0.0082 -0.0009  0.0009  0.0291
   249. (0.00753) BD*( 1) O   9 - H  27  
                ( 27.15%)   0.5210* O   9 s( 19.46%)p 4.14( 80.46%)d 0.00(  0.08%)
                                            0.0002  0.4407  0.0189 -0.4761 -0.0341
                                           -0.7212 -0.0192  0.2372 -0.0002  0.0107
                                           -0.0054 -0.0171 -0.0185 -0.0071
                ( 72.85%)  -0.8535* H  27 s( 99.62%)p 0.00(  0.38%)
                                            0.9981 -0.0043  0.0337  0.0490 -0.0156
   250. (0.01244) BD*( 1) C  10 - C  11  
                ( 50.31%)   0.7093* C  10 s( 28.01%)p 2.57( 71.95%)d 0.00(  0.04%)
                                            0.0002  0.5292  0.0033  0.8203  0.0043
                                            0.0096  0.0327  0.2130  0.0027 -0.0026
                                            0.0097 -0.0011  0.0162 -0.0081
                ( 49.69%)  -0.7049* C  11 s( 27.79%)p 2.60( 72.17%)d 0.00(  0.05%)
                                            0.0003  0.5271  0.0053 -0.8213  0.0004
                                            0.0022  0.0336 -0.2145 -0.0015  0.0013
                                            0.0091  0.0002  0.0171 -0.0087
   251. (0.01892) BD*( 1) C  10 - H  28  
                ( 38.86%)   0.6234* C  10 s( 21.66%)p 3.62( 78.30%)d 0.00(  0.04%)
                                           -0.0002  0.4653 -0.0074 -0.0727 -0.0113
                                            0.0411  0.0230 -0.8805  0.0048 -0.0001
                                            0.0026  0.0009  0.0003  0.0208
                ( 61.14%)  -0.7819* H  28 s( 99.92%)p 0.00(  0.08%)
                                            0.9996 -0.0056  0.0053 -0.0033  0.0281
   252. (0.01288) BD*( 1) C  10 - H  29  
                ( 38.39%)   0.6196* C  10 s( 22.46%)p 3.45( 77.50%)d 0.00(  0.04%)
                                            0.0001 -0.4739 -0.0053  0.3959 -0.0031
                                           -0.7196  0.0050 -0.3162  0.0193  0.0129
                                            0.0062 -0.0110  0.0072  0.0053
                ( 61.61%)  -0.7849* H  29 s( 99.92%)p 0.00(  0.08%)
                                           -0.9996  0.0032 -0.0146  0.0233  0.0086
   253. (0.01861) BD*( 1) C  11 - H  30  
                ( 39.19%)   0.6260* C  11 s( 21.46%)p 3.66( 78.50%)d 0.00(  0.05%)
                                            0.0002 -0.4632  0.0057 -0.0676 -0.0039
                                           -0.0386 -0.0226 -0.8823 -0.0018 -0.0005
                                           -0.0020 -0.0004  0.0001 -0.0213
                ( 60.81%)  -0.7798* H  30 s( 99.92%)p 0.00(  0.08%)
                                           -0.9996  0.0041  0.0032  0.0036  0.0277
   254. (0.01297) BD*( 1) C  11 - H  31  
                ( 38.54%)   0.6208* C  11 s( 22.45%)p 3.45( 77.51%)d 0.00(  0.04%)
                                            0.0001 -0.4738 -0.0060 -0.3870  0.0091
                                           -0.7272 -0.0023  0.3101 -0.0146 -0.0128
                                            0.0052  0.0107  0.0093  0.0057
                ( 61.46%)  -0.7839* H  31 s( 99.92%)p 0.00(  0.08%)
                                           -0.9996  0.0019  0.0121  0.0239 -0.0088


 NHO Directionality and "Bond Bending" (deviations from line of nuclear centers)

         [Thresholds for printing:  angular deviation  >  1.0 degree]
                                    hybrid p-character > 25.0%
                                    orbital occupancy  >  0.10e

                                Line of Centers        Hybrid 1              Hybrid 2
                                ---------------  -------------------   ------------------
                NBO               Theta   Phi    Theta   Phi    Dev    Theta   Phi    Dev
 ========================================================================================
     2. BD (   1) C   1 - H  12    62.5  114.7    61.2  114.5   1.3      --     --    --
     3. BD (   1) C   1 - H  13    81.4  359.9    79.9  359.9   1.5      --     --    --
     4. BD (   1) C   1 - H  14    63.1  245.5    61.8  245.7   1.3      --     --    --
     7. BD (   1) C   2 - C   5   100.5  179.8     --     --    --      78.1  359.8   1.4
     8. BD (   1) C   3 - H  15   166.6  163.1   167.0  156.3   1.6      --     --    --
     9. BD (   1) C   3 - H  16    85.3  357.4    86.1  358.8   1.6      --     --    --
    10. BD (   1) C   3 - H  17    63.7  109.2    64.7  108.3   1.3      --     --    --
    11. BD (   1) C   4 - H  18    64.4  250.6    65.4  251.5   1.3      --     --    --
    12. BD (   1) C   4 - H  19   166.8  193.9   167.4  200.6   1.6      --     --    --
    13. BD (   1) C   4 - H  20    85.2    2.3    86.0    1.0   1.6      --     --    --
    14. BD (   1) C   5 - C   6    70.9  239.5    71.0  241.8   2.2    109.7   58.0   1.5
    15. BD (   1) C   5 - C  11    70.6  120.4    70.6  118.1   2.2    110.0  301.8   1.4
    17. BD (   1) C   6 - C   7   104.8  179.6   104.8  182.1   2.4     75.2  356.6   2.9
    19. BD (   1) C   6 - H  23     5.1  325.9     6.2  316.5   1.5      --     --    --
    20. BD (   1) C   7 - C   8    70.8  119.7    70.2  122.8   3.0    109.3  295.0   4.5
    21. BD (   1) C   7 - H  24   174.4  196.4   173.4  214.6   2.2      --     --    --
    22. BD (   1) C   7 - H  25    69.2  240.8    70.4  241.4   1.3      --     --    --
    23. BD (   1) C   8 - O   9   108.5  177.1   106.6  178.2   2.2     69.8  356.5   1.8
    24. BD (   1) C   8 - C  10   108.8   60.0   108.8   64.2   3.9     70.5  237.4   2.6
    25. BD (   1) C   8 - H  26     1.8  355.8     2.7  179.1   4.6      --     --    --
    26. BD (   1) O   9 - H  27    72.7  240.5    75.2  235.4   5.5      --     --    --
    27. BD (   1) C  10 - C  11    75.2  359.8    75.4    2.9   3.0    104.7  177.5   2.2
    28. BD (   1) C  10 - H  28   174.2  160.2   173.1  142.7   2.2      --     --    --
    29. BD (   1) C  10 - H  29    68.9  119.7    70.0  118.8   1.4      --     --    --
    30. BD (   1) C  11 - H  30     5.0   30.1     6.1   40.6   1.5      --     --    --
    43. LP (   1) O   9             --     --    122.6  124.0   --       --     --    --
    44. LP (   2) O   9             --     --     32.5  121.0   --       --     --    --


 Second Order Perturbation Theory Analysis of Fock Matrix in NBO Basis

     Threshold for printing:   0.50 kcal/mol
                                                                              E(2)  E(j)-E(i) F(i,j)
         Donor NBO (i)                     Acceptor NBO (j)                 kcal/mol   a.u.    a.u. 
 ===================================================================================================

 within unit  1
   1. BD (   1) C   1 - C   2        / 63. RY*(   1) C   3                    1.00    1.39    0.034
   1. BD (   1) C   1 - C   2        / 72. RY*(   1) C   4                    0.99    1.39    0.033
   1. BD (   1) C   1 - C   2        / 81. RY*(   1) C   5                    0.74    1.67    0.032
   1. BD (   1) C   1 - C   2        / 83. RY*(   3) C   5                    0.58    1.62    0.027
   1. BD (   1) C   1 - C   2        /225. BD*(   1) C   1 - H  12            0.67    1.03    0.023
   1. BD (   1) C   1 - C   2        /226. BD*(   1) C   1 - H  13            0.66    1.02    0.023
   1. BD (   1) C   1 - C   2        /227. BD*(   1) C   1 - H  14            0.66    1.03    0.023
   1. BD (   1) C   1 - C   2        /228. BD*(   1) C   2 - C   3            1.23    0.96    0.031
   1. BD (   1) C   1 - C   2        /229. BD*(   1) C   2 - C   4            1.22    0.96    0.031
   1. BD (   1) C   1 - C   2        /230. BD*(   1) C   2 - C   5            1.53    0.96    0.034
   1. BD (   1) C   1 - C   2        /231. BD*(   1) C   3 - H  15            1.95    1.02    0.040
   1. BD (   1) C   1 - C   2        /235. BD*(   1) C   4 - H  19            1.95    1.02    0.040
   1. BD (   1) C   1 - C   2        /239. BD*(   1) C   5 - H  21            1.51    1.02    0.035
   2. BD (   1) C   1 - H  12        / 55. RY*(   2) C   2                    0.55    1.42    0.025
   2. BD (   1) C   1 - H  12        /224. BD*(   1) C   1 - C   2            0.54    0.87    0.019
   2. BD (   1) C   1 - H  12        /229. BD*(   1) C   2 - C   4            3.15    0.87    0.047
   3. BD (   1) C   1 - H  13        / 55. RY*(   2) C   2                    0.92    1.41    0.032
   3. BD (   1) C   1 - H  13        /224. BD*(   1) C   1 - C   2            0.60    0.87    0.020
   3. BD (   1) C   1 - H  13        /230. BD*(   1) C   2 - C   5            3.62    0.86    0.050
   4. BD (   1) C   1 - H  14        / 55. RY*(   2) C   2                    0.55    1.42    0.025
   4. BD (   1) C   1 - H  14        /224. BD*(   1) C   1 - C   2            0.54    0.87    0.019
   4. BD (   1) C   1 - H  14        /228. BD*(   1) C   2 - C   3            3.14    0.87    0.047
   5. BD (   1) C   2 - C   3        / 46. RY*(   2) C   1                    0.89    1.40    0.032
   5. BD (   1) C   2 - C   3        / 73. RY*(   2) C   4                    1.16    1.40    0.036
   5. BD (   1) C   2 - C   3        / 82. RY*(   2) C   5                    1.00    1.49    0.035
   5. BD (   1) C   2 - C   3        /224. BD*(   1) C   1 - C   2            1.19    0.96    0.030
   5. BD (   1) C   2 - C   3        /227. BD*(   1) C   1 - H  14            2.07    1.03    0.041
   5. BD (   1) C   2 - C   3        /229. BD*(   1) C   2 - C   4            1.29    0.96    0.032
   5. BD (   1) C   2 - C   3        /230. BD*(   1) C   2 - C   5            1.66    0.96    0.036
   5. BD (   1) C   2 - C   3        /231. BD*(   1) C   3 - H  15            0.59    1.02    0.022
   5. BD (   1) C   2 - C   3        /232. BD*(   1) C   3 - H  16            0.65    1.02    0.023
   5. BD (   1) C   2 - C   3        /233. BD*(   1) C   3 - H  17            0.66    1.03    0.023
   5. BD (   1) C   2 - C   3        /234. BD*(   1) C   4 - H  18            2.15    1.03    0.042
   5. BD (   1) C   2 - C   3        /237. BD*(   1) C   5 - C   6            2.60    0.97    0.045
   6. BD (   1) C   2 - C   4        / 46. RY*(   2) C   1                    0.87    1.40    0.031
   6. BD (   1) C   2 - C   4        / 64. RY*(   2) C   3                    1.16    1.40    0.036
   6. BD (   1) C   2 - C   4        / 81. RY*(   1) C   5                    0.52    1.67    0.027
   6. BD (   1) C   2 - C   4        / 82. RY*(   2) C   5                    0.98    1.49    0.034
   6. BD (   1) C   2 - C   4        /224. BD*(   1) C   1 - C   2            1.19    0.96    0.030
   6. BD (   1) C   2 - C   4        /225. BD*(   1) C   1 - H  12            2.07    1.03    0.041
   6. BD (   1) C   2 - C   4        /228. BD*(   1) C   2 - C   3            1.29    0.96    0.032
   6. BD (   1) C   2 - C   4        /230. BD*(   1) C   2 - C   5            1.65    0.96    0.036
   6. BD (   1) C   2 - C   4        /233. BD*(   1) C   3 - H  17            2.14    1.03    0.042
   6. BD (   1) C   2 - C   4        /234. BD*(   1) C   4 - H  18            0.67    1.03    0.023
   6. BD (   1) C   2 - C   4        /235. BD*(   1) C   4 - H  19            0.60    1.02    0.022
   6. BD (   1) C   2 - C   4        /236. BD*(   1) C   4 - H  20            0.65    1.02    0.023
   6. BD (   1) C   2 - C   4        /238. BD*(   1) C   5 - C  11            2.59    0.97    0.045
   7. BD (   1) C   2 - C   5        / 45. RY*(   1) C   1                    0.97    1.36    0.033
   7. BD (   1) C   2 - C   5        / 63. RY*(   1) C   3                    0.63    1.38    0.026
   7. BD (   1) C   2 - C   5        / 72. RY*(   1) C   4                    0.64    1.38    0.027
   7. BD (   1) C   2 - C   5        / 91. RY*(   2) C   6                    0.93    1.40    0.033
   7. BD (   1) C   2 - C   5        /136. RY*(   2) C  11                    0.94    1.40    0.033
   7. BD (   1) C   2 - C   5        /224. BD*(   1) C   1 - C   2            1.45    0.95    0.033
   7. BD (   1) C   2 - C   5        /226. BD*(   1) C   1 - H  13            1.66    1.01    0.037
   7. BD (   1) C   2 - C   5        /228. BD*(   1) C   2 - C   3            1.21    0.95    0.030
   7. BD (   1) C   2 - C   5        /229. BD*(   1) C   2 - C   4            1.20    0.95    0.030
   7. BD (   1) C   2 - C   5        /232. BD*(   1) C   3 - H  16            1.61    1.01    0.036
   7. BD (   1) C   2 - C   5        /236. BD*(   1) C   4 - H  20            1.61    1.01    0.036
   7. BD (   1) C   2 - C   5        /237. BD*(   1) C   5 - C   6            1.52    0.96    0.034
   7. BD (   1) C   2 - C   5        /238. BD*(   1) C   5 - C  11            1.54    0.96    0.034
   7. BD (   1) C   2 - C   5        /239. BD*(   1) C   5 - H  21            0.77    1.01    0.025
   7. BD (   1) C   2 - C   5        /240. BD*(   1) C   6 - C   7            1.74    0.97    0.037
   7. BD (   1) C   2 - C   5        /250. BD*(   1) C  10 - C  11            1.72    0.98    0.037
   8. BD (   1) C   3 - H  15        / 54. RY*(   1) C   2                    0.68    1.45    0.028
   8. BD (   1) C   3 - H  15        /224. BD*(   1) C   1 - C   2            3.19    0.87    0.047
   9. BD (   1) C   3 - H  16        / 54. RY*(   1) C   2                    0.62    1.45    0.027
   9. BD (   1) C   3 - H  16        /228. BD*(   1) C   2 - C   3            0.56    0.87    0.020
   9. BD (   1) C   3 - H  16        /230. BD*(   1) C   2 - C   5            3.31    0.86    0.048
  10. BD (   1) C   3 - H  17        / 55. RY*(   2) C   2                    0.55    1.42    0.025
  10. BD (   1) C   3 - H  17        /228. BD*(   1) C   2 - C   3            0.51    0.87    0.019
  10. BD (   1) C   3 - H  17        /229. BD*(   1) C   2 - C   4            2.94    0.87    0.045
  11. BD (   1) C   4 - H  18        / 55. RY*(   2) C   2                    0.55    1.42    0.025
  11. BD (   1) C   4 - H  18        /228. BD*(   1) C   2 - C   3            2.93    0.87    0.045
  11. BD (   1) C   4 - H  18        /229. BD*(   1) C   2 - C   4            0.51    0.87    0.019
  12. BD (   1) C   4 - H  19        / 54. RY*(   1) C   2                    0.68    1.45    0.028
  12. BD (   1) C   4 - H  19        /224. BD*(   1) C   1 - C   2            3.19    0.87    0.047
  13. BD (   1) C   4 - H  20        / 54. RY*(   1) C   2                    0.62    1.45    0.027
  13. BD (   1) C   4 - H  20        /229. BD*(   1) C   2 - C   4            0.56    0.87    0.020
  13. BD (   1) C   4 - H  20        /230. BD*(   1) C   2 - C   5            3.31    0.86    0.048
  14. BD (   1) C   5 - C   6        / 54. RY*(   1) C   2                    1.02    1.54    0.036
  14. BD (   1) C   5 - C   6        / 55. RY*(   2) C   2                    0.53    1.51    0.025
  14. BD (   1) C   5 - C   6        / 99. RY*(   1) C   7                    1.09    1.58    0.037
  14. BD (   1) C   5 - C   6        /135. RY*(   1) C  11                    1.14    1.61    0.038
  14. BD (   1) C   5 - C   6        /228. BD*(   1) C   2 - C   3            1.86    0.96    0.038
  14. BD (   1) C   5 - C   6        /230. BD*(   1) C   2 - C   5            1.73    0.96    0.036
  14. BD (   1) C   5 - C   6        /238. BD*(   1) C   5 - C  11            1.39    0.97    0.033
  14. BD (   1) C   5 - C   6        /239. BD*(   1) C   5 - H  21            0.75    1.02    0.025
  14. BD (   1) C   5 - C   6        /240. BD*(   1) C   6 - C   7            1.29    0.98    0.032
  14. BD (   1) C   5 - C   6        /241. BD*(   1) C   6 - H  22            0.89    1.03    0.027
  14. BD (   1) C   5 - C   6        /242. BD*(   1) C   6 - H  23            0.65    1.02    0.023
  14. BD (   1) C   5 - C   6        /245. BD*(   1) C   7 - H  25            1.75    1.02    0.038
  14. BD (   1) C   5 - C   6        /254. BD*(   1) C  11 - H  31            2.10    1.04    0.042
  15. BD (   1) C   5 - C  11        / 54. RY*(   1) C   2                    1.03    1.54    0.036
  15. BD (   1) C   5 - C  11        / 55. RY*(   2) C   2                    0.52    1.51    0.025
  15. BD (   1) C   5 - C  11        / 90. RY*(   1) C   6                    1.16    1.61    0.039
  15. BD (   1) C   5 - C  11        /126. RY*(   1) C  10                    1.23    1.60    0.040
  15. BD (   1) C   5 - C  11        /229. BD*(   1) C   2 - C   4            1.86    0.96    0.038
  15. BD (   1) C   5 - C  11        /230. BD*(   1) C   2 - C   5            1.76    0.96    0.037
  15. BD (   1) C   5 - C  11        /237. BD*(   1) C   5 - C   6            1.40    0.97    0.033
  15. BD (   1) C   5 - C  11        /239. BD*(   1) C   5 - H  21            0.76    1.02    0.025
  15. BD (   1) C   5 - C  11        /241. BD*(   1) C   6 - H  22            2.13    1.03    0.042
  15. BD (   1) C   5 - C  11        /250. BD*(   1) C  10 - C  11            1.27    0.99    0.032
  15. BD (   1) C   5 - C  11        /252. BD*(   1) C  10 - H  29            1.69    1.04    0.037
  15. BD (   1) C   5 - C  11        /253. BD*(   1) C  11 - H  30            0.64    1.02    0.023
  15. BD (   1) C   5 - C  11        /254. BD*(   1) C  11 - H  31            0.88    1.04    0.027
  16. BD (   1) C   5 - H  21        / 56. RY*(   3) C   2                    0.65    1.31    0.026
  16. BD (   1) C   5 - H  21        /224. BD*(   1) C   1 - C   2            3.88    0.85    0.051
  16. BD (   1) C   5 - H  21        /230. BD*(   1) C   2 - C   5            0.57    0.84    0.019
  16. BD (   1) C   5 - H  21        /242. BD*(   1) C   6 - H  23            3.43    0.90    0.050
  16. BD (   1) C   5 - H  21        /253. BD*(   1) C  11 - H  30            3.41    0.90    0.050
  17. BD (   1) C   6 - C   7        / 83. RY*(   3) C   5                    0.54    1.63    0.026
  17. BD (   1) C   6 - C   7        /109. RY*(   2) C   8                    0.71    1.71    0.031
  17. BD (   1) C   6 - C   7        /230. BD*(   1) C   2 - C   5            2.57    0.97    0.045
  17. BD (   1) C   6 - C   7        /237. BD*(   1) C   5 - C   6            1.55    0.98    0.035
  17. BD (   1) C   6 - C   7        /241. BD*(   1) C   6 - H  22            0.79    1.05    0.026
  17. BD (   1) C   6 - C   7        /242. BD*(   1) C   6 - H  23            0.62    1.03    0.023
  17. BD (   1) C   6 - C   7        /243. BD*(   1) C   7 - C   8            1.03    0.99    0.029
  17. BD (   1) C   6 - C   7        /244. BD*(   1) C   7 - H  24            0.60    1.03    0.022
  17. BD (   1) C   6 - C   7        /245. BD*(   1) C   7 - H  25            0.75    1.03    0.025
  17. BD (   1) C   6 - C   7        /246. BD*(   1) C   8 - O   9            3.08    0.90    0.047
  18. BD (   1) C   6 - H  22        /101. RY*(   3) C   7                    0.52    1.50    0.025
  18. BD (   1) C   6 - H  22        /237. BD*(   1) C   5 - C   6            0.60    0.87    0.020
  18. BD (   1) C   6 - H  22        /238. BD*(   1) C   5 - C  11            3.15    0.87    0.047
  18. BD (   1) C   6 - H  22        /243. BD*(   1) C   7 - C   8            3.42    0.88    0.049
  19. BD (   1) C   6 - H  23        / 82. RY*(   2) C   5                    0.66    1.39    0.027
  19. BD (   1) C   6 - H  23        /239. BD*(   1) C   5 - H  21            3.03    0.92    0.047
  19. BD (   1) C   6 - H  23        /244. BD*(   1) C   7 - H  24            3.21    0.92    0.049
  20. BD (   1) C   7 - C   8        / 90. RY*(   1) C   6                    1.22    1.62    0.040
  20. BD (   1) C   7 - C   8        /117. RY*(   1) O   9                    0.87    1.75    0.035
  20. BD (   1) C   7 - C   8        /126. RY*(   1) C  10                    1.35    1.62    0.042
  20. BD (   1) C   7 - C   8        /240. BD*(   1) C   6 - C   7            1.38    1.00    0.033
  20. BD (   1) C   7 - C   8        /241. BD*(   1) C   6 - H  22            1.76    1.05    0.039
  20. BD (   1) C   7 - C   8        /244. BD*(   1) C   7 - H  24            0.58    1.04    0.022
  20. BD (   1) C   7 - C   8        /245. BD*(   1) C   7 - H  25            0.75    1.04    0.025
  20. BD (   1) C   7 - C   8        /247. BD*(   1) C   8 - C  10            1.62    1.00    0.036
  20. BD (   1) C   7 - C   8        /252. BD*(   1) C  10 - H  29            2.09    1.06    0.042
  21. BD (   1) C   7 - H  24        /108. RY*(   1) C   8                    0.75    1.32    0.028
  21. BD (   1) C   7 - H  24        /242. BD*(   1) C   6 - H  23            3.13    0.91    0.048
  21. BD (   1) C   7 - H  24        /246. BD*(   1) C   8 - O   9            0.65    0.79    0.020
  21. BD (   1) C   7 - H  24        /248. BD*(   1) C   8 - H  26            3.25    0.91    0.049
  22. BD (   1) C   7 - H  25        /237. BD*(   1) C   5 - C   6            3.46    0.87    0.049
  22. BD (   1) C   7 - H  25        /247. BD*(   1) C   8 - C  10            3.29    0.89    0.048
  23. BD (   1) C   8 - O   9        /204. RY*(   1) H  27                    0.60    1.48    0.027
  23. BD (   1) C   8 - O   9        /240. BD*(   1) C   6 - C   7            1.46    1.23    0.038
  23. BD (   1) C   8 - O   9        /250. BD*(   1) C  10 - C  11            1.79    1.24    0.042
  24. BD (   1) C   8 - C  10        / 99. RY*(   1) C   7                    1.42    1.60    0.043
  24. BD (   1) C   8 - C  10        /118. RY*(   2) O   9                    0.96    2.01    0.039
  24. BD (   1) C   8 - C  10        /135. RY*(   1) C  11                    1.29    1.62    0.041
  24. BD (   1) C   8 - C  10        /243. BD*(   1) C   7 - C   8            1.47    0.99    0.034
  24. BD (   1) C   8 - C  10        /245. BD*(   1) C   7 - H  25            2.18    1.03    0.043
  24. BD (   1) C   8 - C  10        /248. BD*(   1) C   8 - H  26            0.64    1.03    0.023
  24. BD (   1) C   8 - C  10        /249. BD*(   1) O   9 - H  27            2.06    1.02    0.041
  24. BD (   1) C   8 - C  10        /250. BD*(   1) C  10 - C  11            1.21    1.00    0.031
  24. BD (   1) C   8 - C  10        /251. BD*(   1) C  10 - H  28            0.55    1.04    0.021
  24. BD (   1) C   8 - C  10        /252. BD*(   1) C  10 - H  29            0.76    1.05    0.025
  24. BD (   1) C   8 - C  10        /254. BD*(   1) C  11 - H  31            1.78    1.05    0.039
  25. BD (   1) C   8 - H  26        /100. RY*(   2) C   7                    0.52    1.15    0.022
  25. BD (   1) C   8 - H  26        /117. RY*(   1) O   9                    0.62    1.63    0.029
  25. BD (   1) C   8 - H  26        /244. BD*(   1) C   7 - H  24            3.28    0.92    0.049
  25. BD (   1) C   8 - H  26        /251. BD*(   1) C  10 - H  28            3.27    0.93    0.049
  26. BD (   1) O   9 - H  27        /108. RY*(   1) C   8                    0.68    1.54    0.029
  26. BD (   1) O   9 - H  27        /127. RY*(   2) C  10                    0.53    1.38    0.024
  26. BD (   1) O   9 - H  27        /247. BD*(   1) C   8 - C  10            3.04    1.10    0.052
  27. BD (   1) C  10 - C  11        / 83. RY*(   3) C   5                    0.54    1.62    0.026
  27. BD (   1) C  10 - C  11        /108. RY*(   1) C   8                    1.00    1.43    0.034
  27. BD (   1) C  10 - C  11        /230. BD*(   1) C   2 - C   5            2.58    0.96    0.045
  27. BD (   1) C  10 - C  11        /238. BD*(   1) C   5 - C  11            1.56    0.98    0.035
  27. BD (   1) C  10 - C  11        /246. BD*(   1) C   8 - O   9            2.68    0.90    0.044
  27. BD (   1) C  10 - C  11        /247. BD*(   1) C   8 - C  10            0.99    0.99    0.028
  27. BD (   1) C  10 - C  11        /251. BD*(   1) C  10 - H  28            0.57    1.03    0.022
  27. BD (   1) C  10 - C  11        /252. BD*(   1) C  10 - H  29            0.72    1.05    0.025
  27. BD (   1) C  10 - C  11        /253. BD*(   1) C  11 - H  30            0.64    1.02    0.023
  27. BD (   1) C  10 - C  11        /254. BD*(   1) C  11 - H  31            0.81    1.04    0.026
  28. BD (   1) C  10 - H  28        /109. RY*(   2) C   8                    0.50    1.59    0.025
  28. BD (   1) C  10 - H  28        /246. BD*(   1) C   8 - O   9            0.73    0.78    0.021
  28. BD (   1) C  10 - H  28        /248. BD*(   1) C   8 - H  26            3.34    0.91    0.049
  28. BD (   1) C  10 - H  28        /253. BD*(   1) C  11 - H  30            3.19    0.91    0.048
  29. BD (   1) C  10 - H  29        /238. BD*(   1) C   5 - C  11            3.54    0.87    0.049
  29. BD (   1) C  10 - H  29        /243. BD*(   1) C   7 - C   8            3.49    0.87    0.049
  29. BD (   1) C  10 - H  29        /246. BD*(   1) C   8 - O   9            0.57    0.79    0.019
  30. BD (   1) C  11 - H  30        / 82. RY*(   2) C   5                    0.67    1.39    0.027
  30. BD (   1) C  11 - H  30        /239. BD*(   1) C   5 - H  21            3.05    0.92    0.047
  30. BD (   1) C  11 - H  30        /251. BD*(   1) C  10 - H  28            3.18    0.92    0.048
  31. BD (   1) C  11 - H  31        /128. RY*(   3) C  10                    0.56    1.40    0.025
  31. BD (   1) C  11 - H  31        /237. BD*(   1) C   5 - C   6            3.21    0.87    0.047
  31. BD (   1) C  11 - H  31        /238. BD*(   1) C   5 - C  11            0.59    0.87    0.020
  31. BD (   1) C  11 - H  31        /247. BD*(   1) C   8 - C  10            3.43    0.88    0.049
  31. BD (   1) C  11 - H  31        /250. BD*(   1) C  10 - C  11            0.52    0.89    0.019
  32. CR (   1) C   1                / 55. RY*(   2) C   2                    1.54   10.99    0.116
  32. CR (   1) C   1                /144. RY*(   1) H  12                    0.65   10.52    0.074
  32. CR (   1) C   1                /148. RY*(   1) H  13                    0.61   10.49    0.071
  32. CR (   1) C   1                /152. RY*(   1) H  14                    0.65   10.52    0.074
  33. CR (   1) C   2                / 47. RY*(   3) C   1                    0.85   10.86    0.086
  33. CR (   1) C   2                / 65. RY*(   3) C   3                    0.77   10.90    0.082
  33. CR (   1) C   2                / 74. RY*(   3) C   4                    0.77   10.90    0.082
  33. CR (   1) C   2                / 83. RY*(   3) C   5                    0.51   11.11    0.067
  33. CR (   1) C   2                / 84. RY*(   4) C   5                    0.73   11.00    0.080
  34. CR (   1) C   3                / 54. RY*(   1) C   2                    0.95   11.02    0.092
  34. CR (   1) C   3                /156. RY*(   1) H  15                    0.62   10.49    0.072
  34. CR (   1) C   3                /160. RY*(   1) H  16                    0.61   10.49    0.072
  34. CR (   1) C   3                /164. RY*(   1) H  17                    0.65   10.52    0.074
  35. CR (   1) C   4                / 54. RY*(   1) C   2                    0.96   11.02    0.092
  35. CR (   1) C   4                /168. RY*(   1) H  18                    0.64   10.52    0.074
  35. CR (   1) C   4                /172. RY*(   1) H  19                    0.62   10.49    0.072
  35. CR (   1) C   4                /176. RY*(   1) H  20                    0.62   10.49    0.072
  36. CR (   1) C   5                / 56. RY*(   3) C   2                    1.33   10.90    0.107
  36. CR (   1) C   5                / 92. RY*(   3) C   6                    0.56   11.02    0.070
  36. CR (   1) C   5                /137. RY*(   3) C  11                    0.57   11.03    0.071
  36. CR (   1) C   5                /180. RY*(   1) H  21                    0.58   10.49    0.070
  37. CR (   1) C   6                / 82. RY*(   2) C   5                    0.85   10.97    0.086
  37. CR (   1) C   6                /100. RY*(   2) C   7                    0.98   10.72    0.091
  37. CR (   1) C   6                /184. RY*(   1) H  22                    0.63   10.49    0.073
  37. CR (   1) C   6                /188. RY*(   1) H  23                    0.63   10.50    0.073
  38. CR (   1) C   7                / 91. RY*(   2) C   6                    0.52   10.89    0.067
  38. CR (   1) C   7                /108. RY*(   1) C   8                    0.57   10.91    0.070
  38. CR (   1) C   7                /192. RY*(   1) H  24                    0.63   10.45    0.073
  38. CR (   1) C   7                /196. RY*(   1) H  25                    0.56   10.44    0.068
  39. CR (   1) C   8                /102. RY*(   4) C   7                    0.57   11.14    0.071
  39. CR (   1) C   8                /128. RY*(   3) C  10                    0.61   11.04    0.073
  39. CR (   1) C   8                /200. RY*(   1) H  26                    0.52   10.50    0.066
  39. CR (   1) C   8                /246. BD*(   1) C   8 - O   9            0.98   10.43    0.091
  40. CR (   1) O   9                /108. RY*(   1) C   8                    1.65   19.78    0.162
  40. CR (   1) O   9                /111. RY*(   4) C   8                    0.94   20.30    0.123
  41. CR (   1) C  10                /109. RY*(   2) C   8                    0.77   11.17    0.083
  41. CR (   1) C  10                /136. RY*(   2) C  11                    0.52   10.88    0.067
  41. CR (   1) C  10                /208. RY*(   1) H  28                    0.63   10.45    0.072
  41. CR (   1) C  10                /212. RY*(   1) H  29                    0.59   10.43    0.070
  42. CR (   1) C  11                / 82. RY*(   2) C   5                    0.89   10.97    0.088
  42. CR (   1) C  11                /127. RY*(   2) C  10                    0.89   10.75    0.087
  42. CR (   1) C  11                /216. RY*(   1) H  30                    0.63   10.50    0.073
  42. CR (   1) C  11                /220. RY*(   1) H  31                    0.64   10.49    0.073
  43. LP (   1) O   9                /108. RY*(   1) C   8                    2.28    1.41    0.051
  43. LP (   1) O   9                /206. RY*(   3) H  27                    0.87    2.25    0.040
  43. LP (   1) O   9                /243. BD*(   1) C   7 - C   8            1.58    0.96    0.035
  43. LP (   1) O   9                /247. BD*(   1) C   8 - C  10            0.94    0.97    0.027
  43. LP (   1) O   9                /248. BD*(   1) C   8 - H  26            1.23    1.00    0.031
  43. LP (   1) O   9                /250. BD*(   1) C  10 - C  11            0.53    0.97    0.020
  44. LP (   2) O   9                /110. RY*(   3) C   8                    0.98    1.60    0.036
  44. LP (   2) O   9                /205. RY*(   2) H  27                    2.13    1.95    0.058
  44. LP (   2) O   9                /240. BD*(   1) C   6 - C   7            0.75    0.69    0.020
  44. LP (   2) O   9                /243. BD*(   1) C   7 - C   8            5.87    0.69    0.057
  44. LP (   2) O   9                /248. BD*(   1) C   8 - H  26            7.42    0.73    0.066


 Natural Bond Orbitals (Summary):

                                                            Principal Delocalizations
           NBO                        Occupancy    Energy   (geminal,vicinal,remote)
 ====================================================================================
 Molecular unit  1  (C10H20O)
     1. BD (   1) C   1 - C   2          1.97074    -0.57557  235(v),231(v),230(g),239(v)
                                                    228(g),229(g),63(v),72(v)
                                                    81(v),225(g),227(g),226(g)
                                                    83(v)
     2. BD (   1) C   1 - H  12          1.98827    -0.47901  229(v),55(v),224(g)
     3. BD (   1) C   1 - H  13          1.98784    -0.47645  230(v),55(v),224(g)
     4. BD (   1) C   1 - H  14          1.98829    -0.47919  228(v),55(v),224(g)
     5. BD (   1) C   2 - C   3          1.97032    -0.57303  237(v),234(v),227(v),230(g)
                                                    229(g),224(g),73(v),82(v)
                                                    46(v),233(g),232(g),231(g)
     6. BD (   1) C   2 - C   4          1.97045    -0.57326  238(v),233(v),225(v),230(g)
                                                    228(g),224(g),64(v),82(v)
                                                    46(v),234(g),236(g),235(g)
                                                    81(v)
     7. BD (   1) C   2 - C   5          1.95845    -0.56046  240(v),250(v),226(v),236(v)
                                                    232(v),238(g),237(g),224(g)
                                                    228(g),229(g),45(v),136(v)
                                                    91(v),239(g),72(v),63(v)
     8. BD (   1) C   3 - H  15          1.98869    -0.47696  224(v),54(v)
     9. BD (   1) C   3 - H  16          1.98833    -0.47653  230(v),54(v),228(g)
    10. BD (   1) C   3 - H  17          1.98833    -0.47952  229(v),55(v),228(g)
    11. BD (   1) C   4 - H  18          1.98835    -0.48010  228(v),55(v),229(g)
    12. BD (   1) C   4 - H  19          1.98872    -0.47738  224(v),54(v)
    13. BD (   1) C   4 - H  20          1.98835    -0.47688  230(v),54(v),229(g)
    14. BD (   1) C   5 - C   6          1.97275    -0.57179  254(v),228(v),245(v),230(g)
                                                    238(g),240(g),135(v),99(v)
                                                    54(v),241(g),239(g),242(g)
                                                    55(v)
    15. BD (   1) C   5 - C  11          1.97295    -0.57065  241(v),229(v),230(g),252(v)
                                                    237(g),250(g),126(v),90(v)
                                                    54(v),254(g),239(g),253(g)
                                                    55(v)
    16. BD (   1) C   5 - H  21          1.96657    -0.45599  224(v),242(v),253(v),56(v)
                                                    230(g)
    17. BD (   1) C   6 - C   7          1.97692    -0.58231  246(v),230(v),237(g),243(g)
                                                    241(g),245(g),109(v),242(g)
                                                    244(g),83(v)
    18. BD (   1) C   6 - H  22          1.97865    -0.47375  243(v),238(v),237(g),101(v)
    19. BD (   1) C   6 - H  23          1.97729    -0.47169  244(v),239(v),82(v)
    20. BD (   1) C   7 - C   8          1.97872    -0.59033  252(v),241(v),247(g),240(g)
                                                    126(v),90(v),117(v),245(g)
                                                    244(g)
    21. BD (   1) C   7 - H  24          1.97657    -0.47045  248(v),242(v),108(v),246(v)
    22. BD (   1) C   7 - H  25          1.97832    -0.47592  237(v),247(v)
    23. BD (   1) C   8 - O   9          1.99199    -0.82076  250(v),240(v),204(v)
    24. BD (   1) C   8 - C  10          1.97267    -0.58694  245(v),249(v),254(v),243(g)
                                                    99(v),135(v),250(g),118(v)
                                                    252(g),248(g),251(g)
    25. BD (   1) C   8 - H  26          1.97527    -0.47695  244(v),251(v),117(v),100(v)
    26. BD (   1) O   9 - H  27          1.98819    -0.68384  247(v),108(v),127(r)
    27. BD (   1) C  10 - C  11          1.97684    -0.57832  246(v),230(v),238(g),108(v)
                                                    247(g),254(g),252(g),253(g)
                                                    251(g),83(v)
    28. BD (   1) C  10 - H  28          1.97582    -0.46438  248(v),253(v),246(v)
    29. BD (   1) C  10 - H  29          1.97754    -0.46597  238(v),243(v),246(v)
    30. BD (   1) C  11 - H  30          1.97733    -0.46927  251(v),239(v),82(v)
    31. BD (   1) C  11 - H  31          1.97839    -0.47092  247(v),237(v),238(g),128(v)
                                                    250(g)
    32. CR (   1) C   1                  1.99918   -10.04988  55(v),144(v),152(v),148(v)
    33. CR (   1) C   2                  1.99887   -10.06185  47(v),65(v),74(v),84(v)
                                                    83(v)
    34. CR (   1) C   3                  1.99919   -10.04932  54(v),164(v),156(v),160(v)
    35. CR (   1) C   4                  1.99919   -10.04973  54(v),168(v),172(v),176(v)
    36. CR (   1) C   5                  1.99896   -10.04906  56(v),180(v),137(v),92(v)
    37. CR (   1) C   6                  1.99910   -10.05173  100(v),82(v),184(v),188(v)
    38. CR (   1) C   7                  1.99907   -10.05263  192(v),108(v),196(v),91(v)
    39. CR (   1) C   8                  1.99888   -10.10993  246(g),128(v),102(v),200(v)
    40. CR (   1) O   9                  1.99973   -18.93070  108(v),111(v)
    41. CR (   1) C  10                  1.99907   -10.04697  109(v),208(v),212(v),136(v)
    42. CR (   1) C  11                  1.99910   -10.04932  127(v),82(v),220(v),216(v)
    43. LP (   1) O   9                  1.97855    -0.55713  108(v),243(v),248(v),247(v)
                                                    206(v),250(r)
    44. LP (   2) O   9                  1.95571    -0.28285  248(v),243(v),205(v),110(v)
                                                    240(r)
    45. RY*(   1) C   1                  0.00362     0.80273   
    46. RY*(   2) C   1                  0.00359     0.82621   
    47. RY*(   3) C   1                  0.00206     0.80207   
    48. RY*(   4) C   1                  0.00018     0.65014   
    49. RY*(   5) C   1                  0.00003     2.19565   
    50. RY*(   6) C   1                  0.00002     2.28014   
    51. RY*(   7) C   1                  0.00001     2.20896   
    52. RY*(   8) C   1                  0.00001     2.27397   
    53. RY*(   9) C   1                  0.00001     2.23476   
    54. RY*(   1) C   2                  0.00527     0.97067   
    55. RY*(   2) C   2                  0.00414     0.93855   
    56. RY*(   3) C   2                  0.00204     0.85165   
    57. RY*(   4) C   2                  0.00076     1.33649   
    58. RY*(   5) C   2                  0.00056     2.05525   
    59. RY*(   6) C   2                  0.00053     1.97879   
    60. RY*(   7) C   2                  0.00047     2.05019   
    61. RY*(   8) C   2                  0.00036     2.07891   
    62. RY*(   9) C   2                  0.00026     2.17616   
    63. RY*(   1) C   3                  0.00390     0.81515   
    64. RY*(   2) C   3                  0.00350     0.83014   
    65. RY*(   3) C   3                  0.00176     0.83578   
    66. RY*(   4) C   3                  0.00017     0.64764   
    67. RY*(   5) C   3                  0.00003     2.25040   
    68. RY*(   6) C   3                  0.00001     2.16642   
    69. RY*(   7) C   3                  0.00001     2.13698   
    70. RY*(   8) C   3                  0.00001     2.29348   
    71. RY*(   9) C   3                  0.00001     2.33115   
    72. RY*(   1) C   4                  0.00389     0.81466   
    73. RY*(   2) C   4                  0.00350     0.82986   
    74. RY*(   3) C   4                  0.00176     0.83495   
    75. RY*(   4) C   4                  0.00017     0.64753   
    76. RY*(   5) C   4                  0.00003     2.25031   
    77. RY*(   6) C   4                  0.00001     2.16730   
    78. RY*(   7) C   4                  0.00001     2.13135   
    79. RY*(   8) C   4                  0.00001     2.29421   
    80. RY*(   9) C   4                  0.00001     2.33208   
    81. RY*(   1) C   5                  0.00655     1.09914   
    82. RY*(   2) C   5                  0.00395     0.91692   
    83. RY*(   3) C   5                  0.00361     1.04391   
    84. RY*(   4) C   5                  0.00166     0.93630   
    85. RY*(   5) C   5                  0.00046     2.10256   
    86. RY*(   6) C   5                  0.00036     2.03296   
    87. RY*(   7) C   5                  0.00015     2.19300   
    88. RY*(   8) C   5                  0.00012     2.20872   
    89. RY*(   9) C   5                  0.00003     2.24470   
    90. RY*(   1) C   6                  0.00532     1.03466   
    91. RY*(   2) C   6                  0.00337     0.83583   
    92. RY*(   3) C   6                  0.00124     0.97163   
    93. RY*(   4) C   6                  0.00056     1.12740   
    94. RY*(   5) C   6                  0.00027     1.96732   
    95. RY*(   6) C   6                  0.00013     1.89839   
    96. RY*(   7) C   6                  0.00010     2.18202   
    97. RY*(   8) C   6                  0.00004     2.33812   
    98. RY*(   9) C   6                  0.00002     2.17664   
    99. RY*(   1) C   7                  0.00590     1.01159   
   100. RY*(   2) C   7                  0.00289     0.67027   
   101. RY*(   3) C   7                  0.00127     1.02896   
   102. RY*(   4) C   7                  0.00078     1.02862   
   103. RY*(   5) C   7                  0.00029     2.00416   
   104. RY*(   6) C   7                  0.00015     2.10995   
   105. RY*(   7) C   7                  0.00012     2.01663   
   106. RY*(   8) C   7                  0.00002     2.23894   
   107. RY*(   9) C   7                  0.00003     2.21386   
   108. RY*(   1) C   8                  0.00577     0.85360   
   109. RY*(   2) C   8                  0.00375     1.12714   
   110. RY*(   3) C   8                  0.00234     1.31971   
   111. RY*(   4) C   8                  0.00141     1.37395   
   112. RY*(   5) C   8                  0.00089     1.71672   
   113. RY*(   6) C   8                  0.00073     1.97385   
   114. RY*(   7) C   8                  0.00034     1.77694   
   115. RY*(   8) C   8                  0.00029     2.01811   
   116. RY*(   9) C   8                  0.00009     1.93233   
   117. RY*(   1) O   9                  0.00204     1.15764   
   118. RY*(   2) O   9                  0.00152     1.41820   
   119. RY*(   3) O   9                  0.00023     1.63713   
   120. RY*(   4) O   9                  0.00005     1.37403   
   121. RY*(   5) O   9                  0.00000     2.83704   
   122. RY*(   6) O   9                  0.00001     2.72646   
   123. RY*(   7) O   9                  0.00000     2.93560   
   124. RY*(   8) O   9                  0.00001     2.97209   
   125. RY*(   9) O   9                  0.00001     2.80958   
   126. RY*(   1) C  10                  0.00586     1.03198   
   127. RY*(   2) C  10                  0.00345     0.70087   
   128. RY*(   3) C  10                  0.00135     0.92710   
   129. RY*(   4) C  10                  0.00099     1.02042   
   130. RY*(   5) C  10                  0.00028     2.03934   
   131. RY*(   6) C  10                  0.00014     2.11477   
   132. RY*(   7) C  10                  0.00009     2.13509   
   133. RY*(   8) C  10                  0.00003     2.18512   
   134. RY*(   9) C  10                  0.00002     2.23485   
   135. RY*(   1) C  11                  0.00528     1.03543   
   136. RY*(   2) C  11                  0.00337     0.83694   
   137. RY*(   3) C  11                  0.00118     0.98203   
   138. RY*(   4) C  11                  0.00050     1.19737   
   139. RY*(   5) C  11                  0.00028     1.95540   
   140. RY*(   6) C  11                  0.00014     1.88806   
   141. RY*(   7) C  11                  0.00010     2.16399   
   142. RY*(   8) C  11                  0.00004     2.31999   
   143. RY*(   9) C  11                  0.00002     2.18112   
   144. RY*(   1) H  12                  0.00130     0.47175   
   145. RY*(   2) H  12                  0.00022     1.82936   
   146. RY*(   3) H  12                  0.00013     1.82288   
   147. RY*(   4) H  12                  0.00004     2.28470   
   148. RY*(   1) H  13                  0.00154     0.43879   
   149. RY*(   2) H  13                  0.00021     1.82883   
   150. RY*(   3) H  13                  0.00012     1.80444   
   151. RY*(   4) H  13                  0.00004     2.29242   
   152. RY*(   1) H  14                  0.00130     0.47068   
   153. RY*(   2) H  14                  0.00022     1.82891   
   154. RY*(   3) H  14                  0.00013     1.82220   
   155. RY*(   4) H  14                  0.00004     2.28482   
   156. RY*(   1) H  15                  0.00153     0.43908   
   157. RY*(   2) H  15                  0.00021     1.83236   
   158. RY*(   3) H  15                  0.00012     1.80382   
   159. RY*(   4) H  15                  0.00004     2.29453   
   160. RY*(   1) H  16                  0.00154     0.44330   
   161. RY*(   2) H  16                  0.00021     1.82905   
   162. RY*(   3) H  16                  0.00012     1.81290   
   163. RY*(   4) H  16                  0.00004     2.28935   
   164. RY*(   1) H  17                  0.00127     0.46723   
   165. RY*(   2) H  17                  0.00024     1.84299   
   166. RY*(   3) H  17                  0.00013     1.82403   
   167. RY*(   4) H  17                  0.00005     2.28965   
   168. RY*(   1) H  18                  0.00128     0.46653   
   169. RY*(   2) H  18                  0.00024     1.84216   
   170. RY*(   3) H  18                  0.00013     1.82356   
   171. RY*(   4) H  18                  0.00005     2.28821   
   172. RY*(   1) H  19                  0.00153     0.43837   
   173. RY*(   2) H  19                  0.00021     1.83143   
   174. RY*(   3) H  19                  0.00012     1.80368   
   175. RY*(   4) H  19                  0.00004     2.29403   
   176. RY*(   1) H  20                  0.00154     0.44287   
   177. RY*(   2) H  20                  0.00021     1.82893   
   178. RY*(   3) H  20                  0.00011     1.81257   
   179. RY*(   4) H  20                  0.00004     2.28893   
   180. RY*(   1) H  21                  0.00369     0.44057   
   181. RY*(   2) H  21                  0.00014     1.91303   
   182. RY*(   3) H  21                  0.00010     1.99613   
   183. RY*(   4) H  21                  0.00004     2.36907   
   184. RY*(   1) H  22                  0.00213     0.43731   
   185. RY*(   2) H  22                  0.00018     1.88243   
   186. RY*(   3) H  22                  0.00014     1.88539   
   187. RY*(   4) H  22                  0.00005     2.35354   
   188. RY*(   1) H  23                  0.00278     0.44984   
   189. RY*(   2) H  23                  0.00019     1.93344   
   190. RY*(   3) H  23                  0.00014     1.84910   
   191. RY*(   4) H  23                  0.00005     2.34587   
   192. RY*(   1) H  24                  0.00438     0.39641   
   193. RY*(   2) H  24                  0.00017     1.90710   
   194. RY*(   3) H  24                  0.00012     1.83034   
   195. RY*(   4) H  24                  0.00004     2.34321   
   196. RY*(   1) H  25                  0.00304     0.38311   
   197. RY*(   2) H  25                  0.00019     1.87141   
   198. RY*(   3) H  25                  0.00015     1.83103   
   199. RY*(   4) H  25                  0.00004     2.33365   
   200. RY*(   1) H  26                  0.00366     0.38595   
   201. RY*(   2) H  26                  0.00020     1.82755   
   202. RY*(   3) H  26                  0.00007     2.02693   
   203. RY*(   4) H  26                  0.00003     2.26870   
   204. RY*(   1) H  27                  0.00195     0.66324   
   205. RY*(   2) H  27                  0.00170     1.66692   
   206. RY*(   3) H  27                  0.00088     1.69238   
   207. RY*(   4) H  27                  0.00002     2.31259   
   208. RY*(   1) H  28                  0.00386     0.40614   
   209. RY*(   2) H  28                  0.00018     1.91976   
   210. RY*(   3) H  28                  0.00013     1.85345   
   211. RY*(   4) H  28                  0.00004     2.34620   
   212. RY*(   1) H  29                  0.00294     0.38351   
   213. RY*(   2) H  29                  0.00017     1.88553   
   214. RY*(   3) H  29                  0.00013     1.86559   
   215. RY*(   4) H  29                  0.00004     2.35370   
   216. RY*(   1) H  30                  0.00276     0.45257   
   217. RY*(   2) H  30                  0.00019     1.93445   
   218. RY*(   3) H  30                  0.00014     1.85375   
   219. RY*(   4) H  30                  0.00005     2.34727   
   220. RY*(   1) H  31                  0.00202     0.44313   
   221. RY*(   2) H  31                  0.00018     1.88385   
   222. RY*(   3) H  31                  0.00014     1.88848   
   223. RY*(   4) H  31                  0.00005     2.35479   
   224. BD*(   1) C   1 - C   2          0.02632     0.38999   
   225. BD*(   1) C   1 - H  12          0.00706     0.45392   
   226. BD*(   1) C   1 - H  13          0.00682     0.44917   
   227. BD*(   1) C   1 - H  14          0.00707     0.45330   
   228. BD*(   1) C   2 - C   3          0.02301     0.38928   
   229. BD*(   1) C   2 - C   4          0.02304     0.38901   
   230. BD*(   1) C   2 - C   5          0.03976     0.38500   
   231. BD*(   1) C   3 - H  15          0.00705     0.44923   
   232. BD*(   1) C   3 - H  16          0.00659     0.45061   
   233. BD*(   1) C   3 - H  17          0.00714     0.45573   
   234. BD*(   1) C   4 - H  18          0.00719     0.45474   
   235. BD*(   1) C   4 - H  19          0.00706     0.44874   
   236. BD*(   1) C   4 - H  20          0.00661     0.45028   
   237. BD*(   1) C   5 - C   6          0.02382     0.39906   
   238. BD*(   1) C   5 - C  11          0.02391     0.40052   
   239. BD*(   1) C   5 - H  21          0.02440     0.44652   
   240. BD*(   1) C   6 - C   7          0.01467     0.40987   
   241. BD*(   1) C   6 - H  22          0.01314     0.46275   
   242. BD*(   1) C   6 - H  23          0.01860     0.44357   
   243. BD*(   1) C   7 - C   8          0.03462     0.40520   
   244. BD*(   1) C   7 - H  24          0.01896     0.44696   
   245. BD*(   1) C   7 - H  25          0.01364     0.44667   
   246. BD*(   1) C   8 - O   9          0.02574     0.31907   
   247. BD*(   1) C   8 - C  10          0.02751     0.41249   
   248. BD*(   1) C   8 - H  26          0.04009     0.44403   
   249. BD*(   1) O   9 - H  27          0.00753     0.43741   
   250. BD*(   1) C  10 - C  11          0.01244     0.41644   
   251. BD*(   1) C  10 - H  28          0.01892     0.45198   
   252. BD*(   1) C  10 - H  29          0.01288     0.46732   
   253. BD*(   1) C  11 - H  30          0.01861     0.44591   
   254. BD*(   1) C  11 - H  31          0.01297     0.46527   
       -------------------------------
              Total Lewis   87.28253  ( 99.1847%)
        Valence non-Lewis    0.53718  (  0.6104%)
        Rydberg non-Lewis    0.18030  (  0.2049%)
       -------------------------------
            Total unit  1   88.00000  (100.0000%)
           Charge unit  1    0.00000
 Unable to Open any file for archive entry.
 1\1\GINC-COMPUTE-1-12\SP\RB3LYP\def2SVP\C10H20O1\ZAHRT2\08-Jan-2021\0\
 \# b3lyp/def2svp geom=NewRedundant pop=NBO\\10\\0,1\C,0,-1.9920502998,
 -0.943909357,1.1353777033\C,0,-1.6948145299,0.127967493,0.0721761402\C
 ,0,-2.4566090428,-0.228698295,-1.2181199117\C,0,-2.2310312596,1.483191
 1887,0.5705135067\C,0,-0.1660685034,0.246284312,-0.2343390041\C,0,0.68
 43778923,0.6974834292,0.9675569552\C,0,2.1548488543,0.8935086353,0.586
 876006\C,0,2.7597875677,-0.3693953268,-0.0263344471\O,0,4.0860971937,-
 0.1640675476,-0.4788483996\C,0,1.9280727693,-0.8265872124,-1.216827246
 7\C,0,0.4572419458,-1.0246299548,-0.841041551\H,0,-1.6611767801,-1.943
 2513845,0.8137342459\H,0,-3.0759790739,-1.0019542424,1.3251385048\H,0,
 -1.5029064243,-0.7166524086,2.094999464\H,0,-2.2275161747,0.4860935554
 ,-2.0256623514\H,0,-3.5438333465,-0.1988196511,-1.042741183\H,0,-2.212
 2834381,-1.2380077337,-1.5802435959\H,0,-1.8161437165,1.7603526311,1.5
 507252493\H,0,-1.9913343648,2.2912776801,-0.1401965597\H,0,-3.32678375
 07,1.4464182426,0.6785782186\H,0,-0.0779172366,1.0402163647,-1.0012511
 304\H,0,0.2937035302,1.6330995839,1.3928061755\H,0,0.6177847725,-0.060
 3255987,1.7679059756\H,0,2.2519317988,1.7074346718,-0.1529511897\H,0,2
 .7401312208,1.1970100675,1.4737697908\H,0,2.7335242105,-1.1738457088,0
 .74136464\H,0,4.6118889232,0.1520446713,0.2670524083\H,0,2.0199165892,
 -0.0594176587,-2.0055831806\H,0,2.358580959,-1.754665718,-1.6256114725
 \H,0,0.3786739128,-1.8526819912,-0.1147860408\H,0,-0.1001141984,-1.341
 6926965,-1.7340377202\\Version=ES64L-G16RevC.01\State=1-A\HF=-468.0046
 337\RMSD=8.362e-09\Dipole=-0.2152257,0.1203944,0.5320992\Quadrupole=-0
 .7703695,0.4645482,0.3058213,1.3280787,4.6988849,0.0428496\PG=C01 [X(C
 10H20O1)]\\@
 The archive entry for this job was punched.


 ... SUBJECTS WHICH DISCLOSE THEIR FULL POWER, MEANING AND BEAUTY AS SOON
 AS THEY ARE PRESENTED TO THE MIND HAVE VERY LITTLE OF THOSE QUALITIES
 TO DISCLOSE.
                           -- CHARLES DUTTON (1882)
 File lengths (MBytes):  RWF=     40 Int=      0 D2E=      0 Chk=      5 Scr=      1
 Normal termination of Gaussian 16
