# Supplementary material for: Machine-Learning-Guided Discovery of Electrochemical Reactions
Source: J Am Chem Soc. 2022 Dec 2;144(49):22599–610. doi: 10.1021/jacs.2c08997 (PMC9756344; doi:10.1021/jacs.2c08997)
Supplement: Supplementary file 3 — ja2c08997_si_003.zip [file ja2c08997_si_003.zip › Oxidation Site Selectivity/Nlogs_notimes/11.log]

 Entering Gaussian System, Link 0=g16
 Input=11.com
 Output=11.log
 Initial command:
  
 Copyright (c) 1988-2019, Gaussian, Inc.  All Rights Reserved.
  
 This is part of the Gaussian(R) 16 program.  It is based on
 the Gaussian(R) 09 system (copyright 2009, Gaussian, Inc.),
 the Gaussian(R) 03 system (copyright 2003, Gaussian, Inc.),
 the Gaussian(R) 98 system (copyright 1998, Gaussian, Inc.),
 the Gaussian(R) 94 system (copyright 1995, Gaussian, Inc.),
 the Gaussian 92(TM) system (copyright 1992, Gaussian, Inc.),
 the Gaussian 90(TM) system (copyright 1990, Gaussian, Inc.),
 the Gaussian 88(TM) system (copyright 1988, Gaussian, Inc.),
 the Gaussian 86(TM) system (copyright 1986, Carnegie Mellon
 University), and the Gaussian 82(TM) system (copyright 1983,
 Carnegie Mellon University). Gaussian is a federally registered
 trademark of Gaussian, Inc.
  
 This software contains proprietary and confidential information,
 including trade secrets, belonging to Gaussian, Inc.
  
 This software is provided under written license and may be
 used, copied, transmitted, or stored only in accord with that
 written license.
  
 The following legend is applicable only to US Government
 contracts under FAR:
  
                    RESTRICTED RIGHTS LEGEND
  
 Use, reproduction and disclosure by the US Government is
 subject to restrictions as set forth in subparagraphs (a)
 and (c) of the Commercial Computer Software - Restricted
 Rights clause in FAR 52.227-19.
  
 Gaussian, Inc.
 340 Quinnipiac St., Bldg. 40, Wallingford CT 06492
  
  
 ---------------------------------------------------------------
 Warning -- This program may not be used in any manner that
 competes with the business of Gaussian, Inc. or will provide
 assistance to any competitor of Gaussian, Inc.  The licensee
 of this program is prohibited from giving any competitor of
 Gaussian, Inc. access to this program.  By using this program,
 the user acknowledges that Gaussian, Inc. is engaged in the
 business of creating and licensing software in the field of
 computational chemistry and represents and warrants to the
 licensee that it is not a competitor of Gaussian, Inc. and that
 it will not use this program in any manner prohibited above.
 ---------------------------------------------------------------
  

 Cite this work as:
 Gaussian 16, Revision C.01,
 M. J. Frisch, G. W. Trucks, H. B. Schlegel, G. E. Scuseria, 
 M. A. Robb, J. R. Cheeseman, G. Scalmani, V. Barone, 
 G. A. Petersson, H. Nakatsuji, X. Li, M. Caricato, A. V. Marenich, 
 J. Bloino, B. G. Janesko, R. Gomperts, B. Mennucci, H. P. Hratchian, 
 J. V. Ortiz, A. F. Izmaylov, J. L. Sonnenberg, D. Williams-Young, 
 F. Ding, F. Lipparini, F. Egidi, J. Goings, B. Peng, A. Petrone, 
 T. Henderson, D. Ranasinghe, V. G. Zakrzewski, J. Gao, N. Rega, 
 G. Zheng, W. Liang, M. Hada, M. Ehara, K. Toyota, R. Fukuda, 
 J. Hasegawa, M. Ishida, T. Nakajima, Y. Honda, O. Kitao, H. Nakai, 
 T. Vreven, K. Throssell, J. A. Montgomery, Jr., J. E. Peralta, 
 F. Ogliaro, M. J. Bearpark, J. J. Heyd, E. N. Brothers, K. N. Kudin, 
 V. N. Staroverov, T. A. Keith, R. Kobayashi, J. Normand, 
 K. Raghavachari, A. P. Rendell, J. C. Burant, S. S. Iyengar, 
 J. Tomasi, M. Cossi, J. M. Millam, M. Klene, C. Adamo, R. Cammi, 
 J. W. Ochterski, R. L. Martin, K. Morokuma, O. Farkas, 
 J. B. Foresman, and D. J. Fox, Gaussian, Inc., Wallingford CT, 2019.
 
 ******************************************
 Gaussian 16:  ES64L-G16RevC.01  3-Jul-2019
                 8-Jan-2021 
 ******************************************
 %nprocshared=3
 Will use up to    3 processors via shared memory.
 %mem=1GB
 -----------------------------------------
 # b3lyp/def2svp pop=NBO geom=NewRedundant
 -----------------------------------------
 1/29=4000,38=1,172=1/1;
 2/12=2,17=6,18=5,40=1/2;
 3/5=43,7=101,11=2,25=1,30=1,74=-5/1,2,3;
 4//1;
 5/5=2,38=5/2;
 6/7=2,8=2,9=2,10=2,28=1,40=1/1,7;
 99/5=1,9=1/99;
 --
 11
 --
 Symbolic Z-matrix:
 Charge =  0 Multiplicity = 1
 C                    -2.61062   0.09362   1.33324 
 C                    -2.20055   0.04003  -0.1427 
 C                    -2.9745   -1.05583  -0.88317 
 C                    -0.67386  -0.08894  -0.36373 
 C                    -0.04663  -1.36592   0.21685 
 C                     1.44405  -1.47774  -0.11219 
 C                     2.23379  -0.25281   0.36697 
 C                     3.71669  -0.34737   0.0098 
 C                     1.59218   1.02251  -0.19266 
 C                     0.10271   1.13386   0.13938 
 O                    -0.46994   2.29102  -0.449 
 H                    -3.69749   0.24959   1.4245 
 H                    -2.11659   0.91936   1.86775 
 H                    -2.37098  -0.84439   1.86069 
 H                    -2.47717   1.00555  -0.59452 
 H                    -4.05884  -0.86474  -0.84178 
 H                    -2.80315  -2.05137  -0.44144 
 H                    -2.68339  -1.10617  -1.94509 
 H                    -0.52018  -0.11036  -1.45928 
 H                    -0.5793   -2.25133  -0.16271 
 H                    -0.1742   -1.37453   1.31355 
 H                     1.86603  -2.39394   0.33446 
 H                     1.57182  -1.57591  -1.20621 
 H                     2.14761  -0.21442   1.47012 
 H                     4.27805   0.52387   0.38427 
 H                     4.17463  -1.25382   0.43731 
 H                     3.85376  -0.38774  -1.08408 
 H                     2.12182   1.9123    0.19512 
 H                     1.70051   1.04363  -1.29196 
 H                     0.00007   1.17733   1.24426 
 H                     0.02691   3.0604   -0.14362 
 
                          Input orientation:                          
 ---------------------------------------------------------------------
 Center     Atomic      Atomic             Coordinates (Angstroms)
 Number     Number       Type             X           Y           Z
 ---------------------------------------------------------------------
      1          6           0       -2.610621    0.093618    1.333244
      2          6           0       -2.200546    0.040028   -0.142702
      3          6           0       -2.974503   -1.055827   -0.883172
      4          6           0       -0.673858   -0.088939   -0.363729
      5          6           0       -0.046626   -1.365920    0.216846
      6          6           0        1.444051   -1.477735   -0.112193
      7          6           0        2.233789   -0.252812    0.366969
      8          6           0        3.716690   -0.347372    0.009800
      9          6           0        1.592181    1.022514   -0.192661
     10          6           0        0.102714    1.133857    0.139382
     11          8           0       -0.469943    2.291023   -0.449004
     12          1           0       -3.697486    0.249589    1.424500
     13          1           0       -2.116590    0.919362    1.867745
     14          1           0       -2.370976   -0.844394    1.860694
     15          1           0       -2.477172    1.005552   -0.594523
     16          1           0       -4.058835   -0.864737   -0.841779
     17          1           0       -2.803146   -2.051367   -0.441440
     18          1           0       -2.683393   -1.106166   -1.945093
     19          1           0       -0.520178   -0.110356   -1.459279
     20          1           0       -0.579297   -2.251325   -0.162711
     21          1           0       -0.174203   -1.374527    1.313553
     22          1           0        1.866028   -2.393945    0.334459
     23          1           0        1.571815   -1.575913   -1.206214
     24          1           0        2.147608   -0.214415    1.470117
     25          1           0        4.278053    0.523874    0.384272
     26          1           0        4.174628   -1.253823    0.437314
     27          1           0        3.853756   -0.387736   -1.084078
     28          1           0        2.121815    1.912300    0.195121
     29          1           0        1.700513    1.043633   -1.291956
     30          1           0        0.000069    1.177331    1.244255
     31          1           0        0.026909    3.060405   -0.143621
 ---------------------------------------------------------------------
                    Distance matrix (angstroms):
                    1          2          3          4          5
     1  C    0.000000
     2  C    1.532792   0.000000
     3  C    2.523120   1.532385   0.000000
     4  C    2.581491   1.547986   2.549051   0.000000
     5  C    3.154468   2.597178   3.143034   1.536609   0.000000
     6  C    4.582445   3.948116   4.505112   2.545106   1.530649
     7  C    4.951970   4.473125   5.416086   3.002530   2.542015
     8  C    6.479262   5.931865   6.787590   4.413980   3.904210
     9  C    4.566703   3.918233   5.064673   2.529728   2.925406
    10  C    3.141590   2.565354   3.912748   1.533432   2.505432
    11  O    3.547887   2.855834   4.202705   2.390203   3.741094
    12  H    1.101785   2.177353   2.748120   3.529120   4.170980
    13  H    1.100732   2.195945   3.493556   2.842116   3.497532
    14  H    1.102497   2.196553   2.817401   2.898099   2.894275
    15  H    2.136754   1.101318   2.140079   2.122055   3.491383
    16  H    2.783252   2.181868   1.101819   3.505490   4.179676
    17  H    2.790615   2.196885   1.102538   2.896727   2.915747
    18  H    3.491743   2.189866   1.102250   2.752034   3.419648
    19  H    3.494244   2.140006   2.692494   1.106484   2.147111
    20  H    3.444258   2.806982   2.772236   2.173767   1.100792
    21  H    2.844639   2.868399   3.573353   2.171559   1.104136
    22  H    5.217847   4.763290   5.167584   3.500220   2.174607
    23  H    5.170005   4.239461   4.587358   2.822042   2.165306
    24  H    4.770153   4.644607   5.699295   3.367403   2.776925
    25  H    6.967029   6.517979   7.530036   5.045440   4.722521
    26  H    6.975521   6.530950   7.272755   5.050390   4.228493
    27  H    6.918332   6.141966   6.863806   4.594287   4.226373
    28  H    5.196045   4.722534   5.995411   3.483254   3.930564
    29  H    5.136154   4.188827   5.141071   2.789617   3.336903
    30  H    2.828083   2.838981   4.284976   2.154816   2.743333
    31  H    4.235507   3.752897   5.147696   3.233866   4.441587
                    6          7          8          9         10
     6  C    0.000000
     7  C    1.534183   0.000000
     8  C    2.541159   1.528236   0.000000
     9  C    2.505926   1.533396   2.535965   0.000000
    10  C    2.946674   2.552671   3.907896   1.530086   0.000000
    11  O    4.240324   3.800931   4.969862   2.434580   1.418861
    12  H    5.637418   6.045726   7.571509   5.585087   4.107917
    13  H    4.726986   4.748907   6.251698   4.243925   2.821091
    14  H    4.341409   4.876991   6.382203   4.838205   3.604932
    15  H    4.666406   4.970020   6.368637   4.089183   2.685310
    16  H    5.584784   6.436819   7.839110   5.993084   4.719698
    17  H    4.298388   5.409163   6.753923   5.369314   4.350520
    18  H    4.531377   5.500229   6.734867   5.087517   4.138252
    19  H    2.746372   3.307538   4.490592   2.711047   2.119381
    20  H    2.166779   3.491141   4.702159   3.928643   3.466390
    21  H    2.159201   2.820052   4.230114   3.336855   2.783406
    22  H    1.103179   2.172730   2.778275   3.467714   3.948762
    23  H    1.105823   2.159563   2.754722   2.789180   3.363293
    24  H    2.143519   1.107175   2.147608   2.145536   2.787523
    25  H    3.504923   2.186906   1.102011   2.792025   4.226761
    26  H    2.794306   2.184909   1.101875   3.499659   4.729721
    27  H    2.817683   2.178999   1.103171   2.810365   4.228761
    28  H    3.470755   2.174806   2.772019   1.105715   2.164682
    29  H    2.795516   2.171908   2.773884   1.104822   2.147052
    30  H    3.312765   2.793644   4.202603   2.150236   1.110482
    31  H    4.754366   4.013531   5.025034   2.570113   1.948698
                   11         12         13         14         15
    11  O    0.000000
    12  H    4.253763   0.000000
    13  H    3.155983   1.773216   0.000000
    14  H    4.333529   1.773892   1.782021   0.000000
    15  H    2.388007   2.477317   2.490022   3.075982   0.000000
    16  H    4.795127   2.551140   3.781117   3.186321   2.461864
    17  H    4.929528   3.094507   3.824778   2.635029   3.078059
    18  H    4.321867   3.771023   4.354511   3.827551   2.515138
    19  H    2.605725   4.305929   3.831180   3.871238   2.413064
    20  H    4.552675   4.300804   4.066851   3.046922   3.794159
    21  H    4.078030   3.881183   3.056456   2.325127   3.822198
    22  H    5.293345   6.255330   5.402797   4.762636   5.593118
    23  H    4.437943   6.165926   5.411095   5.048430   4.840705
    24  H    4.100222   5.863660   4.430231   4.578976   5.209573
    25  H    5.134260   8.047765   6.576364   6.947054   6.842742
    26  H    5.909614   8.074959   6.807958   6.711078   7.100416
    27  H    5.125763   7.982506   6.787252   6.901269   6.500890
    28  H    2.697320   6.175779   4.663440   5.527989   4.753568
    29  H    2.641482   6.094919   4.956756   5.484603   4.235672
    30  H    2.080468   3.816426   2.221606   3.176354   3.089876
    31  H    0.965437   4.922480   3.636516   5.001458   3.270498
                   16         17         18         19         20
    16  H    0.000000
    17  H    1.773448   0.000000
    18  H    1.779728   1.780089   0.000000
    19  H    3.670489   3.164722   2.430463   0.000000
    20  H    3.806697   2.250151   2.985883   2.503664   0.000000
    21  H    4.471656   3.232562   4.121508   3.066989   1.764152
    22  H    6.231052   4.745584   5.248996   3.758491   2.499427
    23  H    5.687073   4.466679   4.344353   2.566775   2.484424
    24  H    6.654902   5.615907   5.983097   3.963492   3.775068
    25  H    8.540207   7.580043   7.519621   5.179184   5.620922
    26  H    8.341306   7.077967   7.261551   5.190933   4.894369
    27  H    7.930658   6.891661   6.632632   4.398751   4.896309
    28  H    6.854745   6.353826   6.064790   3.715953   4.975924
    29  H    6.083965   5.530402   4.926140   2.508218   4.162869
    30  H    4.999628   4.596093   4.752606   3.039390   3.751120
    31  H    5.708543   5.850480   5.286904   3.476203   5.346244
                   21         22         23         24         25
    21  H    0.000000
    22  H    2.482011   0.000000
    23  H    3.072192   1.769014   0.000000
    24  H    2.600227   2.473733   3.057444   0.000000
    25  H    4.928496   3.786029   3.776569   2.502584   0.000000
    26  H    4.437871   2.576837   3.095087   2.501172   1.781493
    27  H    4.790286   3.160409   2.575643   3.076507   1.779638
    28  H    4.162430   4.316085   3.799193   2.479757   2.571550
    29  H    4.018798   3.806516   2.624107   3.067837   3.118269
    30  H    2.558740   4.130804   4.006936   2.569026   4.412224
    31  H    4.672518   5.775885   5.001128   4.222080   4.978442
                   26         27         28         29         30
    26  H    0.000000
    27  H    1.779803   0.000000
    28  H    3.781142   3.150577   0.000000
    29  H    3.793405   2.593933   1.772985   0.000000
    30  H    4.897816   4.766705   2.478441   3.056428   0.000000
    31  H    6.012788   5.236305   2.412783   2.861292   2.339420
                   31
    31  H    0.000000
 Stoichiometry    C10H20O
 Framework group  C1[X(C10H20O)]
 Deg. of freedom    87
 Full point group                 C1      NOp   1
 Largest Abelian subgroup         C1      NOp   1
 Largest concise Abelian subgroup C1      NOp   1
                         Standard orientation:                         
 ---------------------------------------------------------------------
 Center     Atomic      Atomic             Coordinates (Angstroms)
 Number     Number       Type             X           Y           Z
 ---------------------------------------------------------------------
      1          6           0       -2.610621    0.093618    1.333244
      2          6           0       -2.200546    0.040028   -0.142702
      3          6           0       -2.974503   -1.055827   -0.883172
      4          6           0       -0.673858   -0.088939   -0.363729
      5          6           0       -0.046626   -1.365920    0.216846
      6          6           0        1.444051   -1.477735   -0.112193
      7          6           0        2.233789   -0.252812    0.366969
      8          6           0        3.716690   -0.347372    0.009800
      9          6           0        1.592181    1.022514   -0.192661
     10          6           0        0.102714    1.133857    0.139382
     11          8           0       -0.469943    2.291023   -0.449004
     12          1           0       -3.697486    0.249589    1.424500
     13          1           0       -2.116590    0.919362    1.867745
     14          1           0       -2.370976   -0.844394    1.860694
     15          1           0       -2.477172    1.005552   -0.594523
     16          1           0       -4.058835   -0.864737   -0.841779
     17          1           0       -2.803146   -2.051367   -0.441440
     18          1           0       -2.683393   -1.106166   -1.945093
     19          1           0       -0.520178   -0.110356   -1.459279
     20          1           0       -0.579297   -2.251325   -0.162711
     21          1           0       -0.174203   -1.374527    1.313553
     22          1           0        1.866028   -2.393945    0.334459
     23          1           0        1.571815   -1.575913   -1.206214
     24          1           0        2.147608   -0.214415    1.470117
     25          1           0        4.278053    0.523874    0.384272
     26          1           0        4.174628   -1.253823    0.437314
     27          1           0        3.853756   -0.387736   -1.084078
     28          1           0        2.121815    1.912300    0.195121
     29          1           0        1.700513    1.043633   -1.291956
     30          1           0        0.000069    1.177331    1.244255
     31          1           0        0.026909    3.060405   -0.143621
 ---------------------------------------------------------------------
 Rotational constants (GHZ):           1.7833619           0.6892083           0.5703613
 Standard basis: def2SVP (5D, 7F)
 There are   265 symmetry adapted cartesian basis functions of A   symmetry.
 There are   254 symmetry adapted basis functions of A   symmetry.
   254 basis functions,   415 primitive gaussians,   265 cartesian basis functions
    44 alpha electrons       44 beta electrons
       nuclear repulsion energy       688.8412127324 Hartrees.
 NAtoms=   31 NActive=   31 NUniq=   31 SFac= 1.00D+00 NAtFMM=   60 NAOKFM=F Big=F
 Integral buffers will be    131072 words long.
 Raffenetti 2 integral format.
 Two-electron integral symmetry is turned on.
 One-electron integrals computed using PRISM.
   1 Symmetry operations used in ECPInt.
 ECPInt:  NShTT=    8001 NPrTT=   27231 LenC2=    7826 LenP2D=   20902.
 LDataN:  DoStor=T MaxTD1= 4 Len=   56
 NBasis=   254 RedAO= T EigKep=  9.30D-04  NBF=   254
 NBsUse=   254 1.00D-06 EigRej= -1.00D+00 NBFU=   254
 ExpMin= 1.22D-01 ExpMax= 2.27D+03 ExpMxC= 3.41D+02 IAcc=3 IRadAn=         5 AccDes= 0.00D+00
 Harris functional with IExCor=  402 and IRadAn=       5 diagonalized for initial guess.
 HarFok:  IExCor=  402 AccDes= 0.00D+00 IRadAn=         5 IDoV= 1 UseB2=F ITyADJ=14
 ICtDFT=  3500011 ScaDFX=  1.000000  1.000000  1.000000  1.000000
 FoFCou: FMM=F IPFlag=           0 FMFlag=      100000 FMFlg1=           0
         NFxFlg=           0 DoJE=T BraDBF=F KetDBF=T FulRan=T
         wScrn=  0.000000 ICntrl=       500 IOpCl=  0 I1Cent=   200000004 NGrid=           0
         NMat0=    1 NMatS0=      1 NMatT0=    0 NMatD0=    1 NMtDS0=    0 NMtDT0=    0
 Petite list used in FoFCou.
 Requested convergence on RMS density matrix=1.00D-08 within 128 cycles.
 Requested convergence on MAX density matrix=1.00D-06.
 Requested convergence on             energy=1.00D-06.
 No special actions if energy rises.
 Integral accuracy reduced to 1.0D-05 until final iterations.
 Initial convergence to 1.0D-05 achieved.  Increase integral accuracy.
 SCF Done:  E(RB3LYP) =  -468.009931804     A.U. after   12 cycles
            NFock= 12  Conv=0.45D-08     -V/T= 2.0120

 **********************************************************************

            Population analysis using the SCF Density.

 **********************************************************************

 Orbital symmetries:
       Occupied  (A) (A) (A) (A) (A) (A) (A) (A) (A) (A) (A) (A)
                 (A) (A) (A) (A) (A) (A) (A) (A) (A) (A) (A) (A)
                 (A) (A) (A) (A) (A) (A) (A) (A) (A) (A) (A) (A)
                 (A) (A) (A) (A) (A) (A) (A) (A)
       Virtual   (A) (A) (A) (A) (A) (A) (A) (A) (A) (A) (A) (A)
                 (A) (A) (A) (A) (A) (A) (A) (A) (A) (A) (A) (A)
                 (A) (A) (A) (A) (A) (A) (A) (A) (A) (A) (A) (A)
                 (A) (A) (A) (A) (A) (A) (A) (A) (A) (A) (A) (A)
                 (A) (A) (A) (A) (A) (A) (A) (A) (A) (A) (A) (A)
                 (A) (A) (A) (A) (A) (A) (A) (A) (A) (A) (A) (A)
                 (A) (A) (A) (A) (A) (A) (A) (A) (A) (A) (A) (A)
                 (A) (A) (A) (A) (A) (A) (A) (A) (A) (A) (A) (A)
                 (A) (A) (A) (A) (A) (A) (A) (A) (A) (A) (A) (A)
                 (A) (A) (A) (A) (A) (A) (A) (A) (A) (A) (A) (A)
                 (A) (A) (A) (A) (A) (A) (A) (A) (A) (A) (A) (A)
                 (A) (A) (A) (A) (A) (A) (A) (A) (A) (A) (A) (A)
                 (A) (A) (A) (A) (A) (A) (A) (A) (A) (A) (A) (A)
                 (A) (A) (A) (A) (A) (A) (A) (A) (A) (A) (A) (A)
                 (A) (A) (A) (A) (A) (A) (A) (A) (A) (A) (A) (A)
                 (A) (A) (A) (A) (A) (A) (A) (A) (A) (A) (A) (A)
                 (A) (A) (A) (A) (A) (A) (A) (A) (A) (A) (A) (A)
                 (A) (A) (A) (A) (A) (A)
 The electronic state is 1-A.
 Alpha  occ. eigenvalues --  -19.12503 -10.22541 -10.18745 -10.17864 -10.17851
 Alpha  occ. eigenvalues --  -10.17835 -10.17723 -10.17672 -10.17563 -10.16954
 Alpha  occ. eigenvalues --  -10.16938  -1.00465  -0.83086  -0.78976  -0.73553
 Alpha  occ. eigenvalues --   -0.72366  -0.66811  -0.66755  -0.60993  -0.58988
 Alpha  occ. eigenvalues --   -0.55679  -0.53342  -0.50507  -0.46799  -0.46109
 Alpha  occ. eigenvalues --   -0.44878  -0.43875  -0.42187  -0.40794  -0.39709
 Alpha  occ. eigenvalues --   -0.39088  -0.38199  -0.37765  -0.37073  -0.36178
 Alpha  occ. eigenvalues --   -0.34420  -0.34297  -0.33698  -0.32433  -0.32034
 Alpha  occ. eigenvalues --   -0.31096  -0.29914  -0.29048  -0.26299
 Alpha virt. eigenvalues --    0.04725   0.05799   0.06265   0.06582   0.09472
 Alpha virt. eigenvalues --    0.10424   0.10819   0.11194   0.11845   0.12688
 Alpha virt. eigenvalues --    0.13496   0.13967   0.15046   0.15833   0.16134
 Alpha virt. eigenvalues --    0.16516   0.16823   0.17885   0.19105   0.19668
 Alpha virt. eigenvalues --    0.20367   0.21630   0.22415   0.23632   0.25190
 Alpha virt. eigenvalues --    0.26086   0.26148   0.27429   0.28110   0.28868
 Alpha virt. eigenvalues --    0.30220   0.40571   0.41415   0.41859   0.43060
 Alpha virt. eigenvalues --    0.43668   0.44451   0.45482   0.47038   0.49006
 Alpha virt. eigenvalues --    0.52572   0.54068   0.56652   0.57070   0.59125
 Alpha virt. eigenvalues --    0.60045   0.60634   0.61001   0.61505   0.62525
 Alpha virt. eigenvalues --    0.63268   0.63707   0.64090   0.65202   0.65545
 Alpha virt. eigenvalues --    0.65893   0.66336   0.66530   0.67338   0.67512
 Alpha virt. eigenvalues --    0.68604   0.68894   0.68997   0.69658   0.69937
 Alpha virt. eigenvalues --    0.70543   0.71001   0.71537   0.72150   0.72305
 Alpha virt. eigenvalues --    0.73491   0.73741   0.74154   0.75396   0.75976
 Alpha virt. eigenvalues --    0.76842   0.77765   0.81879   0.87039   0.89964
 Alpha virt. eigenvalues --    0.93556   0.95856   1.00526   1.03456   1.05620
 Alpha virt. eigenvalues --    1.07665   1.08228   1.09471   1.12628   1.15141
 Alpha virt. eigenvalues --    1.16042   1.18040   1.19433   1.21878   1.23758
 Alpha virt. eigenvalues --    1.26787   1.27283   1.29695   1.31358   1.35150
 Alpha virt. eigenvalues --    1.37407   1.41177   1.42568   1.44226   1.47724
 Alpha virt. eigenvalues --    1.49746   1.51937   1.53593   1.55002   1.55654
 Alpha virt. eigenvalues --    1.56772   1.61945   1.63289   1.66430   1.66736
 Alpha virt. eigenvalues --    1.72177   1.73127   1.73455   1.74326   1.75438
 Alpha virt. eigenvalues --    1.76530   1.78108   1.78533   1.79111   1.79977
 Alpha virt. eigenvalues --    1.80499   1.81808   1.82083   1.82698   1.83682
 Alpha virt. eigenvalues --    1.84260   1.85236   1.85918   1.86756   1.88003
 Alpha virt. eigenvalues --    1.88524   1.89062   1.89589   1.90235   1.92140
 Alpha virt. eigenvalues --    1.92915   1.93380   1.94862   1.96574   1.97340
 Alpha virt. eigenvalues --    1.97730   1.99663   2.00982   2.01784   2.02299
 Alpha virt. eigenvalues --    2.04759   2.08599   2.09591   2.11660   2.13975
 Alpha virt. eigenvalues --    2.17119   2.19702   2.20992   2.24040   2.24171
 Alpha virt. eigenvalues --    2.26773   2.27389   2.30555   2.32386   2.33656
 Alpha virt. eigenvalues --    2.34490   2.37815   2.40582   2.42435   2.42779
 Alpha virt. eigenvalues --    2.44667   2.45378   2.47564   2.48289   2.52664
 Alpha virt. eigenvalues --    2.54106   2.56600   2.57109   2.59159   2.60440
 Alpha virt. eigenvalues --    2.62364   2.64167   2.65754   2.66585   2.70744
 Alpha virt. eigenvalues --    2.74322   2.82532   2.84469   2.85423   2.86901
 Alpha virt. eigenvalues --    2.88361   2.88568   2.90235   2.91374   2.92823
 Alpha virt. eigenvalues --    2.94548   2.96250   2.99500   3.01338   3.02077
 Alpha virt. eigenvalues --    3.04273   3.05804   3.06095   3.08842   3.11987
 Alpha virt. eigenvalues --    3.12308   3.14164   3.21609   3.41238   3.78941
          Condensed to atoms (all electrons):
               1          2          3          4          5          6
     1  C    4.578560   0.409638  -0.057223  -0.049619  -0.014818   0.000215
     2  C    0.409638   4.738042   0.433424   0.361767  -0.051568   0.009347
     3  C   -0.057223   0.433424   4.542759  -0.048829  -0.010656   0.000269
     4  C   -0.049619   0.361767  -0.048829   5.185539   0.341935  -0.035846
     5  C   -0.014818  -0.051568  -0.010656   0.341935   4.711646   0.394004
     6  C    0.000215   0.009347   0.000269  -0.035846   0.394004   4.647690
     7  C   -0.000051  -0.000032  -0.000043  -0.006644  -0.045158   0.406871
     8  C    0.000001   0.000033  -0.000000   0.000714   0.008821  -0.045385
     9  C   -0.000243   0.011540  -0.000278  -0.044329  -0.010206  -0.059470
    10  C   -0.007812  -0.034938   0.008874   0.243747  -0.041077  -0.010548
    11  O   -0.002024  -0.006211   0.000118  -0.075841   0.004687   0.000008
    12  H    0.368491  -0.016947  -0.004110   0.009071   0.000291  -0.000002
    13  H    0.372420  -0.012348   0.008444  -0.008675  -0.001947   0.000067
    14  H    0.378391  -0.022821  -0.007045  -0.008489   0.005484  -0.000369
    15  H   -0.026430   0.342257  -0.025716  -0.023189   0.012289  -0.000463
    16  H   -0.003818  -0.016771   0.370612   0.008448   0.000194  -0.000003
    17  H   -0.008494  -0.020012   0.378033  -0.011280   0.004422  -0.000284
    18  H    0.009113  -0.015117   0.370336  -0.004959  -0.003455  -0.000019
    19  H    0.011799  -0.034134  -0.012257   0.318696  -0.027947  -0.002778
    20  H   -0.002161  -0.006026   0.005397  -0.015643   0.344448  -0.007508
    21  H    0.007669  -0.008437  -0.001503  -0.015582   0.340284  -0.012853
    22  H    0.000009  -0.000409  -0.000020   0.007401  -0.010522   0.344171
    23  H    0.000007   0.000328  -0.000084  -0.005118  -0.016147   0.348242
    24  H   -0.000028   0.000005  -0.000003  -0.009293  -0.002317  -0.030493
    25  H   -0.000000  -0.000001   0.000000  -0.000026  -0.000556   0.008722
    26  H    0.000000  -0.000002  -0.000000   0.000010   0.000492  -0.006363
    27  H   -0.000000   0.000002   0.000000  -0.000168   0.000375  -0.010999
    28  H   -0.000004  -0.000446   0.000016   0.012601   0.000152   0.010638
    29  H    0.000042  -0.000377  -0.000043  -0.021553  -0.004533  -0.008639
    30  H    0.010422  -0.023679  -0.000039  -0.037545   0.000781  -0.006920
    31  H   -0.000079   0.000550   0.000027   0.012977  -0.000734   0.000032
               7          8          9         10         11         12
     1  C   -0.000051   0.000001  -0.000243  -0.007812  -0.002024   0.368491
     2  C   -0.000032   0.000033   0.011540  -0.034938  -0.006211  -0.016947
     3  C   -0.000043  -0.000000  -0.000278   0.008874   0.000118  -0.004110
     4  C   -0.006644   0.000714  -0.044329   0.243747  -0.075841   0.009071
     5  C   -0.045158   0.008821  -0.010206  -0.041077   0.004687   0.000291
     6  C    0.406871  -0.045385  -0.059470  -0.010548   0.000008  -0.000002
     7  C    4.883918   0.398049   0.286571  -0.033308   0.006623   0.000004
     8  C    0.398049   4.521188  -0.032784   0.007378  -0.000112  -0.000000
     9  C    0.286571  -0.032784   4.870304   0.386501  -0.042079  -0.000008
    10  C   -0.033308   0.007378   0.386501   4.735774   0.338206   0.000181
    11  O    0.006623  -0.000112  -0.042079   0.338206   7.745636  -0.000051
    12  H    0.000004  -0.000000  -0.000008   0.000181  -0.000051   0.692893
    13  H   -0.000090   0.000001   0.000142   0.003411   0.002772  -0.020422
    14  H    0.000030  -0.000000   0.000055  -0.002794   0.000060  -0.024416
    15  H   -0.000174   0.000001   0.001603  -0.015441   0.024882  -0.007586
    16  H    0.000002   0.000000   0.000012  -0.000459  -0.000011   0.004803
    17  H   -0.000004  -0.000000  -0.000005  -0.000142  -0.000013  -0.001272
    18  H   -0.000004  -0.000000  -0.000032   0.000710  -0.000024   0.000029
    19  H   -0.006481  -0.000129  -0.014409  -0.011429   0.004460  -0.000423
    20  H    0.007913  -0.000448   0.000735   0.009316  -0.000108  -0.000060
    21  H   -0.008034   0.000182  -0.008363  -0.009372  -0.000037  -0.000453
    22  H   -0.019681  -0.005381   0.010255   0.001305   0.000004  -0.000001
    23  H   -0.024317  -0.006205  -0.006319  -0.009059  -0.000028   0.000001
    24  H    0.340756  -0.029970  -0.025124  -0.004834  -0.000048   0.000002
    25  H   -0.014070   0.370697  -0.006599   0.000585  -0.000004  -0.000000
    26  H   -0.011714   0.369582   0.007450  -0.000466   0.000002  -0.000000
    27  H   -0.016157   0.378350  -0.010097   0.000415  -0.000004   0.000000
    28  H   -0.007290  -0.007612   0.329385  -0.020189  -0.001142  -0.000001
    29  H   -0.009057  -0.008086   0.324981  -0.003688   0.006746   0.000001
    30  H    0.002861  -0.000335  -0.050409   0.345653  -0.033257  -0.000456
    31  H    0.000321  -0.000020  -0.003664  -0.031179   0.313445   0.000002
              13         14         15         16         17         18
     1  C    0.372420   0.378391  -0.026430  -0.003818  -0.008494   0.009113
     2  C   -0.012348  -0.022821   0.342257  -0.016771  -0.020012  -0.015117
     3  C    0.008444  -0.007045  -0.025716   0.370612   0.378033   0.370336
     4  C   -0.008675  -0.008489  -0.023189   0.008448  -0.011280  -0.004959
     5  C   -0.001947   0.005484   0.012289   0.000194   0.004422  -0.003455
     6  C    0.000067  -0.000369  -0.000463  -0.000003  -0.000284  -0.000019
     7  C   -0.000090   0.000030  -0.000174   0.000002  -0.000004  -0.000004
     8  C    0.000001  -0.000000   0.000001   0.000000  -0.000000  -0.000000
     9  C    0.000142   0.000055   0.001603   0.000012  -0.000005  -0.000032
    10  C    0.003411  -0.002794  -0.015441  -0.000459  -0.000142   0.000710
    11  O    0.002772   0.000060   0.024882  -0.000011  -0.000013  -0.000024
    12  H   -0.020422  -0.024416  -0.007586   0.004803  -0.001272   0.000029
    13  H    0.685172  -0.028180  -0.007456   0.000012  -0.000099  -0.000548
    14  H   -0.028180   0.690447   0.009033  -0.001225   0.007399  -0.000070
    15  H   -0.007456   0.009033   0.731525  -0.008434   0.008711  -0.006968
    16  H    0.000012  -0.001225  -0.008434   0.693635  -0.023915  -0.023430
    17  H   -0.000099   0.007399   0.008711  -0.023915   0.690023  -0.027983
    18  H   -0.000548  -0.000070  -0.006968  -0.023430  -0.027983   0.693552
    19  H   -0.000257  -0.000228  -0.007147   0.000163  -0.000831   0.007820
    20  H    0.000088   0.000279  -0.000164  -0.000642   0.004009   0.001434
    21  H    0.000616   0.002800  -0.000234  -0.000014   0.000193   0.000132
    22  H   -0.000002   0.000034   0.000016  -0.000000   0.000038   0.000002
    23  H   -0.000004  -0.000000  -0.000015   0.000000   0.000020   0.000002
    24  H   -0.000061  -0.000037   0.000006  -0.000000   0.000001  -0.000000
    25  H    0.000000   0.000000   0.000000  -0.000000   0.000000   0.000000
    26  H   -0.000000   0.000000  -0.000000  -0.000000   0.000000   0.000000
    27  H    0.000000  -0.000000  -0.000000  -0.000000   0.000000  -0.000000
    28  H    0.000042   0.000002  -0.000077  -0.000000   0.000000   0.000000
    29  H   -0.000033  -0.000006   0.000058   0.000000   0.000002  -0.000000
    30  H   -0.000816  -0.000015   0.000848   0.000011   0.000007  -0.000003
    31  H    0.000015   0.000012  -0.001519  -0.000002   0.000002  -0.000001
              19         20         21         22         23         24
     1  C    0.011799  -0.002161   0.007669   0.000009   0.000007  -0.000028
     2  C   -0.034134  -0.006026  -0.008437  -0.000409   0.000328   0.000005
     3  C   -0.012257   0.005397  -0.001503  -0.000020  -0.000084  -0.000003
     4  C    0.318696  -0.015643  -0.015582   0.007401  -0.005118  -0.009293
     5  C   -0.027947   0.344448   0.340284  -0.010522  -0.016147  -0.002317
     6  C   -0.002778  -0.007508  -0.012853   0.344171   0.348242  -0.030493
     7  C   -0.006481   0.007913  -0.008034  -0.019681  -0.024317   0.340756
     8  C   -0.000129  -0.000448   0.000182  -0.005381  -0.006205  -0.029970
     9  C   -0.014409   0.000735  -0.008363   0.010255  -0.006319  -0.025124
    10  C   -0.011429   0.009316  -0.009372   0.001305  -0.009059  -0.004834
    11  O    0.004460  -0.000108  -0.000037   0.000004  -0.000028  -0.000048
    12  H   -0.000423  -0.000060  -0.000453  -0.000001   0.000001   0.000002
    13  H   -0.000257   0.000088   0.000616  -0.000002  -0.000004  -0.000061
    14  H   -0.000228   0.000279   0.002800   0.000034  -0.000000  -0.000037
    15  H   -0.007147  -0.000164  -0.000234   0.000016  -0.000015   0.000006
    16  H    0.000163  -0.000642  -0.000014  -0.000000   0.000000  -0.000000
    17  H   -0.000831   0.004009   0.000193   0.000038   0.000020   0.000001
    18  H    0.007820   0.001434   0.000132   0.000002   0.000002  -0.000000
    19  H    0.771994  -0.009566   0.010496   0.000061   0.006423   0.000585
    20  H   -0.009566   0.723317  -0.031322  -0.005313  -0.009554  -0.000163
    21  H    0.010496  -0.031322   0.734136  -0.009083   0.009483   0.006910
    22  H    0.000061  -0.005313  -0.009083   0.736679  -0.032839  -0.009987
    23  H    0.006423  -0.009554   0.009483  -0.032839   0.741913   0.010697
    24  H    0.000585  -0.000163   0.006910  -0.009987   0.010697   0.769686
    25  H    0.000003   0.000018   0.000007  -0.000089  -0.000166  -0.007660
    26  H    0.000008  -0.000006  -0.000050   0.006491  -0.001255  -0.007607
    27  H   -0.000051   0.000001   0.000019  -0.001287   0.008069   0.009446
    28  H   -0.000333   0.000051   0.000037  -0.000523  -0.000091  -0.010651
    29  H    0.010359  -0.000089   0.000469  -0.000004   0.005230   0.010356
    30  H    0.013181  -0.000408   0.006867   0.000082   0.000380   0.007973
    31  H   -0.000500   0.000028   0.000001  -0.000004   0.000003  -0.000009
              25         26         27         28         29         30
     1  C   -0.000000   0.000000  -0.000000  -0.000004   0.000042   0.010422
     2  C   -0.000001  -0.000002   0.000002  -0.000446  -0.000377  -0.023679
     3  C    0.000000  -0.000000   0.000000   0.000016  -0.000043  -0.000039
     4  C   -0.000026   0.000010  -0.000168   0.012601  -0.021553  -0.037545
     5  C   -0.000556   0.000492   0.000375   0.000152  -0.004533   0.000781
     6  C    0.008722  -0.006363  -0.010999   0.010638  -0.008639  -0.006920
     7  C   -0.014070  -0.011714  -0.016157  -0.007290  -0.009057   0.002861
     8  C    0.370697   0.369582   0.378350  -0.007612  -0.008086  -0.000335
     9  C   -0.006599   0.007450  -0.010097   0.329385   0.324981  -0.050409
    10  C    0.000585  -0.000466   0.000415  -0.020189  -0.003688   0.345653
    11  O   -0.000004   0.000002  -0.000004  -0.001142   0.006746  -0.033257
    12  H   -0.000000  -0.000000   0.000000  -0.000001   0.000001  -0.000456
    13  H    0.000000  -0.000000   0.000000   0.000042  -0.000033  -0.000816
    14  H    0.000000   0.000000  -0.000000   0.000002  -0.000006  -0.000015
    15  H    0.000000  -0.000000  -0.000000  -0.000077   0.000058   0.000848
    16  H   -0.000000  -0.000000  -0.000000  -0.000000   0.000000   0.000011
    17  H    0.000000   0.000000   0.000000   0.000000   0.000002   0.000007
    18  H    0.000000   0.000000  -0.000000   0.000000  -0.000000  -0.000003
    19  H    0.000003   0.000008  -0.000051  -0.000333   0.010359   0.013181
    20  H    0.000018  -0.000006   0.000001   0.000051  -0.000089  -0.000408
    21  H    0.000007  -0.000050   0.000019   0.000037   0.000469   0.006867
    22  H   -0.000089   0.006491  -0.001287  -0.000523  -0.000004   0.000082
    23  H   -0.000166  -0.001255   0.008069  -0.000091   0.005230   0.000380
    24  H   -0.007660  -0.007607   0.009446  -0.010651   0.010356   0.007973
    25  H    0.692420  -0.024799  -0.025407   0.006710  -0.001230  -0.000060
    26  H   -0.024799   0.690447  -0.025442   0.000012   0.000005   0.000038
    27  H   -0.025407  -0.025442   0.686653  -0.001291   0.007361   0.000006
    28  H    0.006710   0.000012  -0.001291   0.756633  -0.037184  -0.012032
    29  H   -0.001230   0.000005   0.007361  -0.037184   0.734532   0.012563
    30  H   -0.000060   0.000038   0.000006  -0.012032   0.012563   0.805375
    31  H    0.000004   0.000000   0.000002   0.008287  -0.001624  -0.006441
              31
     1  C   -0.000079
     2  C    0.000550
     3  C    0.000027
     4  C    0.012977
     5  C   -0.000734
     6  C    0.000032
     7  C    0.000321
     8  C   -0.000020
     9  C   -0.003664
    10  C   -0.031179
    11  O    0.313445
    12  H    0.000002
    13  H    0.000015
    14  H    0.000012
    15  H   -0.001519
    16  H   -0.000002
    17  H    0.000002
    18  H   -0.000001
    19  H   -0.000500
    20  H    0.000028
    21  H    0.000001
    22  H   -0.000004
    23  H    0.000003
    24  H   -0.000009
    25  H    0.000004
    26  H    0.000000
    27  H    0.000002
    28  H    0.008287
    29  H   -0.001624
    30  H   -0.006441
    31  H    0.551780
 Mulliken charges:
               1
     1  C    0.026027
     2  C   -0.036657
     3  C    0.049541
     4  C   -0.080275
     5  C    0.071337
     6  C    0.068665
     7  C   -0.131608
     8  C    0.081472
     9  C    0.084885
    10  C    0.154680
    11  O   -0.286653
    12  H    0.000439
    13  H    0.007733
    14  H    0.001671
    15  H   -0.000217
    16  H    0.000835
    17  H    0.001475
    18  H   -0.000518
    19  H   -0.027148
    20  H   -0.007852
    21  H   -0.014963
    22  H   -0.011405
    23  H   -0.019598
    24  H   -0.018136
    25  H    0.001504
    26  H    0.003165
    27  H    0.000206
    28  H   -0.025701
    29  H   -0.016560
    30  H   -0.034632
    31  H    0.158289
 Sum of Mulliken charges =  -0.00000
 Mulliken charges with hydrogens summed into heavy atoms:
               1
     1  C    0.035871
     2  C   -0.036874
     3  C    0.051333
     4  C   -0.107423
     5  C    0.048521
     6  C    0.037663
     7  C   -0.149745
     8  C    0.086348
     9  C    0.042623
    10  C    0.120047
    11  O   -0.128364
 Electronic spatial extent (au):  <R**2>=           2211.0710
 Charge=             -0.0000 electrons
 Dipole moment (field-independent basis, Debye):
    X=              1.1854    Y=              0.2253    Z=              0.7997  Tot=              1.4476
 Quadrupole moment (field-independent basis, Debye-Ang):
   XX=            -73.4092   YY=            -69.2741   ZZ=            -72.9105
   XY=              2.4545   XZ=             -0.0983   YZ=              2.0387
 Traceless Quadrupole moment (field-independent basis, Debye-Ang):
   XX=             -1.5446   YY=              2.5905   ZZ=             -1.0459
   XY=              2.4545   XZ=             -0.0983   YZ=              2.0387
 Octapole moment (field-independent basis, Debye-Ang**2):
  XXX=             -5.4042  YYY=             30.0189  ZZZ=             -3.2897  XYY=              7.7996
  XXY=              4.3423  XXZ=              0.0768  XZZ=              1.6783  YZZ=              2.3580
  YYZ=              5.3530  XYZ=             -0.8563
 Hexadecapole moment (field-independent basis, Debye-Ang**3):
 XXXX=          -2091.9662 YYYY=           -584.8341 ZZZZ=           -301.9715 XXXY=            -11.3740
 XXXZ=              5.4449 YYYX=             11.7765 YYYZ=              3.0301 ZZZX=              3.1042
 ZZZY=             -2.8805 XXYY=           -463.6059 XXZZ=           -401.9610 YYZZ=           -165.6613
 XXYZ=             -3.7030 YYXZ=             -1.0154 ZZXY=             -2.3184
 N-N= 6.888412127324D+02 E-N=-2.461433419354D+03  KE= 4.624667378943D+02
 ******************************Gaussian NBO Version 3.1******************************
             N A T U R A L   A T O M I C   O R B I T A L   A N D
          N A T U R A L   B O N D   O R B I T A L   A N A L Y S I S
 ******************************Gaussian NBO Version 3.1******************************
       /RESON  / : Allow strongly delocalized NBO set

 Analyzing the SCF density

 Job title: 11                                                              

 Storage needed:    196716 in NPA,    259801 in NBO ( 134212613 available)
 GSVD:  LWork=       37146 too small for GESVD, short by       16559 words or       16559 for optimal perf.


 NATURAL POPULATIONS:  Natural atomic orbital occupancies 
                                                          
   NAO  Atom  No  lang   Type(AO)    Occupancy      Energy
 ----------------------------------------------------------
     1    C    1  S      Cor( 1S)     1.99923     -10.04890
     2    C    1  S      Val( 2S)     1.07773      -0.21323
     3    C    1  S      Ryd( 3S)     0.00106       0.88997
     4    C    1  px     Val( 2p)     1.21742      -0.06541
     5    C    1  px     Ryd( 3p)     0.00323       0.69039
     6    C    1  py     Val( 2p)     1.21808      -0.06240
     7    C    1  py     Ryd( 3p)     0.00229       0.65367
     8    C    1  pz     Val( 2p)     1.10666      -0.05497
     9    C    1  pz     Ryd( 3p)     0.00154       0.53055
    10    C    1  dxy    Ryd( 3d)     0.00026       2.23390
    11    C    1  dxz    Ryd( 3d)     0.00035       2.16263
    12    C    1  dyz    Ryd( 3d)     0.00077       2.36439
    13    C    1  dx2y2  Ryd( 3d)     0.00060       2.42617
    14    C    1  dz2    Ryd( 3d)     0.00057       2.30194

    15    C    2  S      Cor( 1S)     1.99899     -10.04654
    16    C    2  S      Val( 2S)     0.93438      -0.16326
    17    C    2  S      Ryd( 3S)     0.00159       0.99978
    18    C    2  px     Val( 2p)     1.05038      -0.05399
    19    C    2  px     Ryd( 3p)     0.00246       0.66158
    20    C    2  py     Val( 2p)     1.16900      -0.06158
    21    C    2  py     Ryd( 3p)     0.00578       0.85683
    22    C    2  pz     Val( 2p)     1.07236      -0.06166
    23    C    2  pz     Ryd( 3p)     0.00369       0.75349
    24    C    2  dxy    Ryd( 3d)     0.00057       2.19973
    25    C    2  dxz    Ryd( 3d)     0.00070       2.14818
    26    C    2  dyz    Ryd( 3d)     0.00075       2.26648
    27    C    2  dx2y2  Ryd( 3d)     0.00088       2.33853
    28    C    2  dz2    Ryd( 3d)     0.00086       2.27829

    29    C    3  S      Cor( 1S)     1.99923     -10.04925
    30    C    3  S      Val( 2S)     1.07878      -0.21382
    31    C    3  S      Ryd( 3S)     0.00081       0.90462
    32    C    3  px     Val( 2p)     1.19254      -0.06266
    33    C    3  px     Ryd( 3p)     0.00309       0.66993
    34    C    3  py     Val( 2p)     1.15237      -0.05772
    35    C    3  py     Ryd( 3p)     0.00110       0.56119
    36    C    3  pz     Val( 2p)     1.19038      -0.06177
    37    C    3  pz     Ryd( 3p)     0.00272       0.63722
    38    C    3  dxy    Ryd( 3d)     0.00029       2.19158
    39    C    3  dxz    Ryd( 3d)     0.00024       2.17006
    40    C    3  dyz    Ryd( 3d)     0.00042       2.25389
    41    C    3  dx2y2  Ryd( 3d)     0.00086       2.42893
    42    C    3  dz2    Ryd( 3d)     0.00075       2.42463

    43    C    4  S      Cor( 1S)     1.99894     -10.04343
    44    C    4  S      Val( 2S)     0.93170      -0.16371
    45    C    4  S      Ryd( 3S)     0.00281       1.00964
    46    C    4  px     Val( 2p)     1.06891      -0.06580
    47    C    4  px     Ryd( 3p)     0.00386       0.87383
    48    C    4  py     Val( 2p)     1.05184      -0.07032
    49    C    4  py     Ryd( 3p)     0.00439       0.77154
    50    C    4  pz     Val( 2p)     1.19282      -0.06937
    51    C    4  pz     Ryd( 3p)     0.00565       0.92336
    52    C    4  dxy    Ryd( 3d)     0.00091       2.24659
    53    C    4  dxz    Ryd( 3d)     0.00049       2.11594
    54    C    4  dyz    Ryd( 3d)     0.00053       2.13305
    55    C    4  dx2y2  Ryd( 3d)     0.00075       2.26493
    56    C    4  dz2    Ryd( 3d)     0.00102       2.48252

    57    C    5  S      Cor( 1S)     1.99910     -10.04882
    58    C    5  S      Val( 2S)     0.99447      -0.18634
    59    C    5  S      Ryd( 3S)     0.00139       1.01617
    60    C    5  px     Val( 2p)     1.08101      -0.06292
    61    C    5  px     Ryd( 3p)     0.00348       0.72478
    62    C    5  py     Val( 2p)     1.14286      -0.06383
    63    C    5  py     Ryd( 3p)     0.00428       0.69970
    64    C    5  pz     Val( 2p)     1.19683      -0.06793
    65    C    5  pz     Ryd( 3p)     0.00312       0.74785
    66    C    5  dxy    Ryd( 3d)     0.00072       2.27340
    67    C    5  dxz    Ryd( 3d)     0.00042       2.14620
    68    C    5  dyz    Ryd( 3d)     0.00040       2.19843
    69    C    5  dx2y2  Ryd( 3d)     0.00067       2.28917
    70    C    5  dz2    Ryd( 3d)     0.00095       2.46095

    71    C    6  S      Cor( 1S)     1.99909     -10.05117
    72    C    6  S      Val( 2S)     1.00016      -0.19021
    73    C    6  S      Ryd( 3S)     0.00144       1.00357
    74    C    6  px     Val( 2p)     1.06423      -0.06149
    75    C    6  px     Ryd( 3p)     0.00299       0.67870
    76    C    6  py     Val( 2p)     1.14259      -0.06501
    77    C    6  py     Ryd( 3p)     0.00436       0.69593
    78    C    6  pz     Val( 2p)     1.20058      -0.06973
    79    C    6  pz     Ryd( 3p)     0.00355       0.75649
    80    C    6  dxy    Ryd( 3d)     0.00070       2.24564
    81    C    6  dxz    Ryd( 3d)     0.00044       2.12954
    82    C    6  dyz    Ryd( 3d)     0.00042       2.21281
    83    C    6  dx2y2  Ryd( 3d)     0.00071       2.27909
    84    C    6  dz2    Ryd( 3d)     0.00091       2.43783

    85    C    7  S      Cor( 1S)     1.99898     -10.05802
    86    C    7  S      Val( 2S)     0.93706      -0.17658
    87    C    7  S      Ryd( 3S)     0.00168       0.98966
    88    C    7  px     Val( 2p)     1.05863      -0.07448
    89    C    7  px     Ryd( 3p)     0.00381       0.79870
    90    C    7  py     Val( 2p)     1.04779      -0.07032
    91    C    7  py     Ryd( 3p)     0.00205       0.65012
    92    C    7  pz     Val( 2p)     1.18383      -0.07025
    93    C    7  pz     Ryd( 3p)     0.00306       0.79994
    94    C    7  dxy    Ryd( 3d)     0.00085       2.21496
    95    C    7  dxz    Ryd( 3d)     0.00051       2.10726
    96    C    7  dyz    Ryd( 3d)     0.00054       2.11207
    97    C    7  dx2y2  Ryd( 3d)     0.00092       2.23855
    98    C    7  dz2    Ryd( 3d)     0.00109       2.46816

    99    C    8  S      Cor( 1S)     1.99922     -10.05809
   100    C    8  S      Val( 2S)     1.07840      -0.22248
   101    C    8  S      Ryd( 3S)     0.00067       0.90004
   102    C    8  px     Val( 2p)     1.09473      -0.06180
   103    C    8  px     Ryd( 3p)     0.00179       0.53091
   104    C    8  py     Val( 2p)     1.22374      -0.07237
   105    C    8  py     Ryd( 3p)     0.00377       0.67254
   106    C    8  pz     Val( 2p)     1.21227      -0.07187
   107    C    8  pz     Ryd( 3p)     0.00207       0.61210
   108    C    8  dxy    Ryd( 3d)     0.00066       2.31822
   109    C    8  dxz    Ryd( 3d)     0.00038       2.17006
   110    C    8  dyz    Ryd( 3d)     0.00026       2.23515
   111    C    8  dx2y2  Ryd( 3d)     0.00048       2.26574
   112    C    8  dz2    Ryd( 3d)     0.00075       2.42999

   113    C    9  S      Cor( 1S)     1.99905     -10.04918
   114    C    9  S      Val( 2S)     1.00816      -0.19677
   115    C    9  S      Ryd( 3S)     0.00173       0.99483
   116    C    9  px     Val( 2p)     1.08784      -0.07225
   117    C    9  px     Ryd( 3p)     0.00343       0.69391
   118    C    9  py     Val( 2p)     1.13876      -0.07099
   119    C    9  py     Ryd( 3p)     0.00646       0.70345
   120    C    9  pz     Val( 2p)     1.20397      -0.07474
   121    C    9  pz     Ryd( 3p)     0.00353       0.76794
   122    C    9  dxy    Ryd( 3d)     0.00062       2.26681
   123    C    9  dxz    Ryd( 3d)     0.00042       2.13371
   124    C    9  dyz    Ryd( 3d)     0.00042       2.18477
   125    C    9  dx2y2  Ryd( 3d)     0.00069       2.27154
   126    C    9  dz2    Ryd( 3d)     0.00092       2.45573

   127    C   10  S      Cor( 1S)     1.99885     -10.10693
   128    C   10  S      Val( 2S)     0.89756      -0.16412
   129    C   10  S      Ryd( 3S)     0.00341       0.94700
   130    C   10  px     Val( 2p)     0.99443      -0.06130
   131    C   10  px     Ryd( 3p)     0.00536       0.75648
   132    C   10  py     Val( 2p)     0.82624      -0.05877
   133    C   10  py     Ryd( 3p)     0.00437       0.68840
   134    C   10  pz     Val( 2p)     1.10686      -0.06812
   135    C   10  pz     Ryd( 3p)     0.00357       0.83064
   136    C   10  dxy    Ryd( 3d)     0.00168       2.19403
   137    C   10  dxz    Ryd( 3d)     0.00077       2.11447
   138    C   10  dyz    Ryd( 3d)     0.00145       2.14286
   139    C   10  dx2y2  Ryd( 3d)     0.00157       2.26498
   140    C   10  dz2    Ryd( 3d)     0.00167       2.44255

   141    O   11  S      Cor( 1S)     1.99973     -18.93275
   142    O   11  S      Val( 2S)     1.66359      -0.84533
   143    O   11  S      Ryd( 3S)     0.00125       1.45930
   144    O   11  px     Val( 2p)     1.80626      -0.28881
   145    O   11  px     Ryd( 3p)     0.00169       1.18926
   146    O   11  py     Val( 2p)     1.42036      -0.26623
   147    O   11  py     Ryd( 3p)     0.00262       1.22967
   148    O   11  pz     Val( 2p)     1.85354      -0.28905
   149    O   11  pz     Ryd( 3p)     0.00152       1.12230
   150    O   11  dxy    Ryd( 3d)     0.00094       3.18393
   151    O   11  dxz    Ryd( 3d)     0.00100       2.90146
   152    O   11  dyz    Ryd( 3d)     0.00061       3.01763
   153    O   11  dx2y2  Ryd( 3d)     0.00063       2.96172
   154    O   11  dz2    Ryd( 3d)     0.00086       2.88413

   155    H   12  S      Val( 1S)     0.77989       0.08153
   156    H   12  S      Ryd( 2S)     0.00144       0.37387
   157    H   12  px     Ryd( 2p)     0.00067       2.37609
   158    H   12  py     Ryd( 2p)     0.00023       1.83589
   159    H   12  pz     Ryd( 2p)     0.00013       1.77119

   160    H   13  S      Val( 1S)     0.78450       0.08269
   161    H   13  S      Ryd( 2S)     0.00155       0.41011
   162    H   13  px     Ryd( 2p)     0.00030       1.93117
   163    H   13  py     Ryd( 2p)     0.00048       2.13199
   164    H   13  pz     Ryd( 2p)     0.00025       1.92350

   165    H   14  S      Val( 1S)     0.79239       0.07549
   166    H   14  S      Ryd( 2S)     0.00165       0.41094
   167    H   14  px     Ryd( 2p)     0.00024       1.84968
   168    H   14  py     Ryd( 2p)     0.00054       2.22286
   169    H   14  pz     Ryd( 2p)     0.00025       1.92665

   170    H   15  S      Val( 1S)     0.75162       0.11734
   171    H   15  S      Ryd( 2S)     0.00414       0.40897
   172    H   15  px     Ryd( 2p)     0.00015       1.90435
   173    H   15  py     Ryd( 2p)     0.00064       2.30298
   174    H   15  pz     Ryd( 2p)     0.00023       1.99515

   175    H   16  S      Val( 1S)     0.78092       0.08180
   176    H   16  S      Ryd( 2S)     0.00144       0.37232
   177    H   16  px     Ryd( 2p)     0.00067       2.37569
   178    H   16  py     Ryd( 2p)     0.00017       1.79711
   179    H   16  pz     Ryd( 2p)     0.00019       1.80874

   180    H   17  S      Val( 1S)     0.79308       0.07541
   181    H   17  S      Ryd( 2S)     0.00167       0.41288
   182    H   17  px     Ryd( 2p)     0.00022       1.83857
   183    H   17  py     Ryd( 2p)     0.00058       2.28489
   184    H   17  pz     Ryd( 2p)     0.00025       1.88281

   185    H   18  S      Val( 1S)     0.78407       0.08050
   186    H   18  S      Ryd( 2S)     0.00146       0.38131
   187    H   18  px     Ryd( 2p)     0.00021       1.83649
   188    H   18  py     Ryd( 2p)     0.00017       1.77074
   189    H   18  pz     Ryd( 2p)     0.00066       2.34985

   190    H   19  S      Val( 1S)     0.76847       0.08970
   191    H   19  S      Ryd( 2S)     0.00462       0.42503
   192    H   19  px     Ryd( 2p)     0.00011       1.99956
   193    H   19  py     Ryd( 2p)     0.00014       1.94330
   194    H   19  pz     Ryd( 2p)     0.00070       2.39380

   195    H   20  S      Val( 1S)     0.76959       0.08945
   196    H   20  S      Ryd( 2S)     0.00203       0.41791
   197    H   20  px     Ryd( 2p)     0.00027       2.00310
   198    H   20  py     Ryd( 2p)     0.00050       2.20935
   199    H   20  pz     Ryd( 2p)     0.00024       1.93088

   200    H   21  S      Val( 1S)     0.78505       0.07620
   201    H   21  S      Ryd( 2S)     0.00268       0.43189
   202    H   21  px     Ryd( 2p)     0.00017       1.89825
   203    H   21  py     Ryd( 2p)     0.00016       1.86729
   204    H   21  pz     Ryd( 2p)     0.00068       2.39095

   205    H   22  S      Val( 1S)     0.77384       0.08436
   206    H   22  S      Ryd( 2S)     0.00225       0.37123
   207    H   22  px     Ryd( 2p)     0.00020       1.94304
   208    H   22  py     Ryd( 2p)     0.00054       2.21655
   209    H   22  pz     Ryd( 2p)     0.00026       1.95197

   210    H   23  S      Val( 1S)     0.78611       0.07387
   211    H   23  S      Ryd( 2S)     0.00291       0.39435
   212    H   23  px     Ryd( 2p)     0.00014       1.86150
   213    H   23  py     Ryd( 2p)     0.00018       1.88075
   214    H   23  pz     Ryd( 2p)     0.00069       2.37305

   215    H   24  S      Val( 1S)     0.77874       0.08133
   216    H   24  S      Ryd( 2S)     0.00384       0.38831
   217    H   24  px     Ryd( 2p)     0.00013       1.96222
   218    H   24  py     Ryd( 2p)     0.00013       1.81397
   219    H   24  pz     Ryd( 2p)     0.00072       2.37527

   220    H   25  S      Val( 1S)     0.78292       0.07232
   221    H   25  S      Ryd( 2S)     0.00152       0.36676
   222    H   25  px     Ryd( 2p)     0.00028       1.92885
   223    H   25  py     Ryd( 2p)     0.00049       2.15962
   224    H   25  pz     Ryd( 2p)     0.00026       1.85915

   225    H   26  S      Val( 1S)     0.78154       0.07367
   226    H   26  S      Ryd( 2S)     0.00154       0.36686
   227    H   26  px     Ryd( 2p)     0.00023       1.87831
   228    H   26  py     Ryd( 2p)     0.00053       2.19464
   229    H   26  pz     Ryd( 2p)     0.00027       1.87938

   230    H   27  S      Val( 1S)     0.78814       0.06881
   231    H   27  S      Ryd( 2S)     0.00186       0.37873
   232    H   27  px     Ryd( 2p)     0.00014       1.78503
   233    H   27  py     Ryd( 2p)     0.00022       1.82354
   234    H   27  pz     Ryd( 2p)     0.00068       2.36729

   235    H   28  S      Val( 1S)     0.78236       0.06845
   236    H   28  S      Ryd( 2S)     0.00322       0.37436
   237    H   28  px     Ryd( 2p)     0.00029       1.99361
   238    H   28  py     Ryd( 2p)     0.00049       2.19498
   239    H   28  pz     Ryd( 2p)     0.00025       1.93340

   240    H   29  S      Val( 1S)     0.77765       0.07517
   241    H   29  S      Ryd( 2S)     0.00424       0.39562
   242    H   29  px     Ryd( 2p)     0.00014       1.88914
   243    H   29  py     Ryd( 2p)     0.00015       1.88440
   244    H   29  pz     Ryd( 2p)     0.00070       2.38036

   245    H   30  S      Val( 1S)     0.81556       0.06634
   246    H   30  S      Ryd( 2S)     0.00337       0.42759
   247    H   30  px     Ryd( 2p)     0.00022       1.96086
   248    H   30  py     Ryd( 2p)     0.00008       1.92973
   249    H   30  pz     Ryd( 2p)     0.00073       2.38392

   250    H   31  S      Val( 1S)     0.53973       0.10642
   251    H   31  S      Ryd( 2S)     0.00167       0.42356
   252    H   31  px     Ryd( 2p)     0.00156       1.90993
   253    H   31  py     Ryd( 2p)     0.00178       2.25846
   254    H   31  pz     Ryd( 2p)     0.00145       1.80012

 WARNING:  1 low occupancy (<1.9990e) core orbital  found on  C    2
           1 low occupancy (<1.9990e) core orbital  found on  C    4
           1 low occupancy (<1.9990e) core orbital  found on  C    7
           1 low occupancy (<1.9990e) core orbital  found on  C   10


 Summary of Natural Population Analysis:                  
                                                          
                                       Natural Population 
                Natural  -----------------------------------------------
    Atom  No    Charge         Core      Valence    Rydberg      Total
 -----------------------------------------------------------------------
      C    1   -0.62979      1.99923     4.61989    0.01067     6.62979
      C    2   -0.24239      1.99899     4.22611    0.01728     6.24239
      C    3   -0.62358      1.99923     4.61407    0.01028     6.62358
      C    4   -0.26462      1.99894     4.24526    0.02041     6.26462
      C    5   -0.42970      1.99910     4.41517    0.01542     6.42970
      C    6   -0.42217      1.99909     4.40756    0.01552     6.42217
      C    7   -0.24080      1.99898     4.22731    0.01451     6.24080
      C    8   -0.61921      1.99922     4.60914    0.01085     6.61921
      C    9   -0.45601      1.99905     4.43873    0.01823     6.45601
      C   10    0.15221      1.99885     3.82510    0.02384     5.84779
      O   11   -0.75461      1.99973     6.74375    0.01113     8.75461
      H   12    0.21764      0.00000     0.77989    0.00246     0.78236
      H   13    0.21291      0.00000     0.78450    0.00258     0.78709
      H   14    0.20493      0.00000     0.79239    0.00268     0.79507
      H   15    0.24322      0.00000     0.75162    0.00516     0.75678
      H   16    0.21661      0.00000     0.78092    0.00247     0.78339
      H   17    0.20420      0.00000     0.79308    0.00272     0.79580
      H   18    0.21344      0.00000     0.78407    0.00249     0.78656
      H   19    0.22595      0.00000     0.76847    0.00558     0.77405
      H   20    0.22737      0.00000     0.76959    0.00304     0.77263
      H   21    0.21127      0.00000     0.78505    0.00369     0.78873
      H   22    0.22291      0.00000     0.77384    0.00325     0.77709
      H   23    0.20998      0.00000     0.78611    0.00391     0.79002
      H   24    0.21644      0.00000     0.77874    0.00481     0.78356
      H   25    0.21453      0.00000     0.78292    0.00255     0.78547
      H   26    0.21589      0.00000     0.78154    0.00257     0.78411
      H   27    0.20897      0.00000     0.78814    0.00290     0.79103
      H   28    0.21339      0.00000     0.78236    0.00425     0.78661
      H   29    0.21712      0.00000     0.77765    0.00523     0.78288
      H   30    0.18005      0.00000     0.81556    0.00439     0.81995
      H   31    0.45381      0.00000     0.53973    0.00646     0.54619
 =======================================================================
   * Total *   -0.00000     21.99042    65.76826    0.24132    88.00000

                                 Natural Population      
 --------------------------------------------------------
   Core                      21.99042 ( 99.9565% of  22)
   Valence                   65.76826 ( 99.6489% of  66)
   Natural Minimal Basis     87.75868 ( 99.7258% of  88)
   Natural Rydberg Basis      0.24132 (  0.2742% of  88)
 --------------------------------------------------------

    Atom  No          Natural Electron Configuration
 ----------------------------------------------------------------------------
      C    1      [core]2S( 1.08)2p( 3.54)3p( 0.01)
      C    2      [core]2S( 0.93)2p( 3.29)3p( 0.01)
      C    3      [core]2S( 1.08)2p( 3.54)3p( 0.01)
      C    4      [core]2S( 0.93)2p( 3.31)3p( 0.01)
      C    5      [core]2S( 0.99)2p( 3.42)3p( 0.01)
      C    6      [core]2S( 1.00)2p( 3.41)3p( 0.01)
      C    7      [core]2S( 0.94)2p( 3.29)3p( 0.01)
      C    8      [core]2S( 1.08)2p( 3.53)3p( 0.01)
      C    9      [core]2S( 1.01)2p( 3.43)3p( 0.01)
      C   10      [core]2S( 0.90)2p( 2.93)3p( 0.01)3d( 0.01)
      O   11      [core]2S( 1.66)2p( 5.08)3p( 0.01)
      H   12            1S( 0.78)
      H   13            1S( 0.78)
      H   14            1S( 0.79)
      H   15            1S( 0.75)
      H   16            1S( 0.78)
      H   17            1S( 0.79)
      H   18            1S( 0.78)
      H   19            1S( 0.77)
      H   20            1S( 0.77)
      H   21            1S( 0.79)
      H   22            1S( 0.77)
      H   23            1S( 0.79)
      H   24            1S( 0.78)
      H   25            1S( 0.78)
      H   26            1S( 0.78)
      H   27            1S( 0.79)
      H   28            1S( 0.78)
      H   29            1S( 0.78)
      H   30            1S( 0.82)
      H   31            1S( 0.54)


 NATURAL BOND ORBITAL ANALYSIS:

                       Occupancies       Lewis Structure    Low   High
           Occ.    -------------------  -----------------   occ   occ
  Cycle   Thresh.   Lewis   Non-Lewis     CR  BD  3C  LP    (L)   (NL)   Dev
 =============================================================================
   1(1)    1.90    87.27475   0.72525     11  31   0   2     0      0    0.03
 -----------------------------------------------------------------------------

 Structure accepted: No low occupancy Lewis orbitals

 WARNING:  1 low occupancy (<1.9990e) core orbital  found on  C    2
           1 low occupancy (<1.9990e) core orbital  found on  C    4
           1 low occupancy (<1.9990e) core orbital  found on  C    7
           1 low occupancy (<1.9990e) core orbital  found on  C   10

 --------------------------------------------------------
   Core                     21.99042 ( 99.956% of  22)
   Valence Lewis            65.28433 ( 98.916% of  66)
  ==================       ============================
   Total Lewis              87.27475 ( 99.176% of  88)
  -----------------------------------------------------
   Valence non-Lewis         0.54383 (  0.618% of  88)
   Rydberg non-Lewis         0.18142 (  0.206% of  88)
  ==================       ============================
   Total non-Lewis           0.72525 (  0.824% of  88)
 --------------------------------------------------------


       (Occupancy)   Bond orbital/ Coefficients/ Hybrids
 ---------------------------------------------------------------------------------
     1. (1.98003) BD ( 1) C   1 - C   2  
                ( 49.70%)   0.7050* C   1 s( 30.35%)p 2.29( 69.61%)d 0.00(  0.04%)
                                            0.0004  0.5509 -0.0055  0.2333 -0.0114
                                           -0.0315  0.0105 -0.8003  0.0014 -0.0005
                                           -0.0092  0.0016  0.0016  0.0174
                ( 50.30%)   0.7092* C   2 s( 26.02%)p 2.84( 73.94%)d 0.00(  0.05%)
                                            0.0001  0.5100  0.0073 -0.2172 -0.0163
                                            0.0225  0.0134  0.8314  0.0049  0.0002
                                           -0.0093  0.0004  0.0011  0.0193
     2. (1.98785) BD ( 1) C   1 - H  12  
                ( 60.93%)   0.7806* C   1 s( 23.08%)p 3.33( 76.88%)d 0.00(  0.04%)
                                           -0.0000 -0.4803 -0.0054  0.8648 -0.0047
                                           -0.1236 -0.0027 -0.0734 -0.0145  0.0047
                                            0.0029 -0.0006 -0.0167  0.0107
                ( 39.07%)   0.6250* H  12 s( 99.92%)p 0.00(  0.08%)
                                           -0.9996  0.0009 -0.0275  0.0043  0.0028
     3. (1.98827) BD ( 1) C   1 - H  13  
                ( 60.72%)   0.7792* C   1 s( 23.42%)p 3.27( 76.54%)d 0.00(  0.04%)
                                           -0.0000  0.4840  0.0028  0.3981 -0.0130
                                            0.6536 -0.0017  0.4235  0.0123  0.0117
                                            0.0081  0.0130 -0.0061 -0.0035
                ( 39.28%)   0.6268* H  13 s( 99.92%)p 0.00(  0.08%)
                                            0.9996 -0.0008 -0.0114 -0.0211 -0.0137
     4. (1.98938) BD ( 1) C   1 - H  14  
                ( 60.43%)   0.7774* C   1 s( 23.09%)p 3.33( 76.87%)d 0.00(  0.04%)
                                            0.0000 -0.4805  0.0016 -0.1958  0.0083
                                            0.7456 -0.0028 -0.4171 -0.0184  0.0065
                                           -0.0041  0.0146  0.0120  0.0037
                ( 39.57%)   0.6290* H  14 s( 99.92%)p 0.00(  0.08%)
                                           -0.9996  0.0020  0.0054 -0.0231  0.0140
     5. (1.97964) BD ( 1) C   2 - C   3  
                ( 50.49%)   0.7105* C   2 s( 26.23%)p 2.81( 73.72%)d 0.00(  0.05%)
                                            0.0001  0.5121  0.0099 -0.4276 -0.0140
                                           -0.6215  0.0124 -0.4094 -0.0114  0.0138
                                            0.0085  0.0127 -0.0057 -0.0038
                ( 49.51%)   0.7037* C   3 s( 30.55%)p 2.27( 69.41%)d 0.00(  0.04%)
                                            0.0005  0.5527 -0.0045  0.4261 -0.0118
                                            0.5917  0.0071  0.4028 -0.0073  0.0122
                                            0.0088  0.0120 -0.0039 -0.0027
     6. (1.96562) BD ( 1) C   2 - C   4  
                ( 49.21%)   0.7015* C   2 s( 26.93%)p 2.71( 73.03%)d 0.00(  0.04%)
                                            0.0003  0.5189 -0.0037  0.8442 -0.0078
                                           -0.0902  0.0061 -0.0953 -0.0171 -0.0041
                                           -0.0039  0.0006  0.0173 -0.0100
                ( 50.79%)   0.7127* C   4 s( 27.79%)p 2.60( 72.18%)d 0.00(  0.04%)
                                            0.0003  0.5271  0.0061 -0.8343  0.0094
                                            0.0575  0.0054  0.1479 -0.0196 -0.0028
                                           -0.0065  0.0004  0.0162 -0.0092
     7. (1.96304) BD ( 1) C   2 - H  15  
                ( 62.40%)   0.7899* C   2 s( 20.78%)p 3.81( 79.17%)d 0.00(  0.05%)
                                           -0.0002  0.4557 -0.0104 -0.2377 -0.0036
                                            0.7771 -0.0099 -0.3623  0.0039 -0.0087
                                            0.0044 -0.0131 -0.0132 -0.0050
                ( 37.60%)   0.6132* H  15 s( 99.91%)p 0.00(  0.09%)
                                            0.9995 -0.0064  0.0056 -0.0269  0.0120
     8. (1.98828) BD ( 1) C   3 - H  16  
                ( 60.88%)   0.7802* C   3 s( 23.12%)p 3.32( 76.83%)d 0.00(  0.04%)
                                           -0.0000 -0.4809 -0.0049  0.8627 -0.0011
                                           -0.1513  0.0116 -0.0310  0.0111  0.0060
                                            0.0017  0.0004 -0.0171  0.0098
                ( 39.12%)   0.6255* H  16 s( 99.92%)p 0.00(  0.08%)
                                           -0.9996  0.0009 -0.0276  0.0047  0.0003
     9. (1.98918) BD ( 1) C   3 - H  17  
                ( 60.41%)   0.7772* C   3 s( 23.09%)p 3.33( 76.86%)d 0.00(  0.04%)
                                            0.0000 -0.4805  0.0019 -0.1420  0.0137
                                            0.7903  0.0114 -0.3513  0.0112  0.0055
                                           -0.0017  0.0131  0.0141  0.0054
                ( 39.59%)   0.6292* H  17 s( 99.92%)p 0.00(  0.08%)
                                           -0.9996  0.0021  0.0034 -0.0252  0.0104
    10. (1.98885) BD ( 1) C   3 - H  18  
                ( 60.75%)   0.7794* C   3 s( 23.16%)p 3.32( 76.80%)d 0.00(  0.04%)
                                            0.0000 -0.4813 -0.0026 -0.2308  0.0146
                                            0.0409  0.0090  0.8442  0.0025  0.0013
                                            0.0092 -0.0015 -0.0014 -0.0184
                ( 39.25%)   0.6265* H  18 s( 99.92%)p 0.00(  0.08%)
                                           -0.9996  0.0011  0.0063 -0.0015 -0.0272
    11. (1.97047) BD ( 1) C   4 - C   5  
                ( 50.36%)   0.7096* C   4 s( 26.18%)p 2.82( 73.77%)d 0.00(  0.05%)
                                            0.0001  0.5117  0.0045  0.3316 -0.0104
                                           -0.7210 -0.0159  0.3280 -0.0078 -0.0131
                                            0.0074 -0.0116 -0.0084 -0.0056
                ( 49.64%)   0.7046* C   5 s( 28.09%)p 2.56( 71.86%)d 0.00(  0.04%)
                                            0.0003  0.5300 -0.0069 -0.3511 -0.0093
                                            0.7033 -0.0128 -0.3169 -0.0086 -0.0114
                                            0.0051 -0.0114 -0.0102 -0.0063
    12. (1.96421) BD ( 1) C   4 - C  10  
                ( 50.48%)   0.7105* C   4 s( 26.07%)p 2.83( 73.88%)d 0.00(  0.05%)
                                            0.0003  0.5106  0.0059  0.4220 -0.0109
                                            0.6891  0.0147  0.2923 -0.0090  0.0158
                                            0.0070  0.0102 -0.0068 -0.0074
                ( 49.52%)   0.7037* C  10 s( 28.99%)p 2.45( 70.96%)d 0.00(  0.05%)
                                            0.0002  0.5385 -0.0036 -0.4449 -0.0003
                                           -0.6565  0.0215 -0.2831 -0.0053  0.0149
                                            0.0065  0.0107 -0.0060 -0.0067
    13. (1.96488) BD ( 1) C   4 - H  19  
                ( 61.65%)   0.7852* C   4 s( 19.94%)p 4.01( 80.02%)d 0.00(  0.05%)
                                            0.0003 -0.4464  0.0096 -0.1225  0.0081
                                            0.0299 -0.0008  0.8855 -0.0031  0.0004
                                            0.0071 -0.0004 -0.0002 -0.0206
                ( 38.35%)   0.6192* H  19 s( 99.92%)p 0.00(  0.08%)
                                           -0.9996  0.0072  0.0021  0.0004 -0.0288
    14. (1.97962) BD ( 1) C   5 - C   6  
                ( 50.08%)   0.7077* C   5 s( 27.93%)p 2.58( 72.02%)d 0.00(  0.04%)
                                            0.0003  0.5285  0.0074  0.8255 -0.0003
                                           -0.0683 -0.0329 -0.1817 -0.0007 -0.0012
                                           -0.0078  0.0004  0.0172 -0.0091
                ( 49.92%)   0.7066* C   6 s( 28.02%)p 2.57( 71.93%)d 0.00(  0.04%)
                                            0.0002  0.5293  0.0058 -0.8263 -0.0031
                                            0.0520 -0.0327  0.1811  0.0029 -0.0040
                                           -0.0078  0.0009  0.0168 -0.0091
    15. (1.97824) BD ( 1) C   5 - H  20  
                ( 61.46%)   0.7840* C   5 s( 22.37%)p 3.47( 77.58%)d 0.00(  0.04%)
                                            0.0001 -0.4730 -0.0060  0.4282 -0.0067
                                            0.7068  0.0009  0.3044 -0.0157 -0.0139
                                           -0.0059 -0.0101  0.0075  0.0059
                ( 38.54%)   0.6208* H  20 s( 99.92%)p 0.00(  0.08%)
                                           -0.9996  0.0021 -0.0139 -0.0231 -0.0086
    16. (1.97733) BD ( 1) C   5 - H  21  
                ( 60.83%)   0.7800* C   5 s( 21.49%)p 3.65( 78.46%)d 0.00(  0.05%)
                                           -0.0002  0.4636 -0.0057 -0.1043 -0.0074
                                           -0.0055 -0.0219  0.8793  0.0013  0.0004
                                           -0.0035  0.0011 -0.0000  0.0211
                ( 39.17%)   0.6258* H  21 s( 99.92%)p 0.00(  0.08%)
                                            0.9996 -0.0041  0.0047  0.0027 -0.0277
    17. (1.97159) BD ( 1) C   6 - C   7  
                ( 49.55%)   0.7039* C   6 s( 28.24%)p 2.54( 71.72%)d 0.00(  0.04%)
                                            0.0004  0.5314 -0.0027  0.4414  0.0143
                                            0.6714 -0.0129  0.2668  0.0092  0.0143
                                            0.0055  0.0093 -0.0077 -0.0075
                ( 50.45%)   0.7103* C   7 s( 26.52%)p 2.77( 73.43%)d 0.00(  0.04%)
                                            0.0002  0.5150 -0.0012 -0.4297  0.0157
                                           -0.6911 -0.0141 -0.2674  0.0088  0.0150
                                            0.0067  0.0095 -0.0061 -0.0072
    18. (1.97918) BD ( 1) C   6 - H  22  
                ( 61.27%)   0.7828* C   6 s( 22.22%)p 3.50( 77.74%)d 0.00(  0.04%)
                                            0.0001 -0.4713 -0.0055 -0.3338  0.0055
                                            0.7337 -0.0003 -0.3568  0.0164  0.0114
                                           -0.0055  0.0123  0.0098  0.0045
                ( 38.73%)   0.6223* H  22 s( 99.92%)p 0.00(  0.08%)
                                           -0.9996  0.0027  0.0111 -0.0242  0.0103
    19. (1.97776) BD ( 1) C   6 - H  23  
                ( 60.80%)   0.7797* C   6 s( 21.41%)p 3.67( 78.54%)d 0.00(  0.05%)
                                            0.0002 -0.4627  0.0064 -0.0997 -0.0049
                                            0.0839  0.0230  0.8763 -0.0022  0.0005
                                            0.0037 -0.0019  0.0001 -0.0210
                ( 39.20%)   0.6261* H  23 s( 99.92%)p 0.00(  0.08%)
                                           -0.9996  0.0047  0.0042 -0.0050 -0.0278
    20. (1.97987) BD ( 1) C   7 - C   8  
                ( 50.93%)   0.7137* C   7 s( 26.89%)p 2.72( 73.07%)d 0.00(  0.04%)
                                            0.0002  0.5183  0.0166  0.8293  0.0037
                                           -0.0522  0.0001 -0.1995  0.0184 -0.0019
                                           -0.0090  0.0004  0.0170 -0.0083
                ( 49.07%)   0.7005* C   8 s( 30.62%)p 2.26( 69.34%)d 0.00(  0.04%)
                                            0.0005  0.5533 -0.0006 -0.8069  0.0046
                                            0.0527 -0.0003  0.1984  0.0121 -0.0022
                                           -0.0076  0.0005  0.0163 -0.0084
    21. (1.96961) BD ( 1) C   7 - C   9  
                ( 49.94%)   0.7067* C   7 s( 26.25%)p 2.81( 73.70%)d 0.00(  0.05%)
                                            0.0002  0.5123 -0.0013 -0.3497  0.0185
                                            0.7195  0.0124 -0.3108  0.0062 -0.0132
                                            0.0061 -0.0117 -0.0091 -0.0064
                ( 50.06%)   0.7076* C   9 s( 28.66%)p 2.49( 71.30%)d 0.00(  0.04%)
                                            0.0003  0.5354 -0.0005  0.3615  0.0148
                                           -0.6973  0.0116  0.3094  0.0075 -0.0111
                                            0.0051 -0.0115 -0.0098 -0.0058
    22. (1.96485) BD ( 1) C   7 - H  24  
                ( 61.16%)   0.7821* C   7 s( 20.30%)p 3.92( 79.66%)d 0.00(  0.05%)
                                           -0.0003  0.4503 -0.0121 -0.0650  0.0121
                                            0.0319 -0.0016  0.8895 -0.0043 -0.0002
                                           -0.0039  0.0017  0.0003  0.0215
                ( 38.84%)   0.6232* H  24 s( 99.92%)p 0.00(  0.08%)
                                            0.9996 -0.0065  0.0005 -0.0005 -0.0289
    23. (1.98873) BD ( 1) C   8 - H  25  
                ( 60.79%)   0.7797* C   8 s( 23.19%)p 3.31( 76.77%)d 0.00(  0.04%)
                                            0.0000  0.4816  0.0023  0.4483  0.0131
                                            0.6913 -0.0101  0.2974 -0.0046  0.0144
                                            0.0065  0.0091 -0.0072 -0.0065
                ( 39.21%)   0.6262* H  25 s( 99.92%)p 0.00(  0.08%)
                                            0.9996 -0.0010 -0.0152 -0.0215 -0.0095
    24. (1.98862) BD ( 1) C   8 - H  26  
                ( 60.86%)   0.7801* C   8 s( 23.22%)p 3.31( 76.74%)d 0.00(  0.04%)
                                            0.0000  0.4818  0.0026  0.3667  0.0137
                                           -0.7194  0.0083  0.3394 -0.0053 -0.0120
                                            0.0062 -0.0110 -0.0096 -0.0054
                ( 39.14%)   0.6256* H  26 s( 99.92%)p 0.00(  0.08%)
                                            0.9996 -0.0011 -0.0125  0.0227 -0.0108
    25. (1.98868) BD ( 1) C   8 - H  27  
                ( 60.63%)   0.7786* C   8 s( 22.91%)p 3.36( 77.05%)d 0.00(  0.04%)
                                            0.0000 -0.4787  0.0027 -0.1123 -0.0199
                                            0.0323  0.0013  0.8697 -0.0004  0.0000
                                            0.0042 -0.0012  0.0005 -0.0203
                ( 39.37%)   0.6275* H  27 s( 99.92%)p 0.00(  0.08%)
                                           -0.9996  0.0023  0.0046 -0.0012 -0.0276
    26. (1.97737) BD ( 1) C   9 - C  10  
                ( 50.69%)   0.7120* C   9 s( 28.10%)p 2.56( 71.86%)d 0.00(  0.04%)
                                            0.0003  0.5301  0.0053 -0.8231  0.0005
                                            0.0645  0.0341  0.1889  0.0004 -0.0022
                                           -0.0084  0.0007  0.0169 -0.0092
                ( 49.31%)   0.7022* C  10 s( 28.91%)p 2.46( 71.04%)d 0.00(  0.05%)
                                            0.0003  0.5377  0.0011  0.8195 -0.0049
                                           -0.0307  0.0257 -0.1926  0.0039 -0.0017
                                           -0.0087  0.0016  0.0182 -0.0099
    27. (1.97816) BD ( 1) C   9 - H  28  
                ( 60.86%)   0.7801* C   9 s( 21.64%)p 3.62( 78.31%)d 0.00(  0.04%)
                                           -0.0001  0.4652  0.0049  0.4252  0.0004
                                            0.7130 -0.0049  0.3060 -0.0164  0.0135
                                            0.0062  0.0109 -0.0080 -0.0061
                ( 39.14%)   0.6256* H  28 s( 99.92%)p 0.00(  0.08%)
                                            0.9996 -0.0031 -0.0146 -0.0227 -0.0085
    28. (1.97662) BD ( 1) C   9 - H  29  
                ( 61.23%)   0.7825* C   9 s( 21.49%)p 3.65( 78.47%)d 0.00(  0.04%)
                                            0.0002 -0.4635  0.0057 -0.0985 -0.0096
                                           -0.0169 -0.0207  0.8799 -0.0007  0.0000
                                            0.0029 -0.0001  0.0004 -0.0207
                ( 38.77%)   0.6226* H  29 s( 99.92%)p 0.00(  0.08%)
                                           -0.9996  0.0060  0.0030  0.0030 -0.0284
    29. (1.99190) BD ( 1) C  10 - O  11  
                ( 31.94%)   0.5652* C  10 s( 19.65%)p 4.08( 80.07%)d 0.01(  0.28%)
                                            0.0000  0.4413  0.0412 -0.3445 -0.0216
                                            0.7468  0.0279 -0.3507 -0.0066 -0.0292
                                            0.0134 -0.0308 -0.0255 -0.0140
                ( 68.06%)   0.8250* O  11 s( 34.51%)p 1.90( 65.42%)d 0.00(  0.07%)
                                           -0.0001  0.5875 -0.0006  0.3296 -0.0042
                                           -0.6468  0.0002  0.3567 -0.0007 -0.0142
                                            0.0154 -0.0140 -0.0030 -0.0033
    30. (1.97481) BD ( 1) C  10 - H  30  
                ( 59.87%)   0.7738* C  10 s( 22.40%)p 3.46( 77.55%)d 0.00(  0.05%)
                                           -0.0003  0.4730 -0.0170 -0.1028 -0.0036
                                            0.0827  0.0160  0.8705 -0.0066  0.0012
                                           -0.0033  0.0022  0.0003  0.0229
                ( 40.13%)   0.6335* H  30 s( 99.92%)p 0.00(  0.08%)
                                            0.9996 -0.0078  0.0039 -0.0019 -0.0285
    31. (1.98833) BD ( 1) O  11 - H  31  
                ( 73.03%)   0.8546* O  11 s( 19.58%)p 4.10( 80.33%)d 0.00(  0.08%)
                                            0.0002  0.4421  0.0193  0.4201  0.0014
                                            0.7513  0.0388  0.2467 -0.0022  0.0202
                                            0.0135  0.0141  0.0010 -0.0056
                ( 26.97%)   0.5193* H  31 s( 99.62%)p 0.00(  0.38%)
                                            0.9981 -0.0042 -0.0284 -0.0524 -0.0163
    32. (1.99923) CR ( 1) C   1           s(100.00%)p 0.00(  0.00%)
                                            1.0000 -0.0002  0.0000 -0.0001  0.0000
                                            0.0000 -0.0000  0.0004 -0.0000  0.0000
                                            0.0000 -0.0000 -0.0000 -0.0000
    33. (1.99899) CR ( 1) C   2           s(100.00%)p 0.00(  0.00%)
                                            1.0000 -0.0002 -0.0000 -0.0002  0.0000
                                            0.0003 -0.0000 -0.0001  0.0000 -0.0000
                                            0.0000 -0.0000 -0.0000  0.0000
    34. (1.99923) CR ( 1) C   3           s(100.00%)p 0.00(  0.00%)
                                            1.0000 -0.0003  0.0000 -0.0002  0.0000
                                           -0.0003 -0.0000 -0.0002  0.0000 -0.0000
                                           -0.0000 -0.0000  0.0000  0.0000
    35. (1.99894) CR ( 1) C   4           s(100.00%)p 0.00(  0.00%)
                                            1.0000 -0.0002 -0.0000  0.0001 -0.0000
                                           -0.0002 -0.0000 -0.0004  0.0000 -0.0000
                                           -0.0000 -0.0000 -0.0000  0.0000
    36. (1.99910) CR ( 1) C   5           s(100.00%)p 0.00(  0.00%)
                                            1.0000 -0.0002 -0.0000 -0.0002  0.0000
                                           -0.0003  0.0000  0.0003  0.0000  0.0000
                                            0.0000  0.0000 -0.0000  0.0000
    37. (1.99909) CR ( 1) C   6           s(100.00%)p 0.00(  0.00%)
                                            1.0000 -0.0002 -0.0000  0.0001 -0.0000
                                           -0.0004  0.0000 -0.0003 -0.0000 -0.0000
                                           -0.0000 -0.0000 -0.0000  0.0000
    38. (1.99898) CR ( 1) C   7           s(100.00%)p 0.00(  0.00%)
                                            1.0000 -0.0001 -0.0000 -0.0001 -0.0000
                                            0.0000 -0.0000  0.0004 -0.0000  0.0000
                                           -0.0000  0.0000 -0.0000  0.0000
    39. (1.99922) CR ( 1) C   8           s(100.00%)p 0.00(  0.00%)
                                            1.0000 -0.0003  0.0000  0.0004 -0.0000
                                           -0.0000  0.0000 -0.0001 -0.0000  0.0000
                                            0.0000 -0.0000 -0.0000  0.0000
    40. (1.99905) CR ( 1) C   9           s(100.00%)p 0.00(  0.00%)
                                            1.0000 -0.0002 -0.0000  0.0002 -0.0000
                                            0.0003 -0.0000 -0.0003 -0.0000  0.0000
                                            0.0000  0.0000 -0.0000  0.0000
    41. (1.99885) CR ( 1) C  10           s(100.00%)p 0.00(  0.00%)
                                            1.0000 -0.0001 -0.0000 -0.0002  0.0000
                                            0.0001 -0.0000  0.0003 -0.0000 -0.0000
                                            0.0000 -0.0000 -0.0000  0.0000
    42. (1.99973) CR ( 1) O  11           s(100.00%)p 0.00(  0.00%)
                                            1.0000 -0.0001 -0.0000 -0.0000 -0.0000
                                           -0.0002 -0.0000 -0.0000  0.0000 -0.0000
                                           -0.0000 -0.0000  0.0000  0.0000
    43. (1.97708) LP ( 1) O  11           s( 45.84%)p 1.18( 54.12%)d 0.00(  0.03%)
                                            0.0000  0.6770 -0.0085 -0.5384  0.0055
                                            0.0661  0.0010 -0.4970  0.0044  0.0023
                                           -0.0134  0.0009 -0.0113 -0.0045
    44. (1.95628) LP ( 2) O  11           s(  0.06%)p99.99( 99.89%)d 0.85(  0.05%)
                                            0.0000  0.0235  0.0059 -0.6511  0.0118
                                            0.1036 -0.0029  0.7510 -0.0103  0.0019
                                            0.0039  0.0018 -0.0114  0.0186
    45. (0.00325) RY*( 1) C   1           s(  0.54%)p99.99( 92.57%)d12.83(  6.89%)
                                           -0.0000  0.0062  0.0730  0.0175  0.8943
                                            0.0044  0.3004  0.0003  0.1878 -0.0214
                                           -0.1946 -0.0985  0.1025 -0.1020
    46. (0.00288) RY*( 2) C   1           s( 18.92%)p 3.88( 73.31%)d 0.41(  7.77%)
                                           -0.0000  0.0150  0.4347  0.0062  0.2878
                                           -0.0100 -0.7736 -0.0053 -0.2274 -0.0184
                                           -0.0164  0.2708  0.0390 -0.0477
    47. (0.00091) RY*( 3) C   1           s( 37.25%)p 1.45( 53.85%)d 0.24(  8.90%)
                                            0.0000  0.0100  0.6103 -0.0026 -0.0405
                                            0.0009  0.4093  0.0065 -0.6077  0.0617
                                            0.1180 -0.2409 -0.0838  0.0787
    48. (0.00023) RY*( 4) C   1           s( 29.02%)p 1.76( 51.12%)d 0.68( 19.86%)
                                           -0.0000 -0.0168  0.5384  0.0001 -0.1466
                                            0.0075 -0.1101 -0.0143  0.6909  0.0822
                                            0.1181 -0.3993 -0.1093  0.0806
    49. (0.00004) RY*( 5) C   1           s(  9.14%)p 1.51( 13.82%)d 8.43( 77.04%)
    50. (0.00002) RY*( 6) C   1           s(  3.99%)p 3.59( 14.34%)d20.44( 81.67%)
    51. (0.00002) RY*( 7) C   1           s(  0.66%)p 0.90(  0.59%)d99.99( 98.75%)
    52. (0.00001) RY*( 8) C   1           s(  0.00%)p 1.00(  0.13%)d99.99( 99.86%)
    53. (0.00000) RY*( 9) C   1           s(  0.55%)p 0.66(  0.37%)d99.99( 99.08%)
    54. (0.00631) RY*( 1) C   2           s(  6.32%)p14.22( 89.86%)d 0.60(  3.82%)
                                            0.0000 -0.0085  0.2512  0.0006  0.2026
                                            0.0224  0.9208 -0.0086 -0.0951  0.1401
                                            0.0044  0.1118  0.0716  0.0307
    55. (0.00364) RY*( 2) C   2           s(  0.39%)p99.99( 93.72%)d14.96(  5.89%)
                                           -0.0000  0.0159  0.0607  0.0115  0.3080
                                           -0.0130  0.0285 -0.0015  0.9172  0.0001
                                            0.1610 -0.0440 -0.1093 -0.1381
    56. (0.00177) RY*( 3) C   2           s(  5.84%)p14.64( 85.56%)d 1.47(  8.60%)
                                            0.0000 -0.0173  0.2411  0.0026 -0.8621
                                            0.0108  0.1278 -0.0115  0.3095  0.0010
                                           -0.1196  0.1106  0.2261 -0.0913
    57. (0.00099) RY*( 4) C   2           s( 80.99%)p 0.18( 14.36%)d 0.06(  4.65%)
                                           -0.0000  0.0052  0.8999  0.0007  0.2138
                                            0.0073 -0.3003 -0.0039 -0.0871 -0.1329
                                           -0.0235  0.0433  0.1428  0.0779
    58. (0.00053) RY*( 5) C   2           s(  0.04%)p32.07(  1.39%)d99.99( 98.57%)
                                            0.0000  0.0021  0.0207 -0.0142  0.1095
                                           -0.0057  0.0012  0.0052 -0.0402  0.2303
                                           -0.4088 -0.6102  0.3123 -0.5437
    59. (0.00045) RY*( 6) C   2           s(  0.00%)p 1.00(  1.73%)d56.96( 98.27%)
                                            0.0000 -0.0019  0.0061 -0.0032 -0.0675
                                            0.0064 -0.0463  0.0115 -0.1018  0.2592
                                            0.8464 -0.1801  0.3950 -0.1033
    60. (0.00022) RY*( 7) C   2           s(  0.27%)p10.38(  2.77%)d99.99( 96.96%)
                                           -0.0000 -0.0017  0.0517  0.0101 -0.1071
                                           -0.0090  0.0583 -0.0175  0.1113  0.1346
                                           -0.0468 -0.6338 -0.0670  0.7370
    61. (0.00016) RY*( 8) C   2           s(  4.86%)p 0.71(  3.45%)d18.88( 91.69%)
                                           -0.0000 -0.0036  0.2204  0.0178 -0.1444
                                            0.0081 -0.0788  0.0095 -0.0835  0.6507
                                            0.0667  0.0083 -0.6740 -0.1862
    62. (0.00002) RY*( 9) C   2           s(  1.33%)p 5.51(  7.31%)d68.90( 91.36%)
    63. (0.00358) RY*( 1) C   3           s(  0.11%)p99.99( 93.00%)d63.84(  6.89%)
                                            0.0000 -0.0028  0.0327 -0.0149 -0.7101
                                            0.0008  0.0754  0.0083  0.6479 -0.0943
                                           -0.0162  0.1111 -0.1143  0.1854
    64. (0.00249) RY*( 2) C   3           s( 15.20%)p 4.94( 75.11%)d 0.64(  9.69%)
                                           -0.0000  0.0159  0.3895  0.0113  0.5324
                                           -0.0041 -0.3412  0.0093  0.5924 -0.0133
                                            0.0802  0.0610  0.2490  0.1569
    65. (0.00065) RY*( 3) C   3           s( 47.94%)p 0.80( 38.23%)d 0.29( 13.83%)
                                            0.0000  0.0089  0.6923 -0.0037  0.1009
                                           -0.0022  0.6100 -0.0042 -0.0026 -0.0038
                                           -0.1427 -0.0531 -0.3062 -0.1461
    66. (0.00020) RY*( 4) C   3           s( 24.93%)p 2.66( 66.26%)d 0.35(  8.81%)
                                           -0.0000 -0.0187  0.4989  0.0056 -0.3209
                                            0.0154 -0.6907  0.0035 -0.2868 -0.0154
                                           -0.1384 -0.0872 -0.2097 -0.1310
    67. (0.00002) RY*( 5) C   3           s(  0.18%)p 7.69(  1.39%)d99.99( 98.43%)
    68. (0.00002) RY*( 6) C   3           s(  6.34%)p 2.04( 12.95%)d12.74( 80.71%)
    69. (0.00001) RY*( 7) C   3           s(  0.12%)p24.84(  3.10%)d99.99( 96.77%)
    70. (0.00001) RY*( 8) C   3           s(  4.73%)p 1.24(  5.85%)d18.89( 89.42%)
    71. (0.00000) RY*( 9) C   3           s(  0.52%)p 8.03(  4.21%)d99.99( 95.26%)
    72. (0.00643) RY*( 1) C   4           s( 16.82%)p 4.65( 78.30%)d 0.29(  4.88%)
                                            0.0000 -0.0158  0.4098  0.0144  0.1867
                                           -0.0051  0.1310 -0.0202 -0.8546 -0.0077
                                            0.0670 -0.0230  0.0312 -0.2067
    73. (0.00449) RY*( 2) C   4           s( 10.19%)p 8.49( 86.51%)d 0.32(  3.30%)
                                           -0.0000  0.0090  0.3191  0.0096  0.5799
                                            0.0131 -0.7051 -0.0035  0.1773  0.0045
                                           -0.0220  0.0772  0.1623 -0.0150
    74. (0.00354) RY*( 3) C   4           s(  0.36%)p99.99( 93.59%)d16.94(  6.05%)
                                           -0.0000  0.0090  0.0591  0.0145  0.6618
                                           -0.0098  0.6521  0.0029  0.2690 -0.1587
                                           -0.1188 -0.1073  0.0981  0.0106
    75. (0.00163) RY*( 4) C   4           s( 71.01%)p 0.36( 25.39%)d 0.05(  3.60%)
                                            0.0000 -0.0014  0.8427 -0.0077 -0.3569
                                           -0.0039  0.1476 -0.0040  0.3235  0.0840
                                           -0.1198 -0.0787 -0.0686  0.0609
    76. (0.00046) RY*( 5) C   4           s(  0.85%)p 1.53(  1.30%)d99.99( 97.85%)
                                           -0.0000 -0.0009  0.0921 -0.0029 -0.0943
                                            0.0181 -0.0558 -0.0023  0.0252 -0.9301
                                            0.2623  0.1631 -0.1280  0.0398
    77. (0.00038) RY*( 6) C   4           s(  0.05%)p13.63(  0.73%)d99.99( 99.22%)
                                           -0.0000 -0.0015  0.0230  0.0039 -0.0828
                                            0.0070  0.0045  0.0041 -0.0175 -0.0002
                                            0.5073 -0.4768  0.6170  0.3562
    78. (0.00015) RY*( 7) C   4           s(  0.30%)p10.34(  3.12%)d99.99( 96.58%)
                                            0.0000 -0.0009  0.0549  0.0054 -0.0489
                                           -0.0198  0.1684  0.0050 -0.0045  0.1284
                                            0.1148  0.8423  0.4342  0.1951
    79. (0.00013) RY*( 8) C   4           s(  0.29%)p17.31(  5.06%)d99.99( 94.65%)
                                            0.0000  0.0019  0.0540 -0.0141  0.2030
                                           -0.0028  0.0191  0.0097 -0.0933  0.1913
                                            0.3152  0.0708 -0.5782  0.6865
    80. (0.00006) RY*( 9) C   4           s(  0.15%)p40.64(  6.16%)d99.99( 93.69%)
    81. (0.00544) RY*( 1) C   5           s(  2.32%)p39.73( 92.24%)d 2.34(  5.44%)
                                           -0.0000  0.0212  0.1509  0.0154  0.3911
                                            0.0233  0.6118  0.0132  0.6279  0.1368
                                            0.0578  0.0533 -0.0701 -0.1567
    82. (0.00359) RY*( 2) C   5           s( 19.10%)p 4.00( 76.40%)d 0.24(  4.50%)
                                            0.0000 -0.0015  0.4371 -0.0016 -0.8146
                                            0.0003  0.1150  0.0016  0.2954 -0.1224
                                            0.0090  0.0816  0.1107 -0.1049
    83. (0.00125) RY*( 3) C   5           s(  4.70%)p15.55( 73.13%)d 4.71( 22.17%)
                                            0.0000 -0.0238  0.2156 -0.0130  0.2619
                                            0.0024 -0.6767  0.0029  0.4523 -0.3323
                                            0.2715 -0.0353  0.0301 -0.1881
    84. (0.00049) RY*( 4) C   5           s( 66.61%)p 0.28( 18.87%)d 0.22( 14.52%)
                                            0.0000  0.0043  0.8161 -0.0035  0.2515
                                            0.0033  0.0581  0.0007 -0.3494  0.0890
                                            0.1109 -0.2141  0.0135  0.2810
    85. (0.00029) RY*( 5) C   5           s(  5.02%)p 0.55(  2.74%)d18.36( 92.23%)
                                            0.0000 -0.0004  0.2241 -0.0035  0.1360
                                            0.0012 -0.0371  0.0025 -0.0869 -0.3320
                                           -0.6802  0.4153 -0.3873 -0.1643
    86. (0.00011) RY*( 6) C   5           s(  0.08%)p99.99( 19.95%)d99.99( 79.97%)
                                            0.0000  0.0098  0.0266 -0.0109  0.1447
                                           -0.0043  0.2411  0.0143 -0.3465 -0.3728
                                            0.1708  0.2032  0.5748 -0.5098
    87. (0.00012) RY*( 7) C   5           s(  0.80%)p12.55(  9.98%)d99.99( 89.22%)
                                            0.0000 -0.0087  0.0888 -0.0202  0.0919
                                            0.0183 -0.2504 -0.0076  0.1669  0.4989
                                           -0.4104  0.2815  0.6197  0.1075
    88. (0.00003) RY*( 8) C   5           s(  1.39%)p 4.67(  6.50%)d66.13( 92.11%)
    89. (0.00002) RY*( 9) C   5           s(  0.08%)p 3.08(  0.25%)d99.99( 99.66%)
    90. (0.00562) RY*( 1) C   6           s(  4.64%)p19.36( 89.84%)d 1.19(  5.52%)
                                           -0.0000  0.0218  0.2143 -0.0125 -0.2142
                                            0.0248  0.6088 -0.0169 -0.6934 -0.1045
                                            0.0548 -0.0976 -0.0852 -0.1565
    91. (0.00338) RY*( 2) C   6           s( 17.73%)p 4.21( 74.61%)d 0.43(  7.66%)
                                            0.0000 -0.0098  0.4210  0.0014  0.8169
                                           -0.0073 -0.1286 -0.0026 -0.2492  0.1415
                                           -0.0221 -0.0837  0.1986 -0.0983
    92. (0.00124) RY*( 3) C   6           s(  2.75%)p28.02( 77.10%)d 7.32( 20.15%)
                                            0.0000 -0.0213  0.1645  0.0128 -0.3980
                                            0.0013 -0.6662 -0.0021 -0.4107  0.3082
                                            0.2730  0.0091  0.0748 -0.1620
    93. (0.00059) RY*( 4) C   6           s( 72.73%)p 0.30( 21.64%)d 0.08(  5.63%)
                                           -0.0000  0.0038  0.8528  0.0038 -0.2610
                                            0.0009  0.0917 -0.0021  0.3739 -0.0212
                                            0.0341  0.1320 -0.0370  0.1894
    94. (0.00028) RY*( 5) C   6           s(  0.71%)p 2.48(  1.76%)d99.99( 97.52%)
                                            0.0000 -0.0021  0.0844  0.0023 -0.1122
                                            0.0004 -0.0706 -0.0014  0.0084  0.3594
                                           -0.7627 -0.3757 -0.3216 -0.1407
    95. (0.00013) RY*( 6) C   6           s(  0.52%)p36.83( 19.30%)d99.99( 80.18%)
                                           -0.0000 -0.0115  0.0715  0.0158 -0.0575
                                            0.0171 -0.3387  0.0117 -0.2725 -0.7103
                                           -0.3965 -0.0343  0.1420  0.3445
    96. (0.00008) RY*( 7) C   6           s(  0.08%)p99.99(  9.08%)d99.99( 90.84%)
    97. (0.00002) RY*( 8) C   6           s(  0.92%)p 7.22(  6.62%)d99.99( 92.46%)
    98. (0.00002) RY*( 9) C   6           s(  0.02%)p 5.54(  0.11%)d99.99( 99.87%)
    99. (0.00506) RY*( 1) C   7           s( 18.83%)p 3.98( 74.96%)d 0.33(  6.21%)
                                            0.0000  0.0045  0.4339 -0.0225 -0.6061
                                            0.0029  0.0709  0.0184  0.6135 -0.0098
                                           -0.0111 -0.0067  0.1171 -0.2195
   100. (0.00240) RY*( 2) C   7           s(  2.81%)p29.20( 82.16%)d 5.34( 15.03%)
                                            0.0000 -0.0266  0.1656  0.0060  0.7169
                                           -0.0013  0.0666  0.0158  0.5503  0.0394
                                            0.1012 -0.0090 -0.2779 -0.2473
   101. (0.00180) RY*( 3) C   7           s(  0.09%)p99.99( 94.25%)d59.77(  5.65%)
                                            0.0000 -0.0030  0.0306  0.0009  0.0015
                                            0.0134 -0.9671  0.0012  0.0845 -0.0784
                                            0.0042 -0.2220 -0.0242 -0.0227
   102. (0.00053) RY*( 4) C   7           s( 21.84%)p 0.39(  8.55%)d 3.19( 69.61%)
                                            0.0000 -0.0042  0.4673 -0.0080  0.2214
                                            0.0014 -0.0115  0.0044 -0.1905  0.0087
                                            0.5632 -0.0229  0.6105  0.0746
   103. (0.00049) RY*( 5) C   7           s(  0.11%)p 0.99(  0.11%)d99.99( 99.78%)
                                           -0.0000 -0.0001  0.0331 -0.0010  0.0102
                                           -0.0161  0.0243  0.0006 -0.0112 -0.9615
                                            0.0818  0.2440 -0.0846 -0.0002
   104. (0.00033) RY*( 6) C   7           s( 54.03%)p 0.26( 14.30%)d 0.59( 31.66%)
                                            0.0000  0.0025  0.7351 -0.0070  0.0901
                                           -0.0028  0.0140  0.0020 -0.3670 -0.0058
                                           -0.4773 -0.0818 -0.2798  0.0616
   105. (0.00022) RY*( 7) C   7           s(  0.72%)p 7.52(  5.43%)d99.99( 93.84%)
                                            0.0000 -0.0004  0.0850  0.0001  0.0033
                                            0.0231 -0.2319 -0.0022 -0.0047  0.2358
                                           -0.0177  0.9389 -0.0262  0.0187
   106. (0.00013) RY*( 8) C   7           s(  1.58%)p 3.23(  5.11%)d58.95( 93.31%)
                                           -0.0000  0.0072  0.1256  0.0179 -0.2197
                                           -0.0010  0.0127 -0.0031 -0.0482  0.1008
                                            0.6198 -0.0462 -0.6477  0.3424
   107. (0.00007) RY*( 9) C   7           s(  0.03%)p99.99( 15.27%)d99.99( 84.71%)
   108. (0.00391) RY*( 1) C   8           s(  0.00%)p 1.00( 93.56%)d 0.07(  6.44%)
                                           -0.0000  0.0001  0.0020  0.0009  0.0591
                                            0.0173  0.9652 -0.0004 -0.0095 -0.2519
                                            0.0052 -0.0005 -0.0306  0.0033
   109. (0.00287) RY*( 2) C   8           s(  9.45%)p 8.62( 81.42%)d 0.97(  9.14%)
                                           -0.0000  0.0130  0.3071 -0.0085 -0.4645
                                            0.0007  0.0204 -0.0113 -0.7731  0.0020
                                            0.2418 -0.0252  0.0124 -0.1792
   110. (0.00070) RY*( 3) C   8           s( 45.78%)p 1.08( 49.49%)d 0.10(  4.73%)
                                            0.0000  0.0112  0.6765  0.0099 -0.5031
                                           -0.0006  0.0349 -0.0023  0.4904  0.0094
                                           -0.1661  0.0106 -0.0686  0.1217
   111. (0.00018) RY*( 4) C   8           s( 34.55%)p 1.50( 51.91%)d 0.39( 13.54%)
                                           -0.0000 -0.0160  0.5876 -0.0120  0.6539
                                            0.0008 -0.0444  0.0092 -0.2988  0.0107
                                           -0.2674  0.0276 -0.1173  0.2219
   112. (0.00003) RY*( 5) C   8           s(  1.06%)p 4.64(  4.94%)d88.44( 94.00%)
   113. (0.00001) RY*( 6) C   8           s(  0.04%)p99.99(  6.46%)d99.99( 93.50%)
   114. (0.00001) RY*( 7) C   8           s(  0.01%)p 5.02(  0.06%)d99.99( 99.93%)
   115. (0.00000) RY*( 8) C   8           s(  6.47%)p 1.11(  7.18%)d13.34( 86.35%)
   116. (0.00001) RY*( 9) C   8           s(  2.69%)p 1.89(  5.10%)d34.21( 92.21%)
   117. (0.00637) RY*( 1) C   9           s(  5.54%)p16.28( 90.11%)d 0.79(  4.36%)
                                           -0.0000  0.0234  0.2341 -0.0199 -0.1729
                                           -0.0217 -0.7421 -0.0153 -0.5652  0.1031
                                            0.0482  0.0637 -0.0566 -0.1529
   118. (0.00363) RY*( 2) C   9           s(  9.83%)p 8.73( 85.83%)d 0.44(  4.33%)
                                            0.0000 -0.0042  0.3135 -0.0057  0.8852
                                            0.0088 -0.2375 -0.0005  0.1348 -0.1435
                                           -0.0654  0.0596  0.1220 -0.0051
   119. (0.00252) RY*( 3) C   9           s( 16.42%)p 4.73( 77.72%)d 0.36(  5.86%)
                                            0.0000 -0.0235  0.4046  0.0147  0.0872
                                           -0.0055  0.6092 -0.0027 -0.6311 -0.1015
                                            0.0907  0.0616  0.1035 -0.1599
   120. (0.00085) RY*( 4) C   9           s( 64.47%)p 0.46( 29.47%)d 0.09(  6.05%)
                                            0.0000  0.0049  0.8029  0.0034 -0.3512
                                            0.0039 -0.0273 -0.0029  0.4130 -0.1139
                                            0.0920 -0.1120 -0.0479  0.1557
   121. (0.00030) RY*( 5) C   9           s(  0.86%)p 0.94(  0.81%)d99.99( 98.33%)
                                            0.0000 -0.0012  0.0928  0.0033 -0.0691
                                           -0.0041  0.0570  0.0005  0.0077 -0.1176
                                           -0.7856  0.4257 -0.4048 -0.0848
   122. (0.00018) RY*( 6) C   9           s(  1.95%)p 0.90(  1.76%)d49.37( 96.29%)
                                           -0.0000 -0.0025  0.1396  0.0042  0.0670
                                           -0.0132  0.0709  0.0116 -0.0883  0.7884
                                           -0.3056 -0.0825  0.2137  0.4420
   123. (0.00010) RY*( 7) C   9           s(  0.05%)p99.99(  7.24%)d99.99( 92.71%)
   124. (0.00002) RY*( 8) C   9           s(  0.00%)p 1.00(  0.70%)d99.99( 99.30%)
   125. (0.00002) RY*( 9) C   9           s(  0.98%)p 6.53(  6.42%)d94.12( 92.60%)
   126. (0.00650) RY*( 1) C  10           s(  5.28%)p17.01( 89.86%)d 0.92(  4.85%)
                                            0.0000 -0.0304  0.2278  0.0078 -0.8078
                                           -0.0182  0.3484  0.0091 -0.3524  0.1876
                                           -0.0921 -0.0270 -0.0292  0.0574
   127. (0.00458) RY*( 2) C  10           s( 26.69%)p 2.42( 64.48%)d 0.33(  8.84%)
                                           -0.0000  0.0100  0.5165  0.0037 -0.3072
                                           -0.0233 -0.3709  0.0248  0.6416 -0.0107
                                           -0.0034 -0.0996 -0.1031 -0.2602
   128. (0.00238) RY*( 3) C  10           s(  7.43%)p 6.34( 47.12%)d 6.12( 45.45%)
                                           -0.0000  0.0135  0.2722  0.0065  0.0859
                                           -0.0033 -0.4153  0.0103 -0.5396 -0.2034
                                           -0.2584  0.4082 -0.2480 -0.3439
   129. (0.00140) RY*( 4) C  10           s(  5.13%)p 3.20( 16.39%)d15.31( 78.49%)
                                            0.0000 -0.0196  0.2256 -0.0124  0.0325
                                           -0.0086  0.3999  0.0176  0.0482 -0.4402
                                            0.2243  0.2818  0.5754 -0.3610
   130. (0.00100) RY*( 5) C  10           s( 25.55%)p 1.76( 44.99%)d 1.15( 29.47%)
                                            0.0000 -0.0218  0.5050  0.0137  0.4432
                                           -0.0088  0.5028  0.0194 -0.0039  0.3565
                                            0.0812 -0.0155 -0.3880 -0.1011
   131. (0.00064) RY*( 6) C  10           s(  7.87%)p 0.35(  2.73%)d11.37( 89.40%)
                                           -0.0000 -0.0102  0.2803  0.0183  0.0299
                                           -0.0463  0.0215  0.0083 -0.1530 -0.6832
                                            0.1734 -0.4173 -0.2484  0.4018
   132. (0.00035) RY*( 7) C  10           s( 12.06%)p 1.12( 13.55%)d 6.17( 74.39%)
                                           -0.0000  0.0169  0.3469  0.0023  0.0453
                                            0.0134 -0.3325 -0.0104 -0.1504  0.2953
                                            0.4942  0.2807  0.3085  0.4884
   133. (0.00022) RY*( 8) C  10           s(  9.74%)p 0.65(  6.31%)d 8.62( 83.95%)
                                            0.0000  0.0058  0.3120 -0.0167  0.2109
                                           -0.0017 -0.0681 -0.0025 -0.1169  0.1212
                                           -0.6208 -0.3870  0.5240  0.1227
   134. (0.00015) RY*( 9) C  10           s(  0.31%)p48.25( 14.96%)d99.99( 84.73%)
                                            0.0000 -0.0017  0.0557 -0.0082 -0.0155
                                            0.0119  0.1951 -0.0174  0.3329 -0.1811
                                           -0.4558  0.5826 -0.1137  0.5043
   135. (0.00202) RY*( 1) O  11           s(  2.25%)p41.11( 92.52%)d 2.32(  5.23%)
                                           -0.0000  0.0022  0.1500  0.0093  0.5980
                                           -0.0017 -0.1813 -0.0089 -0.7311 -0.1051
                                           -0.0219  0.1293  0.0269 -0.1527
   136. (0.00146) RY*( 2) O  11           s( 23.07%)p 2.86( 66.06%)d 0.47( 10.88%)
                                           -0.0000  0.0053  0.4803  0.0001 -0.6257
                                            0.0028 -0.4183 -0.0012 -0.3067  0.1609
                                           -0.0978  0.0506 -0.2423 -0.1097
   137. (0.00024) RY*( 3) O  11           s( 54.61%)p 0.69( 37.86%)d 0.14(  7.53%)
                                            0.0000  0.0026  0.7390  0.0014  0.3745
                                           -0.0036 -0.1912 -0.0084  0.4491 -0.0393
                                            0.0069 -0.1010  0.1057  0.2287
   138. (0.00006) RY*( 4) O  11           s( 16.14%)p 4.10( 66.10%)d 1.10( 17.77%)
   139. (0.00002) RY*( 5) O  11           s(  0.98%)p13.04( 12.80%)d87.85( 86.22%)
   140. (0.00001) RY*( 6) O  11           s(  0.38%)p 3.00(  1.13%)d99.99( 98.49%)
   141. (0.00001) RY*( 7) O  11           s(  0.38%)p20.27(  7.75%)d99.99( 91.87%)
   142. (0.00000) RY*( 8) O  11           s(  1.22%)p 5.83(  7.13%)d74.94( 91.64%)
   143. (0.00001) RY*( 9) O  11           s(  0.98%)p 9.10(  8.87%)d92.45( 90.15%)
   144. (0.00147) RY*( 1) H  12           s( 98.04%)p 0.02(  1.96%)
                                            0.0045  0.9901 -0.1244  0.0001  0.0641
   145. (0.00022) RY*( 2) H  12           s(  0.04%)p99.99( 99.96%)
                                            0.0003  0.0189  0.1439  0.9893 -0.0149
   146. (0.00013) RY*( 3) H  12           s(  0.04%)p99.99( 99.96%)
                                            0.0066  0.0194 -0.3308  0.0335 -0.9429
   147. (0.00003) RY*( 4) H  12           s(  1.96%)p50.06( 98.04%)
   148. (0.00156) RY*( 1) H  13           s( 99.01%)p 0.01(  0.99%)
                                            0.0033  0.9950  0.0240  0.0529  0.0808
   149. (0.00023) RY*( 2) H  13           s(  0.01%)p 1.00( 99.99%)
                                           -0.0016  0.0090 -0.8417  0.5047 -0.1916
   150. (0.00014) RY*( 3) H  13           s(  0.02%)p99.99( 99.98%)
                                            0.0085  0.0118  0.4905  0.5664 -0.6621
   151. (0.00005) RY*( 4) H  13           s(  1.04%)p95.35( 98.96%)
   152. (0.00168) RY*( 1) H  14           s( 98.64%)p 0.01(  1.36%)
                                            0.0049  0.9931 -0.0042 -0.0707  0.0928
   153. (0.00022) RY*( 2) H  14           s(  0.00%)p 1.00(100.00%)
                                            0.0014  0.0064  0.9459  0.2696  0.1804
   154. (0.00013) RY*( 3) H  14           s(  0.04%)p99.99( 99.96%)
                                            0.0075  0.0180  0.3177 -0.6593 -0.6812
   155. (0.00004) RY*( 4) H  14           s(  1.40%)p70.55( 98.60%)
   156. (0.00419) RY*( 1) H  15           s( 99.63%)p 0.00(  0.37%)
                                            0.0079  0.9981  0.0263  0.0530 -0.0130
   157. (0.00013) RY*( 2) H  15           s(  0.18%)p99.99( 99.82%)
                                           -0.0039  0.0418 -0.9459 -0.2765  0.1646
   158. (0.00014) RY*( 3) H  15           s(  0.02%)p99.99( 99.98%)
                                           -0.0027  0.0150 -0.0071 -0.4918 -0.8706
   159. (0.00004) RY*( 4) H  15           s(  0.26%)p99.99( 99.74%)
   160. (0.00147) RY*( 1) H  16           s( 97.89%)p 0.02(  2.11%)
                                            0.0045  0.9894 -0.1393 -0.0402 -0.0089
   161. (0.00021) RY*( 2) H  16           s(  0.05%)p99.99( 99.95%)
                                            0.0007  0.0231  0.0585  0.5496 -0.8331
   162. (0.00012) RY*( 3) H  16           s(  0.07%)p99.99( 99.93%)
                                            0.0068  0.0252 -0.0958  0.8334  0.5437
   163. (0.00003) RY*( 4) H  16           s(  2.07%)p47.39( 97.93%)
   164. (0.00170) RY*( 1) H  17           s( 98.70%)p 0.01(  1.30%)
                                            0.0049  0.9935 -0.0197 -0.1121  0.0072
   165. (0.00024) RY*( 2) H  17           s(  0.00%)p 1.00(100.00%)
                                            0.0015  0.0051  0.8678 -0.1377 -0.4774
   166. (0.00014) RY*( 3) H  17           s(  0.04%)p99.99( 99.96%)
                                            0.0071  0.0196  0.4941  0.1425  0.8574
   167. (0.00004) RY*( 4) H  17           s(  1.33%)p74.16( 98.67%)
   168. (0.00148) RY*( 1) H  18           s( 98.25%)p 0.02(  1.75%)
                                            0.0046  0.9912  0.0246 -0.0528 -0.1187
   169. (0.00021) RY*( 2) H  18           s(  0.07%)p99.99( 99.93%)
                                            0.0006  0.0263 -0.7137  0.6633 -0.2235
   170. (0.00013) RY*( 3) H  18           s(  0.01%)p99.99( 99.99%)
                                            0.0060  0.0090  0.6939  0.7133 -0.0980
   171. (0.00004) RY*( 4) H  18           s(  1.75%)p56.27( 98.25%)
   172. (0.00467) RY*( 1) H  19           s( 99.78%)p 0.00(  0.22%)
                                            0.0082  0.9989  0.0263 -0.0222 -0.0319
   173. (0.00014) RY*( 2) H  19           s(  0.03%)p99.99( 99.97%)
                                            0.0012  0.0160  0.2046  0.9787 -0.0101
   174. (0.00011) RY*( 3) H  19           s(  0.07%)p99.99( 99.93%)
                                            0.0013  0.0267 -0.9731  0.2018 -0.1083
   175. (0.00004) RY*( 4) H  19           s(  0.21%)p99.99( 99.79%)
   176. (0.00204) RY*( 1) H  20           s( 99.50%)p 0.00(  0.50%)
                                            0.0039  0.9975 -0.0582 -0.0394 -0.0053
   177. (0.00018) RY*( 2) H  20           s(  0.01%)p99.99( 99.99%)
                                            0.0031  0.0116  0.2226  0.0972 -0.9700
   178. (0.00013) RY*( 3) H  20           s(  0.10%)p99.99( 99.90%)
                                           -0.0017  0.0313  0.8570 -0.4927  0.1477
   179. (0.00005) RY*( 4) H  20           s(  0.46%)p99.99( 99.54%)
   180. (0.00270) RY*( 1) H  21           s( 99.62%)p 0.00(  0.38%)
                                            0.0057  0.9981 -0.0160  0.0119  0.0580
   181. (0.00019) RY*( 2) H  21           s(  0.02%)p99.99( 99.98%)
                                           -0.0021  0.0133 -0.6319 -0.7322 -0.2539
   182. (0.00013) RY*( 3) H  21           s(  0.04%)p99.99( 99.96%)
                                           -0.0020  0.0205  0.7586 -0.6512 -0.0089
   183. (0.00004) RY*( 4) H  21           s(  0.40%)p99.99( 99.60%)
   184. (0.00227) RY*( 1) H  22           s( 99.50%)p 0.01(  0.50%)
                                            0.0046  0.9975  0.0352 -0.0608  0.0080
   185. (0.00018) RY*( 2) H  22           s(  0.01%)p99.99( 99.99%)
                                            0.0033  0.0099 -0.1235  0.2194  0.9677
   186. (0.00012) RY*( 3) H  22           s(  0.00%)p 1.00(100.00%)
                                            0.0010  0.0039 -0.8913 -0.4532 -0.0110
   187. (0.00004) RY*( 4) H  22           s(  0.57%)p99.99( 99.43%)
   188. (0.00294) RY*( 1) H  23           s( 99.58%)p 0.00(  0.42%)
                                            0.0065  0.9979  0.0141 -0.0175 -0.0605
   189. (0.00018) RY*( 2) H  23           s(  0.00%)p 1.00(100.00%)
                                            0.0033  0.0005 -0.4318  0.8378 -0.3341
   190. (0.00012) RY*( 3) H  23           s(  0.00%)p 1.00(100.00%)
                                            0.0005  0.0002 -0.8767 -0.4769 -0.0630
   191. (0.00004) RY*( 4) H  23           s(  0.50%)p99.99( 99.50%)
   192. (0.00388) RY*( 1) H  24           s( 99.82%)p 0.00(  0.18%)
                                            0.0077  0.9991 -0.0105  0.0074  0.0408
   193. (0.00013) RY*( 2) H  24           s(  0.01%)p 1.00( 99.99%)
                                           -0.0000  0.0100  0.9999 -0.0000  0.0138
   194. (0.00013) RY*( 3) H  24           s(  0.00%)p 1.00(100.00%)
                                            0.0001  0.0066 -0.0003 -0.9998  0.0193
   195. (0.00004) RY*( 4) H  24           s(  0.25%)p99.99( 99.75%)
   196. (0.00155) RY*( 1) H  25           s( 98.22%)p 0.02(  1.78%)
                                            0.0044  0.9911  0.1013  0.0868  0.0009
   197. (0.00021) RY*( 2) H  25           s(  0.05%)p99.99( 99.95%)
                                            0.0007  0.0225  0.1802 -0.4762  0.8604
   198. (0.00013) RY*( 3) H  25           s(  0.04%)p99.99( 99.96%)
                                            0.0062  0.0198 -0.6842  0.5679  0.4571
   199. (0.00004) RY*( 4) H  25           s(  1.76%)p55.66( 98.24%)
   200. (0.00156) RY*( 1) H  26           s( 98.37%)p 0.02(  1.63%)
                                            0.0044  0.9918  0.0855 -0.0945  0.0091
   201. (0.00021) RY*( 2) H  26           s(  0.04%)p99.99( 99.96%)
                                            0.0005  0.0194  0.2458  0.5062  0.8264
   202. (0.00012) RY*( 3) H  26           s(  0.03%)p99.99( 99.97%)
                                            0.0061  0.0177 -0.7481 -0.4432  0.4935
   203. (0.00004) RY*( 4) H  26           s(  1.64%)p60.09( 98.36%)
   204. (0.00189) RY*( 1) H  27           s( 98.58%)p 0.01(  1.42%)
                                            0.0053  0.9929  0.0678 -0.0074 -0.0977
   205. (0.00022) RY*( 2) H  27           s(  0.00%)p 1.00(100.00%)
                                           -0.0000  0.0003  0.0605  0.9977 -0.0302
   206. (0.00013) RY*( 3) H  27           s(  0.08%)p99.99( 99.92%)
                                            0.0058  0.0278 -0.9292  0.0453 -0.3657
   207. (0.00004) RY*( 4) H  27           s(  1.42%)p69.60( 98.58%)
   208. (0.00324) RY*( 1) H  28           s( 99.58%)p 0.00(  0.42%)
                                            0.0048  0.9979  0.0523  0.0328  0.0197
   209. (0.00020) RY*( 2) H  28           s(  0.01%)p 1.00( 99.99%)
                                           -0.0021  0.0096  0.0216  0.2552 -0.9666
   210. (0.00014) RY*( 3) H  28           s(  0.06%)p99.99( 99.94%)
                                            0.0005  0.0247 -0.8442  0.5221  0.1192
   211. (0.00004) RY*( 4) H  28           s(  0.43%)p99.99( 99.57%)
   212. (0.00427) RY*( 1) H  29           s( 99.76%)p 0.00(  0.24%)
                                            0.0071  0.9988  0.0271 -0.0136 -0.0391
   213. (0.00018) RY*( 2) H  29           s(  0.00%)p 1.00(100.00%)
                                            0.0035 -0.0033 -0.6305 -0.7287 -0.2675
   214. (0.00011) RY*( 3) H  29           s(  0.06%)p99.99( 99.94%)
                                            0.0031  0.0246 -0.7308  0.6730 -0.1113
   215. (0.00004) RY*( 4) H  29           s(  0.26%)p99.99( 99.74%)
   216. (0.00342) RY*( 1) H  30           s( 99.88%)p 0.00(  0.12%)
                                            0.0083  0.9993  0.0211  0.0206  0.0191
   217. (0.00020) RY*( 2) H  30           s(  0.06%)p99.99( 99.94%)
                                            0.0044  0.0244 -0.9762 -0.2138  0.0278
   218. (0.00008) RY*( 3) H  30           s(  0.09%)p99.99( 99.91%)
   219. (0.00003) RY*( 4) H  30           s(  0.05%)p99.99( 99.95%)
   220. (0.00188) RY*( 1) H  31           s( 81.81%)p 0.22( 18.19%)
                                            0.0130  0.9044 -0.2623  0.3323 -0.0509
   221. (0.00167) RY*( 2) H  31           s(  2.04%)p47.94( 97.96%)
                                            0.0045  0.1429  0.6172 -0.0202 -0.7734
   222. (0.00087) RY*( 3) H  31           s( 12.63%)p 6.92( 87.37%)
                                            0.0087  0.3553  0.6278 -0.3833  0.5767
   223. (0.00002) RY*( 4) H  31           s(  3.89%)p24.68( 96.11%)
   224. (0.01872) BD*( 1) C   1 - C   2  
                ( 50.30%)   0.7092* C   1 s( 30.35%)p 2.29( 69.61%)d 0.00(  0.04%)
                                            0.0004  0.5509 -0.0055  0.2333 -0.0114
                                           -0.0315  0.0105 -0.8003  0.0014 -0.0005
                                           -0.0092  0.0016  0.0016  0.0174
                ( 49.70%)  -0.7050* C   2 s( 26.02%)p 2.84( 73.94%)d 0.00(  0.05%)
                                            0.0001  0.5100  0.0073 -0.2172 -0.0163
                                            0.0225  0.0134  0.8314  0.0049  0.0002
                                           -0.0093  0.0004  0.0011  0.0193
   225. (0.00646) BD*( 1) C   1 - H  12  
                ( 39.07%)   0.6250* C   1 s( 23.08%)p 3.33( 76.88%)d 0.00(  0.04%)
                                            0.0000  0.4803  0.0054 -0.8648  0.0047
                                            0.1236  0.0027  0.0734  0.0145 -0.0047
                                           -0.0029  0.0006  0.0167 -0.0107
                ( 60.93%)  -0.7806* H  12 s( 99.92%)p 0.00(  0.08%)
                                            0.9996 -0.0009  0.0275 -0.0043 -0.0028
   226. (0.00669) BD*( 1) C   1 - H  13  
                ( 39.28%)   0.6268* C   1 s( 23.42%)p 3.27( 76.54%)d 0.00(  0.04%)
                                            0.0000 -0.4840 -0.0028 -0.3981  0.0130
                                           -0.6536  0.0017 -0.4235 -0.0123 -0.0117
                                           -0.0081 -0.0130  0.0061  0.0035
                ( 60.72%)  -0.7792* H  13 s( 99.92%)p 0.00(  0.08%)
                                           -0.9996  0.0008  0.0114  0.0211  0.0137
   227. (0.00968) BD*( 1) C   1 - H  14  
                ( 39.57%)   0.6290* C   1 s( 23.09%)p 3.33( 76.87%)d 0.00(  0.04%)
                                           -0.0000  0.4805 -0.0016  0.1958 -0.0083
                                           -0.7456  0.0028  0.4171  0.0184 -0.0065
                                            0.0041 -0.0146 -0.0120 -0.0037
                ( 60.43%)  -0.7774* H  14 s( 99.92%)p 0.00(  0.08%)
                                            0.9996 -0.0020 -0.0054  0.0231 -0.0140
   228. (0.01570) BD*( 1) C   2 - C   3  
                ( 49.51%)   0.7037* C   2 s( 26.23%)p 2.81( 73.72%)d 0.00(  0.05%)
                                           -0.0001 -0.5121 -0.0099  0.4276  0.0140
                                            0.6215 -0.0124  0.4094  0.0114 -0.0138
                                           -0.0085 -0.0127  0.0057  0.0038
                ( 50.49%)  -0.7105* C   3 s( 30.55%)p 2.27( 69.41%)d 0.00(  0.04%)
                                           -0.0005 -0.5527  0.0045 -0.4261  0.0118
                                           -0.5917 -0.0071 -0.4028  0.0073 -0.0122
                                           -0.0088 -0.0120  0.0039  0.0027
   229. (0.03203) BD*( 1) C   2 - C   4  
                ( 50.79%)   0.7127* C   2 s( 26.93%)p 2.71( 73.03%)d 0.00(  0.04%)
                                            0.0003  0.5189 -0.0037  0.8442 -0.0078
                                           -0.0902  0.0061 -0.0953 -0.0171 -0.0041
                                           -0.0039  0.0006  0.0173 -0.0100
                ( 49.21%)  -0.7015* C   4 s( 27.79%)p 2.60( 72.18%)d 0.00(  0.04%)
                                            0.0003  0.5271  0.0061 -0.8343  0.0094
                                            0.0575  0.0054  0.1479 -0.0196 -0.0028
                                           -0.0065  0.0004  0.0162 -0.0092
   230. (0.02259) BD*( 1) C   2 - H  15  
                ( 37.60%)   0.6132* C   2 s( 20.78%)p 3.81( 79.17%)d 0.00(  0.05%)
                                            0.0002 -0.4557  0.0104  0.2377  0.0036
                                           -0.7771  0.0099  0.3623 -0.0039  0.0087
                                           -0.0044  0.0131  0.0132  0.0050
                ( 62.40%)  -0.7899* H  15 s( 99.91%)p 0.00(  0.09%)
                                           -0.9995  0.0064 -0.0056  0.0269 -0.0120
   231. (0.00610) BD*( 1) C   3 - H  16  
                ( 39.12%)   0.6255* C   3 s( 23.12%)p 3.32( 76.83%)d 0.00(  0.04%)
                                            0.0000  0.4809  0.0049 -0.8627  0.0011
                                            0.1513 -0.0116  0.0310 -0.0111 -0.0060
                                           -0.0017 -0.0004  0.0171 -0.0098
                ( 60.88%)  -0.7802* H  16 s( 99.92%)p 0.00(  0.08%)
                                            0.9996 -0.0009  0.0276 -0.0047 -0.0003
   232. (0.01018) BD*( 1) C   3 - H  17  
                ( 39.59%)   0.6292* C   3 s( 23.09%)p 3.33( 76.86%)d 0.00(  0.04%)
                                           -0.0000  0.4805 -0.0019  0.1420 -0.0137
                                           -0.7903 -0.0114  0.3513 -0.0112 -0.0055
                                            0.0017 -0.0131 -0.0141 -0.0054
                ( 60.41%)  -0.7772* H  17 s( 99.92%)p 0.00(  0.08%)
                                            0.9996 -0.0021 -0.0034  0.0252 -0.0104
   233. (0.00661) BD*( 1) C   3 - H  18  
                ( 39.25%)   0.6265* C   3 s( 23.16%)p 3.32( 76.80%)d 0.00(  0.04%)
                                           -0.0000  0.4813  0.0026  0.2308 -0.0146
                                           -0.0409 -0.0090 -0.8442 -0.0025 -0.0013
                                           -0.0092  0.0015  0.0014  0.0184
                ( 60.75%)  -0.7794* H  18 s( 99.92%)p 0.00(  0.08%)
                                            0.9996 -0.0011 -0.0063  0.0015  0.0272
   234. (0.02425) BD*( 1) C   4 - C   5  
                ( 49.64%)   0.7046* C   4 s( 26.18%)p 2.82( 73.77%)d 0.00(  0.05%)
                                           -0.0001 -0.5117 -0.0045 -0.3316  0.0104
                                            0.7210  0.0159 -0.3280  0.0078  0.0131
                                           -0.0074  0.0116  0.0084  0.0056
                ( 50.36%)  -0.7096* C   5 s( 28.09%)p 2.56( 71.86%)d 0.00(  0.04%)
                                           -0.0003 -0.5300  0.0069  0.3511  0.0093
                                           -0.7033  0.0128  0.3169  0.0086  0.0114
                                           -0.0051  0.0114  0.0102  0.0063
   235. (0.03477) BD*( 1) C   4 - C  10  
                ( 49.52%)   0.7037* C   4 s( 26.07%)p 2.83( 73.88%)d 0.00(  0.05%)
                                           -0.0003 -0.5106 -0.0059 -0.4220  0.0109
                                           -0.6891 -0.0147 -0.2923  0.0090 -0.0158
                                           -0.0070 -0.0102  0.0068  0.0074
                ( 50.48%)  -0.7105* C  10 s( 28.99%)p 2.45( 70.96%)d 0.00(  0.05%)
                                           -0.0002 -0.5385  0.0036  0.4449  0.0003
                                            0.6565 -0.0215  0.2831  0.0053 -0.0149
                                           -0.0065 -0.0107  0.0060  0.0067
   236. (0.02538) BD*( 1) C   4 - H  19  
                ( 38.35%)   0.6192* C   4 s( 19.94%)p 4.01( 80.02%)d 0.00(  0.05%)
                                           -0.0003  0.4464 -0.0096  0.1225 -0.0081
                                           -0.0299  0.0008 -0.8855  0.0031 -0.0004
                                           -0.0071  0.0004  0.0002  0.0206
                ( 61.65%)  -0.7852* H  19 s( 99.92%)p 0.00(  0.08%)
                                            0.9996 -0.0072 -0.0021 -0.0004  0.0288
   237. (0.01305) BD*( 1) C   5 - C   6  
                ( 49.92%)   0.7066* C   5 s( 27.93%)p 2.58( 72.02%)d 0.00(  0.04%)
                                           -0.0003 -0.5285 -0.0074 -0.8255  0.0003
                                            0.0683  0.0329  0.1817  0.0007  0.0012
                                            0.0078 -0.0004 -0.0172  0.0091
                ( 50.08%)  -0.7077* C   6 s( 28.02%)p 2.57( 71.93%)d 0.00(  0.04%)
                                           -0.0002 -0.5293 -0.0058  0.8263  0.0031
                                           -0.0520  0.0327 -0.1811 -0.0029  0.0040
                                            0.0078 -0.0009 -0.0168  0.0091
   238. (0.01286) BD*( 1) C   5 - H  20  
                ( 38.54%)   0.6208* C   5 s( 22.37%)p 3.47( 77.58%)d 0.00(  0.04%)
                                           -0.0001  0.4730  0.0060 -0.4282  0.0067
                                           -0.7068 -0.0009 -0.3044  0.0157  0.0139
                                            0.0059  0.0101 -0.0075 -0.0059
                ( 61.46%)  -0.7840* H  20 s( 99.92%)p 0.00(  0.08%)
                                            0.9996 -0.0021  0.0139  0.0231  0.0086
   239. (0.01841) BD*( 1) C   5 - H  21  
                ( 39.17%)   0.6258* C   5 s( 21.49%)p 3.65( 78.46%)d 0.00(  0.05%)
                                            0.0002 -0.4636  0.0057  0.1043  0.0074
                                            0.0055  0.0219 -0.8793 -0.0013 -0.0004
                                            0.0035 -0.0011  0.0000 -0.0211
                ( 60.83%)  -0.7800* H  21 s( 99.92%)p 0.00(  0.08%)
                                           -0.9996  0.0041 -0.0047 -0.0027  0.0277
   240. (0.02485) BD*( 1) C   6 - C   7  
                ( 50.45%)   0.7103* C   6 s( 28.24%)p 2.54( 71.72%)d 0.00(  0.04%)
                                            0.0004  0.5314 -0.0027  0.4414  0.0143
                                            0.6714 -0.0129  0.2668  0.0092  0.0143
                                            0.0055  0.0093 -0.0077 -0.0075
                ( 49.55%)  -0.7039* C   7 s( 26.52%)p 2.77( 73.43%)d 0.00(  0.04%)
                                            0.0002  0.5150 -0.0012 -0.4297  0.0157
                                           -0.6911 -0.0141 -0.2674  0.0088  0.0150
                                            0.0067  0.0095 -0.0061 -0.0072
   241. (0.01299) BD*( 1) C   6 - H  22  
                ( 38.73%)   0.6223* C   6 s( 22.22%)p 3.50( 77.74%)d 0.00(  0.04%)
                                           -0.0001  0.4713  0.0055  0.3338 -0.0055
                                           -0.7337  0.0003  0.3568 -0.0164 -0.0114
                                            0.0055 -0.0123 -0.0098 -0.0045
                ( 61.27%)  -0.7828* H  22 s( 99.92%)p 0.00(  0.08%)
                                            0.9996 -0.0027 -0.0111  0.0242 -0.0103
   242. (0.01882) BD*( 1) C   6 - H  23  
                ( 39.20%)   0.6261* C   6 s( 21.41%)p 3.67( 78.54%)d 0.00(  0.05%)
                                           -0.0002  0.4627 -0.0064  0.0997  0.0049
                                           -0.0839 -0.0230 -0.8763  0.0022 -0.0005
                                           -0.0037  0.0019 -0.0001  0.0210
                ( 60.80%)  -0.7797* H  23 s( 99.92%)p 0.00(  0.08%)
                                            0.9996 -0.0047 -0.0042  0.0050  0.0278
   243. (0.01451) BD*( 1) C   7 - C   8  
                ( 49.07%)   0.7005* C   7 s( 26.89%)p 2.72( 73.07%)d 0.00(  0.04%)
                                           -0.0002 -0.5183 -0.0166 -0.8293 -0.0037
                                            0.0522 -0.0001  0.1995 -0.0184  0.0019
                                            0.0090 -0.0004 -0.0170  0.0083
                ( 50.93%)  -0.7137* C   8 s( 30.62%)p 2.26( 69.34%)d 0.00(  0.04%)
                                           -0.0005 -0.5533  0.0006  0.8069 -0.0046
                                           -0.0527  0.0003 -0.1984 -0.0121  0.0022
                                            0.0076 -0.0005 -0.0163  0.0084
   244. (0.02509) BD*( 1) C   7 - C   9  
                ( 50.06%)   0.7076* C   7 s( 26.25%)p 2.81( 73.70%)d 0.00(  0.05%)
                                            0.0002  0.5123 -0.0013 -0.3497  0.0185
                                            0.7195  0.0124 -0.3108  0.0062 -0.0132
                                            0.0061 -0.0117 -0.0091 -0.0064
                ( 49.94%)  -0.7067* C   9 s( 28.66%)p 2.49( 71.30%)d 0.00(  0.04%)
                                            0.0003  0.5354 -0.0005  0.3615  0.0148
                                           -0.6973  0.0116  0.3094  0.0075 -0.0111
                                            0.0051 -0.0115 -0.0098 -0.0058
   245. (0.02660) BD*( 1) C   7 - H  24  
                ( 38.84%)   0.6232* C   7 s( 20.30%)p 3.92( 79.66%)d 0.00(  0.05%)
                                            0.0003 -0.4503  0.0121  0.0650 -0.0121
                                           -0.0319  0.0016 -0.8895  0.0043  0.0002
                                            0.0039 -0.0017 -0.0003 -0.0215
                ( 61.16%)  -0.7821* H  24 s( 99.92%)p 0.00(  0.08%)
                                           -0.9996  0.0065 -0.0005  0.0005  0.0289
   246. (0.00613) BD*( 1) C   8 - H  25  
                ( 39.21%)   0.6262* C   8 s( 23.19%)p 3.31( 76.77%)d 0.00(  0.04%)
                                           -0.0000 -0.4816 -0.0023 -0.4483 -0.0131
                                           -0.6913  0.0101 -0.2974  0.0046 -0.0144
                                           -0.0065 -0.0091  0.0072  0.0065
                ( 60.79%)  -0.7797* H  25 s( 99.92%)p 0.00(  0.08%)
                                           -0.9996  0.0010  0.0152  0.0215  0.0095
   247. (0.00620) BD*( 1) C   8 - H  26  
                ( 39.14%)   0.6256* C   8 s( 23.22%)p 3.31( 76.74%)d 0.00(  0.04%)
                                           -0.0000 -0.4818 -0.0026 -0.3667 -0.0137
                                            0.7194 -0.0083 -0.3394  0.0053  0.0120
                                           -0.0062  0.0110  0.0096  0.0054
                ( 60.86%)  -0.7801* H  26 s( 99.92%)p 0.00(  0.08%)
                                           -0.9996  0.0011  0.0125 -0.0227  0.0108
   248. (0.00953) BD*( 1) C   8 - H  27  
                ( 39.37%)   0.6275* C   8 s( 22.91%)p 3.36( 77.05%)d 0.00(  0.04%)
                                           -0.0000  0.4787 -0.0027  0.1123  0.0199
                                           -0.0323 -0.0013 -0.8697  0.0004 -0.0000
                                           -0.0042  0.0012 -0.0005  0.0203
                ( 60.63%)  -0.7786* H  27 s( 99.92%)p 0.00(  0.08%)
                                            0.9996 -0.0023 -0.0046  0.0012  0.0276
   249. (0.02989) BD*( 1) C   9 - C  10  
                ( 49.31%)   0.7022* C   9 s( 28.10%)p 2.56( 71.86%)d 0.00(  0.04%)
                                           -0.0003 -0.5301 -0.0053  0.8231 -0.0005
                                           -0.0645 -0.0341 -0.1889 -0.0004  0.0022
                                            0.0084 -0.0007 -0.0169  0.0092
                ( 50.69%)  -0.7120* C  10 s( 28.91%)p 2.46( 71.04%)d 0.00(  0.05%)
                                           -0.0003 -0.5377 -0.0011 -0.8195  0.0049
                                            0.0307 -0.0257  0.1926 -0.0039  0.0017
                                            0.0087 -0.0016 -0.0182  0.0099
   250. (0.01426) BD*( 1) C   9 - H  28  
                ( 39.14%)   0.6256* C   9 s( 21.64%)p 3.62( 78.31%)d 0.00(  0.04%)
                                            0.0001 -0.4652 -0.0049 -0.4252 -0.0004
                                           -0.7130  0.0049 -0.3060  0.0164 -0.0135
                                           -0.0062 -0.0109  0.0080  0.0061
                ( 60.86%)  -0.7801* H  28 s( 99.92%)p 0.00(  0.08%)
                                           -0.9996  0.0031  0.0146  0.0227  0.0085
   251. (0.01957) BD*( 1) C   9 - H  29  
                ( 38.77%)   0.6226* C   9 s( 21.49%)p 3.65( 78.47%)d 0.00(  0.04%)
                                           -0.0002  0.4635 -0.0057  0.0985  0.0096
                                            0.0169  0.0207 -0.8799  0.0007 -0.0000
                                           -0.0029  0.0001 -0.0004  0.0207
                ( 61.23%)  -0.7825* H  29 s( 99.92%)p 0.00(  0.08%)
                                            0.9996 -0.0060 -0.0030 -0.0030  0.0284
   252. (0.02461) BD*( 1) C  10 - O  11  
                ( 68.06%)   0.8250* C  10 s( 19.65%)p 4.08( 80.07%)d 0.01(  0.28%)
                                            0.0000  0.4413  0.0412 -0.3445 -0.0216
                                            0.7468  0.0279 -0.3507 -0.0066 -0.0292
                                            0.0134 -0.0308 -0.0255 -0.0140
                ( 31.94%)  -0.5652* O  11 s( 34.51%)p 1.90( 65.42%)d 0.00(  0.07%)
                                           -0.0001  0.5875 -0.0006  0.3296 -0.0042
                                           -0.6468  0.0002  0.3567 -0.0007 -0.0142
                                            0.0154 -0.0140 -0.0030 -0.0033
   253. (0.03974) BD*( 1) C  10 - H  30  
                ( 40.13%)   0.6335* C  10 s( 22.40%)p 3.46( 77.55%)d 0.00(  0.05%)
                                            0.0003 -0.4730  0.0170  0.1028  0.0036
                                           -0.0827 -0.0160 -0.8705  0.0066 -0.0012
                                            0.0033 -0.0022 -0.0003 -0.0229
                ( 59.87%)  -0.7738* H  30 s( 99.92%)p 0.00(  0.08%)
                                           -0.9996  0.0078 -0.0039  0.0019  0.0285
   254. (0.00756) BD*( 1) O  11 - H  31  
                ( 26.97%)   0.5193* O  11 s( 19.58%)p 4.10( 80.33%)d 0.00(  0.08%)
                                           -0.0002 -0.4421 -0.0193 -0.4201 -0.0014
                                           -0.7513 -0.0388 -0.2467  0.0022 -0.0202
                                           -0.0135 -0.0141 -0.0010  0.0056
                ( 73.03%)  -0.8546* H  31 s( 99.62%)p 0.00(  0.38%)
                                           -0.9981  0.0042  0.0284  0.0524  0.0163


 NHO Directionality and "Bond Bending" (deviations from line of nuclear centers)

         [Thresholds for printing:  angular deviation  >  1.0 degree]
                                    hybrid p-character > 25.0%
                                    orbital occupancy  >  0.10e

                                Line of Centers        Hybrid 1              Hybrid 2
                                ---------------  -------------------   ------------------
                NBO               Theta   Phi    Theta   Phi    Dev    Theta   Phi    Dev
 ========================================================================================
     2. BD (   1) C   1 - H  12    85.2  171.8    84.2  171.6   1.0      --     --    --
     4. BD (   1) C   1 - H  14    61.4  284.3    60.4  284.2   1.0      --     --    --
     6. BD (   1) C   2 - C   4    98.2  355.2    97.6  354.3   1.1      --     --    --
     7. BD (   1) C   2 - H  15   114.2  106.0   114.0  107.5   1.4      --     --    --
     8. BD (   1) C   3 - H  16    87.8  170.0    88.7  170.8   1.2      --     --    --
     9. BD (   1) C   3 - H  17    66.4  279.8    67.3  279.1   1.1      --     --    --
    10. BD (   1) C   3 - H  18   164.5  350.2   165.3  347.0   1.2      --     --    --
    11. BD (   1) C   4 - C   5    67.8  296.2    68.3  293.6   2.5    112.7  117.6   1.4
    12. BD (   1) C   4 - C  10    70.8   57.6    70.8   59.7   2.0    110.4  235.0   2.8
    14. BD (   1) C   5 - C   6   102.4  355.7   102.4  353.0   2.6     77.5  178.7   2.9
    16. BD (   1) C   5 - H  21     6.7  183.9     7.4  193.8   1.4      --     --    --
    17. BD (   1) C   6 - C   7    71.8   57.2    71.0   55.3   2.0    107.6  239.6   2.4
    18. BD (   1) C   6 - H  22    66.1  294.7    67.0  294.1   1.1      --     --    --
    19. BD (   1) C   6 - H  23   171.6  322.5   170.3  314.4   1.8      --     --    --
    20. BD (   1) C   7 - C   8   103.5  356.4   102.2  356.4   1.3     75.3  176.3   1.2
    21. BD (   1) C   7 - C   9   111.4  116.7   110.8  114.3   2.3     67.9  298.8   2.0
    22. BD (   1) C   7 - H  24     4.9  156.0     3.9  150.2   1.0      --     --    --
    23. BD (   1) C   8 - H  25    70.1   57.2    70.4   55.9   1.3      --     --    --
    24. BD (   1) C   8 - H  26    67.2  296.8    67.5  298.1   1.3      --     --    --
    25. BD (   1) C   8 - H  27   172.6  343.6   171.1  345.7   1.5      --     --    --
    26. BD (   1) C   9 - C  10    77.5  175.7    77.1  173.2   2.5    103.0  359.6   3.9
    27. BD (   1) C   9 - H  28    69.5   59.2    70.7   59.0   1.2      --     --    --
    28. BD (   1) C   9 - H  29   174.3   11.0   172.6   19.2   1.9      --     --    --
    29. BD (   1) C  10 - O  11   114.5  116.3   112.6  115.3   2.1     63.8  296.7   1.7
    30. BD (   1) C  10 - H  30     5.8  157.0     9.5  137.2   4.6      --     --    --
    31. BD (   1) O  11 - H  31    71.6   57.1    74.7   61.9   5.6      --     --    --
    43. LP (   1) O  11             --     --    132.5  172.8   --       --     --    --
    44. LP (   2) O  11             --     --     41.1  171.1   --       --     --    --


 Second Order Perturbation Theory Analysis of Fock Matrix in NBO Basis

     Threshold for printing:   0.50 kcal/mol
                                                                              E(2)  E(j)-E(i) F(i,j)
         Donor NBO (i)                     Acceptor NBO (j)                 kcal/mol   a.u.    a.u. 
 ===================================================================================================

 within unit  1
   1. BD (   1) C   1 - C   2        / 63. RY*(   1) C   3                    0.83    1.39    0.030
   1. BD (   1) C   1 - C   2        / 72. RY*(   1) C   4                    0.66    1.67    0.030
   1. BD (   1) C   1 - C   2        /225. BD*(   1) C   1 - H  12            0.66    1.03    0.023
   1. BD (   1) C   1 - C   2        /226. BD*(   1) C   1 - H  13            0.66    1.03    0.023
   1. BD (   1) C   1 - C   2        /227. BD*(   1) C   1 - H  14            0.54    1.02    0.021
   1. BD (   1) C   1 - C   2        /228. BD*(   1) C   2 - C   3            1.04    0.98    0.029
   1. BD (   1) C   1 - C   2        /229. BD*(   1) C   2 - C   4            1.37    0.98    0.033
   1. BD (   1) C   1 - C   2        /230. BD*(   1) C   2 - H  15            0.78    1.06    0.026
   1. BD (   1) C   1 - C   2        /233. BD*(   1) C   3 - H  18            1.91    1.03    0.040
   1. BD (   1) C   1 - C   2        /236. BD*(   1) C   4 - H  19            1.57    1.03    0.036
   2. BD (   1) C   1 - H  12        / 55. RY*(   2) C   2                    0.56    1.36    0.025
   2. BD (   1) C   1 - H  12        /224. BD*(   1) C   1 - C   2            0.52    0.88    0.019
   2. BD (   1) C   1 - H  12        /229. BD*(   1) C   2 - C   4            3.76    0.88    0.052
   3. BD (   1) C   1 - H  13        /228. BD*(   1) C   2 - C   3            3.30    0.88    0.048
   4. BD (   1) C   1 - H  14        / 56. RY*(   3) C   2                    0.61    1.30    0.025
   4. BD (   1) C   1 - H  14        /230. BD*(   1) C   2 - H  15            2.73    0.96    0.046
   5. BD (   1) C   2 - C   3        / 45. RY*(   1) C   1                    0.66    1.39    0.027
   5. BD (   1) C   2 - C   3        / 46. RY*(   2) C   1                    0.56    1.42    0.025
   5. BD (   1) C   2 - C   3        / 74. RY*(   3) C   4                    0.81    1.53    0.031
   5. BD (   1) C   2 - C   3        /224. BD*(   1) C   1 - C   2            1.06    0.98    0.029
   5. BD (   1) C   2 - C   3        /226. BD*(   1) C   1 - H  13            1.98    1.03    0.041
   5. BD (   1) C   2 - C   3        /229. BD*(   1) C   2 - C   4            1.52    0.98    0.035
   5. BD (   1) C   2 - C   3        /230. BD*(   1) C   2 - H  15            0.80    1.06    0.026
   5. BD (   1) C   2 - C   3        /231. BD*(   1) C   3 - H  16            0.64    1.03    0.023
   5. BD (   1) C   2 - C   3        /232. BD*(   1) C   3 - H  17            0.54    1.02    0.021
   5. BD (   1) C   2 - C   3        /233. BD*(   1) C   3 - H  18            0.60    1.03    0.022
   5. BD (   1) C   2 - C   3        /235. BD*(   1) C   4 - C  10            2.44    0.98    0.044
   6. BD (   1) C   2 - C   4        / 45. RY*(   1) C   1                    0.73    1.38    0.029
   6. BD (   1) C   2 - C   4        / 63. RY*(   1) C   3                    0.76    1.38    0.029
   6. BD (   1) C   2 - C   4        / 82. RY*(   2) C   5                    0.95    1.39    0.033
   6. BD (   1) C   2 - C   4        /224. BD*(   1) C   1 - C   2            1.20    0.97    0.031
   6. BD (   1) C   2 - C   4        /225. BD*(   1) C   1 - H  12            1.59    1.02    0.036
   6. BD (   1) C   2 - C   4        /228. BD*(   1) C   2 - C   3            1.09    0.97    0.029
   6. BD (   1) C   2 - C   4        /230. BD*(   1) C   2 - H  15            0.73    1.05    0.025
   6. BD (   1) C   2 - C   4        /231. BD*(   1) C   3 - H  16            1.58    1.02    0.036
   6. BD (   1) C   2 - C   4        /234. BD*(   1) C   4 - C   5            1.70    0.97    0.036
   6. BD (   1) C   2 - C   4        /235. BD*(   1) C   4 - C  10            1.54    0.97    0.034
   6. BD (   1) C   2 - C   4        /236. BD*(   1) C   4 - H  19            0.78    1.01    0.025
   6. BD (   1) C   2 - C   4        /237. BD*(   1) C   5 - C   6            1.93    0.98    0.039
   6. BD (   1) C   2 - C   4        /249. BD*(   1) C   9 - C  10            2.04    0.97    0.040
   7. BD (   1) C   2 - H  15        /227. BD*(   1) C   1 - H  14            3.55    0.90    0.051
   7. BD (   1) C   2 - H  15        /229. BD*(   1) C   2 - C   4            0.53    0.85    0.019
   7. BD (   1) C   2 - H  15        /232. BD*(   1) C   3 - H  17            3.53    0.90    0.051
   7. BD (   1) C   2 - H  15        /234. BD*(   1) C   4 - C   5            4.35    0.85    0.054
   8. BD (   1) C   3 - H  16        /229. BD*(   1) C   2 - C   4            3.47    0.88    0.050
   9. BD (   1) C   3 - H  17        / 55. RY*(   2) C   2                    0.93    1.36    0.032
   9. BD (   1) C   3 - H  17        /230. BD*(   1) C   2 - H  15            2.70    0.96    0.046
  10. BD (   1) C   3 - H  18        /224. BD*(   1) C   1 - C   2            3.38    0.88    0.049
  11. BD (   1) C   4 - C   5        / 54. RY*(   1) C   2                    1.09    1.57    0.037
  11. BD (   1) C   4 - C   5        / 90. RY*(   1) C   6                    1.22    1.62    0.040
  11. BD (   1) C   4 - C   5        /126. RY*(   1) C  10                    0.57    1.38    0.025
  11. BD (   1) C   4 - C   5        /127. RY*(   2) C  10                    0.60    1.69    0.029
  11. BD (   1) C   4 - C   5        /229. BD*(   1) C   2 - C   4            1.59    0.98    0.035
  11. BD (   1) C   4 - C   5        /230. BD*(   1) C   2 - H  15            1.26    1.06    0.033
  11. BD (   1) C   4 - C   5        /235. BD*(   1) C   4 - C  10            1.22    0.98    0.031
  11. BD (   1) C   4 - C   5        /236. BD*(   1) C   4 - H  19            0.78    1.02    0.025
  11. BD (   1) C   4 - C   5        /237. BD*(   1) C   5 - C   6            1.32    0.99    0.032
  11. BD (   1) C   4 - C   5        /238. BD*(   1) C   5 - H  20            0.80    1.04    0.026
  11. BD (   1) C   4 - C   5        /239. BD*(   1) C   5 - H  21            0.62    1.02    0.023
  11. BD (   1) C   4 - C   5        /241. BD*(   1) C   6 - H  22            1.73    1.03    0.038
  11. BD (   1) C   4 - C   5        /252. BD*(   1) C  10 - O  11            2.81    0.88    0.045
  12. BD (   1) C   4 - C  10        / 54. RY*(   1) C   2                    1.06    1.57    0.037
  12. BD (   1) C   4 - C  10        / 81. RY*(   1) C   5                    1.28    1.61    0.041
  12. BD (   1) C   4 - C  10        /117. RY*(   1) C   9                    1.63    1.59    0.046
  12. BD (   1) C   4 - C  10        /136. RY*(   2) O  11                    0.82    2.04    0.037
  12. BD (   1) C   4 - C  10        /228. BD*(   1) C   2 - C   3            1.97    0.99    0.040
  12. BD (   1) C   4 - C  10        /229. BD*(   1) C   2 - C   4            1.70    0.99    0.037
  12. BD (   1) C   4 - C  10        /234. BD*(   1) C   4 - C   5            1.36    0.98    0.033
  12. BD (   1) C   4 - C  10        /236. BD*(   1) C   4 - H  19            0.78    1.03    0.025
  12. BD (   1) C   4 - C  10        /238. BD*(   1) C   5 - H  20            1.95    1.04    0.041
  12. BD (   1) C   4 - C  10        /249. BD*(   1) C   9 - C  10            1.58    0.99    0.035
  12. BD (   1) C   4 - C  10        /250. BD*(   1) C   9 - H  28            1.82    1.02    0.039
  12. BD (   1) C   4 - C  10        /253. BD*(   1) C  10 - H  30            0.75    1.02    0.025
  12. BD (   1) C   4 - C  10        /254. BD*(   1) O  11 - H  31            1.97    1.01    0.040
  13. BD (   1) C   4 - H  19        / 55. RY*(   2) C   2                    0.61    1.34    0.026
  13. BD (   1) C   4 - H  19        /224. BD*(   1) C   1 - C   2            3.95    0.86    0.052
  13. BD (   1) C   4 - H  19        /229. BD*(   1) C   2 - C   4            0.57    0.86    0.020
  13. BD (   1) C   4 - H  19        /239. BD*(   1) C   5 - H  21            3.43    0.90    0.050
  13. BD (   1) C   4 - H  19        /252. BD*(   1) C  10 - O  11            0.53    0.77    0.018
  13. BD (   1) C   4 - H  19        /253. BD*(   1) C  10 - H  30            3.49    0.90    0.050
  14. BD (   1) C   5 - C   6        / 72. RY*(   1) C   4                    0.72    1.68    0.031
  14. BD (   1) C   5 - C   6        / 74. RY*(   3) C   4                    0.51    1.53    0.025
  14. BD (   1) C   5 - C   6        / 99. RY*(   1) C   7                    0.93    1.66    0.035
  14. BD (   1) C   5 - C   6        /229. BD*(   1) C   2 - C   4            2.54    0.99    0.045
  14. BD (   1) C   5 - C   6        /234. BD*(   1) C   4 - C   5            1.52    0.98    0.035
  14. BD (   1) C   5 - C   6        /238. BD*(   1) C   5 - H  20            0.83    1.04    0.026
  14. BD (   1) C   5 - C   6        /239. BD*(   1) C   5 - H  21            0.63    1.03    0.023
  14. BD (   1) C   5 - C   6        /240. BD*(   1) C   6 - C   7            1.35    0.98    0.033
  14. BD (   1) C   5 - C   6        /241. BD*(   1) C   6 - H  22            0.74    1.04    0.025
  14. BD (   1) C   5 - C   6        /242. BD*(   1) C   6 - H  23            0.58    1.02    0.022
  14. BD (   1) C   5 - C   6        /243. BD*(   1) C   7 - C   8            2.39    0.99    0.043
  15. BD (   1) C   5 - H  20        /234. BD*(   1) C   4 - C   5            0.65    0.88    0.021
  15. BD (   1) C   5 - H  20        /235. BD*(   1) C   4 - C  10            3.30    0.87    0.048
  15. BD (   1) C   5 - H  20        /240. BD*(   1) C   6 - C   7            3.44    0.87    0.049
  16. BD (   1) C   5 - H  21        / 73. RY*(   2) C   4                    0.62    1.38    0.026
  16. BD (   1) C   5 - H  21        /236. BD*(   1) C   4 - H  19            3.13    0.92    0.048
  16. BD (   1) C   5 - H  21        /242. BD*(   1) C   6 - H  23            3.20    0.91    0.048
  17. BD (   1) C   6 - C   7        / 81. RY*(   1) C   5                    1.17    1.61    0.039
  17. BD (   1) C   6 - C   7        /108. RY*(   1) C   8                    0.98    1.36    0.033
  17. BD (   1) C   6 - C   7        /117. RY*(   1) C   9                    1.11    1.59    0.038
  17. BD (   1) C   6 - C   7        /237. BD*(   1) C   5 - C   6            1.24    0.99    0.031
  17. BD (   1) C   6 - C   7        /238. BD*(   1) C   5 - H  20            1.76    1.04    0.038
  17. BD (   1) C   6 - C   7        /241. BD*(   1) C   6 - H  22            0.74    1.03    0.025
  17. BD (   1) C   6 - C   7        /242. BD*(   1) C   6 - H  23            0.54    1.02    0.021
  17. BD (   1) C   6 - C   7        /243. BD*(   1) C   7 - C   8            1.26    0.98    0.032
  17. BD (   1) C   6 - C   7        /244. BD*(   1) C   7 - C   9            1.34    0.98    0.032
  17. BD (   1) C   6 - C   7        /245. BD*(   1) C   7 - H  24            0.68    1.03    0.024
  17. BD (   1) C   6 - C   7        /246. BD*(   1) C   8 - H  25            1.73    1.02    0.038
  17. BD (   1) C   6 - C   7        /250. BD*(   1) C   9 - H  28            2.20    1.02    0.042
  18. BD (   1) C   6 - H  22        /100. RY*(   2) C   7                    0.61    1.50    0.027
  18. BD (   1) C   6 - H  22        /234. BD*(   1) C   4 - C   5            3.46    0.88    0.049
  18. BD (   1) C   6 - H  22        /244. BD*(   1) C   7 - C   9            3.40    0.87    0.049
  19. BD (   1) C   6 - H  23        /101. RY*(   3) C   7                    0.70    1.22    0.026
  19. BD (   1) C   6 - H  23        /239. BD*(   1) C   5 - H  21            3.14    0.92    0.048
  19. BD (   1) C   6 - H  23        /245. BD*(   1) C   7 - H  24            3.23    0.92    0.049
  20. BD (   1) C   7 - C   8        / 91. RY*(   2) C   6                    1.24    1.44    0.038
  20. BD (   1) C   7 - C   8        /118. RY*(   2) C   9                    0.83    1.37    0.030
  20. BD (   1) C   7 - C   8        /119. RY*(   3) C   9                    0.57    1.36    0.025
  20. BD (   1) C   7 - C   8        /237. BD*(   1) C   5 - C   6            2.25    1.00    0.042
  20. BD (   1) C   7 - C   8        /240. BD*(   1) C   6 - C   7            1.38    0.99    0.033
  20. BD (   1) C   7 - C   8        /244. BD*(   1) C   7 - C   9            1.43    0.99    0.034
  20. BD (   1) C   7 - C   8        /245. BD*(   1) C   7 - H  24            0.76    1.04    0.025
  20. BD (   1) C   7 - C   8        /246. BD*(   1) C   8 - H  25            0.61    1.04    0.023
  20. BD (   1) C   7 - C   8        /247. BD*(   1) C   8 - H  26            0.61    1.04    0.023
  20. BD (   1) C   7 - C   8        /248. BD*(   1) C   8 - H  27            0.50    1.03    0.020
  20. BD (   1) C   7 - C   8        /249. BD*(   1) C   9 - C  10            2.34    1.00    0.043
  21. BD (   1) C   7 - C   9        / 90. RY*(   1) C   6                    1.12    1.62    0.038
  21. BD (   1) C   7 - C   9        /108. RY*(   1) C   8                    0.91    1.37    0.032
  21. BD (   1) C   7 - C   9        /127. RY*(   2) C  10                    1.04    1.70    0.038
  21. BD (   1) C   7 - C   9        /240. BD*(   1) C   6 - C   7            1.30    0.98    0.032
  21. BD (   1) C   7 - C   9        /241. BD*(   1) C   6 - H  22            2.06    1.04    0.041
  21. BD (   1) C   7 - C   9        /243. BD*(   1) C   7 - C   8            1.16    0.99    0.030
  21. BD (   1) C   7 - C   9        /245. BD*(   1) C   7 - H  24            0.65    1.03    0.023
  21. BD (   1) C   7 - C   9        /247. BD*(   1) C   8 - H  26            1.72    1.03    0.038
  21. BD (   1) C   7 - C   9        /249. BD*(   1) C   9 - C  10            1.16    0.99    0.030
  21. BD (   1) C   7 - C   9        /250. BD*(   1) C   9 - H  28            0.81    1.02    0.026
  21. BD (   1) C   7 - C   9        /251. BD*(   1) C   9 - H  29            0.62    1.02    0.022
  21. BD (   1) C   7 - C   9        /252. BD*(   1) C  10 - O  11            2.83    0.89    0.045
  22. BD (   1) C   7 - H  24        /109. RY*(   2) C   8                    0.59    1.30    0.025
  22. BD (   1) C   7 - H  24        /242. BD*(   1) C   6 - H  23            3.34    0.91    0.049
  22. BD (   1) C   7 - H  24        /248. BD*(   1) C   8 - H  27            3.24    0.91    0.049
  22. BD (   1) C   7 - H  24        /251. BD*(   1) C   9 - H  29            3.44    0.91    0.050
  23. BD (   1) C   8 - H  25        /240. BD*(   1) C   6 - C   7            3.41    0.88    0.049
  24. BD (   1) C   8 - H  26        /244. BD*(   1) C   7 - C   9            3.43    0.88    0.049
  25. BD (   1) C   8 - H  27        /100. RY*(   2) C   7                    0.89    1.51    0.033
  25. BD (   1) C   8 - H  27        /245. BD*(   1) C   7 - H  24            3.16    0.93    0.049
  26. BD (   1) C   9 - C  10        / 72. RY*(   1) C   4                    0.52    1.69    0.027
  26. BD (   1) C   9 - C  10        / 73. RY*(   2) C   4                    0.78    1.50    0.031
  26. BD (   1) C   9 - C  10        / 99. RY*(   1) C   7                    1.04    1.67    0.037
  26. BD (   1) C   9 - C  10        /135. RY*(   1) O  11                    0.83    1.75    0.034
  26. BD (   1) C   9 - C  10        /229. BD*(   1) C   2 - C   4            2.47    1.00    0.044
  26. BD (   1) C   9 - C  10        /235. BD*(   1) C   4 - C  10            2.08    1.00    0.041
  26. BD (   1) C   9 - C  10        /243. BD*(   1) C   7 - C   8            2.20    1.00    0.042
  26. BD (   1) C   9 - C  10        /244. BD*(   1) C   7 - C   9            1.66    0.99    0.036
  26. BD (   1) C   9 - C  10        /250. BD*(   1) C   9 - H  28            0.74    1.03    0.025
  26. BD (   1) C   9 - C  10        /251. BD*(   1) C   9 - H  29            0.63    1.03    0.023
  26. BD (   1) C   9 - C  10        /253. BD*(   1) C  10 - H  30            0.61    1.03    0.023
  27. BD (   1) C   9 - H  28        /100. RY*(   2) C   7                    0.64    1.51    0.028
  27. BD (   1) C   9 - H  28        /235. BD*(   1) C   4 - C  10            3.41    0.88    0.049
  27. BD (   1) C   9 - H  28        /240. BD*(   1) C   6 - C   7            3.30    0.88    0.048
  27. BD (   1) C   9 - H  28        /252. BD*(   1) C  10 - O  11            0.54    0.79    0.018
  28. BD (   1) C   9 - H  29        /101. RY*(   3) C   7                    0.71    1.22    0.026
  28. BD (   1) C   9 - H  29        /126. RY*(   1) C  10                    0.72    1.28    0.027
  28. BD (   1) C   9 - H  29        /245. BD*(   1) C   7 - H  24            3.12    0.92    0.048
  28. BD (   1) C   9 - H  29        /252. BD*(   1) C  10 - O  11            0.63    0.78    0.020
  28. BD (   1) C   9 - H  29        /253. BD*(   1) C  10 - H  30            3.12    0.91    0.048
  29. BD (   1) C  10 - O  11        /220. RY*(   1) H  31                    0.56    1.52    0.026
  29. BD (   1) C  10 - O  11        /234. BD*(   1) C   4 - C   5            1.73    1.23    0.041
  29. BD (   1) C  10 - O  11        /244. BD*(   1) C   7 - C   9            1.51    1.23    0.039
  30. BD (   1) C  10 - H  30        /135. RY*(   1) O  11                    0.60    1.64    0.028
  30. BD (   1) C  10 - H  30        /235. BD*(   1) C   4 - C  10            0.51    0.88    0.019
  30. BD (   1) C  10 - H  30        /236. BD*(   1) C   4 - H  19            3.08    0.93    0.048
  30. BD (   1) C  10 - H  30        /251. BD*(   1) C   9 - H  29            3.20    0.92    0.049
  31. BD (   1) O  11 - H  31        /126. RY*(   1) C  10                    0.68    1.50    0.029
  31. BD (   1) O  11 - H  31        /235. BD*(   1) C   4 - C  10            2.99    1.09    0.051
  32. CR (   1) C   1                / 55. RY*(   2) C   2                    0.82   10.94    0.084
  32. CR (   1) C   1                / 56. RY*(   3) C   2                    0.72   10.88    0.079
  32. CR (   1) C   1                /144. RY*(   1) H  12                    0.61   10.49    0.072
  32. CR (   1) C   1                /148. RY*(   1) H  13                    0.64   10.50    0.073
  32. CR (   1) C   1                /152. RY*(   1) H  14                    0.63   10.51    0.073
  33. CR (   1) C   2                / 47. RY*(   3) C   1                    0.75   10.87    0.081
  33. CR (   1) C   2                / 65. RY*(   3) C   3                    0.66   11.00    0.076
  33. CR (   1) C   2                / 75. RY*(   4) C   4                    0.60   11.04    0.073
  33. CR (   1) C   2                /156. RY*(   1) H  15                    0.66   10.47    0.074
  34. CR (   1) C   3                / 55. RY*(   2) C   2                    0.60   10.94    0.073
  34. CR (   1) C   3                /160. RY*(   1) H  16                    0.61   10.49    0.072
  34. CR (   1) C   3                /164. RY*(   1) H  17                    0.63   10.51    0.073
  34. CR (   1) C   3                /168. RY*(   1) H  18                    0.62   10.49    0.072
  35. CR (   1) C   4                / 56. RY*(   3) C   2                    0.76   10.87    0.081
  35. CR (   1) C   4                / 83. RY*(   3) C   5                    0.50   11.03    0.066
  35. CR (   1) C   4                /172. RY*(   1) H  19                    0.60   10.48    0.071
  36. CR (   1) C   5                / 73. RY*(   2) C   4                    1.34   10.96    0.108
  36. CR (   1) C   5                /176. RY*(   1) H  20                    0.63   10.49    0.072
  36. CR (   1) C   5                /180. RY*(   1) H  21                    0.63   10.50    0.072
  37. CR (   1) C   6                /101. RY*(   3) C   7                    0.92   10.80    0.089
  37. CR (   1) C   6                /184. RY*(   1) H  22                    0.57   10.45    0.069
  37. CR (   1) C   6                /188. RY*(   1) H  23                    0.59   10.47    0.070
  38. CR (   1) C   7                / 92. RY*(   3) C   6                    0.61   11.00    0.073
  38. CR (   1) C   7                /110. RY*(   3) C   8                    0.85   10.83    0.086
  38. CR (   1) C   7                /118. RY*(   2) C   9                    0.78   10.84    0.082
  38. CR (   1) C   7                /192. RY*(   1) H  24                    0.59   10.46    0.070
  39. CR (   1) C   8                /100. RY*(   2) C   7                    0.61   11.09    0.074
  39. CR (   1) C   8                /196. RY*(   1) H  25                    0.61   10.49    0.072
  39. CR (   1) C   8                /200. RY*(   1) H  26                    0.61   10.48    0.072
  39. CR (   1) C   8                /204. RY*(   1) H  27                    0.62   10.49    0.072
  40. CR (   1) C   9                /101. RY*(   3) C   7                    1.02   10.80    0.094
  40. CR (   1) C   9                /126. RY*(   1) C  10                    0.61   10.86    0.072
  40. CR (   1) C   9                /208. RY*(   1) H  28                    0.56   10.44    0.069
  40. CR (   1) C   9                /212. RY*(   1) H  29                    0.63   10.46    0.073
  41. CR (   1) C  10                / 74. RY*(   3) C   4                    1.16   11.06    0.101
  41. CR (   1) C  10                /118. RY*(   2) C   9                    0.62   10.89    0.074
  41. CR (   1) C  10                /120. RY*(   4) C   9                    0.60   11.09    0.073
  41. CR (   1) C  10                /216. RY*(   1) H  30                    0.56   10.54    0.069
  41. CR (   1) C  10                /235. BD*(   1) C   4 - C  10            0.60   10.51    0.071
  41. CR (   1) C  10                /252. BD*(   1) C  10 - O  11            1.05   10.42    0.094
  42. CR (   1) O  11                /126. RY*(   1) C  10                    1.84   19.74    0.170
  42. CR (   1) O  11                /130. RY*(   5) C  10                    0.53   20.17    0.093
  43. LP (   1) O  11                /126. RY*(   1) C  10                    2.38    1.37    0.051
  43. LP (   1) O  11                /222. RY*(   3) H  31                    0.86    2.25    0.039
  43. LP (   1) O  11                /235. BD*(   1) C   4 - C  10            0.88    0.96    0.026
  43. LP (   1) O  11                /249. BD*(   1) C   9 - C  10            1.26    0.97    0.031
  43. LP (   1) O  11                /253. BD*(   1) C  10 - H  30            1.44    1.00    0.034
  44. LP (   2) O  11                /128. RY*(   3) C  10                    0.55    1.60    0.027
  44. LP (   2) O  11                /129. RY*(   4) C  10                    0.58    2.14    0.032
  44. LP (   2) O  11                /221. RY*(   2) H  31                    2.05    1.94    0.057
  44. LP (   2) O  11                /244. BD*(   1) C   7 - C   9            0.83    0.69    0.022
  44. LP (   2) O  11                /249. BD*(   1) C   9 - C  10            5.83    0.70    0.057
  44. LP (   2) O  11                /253. BD*(   1) C  10 - H  30            6.80    0.73    0.063


 Natural Bond Orbitals (Summary):

                                                            Principal Delocalizations
           NBO                        Occupancy    Energy   (geminal,vicinal,remote)
 ====================================================================================
 Molecular unit  1  (C10H20O)
     1. BD (   1) C   1 - C   2          1.98003    -0.57204  233(v),236(v),229(g),228(g)
                                                    63(v),230(g),225(g),226(g)
                                                    72(v),227(g)
     2. BD (   1) C   1 - H  12          1.98785    -0.47055  229(v),55(v),224(g)
     3. BD (   1) C   1 - H  13          1.98827    -0.47338  228(v)
     4. BD (   1) C   1 - H  14          1.98938    -0.47316  230(v),56(v)
     5. BD (   1) C   2 - C   3          1.97964    -0.57213  235(v),226(v),229(g),224(g)
                                                    74(v),230(g),45(v),231(g)
                                                    233(g),46(v),232(g)
     6. BD (   1) C   2 - C   4          1.96562    -0.56114  249(v),237(v),234(g),225(v)
                                                    231(v),235(g),224(g),228(g)
                                                    82(v),236(g),63(v),45(v)
                                                    230(g)
     7. BD (   1) C   2 - H  15          1.96304    -0.44423  234(v),227(v),232(v),229(g)
     8. BD (   1) C   3 - H  16          1.98828    -0.47094  229(v)
     9. BD (   1) C   3 - H  17          1.98918    -0.47310  230(v),55(v)
    10. BD (   1) C   3 - H  18          1.98885    -0.47172  224(v)
    11. BD (   1) C   4 - C   5          1.97047    -0.57080  252(v),241(v),229(g),237(g)
                                                    230(v),90(v),235(g),54(v)
                                                    238(g),236(g),239(g),127(v)
                                                    126(v)
    12. BD (   1) C   4 - C  10          1.96421    -0.57831  254(v),228(v),238(v),250(v)
                                                    229(g),117(v),249(g),234(g)
                                                    81(v),54(v),136(v),236(g)
                                                    253(g)
    13. BD (   1) C   4 - H  19          1.96488    -0.45238  224(v),253(v),239(v),55(v)
                                                    229(g),252(v)
    14. BD (   1) C   5 - C   6          1.97962    -0.57857  229(v),243(v),234(g),240(g)
                                                    99(v),238(g),241(g),72(v)
                                                    239(g),242(g),74(v)
    15. BD (   1) C   5 - H  20          1.97824    -0.46940  240(v),235(v),234(g)
    16. BD (   1) C   5 - H  21          1.97733    -0.46831  242(v),236(v),73(v)
    17. BD (   1) C   6 - C   7          1.97159    -0.57531  250(v),238(v),246(v),244(g)
                                                    243(g),237(g),81(v),117(v)
                                                    108(v),241(g),245(g),242(g)
    18. BD (   1) C   6 - H  22          1.97918    -0.46978  234(v),244(v),100(v)
    19. BD (   1) C   6 - H  23          1.97776    -0.46779  245(v),239(v),101(v)
    20. BD (   1) C   7 - C   8          1.97987    -0.58668  249(v),237(v),244(g),240(g)
                                                    91(v),118(v),245(g),247(g)
                                                    246(g),119(v)
    21. BD (   1) C   7 - C   9          1.96961    -0.57923  252(v),241(v),247(v),240(g)
                                                    243(g),249(g),90(v),127(v)
                                                    108(v),250(g),245(g),251(g)
    22. BD (   1) C   7 - H  24          1.96485    -0.46266  251(v),242(v),248(v),109(v)
    23. BD (   1) C   8 - H  25          1.98873    -0.48025  240(v)
    24. BD (   1) C   8 - H  26          1.98862    -0.47975  244(v)
    25. BD (   1) C   8 - H  27          1.98868    -0.47899  245(v),100(v)
    26. BD (   1) C   9 - C  10          1.97737    -0.59065  229(v),243(v),235(g),244(g)
                                                    99(v),135(v),73(v),250(g)
                                                    251(g),253(g),72(v)
    27. BD (   1) C   9 - H  28          1.97816    -0.47565  235(v),240(v),100(v),252(v)
    28. BD (   1) C   9 - H  29          1.97662    -0.47025  253(v),245(v),126(v),101(v)
                                                    252(v)
    29. BD (   1) C  10 - O  11          1.99190    -0.82224  234(v),244(v),220(v)
    30. BD (   1) C  10 - H  30          1.97481    -0.47828  251(v),236(v),135(v),235(g)
    31. BD (   1) O  11 - H  31          1.98833    -0.68785  235(v),126(v)
    32. CR (   1) C   1                  1.99923   -10.04856  55(v),56(v),148(v),152(v)
                                                    144(v)
    33. CR (   1) C   2                  1.99899   -10.04632  47(v),156(v),65(v),75(v)
    34. CR (   1) C   3                  1.99923   -10.04888  164(v),168(v),160(v),55(v)
    35. CR (   1) C   4                  1.99894   -10.04315  56(v),172(v),83(v)
    36. CR (   1) C   5                  1.99910   -10.04858  73(v),176(v),180(v)
    37. CR (   1) C   6                  1.99909   -10.05090  101(v),188(v),184(v)
    38. CR (   1) C   7                  1.99898   -10.05780  110(v),118(v),92(v),192(v)
    39. CR (   1) C   8                  1.99922   -10.05769  204(v),200(v),196(v),100(v)
    40. CR (   1) C   9                  1.99905   -10.04891  101(v),212(v),126(v),208(v)
    41. CR (   1) C  10                  1.99885   -10.10683  74(v),252(g),118(v),235(g)
                                                    120(v),216(v)
    42. CR (   1) O  11                  1.99973   -18.93297  126(v),130(v)
    43. LP (   1) O  11                  1.97708    -0.55911  126(v),253(v),249(v),235(v)
                                                    222(v)
    44. LP (   2) O  11                  1.95628    -0.28665  253(v),249(v),221(v),244(r)
                                                    129(v),128(v)
    45. RY*(   1) C   1                  0.00325     0.81749   
    46. RY*(   2) C   1                  0.00288     0.84459   
    47. RY*(   3) C   1                  0.00091     0.82573   
    48. RY*(   4) C   1                  0.00023     0.98509   
    49. RY*(   5) C   1                  0.00004     1.95109   
    50. RY*(   6) C   1                  0.00002     2.02628   
    51. RY*(   7) C   1                  0.00002     2.30582   
    52. RY*(   8) C   1                  0.00001     2.23493   
    53. RY*(   9) C   1                  0.00000     2.25139   
    54. RY*(   1) C   2                  0.00631     0.99552   
    55. RY*(   2) C   2                  0.00364     0.89032   
    56. RY*(   3) C   2                  0.00177     0.83164   
    57. RY*(   4) C   2                  0.00099     1.00622   
    58. RY*(   5) C   2                  0.00053     2.15748   
    59. RY*(   6) C   2                  0.00045     2.08735   
    60. RY*(   7) C   2                  0.00022     2.14259   
    61. RY*(   8) C   2                  0.00016     2.11135   
    62. RY*(   9) C   2                  0.00002     2.26725   
    63. RY*(   1) C   3                  0.00358     0.81436   
    64. RY*(   2) C   3                  0.00249     0.87673   
    65. RY*(   3) C   3                  0.00065     0.95458   
    66. RY*(   4) C   3                  0.00020     0.76314   
    67. RY*(   5) C   3                  0.00002     2.26112   
    68. RY*(   6) C   3                  0.00002     2.07016   
    69. RY*(   7) C   3                  0.00001     2.14863   
    70. RY*(   8) C   3                  0.00001     2.00025   
    71. RY*(   9) C   3                  0.00000     2.34160   
    72. RY*(   1) C   4                  0.00643     1.10177   
    73. RY*(   2) C   4                  0.00449     0.91295   
    74. RY*(   3) C   4                  0.00354     0.95523   
    75. RY*(   4) C   4                  0.00163     0.99798   
    76. RY*(   5) C   4                  0.00046     2.14078   
    77. RY*(   6) C   4                  0.00038     2.09341   
    78. RY*(   7) C   4                  0.00015     2.13506   
    79. RY*(   8) C   4                  0.00013     2.24703   
    80. RY*(   9) C   4                  0.00006     2.22488   
    81. RY*(   1) C   5                  0.00544     1.03202   
    82. RY*(   2) C   5                  0.00359     0.83252   
    83. RY*(   3) C   5                  0.00125     0.98452   
    84. RY*(   4) C   5                  0.00049     1.12450   
    85. RY*(   5) C   5                  0.00029     1.98637   
    86. RY*(   6) C   5                  0.00011     1.97594   
    87. RY*(   7) C   5                  0.00012     2.10207   
    88. RY*(   8) C   5                  0.00003     2.32965   
    89. RY*(   9) C   5                  0.00002     2.17766   
    90. RY*(   1) C   6                  0.00562     1.04558   
    91. RY*(   2) C   6                  0.00338     0.85660   
    92. RY*(   3) C   6                  0.00124     0.94074   
    93. RY*(   4) C   6                  0.00059     0.98791   
    94. RY*(   5) C   6                  0.00028     2.01603   
    95. RY*(   6) C   6                  0.00013     1.94452   
    96. RY*(   7) C   6                  0.00008     2.14981   
    97. RY*(   8) C   6                  0.00002     2.29608   
    98. RY*(   9) C   6                  0.00002     2.18974   
    99. RY*(   1) C   7                  0.00506     1.08166   
   100. RY*(   2) C   7                  0.00240     1.03455   
   101. RY*(   3) C   7                  0.00180     0.75366   
   102. RY*(   4) C   7                  0.00053     1.67387   
   103. RY*(   5) C   7                  0.00049     2.13458   
   104. RY*(   6) C   7                  0.00033     1.31364   
   105. RY*(   7) C   7                  0.00022     2.07230   
   106. RY*(   8) C   7                  0.00013     2.16038   
   107. RY*(   9) C   7                  0.00007     2.14243   
   108. RY*(   1) C   8                  0.00391     0.78722   
   109. RY*(   2) C   8                  0.00287     0.83414   
   110. RY*(   3) C   8                  0.00070     0.77345   
   111. RY*(   4) C   8                  0.00018     0.87164   
   112. RY*(   5) C   8                  0.00003     2.21543   
   113. RY*(   6) C   8                  0.00001     2.19989   
   114. RY*(   7) C   8                  0.00001     2.23059   
   115. RY*(   8) C   8                  0.00000     1.95661   
   116. RY*(   9) C   8                  0.00001     2.25281   
   117. RY*(   1) C   9                  0.00637     1.01619   
   118. RY*(   2) C   9                  0.00363     0.78621   
   119. RY*(   3) C   9                  0.00252     0.77620   
   120. RY*(   4) C   9                  0.00085     0.97963   
   121. RY*(   5) C   9                  0.00030     2.04334   
   122. RY*(   6) C   9                  0.00018     2.18846   
   123. RY*(   7) C   9                  0.00010     2.18206   
   124. RY*(   8) C   9                  0.00002     2.24177   
   125. RY*(   9) C   9                  0.00002     2.24569   
   126. RY*(   1) C  10                  0.00650     0.80902   
   127. RY*(   2) C  10                  0.00458     1.12081   
   128. RY*(   3) C  10                  0.00238     1.31731   
   129. RY*(   4) C  10                  0.00140     1.85147   
   130. RY*(   5) C  10                  0.00100     1.23507   
   131. RY*(   6) C  10                  0.00064     2.18498   
   132. RY*(   7) C  10                  0.00035     1.86048   
   133. RY*(   8) C  10                  0.00022     1.98905   
   134. RY*(   9) C  10                  0.00015     1.99518   
   135. RY*(   1) O  11                  0.00202     1.16400   
   136. RY*(   2) O  11                  0.00146     1.46234   
   137. RY*(   3) O  11                  0.00024     1.65600   
   138. RY*(   4) O  11                  0.00006     1.41339   
   139. RY*(   5) O  11                  0.00002     2.70355   
   140. RY*(   6) O  11                  0.00001     2.88877   
   141. RY*(   7) O  11                  0.00001     2.88106   
   142. RY*(   8) O  11                  0.00000     3.03483   
   143. RY*(   9) O  11                  0.00001     2.74283   
   144. RY*(   1) H  12                  0.00147     0.44122   
   145. RY*(   2) H  12                  0.00022     1.82408   
   146. RY*(   3) H  12                  0.00013     1.80239   
   147. RY*(   4) H  12                  0.00003     2.28195   
   148. RY*(   1) H  13                  0.00156     0.44877   
   149. RY*(   2) H  13                  0.00023     1.82102   
   150. RY*(   3) H  13                  0.00014     1.83069   
   151. RY*(   4) H  13                  0.00005     2.28908   
   152. RY*(   1) H  14                  0.00168     0.45865   
   153. RY*(   2) H  14                  0.00022     1.83035   
   154. RY*(   3) H  14                  0.00013     1.82954   
   155. RY*(   4) H  14                  0.00004     2.28413   
   156. RY*(   1) H  15                  0.00419     0.42345   
   157. RY*(   2) H  15                  0.00013     1.86383   
   158. RY*(   3) H  15                  0.00014     1.92168   
   159. RY*(   4) H  15                  0.00004     2.39255   
   160. RY*(   1) H  16                  0.00147     0.44262   
   161. RY*(   2) H  16                  0.00021     1.82039   
   162. RY*(   3) H  16                  0.00012     1.80606   
   163. RY*(   4) H  16                  0.00003     2.27740   
   164. RY*(   1) H  17                  0.00170     0.45920   
   165. RY*(   2) H  17                  0.00024     1.83799   
   166. RY*(   3) H  17                  0.00014     1.82480   
   167. RY*(   4) H  17                  0.00004     2.28966   
   168. RY*(   1) H  18                  0.00148     0.44307   
   169. RY*(   2) H  18                  0.00021     1.80826   
   170. RY*(   3) H  18                  0.00013     1.79293   
   171. RY*(   4) H  18                  0.00004     2.28675   
   172. RY*(   1) H  19                  0.00467     0.43415   
   173. RY*(   2) H  19                  0.00014     1.93961   
   174. RY*(   3) H  19                  0.00011     1.99187   
   175. RY*(   4) H  19                  0.00004     2.38630   
   176. RY*(   1) H  20                  0.00204     0.44154   
   177. RY*(   2) H  20                  0.00018     1.88371   
   178. RY*(   3) H  20                  0.00013     1.87065   
   179. RY*(   4) H  20                  0.00005     2.35736   
   180. RY*(   1) H  21                  0.00270     0.45097   
   181. RY*(   2) H  21                  0.00019     1.93596   
   182. RY*(   3) H  21                  0.00013     1.84478   
   183. RY*(   4) H  21                  0.00004     2.34821   
   184. RY*(   1) H  22                  0.00227     0.39659   
   185. RY*(   2) H  22                  0.00018     1.87908   
   186. RY*(   3) H  22                  0.00012     1.86048   
   187. RY*(   4) H  22                  0.00004     2.33836   
   188. RY*(   1) H  23                  0.00294     0.41569   
   189. RY*(   2) H  23                  0.00018     1.93037   
   190. RY*(   3) H  23                  0.00012     1.82571   
   191. RY*(   4) H  23                  0.00004     2.32905   
   192. RY*(   1) H  24                  0.00388     0.39886   
   193. RY*(   2) H  24                  0.00013     1.96119   
   194. RY*(   3) H  24                  0.00013     1.81338   
   195. RY*(   4) H  24                  0.00004     2.35680   
   196. RY*(   1) H  25                  0.00155     0.42829   
   197. RY*(   2) H  25                  0.00021     1.80908   
   198. RY*(   3) H  25                  0.00013     1.79360   
   199. RY*(   4) H  25                  0.00004     2.27600   
   200. RY*(   1) H  26                  0.00156     0.42494   
   201. RY*(   2) H  26                  0.00021     1.81065   
   202. RY*(   3) H  26                  0.00012     1.79235   
   203. RY*(   4) H  26                  0.00004     2.28379   
   204. RY*(   1) H  27                  0.00189     0.42866   
   205. RY*(   2) H  27                  0.00022     1.82293   
   206. RY*(   3) H  27                  0.00013     1.80755   
   207. RY*(   4) H  27                  0.00004     2.28774   
   208. RY*(   1) H  28                  0.00324     0.39539   
   209. RY*(   2) H  28                  0.00020     1.87591   
   210. RY*(   3) H  28                  0.00014     1.87713   
   211. RY*(   4) H  28                  0.00004     2.33970   
   212. RY*(   1) H  29                  0.00427     0.40721   
   213. RY*(   2) H  29                  0.00018     1.92240   
   214. RY*(   3) H  29                  0.00011     1.86536   
   215. RY*(   4) H  29                  0.00004     2.34516   
   216. RY*(   1) H  30                  0.00342     0.43094   
   217. RY*(   2) H  30                  0.00020     1.93213   
   218. RY*(   3) H  30                  0.00008     2.07648   
   219. RY*(   4) H  30                  0.00003     2.25277   
   220. RY*(   1) H  31                  0.00188     0.69694   
   221. RY*(   2) H  31                  0.00167     1.65694   
   222. RY*(   3) H  31                  0.00087     1.69126   
   223. RY*(   4) H  31                  0.00002     2.31867   
   224. BD*(   1) C   1 - C   2          0.01872     0.40798   
   225. BD*(   1) C   1 - H  12          0.00646     0.45721   
   226. BD*(   1) C   1 - H  13          0.00669     0.46236   
   227. BD*(   1) C   1 - H  14          0.00968     0.45202   
   228. BD*(   1) C   2 - C   3          0.01570     0.41122   
   229. BD*(   1) C   2 - C   4          0.03203     0.40763   
   230. BD*(   1) C   2 - H  15          0.02259     0.48515   
   231. BD*(   1) C   3 - H  16          0.00610     0.45780   
   232. BD*(   1) C   3 - H  17          0.01018     0.45201   
   233. BD*(   1) C   3 - H  18          0.00661     0.45732   
   234. BD*(   1) C   4 - C   5          0.02425     0.40585   
   235. BD*(   1) C   4 - C  10          0.03477     0.40510   
   236. BD*(   1) C   4 - H  19          0.02538     0.45362   
   237. BD*(   1) C   5 - C   6          0.01305     0.41581   
   238. BD*(   1) C   5 - H  20          0.01286     0.46443   
   239. BD*(   1) C   5 - H  21          0.01841     0.44724   
   240. BD*(   1) C   6 - C   7          0.02485     0.40312   
   241. BD*(   1) C   6 - H  22          0.01299     0.45822   
   242. BD*(   1) C   6 - H  23          0.01882     0.44369   
   243. BD*(   1) C   7 - C   8          0.01451     0.40807   
   244. BD*(   1) C   7 - C   9          0.02509     0.40404   
   245. BD*(   1) C   7 - H  24          0.02660     0.45062   
   246. BD*(   1) C   8 - H  25          0.00613     0.44891   
   247. BD*(   1) C   8 - H  26          0.00620     0.44990   
   248. BD*(   1) C   8 - H  27          0.00953     0.44277   
   249. BD*(   1) C   9 - C  10          0.02989     0.41120   
   250. BD*(   1) C   9 - H  28          0.01426     0.44197   
   251. BD*(   1) C   9 - H  29          0.01957     0.44259   
   252. BD*(   1) C  10 - O  11          0.02461     0.31348   
   253. BD*(   1) C  10 - H  30          0.03974     0.44291   
   254. BD*(   1) O  11 - H  31          0.00756     0.43620   
       -------------------------------
              Total Lewis   87.27475  ( 99.1759%)
        Valence non-Lewis    0.54383  (  0.6180%)
        Rydberg non-Lewis    0.18142  (  0.2062%)
       -------------------------------
            Total unit  1   88.00000  (100.0000%)
           Charge unit  1    0.00000
 Unable to Open any file for archive entry.
 1\1\GINC-COMPUTE-1-3\SP\RB3LYP\def2SVP\C10H20O1\ZAHRT2\08-Jan-2021\0\\
 # b3lyp/def2svp pop=NBO geom=NewRedundant\\11\\0,1\C,0,-2.610621,0.093
 618,1.333244\C,0,-2.200546,0.040028,-0.142702\C,0,-2.974503,-1.055827,
 -0.883172\C,0,-0.673858,-0.088939,-0.363729\C,0,-0.046626,-1.36592,0.2
 16846\C,0,1.444051,-1.477735,-0.112193\C,0,2.233789,-0.252812,0.366969
 \C,0,3.71669,-0.347372,0.0098\C,0,1.592181,1.022514,-0.192661\C,0,0.10
 2714,1.133857,0.139382\O,0,-0.469943,2.291023,-0.449004\H,0,-3.697486,
 0.249589,1.4245\H,0,-2.11659,0.919362,1.867745\H,0,-2.370976,-0.844394
 ,1.860694\H,0,-2.477172,1.005552,-0.594523\H,0,-4.058835,-0.864737,-0.
 841779\H,0,-2.803146,-2.051367,-0.44144\H,0,-2.683393,-1.106166,-1.945
 093\H,0,-0.520178,-0.110356,-1.459279\H,0,-0.579297,-2.251325,-0.16271
 1\H,0,-0.174203,-1.374527,1.313553\H,0,1.866028,-2.393945,0.334459\H,0
 ,1.571815,-1.575913,-1.206214\H,0,2.147608,-0.214415,1.470117\H,0,4.27
 8053,0.523874,0.384272\H,0,4.174628,-1.253823,0.437314\H,0,3.853756,-0
 .387736,-1.084078\H,0,2.121815,1.9123,0.195121\H,0,1.700513,1.043633,-
 1.291956\H,0,0.000069,1.177331,1.244255\H,0,0.026909,3.060405,-0.14362
 1\\Version=ES64L-G16RevC.01\State=1-A\HF=-468.0099318\RMSD=4.471e-09\D
 ipole=0.4663771,0.0886217,0.3146279\Quadrupole=-1.1483548,1.9259369,-0
 .7775821,1.8248345,-0.0730866,1.5156995\PG=C01 [X(C10H20O1)]\\@
 The archive entry for this job was punched.


 ASKING FOR EFFICIENCY AND ADAPTABILITY IN THE SAME PROGRAM IS LIKE
 ASKING FOR A BEAUTIFUL AND MODEST WIFE ...
 WE'LL PROBABLY HAVE TO SETTLE FOR ONE OR THE OTHER.

             -- THE PSYCHOLOGY OF COMPUTER PROGRAMMING
                GERALD M. WEINBERG
 File lengths (MBytes):  RWF=     40 Int=      0 D2E=      0 Chk=      5 Scr=      1
 Normal termination of Gaussian 16
