# Supplementary material for: Machine-Learning-Guided Discovery of Electrochemical Reactions
Source: J Am Chem Soc. 2022 Dec 2;144(49):22599–610. doi: 10.1021/jacs.2c08997 (PMC9756344; doi:10.1021/jacs.2c08997)
Supplement: Supplementary file 3 — ja2c08997_si_003.zip [file ja2c08997_si_003.zip › Oxidation Site Selectivity/Nlogs_notimes/12.log]

 Entering Gaussian System, Link 0=g16
 Input=12.com
 Output=12.log
 Initial command:
  
 Copyright (c) 1988-2019, Gaussian, Inc.  All Rights Reserved.
  
 This is part of the Gaussian(R) 16 program.  It is based on
 the Gaussian(R) 09 system (copyright 2009, Gaussian, Inc.),
 the Gaussian(R) 03 system (copyright 2003, Gaussian, Inc.),
 the Gaussian(R) 98 system (copyright 1998, Gaussian, Inc.),
 the Gaussian(R) 94 system (copyright 1995, Gaussian, Inc.),
 the Gaussian 92(TM) system (copyright 1992, Gaussian, Inc.),
 the Gaussian 90(TM) system (copyright 1990, Gaussian, Inc.),
 the Gaussian 88(TM) system (copyright 1988, Gaussian, Inc.),
 the Gaussian 86(TM) system (copyright 1986, Carnegie Mellon
 University), and the Gaussian 82(TM) system (copyright 1983,
 Carnegie Mellon University). Gaussian is a federally registered
 trademark of Gaussian, Inc.
  
 This software contains proprietary and confidential information,
 including trade secrets, belonging to Gaussian, Inc.
  
 This software is provided under written license and may be
 used, copied, transmitted, or stored only in accord with that
 written license.
  
 The following legend is applicable only to US Government
 contracts under FAR:
  
                    RESTRICTED RIGHTS LEGEND
  
 Use, reproduction and disclosure by the US Government is
 subject to restrictions as set forth in subparagraphs (a)
 and (c) of the Commercial Computer Software - Restricted
 Rights clause in FAR 52.227-19.
  
 Gaussian, Inc.
 340 Quinnipiac St., Bldg. 40, Wallingford CT 06492
  
  
 ---------------------------------------------------------------
 Warning -- This program may not be used in any manner that
 competes with the business of Gaussian, Inc. or will provide
 assistance to any competitor of Gaussian, Inc.  The licensee
 of this program is prohibited from giving any competitor of
 Gaussian, Inc. access to this program.  By using this program,
 the user acknowledges that Gaussian, Inc. is engaged in the
 business of creating and licensing software in the field of
 computational chemistry and represents and warrants to the
 licensee that it is not a competitor of Gaussian, Inc. and that
 it will not use this program in any manner prohibited above.
 ---------------------------------------------------------------
  

 Cite this work as:
 Gaussian 16, Revision C.01,
 M. J. Frisch, G. W. Trucks, H. B. Schlegel, G. E. Scuseria, 
 M. A. Robb, J. R. Cheeseman, G. Scalmani, V. Barone, 
 G. A. Petersson, H. Nakatsuji, X. Li, M. Caricato, A. V. Marenich, 
 J. Bloino, B. G. Janesko, R. Gomperts, B. Mennucci, H. P. Hratchian, 
 J. V. Ortiz, A. F. Izmaylov, J. L. Sonnenberg, D. Williams-Young, 
 F. Ding, F. Lipparini, F. Egidi, J. Goings, B. Peng, A. Petrone, 
 T. Henderson, D. Ranasinghe, V. G. Zakrzewski, J. Gao, N. Rega, 
 G. Zheng, W. Liang, M. Hada, M. Ehara, K. Toyota, R. Fukuda, 
 J. Hasegawa, M. Ishida, T. Nakajima, Y. Honda, O. Kitao, H. Nakai, 
 T. Vreven, K. Throssell, J. A. Montgomery, Jr., J. E. Peralta, 
 F. Ogliaro, M. J. Bearpark, J. J. Heyd, E. N. Brothers, K. N. Kudin, 
 V. N. Staroverov, T. A. Keith, R. Kobayashi, J. Normand, 
 K. Raghavachari, A. P. Rendell, J. C. Burant, S. S. Iyengar, 
 J. Tomasi, M. Cossi, J. M. Millam, M. Klene, C. Adamo, R. Cammi, 
 J. W. Ochterski, R. L. Martin, K. Morokuma, O. Farkas, 
 J. B. Foresman, and D. J. Fox, Gaussian, Inc., Wallingford CT, 2019.
 
 ******************************************
 Gaussian 16:  ES64L-G16RevC.01  3-Jul-2019
                 8-Jan-2021 
 ******************************************
 %nprocshared=16
 Will use up to   16 processors via shared memory.
 %mem=7GB
 -----------------------------------------
 # b3lyp/def2svp geom=NewRedundant pop=NBO
 -----------------------------------------
 1/29=4000,38=1,172=1/1;
 2/12=2,17=6,18=5,40=1/2;
 3/5=43,7=101,11=2,25=1,30=1,74=-5/1,2,3;
 4//1;
 5/5=2,38=5/2;
 6/7=2,8=2,9=2,10=2,28=1,40=1/1,7;
 99/5=1,9=1/99;
 --
 12
 --
 Symbolic Z-matrix:
 Charge =  0 Multiplicity = 1
 O                    -0.11314   1.18318   2.14294 
 C                    -0.12758   0.01868   1.33736 
 C                     1.17898  -0.14268   0.57648 
 C                     1.87947  -1.35341   0.58443 
 C                     3.07158  -1.49008  -0.13516 
 C                     3.57523  -0.40983  -0.86217 
 C                     2.88323   0.80742  -0.86744 
 C                     1.69194   0.93922  -0.15476 
 C                    -1.31862   0.09818   0.39321 
 C                    -1.55475  -0.94181  -0.51744 
 C                    -2.64431  -0.88997  -1.38669 
 C                    -3.51242   0.20699  -1.35918 
 C                    -3.28072   1.24523  -0.45526 
 C                    -2.19018   1.19193   0.41937 
 H                     0.71234   1.18176   2.64368 
 H                    -0.26399  -0.8833    1.96836 
 H                     1.48962  -2.19722   1.16096 
 H                     3.60954  -2.44115  -0.12214 
 H                     4.50722  -0.51298  -1.42313 
 H                     3.27462   1.65529  -1.43512 
 H                     1.14385   1.88395  -0.15563 
 H                    -0.87242  -1.79504  -0.55233 
 H                    -2.81552  -1.70698  -2.09201 
 H                    -4.36491   0.25018  -2.0414 
 H                    -3.95395   2.10586  -0.42685 
 H                    -2.00513   1.99656   1.13042 
 
                          Input orientation:                          
 ---------------------------------------------------------------------
 Center     Atomic      Atomic             Coordinates (Angstroms)
 Number     Number       Type             X           Y           Z
 ---------------------------------------------------------------------
      1          8           0       -0.113142    1.183184    2.142943
      2          6           0       -0.127582    0.018678    1.337360
      3          6           0        1.178983   -0.142680    0.576476
      4          6           0        1.879470   -1.353412    0.584428
      5          6           0        3.071582   -1.490078   -0.135163
      6          6           0        3.575234   -0.409826   -0.862166
      7          6           0        2.883228    0.807419   -0.867436
      8          6           0        1.691943    0.939222   -0.154764
      9          6           0       -1.318618    0.098182    0.393208
     10          6           0       -1.554753   -0.941811   -0.517440
     11          6           0       -2.644306   -0.889966   -1.386691
     12          6           0       -3.512415    0.206994   -1.359178
     13          6           0       -3.280718    1.245226   -0.455256
     14          6           0       -2.190176    1.191934    0.419368
     15          1           0        0.712342    1.181761    2.643682
     16          1           0       -0.263986   -0.883296    1.968361
     17          1           0        1.489623   -2.197217    1.160956
     18          1           0        3.609542   -2.441154   -0.122143
     19          1           0        4.507219   -0.512977   -1.423128
     20          1           0        3.274621    1.655291   -1.435124
     21          1           0        1.143845    1.883947   -0.155626
     22          1           0       -0.872419   -1.795042   -0.552330
     23          1           0       -2.815524   -1.706977   -2.092014
     24          1           0       -4.364909    0.250176   -2.041397
     25          1           0       -3.953950    2.105862   -0.426852
     26          1           0       -2.005133    1.996558    1.130422
 ---------------------------------------------------------------------
                    Distance matrix (angstroms):
                    1          2          3          4          5
     1  O    0.000000
     2  C    1.416067   0.000000
     3  C    2.425144   1.520557   0.000000
     4  C    3.582428   2.545152   1.398791   0.000000
     5  C    4.741156   3.831360   2.429782   1.399149   0.000000
     6  C    5.017218   4.328091   2.807681   2.420455   1.396117
     7  C    4.264015   3.814213   2.427349   2.790095   2.418717
     8  C    2.932117   2.526758   1.402980   2.416142   2.793794
     9  C    2.385786   1.521943   2.515873   3.517309   4.698468
    10  C    3.697497   2.529750   3.050996   3.630071   4.674367
    11  C    4.812801   3.818374   4.362338   4.956273   5.881992
    12  C    4.977234   4.331729   5.087067   5.940109   6.908493
    13  C    4.097320   3.828859   4.783272   5.870384   6.923588
    14  C    2.699048   2.544314   3.627274   4.802922   5.931845
    15  H    0.965487   1.940287   2.499048   3.468403   4.519592
    16  H    2.079320   1.109200   2.137292   2.594357   3.989864
    17  H    3.867850   2.748938   2.158526   1.093788   2.163923
    18  H    5.667876   4.706062   3.417406   2.162307   1.092756
    19  H    6.077957   5.420732   3.900345   3.411990   2.162091
    20  H    4.949988   4.684032   3.416274   3.882954   3.409468
    21  H    2.711919   2.706430   2.155093   3.401370   3.885953
    22  H    4.087888   2.723103   2.865790   3.010009   3.977710
    23  H    5.795753   4.686525   5.052123   5.415839   6.207602
    24  H    6.037940   5.424437   6.143479   6.961230   7.871696
    25  H    4.712429   4.702113   5.692944   6.856971   7.897719
    26  H    2.294865   2.734964   3.875796   5.158542   6.287398
                    6          7          8          9         10
     6  C    0.000000
     7  C    1.400208   0.000000
     8  C    2.422216   1.394430   0.000000
     9  C    5.077777   4.443845   3.173500   0.000000
    10  C    5.169004   4.783093   3.769728   1.402364   0.000000
    11  C    6.260058   5.805547   4.864835   2.429388   1.394780
    12  C    7.131778   6.442560   5.391856   2.809883   2.420892
    13  C    7.064620   6.193207   4.991122   2.425992   2.786746
    14  C    6.119470   5.248157   3.932473   1.398782   2.415417
    15  H    4.797944   4.144977   2.974852   3.219251   4.431926
    16  H    4.793294   4.561275   3.413926   2.134632   2.801555
    17  H    3.411387   3.883857   3.407242   3.707359   3.696118
    18  H    2.162199   3.411191   3.886540   5.567816   5.392053
    19  H    1.092664   2.165544   3.412243   6.132942   6.144239
    20  H    2.164107   1.092861   2.157995   5.183168   5.559670
    21  H    3.416466   2.165881   1.092208   3.090939   3.924060
    22  H    4.668666   4.580064   3.769643   2.162738   1.093069
    23  H    6.636031   6.348035   5.574276   3.416965   2.157384
    24  H    8.054319   7.363708   6.381193   3.902600   3.411781
    25  H    7.950270   6.973312   5.771585   3.412953   3.879776
    26  H    6.395435   5.413092   4.054385   2.149097   3.398868
                   11         12         13         14         15
    11  C    0.000000
    12  C    1.399175   0.000000
    13  C    2.414878   1.395953   0.000000
    14  C    2.793276   2.425211   1.398960   0.000000
    15  H    5.639418   5.900986   5.054896   3.656814   0.000000
    16  H    4.113677   4.776352   4.416469   3.227409   2.381960
    17  H    5.028795   6.095219   6.100714   5.057393   3.770959
    18  H    6.566268   7.698390   7.821512   6.865078   5.400840
    19  H    7.161547   8.052141   8.042389   7.152385   5.814823
    20  H    6.443165   6.940259   6.640841   5.789460   4.840058
    21  H    4.853885   5.093277   4.480458   3.453288   2.918113
    22  H    2.157522   3.410092   3.879763   3.406275   4.646215
    23  H    1.092842   2.164715   3.407475   3.886101   6.573998
    24  H    2.165418   1.092718   2.163663   3.416392   6.971104
    25  H    3.407557   2.160992   1.093042   2.159224   5.661839
    26  H    3.882837   3.416511   2.169330   1.089614   3.215357
                   16         17         18         19         20
    16  H    0.000000
    17  H    2.335260   0.000000
    18  H    4.669192   2.489961   0.000000
    19  H    5.865470   4.315094   2.493242   0.000000
    20  H    5.527194   4.976712   4.314737   2.494159   0.000000
    21  H    3.761774   4.302191   4.978682   4.320195   2.495917
    22  H    2.748701   2.945563   4.548681   5.598436   5.466449
    23  H    4.865741   5.418158   6.760242   7.449537   6.987575
    24  H    5.846408   7.107766   8.632419   8.926326   7.791298
    25  H    5.318641   7.118294   8.830323   8.913039   7.312446
    26  H    3.468038   5.459121   7.265451   7.431629   5.879991
                   21         22         23         24         25
    21  H    0.000000
    22  H    4.213983   0.000000
    23  H    5.685150   2.480733   0.000000
    24  H    6.047455   4.312507   2.496718   0.000000
    25  H    5.109827   4.972789   4.313528   2.493836   0.000000
    26  H    3.403332   4.300108   4.975641   4.321901   2.496986
                   26
    26  H    0.000000
 Stoichiometry    C13H12O
 Framework group  C1[X(C13H12O)]
 Deg. of freedom    72
 Full point group                 C1      NOp   1
 Largest Abelian subgroup         C1      NOp   1
 Largest concise Abelian subgroup C1      NOp   1
                         Standard orientation:                         
 ---------------------------------------------------------------------
 Center     Atomic      Atomic             Coordinates (Angstroms)
 Number     Number       Type             X           Y           Z
 ---------------------------------------------------------------------
      1          8           0        0.108199    2.372475   -0.441357
      2          6           0        0.014244    1.020337   -0.851407
      3          6           0       -1.252249    0.368587   -0.319138
      4          6           0       -2.109979   -0.346987   -1.161083
      5          6           0       -3.262516   -0.955078   -0.651670
      6          6           0       -3.568409   -0.842931    0.705900
      7          6           0       -2.718347   -0.120932    1.552479
      8          6           0       -1.566857    0.478748    1.043667
      9          6           0        1.261425    0.284751   -0.382618
     10          6           0        1.410137   -1.081070   -0.663765
     11          6           0        2.548555   -1.771220   -0.247705
     12          6           0        3.554348   -1.103831    0.459872
     13          6           0        3.410202    0.255457    0.743142
     14          6           0        2.270274    0.948976    0.322802
     15          1           0       -0.739343    2.794569   -0.630233
     16          1           0       -0.012771    0.955593   -1.958387
     17          1           0       -1.875103   -0.427656   -2.226305
     18          1           0       -3.924556   -1.512297   -1.318999
     19          1           0       -4.469053   -1.314790    1.106031
     20          1           0       -2.954747   -0.030747    2.615647
     21          1           0       -0.896414    1.041254    1.697127
     22          1           0        0.621631   -1.610534   -1.204806
     23          1           0        2.650629   -2.835770   -0.472688
     24          1           0        4.445561   -1.643856    0.788724
     25          1           0        4.191119    0.784708    1.295233
     26          1           0        2.152490    2.010884    0.536666
 ---------------------------------------------------------------------
 Rotational constants (GHZ):           1.3812325           0.4316471           0.3938037
 Standard basis: def2SVP (5D, 7F)
 There are   270 symmetry adapted cartesian basis functions of A   symmetry.
 There are   256 symmetry adapted basis functions of A   symmetry.
   256 basis functions,   434 primitive gaussians,   270 cartesian basis functions
    49 alpha electrons       49 beta electrons
       nuclear repulsion energy       809.5394787415 Hartrees.
 NAtoms=   26 NActive=   26 NUniq=   26 SFac= 1.00D+00 NAtFMM=   60 NAOKFM=F Big=F
 Integral buffers will be    131072 words long.
 Raffenetti 2 integral format.
 Two-electron integral symmetry is turned on.
 One-electron integrals computed using PRISM.
   1 Symmetry operations used in ECPInt.
 ECPInt:  NShTT=    7260 NPrTT=   26324 LenC2=    6951 LenP2D=   18664.
 LDataN:  DoStor=T MaxTD1= 4 Len=   56
 NBasis=   256 RedAO= T EigKep=  2.85D-04  NBF=   256
 NBsUse=   256 1.00D-06 EigRej= -1.00D+00 NBFU=   256
 ExpMin= 1.22D-01 ExpMax= 2.27D+03 ExpMxC= 3.41D+02 IAcc=3 IRadAn=         5 AccDes= 0.00D+00
 Harris functional with IExCor=  402 and IRadAn=       5 diagonalized for initial guess.
 HarFok:  IExCor=  402 AccDes= 0.00D+00 IRadAn=         5 IDoV= 1 UseB2=F ITyADJ=14
 ICtDFT=  3500011 ScaDFX=  1.000000  1.000000  1.000000  1.000000
 FoFCou: FMM=F IPFlag=           0 FMFlag=      100000 FMFlg1=           0
         NFxFlg=           0 DoJE=T BraDBF=F KetDBF=T FulRan=T
         wScrn=  0.000000 ICntrl=       500 IOpCl=  0 I1Cent=   200000004 NGrid=           0
         NMat0=    1 NMatS0=      1 NMatT0=    0 NMatD0=    1 NMtDS0=    0 NMtDT0=    0
 Petite list used in FoFCou.
 Requested convergence on RMS density matrix=1.00D-08 within 128 cycles.
 Requested convergence on MAX density matrix=1.00D-06.
 Requested convergence on             energy=1.00D-06.
 No special actions if energy rises.
 Integral accuracy reduced to 1.0D-05 until final iterations.
 Initial convergence to 1.0D-05 achieved.  Increase integral accuracy.
 SCF Done:  E(RB3LYP) =  -577.414679483     A.U. after   14 cycles
            NFock= 14  Conv=0.44D-08     -V/T= 2.0111

 **********************************************************************

            Population analysis using the SCF Density.

 **********************************************************************

 Orbital symmetries:
       Occupied  (A) (A) (A) (A) (A) (A) (A) (A) (A) (A) (A) (A)
                 (A) (A) (A) (A) (A) (A) (A) (A) (A) (A) (A) (A)
                 (A) (A) (A) (A) (A) (A) (A) (A) (A) (A) (A) (A)
                 (A) (A) (A) (A) (A) (A) (A) (A) (A) (A) (A) (A)
                 (A)
       Virtual   (A) (A) (A) (A) (A) (A) (A) (A) (A) (A) (A) (A)
                 (A) (A) (A) (A) (A) (A) (A) (A) (A) (A) (A) (A)
                 (A) (A) (A) (A) (A) (A) (A) (A) (A) (A) (A) (A)
                 (A) (A) (A) (A) (A) (A) (A) (A) (A) (A) (A) (A)
                 (A) (A) (A) (A) (A) (A) (A) (A) (A) (A) (A) (A)
                 (A) (A) (A) (A) (A) (A) (A) (A) (A) (A) (A) (A)
                 (A) (A) (A) (A) (A) (A) (A) (A) (A) (A) (A) (A)
                 (A) (A) (A) (A) (A) (A) (A) (A) (A) (A) (A) (A)
                 (A) (A) (A) (A) (A) (A) (A) (A) (A) (A) (A) (A)
                 (A) (A) (A) (A) (A) (A) (A) (A) (A) (A) (A) (A)
                 (A) (A) (A) (A) (A) (A) (A) (A) (A) (A) (A) (A)
                 (A) (A) (A) (A) (A) (A) (A) (A) (A) (A) (A) (A)
                 (A) (A) (A) (A) (A) (A) (A) (A) (A) (A) (A) (A)
                 (A) (A) (A) (A) (A) (A) (A) (A) (A) (A) (A) (A)
                 (A) (A) (A) (A) (A) (A) (A) (A) (A) (A) (A) (A)
                 (A) (A) (A) (A) (A) (A) (A) (A) (A) (A) (A) (A)
                 (A) (A) (A) (A) (A) (A) (A) (A) (A) (A) (A) (A)
                 (A) (A) (A)
 The electronic state is 1-A.
 Alpha  occ. eigenvalues --  -19.13812 -10.24673 -10.19740 -10.19645 -10.19608
 Alpha  occ. eigenvalues --  -10.19536 -10.19500 -10.19243 -10.19123 -10.18672
 Alpha  occ. eigenvalues --  -10.18546 -10.18522 -10.18480 -10.18067  -1.01983
 Alpha  occ. eigenvalues --   -0.85532  -0.84292  -0.77369  -0.74267  -0.73654
 Alpha  occ. eigenvalues --   -0.73170  -0.66739  -0.60943  -0.60189  -0.59185
 Alpha  occ. eigenvalues --   -0.56892  -0.53029  -0.50864  -0.50338  -0.47175
 Alpha  occ. eigenvalues --   -0.45316  -0.44398  -0.43850  -0.43146  -0.42605
 Alpha  occ. eigenvalues --   -0.42377  -0.41525  -0.37507  -0.37330  -0.35941
 Alpha  occ. eigenvalues --   -0.35476  -0.34940  -0.34020  -0.32433  -0.29236
 Alpha  occ. eigenvalues --   -0.26140  -0.25470  -0.25021  -0.24084
 Alpha virt. eigenvalues --   -0.01995  -0.01747  -0.00607   0.00212   0.05735
 Alpha virt. eigenvalues --    0.06509   0.07352   0.08274   0.10814   0.11030
 Alpha virt. eigenvalues --    0.11940   0.12911   0.13677   0.14166   0.14992
 Alpha virt. eigenvalues --    0.15878   0.16336   0.17088   0.21464   0.23963
 Alpha virt. eigenvalues --    0.25391   0.28244   0.28390   0.29195   0.29483
 Alpha virt. eigenvalues --    0.30449   0.31785   0.32031   0.33448   0.36160
 Alpha virt. eigenvalues --    0.37050   0.40293   0.41172   0.41641   0.42626
 Alpha virt. eigenvalues --    0.43413   0.43769   0.44990   0.45618   0.46307
 Alpha virt. eigenvalues --    0.47508   0.47975   0.48931   0.49155   0.49820
 Alpha virt. eigenvalues --    0.50915   0.52342   0.53967   0.54554   0.55284
 Alpha virt. eigenvalues --    0.55821   0.57990   0.58874   0.59199   0.60875
 Alpha virt. eigenvalues --    0.61468   0.61854   0.63069   0.64439   0.65060
 Alpha virt. eigenvalues --    0.65109   0.65535   0.66605   0.66866   0.67855
 Alpha virt. eigenvalues --    0.68418   0.69119   0.70218   0.71900   0.72779
 Alpha virt. eigenvalues --    0.73132   0.73837   0.74023   0.74793   0.76008
 Alpha virt. eigenvalues --    0.76037   0.79348   0.80058   0.82226   0.82886
 Alpha virt. eigenvalues --    0.83202   0.86508   0.88460   0.93044   0.93263
 Alpha virt. eigenvalues --    0.95172   1.01293   1.04276   1.05416   1.06587
 Alpha virt. eigenvalues --    1.08901   1.11502   1.16180   1.19190   1.20967
 Alpha virt. eigenvalues --    1.23279   1.23918   1.24430   1.25071   1.25599
 Alpha virt. eigenvalues --    1.26755   1.28197   1.29246   1.29601   1.30215
 Alpha virt. eigenvalues --    1.32821   1.33135   1.35226   1.37303   1.47765
 Alpha virt. eigenvalues --    1.50150   1.51727   1.54690   1.59018   1.61952
 Alpha virt. eigenvalues --    1.65547   1.67044   1.67291   1.69511   1.69705
 Alpha virt. eigenvalues --    1.70821   1.72478   1.72943   1.74708   1.74907
 Alpha virt. eigenvalues --    1.75470   1.75582   1.76189   1.76520   1.76802
 Alpha virt. eigenvalues --    1.77566   1.78985   1.80249   1.81578   1.82769
 Alpha virt. eigenvalues --    1.83332   1.86661   1.89439   1.89758   1.93197
 Alpha virt. eigenvalues --    1.93890   1.94939   1.95582   1.96803   1.97659
 Alpha virt. eigenvalues --    1.98184   1.99042   1.99634   2.00456   2.08225
 Alpha virt. eigenvalues --    2.08898   2.10221   2.11301   2.12581   2.13384
 Alpha virt. eigenvalues --    2.13939   2.15299   2.16192   2.17984   2.18538
 Alpha virt. eigenvalues --    2.24463   2.25984   2.28742   2.29667   2.30401
 Alpha virt. eigenvalues --    2.30919   2.31643   2.32829   2.34382   2.35507
 Alpha virt. eigenvalues --    2.35960   2.38372   2.40922   2.45479   2.52789
 Alpha virt. eigenvalues --    2.56737   2.59014   2.60748   2.61705   2.62867
 Alpha virt. eigenvalues --    2.63701   2.64784   2.65907   2.71549   2.71940
 Alpha virt. eigenvalues --    2.72637   2.73265   2.82807   2.83887   2.85840
 Alpha virt. eigenvalues --    2.87008   2.88232   2.88721   2.90934   2.95849
 Alpha virt. eigenvalues --    2.99919   3.05262   3.08865   3.09239   3.11368
 Alpha virt. eigenvalues --    3.15864   3.21351   3.27196   3.37431   3.62003
 Alpha virt. eigenvalues --    3.62950   3.78452
          Condensed to atoms (all electrons):
               1          2          3          4          5          6
     1  O    7.719527   0.364406  -0.064479   0.002623  -0.000166  -0.000005
     2  C    0.364406   4.725675   0.373490  -0.062017   0.010980  -0.000079
     3  C   -0.064479   0.373490   5.524810   0.244944   0.106978  -0.170404
     4  C    0.002623  -0.062017   0.244944   5.205650   0.245722   0.106451
     5  C   -0.000166   0.010980   0.106978   0.245722   5.084982   0.253886
     6  C   -0.000005  -0.000079  -0.170404   0.106451   0.253886   5.131938
     7  C    0.000716   0.009606   0.114403  -0.149216   0.104387   0.233663
     8  C    0.006057  -0.072894   0.156185   0.040650  -0.135822   0.110617
     9  C   -0.085769   0.234390  -0.035281  -0.003529  -0.000397  -0.000020
    10  C    0.004493  -0.089585  -0.009608   0.001784  -0.000611   0.000042
    11  C   -0.000123   0.009946   0.000032   0.000193  -0.000001   0.000003
    12  C    0.000010  -0.001021   0.000074  -0.000007  -0.000000  -0.000000
    13  C    0.001119   0.018158  -0.000303   0.000013  -0.000000   0.000000
    14  C    0.006731  -0.072106  -0.001181  -0.001077   0.000049  -0.000004
    15  H    0.315670  -0.037458   0.005691   0.002813  -0.000296  -0.000020
    16  H   -0.029565   0.349915  -0.053578  -0.016560   0.000822  -0.000012
    17  H    0.000068  -0.016191  -0.081137   0.439236  -0.071659   0.014786
    18  H    0.000002  -0.000282   0.017350  -0.074301   0.440034  -0.078226
    19  H    0.000000   0.000032  -0.001544   0.015135  -0.073523   0.438742
    20  H   -0.000006  -0.000366   0.016847  -0.001692   0.015293  -0.077571
    21  H    0.013001  -0.015294  -0.087836   0.016816  -0.002005   0.015061
    22  H    0.000127  -0.018161   0.005996   0.001310   0.000672  -0.000145
    23  H    0.000001  -0.000351  -0.000006   0.000001  -0.000000   0.000000
    24  H    0.000000   0.000041  -0.000000   0.000000   0.000000   0.000000
    25  H   -0.000022  -0.000369   0.000002   0.000000   0.000000  -0.000000
    26  H    0.024209  -0.025090  -0.000075  -0.000063   0.000002   0.000000
               7          8          9         10         11         12
     1  O    0.000716   0.006057  -0.085769   0.004493  -0.000123   0.000010
     2  C    0.009606  -0.072894   0.234390  -0.089585   0.009946  -0.001021
     3  C    0.114403   0.156185  -0.035281  -0.009608   0.000032   0.000074
     4  C   -0.149216   0.040650  -0.003529   0.001784   0.000193  -0.000007
     5  C    0.104387  -0.135822  -0.000397  -0.000611  -0.000001  -0.000000
     6  C    0.233663   0.110617  -0.000020   0.000042   0.000003  -0.000000
     7  C    5.097737   0.254369  -0.000587   0.000050  -0.000040   0.000004
     8  C    0.254369   5.236129  -0.022886   0.000293  -0.000219  -0.000009
     9  C   -0.000587  -0.022886   5.534793   0.240971   0.117401  -0.168442
    10  C    0.000050   0.000293   0.240971   5.180828   0.279157   0.106708
    11  C   -0.000040  -0.000219   0.117401   0.279157   5.061855   0.243758
    12  C    0.000004  -0.000009  -0.168442   0.106708   0.243758   5.134983
    13  C   -0.000000  -0.000177   0.106217  -0.154698   0.108894   0.240213
    14  C    0.000060   0.003934   0.252376   0.059411  -0.148985   0.110725
    15  H   -0.000421  -0.001204   0.015028  -0.000389   0.000019   0.000004
    16  H   -0.000384   0.020050  -0.028413  -0.006104  -0.000272   0.000066
    17  H   -0.001631   0.016465  -0.000648   0.000381  -0.000014   0.000001
    18  H    0.015437  -0.001990   0.000005   0.000001   0.000000   0.000000
    19  H   -0.073881   0.015009   0.000000  -0.000000   0.000000  -0.000000
    20  H    0.443631  -0.077601   0.000023   0.000004  -0.000000   0.000000
    21  H   -0.071569   0.447925   0.000440   0.000855  -0.000010  -0.000042
    22  H    0.000089   0.000382  -0.079052   0.437251  -0.069865   0.015277
    23  H   -0.000000   0.000005   0.016875  -0.075572   0.440143  -0.078369
    24  H    0.000000  -0.000000  -0.001476   0.015344  -0.074641   0.437837
    25  H    0.000000   0.000002   0.016665  -0.001663   0.015498  -0.078432
    26  H    0.000021   0.000632  -0.071313   0.016487  -0.002112   0.014809
              13         14         15         16         17         18
     1  O    0.001119   0.006731   0.315670  -0.029565   0.000068   0.000002
     2  C    0.018158  -0.072106  -0.037458   0.349915  -0.016191  -0.000282
     3  C   -0.000303  -0.001181   0.005691  -0.053578  -0.081137   0.017350
     4  C    0.000013  -0.001077   0.002813  -0.016560   0.439236  -0.074301
     5  C   -0.000000   0.000049  -0.000296   0.000822  -0.071659   0.440034
     6  C    0.000000  -0.000004  -0.000020  -0.000012   0.014786  -0.078226
     7  C   -0.000000   0.000060  -0.000421  -0.000384  -0.001631   0.015437
     8  C   -0.000177   0.003934  -0.001204   0.020050   0.016465  -0.001990
     9  C    0.106217   0.252376   0.015028  -0.028413  -0.000648   0.000005
    10  C   -0.154698   0.059411  -0.000389  -0.006104   0.000381   0.000001
    11  C    0.108894  -0.148985   0.000019  -0.000272  -0.000014   0.000000
    12  C    0.240213   0.110725   0.000004   0.000066   0.000001   0.000000
    13  C    5.133470   0.219868  -0.000055  -0.000316   0.000000  -0.000000
    14  C    0.219868   5.168993  -0.000566   0.005600  -0.000056  -0.000000
    15  H   -0.000055  -0.000566   0.542810  -0.004982   0.000111   0.000001
    16  H   -0.000316   0.005600  -0.004982   0.766439   0.010869   0.000004
    17  H    0.000000  -0.000056   0.000111   0.010869   0.729350  -0.013598
    18  H   -0.000000  -0.000000   0.000001   0.000004  -0.013598   0.726204
    19  H    0.000000   0.000000  -0.000001  -0.000001  -0.000309  -0.013532
    20  H   -0.000000  -0.000000   0.000011   0.000009   0.000036  -0.000318
    21  H    0.000096   0.000826   0.000220   0.001101  -0.000220   0.000034
    22  H   -0.001939   0.016412  -0.000026   0.003669   0.000828   0.000013
    23  H    0.015255  -0.001648  -0.000000   0.000009  -0.000000  -0.000000
    24  H   -0.074107   0.014790  -0.000000  -0.000001  -0.000000   0.000000
    25  H    0.440967  -0.076571  -0.000001   0.000010   0.000000  -0.000000
    26  H   -0.078196   0.445698  -0.001392   0.001462   0.000001  -0.000000
              19         20         21         22         23         24
     1  O    0.000000  -0.000006   0.013001   0.000127   0.000001   0.000000
     2  C    0.000032  -0.000366  -0.015294  -0.018161  -0.000351   0.000041
     3  C   -0.001544   0.016847  -0.087836   0.005996  -0.000006  -0.000000
     4  C    0.015135  -0.001692   0.016816   0.001310   0.000001   0.000000
     5  C   -0.073523   0.015293  -0.002005   0.000672  -0.000000   0.000000
     6  C    0.438742  -0.077571   0.015061  -0.000145   0.000000   0.000000
     7  C   -0.073881   0.443631  -0.071569   0.000089  -0.000000   0.000000
     8  C    0.015009  -0.077601   0.447925   0.000382   0.000005  -0.000000
     9  C    0.000000   0.000023   0.000440  -0.079052   0.016875  -0.001476
    10  C   -0.000000   0.000004   0.000855   0.437251  -0.075572   0.015344
    11  C    0.000000  -0.000000  -0.000010  -0.069865   0.440143  -0.074641
    12  C   -0.000000   0.000000  -0.000042   0.015277  -0.078369   0.437837
    13  C    0.000000  -0.000000   0.000096  -0.001939   0.015255  -0.074107
    14  C    0.000000  -0.000000   0.000826   0.016412  -0.001648   0.014790
    15  H   -0.000001   0.000011   0.000220  -0.000026  -0.000000  -0.000000
    16  H   -0.000001   0.000009   0.001101   0.003669   0.000009  -0.000001
    17  H   -0.000309   0.000036  -0.000220   0.000828  -0.000000  -0.000000
    18  H   -0.013532  -0.000318   0.000034   0.000013  -0.000000   0.000000
    19  H    0.721977  -0.013389  -0.000280  -0.000002   0.000000  -0.000000
    20  H   -0.013389   0.722384  -0.012982   0.000000   0.000000   0.000000
    21  H   -0.000280  -0.012982   0.710431  -0.000094   0.000000  -0.000000
    22  H   -0.000002   0.000000  -0.000094   0.734296  -0.014124  -0.000320
    23  H    0.000000   0.000000   0.000000  -0.014124   0.732184  -0.013477
    24  H   -0.000000   0.000000  -0.000000  -0.000320  -0.013477   0.729760
    25  H    0.000000  -0.000000   0.000002   0.000037  -0.000335  -0.013715
    26  H    0.000000  -0.000001   0.000306  -0.000254   0.000033  -0.000273
              25         26
     1  O   -0.000022   0.024209
     2  C   -0.000369  -0.025090
     3  C    0.000002  -0.000075
     4  C    0.000000  -0.000063
     5  C    0.000000   0.000002
     6  C   -0.000000   0.000000
     7  C    0.000000   0.000021
     8  C    0.000002   0.000632
     9  C    0.016665  -0.071313
    10  C   -0.001663   0.016487
    11  C    0.015498  -0.002112
    12  C   -0.078432   0.014809
    13  C    0.440967  -0.078196
    14  C   -0.076571   0.445698
    15  H   -0.000001  -0.001392
    16  H    0.000010   0.001462
    17  H    0.000000   0.000001
    18  H   -0.000000  -0.000000
    19  H    0.000000   0.000000
    20  H   -0.000000  -0.000001
    21  H    0.000002   0.000306
    22  H    0.000037  -0.000254
    23  H   -0.000335   0.000033
    24  H   -0.013715  -0.000273
    25  H    0.730230  -0.012613
    26  H   -0.012613   0.700483
 Mulliken charges:
               1
     1  O   -0.278625
     2  C    0.314624
     3  C   -0.061369
     4  C   -0.014879
     5  C    0.020674
     6  C    0.021297
     7  C    0.023559
     8  C    0.004100
     9  C   -0.037374
    10  C   -0.005829
    11  C    0.019385
    12  C    0.021853
    13  C    0.025521
    14  C   -0.003277
    15  H    0.164436
    16  H   -0.019838
    17  H   -0.026672
    18  H   -0.016839
    19  H   -0.014435
    20  H   -0.014311
    21  H   -0.016784
    22  H   -0.032375
    23  H   -0.020624
    24  H   -0.019763
    25  H   -0.019691
    26  H   -0.012764
 Sum of Mulliken charges =  -0.00000
 Mulliken charges with hydrogens summed into heavy atoms:
               1
     1  O   -0.114190
     2  C    0.294786
     3  C   -0.061369
     4  C   -0.041551
     5  C    0.003835
     6  C    0.006862
     7  C    0.009248
     8  C   -0.012684
     9  C   -0.037374
    10  C   -0.038204
    11  C   -0.001239
    12  C    0.002090
    13  C    0.005830
    14  C   -0.016042
 Electronic spatial extent (au):  <R**2>=           2970.3981
 Charge=             -0.0000 electrons
 Dipole moment (field-independent basis, Debye):
    X=             -1.5457    Y=             -0.2567    Z=             -0.4094  Tot=              1.6195
 Quadrupole moment (field-independent basis, Debye-Ang):
   XX=            -77.3429   YY=            -79.7900   ZZ=            -78.8597
   XY=             -1.4619   XZ=              2.4500   YZ=              1.1709
 Traceless Quadrupole moment (field-independent basis, Debye-Ang):
   XX=              1.3213   YY=             -1.1258   ZZ=             -0.1955
   XY=             -1.4619   XZ=              2.4500   YZ=              1.1709
 Octapole moment (field-independent basis, Debye-Ang**2):
  XXX=             -1.2867  YYY=             13.8643  ZZZ=             -1.7104  XYY=             -3.0235
  XXY=            -11.3208  XXZ=             15.5516  XZZ=            -12.8982  YZZ=              6.2679
  YYZ=             -5.5241  XYZ=              2.9593
 Hexadecapole moment (field-independent basis, Debye-Ang**3):
 XXXX=          -2840.6623 YYYY=           -661.7997 ZZZZ=           -439.7696 XXXY=             49.5221
 XXXZ=             40.8640 YYYX=            -46.7247 YYYZ=             -5.2840 ZZZX=             -8.3876
 ZZZY=             -0.7526 XXYY=           -574.3053 XXZZ=           -552.4422 YYZZ=           -192.1352
 XXYZ=              1.6680 YYXZ=             14.3843 ZZXY=              9.6706
 N-N= 8.095394787415D+02 E-N=-2.957961469974D+03  KE= 5.711020299306D+02
 ******************************Gaussian NBO Version 3.1******************************
             N A T U R A L   A T O M I C   O R B I T A L   A N D
          N A T U R A L   B O N D   O R B I T A L   A N A L Y S I S
 ******************************Gaussian NBO Version 3.1******************************
       /RESON  / : Allow strongly delocalized NBO set

 Analyzing the SCF density

 Job title: 12                                                              

 Storage needed:    198918 in NPA,    263602 in NBO ( 939520456 available)
 GSVD:  LWork=       42216 too small for GESVD, short by        3470 words or        3470 for optimal perf.


 NATURAL POPULATIONS:  Natural atomic orbital occupancies 
                                                          
   NAO  Atom  No  lang   Type(AO)    Occupancy      Energy
 ----------------------------------------------------------
     1    O    1  S      Cor( 1S)     1.99975     -18.94891
     2    O    1  S      Val( 2S)     1.66723      -0.85783
     3    O    1  S      Ryd( 3S)     0.00110       1.46299
     4    O    1  px     Val( 2p)     1.67386      -0.29048
     5    O    1  px     Ryd( 3p)     0.00155       1.30336
     6    O    1  py     Val( 2p)     1.49299      -0.29238
     7    O    1  py     Ryd( 3p)     0.00213       1.13177
     8    O    1  pz     Val( 2p)     1.90062      -0.29909
     9    O    1  pz     Ryd( 3p)     0.00163       1.10810
    10    O    1  dxy    Ryd( 3d)     0.00094       3.04577
    11    O    1  dxz    Ryd( 3d)     0.00082       2.85890
    12    O    1  dyz    Ryd( 3d)     0.00052       2.86316
    13    O    1  dx2y2  Ryd( 3d)     0.00105       3.15816
    14    O    1  dz2    Ryd( 3d)     0.00077       2.94313

    15    C    2  S      Cor( 1S)     1.99882     -10.12783
    16    C    2  S      Val( 2S)     0.89687      -0.17064
    17    C    2  S      Ryd( 3S)     0.00319       0.83335
    18    C    2  px     Val( 2p)     1.04777      -0.07835
    19    C    2  px     Ryd( 3p)     0.00334       0.59121
    20    C    2  py     Val( 2p)     0.75208      -0.06431
    21    C    2  py     Ryd( 3p)     0.00703       0.67993
    22    C    2  pz     Val( 2p)     1.14965      -0.08866
    23    C    2  pz     Ryd( 3p)     0.00628       0.87541
    24    C    2  dxy    Ryd( 3d)     0.00166       2.20555
    25    C    2  dxz    Ryd( 3d)     0.00059       2.13216
    26    C    2  dyz    Ryd( 3d)     0.00167       2.06316
    27    C    2  dx2y2  Ryd( 3d)     0.00190       2.21082
    28    C    2  dz2    Ryd( 3d)     0.00144       2.47498

    29    C    3  S      Cor( 1S)     1.99881     -10.06125
    30    C    3  S      Val( 2S)     0.86772      -0.11479
    31    C    3  S      Ryd( 3S)     0.00254       0.62857
    32    C    3  px     Val( 2p)     1.05826      -0.07643
    33    C    3  px     Ryd( 3p)     0.00565       0.99801
    34    C    3  py     Val( 2p)     1.03760      -0.09518
    35    C    3  py     Ryd( 3p)     0.00323       0.77073
    36    C    3  pz     Val( 2p)     1.09715      -0.06465
    37    C    3  pz     Ryd( 3p)     0.00400       0.96596
    38    C    3  dxy    Ryd( 3d)     0.00051       2.20512
    39    C    3  dxz    Ryd( 3d)     0.00079       2.28976
    40    C    3  dyz    Ryd( 3d)     0.00062       2.10594
    41    C    3  dx2y2  Ryd( 3d)     0.00063       1.99690
    42    C    3  dz2    Ryd( 3d)     0.00072       2.36074

    43    C    4  S      Cor( 1S)     1.99885     -10.06086
    44    C    4  S      Val( 2S)     0.93201      -0.13386
    45    C    4  S      Ryd( 3S)     0.00151       0.59770
    46    C    4  px     Val( 2p)     1.06396      -0.06398
    47    C    4  px     Ryd( 3p)     0.00308       0.69299
    48    C    4  py     Val( 2p)     1.02887      -0.09010
    49    C    4  py     Ryd( 3p)     0.00171       0.60278
    50    C    4  pz     Val( 2p)     1.18420      -0.06519
    51    C    4  pz     Ryd( 3p)     0.00617       0.99920
    52    C    4  dxy    Ryd( 3d)     0.00049       2.23150
    53    C    4  dxz    Ryd( 3d)     0.00061       2.29545
    54    C    4  dyz    Ryd( 3d)     0.00043       2.09183
    55    C    4  dx2y2  Ryd( 3d)     0.00056       2.02478
    56    C    4  dz2    Ryd( 3d)     0.00064       2.41172

    57    C    5  S      Cor( 1S)     1.99893     -10.06478
    58    C    5  S      Val( 2S)     0.94232      -0.14096
    59    C    5  S      Ryd( 3S)     0.00119       0.56838
    60    C    5  px     Val( 2p)     1.09280      -0.06480
    61    C    5  px     Ryd( 3p)     0.00398       0.75363
    62    C    5  py     Val( 2p)     1.04878      -0.09191
    63    C    5  py     Ryd( 3p)     0.00244       0.67770
    64    C    5  pz     Val( 2p)     1.11541      -0.05230
    65    C    5  pz     Ryd( 3p)     0.00497       0.77935
    66    C    5  dxy    Ryd( 3d)     0.00048       2.20574
    67    C    5  dxz    Ryd( 3d)     0.00067       2.35073
    68    C    5  dyz    Ryd( 3d)     0.00058       2.11559
    69    C    5  dx2y2  Ryd( 3d)     0.00043       2.00161
    70    C    5  dz2    Ryd( 3d)     0.00061       2.33893

    71    C    6  S      Cor( 1S)     1.99894     -10.06430
    72    C    6  S      Val( 2S)     0.94616      -0.14266
    73    C    6  S      Ryd( 3S)     0.00125       0.56105
    74    C    6  px     Val( 2p)     1.13346      -0.07139
    75    C    6  px     Ryd( 3p)     0.00452       0.87306
    76    C    6  py     Val( 2p)     1.04273      -0.09018
    77    C    6  py     Ryd( 3p)     0.00225       0.65067
    78    C    6  pz     Val( 2p)     1.08453      -0.04640
    79    C    6  pz     Ryd( 3p)     0.00414       0.68416
    80    C    6  dxy    Ryd( 3d)     0.00046       2.20300
    81    C    6  dxz    Ryd( 3d)     0.00067       2.31053
    82    C    6  dyz    Ryd( 3d)     0.00057       2.11806
    83    C    6  dx2y2  Ryd( 3d)     0.00043       2.00250
    84    C    6  dz2    Ryd( 3d)     0.00064       2.37017

    85    C    7  S      Cor( 1S)     1.99893     -10.06385
    86    C    7  S      Val( 2S)     0.94324      -0.13962
    87    C    7  S      Ryd( 3S)     0.00117       0.57291
    88    C    7  px     Val( 2p)     1.05539      -0.05780
    89    C    7  px     Ryd( 3p)     0.00326       0.63575
    90    C    7  py     Val( 2p)     1.01675      -0.08594
    91    C    7  py     Ryd( 3p)     0.00186       0.58544
    92    C    7  pz     Val( 2p)     1.18238      -0.06056
    93    C    7  pz     Ryd( 3p)     0.00608       0.99992
    94    C    7  dxy    Ryd( 3d)     0.00049       2.23231
    95    C    7  dxz    Ryd( 3d)     0.00062       2.29183
    96    C    7  dyz    Ryd( 3d)     0.00046       2.08366
    97    C    7  dx2y2  Ryd( 3d)     0.00056       2.02283
    98    C    7  dz2    Ryd( 3d)     0.00067       2.39014

    99    C    8  S      Cor( 1S)     1.99886     -10.05699
   100    C    8  S      Val( 2S)     0.93365      -0.13018
   101    C    8  S      Ryd( 3S)     0.00194       0.58234
   102    C    8  px     Val( 2p)     1.10053      -0.06572
   103    C    8  px     Ryd( 3p)     0.00445       0.83108
   104    C    8  py     Val( 2p)     1.04491      -0.09122
   105    C    8  py     Ryd( 3p)     0.00285       0.70920
   106    C    8  pz     Val( 2p)     1.11335      -0.04734
   107    C    8  pz     Ryd( 3p)     0.00482       0.77378
   108    C    8  dxy    Ryd( 3d)     0.00050       2.21598
   109    C    8  dxz    Ryd( 3d)     0.00063       2.37326
   110    C    8  dyz    Ryd( 3d)     0.00055       2.13259
   111    C    8  dx2y2  Ryd( 3d)     0.00045       2.01089
   112    C    8  dz2    Ryd( 3d)     0.00063       2.34753

   113    C    9  S      Cor( 1S)     1.99882     -10.05560
   114    C    9  S      Val( 2S)     0.86404      -0.10399
   115    C    9  S      Ryd( 3S)     0.00256       0.61214
   116    C    9  px     Val( 2p)     1.05772      -0.06445
   117    C    9  px     Ryd( 3p)     0.00538       1.01964
   118    C    9  py     Val( 2p)     1.09116      -0.05658
   119    C    9  py     Ryd( 3p)     0.00514       0.96336
   120    C    9  pz     Val( 2p)     1.02681      -0.08511
   121    C    9  pz     Ryd( 3p)     0.00262       0.74471
   122    C    9  dxy    Ryd( 3d)     0.00077       2.30725
   123    C    9  dxz    Ryd( 3d)     0.00057       2.18332
   124    C    9  dyz    Ryd( 3d)     0.00062       2.11164
   125    C    9  dx2y2  Ryd( 3d)     0.00075       2.34274
   126    C    9  dz2    Ryd( 3d)     0.00062       2.07329

   127    C   10  S      Cor( 1S)     1.99887     -10.05060
   128    C   10  S      Val( 2S)     0.92942      -0.12245
   129    C   10  S      Ryd( 3S)     0.00162       0.58247
   130    C   10  px     Val( 2p)     1.12581      -0.05943
   131    C   10  px     Ryd( 3p)     0.00396       0.90371
   132    C   10  py     Val( 2p)     1.09533      -0.03881
   133    C   10  py     Ryd( 3p)     0.00400       0.75896
   134    C   10  pz     Val( 2p)     1.05165      -0.08837
   135    C   10  pz     Ryd( 3p)     0.00232       0.69508
   136    C   10  dxy    Ryd( 3d)     0.00063       2.41064
   137    C   10  dxz    Ryd( 3d)     0.00050       2.17822
   138    C   10  dyz    Ryd( 3d)     0.00055       2.12197
   139    C   10  dx2y2  Ryd( 3d)     0.00067       2.33509
   140    C   10  dz2    Ryd( 3d)     0.00038       2.07616

   141    C   11  S      Cor( 1S)     1.99893     -10.05514
   142    C   11  S      Val( 2S)     0.94138      -0.13068
   143    C   11  S      Ryd( 3S)     0.00117       0.57650
   144    C   11  px     Val( 2p)     1.05669      -0.04525
   145    C   11  px     Ryd( 3p)     0.00342       0.63343
   146    C   11  py     Val( 2p)     1.17977      -0.05299
   147    C   11  py     Ryd( 3p)     0.00602       1.00523
   148    C   11  pz     Val( 2p)     1.02285      -0.08184
   149    C   11  pz     Ryd( 3p)     0.00182       0.60248
   150    C   11  dxy    Ryd( 3d)     0.00061       2.31832
   151    C   11  dxz    Ryd( 3d)     0.00052       2.19839
   152    C   11  dyz    Ryd( 3d)     0.00044       2.08440
   153    C   11  dx2y2  Ryd( 3d)     0.00072       2.38515
   154    C   11  dz2    Ryd( 3d)     0.00050       2.07877

   155    C   12  S      Cor( 1S)     1.99893     -10.05382
   156    C   12  S      Val( 2S)     0.94488      -0.13205
   157    C   12  S      Ryd( 3S)     0.00126       0.56892
   158    C   12  px     Val( 2p)     1.13598      -0.05734
   159    C   12  px     Ryd( 3p)     0.00468       0.88127
   160    C   12  py     Val( 2p)     1.09842      -0.04012
   161    C   12  py     Ryd( 3p)     0.00434       0.73256
   162    C   12  pz     Val( 2p)     1.03295      -0.08203
   163    C   12  pz     Ryd( 3p)     0.00196       0.61924
   164    C   12  dxy    Ryd( 3d)     0.00071       2.36708
   165    C   12  dxz    Ryd( 3d)     0.00044       2.16817
   166    C   12  dyz    Ryd( 3d)     0.00054       2.11586
   167    C   12  dx2y2  Ryd( 3d)     0.00063       2.33380
   168    C   12  dz2    Ryd( 3d)     0.00046       2.07152

   169    C   13  S      Cor( 1S)     1.99893     -10.05377
   170    C   13  S      Val( 2S)     0.94220      -0.12920
   171    C   13  S      Ryd( 3S)     0.00117       0.58708
   172    C   13  px     Val( 2p)     1.11469      -0.05178
   173    C   13  px     Ryd( 3p)     0.00451       0.82663
   174    C   13  py     Val( 2p)     1.09600      -0.03878
   175    C   13  py     Ryd( 3p)     0.00437       0.73962
   176    C   13  pz     Val( 2p)     1.04588      -0.08389
   177    C   13  pz     Ryd( 3p)     0.00226       0.68387
   178    C   13  dxy    Ryd( 3d)     0.00067       2.38336
   179    C   13  dxz    Ryd( 3d)     0.00050       2.18144
   180    C   13  dyz    Ryd( 3d)     0.00057       2.10637
   181    C   13  dx2y2  Ryd( 3d)     0.00066       2.32704
   182    C   13  dz2    Ryd( 3d)     0.00038       2.06975

   183    C   14  S      Cor( 1S)     1.99886     -10.04548
   184    C   14  S      Val( 2S)     0.93358      -0.11725
   185    C   14  S      Ryd( 3S)     0.00149       0.58950
   186    C   14  px     Val( 2p)     1.05601      -0.04164
   187    C   14  px     Ryd( 3p)     0.00367       0.70822
   188    C   14  py     Val( 2p)     1.19772      -0.05256
   189    C   14  py     Ryd( 3p)     0.00620       1.02967
   190    C   14  pz     Val( 2p)     1.01567      -0.07696
   191    C   14  pz     Ryd( 3p)     0.00201       0.61745
   192    C   14  dxy    Ryd( 3d)     0.00064       2.35013
   193    C   14  dxz    Ryd( 3d)     0.00050       2.19974
   194    C   14  dyz    Ryd( 3d)     0.00045       2.10623
   195    C   14  dx2y2  Ryd( 3d)     0.00066       2.39908
   196    C   14  dz2    Ryd( 3d)     0.00049       2.09424

   197    H   15  S      Val( 1S)     0.52920       0.10201
   198    H   15  S      Ryd( 2S)     0.00166       0.42316
   199    H   15  px     Ryd( 2p)     0.00194       2.29215
   200    H   15  py     Ryd( 2p)     0.00130       1.93418
   201    H   15  pz     Ryd( 2p)     0.00151       1.72136

   202    H   16  S      Val( 1S)     0.79271       0.06050
   203    H   16  S      Ryd( 2S)     0.00281       0.37056
   204    H   16  px     Ryd( 2p)     0.00023       1.85702
   205    H   16  py     Ryd( 2p)     0.00009       1.90082
   206    H   16  pz     Ryd( 2p)     0.00076       2.35812

   207    H   17  S      Val( 1S)     0.77572       0.07012
   208    H   17  S      Ryd( 2S)     0.00188       0.34163
   209    H   17  px     Ryd( 2p)     0.00014       1.93004
   210    H   17  py     Ryd( 2p)     0.00016       1.75861
   211    H   17  pz     Ryd( 2p)     0.00077       2.34649

   212    H   18  S      Val( 1S)     0.77389       0.07598
   213    H   18  S      Ryd( 2S)     0.00163       0.31971
   214    H   18  px     Ryd( 2p)     0.00038       2.03367
   215    H   18  py     Ryd( 2p)     0.00034       1.85189
   216    H   18  pz     Ryd( 2p)     0.00036       2.11289

   217    H   19  S      Val( 1S)     0.77434       0.07732
   218    H   19  S      Ryd( 2S)     0.00160       0.32044
   219    H   19  px     Ryd( 2p)     0.00061       2.15946
   220    H   19  py     Ryd( 2p)     0.00029       1.82230
   221    H   19  pz     Ryd( 2p)     0.00019       2.01306

   222    H   20  S      Val( 1S)     0.77356       0.07836
   223    H   20  S      Ryd( 2S)     0.00163       0.32227
   224    H   20  px     Ryd( 2p)     0.00014       1.90891
   225    H   20  py     Ryd( 2p)     0.00015       1.75233
   226    H   20  pz     Ryd( 2p)     0.00078       2.34523

   227    H   21  S      Val( 1S)     0.76332       0.08691
   228    H   21  S      Ryd( 2S)     0.00307       0.35960
   229    H   21  px     Ryd( 2p)     0.00040       2.07494
   230    H   21  py     Ryd( 2p)     0.00035       1.87654
   231    H   21  pz     Ryd( 2p)     0.00034       2.13029

   232    H   22  S      Val( 1S)     0.77547       0.08172
   233    H   22  S      Ryd( 2S)     0.00189       0.39078
   234    H   22  px     Ryd( 2p)     0.00049       2.14968
   235    H   22  py     Ryd( 2p)     0.00028       2.07345
   236    H   22  pz     Ryd( 2p)     0.00032       1.85162

   237    H   23  S      Val( 1S)     0.77617       0.08346
   238    H   23  S      Ryd( 2S)     0.00164       0.32786
   239    H   23  px     Ryd( 2p)     0.00011       1.91934
   240    H   23  py     Ryd( 2p)     0.00078       2.34722
   241    H   23  pz     Ryd( 2p)     0.00019       1.75878

   242    H   24  S      Val( 1S)     0.77672       0.08440
   243    H   24  S      Ryd( 2S)     0.00162       0.32748
   244    H   24  px     Ryd( 2p)     0.00059       2.18204
   245    H   24  py     Ryd( 2p)     0.00027       2.06163
   246    H   24  pz     Ryd( 2p)     0.00023       1.77715

   247    H   25  S      Val( 1S)     0.77646       0.08555
   248    H   25  S      Ryd( 2S)     0.00164       0.32958
   249    H   25  px     Ryd( 2p)     0.00047       2.12258
   250    H   25  py     Ryd( 2p)     0.00026       2.06425
   251    H   25  pz     Ryd( 2p)     0.00034       1.84487

   252    H   26  S      Val( 1S)     0.75439       0.10485
   253    H   26  S      Ryd( 2S)     0.00238       0.35946
   254    H   26  px     Ryd( 2p)     0.00014       1.95522
   255    H   26  py     Ryd( 2p)     0.00080       2.37747
   256    H   26  pz     Ryd( 2p)     0.00016       1.78001

 WARNING:  1 low occupancy (<1.9990e) core orbital  found on  C    2
           1 low occupancy (<1.9990e) core orbital  found on  C    3
           1 low occupancy (<1.9990e) core orbital  found on  C    4
           1 low occupancy (<1.9990e) core orbital  found on  C    5
           1 low occupancy (<1.9990e) core orbital  found on  C    6
           1 low occupancy (<1.9990e) core orbital  found on  C    7
           1 low occupancy (<1.9990e) core orbital  found on  C    8
           1 low occupancy (<1.9990e) core orbital  found on  C    9
           1 low occupancy (<1.9990e) core orbital  found on  C   10
           1 low occupancy (<1.9990e) core orbital  found on  C   11
           1 low occupancy (<1.9990e) core orbital  found on  C   12
           1 low occupancy (<1.9990e) core orbital  found on  C   13
           1 low occupancy (<1.9990e) core orbital  found on  C   14


 Summary of Natural Population Analysis:                  
                                                          
                                       Natural Population 
                Natural  -----------------------------------------------
    Atom  No    Charge         Core      Valence    Rydberg      Total
 -----------------------------------------------------------------------
      O    1   -0.74493      1.99975     6.73469    0.01050     8.74493
      C    2    0.12772      1.99882     3.84637    0.02710     5.87228
      C    3   -0.07823      1.99881     4.06073    0.01869     6.07823
      C    4   -0.22308      1.99885     4.20903    0.01520     6.22308
      C    5   -0.21360      1.99893     4.19931    0.01536     6.21360
      C    6   -0.22076      1.99894     4.20688    0.01495     6.22076
      C    7   -0.21186      1.99893     4.19775    0.01518     6.21186
      C    8   -0.20811      1.99886     4.19244    0.01680     6.20811
      C    9   -0.05756      1.99882     4.03973    0.01902     6.05756
      C   10   -0.21572      1.99887     4.20221    0.01464     6.21572
      C   11   -0.21485      1.99893     4.20069    0.01523     6.21485
      C   12   -0.22617      1.99893     4.21224    0.01500     6.22617
      C   13   -0.21282      1.99893     4.19878    0.01511     6.21282
      C   14   -0.21795      1.99886     4.20298    0.01610     6.21795
      H   15    0.46439      0.00000     0.52920    0.00641     0.53561
      H   16    0.20342      0.00000     0.79271    0.00388     0.79658
      H   17    0.22132      0.00000     0.77572    0.00296     0.77868
      H   18    0.22340      0.00000     0.77389    0.00271     0.77660
      H   19    0.22298      0.00000     0.77434    0.00268     0.77702
      H   20    0.22373      0.00000     0.77356    0.00270     0.77627
      H   21    0.23252      0.00000     0.76332    0.00417     0.76748
      H   22    0.22154      0.00000     0.77547    0.00299     0.77846
      H   23    0.22111      0.00000     0.77617    0.00272     0.77889
      H   24    0.22058      0.00000     0.77672    0.00270     0.77942
      H   25    0.22082      0.00000     0.77646    0.00272     0.77918
      H   26    0.24211      0.00000     0.75439    0.00349     0.75789
 =======================================================================
   * Total *   -0.00000     27.98523    69.74579    0.26898    98.00000

                                 Natural Population      
 --------------------------------------------------------
   Core                      27.98523 ( 99.9473% of  28)
   Valence                   69.74579 ( 99.6368% of  70)
   Natural Minimal Basis     97.73102 ( 99.7255% of  98)
   Natural Rydberg Basis      0.26898 (  0.2745% of  98)
 --------------------------------------------------------

    Atom  No          Natural Electron Configuration
 ----------------------------------------------------------------------------
      O    1      [core]2S( 1.67)2p( 5.07)3p( 0.01)
      C    2      [core]2S( 0.90)2p( 2.95)3p( 0.02)3d( 0.01)
      C    3      [core]2S( 0.87)2p( 3.19)3p( 0.01)
      C    4      [core]2S( 0.93)2p( 3.28)3p( 0.01)
      C    5      [core]2S( 0.94)2p( 3.26)3p( 0.01)
      C    6      [core]2S( 0.95)2p( 3.26)3p( 0.01)
      C    7      [core]2S( 0.94)2p( 3.25)3p( 0.01)
      C    8      [core]2S( 0.93)2p( 3.26)3p( 0.01)
      C    9      [core]2S( 0.86)2p( 3.18)3p( 0.01)
      C   10      [core]2S( 0.93)2p( 3.27)3p( 0.01)
      C   11      [core]2S( 0.94)2p( 3.26)3p( 0.01)
      C   12      [core]2S( 0.94)2p( 3.27)3p( 0.01)
      C   13      [core]2S( 0.94)2p( 3.26)3p( 0.01)
      C   14      [core]2S( 0.93)2p( 3.27)3p( 0.01)
      H   15            1S( 0.53)
      H   16            1S( 0.79)
      H   17            1S( 0.78)
      H   18            1S( 0.77)
      H   19            1S( 0.77)
      H   20            1S( 0.77)
      H   21            1S( 0.76)
      H   22            1S( 0.78)
      H   23            1S( 0.78)
      H   24            1S( 0.78)
      H   25            1S( 0.78)
      H   26            1S( 0.75)


 NATURAL BOND ORBITAL ANALYSIS:

                       Occupancies       Lewis Structure    Low   High
           Occ.    -------------------  -----------------   occ   occ
  Cycle   Thresh.   Lewis   Non-Lewis     CR  BD  3C  LP    (L)   (NL)   Dev
 =============================================================================
   1(1)    1.90    91.30502   6.69498     14  27   0   8     6      6    0.45
   2(2)    1.90    91.30502   6.69498     14  27   0   8     6      6    0.45
   3(1)    1.80    91.30502   6.69498     14  27   0   8     6      6    0.45
   4(2)    1.80    91.30502   6.69498     14  27   0   8     6      6    0.45
   5(1)    1.70    91.30502   6.69498     14  27   0   8     6      6    0.45
   6(2)    1.70    91.30502   6.69498     14  27   0   8     6      6    0.45
   7(1)    1.60    95.28957   2.71043     14  33   0   2     0      6    0.42
   8(2)    1.60    94.61819   3.38181     14  32   0   3     1      6    0.44
   9(3)    1.60    95.28957   2.71043     14  33   0   2     0      6    0.42
  10(1)    1.50    95.28957   2.71043     14  33   0   2     0      6    0.42
  11(2)    1.50    94.61819   3.38181     14  32   0   3     1      6    0.44
  12(3)    1.50    95.28957   2.71043     14  33   0   2     0      6    0.42
  13(1)    1.60    95.28957   2.71043     14  33   0   2     0      6    0.42
 -----------------------------------------------------------------------------

 Structure accepted: RESONANCE keyword permits strongly delocalized structure

 WARNING:  1 low occupancy (<1.9990e) core orbital  found on  C    2
           1 low occupancy (<1.9990e) core orbital  found on  C    3
           1 low occupancy (<1.9990e) core orbital  found on  C    4
           1 low occupancy (<1.9990e) core orbital  found on  C    5
           1 low occupancy (<1.9990e) core orbital  found on  C    6
           1 low occupancy (<1.9990e) core orbital  found on  C    7
           1 low occupancy (<1.9990e) core orbital  found on  C    8
           1 low occupancy (<1.9990e) core orbital  found on  C    9
           1 low occupancy (<1.9990e) core orbital  found on  C   10
           1 low occupancy (<1.9990e) core orbital  found on  C   11
           1 low occupancy (<1.9990e) core orbital  found on  C   12
           1 low occupancy (<1.9990e) core orbital  found on  C   13
           1 low occupancy (<1.9990e) core orbital  found on  C   14

 --------------------------------------------------------
   Core                     27.98527 ( 99.947% of  28)
   Valence Lewis            67.30430 ( 96.149% of  70)
  ==================       ============================
   Total Lewis              95.28957 ( 97.234% of  98)
  -----------------------------------------------------
   Valence non-Lewis         2.51351 (  2.565% of  98)
   Rydberg non-Lewis         0.19692 (  0.201% of  98)
  ==================       ============================
   Total non-Lewis           2.71043 (  2.766% of  98)
 --------------------------------------------------------


       (Occupancy)   Bond orbital/ Coefficients/ Hybrids
 ---------------------------------------------------------------------------------
     1. (1.99040) BD ( 1) O   1 - C   2  
                ( 67.52%)   0.8217* O   1 s( 33.21%)p 2.01( 66.73%)d 0.00(  0.07%)
                                            0.0001 -0.5762  0.0009  0.0633 -0.0051
                                            0.7733 -0.0009  0.2556  0.0011 -0.0107
                                           -0.0068 -0.0144  0.0146  0.0101
                ( 32.48%)   0.5699* C   2 s( 19.89%)p 4.01( 79.83%)d 0.01(  0.27%)
                                            0.0001 -0.4445 -0.0367 -0.0391 -0.0091
                                           -0.8580 -0.0374 -0.2432  0.0086 -0.0026
                                           -0.0006 -0.0251  0.0412  0.0194
     2. (1.98870) BD ( 1) O   1 - H  15  
                ( 73.54%)   0.8575* O   1 s( 20.12%)p 3.97( 79.80%)d 0.00(  0.08%)
                                            0.0002  0.4482  0.0179 -0.7552 -0.0174
                                            0.4481  0.0343 -0.1595  0.0037 -0.0096
                                            0.0130 -0.0033  0.0209 -0.0102
                ( 26.46%)   0.5144* H  15 s( 99.60%)p 0.00(  0.40%)
                                            0.9980 -0.0042  0.0539 -0.0321  0.0091
     3. (1.96534) BD ( 1) C   2 - C   3  
                ( 48.97%)   0.6998* C   2 s( 28.95%)p 2.45( 71.00%)d 0.00(  0.05%)
                                            0.0003  0.5381 -0.0046 -0.7120 -0.0057
                                           -0.3323  0.0118  0.3038 -0.0102  0.0130
                                           -0.0112 -0.0072  0.0101 -0.0072
                ( 51.03%)   0.7144* C   3 s( 30.87%)p 2.24( 69.10%)d 0.00(  0.04%)
                                            0.0002  0.5554 -0.0121  0.6895 -0.0303
                                            0.3569 -0.0003 -0.2953 -0.0017  0.0134
                                           -0.0100 -0.0042  0.0086 -0.0046
     4. (1.96140) BD ( 1) C   2 - C   9  
                ( 49.76%)   0.7054* C   2 s( 28.60%)p 2.49( 71.35%)d 0.00(  0.05%)
                                            0.0002  0.5348  0.0028  0.7003  0.0063
                                           -0.3862  0.0133  0.2710 -0.0173 -0.0141
                                            0.0107 -0.0074  0.0089 -0.0063
                ( 50.24%)   0.7088* C   9 s( 30.58%)p 2.27( 69.38%)d 0.00(  0.04%)
                                            0.0003  0.5529 -0.0081 -0.6783  0.0274
                                            0.4091 -0.0000 -0.2561 -0.0013 -0.0137
                                            0.0098 -0.0037  0.0064 -0.0087
     5. (1.96880) BD ( 1) C   2 - H  16  
                ( 60.80%)   0.7798* C   2 s( 22.50%)p 3.44( 77.45%)d 0.00(  0.05%)
                                            0.0004 -0.4741  0.0143  0.0191 -0.0111
                                           -0.0046 -0.0220  0.8794 -0.0126  0.0006
                                           -0.0005 -0.0034 -0.0018 -0.0216
                ( 39.20%)   0.6261* H  16 s( 99.91%)p 0.00(  0.09%)
                                           -0.9995  0.0065  0.0007  0.0009 -0.0293
     6. (1.97032) BD ( 1) C   3 - C   4  
                ( 50.84%)   0.7130* C   3 s( 35.02%)p 1.85( 64.94%)d 0.00(  0.04%)
                                           -0.0001  0.5917  0.0092 -0.4797  0.0012
                                           -0.4088 -0.0025 -0.5017 -0.0218  0.0115
                                            0.0116  0.0108  0.0024  0.0013
                ( 49.16%)   0.7012* C   4 s( 36.06%)p 1.77( 63.89%)d 0.00(  0.04%)
                                            0.0001  0.6005  0.0017  0.5045  0.0131
                                            0.4116  0.0071  0.4630 -0.0174  0.0122
                                            0.0125  0.0113  0.0030  0.0024
     7. (1.66886) BD ( 2) C   3 - C   4  
                ( 50.09%)   0.7077* C   3 s(  0.00%)p 1.00( 99.96%)d 0.00(  0.04%)
                                           -0.0000  0.0024 -0.0014 -0.5147  0.0039
                                            0.8366 -0.0018 -0.1866 -0.0024 -0.0079
                                            0.0059 -0.0018  0.0171  0.0005
                ( 49.91%)   0.7065* C   4 s(  0.00%)p 1.00( 99.96%)d 0.00(  0.04%)
                                           -0.0000  0.0030  0.0009 -0.5191  0.0053
                                            0.8351 -0.0039 -0.1808 -0.0009  0.0007
                                           -0.0104  0.0143 -0.0087 -0.0058
     8. (1.96844) BD ( 1) C   3 - C   8  
                ( 50.90%)   0.7135* C   3 s( 34.08%)p 1.93( 65.88%)d 0.00(  0.04%)
                                           -0.0001  0.5837  0.0064 -0.1682  0.0064
                                            0.0713  0.0088  0.7906  0.0154  0.0012
                                           -0.0078  0.0029  0.0010  0.0181
                ( 49.10%)   0.7007* C   8 s( 35.49%)p 1.82( 64.47%)d 0.00(  0.05%)
                                            0.0001  0.5957  0.0017  0.1961  0.0164
                                           -0.0510  0.0118 -0.7767  0.0033  0.0013
                                           -0.0071  0.0037  0.0014  0.0197
     9. (1.97593) BD ( 1) C   4 - C   5  
                ( 50.38%)   0.7098* C   4 s( 35.77%)p 1.79( 64.18%)d 0.00(  0.04%)
                                            0.0000  0.5979  0.0151 -0.6645 -0.0172
                                           -0.3576 -0.0185  0.2660 -0.0325  0.0132
                                           -0.0116 -0.0054  0.0089 -0.0045
                ( 49.62%)   0.7044* C   5 s( 35.72%)p 1.80( 64.24%)d 0.00(  0.04%)
                                            0.0000  0.5976  0.0079  0.6535 -0.0011
                                            0.3375 -0.0091 -0.3159 -0.0391  0.0145
                                           -0.0098 -0.0045  0.0093 -0.0060
    10. (1.97984) BD ( 1) C   4 - H  17  
                ( 61.28%)   0.7828* C   4 s( 28.07%)p 2.56( 71.90%)d 0.00(  0.03%)
                                            0.0004 -0.5296  0.0134 -0.1823  0.0101
                                            0.0672  0.0042  0.8253 -0.0028 -0.0004
                                            0.0066 -0.0025 -0.0012 -0.0165
                ( 38.72%)   0.6223* H  17 s( 99.91%)p 0.00(  0.09%)
                                           -0.9995  0.0025  0.0057 -0.0023 -0.0293
    11. (1.97736) BD ( 1) C   5 - C   6  
                ( 50.09%)   0.7077* C   5 s( 35.83%)p 1.79( 64.13%)d 0.00(  0.04%)
                                            0.0000  0.5985  0.0087 -0.1971 -0.0348
                                            0.0461 -0.0203  0.7737  0.0058  0.0007
                                           -0.0065  0.0040  0.0011  0.0194
                ( 49.91%)   0.7065* C   6 s( 35.77%)p 1.79( 64.19%)d 0.00(  0.04%)
                                            0.0000  0.5980  0.0085  0.1528 -0.0292
                                           -0.0818 -0.0219 -0.7812 -0.0164  0.0009
                                           -0.0089  0.0024  0.0017  0.0189
    12. (1.67060) BD ( 2) C   5 - C   6  
                ( 49.89%)   0.7064* C   5 s(  0.00%)p 1.00( 99.96%)d 0.00(  0.04%)
                                            0.0000  0.0006 -0.0003 -0.5198  0.0062
                                            0.8342 -0.0101 -0.1827  0.0019  0.0002
                                           -0.0108  0.0146 -0.0087 -0.0063
                ( 50.11%)   0.7079* C   6 s(  0.00%)p 1.00( 99.96%)d 0.00(  0.04%)
                                            0.0000  0.0002 -0.0005 -0.5203  0.0060
                                            0.8325 -0.0102 -0.1888  0.0021  0.0083
                                            0.0060 -0.0144 -0.0104  0.0052
    13. (1.98022) BD ( 1) C   5 - H  18  
                ( 61.32%)   0.7831* C   5 s( 28.36%)p 2.53( 71.61%)d 0.00(  0.03%)
                                           -0.0003  0.5323 -0.0137 -0.5123  0.0048
                                           -0.4326  0.0039 -0.5161  0.0055  0.0100
                                            0.0108  0.0096  0.0021  0.0017
                ( 38.68%)   0.6219* H  18 s( 99.91%)p 0.00(  0.09%)
                                            0.9995 -0.0019  0.0185  0.0155  0.0182
    14. (1.97752) BD ( 1) C   6 - C   7  
                ( 49.98%)   0.7070* C   6 s( 35.66%)p 1.80( 64.30%)d 0.00(  0.04%)
                                            0.0000  0.5971  0.0079  0.4684 -0.0165
                                            0.4073 -0.0021  0.5060  0.0364  0.0130
                                            0.0122  0.0109  0.0028  0.0006
                ( 50.02%)   0.7072* C   7 s( 35.64%)p 1.80( 64.32%)d 0.00(  0.04%)
                                            0.0000  0.5969  0.0090 -0.5032 -0.0302
                                           -0.4175 -0.0138 -0.4626  0.0234  0.0115
                                            0.0126  0.0116  0.0021  0.0030
    15. (1.98036) BD ( 1) C   6 - H  19  
                ( 61.30%)   0.7830* C   6 s( 28.48%)p 2.51( 71.49%)d 0.00(  0.03%)
                                            0.0003 -0.5335  0.0134  0.6967 -0.0065
                                            0.3652 -0.0033 -0.3099  0.0028 -0.0114
                                            0.0091  0.0043 -0.0078  0.0046
                ( 38.70%)   0.6221* H  19 s( 99.91%)p 0.00(  0.09%)
                                           -0.9995  0.0019 -0.0249 -0.0131  0.0111
    16. (1.97627) BD ( 1) C   7 - C   8  
                ( 49.72%)   0.7051* C   7 s( 35.94%)p 1.78( 64.02%)d 0.00(  0.04%)
                                            0.0000  0.5994  0.0073  0.6615  0.0164
                                            0.3583  0.0172 -0.2694  0.0321  0.0133
                                           -0.0118 -0.0054  0.0091 -0.0042
                ( 50.28%)   0.7091* C   8 s( 35.87%)p 1.79( 64.08%)d 0.00(  0.04%)
                                            0.0000  0.5987  0.0163 -0.6575  0.0014
                                           -0.3279  0.0093  0.3151  0.0402  0.0140
                                           -0.0095 -0.0045  0.0096 -0.0063
    17. (1.66649) BD ( 2) C   7 - C   8  
                ( 50.35%)   0.7096* C   7 s(  0.00%)p 1.00( 99.95%)d 0.00(  0.05%)
                                           -0.0000 -0.0032 -0.0009 -0.5231  0.0054
                                            0.8315 -0.0089 -0.1855  0.0022  0.0083
                                            0.0065 -0.0146 -0.0102  0.0053
                ( 49.65%)   0.7046* C   8 s(  0.00%)p 1.00( 99.95%)d 0.00(  0.05%)
                                            0.0000 -0.0047 -0.0032 -0.5122  0.0040
                                            0.8377 -0.0032 -0.1879  0.0003 -0.0091
                                            0.0051 -0.0006  0.0186  0.0009
    18. (1.98032) BD ( 1) C   7 - H  20  
                ( 61.35%)   0.7832* C   7 s( 28.33%)p 2.53( 71.64%)d 0.00(  0.03%)
                                           -0.0003  0.5321 -0.0136 -0.1842  0.0020
                                            0.0698 -0.0008  0.8231 -0.0079  0.0004
                                           -0.0065  0.0028  0.0011  0.0163
                ( 38.65%)   0.6217* H  20 s( 99.91%)p 0.00(  0.09%)
                                            0.9995 -0.0020  0.0063 -0.0024 -0.0294
    19. (1.97893) BD ( 1) C   8 - H  21  
                ( 61.88%)   0.7866* C   8 s( 28.56%)p 2.50( 71.41%)d 0.00(  0.03%)
                                           -0.0004  0.5342 -0.0142  0.5153 -0.0083
                                            0.4327 -0.0048  0.5111  0.0028  0.0106
                                            0.0103  0.0094  0.0020  0.0010
                ( 38.12%)   0.6174* H  21 s( 99.91%)p 0.00(  0.09%)
                                            0.9995 -0.0034 -0.0191 -0.0158 -0.0180
    20. (1.96947) BD ( 1) C   9 - C  10  
                ( 50.88%)   0.7133* C   9 s( 34.44%)p 1.90( 65.52%)d 0.00(  0.04%)
                                           -0.0001  0.5869  0.0057  0.0672 -0.0075
                                           -0.7882 -0.0091 -0.1708 -0.0104 -0.0033
                                            0.0011  0.0076 -0.0155 -0.0097
                ( 49.12%)   0.7009* C  10 s( 35.69%)p 1.80( 64.27%)d 0.00(  0.05%)
                                            0.0001  0.5974  0.0012 -0.1068 -0.0165
                                            0.7801 -0.0004  0.1496 -0.0105 -0.0038
                                            0.0011  0.0076 -0.0165 -0.0103
    21. (1.96924) BD ( 1) C   9 - C  14  
                ( 51.14%)   0.7151* C   9 s( 34.93%)p 1.86( 65.03%)d 0.00(  0.04%)
                                           -0.0001  0.5910  0.0066  0.5697 -0.0016
                                            0.4003  0.0171  0.4064  0.0046  0.0102
                                            0.0130  0.0080  0.0042 -0.0034
                ( 48.86%)   0.6990* C  14 s( 35.27%)p 1.83( 64.69%)d 0.00(  0.05%)
                                            0.0001  0.5939  0.0029 -0.5912 -0.0111
                                           -0.3641  0.0184 -0.4054 -0.0024  0.0118
                                            0.0140  0.0094  0.0041 -0.0040
    22. (1.65638) BD ( 2) C   9 - C  14  
                ( 50.46%)   0.7103* C   9 s(  0.01%)p 1.00( 99.96%)d 0.00(  0.04%)
                                            0.0000  0.0019 -0.0074 -0.4580  0.0049
                                           -0.2240 -0.0019  0.8600  0.0009 -0.0046
                                            0.0107 -0.0016 -0.0076  0.0137
                ( 49.54%)   0.7039* C  14 s(  0.00%)p 1.00( 99.95%)d 0.00(  0.05%)
                                           -0.0000 -0.0010 -0.0025 -0.4546  0.0020
                                           -0.2233  0.0009  0.8620 -0.0018  0.0100
                                           -0.0025 -0.0139 -0.0009 -0.0129
    23. (1.97578) BD ( 1) C  10 - C  11  
                ( 50.36%)   0.7097* C  10 s( 36.06%)p 1.77( 63.90%)d 0.00(  0.04%)
                                            0.0000  0.6003  0.0157  0.6434 -0.0065
                                           -0.4152 -0.0378  0.2258 -0.0124 -0.0134
                                            0.0101 -0.0043  0.0081 -0.0080
                ( 49.64%)   0.7045* C  11 s( 35.87%)p 1.79( 64.08%)d 0.00(  0.04%)
                                            0.0000  0.5989  0.0082 -0.6603 -0.0217
                                            0.3745 -0.0274 -0.2509 -0.0189 -0.0150
                                            0.0091 -0.0045  0.0059 -0.0088
    24. (1.67885) BD ( 2) C  10 - C  11  
                ( 50.17%)   0.7083* C  10 s(  0.00%)p 1.00( 99.96%)d 0.00(  0.04%)
                                           -0.0000 -0.0006  0.0006 -0.4491  0.0027
                                           -0.2268 -0.0001  0.8640 -0.0041 -0.0038
                                            0.0115 -0.0022 -0.0082  0.0141
                ( 49.83%)   0.7059* C  11 s(  0.00%)p 1.00( 99.96%)d 0.00(  0.04%)
                                            0.0000  0.0007  0.0005 -0.4544  0.0045
                                           -0.2253  0.0023  0.8615 -0.0090 -0.0056
                                           -0.0092  0.0156  0.0091 -0.0020
    25. (1.97917) BD ( 1) C  10 - H  22  
                ( 61.27%)   0.7827* C  10 s( 28.17%)p 2.55( 71.80%)d 0.00(  0.03%)
                                           -0.0003  0.5306 -0.0138 -0.6096  0.0104
                                           -0.4082 -0.0066 -0.4237  0.0035  0.0100
                                            0.0120  0.0075  0.0042 -0.0031
                ( 38.73%)   0.6224* H  22 s( 99.91%)p 0.00(  0.09%)
                                            0.9995 -0.0022  0.0215  0.0155  0.0140
    26. (1.97718) BD ( 1) C  11 - C  12  
                ( 50.08%)   0.7077* C  11 s( 35.76%)p 1.80( 64.20%)d 0.00(  0.04%)
                                            0.0000  0.5979  0.0084  0.5910  0.0285
                                            0.3569 -0.0277  0.4046  0.0079  0.0119
                                            0.0133  0.0094  0.0037 -0.0036
                ( 49.92%)   0.7065* C  12 s( 35.61%)p 1.81( 64.34%)d 0.00(  0.04%)
                                            0.0000  0.5967  0.0082 -0.5590  0.0121
                                           -0.4076 -0.0379 -0.4040 -0.0036  0.0110
                                            0.0143  0.0084  0.0059 -0.0034
    27. (1.98037) BD ( 1) C  11 - H  23  
                ( 61.21%)   0.7824* C  11 s( 28.28%)p 2.53( 71.69%)d 0.00(  0.03%)
                                            0.0003 -0.5316  0.0138 -0.0799  0.0005
                                            0.8247 -0.0080  0.1739 -0.0020  0.0029
                                           -0.0003 -0.0065  0.0142  0.0082
                ( 38.79%)   0.6228* H  23 s( 99.91%)p 0.00(  0.09%)
                                           -0.9995  0.0019  0.0029 -0.0293 -0.0061
    28. (1.97765) BD ( 1) C  12 - C  13  
                ( 50.01%)   0.7072* C  12 s( 35.82%)p 1.79( 64.13%)d 0.00(  0.04%)
                                            0.0000  0.5985  0.0083 -0.0562  0.0328
                                            0.7781  0.0110  0.1765  0.0203 -0.0051
                                            0.0004  0.0068 -0.0163 -0.0101
                ( 49.99%)   0.7070* C  13 s( 35.85%)p 1.79( 64.10%)d 0.00(  0.04%)
                                            0.0000  0.5987  0.0096  0.1068  0.0356
                                           -0.7784 -0.0119 -0.1486  0.0156 -0.0027
                                            0.0006  0.0080 -0.0166 -0.0096
    29. (1.67342) BD ( 2) C  12 - C  13  
                ( 50.33%)   0.7094* C  12 s(  0.00%)p 1.00( 99.96%)d 0.00(  0.04%)
                                           -0.0000 -0.0000  0.0001 -0.4554  0.0057
                                           -0.2280  0.0028  0.8602 -0.0109 -0.0054
                                           -0.0091  0.0154  0.0091 -0.0020
                ( 49.67%)   0.7048* C  13 s(  0.00%)p 1.00( 99.96%)d 0.00(  0.04%)
                                            0.0000 -0.0003 -0.0001 -0.4548  0.0051
                                           -0.2270  0.0024  0.8608 -0.0097  0.0097
                                           -0.0025 -0.0133 -0.0006 -0.0128
    30. (1.98050) BD ( 1) C  12 - H  24  
                ( 61.19%)   0.7822* C  12 s( 28.48%)p 2.51( 71.49%)d 0.00(  0.03%)
                                           -0.0003  0.5335 -0.0135  0.6896 -0.0062
                                           -0.4178  0.0039  0.2544 -0.0022 -0.0122
                                            0.0081 -0.0040  0.0060 -0.0070
                ( 38.81%)   0.6230* H  24 s( 99.91%)p 0.00(  0.09%)
                                            0.9995 -0.0019 -0.0246  0.0148 -0.0091
    31. (1.97529) BD ( 1) C  13 - C  14  
                ( 49.75%)   0.7054* C  13 s( 35.83%)p 1.79( 64.12%)d 0.00(  0.04%)
                                            0.0001  0.5986  0.0063 -0.6432  0.0066
                                            0.4161  0.0365 -0.2299  0.0130 -0.0135
                                            0.0105 -0.0044  0.0081 -0.0082
                ( 50.25%)   0.7088* C  14 s( 35.73%)p 1.80( 64.22%)d 0.00(  0.04%)
                                            0.0000  0.5976  0.0150  0.6601  0.0219
                                           -0.3763  0.0292  0.2513  0.0196 -0.0153
                                            0.0088 -0.0048  0.0057 -0.0087
    32. (1.98022) BD ( 1) C  13 - H  25  
                ( 61.20%)   0.7823* C  13 s( 28.21%)p 2.54( 71.75%)d 0.00(  0.03%)
                                           -0.0003  0.5310 -0.0133  0.6055 -0.0057
                                            0.4094 -0.0035  0.4281 -0.0040  0.0101
                                            0.0116  0.0077  0.0040 -0.0028
                ( 38.80%)   0.6229* H  25 s( 99.91%)p 0.00(  0.09%)
                                            0.9995 -0.0019 -0.0215 -0.0145 -0.0152
    33. (1.97810) BD ( 1) C  14 - H  26  
                ( 62.34%)   0.7895* C  14 s( 28.92%)p 2.46( 71.05%)d 0.00(  0.03%)
                                           -0.0003  0.5375 -0.0142 -0.0827  0.0050
                                            0.8215 -0.0043  0.1698  0.0009 -0.0036
                                            0.0004  0.0060 -0.0137 -0.0084
                ( 37.66%)   0.6137* H  26 s( 99.90%)p 0.00(  0.10%)
                                            0.9995 -0.0036  0.0046 -0.0303 -0.0052
    34. (1.99975) CR ( 1) O   1           s(100.00%)p 0.00(  0.00%)
                                            1.0000 -0.0001 -0.0000  0.0001  0.0000
                                           -0.0001 -0.0000  0.0000 -0.0000  0.0000
                                           -0.0000  0.0000 -0.0000  0.0000
    35. (1.99882) CR ( 1) C   2           s(100.00%)p 0.00(  0.00%)
                                            1.0000 -0.0001 -0.0000  0.0001  0.0000
                                            0.0003  0.0000 -0.0004  0.0000 -0.0000
                                            0.0000  0.0000 -0.0000  0.0000
    36. (1.99881) CR ( 1) C   3           s(100.00%)p 0.00(  0.00%)
                                            1.0000  0.0000  0.0000 -0.0002  0.0000
                                           -0.0000  0.0000  0.0001  0.0000 -0.0000
                                            0.0000  0.0000 -0.0000  0.0000
    37. (1.99886) CR ( 1) C   4           s(100.00%)p 0.00(  0.00%)
                                            1.0000  0.0001 -0.0000  0.0000 -0.0000
                                           -0.0001 -0.0000 -0.0004  0.0000 -0.0000
                                           -0.0000 -0.0000 -0.0000  0.0000
    38. (1.99893) CR ( 1) C   5           s(100.00%)p 0.00(  0.00%)
                                            1.0000  0.0001 -0.0000 -0.0002  0.0000
                                           -0.0001  0.0000 -0.0002  0.0000  0.0000
                                            0.0000  0.0000  0.0000  0.0000
    39. (1.99894) CR ( 1) C   6           s(100.00%)p 0.00(  0.00%)
                                            1.0000  0.0001 -0.0000 -0.0002  0.0000
                                           -0.0001  0.0000  0.0001 -0.0000  0.0000
                                           -0.0000 -0.0000  0.0000 -0.0000
    40. (1.99894) CR ( 1) C   7           s(100.00%)p 0.00(  0.00%)
                                            1.0000  0.0001 -0.0000 -0.0001  0.0000
                                            0.0000 -0.0000  0.0003 -0.0000 -0.0000
                                           -0.0000  0.0000 -0.0000  0.0000
    41. (1.99887) CR ( 1) C   8           s(100.00%)p 0.00(  0.00%)
                                            1.0000  0.0001 -0.0000  0.0002 -0.0000
                                            0.0001 -0.0000  0.0003 -0.0000  0.0000
                                            0.0000  0.0000 -0.0000 -0.0000
    42. (1.99881) CR ( 1) C   9           s(100.00%)p 0.00(  0.00%)
                                            1.0000 -0.0000  0.0000  0.0002 -0.0000
                                           -0.0001  0.0000  0.0001  0.0000  0.0000
                                           -0.0000  0.0000 -0.0000  0.0000
    43. (1.99887) CR ( 1) C  10           s(100.00%)p 0.00(  0.00%)
                                            1.0000  0.0001 -0.0000 -0.0002  0.0000
                                           -0.0002 -0.0000 -0.0001  0.0000  0.0000
                                            0.0000  0.0000  0.0000  0.0000
    44. (1.99894) CR ( 1) C  11           s(100.00%)p 0.00(  0.00%)
                                            1.0000  0.0001 -0.0000  0.0000 -0.0000
                                           -0.0003  0.0000 -0.0001  0.0000 -0.0000
                                           -0.0000  0.0000 -0.0000 -0.0000
    45. (1.99894) CR ( 1) C  12           s(100.00%)p 0.00(  0.00%)
                                            1.0000  0.0001 -0.0000  0.0002 -0.0000
                                           -0.0001  0.0000  0.0001 -0.0000 -0.0000
                                            0.0000 -0.0000  0.0000 -0.0000
    46. (1.99894) CR ( 1) C  13           s(100.00%)p 0.00(  0.00%)
                                            1.0000  0.0001 -0.0000  0.0002 -0.0000
                                            0.0001 -0.0000  0.0001 -0.0000  0.0000
                                            0.0000  0.0000  0.0000  0.0000
    47. (1.99887) CR ( 1) C  14           s(100.00%)p 0.00(  0.00%)
                                            1.0000  0.0001 -0.0000  0.0000  0.0000
                                            0.0003 -0.0000  0.0001  0.0000 -0.0000
                                           -0.0000  0.0000 -0.0000 -0.0000
    48. (1.97497) LP ( 1) O   1           s( 46.65%)p 1.14( 53.32%)d 0.00(  0.03%)
                                            0.0000  0.6830 -0.0076  0.5555 -0.0068
                                            0.3622 -0.0023  0.3056 -0.0036 -0.0137
                                           -0.0088 -0.0051 -0.0062  0.0016
    49. (1.95161) LP ( 2) O   1           s(  0.02%)p99.99( 99.93%)d 2.68(  0.05%)
                                           -0.0000  0.0112 -0.0081 -0.3396  0.0046
                                           -0.2622  0.0067  0.9028 -0.0129  0.0082
                                           -0.0132 -0.0067  0.0031 -0.0148
    50. (0.00170) RY*( 1) O   1           s(  2.85%)p31.93( 90.95%)d 2.18(  6.20%)
                                           -0.0000  0.0025  0.1688 -0.0033 -0.3340
                                           -0.0052 -0.3493  0.0106  0.8221  0.0742
                                            0.0037 -0.1893 -0.0399 -0.1379
    51. (0.00109) RY*( 2) O   1           s( 16.83%)p 4.13( 69.47%)d 0.81( 13.70%)
                                           -0.0000  0.0038  0.4102 -0.0004  0.7970
                                            0.0010  0.0169  0.0037  0.2433 -0.3466
                                           -0.0440 -0.0849 -0.0320 -0.0820
    52. (0.00027) RY*( 3) O   1           s( 61.71%)p 0.56( 34.86%)d 0.06(  3.42%)
                                           -0.0000  0.0027  0.7856  0.0001 -0.2174
                                           -0.0006 -0.3932  0.0061 -0.3831  0.0978
                                           -0.0535  0.1124  0.0069  0.0956
    53. (0.00008) RY*( 4) O   1           s( 15.80%)p 3.99( 62.97%)d 1.34( 21.23%)
    54. (0.00002) RY*( 5) O   1           s(  0.13%)p99.99( 17.12%)d99.99( 82.75%)
    55. (0.00001) RY*( 6) O   1           s(  0.01%)p 1.00(  2.79%)d34.84( 97.20%)
    56. (0.00001) RY*( 7) O   1           s(  0.07%)p76.09(  5.65%)d99.99( 94.28%)
    57. (0.00001) RY*( 8) O   1           s(  2.28%)p 5.62( 12.79%)d37.31( 84.94%)
    58. (0.00001) RY*( 9) O   1           s(  0.33%)p10.90(  3.63%)d99.99( 96.04%)
    59. (0.01078) RY*( 1) C   2           s(  0.35%)p99.99( 97.86%)d 5.15(  1.79%)
                                           -0.0000 -0.0203  0.0554 -0.0022  0.4438
                                           -0.0168  0.6074  0.0207  0.6419 -0.0539
                                           -0.0344 -0.0113  0.0594  0.1008
    60. (0.00310) RY*( 2) C   2           s( 53.49%)p 0.43( 22.80%)d 0.44( 23.71%)
                                            0.0000 -0.0125  0.7313 -0.0147  0.3859
                                           -0.0230 -0.0451 -0.0264 -0.2749 -0.3283
                                           -0.0948 -0.1856 -0.0287 -0.2916
    61. (0.00276) RY*( 3) C   2           s(  1.09%)p59.22( 64.79%)d31.18( 34.11%)
                                           -0.0000  0.0296  0.1003  0.0069 -0.0847
                                            0.0123 -0.5343  0.0026  0.5959  0.1279
                                           -0.0115 -0.5210 -0.1886 -0.1327
    62. (0.00151) RY*( 4) C   2           s(  2.22%)p 8.89( 19.78%)d35.07( 78.00%)
                                            0.0000 -0.0207  0.1477  0.0100 -0.0888
                                           -0.0183  0.3909 -0.0178 -0.1908  0.7522
                                            0.1244 -0.2584 -0.1451 -0.3329
    63. (0.00102) RY*( 5) C   2           s( 28.46%)p 1.46( 41.42%)d 1.06( 30.12%)
                                           -0.0000  0.0040  0.5335  0.0057 -0.5870
                                           -0.0015  0.0645 -0.0058  0.2557  0.0651
                                           -0.0524  0.2591  0.4746  0.0423
    64. (0.00065) RY*( 6) C   2           s(  9.16%)p 0.54(  4.96%)d 9.37( 85.88%)
                                           -0.0000 -0.0083  0.3026 -0.0028 -0.1945
                                           -0.0482  0.0728 -0.0015  0.0640 -0.0128
                                            0.0088  0.2902 -0.8112  0.3409
    65. (0.00045) RY*( 7) C   2           s(  3.00%)p14.36( 43.14%)d17.93( 53.86%)
                                           -0.0000  0.0111  0.1729  0.0041  0.5062
                                           -0.0036 -0.4170  0.0070  0.0340  0.5187
                                            0.0843  0.4279  0.1535  0.2363
    66. (0.00033) RY*( 8) C   2           s(  1.46%)p 0.43(  0.64%)d67.04( 97.90%)
                                            0.0000  0.0008  0.1208 -0.0162 -0.0099
                                            0.0118  0.0332  0.0070 -0.0685 -0.1160
                                            0.8706 -0.2650  0.1097  0.3541
    67. (0.00002) RY*( 9) C   2           s(  0.80%)p 6.22(  4.98%)d99.99( 94.21%)
    68. (0.00590) RY*( 1) C   3           s( 11.84%)p 6.96( 82.38%)d 0.49(  5.78%)
                                            0.0000 -0.0094  0.3439 -0.0210 -0.8081
                                           -0.0064 -0.3643  0.0076  0.1940  0.0881
                                           -0.1618 -0.1202  0.0565 -0.0790
    69. (0.00380) RY*( 2) C   3           s(  6.63%)p13.47( 89.35%)d 0.60(  4.01%)
                                           -0.0000  0.0104  0.2573  0.0100  0.4513
                                           -0.0011 -0.3757 -0.0180  0.7405 -0.0116
                                            0.0809  0.0554  0.1138 -0.1320
    70. (0.00304) RY*( 3) C   3           s(  5.00%)p18.78( 93.97%)d 0.20(  1.02%)
                                            0.0000  0.0028  0.2237  0.0149  0.2683
                                            0.0084 -0.7204  0.0142 -0.5901 -0.0652
                                           -0.0361  0.0140 -0.0220  0.0630
    71. (0.00148) RY*( 4) C   3           s( 74.70%)p 0.27( 20.20%)d 0.07(  5.10%)
                                           -0.0000 -0.0036  0.8643  0.0173  0.1050
                                            0.0106  0.4199 -0.0081 -0.1191 -0.0141
                                            0.1025 -0.0052 -0.0632  0.1903
    72. (0.00075) RY*( 5) C   3           s(  0.38%)p 0.51(  0.19%)d99.99( 99.43%)
                                           -0.0000 -0.0006  0.0617 -0.0057  0.0178
                                            0.0132  0.0232 -0.0042  0.0293  0.1132
                                           -0.4599  0.6264 -0.5665 -0.2381
    73. (0.00029) RY*( 6) C   3           s(  0.16%)p 7.06(  1.16%)d99.99( 98.67%)
                                           -0.0000 -0.0000  0.0405  0.0028  0.0014
                                           -0.0128  0.1012 -0.0050 -0.0340 -0.5384
                                           -0.4869  0.2900  0.6130  0.0049
    74. (0.00028) RY*( 7) C   3           s(  0.56%)p 8.63(  4.81%)d99.99( 94.63%)
                                            0.0000 -0.0018  0.0746  0.0057 -0.0889
                                            0.0015  0.0502  0.0235 -0.1926  0.1509
                                            0.4923  0.3812  0.3250 -0.6560
    75. (0.00016) RY*( 8) C   3           s(  0.67%)p11.21(  7.52%)d99.99( 91.81%)
                                            0.0000  0.0038  0.0818 -0.0094  0.2152
                                           -0.0026  0.1319  0.0034 -0.1070  0.2503
                                           -0.4755 -0.5543  0.0752 -0.5624
    76. (0.00003) RY*( 9) C   3           s(  0.09%)p 6.11(  0.52%)d99.99( 99.39%)
    77. (0.00600) RY*( 1) C   4           s(  0.20%)p99.99( 93.87%)d29.02(  5.92%)
                                            0.0000 -0.0228  0.0390  0.0090  0.3599
                                           -0.0032  0.0033 -0.0252 -0.8991  0.0997
                                            0.0755 -0.0063  0.0268 -0.2070
    78. (0.00250) RY*( 2) C   4           s(  3.46%)p27.19( 94.12%)d 0.70(  2.42%)
                                            0.0000  0.0182  0.1852 -0.0182  0.7721
                                           -0.0151  0.4945 -0.0044  0.3160  0.0354
                                           -0.1311 -0.0695  0.0265 -0.0147
    79. (0.00102) RY*( 3) C   4           s( 94.52%)p 0.04(  4.14%)d 0.01(  1.34%)
                                            0.0000 -0.0066  0.9722  0.0147 -0.1994
                                            0.0055 -0.0281 -0.0154 -0.0180  0.0788
                                            0.0461  0.0581  0.0323 -0.0257
    80. (0.00094) RY*( 4) C   4           s(  0.53%)p99.99( 91.47%)d15.24(  8.00%)
                                           -0.0000  0.0008  0.0725  0.0032  0.4504
                                            0.0017 -0.8251 -0.0007  0.1764 -0.0582
                                            0.1468 -0.1226  0.1871  0.0710
    81. (0.00067) RY*( 5) C   4           s(  0.03%)p99.99(  4.90%)d99.99( 95.07%)
                                           -0.0000  0.0002  0.0186  0.0067  0.0869
                                           -0.0083 -0.1991  0.0021  0.0410  0.3946
                                           -0.1766 -0.0117 -0.8738 -0.0139
    82. (0.00012) RY*( 6) C   4           s(  0.31%)p 9.67(  2.97%)d99.99( 96.73%)
                                           -0.0000 -0.0033  0.0553  0.0203 -0.0888
                                            0.0147 -0.0928  0.0065 -0.1117 -0.1445
                                           -0.8000 -0.5420  0.1119  0.0096
    83. (0.00004) RY*( 7) C   4           s(  0.82%)p 4.90(  4.01%)d99.99( 95.17%)
    84. (0.00001) RY*( 8) C   4           s(  0.16%)p14.00(  2.26%)d99.99( 97.58%)
    85. (0.00002) RY*( 9) C   4           s(  0.06%)p40.62(  2.33%)d99.99( 97.61%)
    86. (0.00550) RY*( 1) C   5           s(  0.08%)p99.99( 93.06%)d81.22(  6.86%)
                                           -0.0000  0.0282  0.0072  0.0211  0.5506
                                            0.0171  0.4768  0.0171  0.6317  0.0771
                                            0.2108  0.1278 -0.0157 -0.0402
    87. (0.00275) RY*( 2) C   5           s(  0.06%)p99.99( 98.49%)d24.66(  1.45%)
                                            0.0000  0.0029  0.0241 -0.0215  0.6180
                                           -0.0067  0.2484  0.0300 -0.7348 -0.0421
                                            0.0294  0.0438 -0.0342  0.0939
    88. (0.00089) RY*( 3) C   5           s( 87.65%)p 0.06(  5.41%)d 0.08(  6.93%)
                                            0.0000 -0.0032  0.9362 -0.0126 -0.1084
                                           -0.0063  0.2049 -0.0135  0.0033  0.1037
                                           -0.1499 -0.1507 -0.0556  0.1014
    89. (0.00078) RY*( 4) C   5           s(  7.09%)p 9.95( 70.50%)d 3.16( 22.42%)
                                            0.0000 -0.0011  0.2662  0.0021  0.4518
                                           -0.0118 -0.6914 -0.0009  0.1506 -0.1969
                                           -0.0967  0.1861  0.3735 -0.0432
    90. (0.00064) RY*( 5) C   5           s(  0.11%)p99.99( 18.38%)d99.99( 81.52%)
                                            0.0000 -0.0001  0.0327  0.0033 -0.2254
                                           -0.0058  0.3579  0.0005 -0.0694 -0.3183
                                           -0.3222  0.6642  0.3291 -0.2462
    91. (0.00013) RY*( 6) C   5           s(  0.01%)p99.99(  1.48%)d99.99( 98.51%)
                                           -0.0000 -0.0006  0.0105  0.0163 -0.0747
                                            0.0058 -0.0344 -0.0205  0.0854 -0.4222
                                            0.1316  0.2860 -0.2533  0.8023
    92. (0.00005) RY*( 7) C   5           s(  5.04%)p 0.95(  4.81%)d17.88( 90.15%)
    93. (0.00000) RY*( 8) C   5           s(  0.01%)p99.99(  5.58%)d99.99( 94.41%)
    94. (0.00000) RY*( 9) C   5           s(  0.04%)p57.41(  2.37%)d99.99( 97.59%)
    95. (0.00519) RY*( 1) C   6           s(  0.20%)p99.99( 92.41%)d36.17(  7.39%)
                                           -0.0000  0.0273  0.0360  0.0252  0.7925
                                            0.0135  0.4157 -0.0111 -0.3496  0.1020
                                           -0.1424 -0.1184  0.0883 -0.1462
    96. (0.00257) RY*( 2) C   6           s(  0.00%)p 1.00( 98.54%)d 0.01(  1.46%)
                                           -0.0000 -0.0001  0.0012  0.0085 -0.2183
                                            0.0128 -0.3441  0.0346 -0.9044  0.0456
                                            0.0808  0.0331  0.0047 -0.0697
    97. (0.00095) RY*( 3) C   6           s( 94.81%)p 0.00(  0.24%)d 0.05(  4.95%)
                                            0.0000 -0.0039  0.9737 -0.0169 -0.0064
                                           -0.0081  0.0422  0.0078 -0.0135  0.0112
                                            0.0991  0.0979 -0.0209  0.1719
    98. (0.00076) RY*( 4) C   6           s(  0.20%)p99.99( 89.31%)d52.00( 10.49%)
                                            0.0000 -0.0004  0.0449  0.0018  0.4928
                                           -0.0042 -0.7861  0.0012  0.1798 -0.1079
                                           -0.1209  0.2488  0.1003 -0.0816
    99. (0.00065) RY*( 5) C   6           s(  0.02%)p99.99(  4.49%)d99.99( 95.49%)
                                            0.0000 -0.0000  0.0143 -0.0064 -0.1084
                                            0.0094  0.1771 -0.0021 -0.0409  0.0318
                                           -0.4984  0.6599 -0.4403 -0.2759
   100. (0.00014) RY*( 6) C   6           s(  0.00%)p 1.00(  1.51%)d65.25( 98.49%)
                                            0.0000 -0.0000  0.0027 -0.0061  0.0290
                                           -0.0093  0.0389 -0.0247  0.1096  0.3790
                                            0.6637  0.2700  0.0374 -0.5715
   101. (0.00005) RY*( 7) C   6           s(  4.80%)p 1.08(  5.20%)d18.75( 90.00%)
   102. (0.00000) RY*( 8) C   6           s(  0.01%)p99.99(  5.11%)d99.99( 94.87%)
   103. (0.00000) RY*( 9) C   6           s(  0.04%)p74.53(  3.26%)d99.99( 96.70%)
   104. (0.00541) RY*( 1) C   7           s(  0.08%)p99.99( 92.86%)d84.93(  7.05%)
                                           -0.0000  0.0284 -0.0051  0.0085  0.1703
                                           -0.0011 -0.1003 -0.0312 -0.9426 -0.0982
                                           -0.0962  0.0075 -0.0292  0.2252
   105. (0.00274) RY*( 2) C   7           s(  0.04%)p99.99( 98.51%)d39.22(  1.46%)
                                            0.0000  0.0022  0.0191 -0.0301  0.8226
                                           -0.0205  0.5460 -0.0070  0.0944 -0.0070
                                            0.0851  0.0645 -0.0350  0.0433
   106. (0.00087) RY*( 3) C   7           s( 93.03%)p 0.01(  1.04%)d 0.06(  5.93%)
                                            0.0000 -0.0029  0.9645 -0.0023 -0.0470
                                            0.0031  0.0505  0.0190 -0.0725  0.2100
                                            0.0493  0.0170 -0.0167 -0.1105
   107. (0.00071) RY*( 4) C   7           s(  1.37%)p45.54( 62.22%)d26.66( 36.42%)
                                            0.0000 -0.0006  0.1169 -0.0012  0.4201
                                            0.0013 -0.6530  0.0019  0.1387 -0.2468
                                            0.0482  0.1590  0.5227 -0.0495
   108. (0.00065) RY*( 5) C   7           s(  0.08%)p99.99( 31.20%)d99.99( 68.72%)
                                            0.0000 -0.0001  0.0282 -0.0065 -0.2897
                                            0.0099  0.4665 -0.0016 -0.1016 -0.2906
                                            0.2431 -0.1263  0.7223  0.0770
   109. (0.00014) RY*( 6) C   7           s(  0.02%)p89.48(  1.48%)d99.99( 98.51%)
                                            0.0000 -0.0000  0.0128 -0.0224  0.1018
                                           -0.0144  0.0592 -0.0034  0.0133  0.0650
                                           -0.7700 -0.5254  0.2238 -0.2485
   110. (0.00005) RY*( 7) C   7           s(  5.43%)p 0.91(  4.96%)d16.51( 89.61%)
   111. (0.00000) RY*( 8) C   7           s(  0.01%)p 1.00(  5.50%)d17.18( 94.49%)
   112. (0.00000) RY*( 9) C   7           s(  0.05%)p46.29(  2.30%)d99.99( 97.65%)
   113. (0.00659) RY*( 1) C   8           s(  2.44%)p38.15( 92.96%)d 1.89(  4.60%)
                                            0.0000 -0.0174  0.1551  0.0168  0.7435
                                            0.0128  0.5637  0.0171  0.2415 -0.0462
                                           -0.1716 -0.1136  0.0361  0.0146
   114. (0.00363) RY*( 2) C   8           s(  9.09%)p 9.72( 88.39%)d 0.28(  2.52%)
                                            0.0000  0.0219  0.3007 -0.0158  0.2471
                                           -0.0068  0.0144  0.0126 -0.9068  0.0818
                                            0.0777  0.0186  0.0447 -0.1005
   115. (0.00107) RY*( 3) C   8           s( 83.42%)p 0.18( 14.73%)d 0.02(  1.84%)
                                            0.0000 -0.0082  0.9133  0.0179 -0.3195
                                            0.0154  0.0712 -0.0021  0.1990 -0.0108
                                           -0.0158 -0.0164  0.0035  0.1333
   116. (0.00090) RY*( 4) C   8           s(  4.09%)p21.08( 86.13%)d 2.39(  9.79%)
                                            0.0000 -0.0013  0.2021  0.0061  0.4807
                                           -0.0001 -0.7729  0.0006  0.1813 -0.0506
                                           -0.1704  0.2425  0.0055 -0.0863
   117. (0.00061) RY*( 5) C   8           s(  0.06%)p99.99(  6.09%)d99.99( 93.85%)
                                            0.0000 -0.0000  0.0246 -0.0048  0.1371
                                            0.0093 -0.2015 -0.0019  0.0373  0.4165
                                            0.2225 -0.6335 -0.5208  0.2072
   118. (0.00012) RY*( 6) C   8           s(  0.54%)p 5.41(  2.91%)d99.99( 96.56%)
                                           -0.0000 -0.0038  0.0732  0.0145 -0.0521
                                            0.0052  0.0304 -0.0216  0.1572  0.4163
                                            0.1007 -0.1295  0.1824 -0.8556
   119. (0.00007) RY*( 7) C   8           s(  0.29%)p13.09(  3.83%)d99.99( 95.88%)
   120. (0.00002) RY*( 8) C   8           s(  0.03%)p99.99(  3.26%)d99.99( 96.71%)
   121. (0.00001) RY*( 9) C   8           s(  0.13%)p13.92(  1.78%)d99.99( 98.09%)
   122. (0.00579) RY*( 1) C   9           s( 12.12%)p 6.85( 82.98%)d 0.40(  4.90%)
                                            0.0000 -0.0028  0.3481  0.0175  0.5342
                                           -0.0003 -0.7336  0.0069  0.0768 -0.1125
                                            0.0839 -0.0996  0.1392  0.0045
   123. (0.00482) RY*( 2) C   9           s(  1.84%)p50.95( 93.98%)d 2.26(  4.18%)
                                           -0.0000  0.0102  0.1354 -0.0173 -0.7904
                                            0.0205 -0.5508  0.0028 -0.1047  0.1664
                                           -0.0367  0.0876  0.0712  0.0001
   124. (0.00323) RY*( 3) C   9           s( 22.77%)p 3.16( 72.05%)d 0.23(  5.18%)
                                           -0.0000  0.0025  0.4772 -0.0143 -0.1527
                                           -0.0067  0.1968 -0.0000  0.8113 -0.0308
                                           -0.1418  0.0310  0.0715 -0.1569
   125. (0.00129) RY*( 4) C   9           s( 61.27%)p 0.46( 28.34%)d 0.17( 10.39%)
                                           -0.0000 -0.0049  0.7827 -0.0130  0.0069
                                            0.0055  0.2819 -0.0032 -0.4513  0.1092
                                            0.1051  0.0664 -0.1813  0.2090
   126. (0.00073) RY*( 5) C   9           s(  0.48%)p 5.48(  2.61%)d99.99( 96.91%)
                                            0.0000 -0.0015  0.0690 -0.0058  0.0528
                                           -0.0026  0.0385  0.0102 -0.1474  0.4893
                                           -0.1449 -0.5627  0.0101 -0.6261
   127. (0.00026) RY*( 6) C   9           s(  0.28%)p25.75(  7.20%)d99.99( 92.53%)
                                            0.0000 -0.0038  0.0527 -0.0053  0.1455
                                            0.0013  0.0057  0.0137 -0.2248 -0.0340
                                           -0.5533  0.6365  0.2381 -0.3952
   128. (0.00022) RY*( 7) C   9           s(  0.11%)p39.22(  4.33%)d99.99( 95.56%)
                                            0.0000  0.0006  0.0332 -0.0026 -0.0355
                                           -0.0202  0.1871 -0.0021 -0.0814  0.0734
                                            0.2585 -0.0751  0.9302  0.1115
   129. (0.00015) RY*( 8) C   9           s(  1.04%)p 7.54(  7.87%)d87.21( 91.08%)
                                            0.0000  0.0033  0.1021  0.0099 -0.1873
                                            0.0044  0.0537  0.0098 -0.2014 -0.7923
                                           -0.2794 -0.4286  0.0811 -0.1218
   130. (0.00003) RY*( 9) C   9           s(  0.12%)p 6.12(  0.76%)d99.99( 99.12%)
   131. (0.00559) RY*( 1) C  10           s(  0.14%)p99.99( 93.86%)d43.40(  6.00%)
                                            0.0000 -0.0220  0.0299 -0.0222 -0.7288
                                           -0.0085 -0.3696 -0.0139 -0.5197 -0.1886
                                           -0.0983 -0.0775 -0.0839 -0.0415
   132. (0.00258) RY*( 2) C  10           s(  7.50%)p12.02( 90.21%)d 0.31(  2.29%)
                                            0.0000  0.0175  0.2734  0.0063 -0.4188
                                           -0.0192  0.8522 -0.0003 -0.0062 -0.0514
                                            0.0638 -0.0524  0.1142 -0.0200
   133. (0.00103) RY*( 3) C  10           s( 91.12%)p 0.08(  7.12%)d 0.02(  1.75%)
                                            0.0000 -0.0080  0.9545 -0.0198  0.1485
                                            0.0040 -0.2181 -0.0104  0.0328 -0.0185
                                           -0.0066  0.0127 -0.1167 -0.0581
   134. (0.00086) RY*( 4) C  10           s(  0.00%)p 1.00( 87.08%)d 0.15( 12.92%)
                                            0.0000  0.0002  0.0057 -0.0036 -0.4512
                                           -0.0002 -0.2146  0.0035  0.7881 -0.1489
                                           -0.0801  0.2810  0.1013  0.1068
   135. (0.00064) RY*( 5) C  10           s(  0.08%)p99.99(  9.43%)d99.99( 90.49%)
                                           -0.0000 -0.0002  0.0282 -0.0046  0.1510
                                           -0.0022  0.0646  0.0084 -0.2592 -0.2053
                                           -0.4365  0.6833  0.4307 -0.1409
   136. (0.00012) RY*( 6) C  10           s(  0.62%)p 5.27(  3.28%)d99.99( 96.10%)
                                           -0.0000 -0.0031  0.0788 -0.0116  0.0120
                                            0.0231 -0.1756  0.0002 -0.0338 -0.0403
                                            0.3100 -0.3235  0.8565  0.1579
   137. (0.00006) RY*( 7) C  10           s(  0.41%)p10.96(  4.53%)d99.99( 95.06%)
   138. (0.00002) RY*( 8) C  10           s(  0.07%)p24.71(  1.63%)d99.99( 98.31%)
   139. (0.00002) RY*( 9) C  10           s(  0.14%)p21.06(  2.95%)d99.99( 96.91%)
   140. (0.00545) RY*( 1) C  11           s(  0.08%)p99.99( 92.95%)d85.48(  6.97%)
                                           -0.0000  0.0280 -0.0054 -0.0049 -0.0449
                                            0.0313  0.9379  0.0056  0.2164 -0.0333
                                           -0.0894  0.0622 -0.2305 -0.0597
   141. (0.00275) RY*( 2) C  11           s(  0.24%)p99.99( 98.29%)d 6.09(  1.47%)
                                            0.0000  0.0023  0.0490  0.0330 -0.8762
                                            0.0006  0.0597  0.0172 -0.4586  0.1016
                                            0.0124  0.0573 -0.0259  0.0154
   142. (0.00086) RY*( 3) C  11           s( 92.29%)p 0.03(  2.58%)d 0.06(  5.13%)
                                            0.0000 -0.0032  0.9607  0.0003  0.1028
                                           -0.0187  0.0818 -0.0055 -0.0906 -0.0029
                                            0.1884 -0.0408  0.1187 -0.0000
   143. (0.00078) RY*( 4) C  11           s(  2.18%)p25.28( 55.02%)d19.66( 42.80%)
                                            0.0000 -0.0004  0.1475  0.0011 -0.3387
                                           -0.0020 -0.1539 -0.0029  0.6417  0.0535
                                           -0.3489  0.2221  0.3257 -0.3847
   144. (0.00065) RY*( 5) C  11           s(  0.18%)p99.99( 36.69%)d99.99( 63.13%)
                                            0.0000 -0.0001  0.0426 -0.0054 -0.2779
                                           -0.0033 -0.1311  0.0098  0.5219 -0.2160
                                            0.4117  0.0465 -0.2588  0.5882
   145. (0.00014) RY*( 6) C  11           s(  0.00%)p 1.00(  1.51%)d65.34( 98.49%)
                                            0.0000  0.0005  0.0001  0.0238 -0.1107
                                           -0.0007  0.0062  0.0121 -0.0455 -0.8566
                                           -0.1368 -0.4472  0.0989 -0.1505
   146. (0.00005) RY*( 7) C  11           s(  5.07%)p 0.95(  4.79%)d17.79( 90.14%)
   147. (0.00000) RY*( 8) C  11           s(  0.04%)p77.37(  2.84%)d99.99( 97.12%)
   148. (0.00000) RY*( 9) C  11           s(  0.02%)p99.99(  5.39%)d99.99( 94.59%)
   149. (0.00518) RY*( 1) C  12           s(  0.19%)p99.99( 92.37%)d39.10(  7.44%)
                                           -0.0000  0.0271  0.0342 -0.0248 -0.7831
                                            0.0149  0.4746 -0.0092 -0.2904 -0.1960
                                            0.0506 -0.1219  0.1303 -0.0399
   150. (0.00259) RY*( 2) C  12           s(  0.01%)p 1.00( 98.51%)d 0.02(  1.48%)
                                           -0.0000 -0.0004  0.0072 -0.0135  0.3526
                                           -0.0321  0.8319 -0.0156  0.4090  0.0618
                                            0.0539  0.0080  0.0857  0.0264
   151. (0.00095) RY*( 3) C  12           s( 94.69%)p 0.01(  0.56%)d 0.05(  4.75%)
                                            0.0000 -0.0039  0.9731  0.0170  0.0131
                                           -0.0095  0.0186  0.0058 -0.0682  0.1325
                                            0.0485  0.1134 -0.1154 -0.0371
   152. (0.00078) RY*( 4) C  12           s(  0.48%)p99.99( 92.26%)d15.22(  7.27%)
                                            0.0000 -0.0003  0.0691 -0.0018 -0.4411
                                           -0.0021 -0.2193  0.0061  0.8246 -0.0543
                                           -0.1193  0.2037  0.1107 -0.0412
   153. (0.00065) RY*( 5) C  12           s(  0.00%)p 1.00(  1.32%)d74.55( 98.68%)
                                            0.0000  0.0000  0.0018  0.0051  0.0512
                                            0.0026  0.0252 -0.0095 -0.0993 -0.4576
                                            0.1337  0.6121  0.0166  0.6201
   154. (0.00014) RY*( 6) C  12           s(  0.01%)p 1.00(  1.53%)d64.28( 98.46%)
                                           -0.0000 -0.0001  0.0079 -0.0097  0.0452
                                           -0.0228  0.1004 -0.0111  0.0495 -0.5096
                                           -0.4389 -0.0538 -0.6967 -0.2098
   155. (0.00005) RY*( 7) C  12           s(  4.66%)p 1.12(  5.21%)d19.36( 90.14%)
   156. (0.00000) RY*( 8) C  12           s(  0.02%)p99.99(  4.63%)d99.99( 95.34%)
   157. (0.00000) RY*( 9) C  12           s(  0.04%)p99.99(  3.68%)d99.99( 96.29%)
   158. (0.00540) RY*( 1) C  13           s(  0.08%)p99.99( 92.88%)d88.17(  7.04%)
                                           -0.0000  0.0283  0.0004 -0.0234 -0.6791
                                           -0.0139 -0.4829 -0.0161 -0.4832  0.2006
                                            0.1140  0.0859  0.0921  0.0360
   159. (0.00266) RY*( 2) C  13           s(  0.00%)p 1.00( 98.59%)d 0.01(  1.40%)
                                           -0.0000 -0.0023  0.0056 -0.0180  0.5366
                                            0.0325 -0.8316 -0.0010  0.0716 -0.0491
                                            0.0297 -0.0520  0.0895  0.0050
   160. (0.00089) RY*( 3) C  13           s( 94.10%)p 0.00(  0.45%)d 0.06(  5.45%)
                                            0.0000 -0.0030  0.9700  0.0124 -0.0232
                                            0.0116 -0.0143  0.0091 -0.0582 -0.1677
                                            0.0115 -0.0391 -0.1224 -0.0989
   161. (0.00074) RY*( 4) C  13           s(  0.08%)p99.99( 89.42%)d99.99( 10.51%)
                                            0.0000 -0.0001  0.0276 -0.0013 -0.4331
                                           -0.0008 -0.2085  0.0038  0.8143  0.1415
                                            0.0089 -0.2377 -0.0483 -0.1617
   162. (0.00068) RY*( 5) C  13           s(  0.16%)p28.78(  4.72%)d99.99( 95.12%)
                                            0.0000 -0.0001  0.0405 -0.0049 -0.1017
                                           -0.0022 -0.0497  0.0105  0.1850 -0.2434
                                           -0.4407  0.7064  0.4273 -0.1275
   163. (0.00014) RY*( 6) C  13           s(  0.02%)p71.80(  1.45%)d99.99( 98.53%)
                                            0.0000 -0.0000  0.0142  0.0145 -0.0659
                                           -0.0222  0.0964  0.0020 -0.0111 -0.3809
                                            0.3079 -0.3966  0.7661  0.0367
   164. (0.00004) RY*( 7) C  13           s(  5.60%)p 0.89(  4.99%)d15.98( 89.42%)
   165. (0.00000) RY*( 8) C  13           s(  0.05%)p58.63(  2.69%)d99.99( 97.26%)
   166. (0.00000) RY*( 9) C  13           s(  0.01%)p99.99(  4.88%)d99.99( 95.11%)
   167. (0.00622) RY*( 1) C  14           s(  0.70%)p99.99( 94.53%)d 6.80(  4.77%)
                                            0.0000 -0.0210  0.0810 -0.0027 -0.3770
                                            0.0247  0.8915  0.0052  0.0878  0.0088
                                            0.0806 -0.0584  0.1898  0.0405
   168. (0.00309) RY*( 2) C  14           s(  3.22%)p29.29( 94.42%)d 0.73(  2.36%)
                                            0.0000  0.0188  0.1786  0.0209 -0.8036
                                           -0.0074 -0.2938  0.0111 -0.4598 -0.1265
                                           -0.0182 -0.0342 -0.0645 -0.0438
   169. (0.00126) RY*( 3) C  14           s(  1.38%)p69.60( 96.11%)d 1.81(  2.50%)
                                            0.0000  0.0001  0.1175 -0.0026 -0.3801
                                            0.0018 -0.2577 -0.0015  0.8662  0.0907
                                            0.0141 -0.0913 -0.0146 -0.0898
   170. (0.00093) RY*( 4) C  14           s( 90.97%)p 0.05(  4.91%)d 0.05(  4.12%)
                                            0.0000 -0.0057  0.9537 -0.0134  0.2181
                                            0.0180 -0.0148  0.0022 -0.0284  0.0146
                                            0.1745  0.0397  0.0235  0.0918
   171. (0.00063) RY*( 5) C  14           s(  1.80%)p 0.29(  0.53%)d54.25( 97.67%)
                                            0.0000 -0.0008  0.1342  0.0031  0.0415
                                            0.0047  0.0095 -0.0084 -0.0580  0.1826
                                           -0.5335  0.1321  0.4120 -0.6867
   172. (0.00012) RY*( 6) C  14           s(  0.36%)p 6.15(  2.22%)d99.99( 97.42%)
                                           -0.0000 -0.0025  0.0600 -0.0236  0.1139
                                            0.0006  0.0379 -0.0123  0.0841 -0.8426
                                           -0.2153 -0.4486  0.0033 -0.1290
   173. (0.00007) RY*( 7) C  14           s(  1.32%)p 3.46(  4.57%)d71.31( 94.11%)
   174. (0.00001) RY*( 8) C  14           s(  0.22%)p 4.35(  0.97%)d99.99( 98.81%)
   175. (0.00002) RY*( 9) C  14           s(  0.11%)p16.52(  1.82%)d99.99( 98.07%)
   176. (0.00187) RY*( 1) H  15           s( 74.13%)p 0.35( 25.87%)
                                            0.0108  0.8609  0.1489  0.3927 -0.2869
   177. (0.00154) RY*( 2) H  15           s( 11.91%)p 7.39( 88.09%)
                                            0.0088  0.3451 -0.2856  0.0047  0.8940
   178. (0.00089) RY*( 3) H  15           s( 11.05%)p 8.05( 88.95%)
                                            0.0070  0.3324 -0.5008 -0.7468 -0.2845
   179. (0.00002) RY*( 4) H  15           s(  3.30%)p29.27( 96.70%)
   180. (0.00286) RY*( 1) H  16           s( 99.45%)p 0.01(  0.55%)
                                            0.0073  0.9972 -0.0668  0.0046 -0.0316
   181. (0.00022) RY*( 2) H  16           s(  0.43%)p99.99( 99.57%)
                                            0.0024  0.0652  0.9962  0.0417 -0.0409
   182. (0.00010) RY*( 3) H  16           s(  0.07%)p99.99( 99.93%)
   183. (0.00003) RY*( 4) H  16           s(  0.13%)p99.99( 99.87%)
   184. (0.00190) RY*( 1) H  17           s( 99.31%)p 0.01(  0.69%)
                                            0.0048  0.9965  0.0400  0.0046 -0.0727
   185. (0.00019) RY*( 2) H  17           s(  0.00%)p 1.00(100.00%)
                                           -0.0001  0.0058 -0.5421  0.8236 -0.1665
   186. (0.00009) RY*( 3) H  17           s(  0.05%)p99.99( 99.95%)
   187. (0.00006) RY*( 4) H  17           s(  0.73%)p99.99( 99.27%)
   188. (0.00164) RY*( 1) H  18           s( 99.20%)p 0.01(  0.80%)
                                            0.0046  0.9960 -0.0545 -0.0465 -0.0538
   189. (0.00018) RY*( 2) H  18           s(  0.00%)p 1.00(100.00%)
                                            0.0002  0.0002 -0.5196  0.8328 -0.1907
   190. (0.00009) RY*( 3) H  18           s(  0.00%)p 1.00(100.00%)
   191. (0.00006) RY*( 4) H  18           s(  0.89%)p99.99( 99.11%)
   192. (0.00162) RY*( 1) H  19           s( 99.23%)p 0.01(  0.77%)
                                            0.0045  0.9961 -0.0732 -0.0354  0.0328
   193. (0.00018) RY*( 2) H  19           s(  0.00%)p 1.00(100.00%)
                                            0.0001  0.0024  0.5211 -0.8320  0.1905
   194. (0.00008) RY*( 3) H  19           s(  0.00%)p 1.00(100.00%)
   195. (0.00006) RY*( 4) H  19           s(  0.86%)p99.99( 99.14%)
   196. (0.00164) RY*( 1) H  20           s( 99.19%)p 0.01(  0.81%)
                                            0.0047  0.9960 -0.0272  0.0069  0.0852
   197. (0.00017) RY*( 2) H  20           s(  0.00%)p 1.00(100.00%)
                                            0.0002  0.0039  0.5188 -0.8342  0.1871
   198. (0.00009) RY*( 3) H  20           s(  0.00%)p 1.00(100.00%)
   199. (0.00006) RY*( 4) H  20           s(  0.89%)p99.99( 99.11%)
   200. (0.00309) RY*( 1) H  21           s( 99.67%)p 0.00(  0.33%)
                                            0.0047  0.9983  0.0251  0.0516  0.0001
   201. (0.00018) RY*( 2) H  21           s(  0.09%)p99.99( 99.91%)
                                            0.0005  0.0299  0.5156 -0.8318  0.2035
   202. (0.00009) RY*( 3) H  21           s(  0.11%)p99.99( 99.89%)
   203. (0.00007) RY*( 4) H  21           s(  0.22%)p99.99( 99.78%)
   204. (0.00191) RY*( 1) H  22           s( 99.18%)p 0.01(  0.82%)
                                            0.0045  0.9959 -0.0769  0.0010 -0.0472
   205. (0.00019) RY*( 2) H  22           s(  0.00%)p 1.00(100.00%)
                                            0.0018  0.0015 -0.5019 -0.1838  0.8451
   206. (0.00009) RY*( 3) H  22           s(  0.33%)p99.99( 99.67%)
   207. (0.00007) RY*( 4) H  22           s(  0.58%)p99.99( 99.42%)
   208. (0.00165) RY*( 1) H  23           s( 99.17%)p 0.01(  0.83%)
                                            0.0046  0.9958  0.0124 -0.0889 -0.0169
   209. (0.00018) RY*( 2) H  23           s(  0.00%)p 1.00(100.00%)
                                           -0.0001  0.0005 -0.4478 -0.2217  0.8662
   210. (0.00009) RY*( 3) H  23           s(  0.00%)p 1.00(100.00%)
   211. (0.00006) RY*( 4) H  23           s(  0.92%)p99.99( 99.08%)
   212. (0.00163) RY*( 1) H  24           s( 99.20%)p 0.01(  0.80%)
                                            0.0046  0.9960  0.0726 -0.0458  0.0253
   213. (0.00019) RY*( 2) H  24           s(  0.00%)p 1.00(100.00%)
                                            0.0001  0.0008 -0.4535 -0.2269  0.8619
   214. (0.00008) RY*( 3) H  24           s(  0.00%)p 1.00(100.00%)
   215. (0.00006) RY*( 4) H  24           s(  0.89%)p99.99( 99.11%)
   216. (0.00166) RY*( 1) H  25           s( 99.15%)p 0.01(  0.85%)
                                            0.0047  0.9957  0.0685  0.0393  0.0474
   217. (0.00018) RY*( 2) H  25           s(  0.00%)p 1.00(100.00%)
                                            0.0000  0.0008  0.4548  0.2256 -0.8616
   218. (0.00009) RY*( 3) H  25           s(  0.00%)p 1.00(100.00%)
   219. (0.00006) RY*( 4) H  25           s(  0.94%)p99.99( 99.06%)
   220. (0.00242) RY*( 1) H  26           s( 99.01%)p 0.01(  0.99%)
                                            0.0059  0.9950 -0.0743  0.0660 -0.0080
   221. (0.00016) RY*( 2) H  26           s(  0.03%)p99.99( 99.97%)
                                           -0.0002  0.0166  0.5021  0.2129 -0.8380
   222. (0.00010) RY*( 3) H  26           s(  0.68%)p99.99( 99.32%)
   223. (0.00007) RY*( 4) H  26           s(  0.39%)p99.99( 99.61%)
   224. (0.02255) BD*( 1) O   1 - C   2  
                ( 32.48%)   0.5699* O   1 s( 33.21%)p 2.01( 66.73%)d 0.00(  0.07%)
                                           -0.0001  0.5762 -0.0009 -0.0633  0.0051
                                           -0.7733  0.0009 -0.2556 -0.0011  0.0107
                                            0.0068  0.0144 -0.0146 -0.0101
                ( 67.52%)  -0.8217* C   2 s( 19.89%)p 4.01( 79.83%)d 0.01(  0.27%)
                                           -0.0001  0.4445  0.0367  0.0391  0.0091
                                            0.8580  0.0374  0.2432 -0.0086  0.0026
                                            0.0006  0.0251 -0.0412 -0.0194
   225. (0.00682) BD*( 1) O   1 - H  15  
                ( 26.46%)   0.5144* O   1 s( 20.12%)p 3.97( 79.80%)d 0.00(  0.08%)
                                           -0.0002 -0.4482 -0.0179  0.7552  0.0174
                                           -0.4481 -0.0343  0.1595 -0.0037  0.0096
                                           -0.0130  0.0033 -0.0209  0.0102
                ( 73.54%)  -0.8575* H  15 s( 99.60%)p 0.00(  0.40%)
                                           -0.9980  0.0042 -0.0539  0.0321 -0.0091
   226. (0.04213) BD*( 1) C   2 - C   3  
                ( 51.03%)   0.7144* C   2 s( 28.95%)p 2.45( 71.00%)d 0.00(  0.05%)
                                            0.0003  0.5381 -0.0046 -0.7120 -0.0057
                                           -0.3323  0.0118  0.3038 -0.0102  0.0130
                                           -0.0112 -0.0072  0.0101 -0.0072
                ( 48.97%)  -0.6998* C   3 s( 30.87%)p 2.24( 69.10%)d 0.00(  0.04%)
                                            0.0002  0.5554 -0.0121  0.6895 -0.0303
                                            0.3569 -0.0003 -0.2953 -0.0017  0.0134
                                           -0.0100 -0.0042  0.0086 -0.0046
   227. (0.03978) BD*( 1) C   2 - C   9  
                ( 50.24%)   0.7088* C   2 s( 28.60%)p 2.49( 71.35%)d 0.00(  0.05%)
                                            0.0002  0.5348  0.0028  0.7003  0.0063
                                           -0.3862  0.0133  0.2710 -0.0173 -0.0141
                                            0.0107 -0.0074  0.0089 -0.0063
                ( 49.76%)  -0.7054* C   9 s( 30.58%)p 2.27( 69.38%)d 0.00(  0.04%)
                                            0.0003  0.5529 -0.0081 -0.6783  0.0274
                                            0.4091 -0.0000 -0.2561 -0.0013 -0.0137
                                            0.0098 -0.0037  0.0064 -0.0087
   228. (0.03568) BD*( 1) C   2 - H  16  
                ( 39.20%)   0.6261* C   2 s( 22.50%)p 3.44( 77.45%)d 0.00(  0.05%)
                                           -0.0004  0.4741 -0.0143 -0.0191  0.0111
                                            0.0046  0.0220 -0.8794  0.0126 -0.0006
                                            0.0005  0.0034  0.0018  0.0216
                ( 60.80%)  -0.7798* H  16 s( 99.91%)p 0.00(  0.09%)
                                            0.9995 -0.0065 -0.0007 -0.0009  0.0293
   229. (0.02562) BD*( 1) C   3 - C   4  
                ( 49.16%)   0.7012* C   3 s( 35.02%)p 1.85( 64.94%)d 0.00(  0.04%)
                                            0.0001 -0.5917 -0.0092  0.4797 -0.0012
                                            0.4088  0.0025  0.5017  0.0218 -0.0115
                                           -0.0116 -0.0108 -0.0024 -0.0013
                ( 50.84%)  -0.7130* C   4 s( 36.06%)p 1.77( 63.89%)d 0.00(  0.04%)
                                           -0.0001 -0.6005 -0.0017 -0.5045 -0.0131
                                           -0.4116 -0.0071 -0.4630  0.0174 -0.0122
                                           -0.0125 -0.0113 -0.0030 -0.0024
   230. (0.34922) BD*( 2) C   3 - C   4  
                ( 49.91%)   0.7065* C   3 s(  0.00%)p 1.00( 99.96%)d 0.00(  0.04%)
                                            0.0000 -0.0024  0.0014  0.5147 -0.0039
                                           -0.8366  0.0018  0.1866  0.0024  0.0079
                                           -0.0059  0.0018 -0.0171 -0.0005
                ( 50.09%)  -0.7077* C   4 s(  0.00%)p 1.00( 99.96%)d 0.00(  0.04%)
                                            0.0000 -0.0030 -0.0009  0.5191 -0.0053
                                           -0.8351  0.0039  0.1808  0.0009 -0.0007
                                            0.0104 -0.0143  0.0087  0.0058
   231. (0.02781) BD*( 1) C   3 - C   8  
                ( 49.10%)   0.7007* C   3 s( 34.08%)p 1.93( 65.88%)d 0.00(  0.04%)
                                            0.0001 -0.5837 -0.0064  0.1682 -0.0064
                                           -0.0713 -0.0088 -0.7906 -0.0154 -0.0012
                                            0.0078 -0.0029 -0.0010 -0.0181
                ( 50.90%)  -0.7135* C   8 s( 35.49%)p 1.82( 64.47%)d 0.00(  0.05%)
                                           -0.0001 -0.5957 -0.0017 -0.1961 -0.0164
                                            0.0510 -0.0118  0.7767 -0.0033 -0.0013
                                            0.0071 -0.0037 -0.0014 -0.0197
   232. (0.01718) BD*( 1) C   4 - C   5  
                ( 49.62%)   0.7044* C   4 s( 35.77%)p 1.79( 64.18%)d 0.00(  0.04%)
                                           -0.0000 -0.5979 -0.0151  0.6645  0.0172
                                            0.3576  0.0185 -0.2660  0.0325 -0.0132
                                            0.0116  0.0054 -0.0089  0.0045
                ( 50.38%)  -0.7098* C   5 s( 35.72%)p 1.80( 64.24%)d 0.00(  0.04%)
                                           -0.0000 -0.5976 -0.0079 -0.6535  0.0011
                                           -0.3375  0.0091  0.3159  0.0391 -0.0145
                                            0.0098  0.0045 -0.0093  0.0060
   233. (0.01595) BD*( 1) C   4 - H  17  
                ( 38.72%)   0.6223* C   4 s( 28.07%)p 2.56( 71.90%)d 0.00(  0.03%)
                                           -0.0004  0.5296 -0.0134  0.1823 -0.0101
                                           -0.0672 -0.0042 -0.8253  0.0028  0.0004
                                           -0.0066  0.0025  0.0012  0.0165
                ( 61.28%)  -0.7828* H  17 s( 99.91%)p 0.00(  0.09%)
                                            0.9995 -0.0025 -0.0057  0.0023  0.0293
   234. (0.01764) BD*( 1) C   5 - C   6  
                ( 49.91%)   0.7065* C   5 s( 35.83%)p 1.79( 64.13%)d 0.00(  0.04%)
                                           -0.0000 -0.5985 -0.0087  0.1971  0.0348
                                           -0.0461  0.0203 -0.7737 -0.0058 -0.0007
                                            0.0065 -0.0040 -0.0011 -0.0194
                ( 50.09%)  -0.7077* C   6 s( 35.77%)p 1.79( 64.19%)d 0.00(  0.04%)
                                           -0.0000 -0.5980 -0.0085 -0.1528  0.0292
                                            0.0818  0.0219  0.7812  0.0164 -0.0009
                                            0.0089 -0.0024 -0.0017 -0.0189
   235. (0.32399) BD*( 2) C   5 - C   6  
                ( 50.11%)   0.7079* C   5 s(  0.00%)p 1.00( 99.96%)d 0.00(  0.04%)
                                            0.0000  0.0006 -0.0003 -0.5198  0.0062
                                            0.8342 -0.0101 -0.1827  0.0019  0.0002
                                           -0.0108  0.0146 -0.0087 -0.0063
                ( 49.89%)  -0.7064* C   6 s(  0.00%)p 1.00( 99.96%)d 0.00(  0.04%)
                                            0.0000  0.0002 -0.0005 -0.5203  0.0060
                                            0.8325 -0.0102 -0.1888  0.0021  0.0083
                                            0.0060 -0.0144 -0.0104  0.0052
   236. (0.01419) BD*( 1) C   5 - H  18  
                ( 38.68%)   0.6219* C   5 s( 28.36%)p 2.53( 71.61%)d 0.00(  0.03%)
                                            0.0003 -0.5323  0.0137  0.5123 -0.0048
                                            0.4326 -0.0039  0.5161 -0.0055 -0.0100
                                           -0.0108 -0.0096 -0.0021 -0.0017
                ( 61.32%)  -0.7831* H  18 s( 99.91%)p 0.00(  0.09%)
                                           -0.9995  0.0019 -0.0185 -0.0155 -0.0182
   237. (0.01792) BD*( 1) C   6 - C   7  
                ( 50.02%)   0.7072* C   6 s( 35.66%)p 1.80( 64.30%)d 0.00(  0.04%)
                                            0.0000  0.5971  0.0079  0.4684 -0.0165
                                            0.4073 -0.0021  0.5060  0.0364  0.0130
                                            0.0122  0.0109  0.0028  0.0006
                ( 49.98%)  -0.7070* C   7 s( 35.64%)p 1.80( 64.32%)d 0.00(  0.04%)
                                            0.0000  0.5969  0.0090 -0.5032 -0.0302
                                           -0.4175 -0.0138 -0.4626  0.0234  0.0115
                                            0.0126  0.0116  0.0021  0.0030
   238. (0.01429) BD*( 1) C   6 - H  19  
                ( 38.70%)   0.6221* C   6 s( 28.48%)p 2.51( 71.49%)d 0.00(  0.03%)
                                           -0.0003  0.5335 -0.0134 -0.6967  0.0065
                                           -0.3652  0.0033  0.3099 -0.0028  0.0114
                                           -0.0091 -0.0043  0.0078 -0.0046
                ( 61.30%)  -0.7830* H  19 s( 99.91%)p 0.00(  0.09%)
                                            0.9995 -0.0019  0.0249  0.0131 -0.0111
   239. (0.01690) BD*( 1) C   7 - C   8  
                ( 50.28%)   0.7091* C   7 s( 35.94%)p 1.78( 64.02%)d 0.00(  0.04%)
                                            0.0000  0.5994  0.0073  0.6615  0.0164
                                            0.3583  0.0172 -0.2694  0.0321  0.0133
                                           -0.0118 -0.0054  0.0091 -0.0042
                ( 49.72%)  -0.7051* C   8 s( 35.87%)p 1.79( 64.08%)d 0.00(  0.04%)
                                            0.0000  0.5987  0.0163 -0.6575  0.0014
                                           -0.3279  0.0093  0.3151  0.0402  0.0140
                                           -0.0095 -0.0045  0.0096 -0.0063
   240. (0.30935) BD*( 2) C   7 - C   8  
                ( 49.65%)   0.7046* C   7 s(  0.00%)p 1.00( 99.95%)d 0.00(  0.05%)
                                            0.0000  0.0032  0.0009  0.5231 -0.0054
                                           -0.8315  0.0089  0.1855 -0.0022 -0.0083
                                           -0.0065  0.0146  0.0102 -0.0053
                ( 50.35%)  -0.7096* C   8 s(  0.00%)p 1.00( 99.95%)d 0.00(  0.05%)
                                           -0.0000  0.0047  0.0032  0.5122 -0.0040
                                           -0.8377  0.0032  0.1879 -0.0003  0.0091
                                           -0.0051  0.0006 -0.0186 -0.0009
   241. (0.01441) BD*( 1) C   7 - H  20  
                ( 38.65%)   0.6217* C   7 s( 28.33%)p 2.53( 71.64%)d 0.00(  0.03%)
                                            0.0003 -0.5321  0.0136  0.1842 -0.0020
                                           -0.0698  0.0008 -0.8231  0.0079 -0.0004
                                            0.0065 -0.0028 -0.0011 -0.0163
                ( 61.35%)  -0.7832* H  20 s( 99.91%)p 0.00(  0.09%)
                                           -0.9995  0.0020 -0.0063  0.0024  0.0294
   242. (0.01560) BD*( 1) C   8 - H  21  
                ( 38.12%)   0.6174* C   8 s( 28.56%)p 2.50( 71.41%)d 0.00(  0.03%)
                                            0.0004 -0.5342  0.0142 -0.5153  0.0083
                                           -0.4327  0.0048 -0.5111 -0.0028 -0.0106
                                           -0.0103 -0.0094 -0.0020 -0.0010
                ( 61.88%)  -0.7866* H  21 s( 99.91%)p 0.00(  0.09%)
                                           -0.9995  0.0034  0.0191  0.0158  0.0180
   243. (0.02489) BD*( 1) C   9 - C  10  
                ( 49.12%)   0.7009* C   9 s( 34.44%)p 1.90( 65.52%)d 0.00(  0.04%)
                                            0.0001 -0.5869 -0.0057 -0.0672  0.0075
                                            0.7882  0.0091  0.1708  0.0104  0.0033
                                           -0.0011 -0.0076  0.0155  0.0097
                ( 50.88%)  -0.7133* C  10 s( 35.69%)p 1.80( 64.27%)d 0.00(  0.05%)
                                           -0.0001 -0.5974 -0.0012  0.1068  0.0165
                                           -0.7801  0.0004 -0.1496  0.0105  0.0038
                                           -0.0011 -0.0076  0.0165  0.0103
   244. (0.02608) BD*( 1) C   9 - C  14  
                ( 48.86%)   0.6990* C   9 s( 34.93%)p 1.86( 65.03%)d 0.00(  0.04%)
                                            0.0001 -0.5910 -0.0066 -0.5697  0.0016
                                           -0.4003 -0.0171 -0.4064 -0.0046 -0.0102
                                           -0.0130 -0.0080 -0.0042  0.0034
                ( 51.14%)  -0.7151* C  14 s( 35.27%)p 1.83( 64.69%)d 0.00(  0.05%)
                                           -0.0001 -0.5939 -0.0029  0.5912  0.0111
                                            0.3641 -0.0184  0.4054  0.0024 -0.0118
                                           -0.0140 -0.0094 -0.0041  0.0040
   245. (0.33770) BD*( 2) C   9 - C  14  
                ( 49.54%)   0.7039* C   9 s(  0.01%)p 1.00( 99.96%)d 0.00(  0.04%)
                                           -0.0000 -0.0019  0.0074  0.4580 -0.0049
                                            0.2240  0.0019 -0.8600 -0.0009  0.0046
                                           -0.0107  0.0016  0.0076 -0.0137
                ( 50.46%)  -0.7103* C  14 s(  0.00%)p 1.00( 99.95%)d 0.00(  0.05%)
                                            0.0000  0.0010  0.0025  0.4546 -0.0020
                                            0.2233 -0.0009 -0.8620  0.0018 -0.0100
                                            0.0025  0.0139  0.0009  0.0129
   246. (0.01691) BD*( 1) C  10 - C  11  
                ( 49.64%)   0.7045* C  10 s( 36.06%)p 1.77( 63.90%)d 0.00(  0.04%)
                                           -0.0000 -0.6003 -0.0157 -0.6434  0.0065
                                            0.4152  0.0378 -0.2258  0.0124  0.0134
                                           -0.0101  0.0043 -0.0081  0.0080
                ( 50.36%)  -0.7097* C  11 s( 35.87%)p 1.79( 64.08%)d 0.00(  0.04%)
                                           -0.0000 -0.5989 -0.0082  0.6603  0.0217
                                           -0.3745  0.0274  0.2509  0.0189  0.0150
                                           -0.0091  0.0045 -0.0059  0.0088
   247. (0.32397) BD*( 2) C  10 - C  11  
                ( 49.83%)   0.7059* C  10 s(  0.00%)p 1.00( 99.96%)d 0.00(  0.04%)
                                            0.0000  0.0006 -0.0006  0.4491 -0.0027
                                            0.2268  0.0001 -0.8640  0.0041  0.0038
                                           -0.0115  0.0022  0.0082 -0.0141
                ( 50.17%)  -0.7083* C  11 s(  0.00%)p 1.00( 99.96%)d 0.00(  0.04%)
                                           -0.0000 -0.0007 -0.0005  0.4544 -0.0045
                                            0.2253 -0.0023 -0.8615  0.0090  0.0056
                                            0.0092 -0.0156 -0.0091  0.0020
   248. (0.01563) BD*( 1) C  10 - H  22  
                ( 38.73%)   0.6224* C  10 s( 28.17%)p 2.55( 71.80%)d 0.00(  0.03%)
                                            0.0003 -0.5306  0.0138  0.6096 -0.0104
                                            0.4082  0.0066  0.4237 -0.0035 -0.0100
                                           -0.0120 -0.0075 -0.0042  0.0031
                ( 61.27%)  -0.7827* H  22 s( 99.91%)p 0.00(  0.09%)
                                           -0.9995  0.0022 -0.0215 -0.0155 -0.0140
   249. (0.01793) BD*( 1) C  11 - C  12  
                ( 49.92%)   0.7065* C  11 s( 35.76%)p 1.80( 64.20%)d 0.00(  0.04%)
                                           -0.0000 -0.5979 -0.0084 -0.5910 -0.0285
                                           -0.3569  0.0277 -0.4046 -0.0079 -0.0119
                                           -0.0133 -0.0094 -0.0037  0.0036
                ( 50.08%)  -0.7077* C  12 s( 35.61%)p 1.81( 64.34%)d 0.00(  0.04%)
                                           -0.0000 -0.5967 -0.0082  0.5590 -0.0121
                                            0.4076  0.0379  0.4040  0.0036 -0.0110
                                           -0.0143 -0.0084 -0.0059  0.0034
   250. (0.01424) BD*( 1) C  11 - H  23  
                ( 38.79%)   0.6228* C  11 s( 28.28%)p 2.53( 71.69%)d 0.00(  0.03%)
                                           -0.0003  0.5316 -0.0138  0.0799 -0.0005
                                           -0.8247  0.0080 -0.1739  0.0020 -0.0029
                                            0.0003  0.0065 -0.0142 -0.0082
                ( 61.21%)  -0.7824* H  23 s( 99.91%)p 0.00(  0.09%)
                                            0.9995 -0.0019 -0.0029  0.0293  0.0061
   251. (0.01795) BD*( 1) C  12 - C  13  
                ( 49.99%)   0.7070* C  12 s( 35.82%)p 1.79( 64.13%)d 0.00(  0.04%)
                                           -0.0000 -0.5985 -0.0083  0.0562 -0.0328
                                           -0.7781 -0.0110 -0.1765 -0.0203  0.0051
                                           -0.0004 -0.0068  0.0163  0.0101
                ( 50.01%)  -0.7072* C  13 s( 35.85%)p 1.79( 64.10%)d 0.00(  0.04%)
                                           -0.0000 -0.5987 -0.0096 -0.1068 -0.0356
                                            0.7784  0.0119  0.1486 -0.0156  0.0027
                                           -0.0006 -0.0080  0.0166  0.0096
   252. (0.32881) BD*( 2) C  12 - C  13  
                ( 49.67%)   0.7048* C  12 s(  0.00%)p 1.00( 99.96%)d 0.00(  0.04%)
                                            0.0000  0.0000 -0.0001  0.4554 -0.0057
                                            0.2280 -0.0028 -0.8602  0.0109  0.0054
                                            0.0091 -0.0154 -0.0091  0.0020
                ( 50.33%)  -0.7094* C  13 s(  0.00%)p 1.00( 99.96%)d 0.00(  0.04%)
                                           -0.0000  0.0003  0.0001  0.4548 -0.0051
                                            0.2270 -0.0024 -0.8608  0.0097 -0.0097
                                            0.0025  0.0133  0.0006  0.0128
   253. (0.01445) BD*( 1) C  12 - H  24  
                ( 38.81%)   0.6230* C  12 s( 28.48%)p 2.51( 71.49%)d 0.00(  0.03%)
                                            0.0003 -0.5335  0.0135 -0.6896  0.0062
                                            0.4178 -0.0039 -0.2544  0.0022  0.0122
                                           -0.0081  0.0040 -0.0060  0.0070
                ( 61.19%)  -0.7822* H  24 s( 99.91%)p 0.00(  0.09%)
                                           -0.9995  0.0019  0.0246 -0.0148  0.0091
   254. (0.01728) BD*( 1) C  13 - C  14  
                ( 50.25%)   0.7088* C  13 s( 35.83%)p 1.79( 64.12%)d 0.00(  0.04%)
                                            0.0001  0.5986  0.0063 -0.6432  0.0066
                                            0.4161  0.0365 -0.2299  0.0130 -0.0135
                                            0.0105 -0.0044  0.0081 -0.0082
                ( 49.75%)  -0.7054* C  14 s( 35.73%)p 1.80( 64.22%)d 0.00(  0.04%)
                                            0.0000  0.5976  0.0150  0.6601  0.0219
                                           -0.3763  0.0292  0.2513  0.0196 -0.0153
                                            0.0088 -0.0048  0.0057 -0.0087
   255. (0.01445) BD*( 1) C  13 - H  25  
                ( 38.80%)   0.6229* C  13 s( 28.21%)p 2.54( 71.75%)d 0.00(  0.03%)
                                            0.0003 -0.5310  0.0133 -0.6055  0.0057
                                           -0.4094  0.0035 -0.4281  0.0040 -0.0101
                                           -0.0116 -0.0077 -0.0040  0.0028
                ( 61.20%)  -0.7823* H  25 s( 99.91%)p 0.00(  0.09%)
                                           -0.9995  0.0019  0.0215  0.0145  0.0152
   256. (0.01619) BD*( 1) C  14 - H  26  
                ( 37.66%)   0.6137* C  14 s( 28.92%)p 2.46( 71.05%)d 0.00(  0.03%)
                                            0.0003 -0.5375  0.0142  0.0827 -0.0050
                                           -0.8215  0.0043 -0.1698 -0.0009  0.0036
                                           -0.0004 -0.0060  0.0137  0.0084
                ( 62.34%)  -0.7895* H  26 s( 99.90%)p 0.00(  0.10%)
                                           -0.9995  0.0036 -0.0046  0.0303  0.0052


 NHO Directionality and "Bond Bending" (deviations from line of nuclear centers)

         [Thresholds for printing:  angular deviation  >  1.0 degree]
                                    hybrid p-character > 25.0%
                                    orbital occupancy  >  0.10e

                                Line of Centers        Hybrid 1              Hybrid 2
                                ---------------  -------------------   ------------------
                NBO               Theta   Phi    Theta   Phi    Dev    Theta   Phi    Dev
 ========================================================================================
     1. BD (   1) O   1 - C   2   106.8  266.0   108.3  265.7   1.5     75.3   86.9   2.3
     2. BD (   1) O   1 - H  15   101.3  153.5    99.7  148.0   5.6      --     --    --
     3. BD (   1) C   2 - C   3    69.5  207.2    69.5  204.1   3.0    111.6   28.4   1.6
     4. BD (   1) C   2 - C   9    72.1  329.5    72.4  332.2   2.6    108.5  147.9   1.6
     5. BD (   1) C   2 - H  16   176.4  247.4   178.2  106.8   5.2      --     --    --
     6. BD (   1) C   3 - C   4   127.0  219.8   129.7  220.7   2.8     56.2   39.0   3.3
     7. BD (   2) C   3 - C   4   127.0  219.8   100.9  121.5  90.0    100.5  121.7  90.0
     8. BD (   1) C   3 - C   8    13.7  160.7    12.6  153.6   2.0    164.4  349.5   2.9
     9. BD (   1) C   4 - C   5    68.6  207.8    73.3  208.9   4.8    115.9   26.7   4.7
    11. BD (   1) C   5 - C   6    13.5  159.9    16.7  173.7   4.8    168.6  320.0   4.7
    12. BD (   2) C   5 - C   6    13.5  159.9   100.5  121.9  89.8     79.1  302.0  90.2
    14. BD (   1) C   6 - C   7    52.8   40.3    48.2   41.9   4.7    122.6  219.0   4.7
    16. BD (   1) C   7 - C   8   111.4   27.5   107.0   29.0   4.6     64.0  205.9   4.8
    17. BD (   2) C   7 - C   8   111.4   27.5    79.3  302.2  89.6     79.1  301.3  89.6
    19. BD (   1) C   8 - H  21    53.3   40.0    52.2   40.2   1.0      --     --    --
    20. BD (   1) C   9 - C  10   101.6  276.2   102.8  274.3   2.2     80.0   99.0   3.1
    21. BD (   1) C   9 - C  14    59.7   33.4    59.8   36.3   2.5    120.4  209.9   3.0
    22. BD (   2) C   9 - C  14    59.7   33.4   149.5   26.5  90.0    149.6   26.2  89.9
    23. BD (   1) C  10 - C  11    72.6  328.8    74.7  324.6   4.5    109.4  153.0   4.5
    24. BD (   2) C  10 - C  11    72.6  328.8    30.2  206.9  89.7     30.5  206.4  89.9
    26. BD (   1) C  11 - C  12    59.6   33.6    59.5   28.0   4.8    120.0  219.2   4.9
    28. BD (   1) C  12 - C  13    78.3   96.1    76.0   91.7   4.8     99.4  280.2   4.7
    29. BD (   2) C  12 - C  13    78.3   96.1    30.6  206.6  90.0    149.4   26.5  90.0
    31. BD (   1) C  13 - C  14   107.5  148.7   105.5  144.6   4.4     70.5  333.0   4.6
    48. LP (   1) O   1             --     --     65.3   33.3   --       --     --    --
    49. LP (   2) O   1             --     --     25.3  217.3   --       --     --    --
   230. BD*(   2) C   3 - C   4   127.0  219.8   100.9  121.5  90.0    100.5  121.7  90.0
   235. BD*(   2) C   5 - C   6    13.5  159.9   100.5  121.9  89.8     79.1  302.0  90.2
   240. BD*(   2) C   7 - C   8   111.4   27.5    79.3  302.2  89.6     79.1  301.3  89.6
   245. BD*(   2) C   9 - C  14    59.7   33.4   149.5   26.5  90.0    149.6   26.2  89.9
   247. BD*(   2) C  10 - C  11    72.6  328.8    30.2  206.9  89.7     30.5  206.4  89.9
   252. BD*(   2) C  12 - C  13    78.3   96.1    30.6  206.6  90.0    149.4   26.5  90.0


 Second Order Perturbation Theory Analysis of Fock Matrix in NBO Basis

     Threshold for printing:   0.50 kcal/mol
                                                                              E(2)  E(j)-E(i) F(i,j)
         Donor NBO (i)                     Acceptor NBO (j)                 kcal/mol   a.u.    a.u. 
 ===================================================================================================

 within unit  1
   1. BD (   1) O   1 - C   2        /123. RY*(   2) C   9                    0.54    1.87    0.028
   1. BD (   1) O   1 - C   2        /229. BD*(   1) C   3 - C   4            1.12    1.41    0.036
   1. BD (   1) O   1 - C   2        /230. BD*(   2) C   3 - C   4            0.90    0.87    0.027
   1. BD (   1) O   1 - C   2        /243. BD*(   1) C   9 - C  10            2.14    1.41    0.049
   2. BD (   1) O   1 - H  15        / 59. RY*(   1) C   2                    0.60    1.63    0.028
   2. BD (   1) O   1 - H  15        /227. BD*(   1) C   2 - C   9            3.12    1.12    0.053
   3. BD (   1) C   2 - C   3        / 50. RY*(   1) O   1                    0.60    1.77    0.029
   3. BD (   1) C   2 - C   3        / 77. RY*(   1) C   4                    1.57    1.77    0.048
   3. BD (   1) C   2 - C   3        /113. RY*(   1) C   8                    1.43    1.72    0.045
   3. BD (   1) C   2 - C   3        /123. RY*(   2) C   9                    0.95    1.65    0.036
   3. BD (   1) C   2 - C   3        /227. BD*(   1) C   2 - C   9            2.12    1.03    0.042
   3. BD (   1) C   2 - C   3        /228. BD*(   1) C   2 - H  16            0.57    1.05    0.022
   3. BD (   1) C   2 - C   3        /229. BD*(   1) C   3 - C   4            2.97    1.19    0.053
   3. BD (   1) C   2 - C   3        /231. BD*(   1) C   3 - C   8            2.76    1.18    0.051
   3. BD (   1) C   2 - C   3        /232. BD*(   1) C   4 - C   5            2.47    1.19    0.049
   3. BD (   1) C   2 - C   3        /239. BD*(   1) C   7 - C   8            2.58    1.20    0.050
   3. BD (   1) C   2 - C   3        /244. BD*(   1) C   9 - C  14            1.85    1.20    0.042
   3. BD (   1) C   2 - C   3        /245. BD*(   2) C   9 - C  14            1.64    0.66    0.032
   4. BD (   1) C   2 - C   9        / 51. RY*(   2) O   1                    0.57    2.14    0.032
   4. BD (   1) C   2 - C   9        / 69. RY*(   2) C   3                    1.48    1.51    0.042
   4. BD (   1) C   2 - C   9        /131. RY*(   1) C  10                    1.15    1.79    0.041
   4. BD (   1) C   2 - C   9        /167. RY*(   1) C  14                    1.61    1.76    0.048
   4. BD (   1) C   2 - C   9        /225. BD*(   1) O   1 - H  15            1.88    1.04    0.040
   4. BD (   1) C   2 - C   9        /226. BD*(   1) C   2 - C   3            1.97    1.02    0.040
   4. BD (   1) C   2 - C   9        /228. BD*(   1) C   2 - H  16            0.83    1.04    0.026
   4. BD (   1) C   2 - C   9        /229. BD*(   1) C   3 - C   4            1.43    1.18    0.037
   4. BD (   1) C   2 - C   9        /230. BD*(   2) C   3 - C   4            2.03    0.64    0.035
   4. BD (   1) C   2 - C   9        /243. BD*(   1) C   9 - C  10            2.51    1.19    0.049
   4. BD (   1) C   2 - C   9        /244. BD*(   1) C   9 - C  14            2.88    1.19    0.052
   4. BD (   1) C   2 - C   9        /246. BD*(   1) C  10 - C  11            2.46    1.20    0.049
   4. BD (   1) C   2 - C   9        /254. BD*(   1) C  13 - C  14            2.35    1.20    0.048
   5. BD (   1) C   2 - H  16        / 50. RY*(   1) O   1                    0.61    1.64    0.029
   5. BD (   1) C   2 - H  16        /124. RY*(   3) C   9                    0.66    1.27    0.026
   5. BD (   1) C   2 - H  16        /227. BD*(   1) C   2 - C   9            0.70    0.90    0.023
   5. BD (   1) C   2 - H  16        /231. BD*(   1) C   3 - C   8            4.28    1.06    0.060
   5. BD (   1) C   2 - H  16        /244. BD*(   1) C   9 - C  14            1.67    1.08    0.038
   5. BD (   1) C   2 - H  16        /245. BD*(   2) C   9 - C  14            3.55    0.54    0.043
   6. BD (   1) C   3 - C   4        / 59. RY*(   1) C   2                    1.03    1.61    0.036
   6. BD (   1) C   3 - C   4        / 86. RY*(   1) C   5                    1.09    1.85    0.040
   6. BD (   1) C   3 - C   4        / 87. RY*(   2) C   5                    1.24    1.34    0.037
   6. BD (   1) C   3 - C   4        /113. RY*(   1) C   8                    0.81    1.78    0.034
   6. BD (   1) C   3 - C   4        /224. BD*(   1) O   1 - C   2            0.70    0.98    0.023
   6. BD (   1) C   3 - C   4        /226. BD*(   1) C   2 - C   3            2.69    1.09    0.049
   6. BD (   1) C   3 - C   4        /231. BD*(   1) C   3 - C   8            4.57    1.25    0.068
   6. BD (   1) C   3 - C   4        /232. BD*(   1) C   4 - C   5            3.59    1.26    0.060
   6. BD (   1) C   3 - C   4        /233. BD*(   1) C   4 - H  17            1.53    1.14    0.037
   6. BD (   1) C   3 - C   4        /236. BD*(   1) C   5 - H  18            2.34    1.15    0.046
   6. BD (   1) C   3 - C   4        /242. BD*(   1) C   8 - H  21            2.41    1.16    0.047
   7. BD (   2) C   3 - C   4        / 89. RY*(   4) C   5                    1.97    1.11    0.046
   7. BD (   2) C   3 - C   4        /116. RY*(   4) C   8                    2.08    0.95    0.043
   7. BD (   2) C   3 - C   4        /224. BD*(   1) O   1 - C   2            3.83    0.55    0.045
   7. BD (   2) C   3 - C   4        /227. BD*(   1) C   2 - C   9            2.74    0.67    0.041
   7. BD (   2) C   3 - C   4        /235. BD*(   2) C   5 - C   6           20.58    0.29    0.069
   7. BD (   2) C   3 - C   4        /240. BD*(   2) C   7 - C   8           19.22    0.29    0.067
   8. BD (   1) C   3 - C   8        / 59. RY*(   1) C   2                    1.84    1.60    0.049
   8. BD (   1) C   3 - C   8        / 77. RY*(   1) C   4                    0.60    1.83    0.030
   8. BD (   1) C   3 - C   8        /104. RY*(   1) C   7                    1.06    1.85    0.040
   8. BD (   1) C   3 - C   8        /105. RY*(   2) C   7                    1.28    1.34    0.037
   8. BD (   1) C   3 - C   8        /226. BD*(   1) C   2 - C   3            2.69    1.09    0.048
   8. BD (   1) C   3 - C   8        /228. BD*(   1) C   2 - H  16            0.80    1.11    0.027
   8. BD (   1) C   3 - C   8        /229. BD*(   1) C   3 - C   4            4.53    1.25    0.067
   8. BD (   1) C   3 - C   8        /233. BD*(   1) C   4 - H  17            2.64    1.13    0.049
   8. BD (   1) C   3 - C   8        /239. BD*(   1) C   7 - C   8            3.50    1.26    0.059
   8. BD (   1) C   3 - C   8        /241. BD*(   1) C   7 - H  20            2.45    1.14    0.047
   8. BD (   1) C   3 - C   8        /242. BD*(   1) C   8 - H  21            1.42    1.15    0.036
   9. BD (   1) C   4 - C   5        / 68. RY*(   1) C   3                    0.90    1.80    0.036
   9. BD (   1) C   4 - C   5        / 69. RY*(   2) C   3                    0.64    1.58    0.029
   9. BD (   1) C   4 - C   5        / 70. RY*(   3) C   3                    0.98    1.54    0.035
   9. BD (   1) C   4 - C   5        / 95. RY*(   1) C   6                    0.85    1.86    0.036
   9. BD (   1) C   4 - C   5        / 96. RY*(   2) C   6                    1.22    1.34    0.036
   9. BD (   1) C   4 - C   5        /226. BD*(   1) C   2 - C   3            3.79    1.09    0.058
   9. BD (   1) C   4 - C   5        /229. BD*(   1) C   3 - C   4            4.03    1.26    0.064
   9. BD (   1) C   4 - C   5        /233. BD*(   1) C   4 - H  17            1.46    1.14    0.037
   9. BD (   1) C   4 - C   5        /234. BD*(   1) C   5 - C   6            3.19    1.26    0.057
   9. BD (   1) C   4 - C   5        /236. BD*(   1) C   5 - H  18            1.36    1.15    0.035
   9. BD (   1) C   4 - C   5        /238. BD*(   1) C   6 - H  19            2.58    1.15    0.049
  10. BD (   1) C   4 - H  17        / 68. RY*(   1) C   3                    1.05    1.63    0.037
  10. BD (   1) C   4 - H  17        / 86. RY*(   1) C   5                    0.70    1.68    0.031
  10. BD (   1) C   4 - H  17        /229. BD*(   1) C   3 - C   4            1.17    1.09    0.032
  10. BD (   1) C   4 - H  17        /231. BD*(   1) C   3 - C   8            4.44    1.08    0.062
  10. BD (   1) C   4 - H  17        /232. BD*(   1) C   4 - C   5            0.90    1.08    0.028
  10. BD (   1) C   4 - H  17        /234. BD*(   1) C   5 - C   6            3.58    1.09    0.056
  11. BD (   1) C   5 - C   6        / 77. RY*(   1) C   4                    0.63    1.84    0.031
  11. BD (   1) C   5 - C   6        / 78. RY*(   2) C   4                    1.51    1.41    0.041
  11. BD (   1) C   5 - C   6        /104. RY*(   1) C   7                    0.81    1.85    0.035
  11. BD (   1) C   5 - C   6        /105. RY*(   2) C   7                    1.36    1.34    0.038
  11. BD (   1) C   5 - C   6        /232. BD*(   1) C   4 - C   5            3.25    1.26    0.057
  11. BD (   1) C   5 - C   6        /233. BD*(   1) C   4 - H  17            2.68    1.14    0.049
  11. BD (   1) C   5 - C   6        /236. BD*(   1) C   5 - H  18            1.41    1.15    0.036
  11. BD (   1) C   5 - C   6        /237. BD*(   1) C   6 - C   7            3.10    1.25    0.056
  11. BD (   1) C   5 - C   6        /238. BD*(   1) C   6 - H  19            1.40    1.15    0.036
  11. BD (   1) C   5 - C   6        /241. BD*(   1) C   7 - H  20            2.57    1.15    0.049
  12. BD (   2) C   5 - C   6        / 80. RY*(   4) C   4                    0.95    0.93    0.029
  12. BD (   2) C   5 - C   6        / 81. RY*(   5) C   4                    0.70    2.13    0.038
  12. BD (   2) C   5 - C   6        /108. RY*(   5) C   7                    1.25    1.75    0.046
  12. BD (   2) C   5 - C   6        /230. BD*(   2) C   3 - C   4           20.00    0.29    0.068
  12. BD (   2) C   5 - C   6        /240. BD*(   2) C   7 - C   8           19.92    0.29    0.068
  13. BD (   1) C   5 - H  18        / 77. RY*(   1) C   4                    0.61    1.67    0.029
  13. BD (   1) C   5 - H  18        / 95. RY*(   1) C   6                    0.67    1.69    0.030
  13. BD (   1) C   5 - H  18        /229. BD*(   1) C   3 - C   4            3.89    1.09    0.058
  13. BD (   1) C   5 - H  18        /232. BD*(   1) C   4 - C   5            0.85    1.08    0.027
  13. BD (   1) C   5 - H  18        /234. BD*(   1) C   5 - C   6            0.86    1.09    0.027
  13. BD (   1) C   5 - H  18        /237. BD*(   1) C   6 - C   7            3.77    1.08    0.057
  14. BD (   1) C   6 - C   7        / 86. RY*(   1) C   5                    0.77    1.84    0.034
  14. BD (   1) C   6 - C   7        / 87. RY*(   2) C   5                    1.40    1.34    0.039
  14. BD (   1) C   6 - C   7        /114. RY*(   2) C   8                    1.83    1.44    0.046
  14. BD (   1) C   6 - C   7        /234. BD*(   1) C   5 - C   6            3.12    1.26    0.056
  14. BD (   1) C   6 - C   7        /236. BD*(   1) C   5 - H  18            2.66    1.15    0.049
  14. BD (   1) C   6 - C   7        /238. BD*(   1) C   6 - H  19            1.37    1.15    0.035
  14. BD (   1) C   6 - C   7        /239. BD*(   1) C   7 - C   8            3.25    1.26    0.057
  14. BD (   1) C   6 - C   7        /241. BD*(   1) C   7 - H  20            1.36    1.15    0.035
  14. BD (   1) C   6 - C   7        /242. BD*(   1) C   8 - H  21            2.65    1.15    0.049
  15. BD (   1) C   6 - H  19        / 86. RY*(   1) C   5                    0.70    1.67    0.031
  15. BD (   1) C   6 - H  19        /104. RY*(   1) C   7                    0.69    1.68    0.031
  15. BD (   1) C   6 - H  19        /232. BD*(   1) C   4 - C   5            3.81    1.08    0.057
  15. BD (   1) C   6 - H  19        /234. BD*(   1) C   5 - C   6            0.87    1.09    0.027
  15. BD (   1) C   6 - H  19        /237. BD*(   1) C   6 - C   7            0.82    1.08    0.027
  15. BD (   1) C   6 - H  19        /239. BD*(   1) C   7 - C   8            3.73    1.09    0.057
  16. BD (   1) C   7 - C   8        / 68. RY*(   1) C   3                    1.46    1.80    0.046
  16. BD (   1) C   7 - C   8        / 95. RY*(   1) C   6                    0.84    1.86    0.035
  16. BD (   1) C   7 - C   8        / 96. RY*(   2) C   6                    1.22    1.34    0.036
  16. BD (   1) C   7 - C   8        /226. BD*(   1) C   2 - C   3            3.55    1.09    0.056
  16. BD (   1) C   7 - C   8        /231. BD*(   1) C   3 - C   8            3.94    1.25    0.063
  16. BD (   1) C   7 - C   8        /237. BD*(   1) C   6 - C   7            3.17    1.25    0.056
  16. BD (   1) C   7 - C   8        /238. BD*(   1) C   6 - H  19            2.53    1.15    0.048
  16. BD (   1) C   7 - C   8        /241. BD*(   1) C   7 - H  20            1.39    1.15    0.036
  16. BD (   1) C   7 - C   8        /242. BD*(   1) C   8 - H  21            1.53    1.16    0.038
  17. BD (   2) C   7 - C   8        / 98. RY*(   4) C   6                    0.99    0.93    0.030
  17. BD (   2) C   7 - C   8        / 99. RY*(   5) C   6                    0.68    2.12    0.037
  17. BD (   2) C   7 - C   8        /116. RY*(   4) C   8                    0.50    0.95    0.021
  17. BD (   2) C   7 - C   8        /230. BD*(   2) C   3 - C   4           21.11    0.29    0.070
  17. BD (   2) C   7 - C   8        /235. BD*(   2) C   5 - C   6           20.48    0.29    0.068
  18. BD (   1) C   7 - H  20        / 95. RY*(   1) C   6                    0.66    1.68    0.030
  18. BD (   1) C   7 - H  20        /113. RY*(   1) C   8                    0.58    1.61    0.027
  18. BD (   1) C   7 - H  20        /231. BD*(   1) C   3 - C   8            3.94    1.08    0.058
  18. BD (   1) C   7 - H  20        /234. BD*(   1) C   5 - C   6            3.74    1.08    0.057
  18. BD (   1) C   7 - H  20        /237. BD*(   1) C   6 - C   7            0.80    1.08    0.026
  18. BD (   1) C   7 - H  20        /239. BD*(   1) C   7 - C   8            0.91    1.09    0.028
  19. BD (   1) C   8 - H  21        / 68. RY*(   1) C   3                    0.84    1.62    0.033
  19. BD (   1) C   8 - H  21        /104. RY*(   1) C   7                    0.67    1.67    0.030
  19. BD (   1) C   8 - H  21        /229. BD*(   1) C   3 - C   4            4.48    1.08    0.062
  19. BD (   1) C   8 - H  21        /231. BD*(   1) C   3 - C   8            1.17    1.07    0.032
  19. BD (   1) C   8 - H  21        /237. BD*(   1) C   6 - C   7            3.70    1.08    0.056
  19. BD (   1) C   8 - H  21        /239. BD*(   1) C   7 - C   8            0.99    1.09    0.029
  20. BD (   1) C   9 - C  10        / 59. RY*(   1) C   2                    1.40    1.59    0.042
  20. BD (   1) C   9 - C  10        /140. RY*(   1) C  11                    1.04    1.84    0.039
  20. BD (   1) C   9 - C  10        /141. RY*(   2) C  11                    1.28    1.34    0.037
  20. BD (   1) C   9 - C  10        /167. RY*(   1) C  14                    0.75    1.82    0.033
  20. BD (   1) C   9 - C  10        /224. BD*(   1) O   1 - C   2            1.34    0.97    0.032
  20. BD (   1) C   9 - C  10        /227. BD*(   1) C   2 - C   9            2.46    1.08    0.046
  20. BD (   1) C   9 - C  10        /244. BD*(   1) C   9 - C  14            4.66    1.26    0.068
  20. BD (   1) C   9 - C  10        /246. BD*(   1) C  10 - C  11            3.60    1.26    0.060
  20. BD (   1) C   9 - C  10        /248. BD*(   1) C  10 - H  22            1.47    1.14    0.037
  20. BD (   1) C   9 - C  10        /250. BD*(   1) C  11 - H  23            2.40    1.14    0.047
  20. BD (   1) C   9 - C  10        /256. BD*(   1) C  14 - H  26            2.49    1.16    0.048
  21. BD (   1) C   9 - C  14        / 59. RY*(   1) C   2                    1.03    1.59    0.036
  21. BD (   1) C   9 - C  14        /131. RY*(   1) C  10                    0.57    1.86    0.029
  21. BD (   1) C   9 - C  14        /158. RY*(   1) C  13                    1.01    1.85    0.039
  21. BD (   1) C   9 - C  14        /159. RY*(   2) C  13                    1.26    1.34    0.037
  21. BD (   1) C   9 - C  14        /224. BD*(   1) O   1 - C   2            0.56    0.97    0.021
  21. BD (   1) C   9 - C  14        /226. BD*(   1) C   2 - C   3            0.75    1.08    0.025
  21. BD (   1) C   9 - C  14        /227. BD*(   1) C   2 - C   9            2.71    1.08    0.048
  21. BD (   1) C   9 - C  14        /243. BD*(   1) C   9 - C  10            4.73    1.25    0.069
  21. BD (   1) C   9 - C  14        /248. BD*(   1) C  10 - H  22            2.62    1.14    0.049
  21. BD (   1) C   9 - C  14        /254. BD*(   1) C  13 - C  14            3.42    1.26    0.059
  21. BD (   1) C   9 - C  14        /255. BD*(   1) C  13 - H  25            2.37    1.15    0.047
  21. BD (   1) C   9 - C  14        /256. BD*(   1) C  14 - H  26            1.57    1.16    0.038
  22. BD (   2) C   9 - C  14        /134. RY*(   4) C  10                    2.11    0.99    0.045
  22. BD (   2) C   9 - C  14        /161. RY*(   4) C  13                    0.98    0.93    0.030
  22. BD (   2) C   9 - C  14        /162. RY*(   5) C  13                    0.70    2.12    0.038
  22. BD (   2) C   9 - C  14        /226. BD*(   1) C   2 - C   3            2.38    0.65    0.038
  22. BD (   2) C   9 - C  14        /228. BD*(   1) C   2 - H  16            2.62    0.67    0.041
  22. BD (   2) C   9 - C  14        /247. BD*(   2) C  10 - C  11           20.13    0.28    0.068
  22. BD (   2) C   9 - C  14        /252. BD*(   2) C  12 - C  13           21.04    0.28    0.069
  23. BD (   1) C  10 - C  11        /123. RY*(   2) C   9                    1.83    1.71    0.050
  23. BD (   1) C  10 - C  11        /149. RY*(   1) C  12                    0.84    1.86    0.036
  23. BD (   1) C  10 - C  11        /150. RY*(   2) C  12                    1.22    1.34    0.036
  23. BD (   1) C  10 - C  11        /227. BD*(   1) C   2 - C   9            3.63    1.09    0.056
  23. BD (   1) C  10 - C  11        /243. BD*(   1) C   9 - C  10            4.12    1.25    0.064
  23. BD (   1) C  10 - C  11        /248. BD*(   1) C  10 - H  22            1.56    1.15    0.038
  23. BD (   1) C  10 - C  11        /249. BD*(   1) C  11 - C  12            3.22    1.26    0.057
  23. BD (   1) C  10 - C  11        /250. BD*(   1) C  11 - H  23            1.39    1.15    0.036
  23. BD (   1) C  10 - C  11        /253. BD*(   1) C  12 - H  24            2.56    1.15    0.049
  24. BD (   2) C  10 - C  11        /134. RY*(   4) C  10                    0.53    0.99    0.022
  24. BD (   2) C  10 - C  11        /152. RY*(   4) C  12                    1.32    0.89    0.033
  24. BD (   2) C  10 - C  11        /153. RY*(   5) C  12                    0.54    2.17    0.033
  24. BD (   2) C  10 - C  11        /245. BD*(   2) C   9 - C  14           20.55    0.29    0.070
  24. BD (   2) C  10 - C  11        /252. BD*(   2) C  12 - C  13           19.89    0.29    0.068
  25. BD (   1) C  10 - H  22        /122. RY*(   1) C   9                    1.01    1.61    0.036
  25. BD (   1) C  10 - H  22        /140. RY*(   1) C  11                    0.72    1.68    0.031
  25. BD (   1) C  10 - H  22        /243. BD*(   1) C   9 - C  10            1.09    1.08    0.031
  25. BD (   1) C  10 - H  22        /244. BD*(   1) C   9 - C  14            4.30    1.09    0.061
  25. BD (   1) C  10 - H  22        /246. BD*(   1) C  10 - C  11            0.99    1.09    0.029
  25. BD (   1) C  10 - H  22        /249. BD*(   1) C  11 - C  12            3.68    1.08    0.056
  26. BD (   1) C  11 - C  12        /131. RY*(   1) C  10                    0.79    1.86    0.034
  26. BD (   1) C  11 - C  12        /132. RY*(   2) C  10                    1.27    1.42    0.038
  26. BD (   1) C  11 - C  12        /158. RY*(   1) C  13                    0.84    1.85    0.035
  26. BD (   1) C  11 - C  12        /159. RY*(   2) C  13                    1.32    1.34    0.038
  26. BD (   1) C  11 - C  12        /246. BD*(   1) C  10 - C  11            3.30    1.26    0.058
  26. BD (   1) C  11 - C  12        /248. BD*(   1) C  10 - H  22            2.68    1.14    0.049
  26. BD (   1) C  11 - C  12        /250. BD*(   1) C  11 - H  23            1.38    1.15    0.036
  26. BD (   1) C  11 - C  12        /251. BD*(   1) C  12 - C  13            3.16    1.26    0.056
  26. BD (   1) C  11 - C  12        /253. BD*(   1) C  12 - H  24            1.38    1.15    0.036
  26. BD (   1) C  11 - C  12        /255. BD*(   1) C  13 - H  25            2.67    1.15    0.049
  27. BD (   1) C  11 - H  23        /131. RY*(   1) C  10                    0.62    1.69    0.029
  27. BD (   1) C  11 - H  23        /149. RY*(   1) C  12                    0.66    1.69    0.030
  27. BD (   1) C  11 - H  23        /243. BD*(   1) C   9 - C  10            3.97    1.08    0.059
  27. BD (   1) C  11 - H  23        /246. BD*(   1) C  10 - C  11            0.91    1.09    0.028
  27. BD (   1) C  11 - H  23        /249. BD*(   1) C  11 - C  12            0.82    1.08    0.027
  27. BD (   1) C  11 - H  23        /251. BD*(   1) C  12 - C  13            3.68    1.09    0.056
  28. BD (   1) C  12 - C  13        /140. RY*(   1) C  11                    0.79    1.85    0.034
  28. BD (   1) C  12 - C  13        /141. RY*(   2) C  11                    1.36    1.34    0.038
  28. BD (   1) C  12 - C  13        /168. RY*(   2) C  14                    1.81    1.44    0.046
  28. BD (   1) C  12 - C  13        /249. BD*(   1) C  11 - C  12            3.16    1.25    0.056
  28. BD (   1) C  12 - C  13        /250. BD*(   1) C  11 - H  23            2.65    1.15    0.049
  28. BD (   1) C  12 - C  13        /253. BD*(   1) C  12 - H  24            1.43    1.15    0.036
  28. BD (   1) C  12 - C  13        /254. BD*(   1) C  13 - C  14            3.24    1.26    0.057
  28. BD (   1) C  12 - C  13        /255. BD*(   1) C  13 - H  25            1.40    1.15    0.036
  28. BD (   1) C  12 - C  13        /256. BD*(   1) C  14 - H  26            2.51    1.16    0.048
  29. BD (   2) C  12 - C  13        /144. RY*(   5) C  11                    1.37    1.67    0.047
  29. BD (   2) C  12 - C  13        /169. RY*(   3) C  14                    1.44    0.84    0.034
  29. BD (   2) C  12 - C  13        /245. BD*(   2) C   9 - C  14           19.81    0.29    0.068
  29. BD (   2) C  12 - C  13        /247. BD*(   2) C  10 - C  11           20.77    0.29    0.069
  30. BD (   1) C  12 - H  24        /140. RY*(   1) C  11                    0.69    1.67    0.030
  30. BD (   1) C  12 - H  24        /158. RY*(   1) C  13                    0.69    1.68    0.031
  30. BD (   1) C  12 - H  24        /246. BD*(   1) C  10 - C  11            3.73    1.09    0.057
  30. BD (   1) C  12 - H  24        /249. BD*(   1) C  11 - C  12            0.83    1.08    0.027
  30. BD (   1) C  12 - H  24        /251. BD*(   1) C  12 - C  13            0.88    1.09    0.028
  30. BD (   1) C  12 - H  24        /254. BD*(   1) C  13 - C  14            3.78    1.09    0.057
  31. BD (   1) C  13 - C  14        /122. RY*(   1) C   9                    2.02    1.77    0.054
  31. BD (   1) C  13 - C  14        /149. RY*(   1) C  12                    0.82    1.85    0.035
  31. BD (   1) C  13 - C  14        /150. RY*(   2) C  12                    1.24    1.33    0.036
  31. BD (   1) C  13 - C  14        /227. BD*(   1) C   2 - C   9            3.92    1.08    0.058
  31. BD (   1) C  13 - C  14        /244. BD*(   1) C   9 - C  14            4.03    1.25    0.063
  31. BD (   1) C  13 - C  14        /251. BD*(   1) C  12 - C  13            3.22    1.26    0.057
  31. BD (   1) C  13 - C  14        /253. BD*(   1) C  12 - H  24            2.62    1.14    0.049
  31. BD (   1) C  13 - C  14        /255. BD*(   1) C  13 - H  25            1.34    1.14    0.035
  31. BD (   1) C  13 - C  14        /256. BD*(   1) C  14 - H  26            1.56    1.16    0.038
  32. BD (   1) C  13 - H  25        /149. RY*(   1) C  12                    0.66    1.68    0.030
  32. BD (   1) C  13 - H  25        /167. RY*(   1) C  14                    0.60    1.65    0.028
  32. BD (   1) C  13 - H  25        /244. BD*(   1) C   9 - C  14            3.94    1.08    0.058
  32. BD (   1) C  13 - H  25        /249. BD*(   1) C  11 - C  12            3.79    1.08    0.057
  32. BD (   1) C  13 - H  25        /251. BD*(   1) C  12 - C  13            0.84    1.09    0.027
  32. BD (   1) C  13 - H  25        /254. BD*(   1) C  13 - C  14            0.87    1.09    0.027
  33. BD (   1) C  14 - H  26        /122. RY*(   1) C   9                    0.58    1.60    0.027
  33. BD (   1) C  14 - H  26        /123. RY*(   2) C   9                    0.52    1.53    0.025
  33. BD (   1) C  14 - H  26        /158. RY*(   1) C  13                    0.65    1.67    0.029
  33. BD (   1) C  14 - H  26        /243. BD*(   1) C   9 - C  10            4.53    1.07    0.062
  33. BD (   1) C  14 - H  26        /244. BD*(   1) C   9 - C  14            1.31    1.08    0.034
  33. BD (   1) C  14 - H  26        /251. BD*(   1) C  12 - C  13            3.69    1.08    0.056
  33. BD (   1) C  14 - H  26        /254. BD*(   1) C  13 - C  14            1.00    1.08    0.029
  34. CR (   1) O   1                / 59. RY*(   1) C   2                    1.34   19.87    0.146
  35. CR (   1) C   2                /180. RY*(   1) H  16                    0.52   10.51    0.066
  35. CR (   1) C   2                /224. BD*(   1) O   1 - C   2            0.95   10.43    0.089
  35. CR (   1) C   2                /229. BD*(   1) C   3 - C   4            0.79   10.70    0.083
  35. CR (   1) C   2                /231. BD*(   1) C   3 - C   8            0.78   10.70    0.082
  35. CR (   1) C   2                /243. BD*(   1) C   9 - C  10            0.74   10.71    0.080
  35. CR (   1) C   2                /244. BD*(   1) C   9 - C  14            0.79   10.71    0.083
  36. CR (   1) C   3                / 63. RY*(   5) C   2                    0.89   11.14    0.089
  36. CR (   1) C   3                / 78. RY*(   2) C   4                    1.70   10.79    0.121
  36. CR (   1) C   3                /114. RY*(   2) C   8                    1.78   10.82    0.124
  36. CR (   1) C   3                /232. BD*(   1) C   4 - C   5            0.93   10.64    0.089
  36. CR (   1) C   3                /233. BD*(   1) C   4 - H  17            0.69   10.52    0.076
  36. CR (   1) C   3                /239. BD*(   1) C   7 - C   8            0.90   10.65    0.088
  36. CR (   1) C   3                /242. BD*(   1) C   8 - H  21            0.63   10.54    0.073
  37. CR (   1) C   4                / 68. RY*(   1) C   3                    0.90   11.18    0.089
  37. CR (   1) C   4                / 70. RY*(   3) C   3                    1.01   10.93    0.094
  37. CR (   1) C   4                / 87. RY*(   2) C   5                    1.54   10.72    0.115
  37. CR (   1) C   4                /184. RY*(   1) H  17                    0.67   10.43    0.074
  37. CR (   1) C   4                /226. BD*(   1) C   2 - C   3            1.17   10.47    0.100
  37. CR (   1) C   4                /231. BD*(   1) C   3 - C   8            1.17   10.63    0.100
  37. CR (   1) C   4                /234. BD*(   1) C   5 - C   6            0.95   10.64    0.090
  37. CR (   1) C   4                /236. BD*(   1) C   5 - H  18            0.67   10.53    0.075
  38. CR (   1) C   5                / 78. RY*(   2) C   4                    0.81   10.79    0.083
  38. CR (   1) C   5                / 79. RY*(   3) C   4                    0.91   10.69    0.088
  38. CR (   1) C   5                / 96. RY*(   2) C   6                    1.49   10.72    0.113
  38. CR (   1) C   5                / 97. RY*(   3) C   6                    0.55   10.71    0.068
  38. CR (   1) C   5                /188. RY*(   1) H  18                    0.68   10.42    0.075
  38. CR (   1) C   5                /229. BD*(   1) C   3 - C   4            1.09   10.64    0.097
  38. CR (   1) C   5                /233. BD*(   1) C   4 - H  17            0.74   10.52    0.079
  38. CR (   1) C   5                /237. BD*(   1) C   6 - C   7            0.95   10.64    0.090
  38. CR (   1) C   5                /238. BD*(   1) C   6 - H  19            0.70   10.53    0.077
  39. CR (   1) C   6                / 87. RY*(   2) C   5                    1.39   10.72    0.109
  39. CR (   1) C   6                / 88. RY*(   3) C   5                    0.57   10.75    0.070
  39. CR (   1) C   6                /105. RY*(   2) C   7                    1.40   10.73    0.109
  39. CR (   1) C   6                /106. RY*(   3) C   7                    0.60   10.74    0.072
  39. CR (   1) C   6                /192. RY*(   1) H  19                    0.68   10.42    0.075
  39. CR (   1) C   6                /232. BD*(   1) C   4 - C   5            0.98   10.64    0.092
  39. CR (   1) C   6                /236. BD*(   1) C   5 - H  18            0.70   10.53    0.077
  39. CR (   1) C   6                /239. BD*(   1) C   7 - C   8            0.97   10.65    0.091
  39. CR (   1) C   6                /241. BD*(   1) C   7 - H  20            0.68   10.53    0.076
  40. CR (   1) C   7                / 96. RY*(   2) C   6                    1.46   10.72    0.112
  40. CR (   1) C   7                / 97. RY*(   3) C   6                    0.53   10.71    0.067
  40. CR (   1) C   7                /115. RY*(   3) C   8                    1.19   10.70    0.101
  40. CR (   1) C   7                /196. RY*(   1) H  20                    0.68   10.42    0.075
  40. CR (   1) C   7                /231. BD*(   1) C   3 - C   8            1.08   10.63    0.096
  40. CR (   1) C   7                /234. BD*(   1) C   5 - C   6            0.95   10.64    0.090
  40. CR (   1) C   7                /238. BD*(   1) C   6 - H  19            0.69   10.53    0.076
  40. CR (   1) C   7                /242. BD*(   1) C   8 - H  21            0.74   10.54    0.079
  41. CR (   1) C   8                / 69. RY*(   2) C   3                    1.01   10.96    0.094
  41. CR (   1) C   8                / 70. RY*(   3) C   3                    0.71   10.92    0.079
  41. CR (   1) C   8                /105. RY*(   2) C   7                    1.54   10.72    0.115
  41. CR (   1) C   8                /106. RY*(   3) C   7                    0.50   10.74    0.065
  41. CR (   1) C   8                /200. RY*(   1) H  21                    0.72   10.43    0.077
  41. CR (   1) C   8                /226. BD*(   1) C   2 - C   3            1.07   10.47    0.096
  41. CR (   1) C   8                /229. BD*(   1) C   3 - C   4            1.17   10.63    0.100
  41. CR (   1) C   8                /237. BD*(   1) C   6 - C   7            0.98   10.63    0.091
  41. CR (   1) C   8                /241. BD*(   1) C   7 - H  20            0.68   10.53    0.076
  42. CR (   1) C   9                / 60. RY*(   2) C   2                    0.56   11.24    0.071
  42. CR (   1) C   9                /132. RY*(   2) C  10                    1.62   10.80    0.118
  42. CR (   1) C   9                /168. RY*(   2) C  14                    1.70   10.82    0.121
  42. CR (   1) C   9                /246. BD*(   1) C  10 - C  11            0.90   10.65    0.088
  42. CR (   1) C   9                /248. BD*(   1) C  10 - H  22            0.68   10.53    0.076
  42. CR (   1) C   9                /254. BD*(   1) C  13 - C  14            0.91   10.65    0.088
  42. CR (   1) C   9                /256. BD*(   1) C  14 - H  26            0.66   10.55    0.075
  43. CR (   1) C  10                /122. RY*(   1) C   9                    1.51   11.16    0.116
  43. CR (   1) C  10                /123. RY*(   2) C   9                    0.61   11.09    0.074
  43. CR (   1) C  10                /141. RY*(   2) C  11                    1.60   10.72    0.117
  43. CR (   1) C  10                /204. RY*(   1) H  22                    0.72   10.47    0.077
  43. CR (   1) C  10                /227. BD*(   1) C   2 - C   9            1.09   10.46    0.096
  43. CR (   1) C  10                /244. BD*(   1) C   9 - C  14            1.15   10.64    0.099
  43. CR (   1) C  10                /249. BD*(   1) C  11 - C  12            0.98   10.63    0.091
  43. CR (   1) C  10                /250. BD*(   1) C  11 - H  23            0.68   10.53    0.076
  44. CR (   1) C  11                /132. RY*(   2) C  10                    0.70   10.80    0.078
  44. CR (   1) C  11                /133. RY*(   3) C  10                    1.07   10.68    0.096
  44. CR (   1) C  11                /150. RY*(   2) C  12                    1.45   10.72    0.111
  44. CR (   1) C  11                /151. RY*(   3) C  12                    0.56   10.71    0.069
  44. CR (   1) C  11                /208. RY*(   1) H  23                    0.67   10.42    0.074
  44. CR (   1) C  11                /243. BD*(   1) C   9 - C  10            1.11   10.64    0.097
  44. CR (   1) C  11                /248. BD*(   1) C  10 - H  22            0.74   10.53    0.079
  44. CR (   1) C  11                /251. BD*(   1) C  12 - C  13            0.94   10.64    0.090
  44. CR (   1) C  11                /253. BD*(   1) C  12 - H  24            0.70   10.53    0.077
  45. CR (   1) C  12                /141. RY*(   2) C  11                    1.34   10.72    0.107
  45. CR (   1) C  12                /142. RY*(   3) C  11                    0.64   10.72    0.074
  45. CR (   1) C  12                /159. RY*(   2) C  13                    1.49   10.73    0.113
  45. CR (   1) C  12                /160. RY*(   3) C  13                    0.58   10.74    0.070
  45. CR (   1) C  12                /212. RY*(   1) H  24                    0.68   10.42    0.075
  45. CR (   1) C  12                /246. BD*(   1) C  10 - C  11            0.97   10.65    0.091
  45. CR (   1) C  12                /250. BD*(   1) C  11 - H  23            0.70   10.53    0.077
  45. CR (   1) C  12                /254. BD*(   1) C  13 - C  14            0.98   10.64    0.092
  45. CR (   1) C  12                /255. BD*(   1) C  13 - H  25            0.70   10.53    0.077
  46. CR (   1) C  13                /150. RY*(   2) C  12                    1.49   10.72    0.113
  46. CR (   1) C  13                /151. RY*(   3) C  12                    0.53   10.71    0.067
  46. CR (   1) C  13                /168. RY*(   2) C  14                    0.70   10.82    0.078
  46. CR (   1) C  13                /170. RY*(   4) C  14                    0.89   10.72    0.087
  46. CR (   1) C  13                /216. RY*(   1) H  25                    0.67   10.42    0.074
  46. CR (   1) C  13                /244. BD*(   1) C   9 - C  14            1.08   10.64    0.096
  46. CR (   1) C  13                /249. BD*(   1) C  11 - C  12            0.95   10.64    0.090
  46. CR (   1) C  13                /253. BD*(   1) C  12 - H  24            0.71   10.53    0.078
  46. CR (   1) C  13                /256. BD*(   1) C  14 - H  26            0.72   10.55    0.078
  47. CR (   1) C  14                /123. RY*(   2) C   9                    1.20   11.09    0.103
  47. CR (   1) C  14                /124. RY*(   3) C   9                    0.84   10.83    0.085
  47. CR (   1) C  14                /159. RY*(   2) C  13                    1.45   10.72    0.111
  47. CR (   1) C  14                /160. RY*(   3) C  13                    0.53   10.73    0.067
  47. CR (   1) C  14                /220. RY*(   1) H  26                    0.78   10.44    0.080
  47. CR (   1) C  14                /227. BD*(   1) C   2 - C   9            1.17   10.46    0.100
  47. CR (   1) C  14                /243. BD*(   1) C   9 - C  10            1.20   10.63    0.101
  47. CR (   1) C  14                /251. BD*(   1) C  12 - C  13            0.99   10.63    0.092
  47. CR (   1) C  14                /255. BD*(   1) C  13 - H  25            0.66   10.52    0.075
  48. LP (   1) O   1                / 59. RY*(   1) C   2                    1.54    1.50    0.043
  48. LP (   1) O   1                / 60. RY*(   2) C   2                    0.66    1.76    0.031
  48. LP (   1) O   1                /178. RY*(   3) H  15                    0.81    2.26    0.038
  48. LP (   1) O   1                /226. BD*(   1) C   2 - C   3            1.98    0.99    0.040
  48. LP (   1) O   1                /227. BD*(   1) C   2 - C   9            0.95    0.99    0.028
  48. LP (   1) O   1                /228. BD*(   1) C   2 - H  16            0.76    1.01    0.025
  48. LP (   1) O   1                /256. BD*(   1) C  14 - H  26            0.56    1.07    0.022
  49. LP (   2) O   1                / 61. RY*(   3) C   2                    0.91    1.41    0.032
  49. LP (   2) O   1                / 62. RY*(   4) C   2                    0.57    2.14    0.032
  49. LP (   2) O   1                /176. RY*(   1) H  15                    0.83    1.08    0.027
  49. LP (   2) O   1                /177. RY*(   2) H  15                    1.69    1.85    0.050
  49. LP (   2) O   1                /226. BD*(   1) C   2 - C   3            4.78    0.71    0.052
  49. LP (   2) O   1                /228. BD*(   1) C   2 - H  16            7.92    0.73    0.068
  49. LP (   2) O   1                /230. BD*(   2) C   3 - C   4            0.61    0.34    0.014
 230. BD*(   2) C   3 - C   4        / 80. RY*(   4) C   4                    3.54    0.64    0.101
 230. BD*(   2) C   3 - C   4        / 89. RY*(   4) C   5                    0.63    0.82    0.048
 230. BD*(   2) C   3 - C   4        /116. RY*(   4) C   8                    0.72    0.66    0.046
 230. BD*(   2) C   3 - C   4        /224. BD*(   1) O   1 - C   2            1.75    0.27    0.045
 230. BD*(   2) C   3 - C   4        /227. BD*(   1) C   2 - C   9            1.23    0.38    0.044
 230. BD*(   2) C   3 - C   4        /245. BD*(   2) C   9 - C  14            7.92    0.01    0.016
 235. BD*(   2) C   5 - C   6        / 89. RY*(   4) C   5                    0.72    0.82    0.054
 235. BD*(   2) C   5 - C   6        / 90. RY*(   5) C   5                    0.99    1.64    0.089
 235. BD*(   2) C   5 - C   6        / 98. RY*(   4) C   6                    3.09    0.65    0.099
 240. BD*(   2) C   7 - C   8        /107. RY*(   4) C   7                    2.13    1.01    0.105
 240. BD*(   2) C   7 - C   8        /116. RY*(   4) C   8                    1.48    0.66    0.071
 240. BD*(   2) C   7 - C   8        /117. RY*(   5) C   8                    0.65    1.82    0.078
 240. BD*(   2) C   7 - C   8        /245. BD*(   2) C   9 - C  14            0.89    0.01    0.005
 245. BD*(   2) C   9 - C  14        /126. RY*(   5) C   9                    0.53    1.86    0.068
 245. BD*(   2) C   9 - C  14        /134. RY*(   4) C  10                    0.69    0.70    0.048
 245. BD*(   2) C   9 - C  14        /169. RY*(   3) C  14                    3.43    0.55    0.094
 245. BD*(   2) C   9 - C  14        /226. BD*(   1) C   2 - C   3            1.03    0.36    0.039
 245. BD*(   2) C   9 - C  14        /228. BD*(   1) C   2 - H  16            1.05    0.38    0.041
 247. BD*(   2) C  10 - C  11        /134. RY*(   4) C  10                    1.29    0.70    0.067
 247. BD*(   2) C  10 - C  11        /135. RY*(   5) C  10                    0.77    1.78    0.082
 247. BD*(   2) C  10 - C  11        /143. RY*(   4) C  11                    1.99    1.10    0.104
 252. BD*(   2) C  12 - C  13        /152. RY*(   4) C  12                    3.10    0.60    0.095
 252. BD*(   2) C  12 - C  13        /161. RY*(   4) C  13                    3.15    0.65    0.099


 Natural Bond Orbitals (Summary):

                                                            Principal Delocalizations
           NBO                        Occupancy    Energy   (geminal,vicinal,remote)
 ====================================================================================
 Molecular unit  1  (C13H12O)
     1. BD (   1) O   1 - C   2          1.99040    -0.83074  243(v),229(v),230(v),123(v)
     2. BD (   1) O   1 - H  15          1.98870    -0.70170  227(v),59(v)
     3. BD (   1) C   2 - C   3          1.96534    -0.61373  229(g),231(g),239(v),232(v)
                                                    227(g),245(v),244(v),77(v)
                                                    113(v),123(v),50(v),228(g)
     4. BD (   1) C   2 - C   9          1.96140    -0.60636  244(g),243(g),246(v),230(v)
                                                    254(v),226(g),225(v),167(v)
                                                    69(v),229(v),131(v),228(g)
                                                    51(v)
     5. BD (   1) C   2 - H  16          1.96880    -0.49016  231(v),245(v),244(v),227(g)
                                                    124(v),50(v)
     6. BD (   1) C   3 - C   4          1.97032    -0.68185  231(g),232(g),226(g),242(v)
                                                    236(v),233(g),87(v),86(v)
                                                    59(v),113(v),224(v)
     7. BD (   2) C   3 - C   4          1.66886    -0.25218  235(v),240(v),224(v),227(v)
                                                    116(v),89(v)
     8. BD (   1) C   3 - C   8          1.96844    -0.67416  229(g),239(g),226(g),233(v)
                                                    241(v),59(v),242(g),105(v)
                                                    104(v),228(v),77(v)
     9. BD (   1) C   4 - C   5          1.97593    -0.67969  229(g),226(v),234(g),238(v)
                                                    233(g),236(g),96(v),70(v)
                                                    68(v),95(v),69(v)
    10. BD (   1) C   4 - H  17          1.97984    -0.50926  231(v),234(v),229(g),68(v)
                                                    232(g),86(v)
    11. BD (   1) C   5 - C   6          1.97736    -0.68125  232(g),237(g),233(v),241(v)
                                                    78(v),236(g),238(g),105(v)
                                                    104(v),77(v)
    12. BD (   2) C   5 - C   6          1.67060    -0.25086  230(v),240(v),108(v),80(v)
                                                    81(v)
    13. BD (   1) C   5 - H  18          1.98022    -0.50829  229(v),237(v),234(g),232(g)
                                                    95(v),77(v)
    14. BD (   1) C   6 - C   7          1.97752    -0.67829  239(g),234(g),236(v),242(v)
                                                    114(v),87(v),238(g),241(g)
                                                    86(v)
    15. BD (   1) C   6 - H  19          1.98036    -0.50771  232(v),239(v),234(g),237(g)
                                                    86(v),104(v)
    16. BD (   1) C   7 - C   8          1.97627    -0.68035  231(g),226(v),237(g),238(v)
                                                    242(g),68(v),241(g),96(v)
                                                    95(v)
    17. BD (   2) C   7 - C   8          1.66649    -0.24953  230(v),235(v),98(v),99(v)
                                                    116(g)
    18. BD (   1) C   7 - H  20          1.98032    -0.50629  231(v),234(v),239(g),237(g)
                                                    95(v),113(v)
    19. BD (   1) C   8 - H  21          1.97893    -0.50230  229(v),237(v),231(g),239(g)
                                                    68(v),104(v)
    20. BD (   1) C   9 - C  10          1.96947    -0.66807  244(g),246(g),256(v),227(g)
                                                    250(v),248(g),59(v),224(v)
                                                    141(v),140(v),167(v)
    21. BD (   1) C   9 - C  14          1.96924    -0.66753  243(g),254(g),227(g),248(v)
                                                    255(v),256(g),159(v),59(v)
                                                    158(v),226(v),131(v),224(v)
    22. BD (   2) C   9 - C  14          1.65638    -0.23831  252(v),247(v),228(v),226(v)
                                                    134(v),161(v),162(v)
    23. BD (   1) C  10 - C  11          1.97578    -0.67209  243(g),227(v),249(g),253(v)
                                                    123(v),248(g),250(g),150(v)
                                                    149(v)
    24. BD (   2) C  10 - C  11          1.67885    -0.24239  245(v),252(v),152(v),153(v)
                                                    134(g)
    25. BD (   1) C  10 - H  22          1.97917    -0.49947  244(v),249(v),243(g),122(v)
                                                    246(g),140(v)
    26. BD (   1) C  11 - C  12          1.97718    -0.66943  246(g),251(g),248(v),255(v)
                                                    250(g),253(g),159(v),132(v)
                                                    158(v),131(v)
    27. BD (   1) C  11 - H  23          1.98037    -0.49916  243(v),251(v),246(g),249(g)
                                                    149(v),131(v)
    28. BD (   1) C  12 - C  13          1.97765    -0.67093  254(g),249(g),250(v),256(v)
                                                    168(v),253(g),255(g),141(v)
                                                    140(v)
    29. BD (   2) C  12 - C  13          1.67342    -0.24069  247(v),245(v),169(v),144(v)
    30. BD (   1) C  12 - H  24          1.98050    -0.49897  254(v),246(v),251(g),249(g)
                                                    158(v),140(v)
    31. BD (   1) C  13 - C  14          1.97529    -0.66671  244(g),227(v),251(g),253(v)
                                                    122(v),256(g),255(g),150(v)
                                                    149(v)
    32. BD (   1) C  13 - H  25          1.98022    -0.49682  244(v),249(v),254(g),251(g)
                                                    149(v),167(v)
    33. BD (   1) C  14 - H  26          1.97810    -0.49021  243(v),251(v),244(g),254(g)
                                                    158(v),122(v),123(v)
    34. CR (   1) O   1                  1.99975   -18.94910  59(v)
    35. CR (   1) C   2                  1.99882   -10.12774  224(g),229(v),244(v),231(v)
                                                    243(v),180(v)
    36. CR (   1) C   3                  1.99881   -10.06125  114(v),78(v),232(v),239(v)
                                                    63(v),233(v),242(v)
    37. CR (   1) C   4                  1.99886   -10.06106  87(v),226(v),231(v),70(v)
                                                    234(v),68(v),236(v),184(v)
                                                    229(g)
    38. CR (   1) C   5                  1.99893   -10.06495  96(v),229(v),237(v),79(v)
                                                    78(v),233(v),238(v),188(v)
                                                    97(v)
    39. CR (   1) C   6                  1.99894   -10.06449  105(v),87(v),232(v),239(v)
                                                    236(v),241(v),192(v),106(v)
                                                    88(v)
    40. CR (   1) C   7                  1.99894   -10.06402  96(v),115(v),231(v),234(v)
                                                    242(v),238(v),196(v),97(v)
    41. CR (   1) C   8                  1.99887   -10.05718  105(v),229(v),226(v),69(v)
                                                    237(v),200(v),70(v),241(v)
    42. CR (   1) C   9                  1.99881   -10.05554  168(v),132(v),254(v),246(v)
                                                    248(v),256(v),60(v)
    43. CR (   1) C  10                  1.99887   -10.05077  141(v),122(v),244(v),227(v)
                                                    249(v),204(v),250(v),123(v)
    44. CR (   1) C  11                  1.99894   -10.05531  150(v),243(v),133(v),251(v)
                                                    248(v),132(v),253(v),208(v)
                                                    151(v)
    45. CR (   1) C  12                  1.99894   -10.05402  159(v),141(v),254(v),246(v)
                                                    250(v),255(v),212(v),142(v)
                                                    160(v)
    46. CR (   1) C  13                  1.99894   -10.05393  150(v),244(v),249(v),170(v)
                                                    256(v),253(v),168(v),216(v)
                                                    151(v)
    47. CR (   1) C  14                  1.99887   -10.04567  159(v),243(v),123(v),227(v)
                                                    251(v),124(v),220(v),255(v)
                                                    160(v)
    48. LP (   1) O   1                  1.97497    -0.57523  226(v),59(v),227(v),178(v)
                                                    228(v),60(v),256(r)
    49. LP (   2) O   1                  1.95161    -0.29904  228(v),226(v),177(v),61(v)
                                                    176(v),230(r),62(v)
    50. RY*(   1) O   1                  0.00170     1.15353   
    51. RY*(   2) O   1                  0.00109     1.53801   
    52. RY*(   3) O   1                  0.00027     1.56598   
    53. RY*(   4) O   1                  0.00008     1.45946   
    54. RY*(   5) O   1                  0.00002     2.75050   
    55. RY*(   6) O   1                  0.00001     2.81645   
    56. RY*(   7) O   1                  0.00001     2.79734   
    57. RY*(   8) O   1                  0.00001     2.93175   
    58. RY*(   9) O   1                  0.00001     2.85952   
    59. RY*(   1) C   2                  0.01078     0.92488   
    60. RY*(   2) C   2                  0.00310     1.18574   
    61. RY*(   3) C   2                  0.00276     1.10647   
    62. RY*(   4) C   2                  0.00151     1.84205   
    63. RY*(   5) C   2                  0.00102     1.08257   
    64. RY*(   6) C   2                  0.00065     2.06650   
    65. RY*(   7) C   2                  0.00045     1.47818   
    66. RY*(   8) C   2                  0.00033     2.13923   
    67. RY*(   9) C   2                  0.00002     2.21822   
    68. RY*(   1) C   3                  0.00590     1.12262   
    69. RY*(   2) C   3                  0.00380     0.90077   
    70. RY*(   3) C   3                  0.00304     0.86508   
    71. RY*(   4) C   3                  0.00148     0.74853   
    72. RY*(   5) C   3                  0.00075     1.93109   
    73. RY*(   6) C   3                  0.00029     2.02894   
    74. RY*(   7) C   3                  0.00028     2.26467   
    75. RY*(   8) C   3                  0.00016     2.24300   
    76. RY*(   9) C   3                  0.00003     2.20803   
    77. RY*(   1) C   4                  0.00600     1.15972   
    78. RY*(   2) C   4                  0.00250     0.72917   
    79. RY*(   3) C   4                  0.00102     0.62190   
    80. RY*(   4) C   4                  0.00094     0.67424   
    81. RY*(   5) C   4                  0.00067     1.87693   
    82. RY*(   6) C   4                  0.00012     2.36950   
    83. RY*(   7) C   4                  0.00004     2.35018   
    84. RY*(   8) C   4                  0.00001     1.99746   
    85. RY*(   9) C   4                  0.00002     2.15440   
    86. RY*(   1) C   5                  0.00550     1.16647   
    87. RY*(   2) C   5                  0.00275     0.65866   
    88. RY*(   3) C   5                  0.00089     0.68232   
    89. RY*(   4) C   5                  0.00078     0.85314   
    90. RY*(   5) C   5                  0.00064     1.67684   
    91. RY*(   6) C   5                  0.00013     2.39126   
    92. RY*(   7) C   5                  0.00005     2.26608   
    93. RY*(   8) C   5                  0.00000     1.89315   
    94. RY*(   9) C   5                  0.00000     2.18825   
    95. RY*(   1) C   6                  0.00519     1.17684   
    96. RY*(   2) C   6                  0.00257     0.65680   
    97. RY*(   3) C   6                  0.00095     0.64835   
    98. RY*(   4) C   6                  0.00076     0.68053   
    99. RY*(   5) C   6                  0.00065     1.87283   
   100. RY*(   6) C   6                  0.00014     2.39085   
   101. RY*(   7) C   6                  0.00005     2.25599   
   102. RY*(   8) C   6                  0.00000     1.95029   
   103. RY*(   9) C   6                  0.00000     2.12501   
   104. RY*(   1) C   7                  0.00541     1.17116   
   105. RY*(   2) C   7                  0.00274     0.66259   
   106. RY*(   3) C   7                  0.00087     0.67887   
   107. RY*(   4) C   7                  0.00071     1.04633   
   108. RY*(   5) C   7                  0.00065     1.50123   
   109. RY*(   6) C   7                  0.00014     2.39175   
   110. RY*(   7) C   7                  0.00005     2.26479   
   111. RY*(   8) C   7                  0.00000     1.89903   
   112. RY*(   9) C   7                  0.00000     2.18349   
   113. RY*(   1) C   8                  0.00659     1.10253   
   114. RY*(   2) C   8                  0.00363     0.76275   
   115. RY*(   3) C   8                  0.00107     0.63735   
   116. RY*(   4) C   8                  0.00090     0.69752   
   117. RY*(   5) C   8                  0.00061     1.86235   
   118. RY*(   6) C   8                  0.00012     2.37323   
   119. RY*(   7) C   8                  0.00007     2.38796   
   120. RY*(   8) C   8                  0.00002     1.93199   
   121. RY*(   9) C   8                  0.00001     2.20650   
   122. RY*(   1) C   9                  0.00579     1.10726   
   123. RY*(   2) C   9                  0.00482     1.04118   
   124. RY*(   3) C   9                  0.00323     0.78049   
   125. RY*(   4) C   9                  0.00129     0.81190   
   126. RY*(   5) C   9                  0.00073     1.90686   
   127. RY*(   6) C   9                  0.00026     1.90297   
   128. RY*(   7) C   9                  0.00022     2.34357   
   129. RY*(   8) C   9                  0.00015     2.26416   
   130. RY*(   9) C   9                  0.00003     2.19138   
   131. RY*(   1) C  10                  0.00559     1.18823   
   132. RY*(   2) C  10                  0.00258     0.74758   
   133. RY*(   3) C  10                  0.00103     0.62618   
   134. RY*(   4) C  10                  0.00086     0.74800   
   135. RY*(   5) C  10                  0.00064     1.82632   
   136. RY*(   6) C  10                  0.00012     2.36994   
   137. RY*(   7) C  10                  0.00006     2.40089   
   138. RY*(   8) C  10                  0.00002     2.15272   
   139. RY*(   9) C  10                  0.00002     1.98824   
   140. RY*(   1) C  11                  0.00545     1.17572   
   141. RY*(   2) C  11                  0.00275     0.66871   
   142. RY*(   3) C  11                  0.00086     0.66856   
   143. RY*(   4) C  11                  0.00078     1.14427   
   144. RY*(   5) C  11                  0.00065     1.43129   
   145. RY*(   6) C  11                  0.00014     2.40091   
   146. RY*(   7) C  11                  0.00005     2.27865   
   147. RY*(   8) C  11                  0.00000     2.16445   
   148. RY*(   9) C  11                  0.00000     1.93438   
   149. RY*(   1) C  12                  0.00518     1.18639   
   150. RY*(   2) C  12                  0.00259     0.66458   
   151. RY*(   3) C  12                  0.00095     0.65267   
   152. RY*(   4) C  12                  0.00078     0.64466   
   153. RY*(   5) C  12                  0.00065     1.92730   
   154. RY*(   6) C  12                  0.00014     2.40179   
   155. RY*(   7) C  12                  0.00005     2.26657   
   156. RY*(   8) C  12                  0.00000     1.99870   
   157. RY*(   9) C  12                  0.00000     2.10006   
   158. RY*(   1) C  13                  0.00540     1.18222   
   159. RY*(   2) C  13                  0.00266     0.67259   
   160. RY*(   3) C  13                  0.00089     0.68733   
   161. RY*(   4) C  13                  0.00074     0.69140   
   162. RY*(   5) C  13                  0.00068     1.88038   
   163. RY*(   6) C  13                  0.00014     2.40120   
   164. RY*(   7) C  13                  0.00004     2.27480   
   165. RY*(   8) C  13                  0.00000     2.15029   
   166. RY*(   9) C  13                  0.00000     1.94941   
   167. RY*(   1) C  14                  0.00622     1.14972   
   168. RY*(   2) C  14                  0.00309     0.76448   
   169. RY*(   3) C  14                  0.00126     0.60365   
   170. RY*(   4) C  14                  0.00093     0.66836   
   171. RY*(   5) C  14                  0.00063     1.92478   
   172. RY*(   6) C  14                  0.00012     2.40736   
   173. RY*(   7) C  14                  0.00007     2.40113   
   174. RY*(   8) C  14                  0.00001     2.17683   
   175. RY*(   9) C  14                  0.00002     1.98344   
   176. RY*(   1) H  15                  0.00187     0.77720   
   177. RY*(   2) H  15                  0.00154     1.54732   
   178. RY*(   3) H  15                  0.00089     1.68498   
   179. RY*(   4) H  15                  0.00002     2.33222   
   180. RY*(   1) H  16                  0.00286     0.38419   
   181. RY*(   2) H  16                  0.00022     1.85365   
   182. RY*(   3) H  16                  0.00010     1.94743   
   183. RY*(   4) H  16                  0.00003     2.29170   
   184. RY*(   1) H  17                  0.00190     0.37220   
   185. RY*(   2) H  17                  0.00019     1.65856   
   186. RY*(   3) H  17                  0.00009     1.99625   
   187. RY*(   4) H  17                  0.00006     2.34090   
   188. RY*(   1) H  18                  0.00164     0.35622   
   189. RY*(   2) H  18                  0.00018     1.64953   
   190. RY*(   3) H  18                  0.00009     1.97541   
   191. RY*(   4) H  18                  0.00006     2.32815   
   192. RY*(   1) H  19                  0.00162     0.35576   
   193. RY*(   2) H  19                  0.00018     1.64854   
   194. RY*(   3) H  19                  0.00008     1.96965   
   195. RY*(   4) H  19                  0.00006     2.33243   
   196. RY*(   1) H  20                  0.00164     0.35869   
   197. RY*(   2) H  20                  0.00017     1.65173   
   198. RY*(   3) H  20                  0.00009     1.97688   
   199. RY*(   4) H  20                  0.00006     2.33257   
   200. RY*(   1) H  21                  0.00309     0.37233   
   201. RY*(   2) H  21                  0.00018     1.66645   
   202. RY*(   3) H  21                  0.00009     2.03732   
   203. RY*(   4) H  21                  0.00007     2.35584   
   204. RY*(   1) H  22                  0.00191     0.42224   
   205. RY*(   2) H  22                  0.00019     1.67136   
   206. RY*(   3) H  22                  0.00009     2.01316   
   207. RY*(   4) H  22                  0.00007     2.35002   
   208. RY*(   1) H  23                  0.00165     0.36553   
   209. RY*(   2) H  23                  0.00018     1.65910   
   210. RY*(   3) H  23                  0.00009     1.98203   
   211. RY*(   4) H  23                  0.00006     2.33772   
   212. RY*(   1) H  24                  0.00163     0.36408   
   213. RY*(   2) H  24                  0.00019     1.65710   
   214. RY*(   3) H  24                  0.00008     1.97917   
   215. RY*(   4) H  24                  0.00006     2.33911   
   216. RY*(   1) H  25                  0.00166     0.36767   
   217. RY*(   2) H  25                  0.00018     1.65821   
   218. RY*(   3) H  25                  0.00009     1.99171   
   219. RY*(   4) H  25                  0.00006     2.33488   
   220. RY*(   1) H  26                  0.00242     0.39213   
   221. RY*(   2) H  26                  0.00016     1.68370   
   222. RY*(   3) H  26                  0.00010     2.02001   
   223. RY*(   4) H  26                  0.00007     2.36666   
   224. BD*(   1) O   1 - C   2          0.02255     0.30203   
   225. BD*(   1) O   1 - H  15          0.00682     0.42956   
   226. BD*(   1) C   2 - C   3          0.04213     0.41111   
   227. BD*(   1) C   2 - C   9          0.03978     0.41415   
   228. BD*(   1) C   2 - H  16          0.03568     0.43353   
   229. BD*(   1) C   3 - C   4          0.02562     0.57707   
   230. BD*(   2) C   3 - C   4          0.34922     0.03693  235(v),240(v),245(r),80(g)
                                                    224(v),227(v),247(r),116(v)
                                                    89(v)
   231. BD*(   1) C   3 - C   8          0.02781     0.56957   
   232. BD*(   1) C   4 - C   5          0.01718     0.57467   
   233. BD*(   1) C   4 - H  17          0.01595     0.45910   
   234. BD*(   1) C   5 - C   6          0.01764     0.57750   
   235. BD*(   2) C   5 - C   6          0.32399     0.03547  230(v),240(v),98(g),90(g)
                                                    89(g)
   236. BD*(   1) C   5 - H  18          0.01419     0.46795   
   237. BD*(   1) C   6 - C   7          0.01792     0.57275   
   238. BD*(   1) C   6 - H  19          0.01429     0.46984   
   239. BD*(   1) C   7 - C   8          0.01690     0.58467   
   240. BD*(   2) C   7 - C   8          0.30935     0.03863  230(v),235(v),107(g),116(g)
                                                    117(g)
   241. BD*(   1) C   7 - H  20          0.01441     0.46998   
   242. BD*(   1) C   8 - H  21          0.01560     0.47493   
   243. BD*(   1) C   9 - C  10          0.02489     0.57977   
   244. BD*(   1) C   9 - C  14          0.02608     0.58708   
   245. BD*(   2) C   9 - C  14          0.33770     0.05089  252(v),247(v),230(r),169(g)
                                                    228(v),226(v),134(v),126(g)
   246. BD*(   1) C  10 - C  11          0.01691     0.59108   
   247. BD*(   2) C  10 - C  11          0.32397     0.04518  252(v),245(v),143(g),134(g)
                                                    230(r),135(g)
   248. BD*(   1) C  10 - H  22          0.01563     0.47318   
   249. BD*(   1) C  11 - C  12          0.01793     0.58317   
   250. BD*(   1) C  11 - H  23          0.01424     0.47600   
   251. BD*(   1) C  12 - C  13          0.01795     0.58847   
   252. BD*(   2) C  12 - C  13          0.32881     0.04562  247(v),245(v),161(g),152(g)
   253. BD*(   1) C  12 - H  24          0.01445     0.47751   
   254. BD*(   1) C  13 - C  14          0.01728     0.59056   
   255. BD*(   1) C  13 - H  25          0.01445     0.47797   
   256. BD*(   1) C  14 - H  26          0.01619     0.49112   
       -------------------------------
              Total Lewis   95.28957  ( 97.2343%)
        Valence non-Lewis    2.51351  (  2.5648%)
        Rydberg non-Lewis    0.19692  (  0.2009%)
       -------------------------------
            Total unit  1   98.00000  (100.0000%)
           Charge unit  1    0.00000
 Unable to Open any file for archive entry.
 1\1\GINC-COMPUTE-1-6\SP\RB3LYP\def2SVP\C13H12O1\ZAHRT2\08-Jan-2021\0\\
 # b3lyp/def2svp geom=NewRedundant pop=NBO\\12\\0,1\O,0,-0.1131421879,1
 .1831838399,2.142942999\C,0,-0.1275822942,0.01867803,1.3373595499\C,0,
 1.1789831895,-0.1426803651,0.5764756494\C,0,1.8794702347,-1.3534122753
 ,0.5844278867\C,0,3.0715817304,-1.490078063,-0.1351628373\C,0,3.575233
 7032,-0.4098258278,-0.862165748\C,0,2.8832284,0.8074188556,-0.86743641
 87\C,0,1.6919430898,0.9392215913,-0.1547644224\C,0,-1.3186183735,0.098
 1822137,0.3932082292\C,0,-1.5547530189,-0.9418105484,-0.5174401329\C,0
 ,-2.6443057406,-0.8899656027,-1.3866909144\C,0,-3.5124150694,0.2069943
 604,-1.3591782049\C,0,-3.2807184238,1.2452263209,-0.4552563677\C,0,-2.
 1901761738,1.1919342437,0.419367896\H,0,0.7123419736,1.1817611902,2.64
 36818785\H,0,-0.2639864777,-0.8832956238,1.9683612612\H,0,1.4896231586
 ,-2.1972167666,1.1609561897\H,0,3.6095417184,-2.4411542494,-0.12214291
 84\H,0,4.5072188139,-0.5129767897,-1.4231281892\H,0,3.2746209685,1.655
 2912131,-1.4351235794\H,0,1.1438453587,1.8839468372,-0.1556262177\H,0,
 -0.8724194864,-1.7950419944,-0.5523299452\H,0,-2.815523539,-1.70697678
 07,-2.0920137496\H,0,-4.364908548,0.2501757634,-2.0413971719\H,0,-3.95
 3949971,2.1058622535,-0.4268517226\H,0,-2.0051330348,1.9965581739,1.13
 04224025\\Version=ES64L-G16RevC.01\State=1-A\HF=-577.4146795\RMSD=4.41
 7e-09\Dipole=0.5743112,-0.2698631,0.0573703\Quadrupole=0.5178193,0.646
 8523,-1.1646716,-0.7679794,2.0685576,-0.4585385\PG=C01 [X(C13H12O1)]\\
 @
 The archive entry for this job was punched.


 IT IS A PROFOUNDLY ERRONEOUS TRUISM ... THAT WE SHOULD CULTIVATE
 THE HABIT OF THINKING OF WHAT WE ARE DOING.
 THE PRECISE OPPOSITE IS THE CASE.
 CIVILIZATION ADVANCES BY EXTENDING THE NUMBER OF IMPORTANT OPERATIONS
 WHICH WE CAN PERFORM WITHOUT THINKING ABOUT THEM.

                                    -- ALFRED NORTH WHITEHEAD
 File lengths (MBytes):  RWF=     41 Int=      0 D2E=      0 Chk=      5 Scr=      1
 Normal termination of Gaussian 16
