# Supplementary material for: Machine-Learning-Guided Discovery of Electrochemical Reactions
Source: J Am Chem Soc. 2022 Dec 2;144(49):22599–610. doi: 10.1021/jacs.2c08997 (PMC9756344; doi:10.1021/jacs.2c08997)
Supplement: Supplementary file 3 — ja2c08997_si_003.zip [file ja2c08997_si_003.zip › Oxidation Site Selectivity/Nlogs_notimes/13.log]

 Entering Gaussian System, Link 0=g16
 Input=13.com
 Output=13.log
 Initial command:
  
 Copyright (c) 1988-2019, Gaussian, Inc.  All Rights Reserved.
  
 This is part of the Gaussian(R) 16 program.  It is based on
 the Gaussian(R) 09 system (copyright 2009, Gaussian, Inc.),
 the Gaussian(R) 03 system (copyright 2003, Gaussian, Inc.),
 the Gaussian(R) 98 system (copyright 1998, Gaussian, Inc.),
 the Gaussian(R) 94 system (copyright 1995, Gaussian, Inc.),
 the Gaussian 92(TM) system (copyright 1992, Gaussian, Inc.),
 the Gaussian 90(TM) system (copyright 1990, Gaussian, Inc.),
 the Gaussian 88(TM) system (copyright 1988, Gaussian, Inc.),
 the Gaussian 86(TM) system (copyright 1986, Carnegie Mellon
 University), and the Gaussian 82(TM) system (copyright 1983,
 Carnegie Mellon University). Gaussian is a federally registered
 trademark of Gaussian, Inc.
  
 This software contains proprietary and confidential information,
 including trade secrets, belonging to Gaussian, Inc.
  
 This software is provided under written license and may be
 used, copied, transmitted, or stored only in accord with that
 written license.
  
 The following legend is applicable only to US Government
 contracts under FAR:
  
                    RESTRICTED RIGHTS LEGEND
  
 Use, reproduction and disclosure by the US Government is
 subject to restrictions as set forth in subparagraphs (a)
 and (c) of the Commercial Computer Software - Restricted
 Rights clause in FAR 52.227-19.
  
 Gaussian, Inc.
 340 Quinnipiac St., Bldg. 40, Wallingford CT 06492
  
  
 ---------------------------------------------------------------
 Warning -- This program may not be used in any manner that
 competes with the business of Gaussian, Inc. or will provide
 assistance to any competitor of Gaussian, Inc.  The licensee
 of this program is prohibited from giving any competitor of
 Gaussian, Inc. access to this program.  By using this program,
 the user acknowledges that Gaussian, Inc. is engaged in the
 business of creating and licensing software in the field of
 computational chemistry and represents and warrants to the
 licensee that it is not a competitor of Gaussian, Inc. and that
 it will not use this program in any manner prohibited above.
 ---------------------------------------------------------------
  

 Cite this work as:
 Gaussian 16, Revision C.01,
 M. J. Frisch, G. W. Trucks, H. B. Schlegel, G. E. Scuseria, 
 M. A. Robb, J. R. Cheeseman, G. Scalmani, V. Barone, 
 G. A. Petersson, H. Nakatsuji, X. Li, M. Caricato, A. V. Marenich, 
 J. Bloino, B. G. Janesko, R. Gomperts, B. Mennucci, H. P. Hratchian, 
 J. V. Ortiz, A. F. Izmaylov, J. L. Sonnenberg, D. Williams-Young, 
 F. Ding, F. Lipparini, F. Egidi, J. Goings, B. Peng, A. Petrone, 
 T. Henderson, D. Ranasinghe, V. G. Zakrzewski, J. Gao, N. Rega, 
 G. Zheng, W. Liang, M. Hada, M. Ehara, K. Toyota, R. Fukuda, 
 J. Hasegawa, M. Ishida, T. Nakajima, Y. Honda, O. Kitao, H. Nakai, 
 T. Vreven, K. Throssell, J. A. Montgomery, Jr., J. E. Peralta, 
 F. Ogliaro, M. J. Bearpark, J. J. Heyd, E. N. Brothers, K. N. Kudin, 
 V. N. Staroverov, T. A. Keith, R. Kobayashi, J. Normand, 
 K. Raghavachari, A. P. Rendell, J. C. Burant, S. S. Iyengar, 
 J. Tomasi, M. Cossi, J. M. Millam, M. Klene, C. Adamo, R. Cammi, 
 J. W. Ochterski, R. L. Martin, K. Morokuma, O. Farkas, 
 J. B. Foresman, and D. J. Fox, Gaussian, Inc., Wallingford CT, 2019.
 
 ******************************************
 Gaussian 16:  ES64L-G16RevC.01  3-Jul-2019
                 8-Jan-2021 
 ******************************************
 %nprocshared=16
 Will use up to   16 processors via shared memory.
 %mem=7GB
 -----------------------------------------
 # b3lyp/def2svp geom=NewRedundant pop=NBO
 -----------------------------------------
 1/29=4000,38=1,172=1/1;
 2/12=2,17=6,18=5,40=1/2;
 3/5=43,7=101,11=2,25=1,30=1,74=-5/1,2,3;
 4//1;
 5/5=2,38=5/2;
 6/7=2,8=2,9=2,10=2,28=1,40=1/1,7;
 99/5=1,9=1/99;
 --
 13
 --
 Symbolic Z-matrix:
 Charge =  0 Multiplicity = 1
 O                    -2.83534  -1.51253  -0.52253 
 C                    -2.4496   -0.16287  -0.59566 
 C                    -0.97087  -0.028    -0.32482 
 C                    -0.1838   -1.15311  -0.04974 
 C                     1.18204  -1.01716   0.19918 
 C                     1.74865   0.25544   0.1694 
 N                     3.19172   0.40599   0.43164 
 O                     3.65718   1.53449   0.3981 
 O                     3.83274  -0.60604   0.66614 
 C                     0.98771   1.39439  -0.10214 
 C                    -0.37297   1.24275  -0.34835 
 H                    -3.78125  -1.57413  -0.69849 
 H                    -2.66095   0.27338  -1.59433 
 H                    -2.996     0.46314   0.14046 
 H                    -0.65678  -2.1344   -0.03375 
 H                     1.81556  -1.87649   0.41553 
 H                     1.47324   2.3692   -0.115 
 H                    -0.98129   2.12595  -0.56245 
 
                          Input orientation:                          
 ---------------------------------------------------------------------
 Center     Atomic      Atomic             Coordinates (Angstroms)
 Number     Number       Type             X           Y           Z
 ---------------------------------------------------------------------
      1          8           0       -2.835337   -1.512527   -0.522530
      2          6           0       -2.449599   -0.162869   -0.595663
      3          6           0       -0.970867   -0.027999   -0.324820
      4          6           0       -0.183796   -1.153107   -0.049739
      5          6           0        1.182036   -1.017160    0.199178
      6          6           0        1.748648    0.255440    0.169404
      7          7           0        3.191721    0.405989    0.431641
      8          8           0        3.657178    1.534487    0.398099
      9          8           0        3.832739   -0.606035    0.666141
     10          6           0        0.987714    1.394394   -0.102144
     11          6           0       -0.372965    1.242749   -0.348348
     12          1           0       -3.781248   -1.574132   -0.698486
     13          1           0       -2.660950    0.273376   -1.594327
     14          1           0       -2.995997    0.463136    0.140460
     15          1           0       -0.656783   -2.134396   -0.033749
     16          1           0        1.815560   -1.876492    0.415532
     17          1           0        1.473239    2.369198   -0.115003
     18          1           0       -0.981293    2.125948   -0.562446
 ---------------------------------------------------------------------
                    Distance matrix (angstroms):
                    1          2          3          4          5
     1  O    0.000000
     2  C    1.405602   0.000000
     3  C    2.391477   1.509369   0.000000
     4  C    2.717238   2.532285   1.400363   0.000000
     5  C    4.111634   3.814493   2.426520   1.394969   0.000000
     6  C    4.961593   4.287843   2.778553   2.401327   1.393358
     7  N    6.396606   5.762243   4.252965   3.749216   2.473505
     8  O    7.230809   6.415708   4.937891   4.709225   3.560449
     9  O    6.833586   6.423108   4.938700   4.116348   2.722739
    10  C    4.821062   3.805753   2.430808   2.804451   2.438063
    11  C    3.699346   2.519789   1.404579   2.421793   2.797321
    12  H    0.964108   1.943071   3.229303   3.679646   5.074466
    13  H    2.090122   1.110095   2.135148   3.249138   4.432909
    14  H    2.090123   1.110095   2.135147   3.249137   4.432909
    15  H    2.317698   2.723390   2.149483   1.089449   2.164191
    16  H    4.758495   4.706443   3.424795   2.176508   1.089318
    17  H    5.813578   4.693725   3.429902   3.893155   3.413346
    18  H    4.083818   2.719505   2.167040   3.413367   3.890911
                    6          7          8          9         10
     6  C    0.000000
     7  N    1.474412   0.000000
     8  O    2.308841   1.221181   0.000000
     9  O    2.309182   1.220691   2.164371   0.000000
    10  C    1.396415   2.473766   2.719541   3.561761   0.000000
    11  C    2.396684   3.743734   4.109057   4.704800   1.391065
    12  H    5.889000   7.336236   8.136104   7.795653   5.648962
    13  H    4.749276   6.194828   6.743804   6.931888   4.098298
    14  H    4.749278   6.194829   6.743805   6.931890   4.098299
    15  H    3.396864   4.634773   5.679564   4.793906   3.893765
    16  H    2.147135   2.665294   3.876420   2.397055   3.413504
    17  H    2.150514   2.665744   2.393660   3.876782   1.089101
    18  H    3.389246   4.621744   4.773666   5.669926   2.150358
                   11         12         13         14         15
    11  C    0.000000
    12  H    4.435517   0.000000
    13  H    2.779752   2.338993   0.000000
    14  H    2.779753   2.338998   1.777007   0.000000
    15  H    3.403621   3.243155   3.499922   3.499921   0.000000
    16  H    3.886235   5.714606   5.357294   5.357295   2.526034
    17  H    2.175272   6.595448   4.865428   4.865430   4.982565
    18  H    1.093591   4.642073   2.705189   2.705190   4.305271
                   16         17         18
    16  H    0.000000
    17  H    4.292381   0.000000
    18  H    4.979794   2.506812   0.000000
 Stoichiometry    C7H7NO3
 Framework group  C1[X(C7H7NO3)]
 Deg. of freedom    48
 Full point group                 C1      NOp   1
 Largest Abelian subgroup         C1      NOp   1
 Largest concise Abelian subgroup C1      NOp   1
                         Standard orientation:                         
 ---------------------------------------------------------------------
 Center     Atomic      Atomic             Coordinates (Angstroms)
 Number     Number       Type             X           Y           Z
 ---------------------------------------------------------------------
      1          8           0        3.749798   -0.786486    0.000001
      2          6           0        3.116062    0.468144    0.000000
      3          6           0        1.616688    0.294720   -0.000001
      4          6           0        1.039544   -0.981180   -0.000003
      5          6           0       -0.347452   -1.130115   -0.000002
      6          6           0       -1.147319    0.010788   -0.000000
      7          7           0       -2.614028   -0.139733    0.000001
      8          8           0       -3.286435    0.879655   -0.000002
      9          8           0       -3.066412   -1.273503    0.000003
     10          6           0       -0.598792    1.294958    0.000001
     11          6           0        0.785964    1.427300    0.000000
     12          1           0        4.704360   -0.651156    0.000008
     13          1           0        3.395815    1.071973    0.888504
     14          1           0        3.395817    1.071974   -0.888503
     15          1           0        1.692287   -1.853433   -0.000004
     16          1           0       -0.820547   -2.111336   -0.000003
     17          1           0       -1.262840    2.158197    0.000002
     18          1           0        1.229530    2.426895    0.000001
 ---------------------------------------------------------------------
 Rotational constants (GHZ):           3.4500800           0.5701322           0.4907903
 Standard basis: def2SVP (5D, 7F)
 There are   200 symmetry adapted cartesian basis functions of A   symmetry.
 There are   189 symmetry adapted basis functions of A   symmetry.
   189 basis functions,   324 primitive gaussians,   200 cartesian basis functions
    40 alpha electrons       40 beta electrons
       nuclear repulsion energy       577.5894455733 Hartrees.
 NAtoms=   18 NActive=   18 NUniq=   18 SFac= 1.00D+00 NAtFMM=   60 NAOKFM=F Big=F
 Integral buffers will be    131072 words long.
 Raffenetti 2 integral format.
 Two-electron integral symmetry is turned on.
 One-electron integrals computed using PRISM.
   1 Symmetry operations used in ECPInt.
 ECPInt:  NShTT=    3828 NPrTT=   14192 LenC2=    3661 LenP2D=   10349.
 LDataN:  DoStor=T MaxTD1= 4 Len=   56
 NBasis=   189 RedAO= T EigKep=  2.73D-04  NBF=   189
 NBsUse=   189 1.00D-06 EigRej= -1.00D+00 NBFU=   189
 ExpMin= 1.22D-01 ExpMax= 2.27D+03 ExpMxC= 3.41D+02 IAcc=3 IRadAn=         5 AccDes= 0.00D+00
 Harris functional with IExCor=  402 and IRadAn=       5 diagonalized for initial guess.
 HarFok:  IExCor=  402 AccDes= 0.00D+00 IRadAn=         5 IDoV= 1 UseB2=F ITyADJ=14
 ICtDFT=  3500011 ScaDFX=  1.000000  1.000000  1.000000  1.000000
 FoFCou: FMM=F IPFlag=           0 FMFlag=      100000 FMFlg1=           0
         NFxFlg=           0 DoJE=T BraDBF=F KetDBF=T FulRan=T
         wScrn=  0.000000 ICntrl=       500 IOpCl=  0 I1Cent=   200000004 NGrid=           0
         NMat0=    1 NMatS0=      1 NMatT0=    0 NMatD0=    1 NMtDS0=    0 NMtDT0=    0
 Petite list used in FoFCou.
 Requested convergence on RMS density matrix=1.00D-08 within 128 cycles.
 Requested convergence on MAX density matrix=1.00D-06.
 Requested convergence on             energy=1.00D-06.
 No special actions if energy rises.
 Integral accuracy reduced to 1.0D-05 until final iterations.
 Initial convergence to 1.0D-05 achieved.  Increase integral accuracy.
 SCF Done:  E(RB3LYP) =  -550.872004464     A.U. after   15 cycles
            NFock= 15  Conv=0.53D-08     -V/T= 2.0089

 **********************************************************************

            Population analysis using the SCF Density.

 **********************************************************************

 Orbital symmetries:
       Occupied  (A) (A) (A) (A) (A) (A) (A) (A) (A) (A) (A) (A)
                 (A) (A) (A) (A) (A) (A) (A) (A) (A) (A) (A) (A)
                 (A) (A) (A) (A) (A) (A) (A) (A) (A) (A) (A) (A)
                 (A) (A) (A) (A)
       Virtual   (A) (A) (A) (A) (A) (A) (A) (A) (A) (A) (A) (A)
                 (A) (A) (A) (A) (A) (A) (A) (A) (A) (A) (A) (A)
                 (A) (A) (A) (A) (A) (A) (A) (A) (A) (A) (A) (A)
                 (A) (A) (A) (A) (A) (A) (A) (A) (A) (A) (A) (A)
                 (A) (A) (A) (A) (A) (A) (A) (A) (A) (A) (A) (A)
                 (A) (A) (A) (A) (A) (A) (A) (A) (A) (A) (A) (A)
                 (A) (A) (A) (A) (A) (A) (A) (A) (A) (A) (A) (A)
                 (A) (A) (A) (A) (A) (A) (A) (A) (A) (A) (A) (A)
                 (A) (A) (A) (A) (A) (A) (A) (A) (A) (A) (A) (A)
                 (A) (A) (A) (A) (A) (A) (A) (A) (A) (A) (A) (A)
                 (A) (A) (A) (A) (A) (A) (A) (A) (A) (A) (A) (A)
                 (A) (A) (A) (A) (A) (A) (A) (A) (A) (A) (A) (A)
                 (A) (A) (A) (A) (A)
 The electronic state is 1-A.
 Alpha  occ. eigenvalues --  -19.15839 -19.15836 -19.15338 -14.55599 -10.26155
 Alpha  occ. eigenvalues --  -10.24593 -10.22265 -10.21846 -10.21677 -10.21522
 Alpha  occ. eigenvalues --  -10.20836  -1.21908  -1.04497  -1.03476  -0.88456
 Alpha  occ. eigenvalues --   -0.81105  -0.76487  -0.73170  -0.65478  -0.63256
 Alpha  occ. eigenvalues --   -0.58351  -0.55374  -0.54258  -0.53774  -0.50477
 Alpha  occ. eigenvalues --   -0.49335  -0.47909  -0.46776  -0.46248  -0.44592
 Alpha  occ. eigenvalues --   -0.40263  -0.38826  -0.37366  -0.35477  -0.31003
 Alpha  occ. eigenvalues --   -0.30711  -0.30452  -0.29101  -0.27977  -0.27115
 Alpha virt. eigenvalues --   -0.08712  -0.03216  -0.00261   0.03113   0.06077
 Alpha virt. eigenvalues --    0.07746   0.10256   0.10845   0.13088   0.14790
 Alpha virt. eigenvalues --    0.15568   0.17210   0.18666   0.22053   0.25455
 Alpha virt. eigenvalues --    0.26248   0.27524   0.29438   0.31892   0.33457
 Alpha virt. eigenvalues --    0.37749   0.39536   0.39850   0.40324   0.43426
 Alpha virt. eigenvalues --    0.44645   0.46324   0.47937   0.48301   0.49518
 Alpha virt. eigenvalues --    0.51652   0.53101   0.56642   0.57454   0.58527
 Alpha virt. eigenvalues --    0.58966   0.61243   0.61952   0.62341   0.63926
 Alpha virt. eigenvalues --    0.64955   0.66180   0.66712   0.67709   0.68419
 Alpha virt. eigenvalues --    0.70493   0.71401   0.74045   0.76242   0.78280
 Alpha virt. eigenvalues --    0.80741   0.82410   0.87719   0.90029   0.92676
 Alpha virt. eigenvalues --    0.94597   0.97800   0.98076   0.99535   1.01759
 Alpha virt. eigenvalues --    1.02969   1.04593   1.10447   1.17480   1.17538
 Alpha virt. eigenvalues --    1.20828   1.21620   1.21770   1.22373   1.23103
 Alpha virt. eigenvalues --    1.26157   1.28522   1.32181   1.37724   1.38936
 Alpha virt. eigenvalues --    1.40800   1.41047   1.44771   1.47354   1.49397
 Alpha virt. eigenvalues --    1.51881   1.58455   1.65118   1.66321   1.67061
 Alpha virt. eigenvalues --    1.69635   1.72062   1.72447   1.73071   1.73417
 Alpha virt. eigenvalues --    1.75251   1.76638   1.78082   1.79179   1.84094
 Alpha virt. eigenvalues --    1.84496   1.89973   1.92344   1.94379   1.96090
 Alpha virt. eigenvalues --    1.99339   2.01949   2.05973   2.10009   2.10283
 Alpha virt. eigenvalues --    2.11608   2.11648   2.14041   2.21102   2.26347
 Alpha virt. eigenvalues --    2.26582   2.27788   2.31234   2.33320   2.36107
 Alpha virt. eigenvalues --    2.36810   2.38194   2.41132   2.45787   2.51976
 Alpha virt. eigenvalues --    2.56907   2.60642   2.60664   2.61331   2.65178
 Alpha virt. eigenvalues --    2.66046   2.68959   2.69936   2.71301   2.75734
 Alpha virt. eigenvalues --    2.75830   2.80770   2.85028   2.87947   2.93111
 Alpha virt. eigenvalues --    2.94306   2.98515   3.05069   3.05470   3.13852
 Alpha virt. eigenvalues --    3.18280   3.29107   3.29559   3.32661   3.38919
 Alpha virt. eigenvalues --    3.58125   3.75616   3.77379   3.78456
          Condensed to atoms (all electrons):
               1          2          3          4          5          6
     1  O    7.711686   0.375967  -0.086125   0.005886   0.001273  -0.000018
     2  C    0.375967   4.521590   0.282241  -0.086300   0.015537   0.000354
     3  C   -0.086125   0.282241   5.534512   0.250616   0.112725  -0.182980
     4  C    0.005886  -0.086300   0.250616   5.182602   0.146399   0.139033
     5  C    0.001273   0.015537   0.112725   0.146399   5.293313   0.209667
     6  C   -0.000018   0.000354  -0.182980   0.139033   0.209667   5.355601
     7  N   -0.000000   0.000010  -0.000228   0.006301  -0.058493   0.278472
     8  O   -0.000000   0.000000  -0.000025  -0.000011   0.005809  -0.113319
     9  O    0.000000   0.000000  -0.000023   0.001974   0.015706  -0.113384
    10  C   -0.000096   0.006328   0.118962  -0.145596   0.034997   0.224730
    11  C    0.003087  -0.059421   0.199238   0.104183  -0.153028   0.130336
    12  H    0.313327  -0.019647   0.012008   0.000229  -0.000068   0.000003
    13  H   -0.029852   0.369070  -0.031063   0.002256  -0.000162   0.000041
    14  H   -0.029852   0.369070  -0.031063   0.002256  -0.000162   0.000041
    15  H    0.025139  -0.023647  -0.071321   0.447280  -0.074850   0.014604
    16  H   -0.000018  -0.000259   0.015252  -0.072640   0.440758  -0.065714
    17  H    0.000001  -0.000223   0.015265  -0.002742   0.016622  -0.063831
    18  H    0.000075  -0.013856  -0.083738   0.014849  -0.001406   0.015395
               7          8          9         10         11         12
     1  O   -0.000000  -0.000000   0.000000  -0.000096   0.003087   0.313327
     2  C    0.000010   0.000000   0.000000   0.006328  -0.059421  -0.019647
     3  C   -0.000228  -0.000025  -0.000023   0.118962   0.199238   0.012008
     4  C    0.006301  -0.000011   0.001974  -0.145596   0.104183   0.000229
     5  C   -0.058493   0.005809   0.015706   0.034997  -0.153028  -0.000068
     6  C    0.278472  -0.113319  -0.113384   0.224730   0.130336   0.000003
     7  N    5.964575   0.330972   0.332170  -0.057616   0.006604  -0.000000
     8  O    0.330972   8.080210  -0.103006   0.015496   0.002022   0.000000
     9  O    0.332170  -0.103006   8.077272   0.005830  -0.000019   0.000000
    10  C   -0.057616   0.015496   0.005830   5.207553   0.212432   0.000018
    11  C    0.006604   0.002022  -0.000019   0.212432   5.184436  -0.000543
    12  H   -0.000000   0.000000   0.000000   0.000018  -0.000543   0.534843
    13  H   -0.000000  -0.000000  -0.000000   0.000002  -0.000183  -0.005160
    14  H   -0.000000  -0.000000  -0.000000   0.000002  -0.000183  -0.005160
    15  H   -0.000115   0.000002  -0.000016  -0.001773   0.015917  -0.001394
    16  H   -0.016704   0.000537   0.024857   0.016682  -0.002676   0.000000
    17  H   -0.016610   0.025185   0.000533   0.438046  -0.071631  -0.000000
    18  H   -0.000141  -0.000014   0.000002  -0.066753   0.443129  -0.000016
              13         14         15         16         17         18
     1  O   -0.029852  -0.029852   0.025139  -0.000018   0.000001   0.000075
     2  C    0.369070   0.369070  -0.023647  -0.000259  -0.000223  -0.013856
     3  C   -0.031063  -0.031063  -0.071321   0.015252   0.015265  -0.083738
     4  C    0.002256   0.002256   0.447280  -0.072640  -0.002742   0.014849
     5  C   -0.000162  -0.000162  -0.074850   0.440758   0.016622  -0.001406
     6  C    0.000041   0.000041   0.014604  -0.065714  -0.063831   0.015395
     7  N   -0.000000  -0.000000  -0.000115  -0.016704  -0.016610  -0.000141
     8  O   -0.000000  -0.000000   0.000002   0.000537   0.025185  -0.000014
     9  O   -0.000000  -0.000000  -0.000016   0.024857   0.000533   0.000002
    10  C    0.000002   0.000002  -0.001773   0.016682   0.438046  -0.066753
    11  C   -0.000183  -0.000183   0.015917  -0.002676  -0.071631   0.443129
    12  H   -0.005160  -0.005160  -0.001394   0.000000  -0.000000  -0.000016
    13  H    0.728331  -0.047802   0.001351   0.000005   0.000003   0.003300
    14  H   -0.047802   0.728331   0.001351   0.000005   0.000003   0.003300
    15  H    0.001351   0.001351   0.675746  -0.010911   0.000027  -0.000221
    16  H    0.000005   0.000005  -0.010911   0.664019  -0.000286   0.000034
    17  H    0.000003   0.000003   0.000027  -0.000286   0.665885  -0.012191
    18  H    0.003300   0.003300  -0.000221   0.000034  -0.012191   0.715685
 Mulliken charges:
               1
     1  O   -0.290479
     2  C    0.263187
     3  C   -0.054253
     4  C    0.003425
     5  C   -0.004638
     6  C    0.170968
     7  N    0.230803
     8  O   -0.243858
     9  O   -0.241896
    10  C   -0.009244
    11  C   -0.013700
    12  H    0.171560
    13  H    0.009863
    14  H    0.009863
    15  H    0.002830
    16  H    0.007058
    17  H    0.005944
    18  H   -0.017435
 Sum of Mulliken charges =  -0.00000
 Mulliken charges with hydrogens summed into heavy atoms:
               1
     1  O   -0.118919
     2  C    0.282913
     3  C   -0.054253
     4  C    0.006256
     5  C    0.002420
     6  C    0.170968
     7  N    0.230803
     8  O   -0.243858
     9  O   -0.241896
    10  C   -0.003300
    11  C   -0.031135
 Electronic spatial extent (au):  <R**2>=           2115.0132
 Charge=             -0.0000 electrons
 Dipole moment (field-independent basis, Debye):
    X=              6.1518    Y=              1.5571    Z=              0.0000  Tot=              6.3458
 Quadrupole moment (field-independent basis, Debye-Ang):
   XX=            -62.7071   YY=            -61.1302   ZZ=            -63.5862
   XY=              2.5923   XZ=              0.0001   YZ=              0.0000
 Traceless Quadrupole moment (field-independent basis, Debye-Ang):
   XX=             -0.2326   YY=              1.3443   ZZ=             -1.1117
   XY=              2.5923   XZ=              0.0001   YZ=              0.0000
 Octapole moment (field-independent basis, Debye-Ang**2):
  XXX=            135.7131  YYY=             -0.4612  ZZZ=              0.0000  XYY=              5.6078
  XXY=              8.6374  XXZ=              0.0003  XZZ=             -6.9927  YZZ=             -1.8406
  YYZ=             -0.0000  XYZ=             -0.0001
 Hexadecapole moment (field-independent basis, Debye-Ang**3):
 XXXX=          -1790.8195 YYYY=           -409.5220 ZZZZ=            -67.9271 XXXY=            -11.0306
 XXXZ=              0.0016 YYYX=            -12.5711 YYYZ=              0.0000 ZZZX=              0.0000
 ZZZY=             -0.0000 XXYY=           -448.9107 XXZZ=           -345.7707 YYZZ=            -88.1295
 XXYZ=             -0.0001 YYXZ=              0.0000 ZZXY=              0.0598
 N-N= 5.775894455733D+02 E-N=-2.440925981590D+03  KE= 5.460310997608D+02
 ******************************Gaussian NBO Version 3.1******************************
             N A T U R A L   A T O M I C   O R B I T A L   A N D
          N A T U R A L   B O N D   O R B I T A L   A N A L Y S I S
 ******************************Gaussian NBO Version 3.1******************************
       /RESON  / : Allow strongly delocalized NBO set

 Analyzing the SCF density

 Job title: 13                                                              

 Storage needed:    108342 in NPA,    143789 in NBO ( 939522296 available)
 GSVD:  LWork=       23561 too small for GESVD, short by          75 words or          75 for optimal perf.


 NATURAL POPULATIONS:  Natural atomic orbital occupancies 
                                                          
   NAO  Atom  No  lang   Type(AO)    Occupancy      Energy
 ----------------------------------------------------------
     1    O    1  S      Cor( 1S)     1.99974     -18.97252
     2    O    1  S      Val( 2S)     1.66938      -0.87146
     3    O    1  S      Ryd( 3S)     0.00127       1.40302
     4    O    1  px     Val( 2p)     1.48682      -0.29194
     5    O    1  px     Ryd( 3p)     0.00212       1.28492
     6    O    1  py     Val( 2p)     1.62070      -0.32095
     7    O    1  py     Ryd( 3p)     0.00079       1.10366
     8    O    1  pz     Val( 2p)     1.95533      -0.31379
     9    O    1  pz     Ryd( 3p)     0.00189       1.03475
    10    O    1  dxy    Ryd( 3d)     0.00101       3.01636
    11    O    1  dxz    Ryd( 3d)     0.00022       2.77502
    12    O    1  dyz    Ryd( 3d)     0.00093       2.72750
    13    O    1  dx2y2  Ryd( 3d)     0.00132       3.22257
    14    O    1  dz2    Ryd( 3d)     0.00068       3.00870

    15    C    2  S      Cor( 1S)     1.99906     -10.15311
    16    C    2  S      Val( 2S)     0.98481      -0.23019
    17    C    2  S      Ryd( 3S)     0.00334       0.76147
    18    C    2  px     Val( 2p)     0.99146      -0.09715
    19    C    2  px     Ryd( 3p)     0.00180       0.48392
    20    C    2  py     Val( 2p)     0.85306      -0.08291
    21    C    2  py     Ryd( 3p)     0.00518       0.54265
    22    C    2  pz     Val( 2p)     1.19713      -0.10422
    23    C    2  pz     Ryd( 3p)     0.00105       0.63610
    24    C    2  dxy    Ryd( 3d)     0.00152       2.21826
    25    C    2  dxz    Ryd( 3d)     0.00079       2.02776
    26    C    2  dyz    Ryd( 3d)     0.00188       2.33012
    27    C    2  dx2y2  Ryd( 3d)     0.00174       2.22406
    28    C    2  dz2    Ryd( 3d)     0.00087       2.22357

    29    C    3  S      Cor( 1S)     1.99886     -10.08902
    30    C    3  S      Val( 2S)     0.87797      -0.14101
    31    C    3  S      Ryd( 3S)     0.00152       0.53605
    32    C    3  px     Val( 2p)     1.07786      -0.09044
    33    C    3  px     Ryd( 3p)     0.00525       1.07546
    34    C    3  py     Val( 2p)     1.10382      -0.07650
    35    C    3  py     Ryd( 3p)     0.00432       0.83505
    36    C    3  pz     Val( 2p)     0.95991      -0.12161
    37    C    3  pz     Ryd( 3p)     0.00147       0.60951
    38    C    3  dxy    Ryd( 3d)     0.00076       2.44272
    39    C    3  dxz    Ryd( 3d)     0.00074       1.89816
    40    C    3  dyz    Ryd( 3d)     0.00066       1.90050
    41    C    3  dx2y2  Ryd( 3d)     0.00088       2.39149
    42    C    3  dz2    Ryd( 3d)     0.00041       2.17459

    43    C    4  S      Cor( 1S)     1.99888     -10.07458
    44    C    4  S      Val( 2S)     0.93591      -0.14528
    45    C    4  S      Ryd( 3S)     0.00140       0.57044
    46    C    4  px     Val( 2p)     1.11313      -0.06203
    47    C    4  px     Ryd( 3p)     0.00518       0.85254
    48    C    4  py     Val( 2p)     1.16175      -0.06878
    49    C    4  py     Ryd( 3p)     0.00540       0.87123
    50    C    4  pz     Val( 2p)     0.98878      -0.12000
    51    C    4  pz     Ryd( 3p)     0.00131       0.54819
    52    C    4  dxy    Ryd( 3d)     0.00072       2.50769
    53    C    4  dxz    Ryd( 3d)     0.00048       1.91424
    54    C    4  dyz    Ryd( 3d)     0.00043       1.91736
    55    C    4  dx2y2  Ryd( 3d)     0.00071       2.45422
    56    C    4  dz2    Ryd( 3d)     0.00040       2.21455

    57    C    5  S      Cor( 1S)     1.99889     -10.08247
    58    C    5  S      Val( 2S)     0.94460      -0.15560
    59    C    5  S      Ryd( 3S)     0.00145       0.56714
    60    C    5  px     Val( 2p)     1.10001      -0.06557
    61    C    5  px     Ryd( 3p)     0.00539       0.76260
    62    C    5  py     Val( 2p)     1.18225      -0.08086
    63    C    5  py     Ryd( 3p)     0.00569       0.91890
    64    C    5  pz     Val( 2p)     0.94900      -0.12352
    65    C    5  pz     Ryd( 3p)     0.00099       0.54388
    66    C    5  dxy    Ryd( 3d)     0.00082       2.48148
    67    C    5  dxz    Ryd( 3d)     0.00058       1.91195
    68    C    5  dyz    Ryd( 3d)     0.00044       1.90581
    69    C    5  dx2y2  Ryd( 3d)     0.00055       2.46276
    70    C    5  dz2    Ryd( 3d)     0.00041       2.21158

    71    C    6  S      Cor( 1S)     1.99868     -10.12104
    72    C    6  S      Val( 2S)     0.85609      -0.14596
    73    C    6  S      Ryd( 3S)     0.00218       0.54349
    74    C    6  px     Val( 2p)     0.86580      -0.07406
    75    C    6  px     Ryd( 3p)     0.00648       0.88793
    76    C    6  py     Val( 2p)     1.11572      -0.09373
    77    C    6  py     Ryd( 3p)     0.00797       0.98525
    78    C    6  pz     Val( 2p)     1.08203      -0.14374
    79    C    6  pz     Ryd( 3p)     0.00127       0.58277
    80    C    6  dxy    Ryd( 3d)     0.00070       2.45360
    81    C    6  dxz    Ryd( 3d)     0.00038       1.85015
    82    C    6  dyz    Ryd( 3d)     0.00075       1.89139
    83    C    6  dx2y2  Ryd( 3d)     0.00162       2.37999
    84    C    6  dz2    Ryd( 3d)     0.00055       2.14743

    85    N    7  S      Cor( 1S)     1.99928     -14.42071
    86    N    7  S      Val( 2S)     1.04810      -0.48093
    87    N    7  S      Ryd( 3S)     0.00683       0.87119
    88    N    7  px     Val( 2p)     1.20897      -0.29744
    89    N    7  px     Ryd( 3p)     0.01225       0.97768
    90    N    7  py     Val( 2p)     0.99843      -0.25093
    91    N    7  py     Ryd( 3p)     0.01839       1.09258
    92    N    7  pz     Val( 2p)     1.17774      -0.31872
    93    N    7  pz     Ryd( 3p)     0.00084       0.77505
    94    N    7  dxy    Ryd( 3d)     0.00392       2.84020
    95    N    7  dxz    Ryd( 3d)     0.00127       2.16816
    96    N    7  dyz    Ryd( 3d)     0.00518       2.27273
    97    N    7  dx2y2  Ryd( 3d)     0.00545       2.72686
    98    N    7  dz2    Ryd( 3d)     0.00066       2.56681

    99    O    8  S      Cor( 1S)     1.99976     -18.94980
   100    O    8  S      Val( 2S)     1.73237      -0.86472
   101    O    8  S      Ryd( 3S)     0.00288       1.29465
   102    O    8  px     Val( 2p)     1.72229      -0.28133
   103    O    8  px     Ryd( 3p)     0.00188       1.07597
   104    O    8  py     Val( 2p)     1.48064      -0.27086
   105    O    8  py     Ryd( 3p)     0.00195       1.05790
   106    O    8  pz     Val( 2p)     1.43882      -0.27333
   107    O    8  pz     Ryd( 3p)     0.00188       0.99301
   108    O    8  dxy    Ryd( 3d)     0.00142       3.20790
   109    O    8  dxz    Ryd( 3d)     0.00081       2.67213
   110    O    8  dyz    Ryd( 3d)     0.00148       2.75187
   111    O    8  dx2y2  Ryd( 3d)     0.00162       2.99654
   112    O    8  dz2    Ryd( 3d)     0.00041       2.82427

   113    O    9  S      Cor( 1S)     1.99976     -18.94963
   114    O    9  S      Val( 2S)     1.73208      -0.86444
   115    O    9  S      Ryd( 3S)     0.00289       1.29510
   116    O    9  px     Val( 2p)     1.81866      -0.28520
   117    O    9  px     Ryd( 3p)     0.00225       1.09097
   118    O    9  py     Val( 2p)     1.38386      -0.26661
   119    O    9  py     Ryd( 3p)     0.00158       1.04287
   120    O    9  pz     Val( 2p)     1.43731      -0.27309
   121    O    9  pz     Ryd( 3p)     0.00189       0.99319
   122    O    9  dxy    Ryd( 3d)     0.00145       3.11987
   123    O    9  dxz    Ryd( 3d)     0.00041       2.64078
   124    O    9  dyz    Ryd( 3d)     0.00189       2.78382
   125    O    9  dx2y2  Ryd( 3d)     0.00160       3.08572
   126    O    9  dz2    Ryd( 3d)     0.00041       2.82441

   127    C   10  S      Cor( 1S)     1.99889     -10.08405
   128    C   10  S      Val( 2S)     0.94348      -0.15762
   129    C   10  S      Ryd( 3S)     0.00146       0.55261
   130    C   10  px     Val( 2p)     1.12721      -0.07301
   131    C   10  px     Ryd( 3p)     0.00576       0.82884
   132    C   10  py     Val( 2p)     1.15501      -0.07912
   133    C   10  py     Ryd( 3p)     0.00545       0.83996
   134    C   10  pz     Val( 2p)     0.95659      -0.12567
   135    C   10  pz     Ryd( 3p)     0.00099       0.54079
   136    C   10  dxy    Ryd( 3d)     0.00072       2.50240
   137    C   10  dxz    Ryd( 3d)     0.00056       1.90830
   138    C   10  dyz    Ryd( 3d)     0.00046       1.90740
   139    C   10  dx2y2  Ryd( 3d)     0.00064       2.43784
   140    C   10  dz2    Ryd( 3d)     0.00041       2.21037

   141    C   11  S      Cor( 1S)     1.99888     -10.08204
   142    C   11  S      Val( 2S)     0.93139      -0.15250
   143    C   11  S      Ryd( 3S)     0.00138       0.56623
   144    C   11  px     Val( 2p)     1.09021      -0.06584
   145    C   11  px     Ryd( 3p)     0.00404       0.73981
   146    C   11  py     Val( 2p)     1.17199      -0.07864
   147    C   11  py     Ryd( 3p)     0.00587       0.94258
   148    C   11  pz     Val( 2p)     1.00913      -0.12856
   149    C   11  pz     Ryd( 3p)     0.00074       0.54473
   150    C   11  dxy    Ryd( 3d)     0.00074       2.45348
   151    C   11  dxz    Ryd( 3d)     0.00051       1.91179
   152    C   11  dyz    Ryd( 3d)     0.00038       1.90513
   153    C   11  dx2y2  Ryd( 3d)     0.00068       2.47209
   154    C   11  dz2    Ryd( 3d)     0.00040       2.20846

   155    H   12  S      Val( 1S)     0.52897       0.08733
   156    H   12  S      Ryd( 2S)     0.00122       0.38661
   157    H   12  px     Ryd( 2p)     0.00217       2.44549
   158    H   12  py     Ryd( 2p)     0.00106       1.77023
   159    H   12  pz     Ryd( 2p)     0.00160       1.61398

   160    H   13  S      Val( 1S)     0.80373       0.03006
   161    H   13  S      Ryd( 2S)     0.00237       0.33171
   162    H   13  px     Ryd( 2p)     0.00028       1.77120
   163    H   13  py     Ryd( 2p)     0.00025       1.97483
   164    H   13  pz     Ryd( 2p)     0.00063       2.12545

   165    H   14  S      Val( 1S)     0.80373       0.03006
   166    H   14  S      Ryd( 2S)     0.00237       0.33171
   167    H   14  px     Ryd( 2p)     0.00028       1.77120
   168    H   14  py     Ryd( 2p)     0.00025       1.97483
   169    H   14  pz     Ryd( 2p)     0.00063       2.12545

   170    H   15  S      Val( 1S)     0.74568       0.08684
   171    H   15  S      Ryd( 2S)     0.00247       0.33838
   172    H   15  px     Ryd( 2p)     0.00042       2.14916
   173    H   15  py     Ryd( 2p)     0.00054       2.24658
   174    H   15  pz     Ryd( 2p)     0.00015       1.65770

   175    H   16  S      Val( 1S)     0.73959       0.07960
   176    H   16  S      Ryd( 2S)     0.00244       0.33166
   177    H   16  px     Ryd( 2p)     0.00027       2.08677
   178    H   16  py     Ryd( 2p)     0.00067       2.30626
   179    H   16  pz     Ryd( 2p)     0.00014       1.65090

   180    H   17  S      Val( 1S)     0.73930       0.07703
   181    H   17  S      Ryd( 2S)     0.00245       0.32834
   182    H   17  px     Ryd( 2p)     0.00043       2.15066
   183    H   17  py     Ryd( 2p)     0.00053       2.23139
   184    H   17  pz     Ryd( 2p)     0.00014       1.64909

   185    H   18  S      Val( 1S)     0.77083       0.05556
   186    H   18  S      Ryd( 2S)     0.00172       0.31482
   187    H   18  px     Ryd( 2p)     0.00019       2.05093
   188    H   18  py     Ryd( 2p)     0.00071       2.29816
   189    H   18  pz     Ryd( 2p)     0.00018       1.63967

 WARNING:  1 low occupancy (<1.9990e) core orbital  found on  C    3
           1 low occupancy (<1.9990e) core orbital  found on  C    4
           1 low occupancy (<1.9990e) core orbital  found on  C    5
           1 low occupancy (<1.9990e) core orbital  found on  C    6
           1 low occupancy (<1.9990e) core orbital  found on  C   10
           1 low occupancy (<1.9990e) core orbital  found on  C   11


 Summary of Natural Population Analysis:                  
                                                          
                                       Natural Population 
                Natural  -----------------------------------------------
    Atom  No    Charge         Core      Valence    Rydberg      Total
 -----------------------------------------------------------------------
      O    1   -0.74220      1.99974     6.73223    0.01023     8.74220
      C    2   -0.04370      1.99906     4.02647    0.01818     6.04370
      C    3   -0.03444      1.99886     4.01956    0.01602     6.03444
      C    4   -0.21448      1.99888     4.19958    0.01602     6.21448
      C    5   -0.19107      1.99889     4.17586    0.01633     6.19107
      C    6    0.05979      1.99868     3.91964    0.02190     5.94021
      N    7    0.51269      1.99928     4.43324    0.05479     6.48731
      O    8   -0.38821      1.99976     6.37412    0.01433     8.38821
      O    9   -0.38602      1.99976     6.37191    0.01436     8.38602
      C   10   -0.19763      1.99889     4.18228    0.01646     6.19763
      C   11   -0.21634      1.99888     4.20272    0.01474     6.21634
      H   12    0.46499      0.00000     0.52897    0.00605     0.53501
      H   13    0.19274      0.00000     0.80373    0.00353     0.80726
      H   14    0.19274      0.00000     0.80373    0.00353     0.80726
      H   15    0.25074      0.00000     0.74568    0.00358     0.74926
      H   16    0.25689      0.00000     0.73959    0.00352     0.74311
      H   17    0.25716      0.00000     0.73930    0.00354     0.74284
      H   18    0.22637      0.00000     0.77083    0.00280     0.77363
 =======================================================================
   * Total *   -0.00000     21.99068    57.76941    0.23991    80.00000

                                 Natural Population      
 --------------------------------------------------------
   Core                      21.99068 ( 99.9576% of  22)
   Valence                   57.76941 ( 99.6024% of  58)
   Natural Minimal Basis     79.76009 ( 99.7001% of  80)
   Natural Rydberg Basis      0.23991 (  0.2999% of  80)
 --------------------------------------------------------

    Atom  No          Natural Electron Configuration
 ----------------------------------------------------------------------------
      O    1      [core]2S( 1.67)2p( 5.06)
      C    2      [core]2S( 0.98)2p( 3.04)3p( 0.01)3d( 0.01)
      C    3      [core]2S( 0.88)2p( 3.14)3p( 0.01)
      C    4      [core]2S( 0.94)2p( 3.26)3p( 0.01)
      C    5      [core]2S( 0.94)2p( 3.23)3p( 0.01)
      C    6      [core]2S( 0.86)2p( 3.06)3p( 0.02)
      N    7      [core]2S( 1.05)2p( 3.39)3S( 0.01)3p( 0.03)3d( 0.02)
      O    8      [core]2S( 1.73)2p( 4.64)3p( 0.01)3d( 0.01)
      O    9      [core]2S( 1.73)2p( 4.64)3p( 0.01)3d( 0.01)
      C   10      [core]2S( 0.94)2p( 3.24)3p( 0.01)
      C   11      [core]2S( 0.93)2p( 3.27)3p( 0.01)
      H   12            1S( 0.53)
      H   13            1S( 0.80)
      H   14            1S( 0.80)
      H   15            1S( 0.75)
      H   16            1S( 0.74)
      H   17            1S( 0.74)
      H   18            1S( 0.77)


 NATURAL BOND ORBITAL ANALYSIS:

                       Occupancies       Lewis Structure    Low   High
           Occ.    -------------------  -----------------   occ   occ
  Cycle   Thresh.   Lewis   Non-Lewis     CR  BD  3C  LP    (L)   (NL)   Dev
 =============================================================================
   1(1)    1.90    75.10547   4.89453     11  21   0   8     7      6    0.46
   2(2)    1.90    75.10547   4.89453     11  21   0   8     7      6    0.46
   3(1)    1.80    75.82215   4.17785     11  19   0  10     4      5    0.49
   4(2)    1.80    75.82049   4.17951     11  19   0  10     4      5    0.50
   5(3)    1.80    75.82215   4.17785     11  19   0  10     4      5    0.49
   6(1)    1.70    75.82215   4.17785     11  19   0  10     4      5    0.49
   7(2)    1.70    75.82049   4.17951     11  19   0  10     4      5    0.50
   8(3)    1.70    75.82215   4.17785     11  19   0  10     4      5    0.49
   9(1)    1.60    77.64461   2.35539     11  22   0   7     1      5    0.49
  10(2)    1.60    77.64294   2.35706     11  22   0   7     1      5    0.50
  11(3)    1.60    77.64461   2.35539     11  22   0   7     1      5    0.49
  12(1)    1.50    77.64461   2.35539     11  22   0   7     1      5    0.49
  13(2)    1.50    77.64294   2.35706     11  22   0   7     1      5    0.50
  14(3)    1.50    77.64461   2.35539     11  22   0   7     1      5    0.49
  15(1)    1.60    77.64461   2.35539     11  22   0   7     1      5    0.49
 -----------------------------------------------------------------------------

 Structure accepted: RESONANCE keyword permits strongly delocalized structure

 WARNING:  1 low occupancy (<1.9990e) core orbital  found on  C    3
           1 low occupancy (<1.9990e) core orbital  found on  C    4
           1 low occupancy (<1.9990e) core orbital  found on  C    5
           1 low occupancy (<1.9990e) core orbital  found on  C    6
           1 low occupancy (<1.9990e) core orbital  found on  C   10
           1 low occupancy (<1.9990e) core orbital  found on  C   11

 --------------------------------------------------------
   Core                     21.99069 ( 99.958% of  22)
   Valence Lewis            55.65392 ( 95.955% of  58)
  ==================       ============================
   Total Lewis              77.64461 ( 97.056% of  80)
  -----------------------------------------------------
   Valence non-Lewis         2.18273 (  2.728% of  80)
   Rydberg non-Lewis         0.17266 (  0.216% of  80)
  ==================       ============================
   Total non-Lewis           2.35539 (  2.944% of  80)
 --------------------------------------------------------


       (Occupancy)   Bond orbital/ Coefficients/ Hybrids
 ---------------------------------------------------------------------------------
     1. (1.99514) BD ( 1) O   1 - C   2  
                ( 67.24%)   0.8200* O   1 s( 32.46%)p 2.08( 67.47%)d 0.00(  0.07%)
                                           -0.0001  0.5697  0.0051 -0.3450 -0.0034
                                            0.7454  0.0004 -0.0000 -0.0000 -0.0080
                                            0.0000  0.0000 -0.0194 -0.0159
                ( 32.76%)   0.5723* C   2 s( 21.85%)p 3.56( 77.88%)d 0.01(  0.28%)
                                            0.0000  0.4652  0.0452  0.4292  0.0228
                                           -0.7701 -0.0331  0.0000 -0.0000 -0.0380
                                            0.0000 -0.0000 -0.0249 -0.0266
     2. (1.98806) BD ( 1) O   1 - H  12  
                ( 73.47%)   0.8572* O   1 s( 20.13%)p 3.96( 79.79%)d 0.00(  0.08%)
                                            0.0002  0.4482  0.0209  0.8898  0.0315
                                            0.0697 -0.0183  0.0000  0.0000  0.0185
                                            0.0000  0.0000  0.0170 -0.0136
                ( 26.53%)   0.5151* H  12 s( 99.60%)p 0.00(  0.40%)
                                            0.9980 -0.0025 -0.0633 -0.0019 -0.0000
     3. (1.97498) BD ( 1) C   2 - C   3  
                ( 48.60%)   0.6971* C   2 s( 30.49%)p 2.28( 69.46%)d 0.00(  0.05%)
                                           -0.0003 -0.5522 -0.0035  0.8238 -0.0106
                                            0.1256  0.0013  0.0000  0.0000 -0.0068
                                           -0.0000 -0.0000 -0.0192  0.0103
                ( 51.40%)   0.7170* C   3 s( 30.75%)p 2.25( 69.21%)d 0.00(  0.04%)
                                           -0.0001 -0.5545 -0.0011 -0.8273  0.0107
                                           -0.0866  0.0009 -0.0000  0.0000 -0.0031
                                           -0.0000 -0.0000 -0.0157  0.0119
     4. (1.97502) BD ( 1) C   2 - H  13  
                ( 60.17%)   0.7757* C   2 s( 23.89%)p 3.18( 76.06%)d 0.00(  0.05%)
                                           -0.0001  0.4886 -0.0129  0.2604  0.0078
                                            0.4394 -0.0053  0.7068 -0.0090  0.0063
                                            0.0051  0.0169 -0.0035  0.0113
                ( 39.83%)   0.6311* H  13 s( 99.91%)p 0.00(  0.09%)
                                            0.9995 -0.0060 -0.0076 -0.0152 -0.0242
     5. (1.97502) BD ( 1) C   2 - H  14  
                ( 60.17%)   0.7757* C   2 s( 23.89%)p 3.18( 76.06%)d 0.00(  0.05%)
                                           -0.0001  0.4886 -0.0129  0.2604  0.0078
                                            0.4394 -0.0053 -0.7068  0.0090  0.0063
                                           -0.0051 -0.0169 -0.0035  0.0113
                ( 39.83%)   0.6311* H  14 s( 99.91%)p 0.00(  0.09%)
                                            0.9995 -0.0060 -0.0076 -0.0152  0.0242
     6. (1.97125) BD ( 1) C   3 - C   4  
                ( 51.03%)   0.7143* C   3 s( 34.75%)p 1.88( 65.21%)d 0.00(  0.04%)
                                           -0.0001  0.5895 -0.0002 -0.3172  0.0157
                                           -0.7424 -0.0113 -0.0000 -0.0000  0.0121
                                            0.0000  0.0000 -0.0098 -0.0114
                ( 48.97%)   0.6998* C   4 s( 35.17%)p 1.84( 64.79%)d 0.00(  0.05%)
                                            0.0001  0.5930  0.0051  0.3476  0.0236
                                            0.7255 -0.0080  0.0000 -0.0000  0.0119
                                            0.0000  0.0000 -0.0127 -0.0124
     7. (1.97185) BD ( 1) C   3 - C  11  
                ( 50.76%)   0.7125* C   3 s( 34.45%)p 1.90( 65.51%)d 0.00(  0.04%)
                                           -0.0000  0.5869  0.0026 -0.4627  0.0131
                                            0.6638  0.0146  0.0000 -0.0000 -0.0156
                                           -0.0000  0.0000 -0.0053 -0.0119
                ( 49.24%)   0.7017* C  11 s( 35.77%)p 1.79( 64.19%)d 0.00(  0.04%)
                                            0.0001  0.5980  0.0039  0.4925  0.0206
                                           -0.6315  0.0140 -0.0000 -0.0000 -0.0161
                                           -0.0000  0.0000 -0.0059 -0.0123
     8. (1.62144) BD ( 2) C   3 - C  11  
                ( 48.06%)   0.6933* C   3 s(  0.00%)p 1.00( 99.96%)d 0.00(  0.04%)
                                           -0.0000 -0.0000 -0.0000 -0.0000  0.0000
                                           -0.0000 -0.0000  0.9998  0.0007  0.0000
                                           -0.0182  0.0092  0.0000  0.0000
                ( 51.94%)   0.7207* C  11 s(  0.00%)p 1.00( 99.96%)d 0.00(  0.04%)
                                            0.0000  0.0000  0.0000  0.0000  0.0000
                                           -0.0000 -0.0000  0.9998 -0.0022 -0.0000
                                           -0.0004 -0.0203 -0.0000 -0.0000
     9. (1.97204) BD ( 1) C   4 - C   5  
                ( 49.70%)   0.7050* C   4 s( 35.55%)p 1.81( 64.41%)d 0.00(  0.05%)
                                            0.0001  0.5961  0.0128 -0.7943 -0.0030
                                           -0.1070 -0.0417  0.0000 -0.0000  0.0016
                                           -0.0000  0.0000  0.0179 -0.0119
                ( 50.30%)   0.7092* C   5 s( 36.21%)p 1.76( 63.75%)d 0.00(  0.04%)
                                           -0.0000  0.6016  0.0110  0.7952  0.0083
                                            0.0592 -0.0392 -0.0000 -0.0000  0.0067
                                           -0.0000 -0.0000  0.0156 -0.0117
    10. (1.63790) BD ( 2) C   4 - C   5  
                ( 51.49%)   0.7176* C   4 s(  0.00%)p 1.00( 99.95%)d 0.00(  0.05%)
                                           -0.0000  0.0000  0.0000  0.0000  0.0000
                                           -0.0000  0.0000  0.9997 -0.0043  0.0000
                                           -0.0192  0.0113 -0.0000  0.0000
                ( 48.51%)   0.6965* C   5 s(  0.00%)p 1.00( 99.95%)d 0.00(  0.05%)
                                            0.0000  0.0000  0.0000  0.0000 -0.0000
                                           -0.0000  0.0000  0.9997 -0.0055 -0.0000
                                            0.0178  0.0149  0.0000  0.0000
    11. (1.97759) BD ( 1) C   4 - H  15  
                ( 62.76%)   0.7922* C   4 s( 29.19%)p 2.42( 70.78%)d 0.00(  0.03%)
                                            0.0003 -0.5401  0.0141 -0.4966  0.0068
                                            0.6791 -0.0017  0.0000 -0.0000  0.0134
                                            0.0000 -0.0000  0.0037  0.0099
                ( 37.24%)   0.6102* H  15 s( 99.90%)p 0.00(  0.10%)
                                           -0.9995  0.0038  0.0200 -0.0243 -0.0000
    12. (1.97338) BD ( 1) C   5 - C   6  
                ( 48.99%)   0.6999* C   5 s( 34.39%)p 1.91( 65.56%)d 0.00(  0.05%)
                                            0.0001  0.5864  0.0081 -0.4919 -0.0241
                                            0.6426 -0.0122  0.0000 -0.0000 -0.0175
                                           -0.0000  0.0000 -0.0062 -0.0132
                ( 51.01%)   0.7142* C   6 s( 38.07%)p 1.63( 61.90%)d 0.00(  0.04%)
                                           -0.0001  0.6170  0.0017  0.4172 -0.0206
                                           -0.6666 -0.0120 -0.0000 -0.0000 -0.0141
                                           -0.0000  0.0000 -0.0072 -0.0115
    13. (1.97580) BD ( 1) C   5 - H  16  
                ( 63.01%)   0.7938* C   5 s( 29.32%)p 2.41( 70.66%)d 0.00(  0.03%)
                                            0.0003 -0.5412  0.0151  0.3524 -0.0066
                                            0.7631 -0.0033  0.0000 -0.0000 -0.0116
                                           -0.0000 -0.0000  0.0075  0.0099
                ( 36.99%)   0.6082* H  16 s( 99.90%)p 0.00(  0.10%)
                                           -0.9995  0.0033 -0.0148 -0.0280 -0.0000
    14. (1.98853) BD ( 1) C   6 - N   7  
                ( 37.10%)   0.6091* C   6 s( 23.94%)p 3.17( 75.91%)d 0.01(  0.15%)
                                            0.0000  0.4892  0.0092 -0.8666 -0.0107
                                           -0.0893 -0.0012  0.0000  0.0000  0.0067
                                           -0.0000  0.0000  0.0325 -0.0190
                ( 62.90%)   0.7931* N   7 s( 36.47%)p 1.74( 63.49%)d 0.00(  0.04%)
                                           -0.0001  0.6021 -0.0465  0.7918  0.0384
                                            0.0811  0.0040 -0.0000 -0.0000  0.0036
                                           -0.0000  0.0000  0.0172 -0.0070
    15. (1.97284) BD ( 1) C   6 - C  10  
                ( 50.91%)   0.7135* C   6 s( 37.84%)p 1.64( 62.13%)d 0.00(  0.04%)
                                           -0.0001  0.6151  0.0018  0.2712 -0.0226
                                            0.7397  0.0071  0.0000  0.0000  0.0099
                                           -0.0000  0.0000 -0.0124 -0.0115
                ( 49.09%)   0.7006* C  10 s( 34.32%)p 1.91( 65.63%)d 0.00(  0.05%)
                                            0.0001  0.5858  0.0068 -0.3502 -0.0258
                                           -0.7301  0.0075 -0.0000  0.0000  0.0133
                                            0.0000  0.0000 -0.0127 -0.0132
    16. (1.64394) BD ( 2) C   6 - C  10  
                ( 55.01%)   0.7417* C   6 s(  0.00%)p 1.00( 99.98%)d 0.00(  0.02%)
                                           -0.0000  0.0000 -0.0000  0.0000  0.0000
                                           -0.0000 -0.0000  0.9999 -0.0036 -0.0000
                                            0.0059  0.0111  0.0000  0.0000
                ( 44.99%)   0.6707* C  10 s(  0.00%)p 1.00( 99.94%)d 0.00(  0.06%)
                                            0.0000  0.0000 -0.0000  0.0000  0.0000
                                           -0.0000 -0.0000  0.9997  0.0031 -0.0000
                                            0.0023 -0.0238 -0.0000 -0.0000
    17. (1.99529) BD ( 1) N   7 - O   8  
                ( 48.15%)   0.6939* N   7 s( 31.65%)p 2.15( 68.20%)d 0.00(  0.15%)
                                           -0.0000  0.5617  0.0319 -0.4947  0.0483
                                            0.6588 -0.0302 -0.0000  0.0000 -0.0319
                                            0.0000 -0.0000 -0.0120 -0.0173
                ( 51.85%)   0.7200* O   8 s( 27.20%)p 2.67( 72.65%)d 0.01(  0.14%)
                                           -0.0001  0.5200 -0.0410  0.4645 -0.0089
                                           -0.7141  0.0266  0.0000 -0.0000 -0.0306
                                            0.0000 -0.0000 -0.0135 -0.0174
    18. (1.99527) BD ( 1) N   7 - O   9  
                ( 48.16%)   0.6940* N   7 s( 31.68%)p 2.15( 68.18%)d 0.00(  0.15%)
                                           -0.0000  0.5619  0.0321 -0.3511  0.0412
                                           -0.7451  0.0394  0.0000 -0.0000  0.0246
                                           -0.0000 -0.0000 -0.0236 -0.0173
                ( 51.84%)   0.7200* O   9 s( 27.23%)p 2.67( 72.63%)d 0.01(  0.14%)
                                           -0.0001  0.5202 -0.0410  0.3108 -0.0033
                                            0.7930 -0.0278 -0.0000  0.0000  0.0227
                                           -0.0000 -0.0000 -0.0245 -0.0174
    19. (1.98638) BD ( 2) N   7 - O   9  
                ( 40.32%)   0.6350* N   7 s(  0.00%)p 1.00( 99.76%)d 0.00(  0.24%)
                                            0.0000  0.0000  0.0000 -0.0000 -0.0000
                                            0.0000  0.0000  0.9985  0.0228 -0.0000
                                           -0.0174 -0.0463  0.0000  0.0000
                ( 59.68%)   0.7725* O   9 s(  0.00%)p 1.00( 99.82%)d 0.00(  0.18%)
                                            0.0000  0.0000 -0.0000  0.0000 -0.0000
                                            0.0000 -0.0000  0.9990 -0.0144  0.0000
                                            0.0173  0.0389 -0.0000 -0.0000
    20. (1.97229) BD ( 1) C  10 - C  11  
                ( 50.15%)   0.7082* C  10 s( 36.21%)p 1.76( 63.75%)d 0.00(  0.04%)
                                           -0.0000  0.6016  0.0130  0.7906  0.0016
                                            0.1039  0.0405 -0.0000  0.0000  0.0002
                                           -0.0000  0.0000  0.0170 -0.0117
                ( 49.85%)   0.7060* C  11 s( 35.92%)p 1.78( 64.04%)d 0.00(  0.04%)
                                            0.0001  0.5992  0.0124 -0.7974 -0.0112
                                           -0.0538  0.0391  0.0000  0.0000  0.0050
                                           -0.0000  0.0000  0.0168 -0.0119
    21. (1.97584) BD ( 1) C  10 - H  17  
                ( 63.02%)   0.7939* C  10 s( 29.40%)p 2.40( 70.58%)d 0.00(  0.03%)
                                           -0.0003  0.5420 -0.0155 -0.5007  0.0066
                                            0.6745 -0.0027  0.0000 -0.0000 -0.0135
                                           -0.0000  0.0000 -0.0024 -0.0099
                ( 36.98%)   0.6081* H  17 s( 99.90%)p 0.00(  0.10%)
                                            0.9995 -0.0032  0.0203 -0.0243 -0.0000
    22. (1.97921) BD ( 1) C  11 - H  18  
                ( 61.48%)   0.7841* C  11 s( 28.21%)p 2.54( 71.76%)d 0.00(  0.03%)
                                           -0.0003  0.5310 -0.0135  0.3467 -0.0112
                                            0.7728 -0.0012  0.0000 -0.0000  0.0109
                                            0.0000  0.0000 -0.0096 -0.0101
                ( 38.52%)   0.6206* H  18 s( 99.91%)p 0.00(  0.09%)
                                            0.9995 -0.0022 -0.0113 -0.0281 -0.0000
    23. (1.99974) CR ( 1) O   1           s(100.00%)p 0.00(  0.00%)
                                            1.0000 -0.0000 -0.0000 -0.0002 -0.0000
                                            0.0000  0.0000 -0.0000 -0.0000 -0.0000
                                           -0.0000 -0.0000 -0.0000  0.0000
    24. (1.99906) CR ( 1) C   2           s(100.00%)p 0.00(  0.00%)
                                            1.0000 -0.0001 -0.0000  0.0003 -0.0000
                                            0.0001  0.0000  0.0000 -0.0000  0.0000
                                           -0.0000  0.0000 -0.0000  0.0000
    25. (1.99886) CR ( 1) C   3           s(100.00%)p 0.00(  0.00%)
                                            1.0000  0.0000 -0.0000 -0.0001  0.0000
                                           -0.0000 -0.0000  0.0000 -0.0000  0.0000
                                           -0.0000  0.0000 -0.0000 -0.0000
    26. (1.99889) CR ( 1) C   4           s(100.00%)p 0.00(  0.00%)
                                            1.0000  0.0001 -0.0000  0.0002 -0.0000
                                           -0.0003  0.0000  0.0000  0.0000 -0.0000
                                           -0.0000  0.0000 -0.0000 -0.0000
    27. (1.99889) CR ( 1) C   5           s(100.00%)p 0.00(  0.00%)
                                            1.0000  0.0001 -0.0000 -0.0000  0.0000
                                           -0.0003  0.0000 -0.0000  0.0000  0.0000
                                           -0.0000 -0.0000 -0.0000 -0.0000
    28. (1.99868) CR ( 1) C   6           s(100.00%)
                                            1.0000  0.0001  0.0000  0.0001 -0.0000
                                            0.0000 -0.0000  0.0000  0.0000 -0.0000
                                            0.0000  0.0000 -0.0000 -0.0000
    29. (1.99928) CR ( 1) N   7           s(100.00%)
                                            1.0000  0.0001 -0.0000  0.0000  0.0000
                                            0.0000  0.0000 -0.0000 -0.0000  0.0000
                                           -0.0000 -0.0000  0.0000 -0.0000
    30. (1.99975) CR ( 1) O   8           s(100.00%)p 0.00(  0.00%)
                                            1.0000 -0.0003 -0.0000  0.0001 -0.0000
                                           -0.0003  0.0000  0.0000 -0.0000 -0.0000
                                            0.0000 -0.0000 -0.0000 -0.0000
    31. (1.99975) CR ( 1) O   9           s(100.00%)p 0.00(  0.00%)
                                            1.0000 -0.0003 -0.0000  0.0000 -0.0000
                                            0.0003 -0.0000 -0.0000  0.0000  0.0000
                                           -0.0000 -0.0000 -0.0000 -0.0000
    32. (1.99890) CR ( 1) C  10           s(100.00%)p 0.00(  0.00%)
                                            1.0000  0.0001 -0.0000 -0.0001  0.0000
                                            0.0002 -0.0000 -0.0000 -0.0000 -0.0000
                                           -0.0000  0.0000  0.0000 -0.0000
    33. (1.99889) CR ( 1) C  11           s(100.00%)p 0.00(  0.00%)
                                            1.0000  0.0001 -0.0000  0.0001 -0.0000
                                            0.0003 -0.0000 -0.0000 -0.0000  0.0000
                                            0.0000  0.0000 -0.0000 -0.0000
    34. (1.97718) LP ( 1) O   1           s( 47.42%)p 1.11( 52.54%)d 0.00(  0.04%)
                                           -0.0000  0.6885 -0.0128 -0.2946  0.0069
                                           -0.6622  0.0064 -0.0000  0.0000 -0.0135
                                           -0.0000 -0.0000  0.0120  0.0054
    35. (1.95680) LP ( 2) O   1           s(  0.00%)p 1.00( 99.95%)d 0.00(  0.05%)
                                           -0.0000  0.0000 -0.0000 -0.0000  0.0000
                                           -0.0000  0.0000  0.9996 -0.0150 -0.0000
                                            0.0102  0.0206  0.0000  0.0000
    36. (1.98143) LP ( 1) O   8           s( 72.88%)p 0.37( 27.11%)d 0.00(  0.01%)
                                            0.0004  0.8536  0.0116 -0.3059  0.0019
                                            0.4213 -0.0023 -0.0000  0.0000  0.0065
                                           -0.0000  0.0000  0.0020  0.0061
    37. (1.89874) LP ( 2) O   8           s(  0.05%)p99.99( 99.87%)d 1.50(  0.08%)
                                            0.0001  0.0227  0.0016  0.8300  0.0079
                                            0.5565  0.0087 -0.0000 -0.0000 -0.0092
                                            0.0000  0.0000  0.0263 -0.0007
    38. (1.44101) LP ( 3) O   8           s(  0.00%)p 1.00( 99.85%)d 0.00(  0.15%)
                                            0.0000 -0.0000  0.0000 -0.0000 -0.0000
                                            0.0000 -0.0000  0.9992  0.0023  0.0000
                                            0.0232 -0.0312  0.0000  0.0000
    39. (1.98143) LP ( 1) O   9           s( 72.86%)p 0.37( 27.13%)d 0.00(  0.01%)
                                            0.0004  0.8535  0.0117 -0.2136  0.0014
                                           -0.4751  0.0026  0.0000 -0.0000 -0.0052
                                            0.0000  0.0000  0.0044  0.0061
    40. (1.89825) LP ( 2) O   9           s(  0.05%)p99.99( 99.87%)d 1.64(  0.08%)
                                            0.0001  0.0218  0.0015  0.9255  0.0095
                                           -0.3770 -0.0069  0.0000  0.0000  0.0189
                                           -0.0000  0.0000  0.0206 -0.0006
    41. (0.00156) RY*( 1) O   1           s(  0.00%)p 1.00( 92.82%)d 0.08(  7.18%)
                                            0.0000  0.0000  0.0000 -0.0000 -0.0000
                                           -0.0000 -0.0000  0.0103  0.9634 -0.0000
                                           -0.0982  0.2494  0.0000 -0.0000
    42. (0.00109) RY*( 2) O   1           s( 25.90%)p 2.34( 60.58%)d 0.52( 13.53%)
                                            0.0000  0.0050  0.5089 -0.0021 -0.6712
                                           -0.0058 -0.3939 -0.0000 -0.0000 -0.1620
                                            0.0000 -0.0000  0.3242 -0.0628
    43. (0.00009) RY*( 3) O   1           s(  1.43%)p60.60( 86.62%)d 8.36( 11.95%)
    44. (0.00002) RY*( 4) O   1           s( 67.48%)p 0.46( 30.77%)d 0.03(  1.76%)
    45. (0.00001) RY*( 5) O   1           s(  1.75%)p 6.65( 11.65%)d49.41( 86.60%)
    46. (0.00002) RY*( 6) O   1           s(  2.67%)p 3.31(  8.86%)d33.09( 88.46%)
    47. (0.00000) RY*( 7) O   1           s(  0.00%)p 1.00(  6.20%)d15.14( 93.80%)
    48. (0.00000) RY*( 8) O   1           s(  0.00%)p 1.00(  1.04%)d95.25( 98.96%)
    49. (0.00001) RY*( 9) O   1           s(  0.76%)p 2.28(  1.73%)d99.99( 97.52%)
    50. (0.00460) RY*( 1) C   2           s( 13.18%)p 6.37( 83.95%)d 0.22(  2.87%)
                                            0.0000 -0.0182  0.3626 -0.0116 -0.1547
                                            0.0300 -0.9025  0.0000 -0.0000  0.0543
                                            0.0000  0.0000  0.1605  0.0030
    51. (0.00331) RY*( 2) C   2           s( 30.53%)p 1.29( 39.38%)d 0.99( 30.09%)
                                            0.0000  0.0131  0.5524  0.0086 -0.5111
                                            0.0196  0.3635 -0.0000  0.0000 -0.3491
                                           -0.0000  0.0000  0.4207 -0.0457
    52. (0.00185) RY*( 3) C   2           s(  0.00%)p 1.00( 10.72%)d 8.33( 89.28%)
                                           -0.0000  0.0000 -0.0000  0.0000 -0.0000
                                           -0.0000 -0.0000 -0.0098  0.3273  0.0000
                                           -0.5711  0.7528 -0.0000 -0.0000
    53. (0.00120) RY*( 4) C   2           s(  0.00%)p 1.00( 58.68%)d 0.70( 41.32%)
                                           -0.0000  0.0000 -0.0000  0.0000  0.0000
                                           -0.0000  0.0000 -0.0255 -0.7656 -0.0000
                                            0.3064  0.5650  0.0000  0.0000
    54. (0.00042) RY*( 5) C   2           s( 31.95%)p 0.03(  0.94%)d 2.10( 67.11%)
                                           -0.0000 -0.0098  0.5652 -0.0287  0.0384
                                            0.0406  0.0738  0.0000 -0.0000 -0.0577
                                           -0.0000  0.0000 -0.8148 -0.0620
    55. (0.00029) RY*( 6) C   2           s(  4.22%)p13.93( 58.79%)d 8.77( 36.99%)
                                            0.0000 -0.0257  0.2038 -0.0103  0.7646
                                            0.0392 -0.0411  0.0000  0.0000 -0.5535
                                           -0.0000  0.0000  0.2243 -0.1152
    56. (0.00003) RY*( 7) C   2           s( 18.53%)p 0.88( 16.26%)d 3.52( 65.21%)
    57. (0.00001) RY*( 8) C   2           s(  0.00%)p 1.00( 30.66%)d 2.26( 69.34%)
    58. (0.00001) RY*( 9) C   2           s(  1.48%)p 0.78(  1.15%)d65.90( 97.37%)
    59. (0.00581) RY*( 1) C   3           s(  7.83%)p11.11( 87.00%)d 0.66(  5.17%)
                                            0.0000  0.0085  0.2797 -0.0206 -0.8820
                                           -0.0079  0.3026 -0.0000  0.0000  0.1307
                                            0.0000 -0.0000  0.1850 -0.0189
    60. (0.00404) RY*( 2) C   3           s(  3.06%)p30.46( 93.06%)d 1.27(  3.88%)
                                            0.0000  0.0030  0.1748 -0.0110 -0.2439
                                            0.0127 -0.9332  0.0000  0.0000 -0.1008
                                            0.0000 -0.0000  0.1662 -0.0324
    61. (0.00182) RY*( 3) C   3           s(  0.00%)p 1.00( 76.99%)d 0.30( 23.01%)
                                           -0.0000  0.0000 -0.0000 -0.0000  0.0000
                                           -0.0000  0.0000  0.0056  0.8774 -0.0000
                                            0.4385  0.1943 -0.0000  0.0000
    62. (0.00109) RY*( 4) C   3           s( 86.28%)p 0.08(  7.17%)d 0.08(  6.56%)
                                           -0.0000 -0.0055  0.9288  0.0106  0.2576
                                           -0.0023  0.0720  0.0000  0.0000 -0.0731
                                            0.0000  0.0000 -0.2437 -0.0291
    63. (0.00073) RY*( 5) C   3           s(  0.00%)p 1.00(  2.04%)d47.93( 97.96%)
                                            0.0000 -0.0000  0.0000  0.0000  0.0000
                                            0.0000 -0.0000 -0.0116 -0.1425  0.0000
                                           -0.1484  0.9785  0.0000  0.0000
    64. (0.00027) RY*( 6) C   3           s(  0.00%)p 1.00( 21.01%)d 3.76( 78.99%)
                                           -0.0000 -0.0000 -0.0000 -0.0000 -0.0000
                                            0.0000 -0.0000  0.0158 -0.4580  0.0000
                                            0.8862  0.0679 -0.0000  0.0000
    65. (0.00021) RY*( 7) C   3           s(  0.06%)p43.56(  2.65%)d99.99( 97.29%)
                                           -0.0000 -0.0000  0.0247 -0.0018  0.0635
                                            0.0223 -0.1482 -0.0000  0.0000  0.9705
                                           -0.0000 -0.0000 -0.1757  0.0138
    66. (0.00017) RY*( 8) C   3           s(  2.68%)p 3.75( 10.05%)d32.54( 87.27%)
                                            0.0000 -0.0029  0.1637 -0.0116  0.3014
                                           -0.0026  0.0978  0.0000 -0.0000  0.1572
                                            0.0000 -0.0000  0.9203  0.0313
    67. (0.00003) RY*( 9) C   3           s(  0.15%)p 0.87(  0.13%)d99.99( 99.72%)
    68. (0.00603) RY*( 1) C   4           s(  1.26%)p74.33( 93.60%)d 4.08(  5.14%)
                                            0.0000 -0.0234  0.1098  0.0166  0.7775
                                           -0.0228 -0.5750 -0.0000 -0.0000  0.2100
                                            0.0000 -0.0000  0.0828  0.0216
    69. (0.00316) RY*( 2) C   4           s(  3.30%)p28.58( 94.44%)d 0.68(  2.26%)
                                           -0.0000  0.0163  0.1811 -0.0241  0.5731
                                           -0.0102  0.7844 -0.0000  0.0000 -0.1029
                                           -0.0000  0.0000  0.1028 -0.0375
    70. (0.00129) RY*( 3) C   4           s(  0.00%)p 1.00( 97.54%)d 0.03(  2.46%)
                                            0.0000 -0.0000  0.0000  0.0000 -0.0000
                                            0.0000 -0.0000  0.0008  0.9876  0.0000
                                           -0.1489  0.0489 -0.0000 -0.0000
    71. (0.00087) RY*( 4) C   4           s( 92.52%)p 0.05(  4.66%)d 0.03(  2.82%)
                                            0.0000 -0.0045  0.9619  0.0181 -0.2083
                                           -0.0097 -0.0526 -0.0000 -0.0000  0.1393
                                            0.0000 -0.0000 -0.0211 -0.0914
    72. (0.00056) RY*( 5) C   4           s(  0.00%)p 1.00(  0.88%)d99.99( 99.12%)
                                           -0.0000  0.0000 -0.0000  0.0000 -0.0000
                                            0.0000 -0.0000  0.0093  0.0934 -0.0000
                                            0.8096  0.5795  0.0000  0.0000
    73. (0.00012) RY*( 6) C   4           s(  0.40%)p 5.78(  2.32%)d99.99( 97.28%)
                                            0.0000 -0.0030  0.0633  0.0219 -0.0786
                                            0.0161 -0.1277  0.0000  0.0000 -0.4435
                                           -0.0000 -0.0000  0.8799  0.0429
    74. (0.00006) RY*( 7) C   4           s(  2.09%)p 2.12(  4.44%)d44.72( 93.47%)
    75. (0.00002) RY*( 8) C   4           s(  0.00%)p 1.00(  1.63%)d60.47( 98.37%)
    76. (0.00001) RY*( 9) C   4           s(  0.52%)p 1.11(  0.57%)d99.99( 98.91%)
    77. (0.00584) RY*( 1) C   5           s(  0.09%)p99.99( 96.48%)d37.63(  3.43%)
                                           -0.0000  0.0221 -0.0206  0.0052  0.7541
                                            0.0267  0.6288  0.0000  0.0000  0.1479
                                            0.0000  0.0000 -0.1069 -0.0320
    78. (0.00375) RY*( 2) C   5           s(  1.25%)p77.38( 96.41%)d 1.88(  2.34%)
                                            0.0000  0.0170  0.1103  0.0277 -0.6468
                                           -0.0026  0.7383 -0.0000  0.0000  0.1495
                                            0.0000 -0.0000 -0.0231 -0.0233
    79. (0.00105) RY*( 3) C   5           s(  0.00%)p 1.00( 82.20%)d 0.22( 17.80%)
                                           -0.0000 -0.0000  0.0000 -0.0000  0.0000
                                           -0.0000 -0.0000  0.0059  0.9066  0.0000
                                           -0.3010  0.2957  0.0000  0.0000
    80. (0.00098) RY*( 4) C   5           s( 95.58%)p 0.01(  0.99%)d 0.04(  3.44%)
                                            0.0000 -0.0050  0.9776 -0.0114  0.0914
                                           -0.0191 -0.0321 -0.0000 -0.0000 -0.1672
                                            0.0000 -0.0000  0.0487 -0.0635
    81. (0.00065) RY*( 5) C   5           s(  0.00%)p 1.00( 14.10%)d 6.09( 85.90%)
                                            0.0000  0.0000 -0.0000  0.0000  0.0000
                                            0.0000 -0.0000 -0.0103  0.3753 -0.0000
                                            0.8955 -0.2389 -0.0000 -0.0000
    82. (0.00013) RY*( 6) C   5           s(  0.46%)p 1.99(  0.92%)d99.99( 98.61%)
                                           -0.0000 -0.0039  0.0680 -0.0235  0.0445
                                            0.0097 -0.0812  0.0000 -0.0000  0.6605
                                            0.0000 -0.0000  0.7414 -0.0157
    83. (0.00008) RY*( 7) C   5           s(  2.57%)p 1.75(  4.50%)d36.14( 92.93%)
    84. (0.00001) RY*( 8) C   5           s(  0.00%)p 1.00(  3.76%)d25.60( 96.24%)
    85. (0.00001) RY*( 9) C   5           s(  0.14%)p 5.28(  0.74%)d99.99( 99.13%)
    86. (0.00795) RY*( 1) C   6           s(  0.00%)p 1.00( 99.60%)d 0.00(  0.40%)
                                           -0.0000 -0.0003  0.0027 -0.0013  0.1050
                                            0.0124 -0.9924 -0.0000  0.0000  0.0621
                                            0.0000  0.0000 -0.0130  0.0000
    87. (0.00611) RY*( 2) C   6           s(  0.29%)p99.99( 92.65%)d24.06(  7.05%)
                                            0.0000  0.0287  0.0459  0.0155  0.9571
                                            0.0017  0.1013 -0.0000 -0.0000  0.0537
                                           -0.0000 -0.0000  0.2575 -0.0367
    88. (0.00228) RY*( 3) C   6           s( 98.96%)p 0.00(  0.35%)d 0.01(  0.69%)
                                           -0.0000 -0.0105  0.9948  0.0082 -0.0584
                                            0.0007 -0.0033 -0.0000  0.0000  0.0082
                                            0.0000  0.0000  0.0291 -0.0771
    89. (0.00128) RY*( 4) C   6           s(  0.00%)p 1.00( 95.02%)d 0.05(  4.98%)
                                            0.0000 -0.0000 -0.0000  0.0000  0.0000
                                           -0.0000  0.0000  0.0036  0.9748 -0.0000
                                           -0.2000  0.0989  0.0000  0.0000
    90. (0.00088) RY*( 5) C   6           s(  0.00%)p 1.00(  1.07%)d92.67( 98.93%)
                                           -0.0000 -0.0000 -0.0000  0.0000 -0.0000
                                            0.0000 -0.0000 -0.0113 -0.1027  0.0000
                                           -0.0091  0.9946  0.0000  0.0000
    91. (0.00036) RY*( 6) C   6           s(  0.25%)p28.38(  6.96%)d99.99( 92.80%)
                                           -0.0000  0.0128  0.0478 -0.0326  0.2597
                                           -0.0049  0.0324 -0.0000  0.0000 -0.1235
                                            0.0000  0.0000 -0.9545  0.0403
    92. (0.00031) RY*( 7) C   6           s(  0.00%)p 1.00(  0.47%)d99.99( 99.53%)
                                           -0.0000  0.0009  0.0060 -0.0042  0.0259
                                            0.0178 -0.0606 -0.0000 -0.0000 -0.9887
                                            0.0000  0.0000  0.1334  0.0045
    93. (0.00032) RY*( 8) C   6           s(  0.00%)p 1.00(  3.93%)d24.47( 96.07%)
                                           -0.0000 -0.0000 -0.0000  0.0000 -0.0000
                                            0.0000  0.0000 -0.0054  0.1981  0.0000
                                            0.9797  0.0294  0.0000 -0.0000
    94. (0.00003) RY*( 9) C   6           s(  0.65%)p 0.07(  0.04%)d99.99( 99.31%)
    95. (0.01772) RY*( 1) N   7           s(  0.00%)p 1.00( 96.61%)d 0.04(  3.39%)
                                           -0.0000 -0.0001  0.0004 -0.0058 -0.1004
                                            0.0559  0.9762 -0.0000 -0.0000  0.1804
                                           -0.0000 -0.0000 -0.0366  0.0000
    96. (0.01007) RY*( 2) N   7           s( 12.58%)p 4.48( 56.40%)d 2.46( 31.02%)
                                            0.0000 -0.0641  0.3489  0.0445  0.7457
                                            0.0046  0.0771 -0.0000 -0.0000 -0.1134
                                            0.0000 -0.0000 -0.5452 -0.0035
    97. (0.00753) RY*( 3) N   7           s(  0.00%)p 1.00(  0.26%)d99.99( 99.74%)
                                           -0.0000 -0.0000 -0.0000  0.0000  0.0000
                                            0.0000  0.0000  0.0456 -0.0233 -0.0000
                                           -0.0617  0.9968 -0.0000 -0.0000
    98. (0.00354) RY*( 4) N   7           s( 19.93%)p 0.76( 15.08%)d 3.26( 64.99%)
                                            0.0000 -0.0234  0.4458  0.0075  0.3863
                                            0.0009  0.0385  0.0000 -0.0000  0.1652
                                           -0.0000  0.0000  0.7878  0.0455
    99. (0.00240) RY*( 5) N   7           s(  0.00%)p 1.00(  3.55%)d27.15( 96.45%)
                                            0.0000 -0.0000  0.0001  0.0031 -0.0181
                                           -0.0308  0.1851 -0.0000  0.0000 -0.9612
                                            0.0000 -0.0000  0.2013 -0.0001
   100. (0.00126) RY*( 6) N   7           s(  0.00%)p 1.00( 28.67%)d 2.49( 71.33%)
                                           -0.0000 -0.0000 -0.0000  0.0000 -0.0000
                                            0.0000 -0.0000  0.0287 -0.5346  0.0000
                                            0.8437  0.0384  0.0000 -0.0000
   101. (0.00041) RY*( 7) N   7           s( 67.58%)p 0.42( 28.34%)d 0.06(  4.08%)
                                            0.0000  0.0296  0.8215  0.0549 -0.5267
                                            0.0056 -0.0541 -0.0000 -0.0000 -0.0407
                                           -0.0000 -0.0000 -0.1925 -0.0461
   102. (0.00003) RY*( 8) N   7           s(  0.11%)p 1.39(  0.15%)d99.99( 99.75%)
   103. (0.00002) RY*( 9) N   7           s(  0.00%)p 1.00( 71.32%)d 0.40( 28.68%)
   104. (0.00256) RY*( 1) O   8           s(  0.62%)p99.99( 95.64%)d 6.03(  3.74%)
                                            0.0000 -0.0044  0.0786 -0.0079  0.7878
                                            0.0010  0.5794 -0.0000 -0.0000  0.0309
                                            0.0000 -0.0000 -0.1906  0.0089
   105. (0.00197) RY*( 2) O   8           s(  0.00%)p 1.00( 95.35%)d 0.05(  4.65%)
                                            0.0000 -0.0000 -0.0000 -0.0000  0.0000
                                            0.0000  0.0000  0.0060  0.9765  0.0000
                                           -0.0927  0.1947 -0.0000 -0.0000
   106. (0.00169) RY*( 3) O   8           s( 74.23%)p 0.29( 21.72%)d 0.05(  4.05%)
                                           -0.0000  0.0132  0.8615  0.0212  0.2235
                                           -0.0352 -0.4069  0.0000  0.0000 -0.2007
                                            0.0000  0.0000  0.0079 -0.0108
   107. (0.00010) RY*( 4) O   8           s( 12.08%)p 5.78( 69.85%)d 1.50( 18.07%)
                                            0.0000 -0.0102  0.3474 -0.0146 -0.5133
                                            0.0132  0.6593 -0.0000 -0.0000 -0.4230
                                            0.0000 -0.0000 -0.0421 -0.0065
   108. (0.00002) RY*( 5) O   8           s( 12.88%)p 0.72(  9.27%)d 6.04( 77.85%)
   109. (0.00001) RY*( 6) O   8           s(  0.00%)p 1.00(  0.95%)d99.99( 99.05%)
   110. (0.00001) RY*( 7) O   8           s(  0.04%)p99.99(  3.84%)d99.99( 96.12%)
   111. (0.00000) RY*( 8) O   8           s(  0.00%)p 1.00(  3.85%)d24.98( 96.15%)
   112. (0.00001) RY*( 9) O   8           s(  0.01%)p 3.52(  0.04%)d99.99( 99.95%)
   113. (0.00256) RY*( 1) O   9           s(  0.59%)p99.99( 95.67%)d 6.28(  3.73%)
                                            0.0000 -0.0044  0.0769 -0.0075  0.8888
                                           -0.0026 -0.4084  0.0000  0.0000 -0.1042
                                            0.0000 -0.0000 -0.1625  0.0087
   114. (0.00239) RY*( 2) O   9           s(  0.00%)p 1.00( 95.40%)d 0.05(  4.60%)
                                            0.0000  0.0000 -0.0000  0.0000 -0.0000
                                            0.0000  0.0000  0.0231  0.9765  0.0000
                                           -0.0513 -0.2083  0.0000  0.0000
   115. (0.00169) RY*( 3) O   9           s( 74.35%)p 0.29( 21.60%)d 0.05(  4.05%)
                                           -0.0000  0.0132  0.8622  0.0137  0.1376
                                            0.0388  0.4420 -0.0000  0.0000  0.1874
                                           -0.0000 -0.0000 -0.0724 -0.0108
   116. (0.00010) RY*( 4) O   9           s( 11.81%)p 5.89( 69.52%)d 1.58( 18.67%)
                                            0.0000 -0.0103  0.3435 -0.0117 -0.3684
                                           -0.0163 -0.7477  0.0000  0.0000  0.3754
                                           -0.0000 -0.0000 -0.2135 -0.0110
   117. (0.00001) RY*( 5) O   9           s( 10.72%)p 0.81(  8.69%)d 7.52( 80.59%)
   118. (0.00001) RY*( 6) O   9           s(  0.00%)p 1.00(  0.08%)d99.99( 99.92%)
   119. (0.00002) RY*( 7) O   9           s(  2.37%)p 2.04(  4.84%)d39.13( 92.79%)
   120. (0.00000) RY*( 8) O   9           s(  0.00%)p 1.00(  4.70%)d20.27( 95.30%)
   121. (0.00001) RY*( 9) O   9           s(  0.02%)p 2.85(  0.04%)d99.99( 99.94%)
   122. (0.00581) RY*( 1) C  10           s(  0.07%)p99.99( 96.52%)d45.53(  3.40%)
                                           -0.0000  0.0216 -0.0168  0.0098  0.8649
                                           -0.0249 -0.4652 -0.0000 -0.0000 -0.1776
                                            0.0000  0.0000 -0.0400 -0.0296
   123. (0.00388) RY*( 2) C  10           s(  0.65%)p99.99( 97.06%)d 3.54(  2.29%)
                                            0.0000  0.0175  0.0786  0.0282 -0.4878
                                            0.0068 -0.8554 -0.0000 -0.0000 -0.1448
                                           -0.0000  0.0000  0.0386 -0.0220
   124. (0.00123) RY*( 3) C  10           s(  0.00%)p 1.00( 72.49%)d 0.38( 27.51%)
                                            0.0000  0.0000 -0.0000  0.0000  0.0000
                                           -0.0000 -0.0000 -0.0117  0.8514 -0.0000
                                           -0.3278 -0.4094 -0.0000 -0.0000
   125. (0.00095) RY*( 4) C  10           s( 97.00%)p 0.01(  0.54%)d 0.03(  2.46%)
                                            0.0000 -0.0049  0.9849 -0.0168  0.0626
                                            0.0155  0.0308  0.0000  0.0000  0.1423
                                           -0.0000 -0.0000 -0.0212 -0.0623
   126. (0.00061) RY*( 5) C  10           s(  0.00%)p 1.00( 23.50%)d 3.26( 76.50%)
                                           -0.0000 -0.0000  0.0000 -0.0000  0.0000
                                            0.0000 -0.0000  0.0057  0.4847 -0.0000
                                            0.7901  0.3752  0.0000 -0.0000
   127. (0.00013) RY*( 6) C  10           s(  0.30%)p 2.42(  0.74%)d99.99( 98.96%)
                                           -0.0000 -0.0033  0.0551 -0.0211  0.0303
                                           -0.0139  0.0762 -0.0000 -0.0000 -0.2719
                                           -0.0000 -0.0000  0.9569 -0.0052
   128. (0.00008) RY*( 7) C  10           s(  1.93%)p 2.22(  4.28%)d48.49( 93.78%)
   129. (0.00001) RY*( 8) C  10           s(  0.00%)p 1.00(  4.07%)d23.59( 95.93%)
   130. (0.00001) RY*( 9) C  10           s(  0.12%)p 7.69(  0.90%)d99.99( 98.99%)
   131. (0.00592) RY*( 1) C  11           s(  1.00%)p92.94( 93.19%)d 5.79(  5.80%)
                                            0.0000 -0.0246  0.0971  0.0142  0.5521
                                            0.0263  0.7913  0.0000  0.0000 -0.1751
                                           -0.0000 -0.0000  0.1636  0.0245
   132. (0.00261) RY*( 2) C  11           s(  5.58%)p16.49( 91.97%)d 0.44(  2.45%)
                                           -0.0000  0.0164  0.2356 -0.0199  0.7756
                                            0.0113 -0.5636  0.0000 -0.0000  0.1137
                                            0.0000 -0.0000  0.0994 -0.0415
   133. (0.00088) RY*( 3) C  11           s( 91.23%)p 0.07(  6.31%)d 0.03(  2.46%)
                                            0.0000 -0.0055  0.9551  0.0152 -0.2481
                                            0.0104  0.0341 -0.0000  0.0000 -0.1279
                                            0.0000 -0.0000 -0.0218 -0.0882
   134. (0.00082) RY*( 4) C  11           s(  0.00%)p 1.00( 73.13%)d 0.37( 26.87%)
                                           -0.0000  0.0000 -0.0000 -0.0000  0.0000
                                           -0.0000 -0.0000 -0.0056  0.8552  0.0000
                                            0.3604 -0.3726 -0.0000  0.0000
   135. (0.00054) RY*( 5) C  11           s(  0.00%)p 1.00( 21.08%)d 3.74( 78.92%)
                                           -0.0000 -0.0000 -0.0000 -0.0000  0.0000
                                            0.0000  0.0000 -0.0052 -0.4591 -0.0000
                                            0.8603 -0.2216 -0.0000 -0.0000
   136. (0.00012) RY*( 6) C  11           s(  0.98%)p 3.51(  3.45%)d97.37( 95.57%)
                                           -0.0000 -0.0042  0.0990  0.0224 -0.0987
                                           -0.0128  0.1552 -0.0000  0.0000  0.8687
                                            0.0000 -0.0000  0.4465  0.0425
   137. (0.00006) RY*( 7) C  11           s(  0.80%)p 5.35(  4.26%)d99.99( 94.94%)
   138. (0.00001) RY*( 8) C  11           s(  0.00%)p 1.00(  5.83%)d16.16( 94.17%)
   139. (0.00001) RY*( 9) C  11           s(  0.51%)p 1.62(  0.83%)d99.99( 98.65%)
   140. (0.00160) RY*( 1) H  12           s(  0.00%)p 1.00(100.00%)
                                            0.0000 -0.0000 -0.0000 -0.0000  1.0000
   141. (0.00143) RY*( 2) H  12           s( 66.61%)p 0.50( 33.39%)
                                            0.0118  0.8161  0.1700 -0.5523  0.0000
   142. (0.00089) RY*( 3) H  12           s( 29.70%)p 2.37( 70.30%)
                                            0.0088  0.5449  0.0912  0.8335  0.0000
   143. (0.00002) RY*( 4) H  12           s(  4.09%)p23.46( 95.91%)
   144. (0.00242) RY*( 1) H  13           s( 99.31%)p 0.01(  0.69%)
                                            0.0072  0.9965  0.0536  0.0631 -0.0028
   145. (0.00026) RY*( 2) H  13           s(  0.41%)p99.99( 99.59%)
                                            0.0017  0.0637 -0.8178 -0.2887  0.4938
   146. (0.00014) RY*( 3) H  13           s(  0.02%)p99.99( 99.98%)
                                            0.0134  0.0010  0.5718 -0.4725  0.6706
   147. (0.00003) RY*( 4) H  13           s(  0.35%)p99.99( 99.65%)
   148. (0.00242) RY*( 1) H  14           s( 99.31%)p 0.01(  0.69%)
                                            0.0072  0.9965  0.0536  0.0631  0.0028
   149. (0.00026) RY*( 2) H  14           s(  0.41%)p99.99( 99.59%)
                                            0.0017  0.0637 -0.8178 -0.2887 -0.4938
   150. (0.00014) RY*( 3) H  14           s(  0.02%)p99.99( 99.98%)
                                            0.0134  0.0010  0.5718 -0.4725 -0.6706
   151. (0.00003) RY*( 4) H  14           s(  0.35%)p99.99( 99.65%)
   152. (0.00251) RY*( 1) H  15           s( 98.99%)p 0.01(  1.01%)
                                            0.0059  0.9949  0.1007 -0.0016  0.0000
   153. (0.00015) RY*( 2) H  15           s(  0.00%)p 1.00(100.00%)
                                            0.0000 -0.0000  0.0000 -0.0000  1.0000
   154. (0.00010) RY*( 3) H  15           s(  0.72%)p99.99( 99.28%)
                                           -0.0038  0.0848 -0.8461 -0.5262  0.0000
   155. (0.00007) RY*( 4) H  15           s(  0.39%)p99.99( 99.61%)
   156. (0.00247) RY*( 1) H  16           s( 98.83%)p 0.01(  1.17%)
                                            0.0060  0.9941 -0.0981 -0.0453  0.0000
   157. (0.00014) RY*( 2) H  16           s(  0.00%)p 1.00(100.00%)
                                            0.0000 -0.0000 -0.0000 -0.0000  1.0000
   158. (0.00009) RY*( 3) H  16           s(  0.73%)p99.99( 99.27%)
   159. (0.00006) RY*( 4) H  16           s(  0.54%)p99.99( 99.46%)
   160. (0.00248) RY*( 1) H  17           s( 98.84%)p 0.01(  1.16%)
                                            0.0059  0.9941 -0.1051  0.0241 -0.0000
   161. (0.00014) RY*( 2) H  17           s(  0.00%)p 1.00(100.00%)
                                           -0.0000  0.0000  0.0000  0.0000  1.0000
   162. (0.00009) RY*( 3) H  17           s(  0.79%)p99.99( 99.21%)
   163. (0.00006) RY*( 4) H  17           s(  0.47%)p99.99( 99.53%)
   164. (0.00174) RY*( 1) H  18           s( 99.24%)p 0.01(  0.76%)
                                            0.0046  0.9962  0.0644  0.0586  0.0000
   165. (0.00018) RY*( 2) H  18           s(  0.00%)p 1.00(100.00%)
                                           -0.0000 -0.0000  0.0000 -0.0000  1.0000
   166. (0.00009) RY*( 3) H  18           s(  0.10%)p99.99( 99.90%)
   167. (0.00006) RY*( 4) H  18           s(  0.75%)p99.99( 99.25%)
   168. (0.00636) BD*( 1) O   1 - C   2  
                ( 32.76%)   0.5723* O   1 s( 32.46%)p 2.08( 67.47%)d 0.00(  0.07%)
                                            0.0001 -0.5697 -0.0051  0.3450  0.0034
                                           -0.7454 -0.0004  0.0000  0.0000  0.0080
                                           -0.0000 -0.0000  0.0194  0.0159
                ( 67.24%)  -0.8200* C   2 s( 21.85%)p 3.56( 77.88%)d 0.01(  0.28%)
                                           -0.0000 -0.4652 -0.0452 -0.4292 -0.0228
                                            0.7701  0.0331 -0.0000  0.0000  0.0380
                                           -0.0000  0.0000  0.0249  0.0266
   169. (0.00497) BD*( 1) O   1 - H  12  
                ( 26.53%)   0.5151* O   1 s( 20.13%)p 3.96( 79.79%)d 0.00(  0.08%)
                                           -0.0002 -0.4482 -0.0209 -0.8898 -0.0315
                                           -0.0697  0.0183 -0.0000 -0.0000 -0.0185
                                           -0.0000 -0.0000 -0.0170  0.0136
                ( 73.47%)  -0.8572* H  12 s( 99.60%)p 0.00(  0.40%)
                                           -0.9980  0.0025  0.0633  0.0019  0.0000
   170. (0.02997) BD*( 1) C   2 - C   3  
                ( 51.40%)   0.7170* C   2 s( 30.49%)p 2.28( 69.46%)d 0.00(  0.05%)
                                           -0.0003 -0.5522 -0.0035  0.8238 -0.0106
                                            0.1256  0.0013  0.0000  0.0000 -0.0068
                                           -0.0000 -0.0000 -0.0192  0.0103
                ( 48.60%)  -0.6971* C   3 s( 30.75%)p 2.25( 69.21%)d 0.00(  0.04%)
                                           -0.0001 -0.5545 -0.0011 -0.8273  0.0107
                                           -0.0866  0.0009 -0.0000  0.0000 -0.0031
                                           -0.0000 -0.0000 -0.0157  0.0119
   171. (0.02937) BD*( 1) C   2 - H  13  
                ( 39.83%)   0.6311* C   2 s( 23.89%)p 3.18( 76.06%)d 0.00(  0.05%)
                                            0.0001 -0.4886  0.0129 -0.2604 -0.0078
                                           -0.4394  0.0053 -0.7068  0.0090 -0.0063
                                           -0.0051 -0.0169  0.0035 -0.0113
                ( 60.17%)  -0.7757* H  13 s( 99.91%)p 0.00(  0.09%)
                                           -0.9995  0.0060  0.0076  0.0152  0.0242
   172. (0.02937) BD*( 1) C   2 - H  14  
                ( 39.83%)   0.6311* C   2 s( 23.89%)p 3.18( 76.06%)d 0.00(  0.05%)
                                            0.0001 -0.4886  0.0129 -0.2604 -0.0078
                                           -0.4394  0.0053  0.7068 -0.0090 -0.0063
                                            0.0051  0.0169  0.0035 -0.0113
                ( 60.17%)  -0.7757* H  14 s( 99.91%)p 0.00(  0.09%)
                                           -0.9995  0.0060  0.0076  0.0152 -0.0242
   173. (0.02629) BD*( 1) C   3 - C   4  
                ( 48.97%)   0.6998* C   3 s( 34.75%)p 1.88( 65.21%)d 0.00(  0.04%)
                                            0.0001 -0.5895  0.0002  0.3172 -0.0157
                                            0.7424  0.0113  0.0000  0.0000 -0.0121
                                           -0.0000 -0.0000  0.0098  0.0114
                ( 51.03%)  -0.7143* C   4 s( 35.17%)p 1.84( 64.79%)d 0.00(  0.05%)
                                           -0.0001 -0.5930 -0.0051 -0.3476 -0.0236
                                           -0.7255  0.0080 -0.0000  0.0000 -0.0119
                                           -0.0000 -0.0000  0.0127  0.0124
   174. (0.02426) BD*( 1) C   3 - C  11  
                ( 49.24%)   0.7017* C   3 s( 34.45%)p 1.90( 65.51%)d 0.00(  0.04%)
                                            0.0000 -0.5869 -0.0026  0.4627 -0.0131
                                           -0.6638 -0.0146 -0.0000  0.0000  0.0156
                                            0.0000 -0.0000  0.0053  0.0119
                ( 50.76%)  -0.7125* C  11 s( 35.77%)p 1.79( 64.19%)d 0.00(  0.04%)
                                           -0.0001 -0.5980 -0.0039 -0.4925 -0.0206
                                            0.6315 -0.0140  0.0000  0.0000  0.0161
                                            0.0000 -0.0000  0.0059  0.0123
   175. (0.34793) BD*( 2) C   3 - C  11  
                ( 51.94%)   0.7207* C   3 s(  0.00%)p 1.00( 99.96%)d 0.00(  0.04%)
                                           -0.0000 -0.0000 -0.0000 -0.0000  0.0000
                                           -0.0000 -0.0000  0.9998  0.0007  0.0000
                                           -0.0182  0.0092  0.0000  0.0000
                ( 48.06%)  -0.6933* C  11 s(  0.00%)p 1.00( 99.96%)d 0.00(  0.04%)
                                            0.0000  0.0000  0.0000  0.0000  0.0000
                                           -0.0000 -0.0000  0.9998 -0.0022 -0.0000
                                           -0.0004 -0.0203 -0.0000 -0.0000
   176. (0.01662) BD*( 1) C   4 - C   5  
                ( 50.30%)   0.7092* C   4 s( 35.55%)p 1.81( 64.41%)d 0.00(  0.05%)
                                            0.0001  0.5961  0.0128 -0.7943 -0.0030
                                           -0.1070 -0.0417  0.0000 -0.0000  0.0016
                                           -0.0000  0.0000  0.0179 -0.0119
                ( 49.70%)  -0.7050* C   5 s( 36.21%)p 1.76( 63.75%)d 0.00(  0.04%)
                                           -0.0000  0.6016  0.0110  0.7952  0.0083
                                            0.0592 -0.0392 -0.0000 -0.0000  0.0067
                                           -0.0000 -0.0000  0.0156 -0.0117
   177. (0.30054) BD*( 2) C   4 - C   5  
                ( 48.51%)   0.6965* C   4 s(  0.00%)p 1.00( 99.95%)d 0.00(  0.05%)
                                            0.0000 -0.0000 -0.0000 -0.0000 -0.0000
                                            0.0000 -0.0000 -0.9997  0.0043 -0.0000
                                            0.0192 -0.0113  0.0000 -0.0000
                ( 51.49%)  -0.7176* C   5 s(  0.00%)p 1.00( 99.95%)d 0.00(  0.05%)
                                           -0.0000 -0.0000 -0.0000 -0.0000  0.0000
                                            0.0000 -0.0000 -0.9997  0.0055  0.0000
                                           -0.0178 -0.0149 -0.0000 -0.0000
   178. (0.01600) BD*( 1) C   4 - H  15  
                ( 37.24%)   0.6102* C   4 s( 29.19%)p 2.42( 70.78%)d 0.00(  0.03%)
                                           -0.0003  0.5401 -0.0141  0.4966 -0.0068
                                           -0.6791  0.0017 -0.0000  0.0000 -0.0134
                                           -0.0000  0.0000 -0.0037 -0.0099
                ( 62.76%)  -0.7922* H  15 s( 99.90%)p 0.00(  0.10%)
                                            0.9995 -0.0038 -0.0200  0.0243  0.0000
   179. (0.02504) BD*( 1) C   5 - C   6  
                ( 51.01%)   0.7142* C   5 s( 34.39%)p 1.91( 65.56%)d 0.00(  0.05%)
                                            0.0001  0.5864  0.0081 -0.4919 -0.0241
                                            0.6426 -0.0122  0.0000 -0.0000 -0.0175
                                           -0.0000  0.0000 -0.0062 -0.0132
                ( 48.99%)  -0.6999* C   6 s( 38.07%)p 1.63( 61.90%)d 0.00(  0.04%)
                                           -0.0001  0.6170  0.0017  0.4172 -0.0206
                                           -0.6666 -0.0120 -0.0000 -0.0000 -0.0141
                                           -0.0000  0.0000 -0.0072 -0.0115
   180. (0.01519) BD*( 1) C   5 - H  16  
                ( 36.99%)   0.6082* C   5 s( 29.32%)p 2.41( 70.66%)d 0.00(  0.03%)
                                           -0.0003  0.5412 -0.0151 -0.3524  0.0066
                                           -0.7631  0.0033 -0.0000  0.0000  0.0116
                                            0.0000  0.0000 -0.0075 -0.0099
                ( 63.01%)  -0.7938* H  16 s( 99.90%)p 0.00(  0.10%)
                                            0.9995 -0.0033  0.0148  0.0280  0.0000
   181. (0.10620) BD*( 1) C   6 - N   7  
                ( 62.90%)   0.7931* C   6 s( 23.94%)p 3.17( 75.91%)d 0.01(  0.15%)
                                            0.0000  0.4892  0.0092 -0.8666 -0.0107
                                           -0.0893 -0.0012  0.0000  0.0000  0.0067
                                           -0.0000  0.0000  0.0325 -0.0190
                ( 37.10%)  -0.6091* N   7 s( 36.47%)p 1.74( 63.49%)d 0.00(  0.04%)
                                           -0.0001  0.6021 -0.0465  0.7918  0.0384
                                            0.0811  0.0040 -0.0000 -0.0000  0.0036
                                           -0.0000  0.0000  0.0172 -0.0070
   182. (0.02515) BD*( 1) C   6 - C  10  
                ( 49.09%)   0.7006* C   6 s( 37.84%)p 1.64( 62.13%)d 0.00(  0.04%)
                                            0.0001 -0.6151 -0.0018 -0.2712  0.0226
                                           -0.7397 -0.0071 -0.0000 -0.0000 -0.0099
                                            0.0000 -0.0000  0.0124  0.0115
                ( 50.91%)  -0.7135* C  10 s( 34.32%)p 1.91( 65.63%)d 0.00(  0.05%)
                                           -0.0001 -0.5858 -0.0068  0.3502  0.0258
                                            0.7301 -0.0075  0.0000 -0.0000 -0.0133
                                           -0.0000 -0.0000  0.0127  0.0132
   183. (0.39477) BD*( 2) C   6 - C  10  
                ( 44.99%)   0.6707* C   6 s(  0.00%)p 1.00( 99.98%)d 0.00(  0.02%)
                                            0.0000 -0.0000  0.0000 -0.0000 -0.0000
                                            0.0000  0.0000 -0.9999  0.0036  0.0000
                                           -0.0059 -0.0111 -0.0000 -0.0000
                ( 55.01%)  -0.7417* C  10 s(  0.00%)p 1.00( 99.94%)d 0.00(  0.06%)
                                           -0.0000 -0.0000  0.0000 -0.0000 -0.0000
                                            0.0000  0.0000 -0.9997 -0.0031  0.0000
                                           -0.0023  0.0238  0.0000  0.0000
   184. (0.05494) BD*( 1) N   7 - O   8  
                ( 51.85%)   0.7200* N   7 s( 31.65%)p 2.15( 68.20%)d 0.00(  0.15%)
                                           -0.0000  0.5617  0.0319 -0.4947  0.0483
                                            0.6588 -0.0302 -0.0000  0.0000 -0.0319
                                            0.0000 -0.0000 -0.0120 -0.0173
                ( 48.15%)  -0.6939* O   8 s( 27.20%)p 2.67( 72.65%)d 0.01(  0.14%)
                                           -0.0001  0.5200 -0.0410  0.4645 -0.0089
                                           -0.7141  0.0266  0.0000 -0.0000 -0.0306
                                            0.0000 -0.0000 -0.0135 -0.0174
   185. (0.05467) BD*( 1) N   7 - O   9  
                ( 51.84%)   0.7200* N   7 s( 31.68%)p 2.15( 68.18%)d 0.00(  0.15%)
                                           -0.0000  0.5619  0.0321 -0.3511  0.0412
                                           -0.7451  0.0394  0.0000 -0.0000  0.0246
                                           -0.0000 -0.0000 -0.0236 -0.0173
                ( 48.16%)  -0.6940* O   9 s( 27.23%)p 2.67( 72.63%)d 0.01(  0.14%)
                                           -0.0001  0.5202 -0.0410  0.3108 -0.0033
                                            0.7930 -0.0278 -0.0000  0.0000  0.0227
                                           -0.0000 -0.0000 -0.0245 -0.0174
   186. (0.62892) BD*( 2) N   7 - O   9  
                ( 59.68%)   0.7725* N   7 s(  0.00%)p 1.00( 99.76%)d 0.00(  0.24%)
                                            0.0000  0.0000  0.0000 -0.0000 -0.0000
                                            0.0000  0.0000  0.9985  0.0228 -0.0000
                                           -0.0174 -0.0463  0.0000  0.0000
                ( 40.32%)  -0.6350* O   9 s(  0.00%)p 1.00( 99.82%)d 0.00(  0.18%)
                                            0.0000  0.0000 -0.0000  0.0000 -0.0000
                                            0.0000 -0.0000  0.9990 -0.0144  0.0000
                                            0.0173  0.0389 -0.0000 -0.0000
   187. (0.01613) BD*( 1) C  10 - C  11  
                ( 49.85%)   0.7060* C  10 s( 36.21%)p 1.76( 63.75%)d 0.00(  0.04%)
                                            0.0000 -0.6016 -0.0130 -0.7906 -0.0016
                                           -0.1039 -0.0405  0.0000 -0.0000 -0.0002
                                            0.0000 -0.0000 -0.0170  0.0117
                ( 50.15%)  -0.7082* C  11 s( 35.92%)p 1.78( 64.04%)d 0.00(  0.04%)
                                           -0.0001 -0.5992 -0.0124  0.7974  0.0112
                                            0.0538 -0.0391 -0.0000 -0.0000 -0.0050
                                            0.0000 -0.0000 -0.0168  0.0119
   188. (0.01496) BD*( 1) C  10 - H  17  
                ( 36.98%)   0.6081* C  10 s( 29.40%)p 2.40( 70.58%)d 0.00(  0.03%)
                                            0.0003 -0.5420  0.0155  0.5007 -0.0066
                                           -0.6745  0.0027 -0.0000  0.0000  0.0135
                                            0.0000 -0.0000  0.0024  0.0099
                ( 63.02%)  -0.7939* H  17 s( 99.90%)p 0.00(  0.10%)
                                           -0.9995  0.0032 -0.0203  0.0243  0.0000
   189. (0.01505) BD*( 1) C  11 - H  18  
                ( 38.52%)   0.6206* C  11 s( 28.21%)p 2.54( 71.76%)d 0.00(  0.03%)
                                            0.0003 -0.5310  0.0135 -0.3467  0.0112
                                           -0.7728  0.0012 -0.0000  0.0000 -0.0109
                                           -0.0000 -0.0000  0.0096  0.0101
                ( 61.48%)  -0.7841* H  18 s( 99.91%)p 0.00(  0.09%)
                                           -0.9995  0.0022  0.0113  0.0281  0.0000


 NHO Directionality and "Bond Bending" (deviations from line of nuclear centers)

         [Thresholds for printing:  angular deviation  >  1.0 degree]
                                    hybrid p-character > 25.0%
                                    orbital occupancy  >  0.10e

                                Line of Centers        Hybrid 1              Hybrid 2
                                ---------------  -------------------   ------------------
                NBO               Theta   Phi    Theta   Phi    Dev    Theta   Phi    Dev
 ========================================================================================
     1. BD (   1) O   1 - C   2    90.0  116.8    90.0  115.0   1.8     90.0  299.4   2.6
     2. BD (   1) O   1 - H  12    90.0    8.1    90.0    3.2   4.9      --     --    --
     3. BD (   1) C   2 - C   3    90.0  186.6    90.0  188.9   2.3      --     --    --
     4. BD (   1) C   2 - H  13    36.8   65.1    36.2   58.3   4.1      --     --    --
     5. BD (   1) C   2 - H  14   143.2   65.1   143.8   58.3   4.1      --     --    --
     6. BD (   1) C   3 - C   4    90.0  245.7    90.0  248.2   2.5     90.0   62.6   3.0
     7. BD (   1) C   3 - C  11    90.0  126.3    90.0  123.5   2.7     90.0  309.7   3.5
     8. BD (   2) C   3 - C  11    90.0  126.3     0.0    0.0  90.0      0.0    0.0  90.0
     9. BD (   1) C   4 - C   5    90.0  186.1    90.0  190.6   4.4     90.0    1.4   4.7
    10. BD (   2) C   4 - C   5    90.0  186.1     0.0    0.0  90.0      0.0    0.0  90.0
    12. BD (   1) C   5 - C   6    90.0  125.0    90.0  129.3   4.3     90.0  300.3   4.7
    13. BD (   1) C   5 - H  16    90.0  244.3    90.0  245.5   1.3      --     --    --
    15. BD (   1) C   6 - C  10    90.0   66.9    90.0   71.6   4.7     90.0  242.5   4.4
    16. BD (   2) C   6 - C  10    90.0   66.9     0.0    0.0  90.0      0.0    0.0  90.0
    17. BD (   1) N   7 - O   8    90.0  123.4    90.0  125.4   2.0      --     --    --
    18. BD (   1) N   7 - O   9    90.0  248.2    90.0  246.3   2.0      --     --    --
    19. BD (   2) N   7 - O   9    90.0  248.2     0.0    0.0  90.0      0.0    0.0  90.0
    20. BD (   1) C  10 - C  11    90.0    5.5    90.0   10.3   4.9     90.0  181.0   4.4
    21. BD (   1) C  10 - H  17    90.0  127.6    90.0  126.3   1.2      --     --    --
    34. LP (   1) O   1             --     --     90.0  246.3   --       --     --    --
    35. LP (   2) O   1             --     --      0.0    0.0   --       --     --    --
    36. LP (   1) O   8             --     --     90.0  126.0   --       --     --    --
    37. LP (   2) O   8             --     --     90.0   34.0   --       --     --    --
    38. LP (   3) O   8             --     --      0.0    0.0   --       --     --    --
    39. LP (   1) O   9             --     --     90.0  245.8   --       --     --    --
    40. LP (   2) O   9             --     --     90.0  337.7   --       --     --    --
   175. BD*(   2) C   3 - C  11    90.0  126.3     0.0    0.0  90.0      0.0    0.0  90.0
   177. BD*(   2) C   4 - C   5    90.0  186.1     0.0    0.0  90.0      0.0    0.0  90.0
   183. BD*(   2) C   6 - C  10    90.0   66.9     0.0    0.0  90.0      0.0    0.0  90.0
   186. BD*(   2) N   7 - O   9    90.0  248.2     0.0    0.0  90.0      0.0    0.0  90.0


 Second Order Perturbation Theory Analysis of Fock Matrix in NBO Basis

     Threshold for printing:   0.50 kcal/mol
                                                                              E(2)  E(j)-E(i) F(i,j)
         Donor NBO (i)                     Acceptor NBO (j)                 kcal/mol   a.u.    a.u. 
 ===================================================================================================

 within unit  1
   1. BD (   1) O   1 - C   2        / 60. RY*(   2) C   3                    0.64    1.78    0.030
   1. BD (   1) O   1 - C   2        /141. RY*(   2) H  12                    0.73    1.71    0.032
   1. BD (   1) O   1 - C   2        /174. BD*(   1) C   3 - C  11            2.31    1.40    0.051
   2. BD (   1) O   1 - H  12        / 51. RY*(   2) C   2                    0.60    1.89    0.030
   2. BD (   1) O   1 - H  12        /170. BD*(   1) C   2 - C   3            3.29    1.12    0.054
   3. BD (   1) C   2 - C   3        / 42. RY*(   2) O   1                    0.51    2.14    0.030
   3. BD (   1) C   2 - C   3        / 68. RY*(   1) C   4                    1.28    1.77    0.043
   3. BD (   1) C   2 - C   3        /131. RY*(   1) C  11                    1.33    1.77    0.043
   3. BD (   1) C   2 - C   3        /169. BD*(   1) O   1 - H  12            1.88    1.06    0.040
   3. BD (   1) C   2 - C   3        /171. BD*(   1) C   2 - H  13            0.52    1.05    0.021
   3. BD (   1) C   2 - C   3        /172. BD*(   1) C   2 - H  14            0.52    1.05    0.021
   3. BD (   1) C   2 - C   3        /173. BD*(   1) C   3 - C   4            2.77    1.20    0.051
   3. BD (   1) C   2 - C   3        /174. BD*(   1) C   3 - C  11            2.43    1.19    0.048
   3. BD (   1) C   2 - C   3        /176. BD*(   1) C   4 - C   5            2.53    1.21    0.050
   3. BD (   1) C   2 - C   3        /187. BD*(   1) C  10 - C  11            2.58    1.21    0.050
   4. BD (   1) C   2 - H  13        / 41. RY*(   1) O   1                    0.71    1.63    0.030
   4. BD (   1) C   2 - H  13        / 61. RY*(   3) C   3                    0.90    1.42    0.032
   4. BD (   1) C   2 - H  13        /170. BD*(   1) C   2 - C   3            0.53    0.92    0.020
   4. BD (   1) C   2 - H  13        /173. BD*(   1) C   3 - C   4            2.21    1.07    0.043
   4. BD (   1) C   2 - H  13        /175. BD*(   2) C   3 - C  11            3.23    0.54    0.041
   5. BD (   1) C   2 - H  14        / 41. RY*(   1) O   1                    0.71    1.63    0.031
   5. BD (   1) C   2 - H  14        / 61. RY*(   3) C   3                    0.90    1.42    0.032
   5. BD (   1) C   2 - H  14        /170. BD*(   1) C   2 - C   3            0.53    0.92    0.020
   5. BD (   1) C   2 - H  14        /173. BD*(   1) C   3 - C   4            2.21    1.07    0.043
   5. BD (   1) C   2 - H  14        /175. BD*(   2) C   3 - C  11            3.23    0.54    0.041
   6. BD (   1) C   3 - C   4        / 50. RY*(   1) C   2                    0.63    1.24    0.025
   6. BD (   1) C   3 - C   4        / 78. RY*(   2) C   5                    2.11    1.43    0.049
   6. BD (   1) C   3 - C   4        /131. RY*(   1) C  11                    0.72    1.82    0.033
   6. BD (   1) C   3 - C   4        /170. BD*(   1) C   2 - C   3            2.36    1.10    0.045
   6. BD (   1) C   3 - C   4        /174. BD*(   1) C   3 - C  11            4.33    1.25    0.066
   6. BD (   1) C   3 - C   4        /176. BD*(   1) C   4 - C   5            3.24    1.26    0.057
   6. BD (   1) C   3 - C   4        /178. BD*(   1) C   4 - H  15            1.56    1.17    0.038
   6. BD (   1) C   3 - C   4        /180. BD*(   1) C   5 - H  16            2.44    1.16    0.048
   6. BD (   1) C   3 - C   4        /189. BD*(   1) C  11 - H  18            2.59    1.14    0.049
   7. BD (   1) C   3 - C  11        / 50. RY*(   1) C   2                    0.54    1.24    0.023
   7. BD (   1) C   3 - C  11        / 68. RY*(   1) C   4                    0.90    1.82    0.036
   7. BD (   1) C   3 - C  11        /123. RY*(   2) C  10                    2.20    1.42    0.050
   7. BD (   1) C   3 - C  11        /168. BD*(   1) O   1 - C   2            1.25    0.99    0.032
   7. BD (   1) C   3 - C  11        /170. BD*(   1) C   2 - C   3            2.10    1.10    0.043
   7. BD (   1) C   3 - C  11        /173. BD*(   1) C   3 - C   4            4.23    1.26    0.065
   7. BD (   1) C   3 - C  11        /178. BD*(   1) C   4 - H  15            2.43    1.17    0.048
   7. BD (   1) C   3 - C  11        /187. BD*(   1) C  10 - C  11            3.35    1.26    0.058
   7. BD (   1) C   3 - C  11        /188. BD*(   1) C  10 - H  17            2.47    1.16    0.048
   7. BD (   1) C   3 - C  11        /189. BD*(   1) C  11 - H  18            1.43    1.14    0.036
   8. BD (   2) C   3 - C  11        / 70. RY*(   3) C   4                    1.44    0.84    0.034
   8. BD (   2) C   3 - C  11        /126. RY*(   5) C  10                    1.27    1.86    0.048
   8. BD (   2) C   3 - C  11        /135. RY*(   5) C  11                    0.57    1.89    0.032
   8. BD (   2) C   3 - C  11        /171. BD*(   1) C   2 - H  13            1.55    0.68    0.032
   8. BD (   2) C   3 - C  11        /172. BD*(   1) C   2 - H  14            1.55    0.68    0.032
   8. BD (   2) C   3 - C  11        /177. BD*(   2) C   4 - C   5           17.72    0.29    0.065
   8. BD (   2) C   3 - C  11        /183. BD*(   2) C   6 - C  10           25.00    0.28    0.075
   9. BD (   1) C   4 - C   5        / 59. RY*(   1) C   3                    1.87    1.82    0.052
   9. BD (   1) C   4 - C   5        / 86. RY*(   1) C   6                    1.05    1.70    0.038
   9. BD (   1) C   4 - C   5        / 87. RY*(   2) C   6                    1.12    1.72    0.039
   9. BD (   1) C   4 - C   5        /170. BD*(   1) C   2 - C   3            3.57    1.10    0.056
   9. BD (   1) C   4 - C   5        /173. BD*(   1) C   3 - C   4            3.73    1.25    0.061
   9. BD (   1) C   4 - C   5        /178. BD*(   1) C   4 - H  15            1.49    1.17    0.037
   9. BD (   1) C   4 - C   5        /179. BD*(   1) C   5 - C   6            3.61    1.25    0.060
   9. BD (   1) C   4 - C   5        /180. BD*(   1) C   5 - H  16            1.68    1.16    0.039
   9. BD (   1) C   4 - C   5        /181. BD*(   1) C   6 - N   7            4.87    0.98    0.063
  10. BD (   2) C   4 - C   5        / 63. RY*(   5) C   3                    0.58    2.14    0.035
  10. BD (   2) C   4 - C   5        / 79. RY*(   3) C   5                    0.58    1.04    0.024
  10. BD (   2) C   4 - C   5        /175. BD*(   2) C   3 - C  11           23.35    0.28    0.073
  10. BD (   2) C   4 - C   5        /183. BD*(   2) C   6 - C  10           20.54    0.28    0.068
  11. BD (   1) C   4 - H  15        / 59. RY*(   1) C   3                    0.57    1.63    0.027
  11. BD (   1) C   4 - H  15        / 77. RY*(   1) C   5                    0.55    1.58    0.026
  11. BD (   1) C   4 - H  15        /173. BD*(   1) C   3 - C   4            1.25    1.07    0.033
  11. BD (   1) C   4 - H  15        /174. BD*(   1) C   3 - C  11            4.55    1.06    0.062
  11. BD (   1) C   4 - H  15        /176. BD*(   1) C   4 - C   5            1.04    1.08    0.030
  11. BD (   1) C   4 - H  15        /179. BD*(   1) C   5 - C   6            3.78    1.06    0.057
  12. BD (   1) C   5 - C   6        / 69. RY*(   2) C   4                    1.88    1.45    0.047
  12. BD (   1) C   5 - C   6        / 95. RY*(   1) N   7                    0.97    1.81    0.037
  12. BD (   1) C   5 - C   6        /122. RY*(   1) C  10                    0.90    1.78    0.036
  12. BD (   1) C   5 - C   6        /176. BD*(   1) C   4 - C   5            3.09    1.28    0.056
  12. BD (   1) C   5 - C   6        /178. BD*(   1) C   4 - H  15            2.48    1.18    0.049
  12. BD (   1) C   5 - C   6        /180. BD*(   1) C   5 - H  16            1.54    1.18    0.038
  12. BD (   1) C   5 - C   6        /181. BD*(   1) C   6 - N   7            0.62    1.00    0.023
  12. BD (   1) C   5 - C   6        /182. BD*(   1) C   6 - C  10            5.59    1.26    0.075
  12. BD (   1) C   5 - C   6        /184. BD*(   1) N   7 - O   8            1.87    1.16    0.042
  12. BD (   1) C   5 - C   6        /188. BD*(   1) C  10 - H  17            2.16    1.17    0.045
  13. BD (   1) C   5 - H  16        / 68. RY*(   1) C   4                    0.58    1.65    0.028
  13. BD (   1) C   5 - H  16        / 87. RY*(   2) C   6                    0.92    1.54    0.034
  13. BD (   1) C   5 - H  16        /173. BD*(   1) C   3 - C   4            3.80    1.08    0.057
  13. BD (   1) C   5 - H  16        /176. BD*(   1) C   4 - C   5            1.23    1.09    0.033
  13. BD (   1) C   5 - H  16        /179. BD*(   1) C   5 - C   6            0.96    1.07    0.029
  13. BD (   1) C   5 - H  16        /181. BD*(   1) C   6 - N   7            0.96    0.80    0.025
  13. BD (   1) C   5 - H  16        /182. BD*(   1) C   6 - C  10            4.88    1.07    0.064
  14. BD (   1) C   6 - N   7        / 77. RY*(   1) C   5                    0.69    1.87    0.032
  14. BD (   1) C   6 - N   7        /104. RY*(   1) O   8                    1.51    1.95    0.049
  14. BD (   1) C   6 - N   7        /113. RY*(   1) O   9                    1.52    1.95    0.049
  14. BD (   1) C   6 - N   7        /122. RY*(   1) C  10                    0.68    1.87    0.032
  14. BD (   1) C   6 - N   7        /176. BD*(   1) C   4 - C   5            1.58    1.37    0.042
  14. BD (   1) C   6 - N   7        /179. BD*(   1) C   5 - C   6            1.01    1.35    0.033
  14. BD (   1) C   6 - N   7        /182. BD*(   1) C   6 - C  10            0.97    1.35    0.032
  14. BD (   1) C   6 - N   7        /187. BD*(   1) C  10 - C  11            1.57    1.37    0.041
  15. BD (   1) C   6 - C  10        / 77. RY*(   1) C   5                    0.93    1.78    0.036
  15. BD (   1) C   6 - C  10        / 95. RY*(   1) N   7                    0.97    1.81    0.037
  15. BD (   1) C   6 - C  10        /131. RY*(   1) C  11                    0.66    1.84    0.031
  15. BD (   1) C   6 - C  10        /132. RY*(   2) C  11                    1.57    1.43    0.043
  15. BD (   1) C   6 - C  10        /179. BD*(   1) C   5 - C   6            5.59    1.26    0.075
  15. BD (   1) C   6 - C  10        /180. BD*(   1) C   5 - H  16            2.17    1.17    0.045
  15. BD (   1) C   6 - C  10        /181. BD*(   1) C   6 - N   7            0.58    0.99    0.022
  15. BD (   1) C   6 - C  10        /185. BD*(   1) N   7 - O   9            1.88    1.16    0.042
  15. BD (   1) C   6 - C  10        /187. BD*(   1) C  10 - C  11            3.16    1.28    0.057
  15. BD (   1) C   6 - C  10        /188. BD*(   1) C  10 - H  17            1.54    1.17    0.038
  15. BD (   1) C   6 - C  10        /189. BD*(   1) C  11 - H  18            2.65    1.16    0.050
  16. BD (   2) C   6 - C  10        / 79. RY*(   3) C   5                    2.40    1.05    0.049
  16. BD (   2) C   6 - C  10        /100. RY*(   6) N   7                    0.93    2.05    0.043
  16. BD (   2) C   6 - C  10        /135. RY*(   5) C  11                    1.01    1.90    0.043
  16. BD (   2) C   6 - C  10        /175. BD*(   2) C   3 - C  11           17.51    0.30    0.065
  16. BD (   2) C   6 - C  10        /177. BD*(   2) C   4 - C   5           21.23    0.30    0.072
  16. BD (   2) C   6 - C  10        /186. BD*(   2) N   7 - O   9           27.46    0.15    0.061
  17. BD (   1) N   7 - O   8        / 86. RY*(   1) C   6                    1.72    2.09    0.054
  17. BD (   1) N   7 - O   8        / 95. RY*(   1) N   7                    0.67    2.19    0.034
  17. BD (   1) N   7 - O   8        /179. BD*(   1) C   5 - C   6            0.88    1.65    0.034
  17. BD (   1) N   7 - O   8        /181. BD*(   1) C   6 - N   7            1.34    1.38    0.039
  18. BD (   1) N   7 - O   9        / 86. RY*(   1) C   6                    1.71    2.09    0.054
  18. BD (   1) N   7 - O   9        / 95. RY*(   1) N   7                    0.67    2.19    0.034
  18. BD (   1) N   7 - O   9        /181. BD*(   1) C   6 - N   7            1.35    1.38    0.039
  18. BD (   1) N   7 - O   9        /182. BD*(   1) C   6 - C  10            0.88    1.64    0.034
  19. BD (   2) N   7 - O   9        / 38. LP (   3) O   8                   12.68    0.18    0.080
  19. BD (   2) N   7 - O   9        / 89. RY*(   4) C   6                    0.65    1.10    0.024
  19. BD (   2) N   7 - O   9        /105. RY*(   2) O   8                    1.69    1.51    0.045
  19. BD (   2) N   7 - O   9        /183. BD*(   2) C   6 - C  10            4.21    0.47    0.044
  19. BD (   2) N   7 - O   9        /186. BD*(   2) N   7 - O   9            7.77    0.32    0.054
  20. BD (   1) C  10 - C  11        / 60. RY*(   2) C   3                    2.06    1.64    0.052
  20. BD (   1) C  10 - C  11        / 86. RY*(   1) C   6                    1.03    1.70    0.038
  20. BD (   1) C  10 - C  11        / 87. RY*(   2) C   6                    1.14    1.72    0.040
  20. BD (   1) C  10 - C  11        /170. BD*(   1) C   2 - C   3            3.39    1.10    0.055
  20. BD (   1) C  10 - C  11        /174. BD*(   1) C   3 - C  11            3.81    1.25    0.062
  20. BD (   1) C  10 - C  11        /181. BD*(   1) C   6 - N   7            4.78    0.99    0.062
  20. BD (   1) C  10 - C  11        /182. BD*(   1) C   6 - C  10            3.61    1.25    0.060
  20. BD (   1) C  10 - C  11        /188. BD*(   1) C  10 - H  17            1.74    1.16    0.040
  20. BD (   1) C  10 - C  11        /189. BD*(   1) C  11 - H  18            1.43    1.15    0.036
  21. BD (   1) C  10 - H  17        / 87. RY*(   2) C   6                    0.93    1.54    0.034
  21. BD (   1) C  10 - H  17        /131. RY*(   1) C  11                    0.57    1.65    0.028
  21. BD (   1) C  10 - H  17        /174. BD*(   1) C   3 - C  11            3.82    1.08    0.057
  21. BD (   1) C  10 - H  17        /179. BD*(   1) C   5 - C   6            4.74    1.08    0.064
  21. BD (   1) C  10 - H  17        /181. BD*(   1) C   6 - N   7            0.94    0.81    0.025
  21. BD (   1) C  10 - H  17        /182. BD*(   1) C   6 - C  10            0.95    1.07    0.029
  21. BD (   1) C  10 - H  17        /187. BD*(   1) C  10 - C  11            1.26    1.09    0.033
  22. BD (   1) C  11 - H  18        / 59. RY*(   1) C   3                    0.93    1.65    0.035
  22. BD (   1) C  11 - H  18        /122. RY*(   1) C  10                    0.60    1.59    0.028
  22. BD (   1) C  11 - H  18        /173. BD*(   1) C   3 - C   4            4.27    1.08    0.061
  22. BD (   1) C  11 - H  18        /174. BD*(   1) C   3 - C  11            1.00    1.08    0.029
  22. BD (   1) C  11 - H  18        /182. BD*(   1) C   6 - C  10            3.78    1.07    0.057
  22. BD (   1) C  11 - H  18        /187. BD*(   1) C  10 - C  11            0.98    1.09    0.029
  23. CR (   1) O   1                / 50. RY*(   1) C   2                    1.62   19.51    0.159
  23. CR (   1) O   1                / 55. RY*(   6) C   2                    0.73   20.13    0.109
  24. CR (   1) C   2                / 62. RY*(   4) C   3                    0.54   10.85    0.068
  24. CR (   1) C   2                /144. RY*(   1) H  13                    0.56   10.50    0.069
  24. CR (   1) C   2                /148. RY*(   1) H  14                    0.56   10.50    0.069
  24. CR (   1) C   2                /168. BD*(   1) O   1 - C   2            0.92   10.45    0.088
  24. CR (   1) C   2                /173. BD*(   1) C   3 - C   4            0.88   10.71    0.087
  24. CR (   1) C   2                /174. BD*(   1) C   3 - C  11            0.79   10.70    0.083
  25. CR (   1) C   3                / 51. RY*(   2) C   2                    0.66   11.26    0.077
  25. CR (   1) C   3                / 69. RY*(   2) C   4                    1.73   10.83    0.122
  25. CR (   1) C   3                /132. RY*(   2) C  11                    1.67   10.81    0.120
  25. CR (   1) C   3                /176. BD*(   1) C   4 - C   5            0.91   10.66    0.088
  25. CR (   1) C   3                /178. BD*(   1) C   4 - H  15            0.63   10.56    0.073
  25. CR (   1) C   3                /187. BD*(   1) C  10 - C  11            0.90   10.66    0.088
  25. CR (   1) C   3                /189. BD*(   1) C  11 - H  18            0.66   10.53    0.075
  26. CR (   1) C   4                / 60. RY*(   2) C   3                    2.09   11.01    0.135
  26. CR (   1) C   4                / 77. RY*(   1) C   5                    0.66   11.14    0.077
  26. CR (   1) C   4                / 78. RY*(   2) C   5                    0.63   10.81    0.074
  26. CR (   1) C   4                / 80. RY*(   4) C   5                    0.66   10.71    0.075
  26. CR (   1) C   4                /152. RY*(   1) H  15                    0.81   10.44    0.082
  26. CR (   1) C   4                /170. BD*(   1) C   2 - C   3            1.06   10.48    0.095
  26. CR (   1) C   4                /174. BD*(   1) C   3 - C  11            1.16   10.62    0.100
  26. CR (   1) C   4                /179. BD*(   1) C   5 - C   6            1.02   10.63    0.093
  26. CR (   1) C   4                /180. BD*(   1) C   5 - H  16            0.71   10.54    0.078
  27. CR (   1) C   5                / 69. RY*(   2) C   4                    0.72   10.82    0.079
  27. CR (   1) C   5                / 71. RY*(   4) C   4                    0.96   10.72    0.090
  27. CR (   1) C   5                / 86. RY*(   1) C   6                    1.52   11.08    0.116
  27. CR (   1) C   5                /156. RY*(   1) H  16                    0.86   10.45    0.085
  27. CR (   1) C   5                /173. BD*(   1) C   3 - C   4            1.05   10.64    0.095
  27. CR (   1) C   5                /178. BD*(   1) C   4 - H  15            0.67   10.55    0.076
  27. CR (   1) C   5                /181. BD*(   1) C   6 - N   7            0.80   10.36    0.083
  27. CR (   1) C   5                /182. BD*(   1) C   6 - C  10            1.41   10.63    0.110
  28. CR (   1) C   6                / 78. RY*(   2) C   5                    1.66   10.86    0.120
  28. CR (   1) C   6                / 96. RY*(   2) N   7                    0.60   11.43    0.074
  28. CR (   1) C   6                /123. RY*(   2) C  10                    1.60   10.85    0.118
  28. CR (   1) C   6                /176. BD*(   1) C   4 - C   5            0.83   10.69    0.084
  28. CR (   1) C   6                /179. BD*(   1) C   5 - C   6            0.70   10.67    0.078
  28. CR (   1) C   6                /180. BD*(   1) C   5 - H  16            0.68   10.58    0.076
  28. CR (   1) C   6                /181. BD*(   1) C   6 - N   7            0.68   10.40    0.077
  28. CR (   1) C   6                /182. BD*(   1) C   6 - C  10            0.67   10.67    0.076
  28. CR (   1) C   6                /187. BD*(   1) C  10 - C  11            0.82   10.69    0.084
  28. CR (   1) C   6                /188. BD*(   1) C  10 - H  17            0.68   10.58    0.076
  29. CR (   1) N   7                / 87. RY*(   2) C   6                    1.71   15.44    0.145
  29. CR (   1) N   7                / 88. RY*(   3) C   6                    0.52   14.95    0.079
  30. CR (   1) O   8                / 95. RY*(   1) N   7                    2.93   20.04    0.217
  30. CR (   1) O   8                / 96. RY*(   2) N   7                    1.46   20.26    0.154
  30. CR (   1) O   8                /181. BD*(   1) C   6 - N   7            1.26   19.23    0.143
  30. CR (   1) O   8                /185. BD*(   1) N   7 - O   9            0.80   19.40    0.113
  31. CR (   1) O   9                / 95. RY*(   1) N   7                    2.93   20.04    0.217
  31. CR (   1) O   9                / 96. RY*(   2) N   7                    1.47   20.26    0.154
  31. CR (   1) O   9                /181. BD*(   1) C   6 - N   7            1.26   19.23    0.143
  31. CR (   1) O   9                /184. BD*(   1) N   7 - O   8            0.80   19.40    0.113
  32. CR (   1) C  10                / 86. RY*(   1) C   6                    1.49   11.08    0.115
  32. CR (   1) C  10                /132. RY*(   2) C  11                    0.71   10.80    0.078
  32. CR (   1) C  10                /133. RY*(   3) C  11                    1.01   10.71    0.093
  32. CR (   1) C  10                /160. RY*(   1) H  17                    0.86   10.45    0.085
  32. CR (   1) C  10                /174. BD*(   1) C   3 - C  11            1.08   10.63    0.096
  32. CR (   1) C  10                /179. BD*(   1) C   5 - C   6            1.39   10.64    0.109
  32. CR (   1) C  10                /181. BD*(   1) C   6 - N   7            0.78   10.37    0.082
  32. CR (   1) C  10                /189. BD*(   1) C  11 - H  18            0.68   10.53    0.076
  33. CR (   1) C  11                / 59. RY*(   1) C   3                    1.35   11.20    0.110
  33. CR (   1) C  11                / 60. RY*(   2) C   3                    0.66   11.01    0.076
  33. CR (   1) C  11                /122. RY*(   1) C  10                    0.68   11.15    0.078
  33. CR (   1) C  11                /123. RY*(   2) C  10                    0.69   10.81    0.077
  33. CR (   1) C  11                /125. RY*(   4) C  10                    0.66   10.68    0.075
  33. CR (   1) C  11                /164. RY*(   1) H  18                    0.67   10.43    0.075
  33. CR (   1) C  11                /170. BD*(   1) C   2 - C   3            1.04   10.48    0.094
  33. CR (   1) C  11                /173. BD*(   1) C   3 - C   4            1.11   10.64    0.098
  33. CR (   1) C  11                /182. BD*(   1) C   6 - C  10            1.01   10.63    0.093
  33. CR (   1) C  11                /188. BD*(   1) C  10 - H  17            0.74   10.54    0.079
  34. LP (   1) O   1                / 50. RY*(   1) C   2                    1.68    1.13    0.039
  34. LP (   1) O   1                / 55. RY*(   6) C   2                    0.55    1.75    0.028
  34. LP (   1) O   1                /142. RY*(   3) H  12                    0.87    2.02    0.038
  34. LP (   1) O   1                /170. BD*(   1) C   2 - C   3            1.03    0.99    0.029
  34. LP (   1) O   1                /171. BD*(   1) C   2 - H  13            1.34    1.00    0.033
  34. LP (   1) O   1                /172. BD*(   1) C   2 - H  14            1.34    1.00    0.033
  34. LP (   1) O   1                /178. BD*(   1) C   4 - H  15            0.53    1.06    0.021
  35. LP (   2) O   1                / 52. RY*(   3) C   2                    1.47    2.20    0.051
  35. LP (   2) O   1                /140. RY*(   1) H  12                    2.22    1.93    0.059
  35. LP (   2) O   1                /171. BD*(   1) C   2 - H  13            6.99    0.72    0.064
  35. LP (   2) O   1                /172. BD*(   1) C   2 - H  14            6.99    0.72    0.064
  36. LP (   1) O   8                / 95. RY*(   1) N   7                    5.64    1.86    0.091
  36. LP (   1) O   8                / 96. RY*(   2) N   7                    1.55    2.08    0.051
  36. LP (   1) O   8                / 98. RY*(   4) N   7                    0.63    2.80    0.038
  36. LP (   1) O   8                /181. BD*(   1) C   6 - N   7            4.30    1.05    0.061
  36. LP (   1) O   8                /185. BD*(   1) N   7 - O   9            2.00    1.21    0.044
  37. LP (   2) O   8                / 95. RY*(   1) N   7                    0.94    1.38    0.033
  37. LP (   2) O   8                / 96. RY*(   2) N   7                    1.96    1.60    0.051
  37. LP (   2) O   8                / 98. RY*(   4) N   7                    1.69    2.32    0.057
  37. LP (   2) O   8                / 99. RY*(   5) N   7                    0.77    3.12    0.045
  37. LP (   2) O   8                /179. BD*(   1) C   5 - C   6            0.76    0.84    0.023
  37. LP (   2) O   8                /181. BD*(   1) C   6 - N   7           12.83    0.57    0.077
  37. LP (   2) O   8                /185. BD*(   1) N   7 - O   9           19.02    0.74    0.107
  37. LP (   2) O   8                /187. BD*(   1) C  10 - C  11            0.55    0.86    0.020
  38. LP (   3) O   8                / 97. RY*(   3) N   7                    3.65    2.54    0.101
  38. LP (   3) O   8                /100. RY*(   6) N   7                    0.51    2.05    0.034
  38. LP (   3) O   8                /103. RY*(   9) N   7                    0.94    1.44    0.039
  38. LP (   3) O   8                /105. RY*(   2) O   8                    1.10    1.32    0.040
  38. LP (   3) O   8                /111. RY*(   8) O   8                    0.50    2.98    0.041
  38. LP (   3) O   8                /186. BD*(   2) N   7 - O   9          168.19    0.14    0.141
  39. LP (   1) O   9                / 95. RY*(   1) N   7                    5.65    1.86    0.091
  39. LP (   1) O   9                / 96. RY*(   2) N   7                    1.55    2.08    0.051
  39. LP (   1) O   9                / 98. RY*(   4) N   7                    0.63    2.80    0.038
  39. LP (   1) O   9                /181. BD*(   1) C   6 - N   7            4.30    1.04    0.061
  39. LP (   1) O   9                /184. BD*(   1) N   7 - O   8            2.01    1.21    0.044
  40. LP (   2) O   9                / 95. RY*(   1) N   7                    0.94    1.38    0.033
  40. LP (   2) O   9                / 96. RY*(   2) N   7                    1.97    1.60    0.051
  40. LP (   2) O   9                / 98. RY*(   4) N   7                    1.70    2.32    0.058
  40. LP (   2) O   9                / 99. RY*(   5) N   7                    0.76    3.12    0.044
  40. LP (   2) O   9                /176. BD*(   1) C   4 - C   5            0.53    0.86    0.020
  40. LP (   2) O   9                /181. BD*(   1) C   6 - N   7           12.91    0.57    0.077
  40. LP (   2) O   9                /182. BD*(   1) C   6 - C  10            0.76    0.84    0.023
  40. LP (   2) O   9                /184. BD*(   1) N   7 - O   8           19.07    0.74    0.107
 175. BD*(   2) C   3 - C  11        / 64. RY*(   6) C   3                    0.75    1.61    0.074
 175. BD*(   2) C   3 - C  11        /134. RY*(   4) C  11                    2.72    0.88    0.104
 175. BD*(   2) C   3 - C  11        /171. BD*(   1) C   2 - H  13            1.42    0.39    0.048
 175. BD*(   2) C   3 - C  11        /172. BD*(   1) C   2 - H  14            1.42    0.39    0.048
 177. BD*(   2) C   4 - C   5        / 70. RY*(   3) C   4                    2.91    0.55    0.092
 177. BD*(   2) C   4 - C   5        / 79. RY*(   3) C   5                    0.92    0.75    0.060
 177. BD*(   2) C   4 - C   5        / 81. RY*(   5) C   5                    0.89    1.70    0.089
 181. BD*(   1) C   6 - N   7        / 88. RY*(   3) C   6                    1.39    0.25    0.071
 181. BD*(   1) C   6 - N   7        / 91. RY*(   6) C   6                    0.77    1.97    0.150
 181. BD*(   1) C   6 - N   7        / 98. RY*(   4) N   7                    0.73    1.75    0.137
 181. BD*(   1) C   6 - N   7        /101. RY*(   7) N   7                    1.12    0.95    0.126
 181. BD*(   1) C   6 - N   7        /176. BD*(   1) C   4 - C   5            0.92    0.29    0.058
 181. BD*(   1) C   6 - N   7        /180. BD*(   1) C   5 - H  16            1.22    0.18    0.054
 181. BD*(   1) C   6 - N   7        /187. BD*(   1) C  10 - C  11            0.90    0.28    0.058
 181. BD*(   1) C   6 - N   7        /188. BD*(   1) C  10 - H  17            1.21    0.18    0.053
 183. BD*(   2) C   6 - C  10        / 79. RY*(   3) C   5                    0.78    0.76    0.049
 183. BD*(   2) C   6 - C  10        / 89. RY*(   4) C   6                    1.52    0.63    0.062
 183. BD*(   2) C   6 - C  10        /124. RY*(   3) C  10                    3.33    0.89    0.109
 183. BD*(   2) C   6 - C  10        /177. BD*(   2) C   4 - C   5          261.29    0.01    0.083
 186. BD*(   2) N   7 - O   9        / 97. RY*(   3) N   7                    3.63    2.40    0.148
 186. BD*(   2) N   7 - O   9        /103. RY*(   9) N   7                    1.22    1.30    0.063
 186. BD*(   2) N   7 - O   9        /105. RY*(   2) O   8                    1.20    1.18    0.060
 186. BD*(   2) N   7 - O   9        /114. RY*(   2) O   9                    3.61    1.18    0.104
 186. BD*(   2) N   7 - O   9        /120. RY*(   8) O   9                    1.01    2.87    0.086
 186. BD*(   2) N   7 - O   9        /183. BD*(   2) C   6 - C  10           15.52    0.14    0.058


 Natural Bond Orbitals (Summary):

                                                            Principal Delocalizations
           NBO                        Occupancy    Energy   (geminal,vicinal,remote)
 ====================================================================================
 Molecular unit  1  (C7H7NO3)
     1. BD (   1) O   1 - C   2          1.99514    -0.85089  174(v),141(v),60(v)
     2. BD (   1) O   1 - H  12          1.98806    -0.71823  170(v),51(v)
     3. BD (   1) C   2 - C   3          1.97498    -0.64273  173(g),187(v),176(v),174(g)
                                                    169(v),131(v),68(v),171(g)
                                                    172(g),42(v)
     4. BD (   1) C   2 - H  13          1.97502    -0.51795  175(v),173(v),61(v),41(v)
                                                    170(g)
     5. BD (   1) C   2 - H  14          1.97502    -0.51795  175(v),173(v),61(v),41(v)
                                                    170(g)
     6. BD (   1) C   3 - C   4          1.97125    -0.69607  174(g),176(g),189(v),180(v)
                                                    170(g),78(v),178(g),131(v)
                                                    50(v)
     7. BD (   1) C   3 - C  11          1.97185    -0.69845  173(g),187(g),188(v),178(v)
                                                    123(v),170(g),189(g),168(v)
                                                    68(v),50(v)
     8. BD (   2) C   3 - C  11          1.62144    -0.26757  183(v),177(v),171(v),172(v)
                                                    70(v),126(v),135(g)
     9. BD (   1) C   4 - C   5          1.97204    -0.69793  181(v),173(g),179(g),170(v)
                                                    59(v),180(g),178(g),87(v)
                                                    86(v)
    10. BD (   2) C   4 - C   5          1.63790    -0.26539  175(v),183(v),79(g),63(v)
    11. BD (   1) C   4 - H  15          1.97759    -0.51412  174(v),179(v),173(g),176(g)
                                                    59(v),77(v)
    12. BD (   1) C   5 - C   6          1.97338    -0.71395  182(g),176(g),178(v),188(v)
                                                    69(v),184(v),180(g),95(v)
                                                    122(v),181(g)
    13. BD (   1) C   5 - H  16          1.97580    -0.52329  182(v),173(v),176(g),181(v)
                                                    179(g),87(v),68(v)
    14. BD (   1) C   6 - N   7          1.98853    -0.80219  176(v),187(v),113(v),104(v)
                                                    179(g),182(g),77(v),122(v)
    15. BD (   1) C   6 - C  10          1.97284    -0.71269  179(g),187(g),189(v),180(v)
                                                    185(v),132(v),188(g),95(v)
                                                    77(v),131(v),181(g)
    16. BD (   2) C   6 - C  10          1.64394    -0.27870  186(v),177(v),175(v),79(v)
                                                    38(r),135(v),100(v)
    17. BD (   1) N   7 - O   8          1.99529    -1.09471  86(v),181(g),179(v),95(g)
    18. BD (   1) N   7 - O   9          1.99527    -1.09539  86(v),181(g),182(v),95(g)
    19. BD (   2) N   7 - O   9          1.98638    -0.45548  38(v),186(g),183(v),105(v)
                                                    89(v)
    20. BD (   1) C  10 - C  11          1.97229    -0.70406  181(v),174(g),182(g),170(v)
                                                    60(v),188(g),189(g),87(v)
                                                    86(v)
    21. BD (   1) C  10 - H  17          1.97584    -0.52614  179(v),174(v),187(g),181(v)
                                                    182(g),87(v),131(v)
    22. BD (   1) C  11 - H  18          1.97921    -0.52639  173(v),182(v),174(g),187(g)
                                                    59(v),122(v)
    23. CR (   1) O   1                  1.99974   -18.97263  50(v),55(v)
    24. CR (   1) C   2                  1.99906   -10.15298  168(g),173(v),174(v),144(v)
                                                    148(v),62(v)
    25. CR (   1) C   3                  1.99886   -10.08905  69(v),132(v),176(v),187(v)
                                                    189(v),51(v),178(v)
    26. CR (   1) C   4                  1.99889   -10.07472  60(v),174(v),170(v),179(v)
                                                    152(v),180(v),80(v),77(v)
                                                    78(v)
    27. CR (   1) C   5                  1.99889   -10.08264  86(v),182(v),173(v),71(v)
                                                    156(v),181(v),69(v),178(v)
    28. CR (   1) C   6                  1.99868   -10.12121  78(v),123(v),176(v),187(v)
                                                    181(g),179(g),188(v),180(v)
                                                    182(g),96(v)
    29. CR (   1) N   7                  1.99928   -14.42054  87(v),88(v)
    30. CR (   1) O   8                  1.99975   -18.95098  95(v),96(v),181(v),185(v)
    31. CR (   1) O   9                  1.99975   -18.95082  95(v),96(v),181(v),184(v)
    32. CR (   1) C  10                  1.99890   -10.08421  86(v),179(v),174(v),133(v)
                                                    160(v),181(v),132(v),189(v)
    33. CR (   1) C  11                  1.99889   -10.08216  59(v),173(v),170(v),182(v)
                                                    188(v),123(v),122(v),164(v)
                                                    60(v),125(v)
    34. LP (   1) O   1                  1.97718    -0.59192  50(v),171(v),172(v),170(v)
                                                    142(v),55(v),178(r)
    35. LP (   2) O   1                  1.95680    -0.31471  172(v),171(v),140(v),52(v)
    36. LP (   1) O   8                  1.98143    -0.76367  95(v),181(v),185(v),96(v)
                                                    98(v)
    37. LP (   2) O   8                  1.89874    -0.29012  185(v),181(v),96(v),98(v)
                                                    95(v),99(v),179(r),187(r)
    38. LP (   3) O   8                  1.44101    -0.27356  186(v),97(v),105(g),103(v)
                                                    100(v),111(g)
    39. LP (   1) O   9                  1.98143    -0.76336  95(v),181(v),184(v),96(v)
                                                    98(v)
    40. LP (   2) O   9                  1.89825    -0.28987  184(v),181(v),96(v),98(v)
                                                    95(v),99(v),182(r),176(r)
    41. RY*(   1) O   1                  0.00156     1.11690   
    42. RY*(   2) O   1                  0.00109     1.49635   
    43. RY*(   3) O   1                  0.00009     1.33166   
    44. RY*(   4) O   1                  0.00002     1.43351   
    45. RY*(   5) O   1                  0.00001     2.87029   
    46. RY*(   6) O   1                  0.00002     2.98195   
    47. RY*(   7) O   1                  0.00000     2.65846   
    48. RY*(   8) O   1                  0.00000     2.76283   
    49. RY*(   9) O   1                  0.00001     2.92113   
    50. RY*(   1) C   2                  0.00460     0.54109   
    51. RY*(   2) C   2                  0.00331     1.17582   
    52. RY*(   3) C   2                  0.00185     1.88783   
    53. RY*(   4) C   2                  0.00120     1.42541   
    54. RY*(   5) C   2                  0.00042     1.73126   
    55. RY*(   6) C   2                  0.00029     1.15372   
    56. RY*(   7) C   2                  0.00003     1.67319   
    57. RY*(   8) C   2                  0.00001     1.67585   
    58. RY*(   9) C   2                  0.00001     2.15572   
    59. RY*(   1) C   3                  0.00581     1.11882   
    60. RY*(   2) C   3                  0.00404     0.93224   
    61. RY*(   3) C   3                  0.00182     0.90102   
    62. RY*(   4) C   3                  0.00109     0.69573   
    63. RY*(   5) C   3                  0.00073     1.87399   
    64. RY*(   6) C   3                  0.00027     1.63225   
    65. RY*(   7) C   3                  0.00021     2.37406   
    66. RY*(   8) C   3                  0.00017     2.15443   
    67. RY*(   9) C   3                  0.00003     2.17179   
    68. RY*(   1) C   4                  0.00603     1.12377   
    69. RY*(   2) C   4                  0.00316     0.73869   
    70. RY*(   3) C   4                  0.00129     0.57069   
    71. RY*(   4) C   4                  0.00087     0.64230   
    72. RY*(   5) C   4                  0.00056     1.91437   
    73. RY*(   6) C   4                  0.00012     2.37865   
    74. RY*(   7) C   4                  0.00006     2.36655   
    75. RY*(   8) C   4                  0.00002     1.89439   
    76. RY*(   9) C   4                  0.00001     2.20643   
    77. RY*(   1) C   5                  0.00584     1.06962   
    78. RY*(   2) C   5                  0.00375     0.73427   
    79. RY*(   3) C   5                  0.00105     0.77485   
    80. RY*(   4) C   5                  0.00098     0.63252   
    81. RY*(   5) C   5                  0.00065     1.71890   
    82. RY*(   6) C   5                  0.00013     2.40163   
    83. RY*(   7) C   5                  0.00008     2.34036   
    84. RY*(   8) C   5                  0.00001     1.86759   
    85. RY*(   9) C   5                  0.00001     2.21172   
    86. RY*(   1) C   6                  0.00795     0.99774   
    87. RY*(   2) C   6                  0.00611     1.01751   
    88. RY*(   3) C   6                  0.00228     0.53137   
    89. RY*(   4) C   6                  0.00128     0.64513   
    90. RY*(   5) C   6                  0.00088     1.87746   
    91. RY*(   6) C   6                  0.00036     2.24909   
    92. RY*(   7) C   6                  0.00031     2.43887   
    93. RY*(   8) C   6                  0.00032     1.80164   
    94. RY*(   9) C   6                  0.00003     2.14963   
    95. RY*(   1) N   7                  0.01772     1.09280   
    96. RY*(   2) N   7                  0.01007     1.31239   
    97. RY*(   3) N   7                  0.00753     2.26756   
    98. RY*(   4) N   7                  0.00354     2.03403   
    99. RY*(   5) N   7                  0.00240     2.82981   
   100. RY*(   6) N   7                  0.00126     1.77517   
   101. RY*(   7) N   7                  0.00041     1.22733   
   102. RY*(   8) N   7                  0.00003     2.56083   
   103. RY*(   9) N   7                  0.00002     1.16889   
   104. RY*(   1) O   8                  0.00256     1.14412   
   105. RY*(   2) O   8                  0.00197     1.04987   
   106. RY*(   3) O   8                  0.00169     1.47246   
   107. RY*(   4) O   8                  0.00010     1.33262   
   108. RY*(   5) O   8                  0.00002     2.71143   
   109. RY*(   6) O   8                  0.00001     2.66407   
   110. RY*(   7) O   8                  0.00001     2.95998   
   111. RY*(   8) O   8                  0.00000     2.70331   
   112. RY*(   9) O   8                  0.00001     2.82044   
   113. RY*(   1) O   9                  0.00256     1.14371   
   114. RY*(   2) O   9                  0.00239     1.04802   
   115. RY*(   3) O   9                  0.00169     1.47308   
   116. RY*(   4) O   9                  0.00010     1.34737   
   117. RY*(   5) O   9                  0.00001     2.71179   
   118. RY*(   6) O   9                  0.00001     2.62661   
   119. RY*(   7) O   9                  0.00002     2.94741   
   120. RY*(   8) O   9                  0.00000     2.74162   
   121. RY*(   9) O   9                  0.00001     2.81938   
   122. RY*(   1) C  10                  0.00581     1.06476   
   123. RY*(   2) C  10                  0.00388     0.72496   
   124. RY*(   3) C  10                  0.00123     0.90439   
   125. RY*(   4) C  10                  0.00095     0.59868   
   126. RY*(   5) C  10                  0.00061     1.58748   
   127. RY*(   6) C  10                  0.00013     2.40761   
   128. RY*(   7) C  10                  0.00008     2.34552   
   129. RY*(   8) C  10                  0.00001     1.86310   
   130. RY*(   9) C  10                  0.00001     2.21607   
   131. RY*(   1) C  11                  0.00592     1.12342   
   132. RY*(   2) C  11                  0.00261     0.71727   
   133. RY*(   3) C  11                  0.00088     0.62536   
   134. RY*(   4) C  11                  0.00082     0.89666   
   135. RY*(   5) C  11                  0.00054     1.62475   
   136. RY*(   6) C  11                  0.00012     2.32486   
   137. RY*(   7) C  11                  0.00006     2.37654   
   138. RY*(   8) C  11                  0.00001     1.83971   
   139. RY*(   9) C  11                  0.00001     2.20119   
   140. RY*(   1) H  12                  0.00160     1.61398   
   141. RY*(   2) H  12                  0.00143     0.86231   
   142. RY*(   3) H  12                  0.00089     1.42673   
   143. RY*(   4) H  12                  0.00002     2.28458   
   144. RY*(   1) H  13                  0.00242     0.35079   
   145. RY*(   2) H  13                  0.00026     1.75029   
   146. RY*(   3) H  13                  0.00014     1.87382   
   147. RY*(   4) H  13                  0.00003     2.21882   
   148. RY*(   1) H  14                  0.00242     0.35079   
   149. RY*(   2) H  14                  0.00026     1.75029   
   150. RY*(   3) H  14                  0.00014     1.87382   
   151. RY*(   4) H  14                  0.00003     2.21882   
   152. RY*(   1) H  15                  0.00251     0.36862   
   153. RY*(   2) H  15                  0.00015     1.65770   
   154. RY*(   3) H  15                  0.00010     1.99211   
   155. RY*(   4) H  15                  0.00007     2.36354   
   156. RY*(   1) H  16                  0.00247     0.36966   
   157. RY*(   2) H  16                  0.00014     1.65090   
   158. RY*(   3) H  16                  0.00009     2.01214   
   159. RY*(   4) H  16                  0.00006     2.33318   
   160. RY*(   1) H  17                  0.00248     0.36635   
   161. RY*(   2) H  17                  0.00014     1.64909   
   162. RY*(   3) H  17                  0.00009     2.01191   
   163. RY*(   4) H  17                  0.00006     2.32242   
   164. RY*(   1) H  18                  0.00174     0.34651   
   165. RY*(   2) H  18                  0.00018     1.63967   
   166. RY*(   3) H  18                  0.00009     1.98551   
   167. RY*(   4) H  18                  0.00006     2.32302   
   168. BD*(   1) O   1 - C   2          0.00636     0.29372   
   169. BD*(   1) O   1 - H  12          0.00497     0.41767   
   170. BD*(   1) C   2 - C   3          0.02997     0.40056   
   171. BD*(   1) C   2 - H  13          0.02937     0.41024   
   172. BD*(   1) C   2 - H  14          0.02937     0.41024   
   173. BD*(   1) C   3 - C   4          0.02629     0.55675   
   174. BD*(   1) C   3 - C  11          0.02426     0.54918   
   175. BD*(   2) C   3 - C  11          0.34793     0.01884  177(v),183(v),134(g),171(v)
                                                    172(v),64(g)
   176. BD*(   1) C   4 - C   5          0.01662     0.56792   
   177. BD*(   2) C   4 - C   5          0.30054     0.02250  175(v),183(v),70(g),79(g)
                                                    81(g)
   178. BD*(   1) C   4 - H  15          0.01600     0.47043   
   179. BD*(   1) C   5 - C   6          0.02504     0.55084   
   180. BD*(   1) C   5 - H  16          0.01519     0.46180   
   181. BD*(   1) C   6 - N   7          0.10620     0.28161  88(g),101(g),180(v),188(v)
                                                    176(v),187(v),91(g),98(g)
   182. BD*(   1) C   6 - C  10          0.02515     0.54540   
   183. BD*(   2) C   6 - C  10          0.39477     0.01090  175(v),177(v),186(v),124(g)
                                                    89(g),79(v)
   184. BD*(   1) N   7 - O   8          0.05494     0.44711   
   185. BD*(   1) N   7 - O   9          0.05467     0.44813   
   186. BD*(   2) N   7 - O   9          0.62892    -0.13048  38(v),183(v),114(g),97(g)
                                                    103(g),105(v),120(g)
   187. BD*(   1) C  10 - C  11          0.01613     0.56633   
   188. BD*(   1) C  10 - H  17          0.01496     0.45945   
   189. BD*(   1) C  11 - H  18          0.01505     0.44380   
       -------------------------------
              Total Lewis   77.64461  ( 97.0558%)
        Valence non-Lewis    2.18273  (  2.7284%)
        Rydberg non-Lewis    0.17266  (  0.2158%)
       -------------------------------
            Total unit  1   80.00000  (100.0000%)
           Charge unit  1    0.00000
 Unable to Open any file for archive entry.
 1\1\GINC-COMPUTE-0-11\SP\RB3LYP\def2SVP\C7H7N1O3\ZAHRT2\08-Jan-2021\0\
 \# b3lyp/def2svp geom=NewRedundant pop=NBO\\13\\0,1\O,0,-2.835336954,-
 1.5125270467,-0.522529648\C,0,-2.4495993631,-0.1628692246,-0.595662516
 7\C,0,-0.9708665489,-0.0279991659,-0.3248202956\C,0,-0.1837959228,-1.1
 531068466,-0.0497391997\C,0,1.1820357147,-1.0171601565,0.1991776908\C,
 0,1.7486483949,0.2554399883,0.1694041872\N,0,3.1917209947,0.4059885095
 ,0.431641472\O,0,3.6571777516,1.534486582,0.3980988788\O,0,3.832738734
 9,-0.6060350768,0.6661410334\C,0,0.9877144723,1.3943942019,-0.10214352
 23\C,0,-0.3729653379,1.2427493404,-0.3483480241\H,0,-3.781247954,-1.57
 41321981,-0.69848557\H,0,-2.6609497112,0.2733758468,-1.5943273455\H,0,
 -2.995997307,0.4631363194,0.1404601111\H,0,-0.656782653,-2.1343955617,
 -0.0337487773\H,0,1.81556022,-1.8764915235,0.4155316389\H,0,1.47323881
 98,2.3691980692,-0.115002787\H,0,-0.981293351,2.1259479428,-0.56244622
 38\\Version=ES64L-G16RevC.01\State=1-A\HF=-550.8720045\RMSD=5.259e-09\
 Dipole=-2.4469343,0.1061111,-0.4841968\Quadrupole=0.5123762,0.1705405,
 -0.6829166,-1.9333114,0.4701043,-0.4824507\PG=C01 [X(C7H7N1O3)]\\@
 The archive entry for this job was punched.


 A HARD FALL SHOULD MEAN A HIGH BOUNCE 
 IF ONE IS MADE OF THE RIGHT MATERIAL.

                -- THE CHEMIST ANALYST, MARCH 1950
 File lengths (MBytes):  RWF=     22 Int=      0 D2E=      0 Chk=      3 Scr=      1
 Normal termination of Gaussian 16
