# Supplementary material for: Machine-Learning-Guided Discovery of Electrochemical Reactions
Source: J Am Chem Soc. 2022 Dec 2;144(49):22599–610. doi: 10.1021/jacs.2c08997 (PMC9756344; doi:10.1021/jacs.2c08997)
Supplement: Supplementary file 3 — ja2c08997_si_003.zip [file ja2c08997_si_003.zip › Oxidation Site Selectivity/Nlogs_notimes/14.log]

 Entering Gaussian System, Link 0=g16
 Input=14.com
 Output=14.log
 Initial command:
  
 Copyright (c) 1988-2019, Gaussian, Inc.  All Rights Reserved.
  
 This is part of the Gaussian(R) 16 program.  It is based on
 the Gaussian(R) 09 system (copyright 2009, Gaussian, Inc.),
 the Gaussian(R) 03 system (copyright 2003, Gaussian, Inc.),
 the Gaussian(R) 98 system (copyright 1998, Gaussian, Inc.),
 the Gaussian(R) 94 system (copyright 1995, Gaussian, Inc.),
 the Gaussian 92(TM) system (copyright 1992, Gaussian, Inc.),
 the Gaussian 90(TM) system (copyright 1990, Gaussian, Inc.),
 the Gaussian 88(TM) system (copyright 1988, Gaussian, Inc.),
 the Gaussian 86(TM) system (copyright 1986, Carnegie Mellon
 University), and the Gaussian 82(TM) system (copyright 1983,
 Carnegie Mellon University). Gaussian is a federally registered
 trademark of Gaussian, Inc.
  
 This software contains proprietary and confidential information,
 including trade secrets, belonging to Gaussian, Inc.
  
 This software is provided under written license and may be
 used, copied, transmitted, or stored only in accord with that
 written license.
  
 The following legend is applicable only to US Government
 contracts under FAR:
  
                    RESTRICTED RIGHTS LEGEND
  
 Use, reproduction and disclosure by the US Government is
 subject to restrictions as set forth in subparagraphs (a)
 and (c) of the Commercial Computer Software - Restricted
 Rights clause in FAR 52.227-19.
  
 Gaussian, Inc.
 340 Quinnipiac St., Bldg. 40, Wallingford CT 06492
  
  
 ---------------------------------------------------------------
 Warning -- This program may not be used in any manner that
 competes with the business of Gaussian, Inc. or will provide
 assistance to any competitor of Gaussian, Inc.  The licensee
 of this program is prohibited from giving any competitor of
 Gaussian, Inc. access to this program.  By using this program,
 the user acknowledges that Gaussian, Inc. is engaged in the
 business of creating and licensing software in the field of
 computational chemistry and represents and warrants to the
 licensee that it is not a competitor of Gaussian, Inc. and that
 it will not use this program in any manner prohibited above.
 ---------------------------------------------------------------
  

 Cite this work as:
 Gaussian 16, Revision C.01,
 M. J. Frisch, G. W. Trucks, H. B. Schlegel, G. E. Scuseria, 
 M. A. Robb, J. R. Cheeseman, G. Scalmani, V. Barone, 
 G. A. Petersson, H. Nakatsuji, X. Li, M. Caricato, A. V. Marenich, 
 J. Bloino, B. G. Janesko, R. Gomperts, B. Mennucci, H. P. Hratchian, 
 J. V. Ortiz, A. F. Izmaylov, J. L. Sonnenberg, D. Williams-Young, 
 F. Ding, F. Lipparini, F. Egidi, J. Goings, B. Peng, A. Petrone, 
 T. Henderson, D. Ranasinghe, V. G. Zakrzewski, J. Gao, N. Rega, 
 G. Zheng, W. Liang, M. Hada, M. Ehara, K. Toyota, R. Fukuda, 
 J. Hasegawa, M. Ishida, T. Nakajima, Y. Honda, O. Kitao, H. Nakai, 
 T. Vreven, K. Throssell, J. A. Montgomery, Jr., J. E. Peralta, 
 F. Ogliaro, M. J. Bearpark, J. J. Heyd, E. N. Brothers, K. N. Kudin, 
 V. N. Staroverov, T. A. Keith, R. Kobayashi, J. Normand, 
 K. Raghavachari, A. P. Rendell, J. C. Burant, S. S. Iyengar, 
 J. Tomasi, M. Cossi, J. M. Millam, M. Klene, C. Adamo, R. Cammi, 
 J. W. Ochterski, R. L. Martin, K. Morokuma, O. Farkas, 
 J. B. Foresman, and D. J. Fox, Gaussian, Inc., Wallingford CT, 2019.
 
 ******************************************
 Gaussian 16:  ES64L-G16RevC.01  3-Jul-2019
                 8-Jan-2021 
 ******************************************
 %nprocshared=16
 Will use up to   16 processors via shared memory.
 %mem=7GB
 -----------------------------------------
 # b3lyp/def2svp geom=NewRedundant pop=NBO
 -----------------------------------------
 1/29=4000,38=1,172=1/1;
 2/12=2,17=6,18=5,40=1/2;
 3/5=43,7=101,11=2,25=1,30=1,74=-5/1,2,3;
 4//1;
 5/5=2,38=5/2;
 6/7=2,8=2,9=2,10=2,28=1,40=1/1,7;
 99/5=1,9=1/99;
 --
 14
 --
 Symbolic Z-matrix:
 Charge =  0 Multiplicity = 1
 C                     3.13976  -0.05657  -0.35377 
 C                     1.64398  -0.00747  -0.16813 
 C                     1.03772   1.08744   0.47167 
 C                    -0.34254   1.14262   0.64814 
 C                    -1.16675   0.10349   0.1905 
 C                    -2.66185   0.18217   0.39159 
 O                    -3.28802  -0.96165  -0.14224 
 C                    -0.57345  -0.98849  -0.44638 
 C                     0.81364  -1.03908  -0.62117 
 H                     3.6656   -0.01897   0.61499 
 H                     3.45193  -0.97621  -0.87 
 H                     3.49867   0.80116  -0.94697 
 H                     1.66103   1.90911   0.83659 
 H                    -0.78801   2.00751   1.14997 
 H                    -2.86791   0.28865   1.47755 
 H                    -3.03527   1.1112   -0.08859 
 H                    -4.23804  -0.88312   0.00054 
 H                    -1.20926  -1.79858  -0.80388 
 H                     1.25877  -1.90323  -1.12257 
 
                          Input orientation:                          
 ---------------------------------------------------------------------
 Center     Atomic      Atomic             Coordinates (Angstroms)
 Number     Number       Type             X           Y           Z
 ---------------------------------------------------------------------
      1          6           0        3.139757   -0.056574   -0.353767
      2          6           0        1.643977   -0.007473   -0.168131
      3          6           0        1.037721    1.087444    0.471675
      4          6           0       -0.342539    1.142618    0.648144
      5          6           0       -1.166755    0.103494    0.190499
      6          6           0       -2.661847    0.182174    0.391590
      7          8           0       -3.288018   -0.961648   -0.142243
      8          6           0       -0.573451   -0.988486   -0.446380
      9          6           0        0.813639   -1.039076   -0.621172
     10          1           0        3.665595   -0.018971    0.614986
     11          1           0        3.451934   -0.976211   -0.870000
     12          1           0        3.498666    0.801155   -0.946970
     13          1           0        1.661032    1.909113    0.836588
     14          1           0       -0.788010    2.007512    1.149966
     15          1           0       -2.867906    0.288650    1.477551
     16          1           0       -3.035266    1.111203   -0.088589
     17          1           0       -4.238040   -0.883117    0.000545
     18          1           0       -1.209255   -1.798582   -0.803880
     19          1           0        1.258768   -1.903225   -1.122566
 ---------------------------------------------------------------------
                    Distance matrix (angstroms):
                    1          2          3          4          5
     1  C    0.000000
     2  C    1.508055   0.000000
     3  C    2.531538   1.405610   0.000000
     4  C    3.816841   2.436239   1.392589   0.000000
     5  C    4.343718   2.835691   2.430417   1.403050   0.000000
     6  C    5.854158   4.346191   3.809557   2.523383   1.510605
     7  O    6.494628   5.023514   4.825731   3.705198   2.396873
     8  C    3.829484   2.440655   2.783555   2.406846   1.396440
     9  C    2.539219   1.399611   2.401377   2.776275   2.426157
    10  H    1.102907   2.168028   2.854894   4.173192   4.852504
    11  H    1.099856   2.167898   3.447780   4.603502   4.860320
    12  H    1.102908   2.168027   2.854955   4.173230   4.852497
    13  H    2.732673   2.164036   1.093993   2.153444   3.416734
    14  H    4.684978   3.422295   2.154042   1.094673   2.165481
    15  H    6.290065   4.811761   4.111420   2.791891   2.141191
    16  H    6.290066   4.811764   4.111408   2.791870   2.141192
    17  H    7.432402   5.949229   5.651436   4.438234   3.231451
    18  H    4.706495   3.428292   3.873640   3.392673   2.146740
    19  H    2.745777   2.157130   3.396257   3.869982   3.410898
                    6          7          8          9         10
     6  C    0.000000
     7  O    1.409041   0.000000
     8  C    2.536540   2.731683   0.000000
     9  C    3.820490   4.130250   1.398975   0.000000
    10  H    6.334579   7.057958   4.476156   3.271445   0.000000
    11  H    6.349156   6.779144   4.047632   2.650748   1.779648
    12  H    6.334573   7.057914   4.476108   3.271386   1.772055
    13  H    4.676283   5.804522   3.877499   3.396315   2.790142
    14  H    2.723648   4.090935   3.401523   3.870905   4.922137
    15  H    1.110454   2.088892   3.255321   4.440864   6.597370
    16  H    1.110454   2.088893   3.255340   4.440880   6.831827
    17  H    1.942202   0.963897   3.693245   5.092183   7.974443
    18  H    2.731770   2.336552   1.090096   2.168487   5.379997
    19  H    4.691778   4.745615   2.156618   1.093750   3.516009
                   11         12         13         14         15
    11  H    0.000000
    12  H    1.779646   0.000000
    13  H    3.800641   2.790260   0.000000
    14  H    5.564170   4.922198   2.470970   0.000000
    15  H    6.859391   6.831853   4.852629   2.718044   0.000000
    16  H    6.859422   6.597365   4.852610   2.718004   1.776906
    17  H    7.739652   7.974408   6.579861   4.645386   2.330634
    18  H    4.733640   5.379929   4.967564   4.298990   3.508930
    19  H    2.394394   3.515914   4.305116   4.964631   5.347370
                   16         17         18         19
    16  H    0.000000
    17  H    2.330649   0.000000
    18  H    3.508961   3.264768   0.000000
    19  H    5.347393   5.702359   2.490713   0.000000
 Stoichiometry    C8H10O
 Framework group  C1[X(C8H10O)]
 Deg. of freedom    51
 Full point group                 C1      NOp   1
 Largest Abelian subgroup         C1      NOp   1
 Largest concise Abelian subgroup C1      NOp   1
                         Standard orientation:                         
 ---------------------------------------------------------------------
 Center     Atomic      Atomic             Coordinates (Angstroms)
 Number     Number       Type             X           Y           Z
 ---------------------------------------------------------------------
      1          6           0       -3.350157   -0.300467    0.000007
      2          6           0       -1.854954   -0.104003   -0.000003
      3          6           0       -1.302924    1.188669    0.000001
      4          6           0        0.076307    1.381087    0.000001
      5          6           0        0.953753    0.286263   -0.000004
      6          6           0        2.446781    0.516035   -0.000009
      7          8           0        3.131188   -0.715624    0.000021
      8          6           0        0.414544   -1.001875   -0.000008
      9          6           0       -0.971757   -1.189763   -0.000008
     10          1           0       -3.815595    0.163017   -0.885969
     11          1           0       -3.616534   -1.367578   -0.000080
     12          1           0       -3.815560    0.162860    0.886086
     13          1           0       -1.968291    2.057063    0.000004
     14          1           0        0.478901    2.399039    0.000004
     15          1           0        2.710883    1.127576   -0.888478
     16          1           0        2.710883    1.127620    0.888429
     17          1           0        4.078467   -0.537411   -0.000003
     18          1           0        1.091838   -1.856031   -0.000012
     19          1           0       -1.374045   -2.206843   -0.000012
 ---------------------------------------------------------------------
 Rotational constants (GHZ):           4.6456438           0.9466207           0.7942268
 Standard basis: def2SVP (5D, 7F)
 There are   185 symmetry adapted cartesian basis functions of A   symmetry.
 There are   176 symmetry adapted basis functions of A   symmetry.
   176 basis functions,   295 primitive gaussians,   185 cartesian basis functions
    33 alpha electrons       33 beta electrons
       nuclear repulsion energy       416.1157988595 Hartrees.
 NAtoms=   19 NActive=   19 NUniq=   19 SFac= 1.00D+00 NAtFMM=   60 NAOKFM=F Big=F
 Integral buffers will be    131072 words long.
 Raffenetti 2 integral format.
 Two-electron integral symmetry is turned on.
 One-electron integrals computed using PRISM.
   1 Symmetry operations used in ECPInt.
 ECPInt:  NShTT=    3570 NPrTT=   12708 LenC2=    3486 LenP2D=    9793.
 LDataN:  DoStor=T MaxTD1= 4 Len=   56
 NBasis=   176 RedAO= T EigKep=  2.79D-04  NBF=   176
 NBsUse=   176 1.00D-06 EigRej= -1.00D+00 NBFU=   176
 ExpMin= 1.22D-01 ExpMax= 2.27D+03 ExpMxC= 3.41D+02 IAcc=3 IRadAn=         5 AccDes= 0.00D+00
 Harris functional with IExCor=  402 and IRadAn=       5 diagonalized for initial guess.
 HarFok:  IExCor=  402 AccDes= 0.00D+00 IRadAn=         5 IDoV= 1 UseB2=F ITyADJ=14
 ICtDFT=  3500011 ScaDFX=  1.000000  1.000000  1.000000  1.000000
 FoFCou: FMM=F IPFlag=           0 FMFlag=      100000 FMFlg1=           0
         NFxFlg=           0 DoJE=T BraDBF=F KetDBF=T FulRan=T
         wScrn=  0.000000 ICntrl=       500 IOpCl=  0 I1Cent=   200000004 NGrid=           0
         NMat0=    1 NMatS0=      1 NMatT0=    0 NMatD0=    1 NMtDS0=    0 NMtDT0=    0
 Petite list used in FoFCou.
 Requested convergence on RMS density matrix=1.00D-08 within 128 cycles.
 Requested convergence on MAX density matrix=1.00D-06.
 Requested convergence on             energy=1.00D-06.
 No special actions if energy rises.
 Integral accuracy reduced to 1.0D-05 until final iterations.
 Initial convergence to 1.0D-05 achieved.  Increase integral accuracy.
 SCF Done:  E(RB3LYP) =  -385.812150569     A.U. after   13 cycles
            NFock= 13  Conv=0.91D-08     -V/T= 2.0110

 **********************************************************************

            Population analysis using the SCF Density.

 **********************************************************************

 Orbital symmetries:
       Occupied  (A) (A) (A) (A) (A) (A) (A) (A) (A) (A) (A) (A)
                 (A) (A) (A) (A) (A) (A) (A) (A) (A) (A) (A) (A)
                 (A) (A) (A) (A) (A) (A) (A) (A) (A)
       Virtual   (A) (A) (A) (A) (A) (A) (A) (A) (A) (A) (A) (A)
                 (A) (A) (A) (A) (A) (A) (A) (A) (A) (A) (A) (A)
                 (A) (A) (A) (A) (A) (A) (A) (A) (A) (A) (A) (A)
                 (A) (A) (A) (A) (A) (A) (A) (A) (A) (A) (A) (A)
                 (A) (A) (A) (A) (A) (A) (A) (A) (A) (A) (A) (A)
                 (A) (A) (A) (A) (A) (A) (A) (A) (A) (A) (A) (A)
                 (A) (A) (A) (A) (A) (A) (A) (A) (A) (A) (A) (A)
                 (A) (A) (A) (A) (A) (A) (A) (A) (A) (A) (A) (A)
                 (A) (A) (A) (A) (A) (A) (A) (A) (A) (A) (A) (A)
                 (A) (A) (A) (A) (A) (A) (A) (A) (A) (A) (A) (A)
                 (A) (A) (A) (A) (A) (A) (A) (A) (A) (A) (A) (A)
                 (A) (A) (A) (A) (A) (A) (A) (A) (A) (A) (A)
 The electronic state is 1-A.
 Alpha  occ. eigenvalues --  -19.13323 -10.23853 -10.18766 -10.18606 -10.18380
 Alpha  occ. eigenvalues --  -10.18352 -10.18156 -10.17931 -10.17651  -1.01336
 Alpha  occ. eigenvalues --   -0.84406  -0.77083  -0.72882  -0.70248  -0.63913
 Alpha  occ. eigenvalues --   -0.59897  -0.56197  -0.51830  -0.49023  -0.45549
 Alpha  occ. eigenvalues --   -0.44873  -0.44113  -0.41443  -0.41326  -0.40739
 Alpha  occ. eigenvalues --   -0.37953  -0.35357  -0.34586  -0.33583  -0.32629
 Alpha  occ. eigenvalues --   -0.28008  -0.24703  -0.23036
 Alpha virt. eigenvalues --   -0.00235   0.00016   0.04717   0.07079   0.08328
 Alpha virt. eigenvalues --    0.09695   0.11023   0.11342   0.14195   0.14445
 Alpha virt. eigenvalues --    0.14930   0.17142   0.18969   0.20208   0.23116
 Alpha virt. eigenvalues --    0.25228   0.29397   0.31744   0.32318   0.33943
 Alpha virt. eigenvalues --    0.36591   0.40112   0.42078   0.42856   0.44739
 Alpha virt. eigenvalues --    0.45024   0.45464   0.47325   0.48179   0.49713
 Alpha virt. eigenvalues --    0.52977   0.53698   0.55140   0.57802   0.59688
 Alpha virt. eigenvalues --    0.60433   0.61225   0.62617   0.63017   0.64494
 Alpha virt. eigenvalues --    0.64821   0.65450   0.66216   0.67209   0.67685
 Alpha virt. eigenvalues --    0.67961   0.69379   0.70358   0.71072   0.72298
 Alpha virt. eigenvalues --    0.74222   0.75134   0.78255   0.79068   0.84659
 Alpha virt. eigenvalues --    0.85734   0.88907   0.95329   1.00860   1.01475
 Alpha virt. eigenvalues --    1.03072   1.08360   1.14564   1.18984   1.20687
 Alpha virt. eigenvalues --    1.25404   1.25840   1.27581   1.27669   1.28532
 Alpha virt. eigenvalues --    1.31880   1.35312   1.42994   1.46551   1.47318
 Alpha virt. eigenvalues --    1.50687   1.51511   1.54204   1.54917   1.59991
 Alpha virt. eigenvalues --    1.68071   1.68734   1.68744   1.70383   1.74135
 Alpha virt. eigenvalues --    1.74781   1.75290   1.75494   1.76952   1.79079
 Alpha virt. eigenvalues --    1.79808   1.80113   1.82061   1.84225   1.86591
 Alpha virt. eigenvalues --    1.87593   1.89659   1.90199   1.99076   2.00923
 Alpha virt. eigenvalues --    2.01111   2.03556   2.04055   2.08020   2.11127
 Alpha virt. eigenvalues --    2.12663   2.14058   2.15969   2.16743   2.23092
 Alpha virt. eigenvalues --    2.26805   2.30222   2.30789   2.33872   2.35176
 Alpha virt. eigenvalues --    2.35270   2.37426   2.46086   2.48739   2.48847
 Alpha virt. eigenvalues --    2.51263   2.59301   2.63730   2.64339   2.65699
 Alpha virt. eigenvalues --    2.72547   2.72868   2.72997   2.83327   2.84508
 Alpha virt. eigenvalues --    2.87411   2.89481   2.92967   2.94609   2.95188
 Alpha virt. eigenvalues --    3.01819   3.07011   3.09623   3.16983   3.27581
 Alpha virt. eigenvalues --    3.33810   3.59327   3.77727
          Condensed to atoms (all electrons):
               1          2          3          4          5          6
     1  C    4.568361   0.427512  -0.091052   0.010713   0.000159   0.000031
     2  C    0.427512   5.205256   0.262852   0.104575  -0.168645   0.000044
     3  C   -0.091052   0.262852   5.095365   0.305795   0.105909   0.007745
     4  C    0.010713   0.104575   0.305795   5.099376   0.227613  -0.064315
     5  C    0.000159  -0.168645   0.105909   0.227613   5.512140   0.286623
     6  C    0.000031   0.000044   0.007745  -0.064315   0.286623   4.539114
     7  O   -0.000000   0.000001  -0.000102   0.002917  -0.084373   0.372307
     8  C    0.012733   0.108286  -0.136053   0.083925   0.279948  -0.091223
     9  C   -0.082866   0.266661   0.074836  -0.141712   0.102229   0.016673
    10  H    0.370131  -0.014832  -0.003890   0.000272   0.000090  -0.000001
    11  H    0.369827  -0.010480   0.008803  -0.000521  -0.000022  -0.000001
    12  H    0.370131  -0.014831  -0.003889   0.000271   0.000090  -0.000001
    13  H   -0.014980  -0.085961   0.441318  -0.074206   0.017168  -0.000366
    14  H   -0.000351   0.016415  -0.071942   0.439783  -0.088067  -0.015596
    15  H   -0.000001   0.000057   0.000027   0.000045  -0.032127   0.364684
    16  H   -0.000001   0.000057   0.000027   0.000045  -0.032130   0.364686
    17  H   -0.000000   0.000003   0.000019  -0.000540   0.012066  -0.020304
    18  H   -0.000312   0.016230  -0.002104   0.017410  -0.076467  -0.024874
    19  H   -0.020394  -0.077910   0.017025  -0.001709   0.016845  -0.000411
               7          8          9         10         11         12
     1  C   -0.000000   0.012733  -0.082866   0.370131   0.369827   0.370131
     2  C    0.000001   0.108286   0.266661  -0.014832  -0.010480  -0.014831
     3  C   -0.000102  -0.136053   0.074836  -0.003890   0.008803  -0.003889
     4  C    0.002917   0.083925  -0.141712   0.000272  -0.000521   0.000271
     5  C   -0.084373   0.279948   0.102229   0.000090  -0.000022   0.000090
     6  C    0.372307  -0.091223   0.016673  -0.000001  -0.000001  -0.000001
     7  O    7.721143   0.006180   0.001066   0.000000   0.000000   0.000000
     8  C    0.006180   5.106019   0.234533  -0.000571   0.000523  -0.000571
     9  C    0.001066   0.234533   5.165314   0.002896  -0.011762   0.002894
    10  H    0.000000  -0.000571   0.002896   0.665771  -0.022061  -0.023465
    11  H    0.000000   0.000523  -0.011762  -0.022061   0.675655  -0.022060
    12  H    0.000000  -0.000571   0.002894  -0.023465  -0.022060   0.665768
    13  H    0.000001  -0.001914   0.016606   0.003120   0.000034   0.003119
    14  H    0.000069   0.016629  -0.001952  -0.000001   0.000014  -0.000001
    15  H   -0.030329   0.002441  -0.000198  -0.000001   0.000000   0.000000
    16  H   -0.030330   0.002443  -0.000198   0.000000   0.000000  -0.000001
    17  H    0.310925   0.000129  -0.000063   0.000000  -0.000000   0.000000
    18  H    0.024611   0.444452  -0.078339   0.000009   0.000002   0.000009
    19  H   -0.000022  -0.076564   0.439673   0.000389   0.007983   0.000389
              13         14         15         16         17         18
     1  C   -0.014980  -0.000351  -0.000001  -0.000001  -0.000000  -0.000312
     2  C   -0.085961   0.016415   0.000057   0.000057   0.000003   0.016230
     3  C    0.441318  -0.071942   0.000027   0.000027   0.000019  -0.002104
     4  C   -0.074206   0.439783   0.000045   0.000045  -0.000540   0.017410
     5  C    0.017168  -0.088067  -0.032127  -0.032130   0.012066  -0.076467
     6  C   -0.000366  -0.015596   0.364684   0.364686  -0.020304  -0.024874
     7  O    0.000001   0.000069  -0.030329  -0.030330   0.310925   0.024611
     8  C   -0.001914   0.016629   0.002441   0.002443   0.000129   0.444452
     9  C    0.016606  -0.001952  -0.000198  -0.000198  -0.000063  -0.078339
    10  H    0.003120  -0.000001  -0.000001   0.000000   0.000000   0.000009
    11  H    0.000034   0.000014   0.000000   0.000000  -0.000000   0.000002
    12  H    0.003119  -0.000001   0.000000  -0.000001   0.000000   0.000009
    13  H    0.748311  -0.014561   0.000005   0.000005  -0.000000   0.000034
    14  H   -0.014561   0.750198   0.003570   0.003570  -0.000015  -0.000270
    15  H    0.000005   0.003570   0.750049  -0.051684  -0.005433   0.001370
    16  H    0.000005   0.003570  -0.051684   0.750050  -0.005433   0.001370
    17  H   -0.000000  -0.000015  -0.005433  -0.005433   0.545008  -0.001432
    18  H    0.000034  -0.000270   0.001370   0.001370  -0.001432   0.708498
    19  H   -0.000356   0.000040   0.000009   0.000009   0.000000  -0.012989
              19
     1  C   -0.020394
     2  C   -0.077910
     3  C    0.017025
     4  C   -0.001709
     5  C    0.016845
     6  C   -0.000411
     7  O   -0.000022
     8  C   -0.076564
     9  C    0.439673
    10  H    0.000389
    11  H    0.007983
    12  H    0.000389
    13  H   -0.000356
    14  H    0.000040
    15  H    0.000009
    16  H    0.000009
    17  H    0.000000
    18  H   -0.012989
    19  H    0.743405
 Mulliken charges:
               1
     1  C    0.080357
     2  C   -0.035287
     3  C   -0.010687
     4  C   -0.009737
     5  C   -0.079050
     6  C    0.265185
     7  O   -0.294063
     8  C    0.008654
     9  C   -0.006291
    10  H    0.022142
    11  H    0.004064
    12  H    0.022146
    13  H   -0.037379
    14  H   -0.037533
    15  H   -0.002483
    16  H   -0.002484
    17  H    0.165069
    18  H   -0.017208
    19  H   -0.035415
 Sum of Mulliken charges =  -0.00000
 Mulliken charges with hydrogens summed into heavy atoms:
               1
     1  C    0.128710
     2  C   -0.035287
     3  C   -0.048066
     4  C   -0.047270
     5  C   -0.079050
     6  C    0.260217
     7  O   -0.128994
     8  C   -0.008554
     9  C   -0.041705
 Electronic spatial extent (au):  <R**2>=           1443.2201
 Charge=             -0.0000 electrons
 Dipole moment (field-independent basis, Debye):
    X=              0.9872    Y=              1.1568    Z=             -0.0000  Tot=              1.5208
 Quadrupole moment (field-independent basis, Debye-Ang):
   XX=            -41.2249   YY=            -52.0269   ZZ=            -56.9799
   XY=              2.9784   XZ=             -0.0003   YZ=              0.0001
 Traceless Quadrupole moment (field-independent basis, Debye-Ang):
   XX=              8.8523   YY=             -1.9496   ZZ=             -6.9027
   XY=              2.9784   XZ=             -0.0003   YZ=              0.0001
 Octapole moment (field-independent basis, Debye-Ang**2):
  XXX=             62.4982  YYY=             -2.6645  ZZZ=              0.0002  XYY=              1.4287
  XXY=              5.0571  XXZ=             -0.0006  XZZ=              6.2198  YZZ=             -0.5410
  YYZ=             -0.0001  XYZ=              0.0002
 Hexadecapole moment (field-independent basis, Debye-Ang**3):
 XXXX=          -1171.0726 YYYY=           -347.4154 ZZZZ=            -73.7148 XXXY=            -13.7430
 XXXZ=             -0.0025 YYYX=             -6.0886 YYYZ=              0.0002 ZZZX=             -0.0005
 ZZZY=             -0.0001 XXYY=           -303.1591 XXZZ=           -256.9094 YYZZ=            -78.3797
 XXYZ=              0.0004 YYXZ=              0.0004 ZZXY=             -2.6674
 N-N= 4.161157988595D+02 E-N=-1.727898151480D+03  KE= 3.816217708826D+02
 ******************************Gaussian NBO Version 3.1******************************
             N A T U R A L   A T O M I C   O R B I T A L   A N D
          N A T U R A L   B O N D   O R B I T A L   A N A L Y S I S
 ******************************Gaussian NBO Version 3.1******************************
       /RESON  / : Allow strongly delocalized NBO set

 Analyzing the SCF density

 Job title: 14                                                              

 Storage needed:     94206 in NPA,    124807 in NBO ( 939522101 available)
 GSVD:  LWork=       19126 too small for GESVD, short by        3899 words or        3899 for optimal perf.


 NATURAL POPULATIONS:  Natural atomic orbital occupancies 
                                                          
   NAO  Atom  No  lang   Type(AO)    Occupancy      Energy
 ----------------------------------------------------------
     1    C    1  S      Cor( 1S)     1.99920     -10.06361
     2    C    1  S      Val( 2S)     1.08116      -0.22265
     3    C    1  S      Ryd( 3S)     0.00037       0.86984
     4    C    1  px     Val( 2p)     1.09392      -0.06264
     5    C    1  px     Ryd( 3p)     0.00111       0.48551
     6    C    1  py     Val( 2p)     1.22814      -0.07474
     7    C    1  py     Ryd( 3p)     0.00392       0.62144
     8    C    1  pz     Val( 2p)     1.22206      -0.07401
     9    C    1  pz     Ryd( 3p)     0.00076       0.57573
    10    C    1  dxy    Ryd( 3d)     0.00037       2.24870
    11    C    1  dxz    Ryd( 3d)     0.00061       2.22735
    12    C    1  dyz    Ryd( 3d)     0.00038       2.25551
    13    C    1  dx2y2  Ryd( 3d)     0.00069       2.36278
    14    C    1  dz2    Ryd( 3d)     0.00045       2.32114

    15    C    2  S      Cor( 1S)     1.99885     -10.05341
    16    C    2  S      Val( 2S)     0.86474      -0.10242
    17    C    2  S      Ryd( 3S)     0.00112       0.56031
    18    C    2  px     Val( 2p)     1.07432      -0.04972
    19    C    2  px     Ryd( 3p)     0.00521       1.09991
    20    C    2  py     Val( 2p)     1.09610      -0.04087
    21    C    2  py     Ryd( 3p)     0.00346       0.85128
    22    C    2  pz     Val( 2p)     0.99444      -0.08703
    23    C    2  pz     Ryd( 3p)     0.00171       0.63570
    24    C    2  dxy    Ryd( 3d)     0.00091       2.46835
    25    C    2  dxz    Ryd( 3d)     0.00072       1.92076
    26    C    2  dyz    Ryd( 3d)     0.00056       1.93393
    27    C    2  dx2y2  Ryd( 3d)     0.00086       2.41992
    28    C    2  dz2    Ryd( 3d)     0.00038       2.20793

    29    C    3  S      Cor( 1S)     1.99888     -10.04717
    30    C    3  S      Val( 2S)     0.93000      -0.11843
    31    C    3  S      Ryd( 3S)     0.00153       0.57781
    32    C    3  px     Val( 2p)     1.11614      -0.03643
    33    C    3  px     Ryd( 3p)     0.00468       0.84227
    34    C    3  py     Val( 2p)     1.14428      -0.04081
    35    C    3  py     Ryd( 3p)     0.00536       0.88853
    36    C    3  pz     Val( 2p)     1.00914      -0.09563
    37    C    3  pz     Ryd( 3p)     0.00074       0.57209
    38    C    3  dxy    Ryd( 3d)     0.00076       2.52759
    39    C    3  dxz    Ryd( 3d)     0.00050       1.94023
    40    C    3  dyz    Ryd( 3d)     0.00041       1.94016
    41    C    3  dx2y2  Ryd( 3d)     0.00068       2.45554
    42    C    3  dz2    Ryd( 3d)     0.00040       2.23705

    43    C    4  S      Cor( 1S)     1.99888     -10.04939
    44    C    4  S      Val( 2S)     0.92799      -0.11936
    45    C    4  S      Ryd( 3S)     0.00138       0.58520
    46    C    4  px     Val( 2p)     1.09304      -0.03452
    47    C    4  px     Ryd( 3p)     0.00391       0.75241
    48    C    4  py     Val( 2p)     1.16970      -0.04763
    49    C    4  py     Ryd( 3p)     0.00597       0.97866
    50    C    4  pz     Val( 2p)     1.01114      -0.09775
    51    C    4  pz     Ryd( 3p)     0.00076       0.57136
    52    C    4  dxy    Ryd( 3d)     0.00073       2.47653
    53    C    4  dxz    Ryd( 3d)     0.00057       1.94548
    54    C    4  dyz    Ryd( 3d)     0.00035       1.93597
    55    C    4  dx2y2  Ryd( 3d)     0.00069       2.50878
    56    C    4  dz2    Ryd( 3d)     0.00040       2.23730

    57    C    5  S      Cor( 1S)     1.99884     -10.05195
    58    C    5  S      Val( 2S)     0.87028      -0.10361
    59    C    5  S      Ryd( 3S)     0.00143       0.56051
    60    C    5  px     Val( 2p)     1.07258      -0.05743
    61    C    5  px     Ryd( 3p)     0.00527       1.10780
    62    C    5  py     Val( 2p)     1.10603      -0.04490
    63    C    5  py     Ryd( 3p)     0.00435       0.86212
    64    C    5  pz     Val( 2p)     1.00742      -0.09033
    65    C    5  pz     Ryd( 3p)     0.00179       0.63845
    66    C    5  dxy    Ryd( 3d)     0.00075       2.47713
    67    C    5  dxz    Ryd( 3d)     0.00068       1.93389
    68    C    5  dyz    Ryd( 3d)     0.00066       1.93525
    69    C    5  dx2y2  Ryd( 3d)     0.00085       2.42235
    70    C    5  dz2    Ryd( 3d)     0.00041       2.20627

    71    C    6  S      Cor( 1S)     1.99906     -10.13013
    72    C    6  S      Val( 2S)     0.98542      -0.20690
    73    C    6  S      Ryd( 3S)     0.00326       0.78197
    74    C    6  px     Val( 2p)     0.98517      -0.07282
    75    C    6  px     Ryd( 3p)     0.00182       0.50604
    76    C    6  py     Val( 2p)     0.85943      -0.06050
    77    C    6  py     Ryd( 3p)     0.00508       0.56140
    78    C    6  pz     Val( 2p)     1.19214      -0.08006
    79    C    6  pz     Ryd( 3p)     0.00096       0.65873
    80    C    6  dxy    Ryd( 3d)     0.00159       2.24261
    81    C    6  dxz    Ryd( 3d)     0.00088       2.04383
    82    C    6  dyz    Ryd( 3d)     0.00181       2.36063
    83    C    6  dx2y2  Ryd( 3d)     0.00166       2.23771
    84    C    6  dz2    Ryd( 3d)     0.00085       2.24519

    85    O    7  S      Cor( 1S)     1.99974     -18.95219
    86    O    7  S      Val( 2S)     1.67084      -0.85203
    87    O    7  S      Ryd( 3S)     0.00129       1.42333
    88    O    7  px     Val( 2p)     1.47195      -0.27035
    89    O    7  px     Ryd( 3p)     0.00220       1.29485
    90    O    7  py     Val( 2p)     1.63350      -0.30136
    91    O    7  py     Ryd( 3p)     0.00072       1.12455
    92    O    7  pz     Val( 2p)     1.95657      -0.29386
    93    O    7  pz     Ryd( 3p)     0.00185       1.05233
    94    O    7  dxy    Ryd( 3d)     0.00105       3.06916
    95    O    7  dxz    Ryd( 3d)     0.00021       2.79599
    96    O    7  dyz    Ryd( 3d)     0.00095       2.74590
    97    O    7  dx2y2  Ryd( 3d)     0.00128       3.20515
    98    O    7  dz2    Ryd( 3d)     0.00068       3.02825

    99    C    8  S      Cor( 1S)     1.99888     -10.04144
   100    C    8  S      Val( 2S)     0.93182      -0.11158
   101    C    8  S      Ryd( 3S)     0.00139       0.58777
   102    C    8  px     Val( 2p)     1.12144      -0.03161
   103    C    8  px     Ryd( 3p)     0.00519       0.88322
   104    C    8  py     Val( 2p)     1.15418      -0.03608
   105    C    8  py     Ryd( 3p)     0.00539       0.88722
   106    C    8  pz     Val( 2p)     0.99062      -0.08883
   107    C    8  pz     Ryd( 3p)     0.00130       0.57519
   108    C    8  dxy    Ryd( 3d)     0.00073       2.54075
   109    C    8  dxz    Ryd( 3d)     0.00048       1.94435
   110    C    8  dyz    Ryd( 3d)     0.00045       1.95167
   111    C    8  dx2y2  Ryd( 3d)     0.00069       2.47942
   112    C    8  dz2    Ryd( 3d)     0.00040       2.24223

   113    C    9  S      Cor( 1S)     1.99887     -10.04482
   114    C    9  S      Val( 2S)     0.93162      -0.11567
   115    C    9  S      Ryd( 3S)     0.00138       0.59440
   116    C    9  px     Val( 2p)     1.08929      -0.02819
   117    C    9  px     Ryd( 3p)     0.00380       0.74606
   118    C    9  py     Val( 2p)     1.17059      -0.04249
   119    C    9  py     Ryd( 3p)     0.00593       0.98755
   120    C    9  pz     Val( 2p)     1.00789      -0.09286
   121    C    9  pz     Ryd( 3p)     0.00093       0.57006
   122    C    9  dxy    Ryd( 3d)     0.00074       2.48189
   123    C    9  dxz    Ryd( 3d)     0.00054       1.94850
   124    C    9  dyz    Ryd( 3d)     0.00037       1.93524
   125    C    9  dx2y2  Ryd( 3d)     0.00072       2.50437
   126    C    9  dz2    Ryd( 3d)     0.00039       2.23963

   127    H   10  S      Val( 1S)     0.77335       0.07033
   128    H   10  S      Ryd( 2S)     0.00149       0.35841
   129    H   10  px     Ryd( 2p)     0.00025       1.85426
   130    H   10  py     Ryd( 2p)     0.00029       1.89110
   131    H   10  pz     Ryd( 2p)     0.00054       2.16615

   132    H   11  S      Val( 1S)     0.77848       0.07236
   133    H   11  S      Ryd( 2S)     0.00135       0.36724
   134    H   11  px     Ryd( 2p)     0.00016       1.79304
   135    H   11  py     Ryd( 2p)     0.00065       2.34746
   136    H   11  pz     Ryd( 2p)     0.00019       1.75393

   137    H   12  S      Val( 1S)     0.77335       0.07033
   138    H   12  S      Ryd( 2S)     0.00149       0.35841
   139    H   12  px     Ryd( 2p)     0.00025       1.85425
   140    H   12  py     Ryd( 2p)     0.00029       1.89104
   141    H   12  pz     Ryd( 2p)     0.00054       2.16623

   142    H   13  S      Val( 1S)     0.78031       0.08015
   143    H   13  S      Ryd( 2S)     0.00178       0.33813
   144    H   13  px     Ryd( 2p)     0.00035       2.14693
   145    H   13  py     Ryd( 2p)     0.00054       2.24293
   146    H   13  pz     Ryd( 2p)     0.00019       1.66616

   147    H   14  S      Val( 1S)     0.78153       0.07541
   148    H   14  S      Ryd( 2S)     0.00188       0.33580
   149    H   14  px     Ryd( 2p)     0.00018       2.06031
   150    H   14  py     Ryd( 2p)     0.00072       2.32976
   151    H   14  pz     Ryd( 2p)     0.00020       1.66449

   152    H   15  S      Val( 1S)     0.81201       0.04859
   153    H   15  S      Ryd( 2S)     0.00253       0.34949
   154    H   15  px     Ryd( 2p)     0.00026       1.78833
   155    H   15  py     Ryd( 2p)     0.00027       1.99845
   156    H   15  pz     Ryd( 2p)     0.00062       2.14575

   157    H   16  S      Val( 1S)     0.81201       0.04859
   158    H   16  S      Ryd( 2S)     0.00253       0.34949
   159    H   16  px     Ryd( 2p)     0.00026       1.78833
   160    H   16  py     Ryd( 2p)     0.00027       1.99847
   161    H   16  pz     Ryd( 2p)     0.00062       2.14572

   162    H   17  S      Val( 1S)     0.53462       0.10189
   163    H   17  S      Ryd( 2S)     0.00131       0.40165
   164    H   17  px     Ryd( 2p)     0.00215       2.45425
   165    H   17  py     Ryd( 2p)     0.00108       1.79458
   166    H   17  pz     Ryd( 2p)     0.00164       1.63078

   167    H   18  S      Val( 1S)     0.75633       0.10692
   168    H   18  S      Ryd( 2S)     0.00255       0.35927
   169    H   18  px     Ryd( 2p)     0.00044       2.18065
   170    H   18  py     Ryd( 2p)     0.00051       2.25499
   171    H   18  pz     Ryd( 2p)     0.00016       1.68206

   172    H   19  S      Val( 1S)     0.77981       0.08479
   173    H   19  S      Ryd( 2S)     0.00174       0.34684
   174    H   19  px     Ryd( 2p)     0.00017       2.06813
   175    H   19  py     Ryd( 2p)     0.00071       2.33885
   176    H   19  pz     Ryd( 2p)     0.00018       1.66728

 WARNING:  1 low occupancy (<1.9990e) core orbital  found on  C    2
           1 low occupancy (<1.9990e) core orbital  found on  C    3
           1 low occupancy (<1.9990e) core orbital  found on  C    4
           1 low occupancy (<1.9990e) core orbital  found on  C    5
           1 low occupancy (<1.9990e) core orbital  found on  C    8
           1 low occupancy (<1.9990e) core orbital  found on  C    9


 Summary of Natural Population Analysis:                  
                                                          
                                       Natural Population 
                Natural  -----------------------------------------------
    Atom  No    Charge         Core      Valence    Rydberg      Total
 -----------------------------------------------------------------------
      C    1   -0.63316      1.99920     4.62529    0.00867     6.63316
      C    2   -0.04339      1.99885     4.02960    0.01493     6.04339
      C    3   -0.21349      1.99888     4.19955    0.01506     6.21349
      C    4   -0.21550      1.99888     4.20187    0.01475     6.21550
      C    5   -0.07137      1.99884     4.05632    0.01621     6.07137
      C    6   -0.03915      1.99906     4.02216    0.01792     6.03915
      O    7   -0.74282      1.99974     6.73286    0.01022     8.74282
      C    8   -0.21295      1.99888     4.19806    0.01601     6.21295
      C    9   -0.21305      1.99887     4.19939    0.01479     6.21305
      H   10    0.22408      0.00000     0.77335    0.00257     0.77592
      H   11    0.21917      0.00000     0.77848    0.00235     0.78083
      H   12    0.22408      0.00000     0.77335    0.00257     0.77592
      H   13    0.21683      0.00000     0.78031    0.00287     0.78317
      H   14    0.21550      0.00000     0.78153    0.00297     0.78450
      H   15    0.18431      0.00000     0.81201    0.00369     0.81569
      H   16    0.18431      0.00000     0.81201    0.00369     0.81569
      H   17    0.45920      0.00000     0.53462    0.00618     0.54080
      H   18    0.24001      0.00000     0.75633    0.00366     0.75999
      H   19    0.21738      0.00000     0.77981    0.00281     0.78262
 =======================================================================
   * Total *    0.00000     17.99121    47.84687    0.16192    66.00000

                                 Natural Population      
 --------------------------------------------------------
   Core                      17.99121 ( 99.9512% of  18)
   Valence                   47.84687 ( 99.6810% of  48)
   Natural Minimal Basis     65.83808 ( 99.7547% of  66)
   Natural Rydberg Basis      0.16192 (  0.2453% of  66)
 --------------------------------------------------------

    Atom  No          Natural Electron Configuration
 ----------------------------------------------------------------------------
      C    1      [core]2S( 1.08)2p( 3.54)3p( 0.01)
      C    2      [core]2S( 0.86)2p( 3.16)3p( 0.01)
      C    3      [core]2S( 0.93)2p( 3.27)3p( 0.01)
      C    4      [core]2S( 0.93)2p( 3.27)3p( 0.01)
      C    5      [core]2S( 0.87)2p( 3.19)3p( 0.01)
      C    6      [core]2S( 0.99)2p( 3.04)3p( 0.01)3d( 0.01)
      O    7      [core]2S( 1.67)2p( 5.06)
      C    8      [core]2S( 0.93)2p( 3.27)3p( 0.01)
      C    9      [core]2S( 0.93)2p( 3.27)3p( 0.01)
      H   10            1S( 0.77)
      H   11            1S( 0.78)
      H   12            1S( 0.77)
      H   13            1S( 0.78)
      H   14            1S( 0.78)
      H   15            1S( 0.81)
      H   16            1S( 0.81)
      H   17            1S( 0.53)
      H   18            1S( 0.76)
      H   19            1S( 0.78)


 NATURAL BOND ORBITAL ANALYSIS:

                       Occupancies       Lewis Structure    Low   High
           Occ.    -------------------  -----------------   occ   occ
  Cycle   Thresh.   Lewis   Non-Lewis     CR  BD  3C  LP    (L)   (NL)   Dev
 =============================================================================
   1(1)    1.90    62.55077   3.44923      9  19   0   5     3      3    0.46
   2(2)    1.90    62.55077   3.44923      9  19   0   5     3      3    0.46
   3(1)    1.80    62.55077   3.44923      9  19   0   5     3      3    0.46
   4(2)    1.80    62.55077   3.44923      9  19   0   5     3      3    0.46
   5(1)    1.70    62.55077   3.44923      9  19   0   5     3      3    0.46
   6(2)    1.70    62.55077   3.44923      9  19   0   5     3      3    0.46
   7(1)    1.60    64.54344   1.45656      9  22   0   2     0      3    0.42
   8(2)    1.60    63.88225   2.11775      9  21   0   3     1      3    0.41
   9(3)    1.60    64.54344   1.45656      9  22   0   2     0      3    0.42
  10(4)    1.60    64.45965   1.54035      9  22   0   2     0      3    0.46
  11(5)    1.60    63.88225   2.11775      9  21   0   3     1      3    0.41
  12(6)    1.60    64.54344   1.45656      9  22   0   2     0      3    0.42
  13(7)    1.60    64.45965   1.54035      9  22   0   2     0      3    0.46
  14(8)    1.60    63.88225   2.11775      9  21   0   3     1      3    0.41
  15(9)    1.60    64.54344   1.45656      9  22   0   2     0      3    0.42
  16(1)    1.50    64.54344   1.45656      9  22   0   2     0      3    0.42
  17(2)    1.50    63.88225   2.11775      9  21   0   3     1      3    0.41
  18(3)    1.50    64.54344   1.45656      9  22   0   2     0      3    0.42
  19(4)    1.50    64.45965   1.54035      9  22   0   2     0      3    0.46
  20(5)    1.50    63.88225   2.11775      9  21   0   3     1      3    0.41
  21(6)    1.50    64.54344   1.45656      9  22   0   2     0      3    0.42
  22(7)    1.50    64.45965   1.54035      9  22   0   2     0      3    0.46
  23(8)    1.50    63.88225   2.11775      9  21   0   3     1      3    0.41
  24(9)    1.50    64.54344   1.45656      9  22   0   2     0      3    0.42
  25(1)    1.60    64.54344   1.45656      9  22   0   2     0      3    0.42
 -----------------------------------------------------------------------------

 Structure accepted: RESONANCE keyword permits strongly delocalized structure

 WARNING:  1 low occupancy (<1.9990e) core orbital  found on  C    2
           1 low occupancy (<1.9990e) core orbital  found on  C    3
           1 low occupancy (<1.9990e) core orbital  found on  C    4
           1 low occupancy (<1.9990e) core orbital  found on  C    5
           1 low occupancy (<1.9990e) core orbital  found on  C    8
           1 low occupancy (<1.9990e) core orbital  found on  C    9

 --------------------------------------------------------
   Core                     17.99122 ( 99.951% of  18)
   Valence Lewis            46.55221 ( 96.984% of  48)
  ==================       ============================
   Total Lewis              64.54344 ( 97.793% of  66)
  -----------------------------------------------------
   Valence non-Lewis         1.33843 (  2.028% of  66)
   Rydberg non-Lewis         0.11813 (  0.179% of  66)
  ==================       ============================
   Total non-Lewis           1.45656 (  2.207% of  66)
 --------------------------------------------------------


       (Occupancy)   Bond orbital/ Coefficients/ Hybrids
 ---------------------------------------------------------------------------------
     1. (1.98025) BD ( 1) C   1 - C   2  
                ( 49.23%)   0.7017* C   1 s( 30.53%)p 2.27( 69.43%)d 0.00(  0.05%)
                                            0.0005  0.5525  0.0030  0.8263  0.0017
                                            0.1075 -0.0024 -0.0000 -0.0000  0.0049
                                           -0.0000 -0.0000  0.0180 -0.0102
                ( 50.77%)   0.7125* C   2 s( 31.39%)p 2.19( 68.58%)d 0.00(  0.04%)
                                           -0.0000  0.5602 -0.0003 -0.8205  0.0104
                                           -0.1114 -0.0002  0.0000 -0.0000  0.0040
                                           -0.0000 -0.0000  0.0150 -0.0114
     2. (1.97971) BD ( 1) C   1 - H  10  
                ( 61.18%)   0.7821* C   1 s( 22.95%)p 3.36( 77.01%)d 0.00(  0.04%)
                                            0.0000 -0.4791  0.0011  0.3680  0.0122
                                           -0.3672  0.0083  0.7069 -0.0020  0.0062
                                           -0.0105  0.0123  0.0012 -0.0096
                ( 38.82%)   0.6231* H  10 s( 99.92%)p 0.00(  0.08%)
                                           -0.9996  0.0015 -0.0125  0.0106 -0.0231
     3. (1.98977) BD ( 1) C   1 - H  11  
                ( 60.98%)   0.7809* C   1 s( 23.54%)p 3.25( 76.42%)d 0.00(  0.04%)
                                            0.0000 -0.4852 -0.0006  0.2139  0.0143
                                            0.8475 -0.0085  0.0001 -0.0000 -0.0078
                                           -0.0000 -0.0000  0.0158  0.0092
                ( 39.02%)   0.6247* H  11 s( 99.92%)p 0.00(  0.08%)
                                           -0.9996  0.0006 -0.0076 -0.0270 -0.0000
     4. (1.97970) BD ( 1) C   1 - H  12  
                ( 61.18%)   0.7821* C   1 s( 22.95%)p 3.36( 77.01%)d 0.00(  0.04%)
                                            0.0000 -0.4791  0.0011  0.3679  0.0122
                                           -0.3670  0.0083 -0.7070  0.0020  0.0062
                                            0.0105 -0.0123  0.0012 -0.0096
                ( 38.82%)   0.6231* H  12 s( 99.92%)p 0.00(  0.08%)
                                           -0.9996  0.0015 -0.0125  0.0106  0.0231
     5. (1.97029) BD ( 1) C   2 - C   3  
                ( 50.58%)   0.7112* C   2 s( 33.93%)p 1.95( 66.03%)d 0.00(  0.04%)
                                           -0.0001  0.5825  0.0011  0.2948 -0.0183
                                            0.7569  0.0137  0.0000 -0.0000  0.0123
                                            0.0000  0.0000 -0.0113 -0.0118
                ( 49.42%)   0.7030* C   3 s( 36.02%)p 1.78( 63.94%)d 0.00(  0.04%)
                                            0.0001  0.6001  0.0033 -0.3351 -0.0248
                                           -0.7255  0.0087 -0.0000 -0.0000  0.0117
                                            0.0000  0.0000 -0.0122 -0.0122
     6. (1.97141) BD ( 1) C   2 - C   9  
                ( 50.74%)   0.7123* C   2 s( 34.62%)p 1.89( 65.34%)d 0.00(  0.04%)
                                           -0.0001  0.5884  0.0005  0.4889 -0.0144
                                           -0.6432 -0.0193 -0.0000 -0.0000 -0.0163
                                           -0.0000 -0.0000 -0.0026 -0.0112
                ( 49.26%)   0.7018* C   9 s( 36.18%)p 1.76( 63.78%)d 0.00(  0.04%)
                                            0.0001  0.6014  0.0048 -0.5196 -0.0239
                                            0.6058 -0.0147  0.0000 -0.0000 -0.0167
                                           -0.0000  0.0000 -0.0045 -0.0121
     7. (1.66397) BD ( 2) C   2 - C   9  
                ( 49.49%)   0.7035* C   2 s(  0.00%)p 1.00( 99.96%)d 0.00(  0.04%)
                                           -0.0000 -0.0000  0.0000  0.0000  0.0000
                                           -0.0000 -0.0000  0.9998 -0.0030 -0.0000
                                            0.0190 -0.0085 -0.0000 -0.0000
                ( 50.51%)   0.7107* C   9 s(  0.00%)p 1.00( 99.96%)d 0.00(  0.04%)
                                            0.0000 -0.0000 -0.0000  0.0000  0.0000
                                           -0.0000  0.0000  0.9998 -0.0056  0.0000
                                           -0.0032  0.0201  0.0000  0.0000
     8. (1.97507) BD ( 1) C   3 - C   4  
                ( 49.88%)   0.7062* C   3 s( 36.06%)p 1.77( 63.90%)d 0.00(  0.04%)
                                            0.0000  0.6003  0.0139  0.7871  0.0035
                                            0.1335  0.0407 -0.0000  0.0000  0.0035
                                            0.0000  0.0000  0.0170 -0.0117
                ( 50.12%)   0.7080* C   4 s( 36.29%)p 1.75( 63.66%)d 0.00(  0.04%)
                                            0.0000  0.6023  0.0130 -0.7922 -0.0136
                                           -0.0864  0.0379 -0.0000  0.0000  0.0059
                                            0.0000  0.0000  0.0160 -0.0117
     9. (1.69796) BD ( 2) C   3 - C   4  
                ( 49.93%)   0.7066* C   3 s(  0.00%)p 1.00( 99.96%)d 0.00(  0.04%)
                                            0.0000 -0.0000 -0.0000  0.0000  0.0000
                                           -0.0000  0.0000  0.9998 -0.0061 -0.0000
                                            0.0194 -0.0067  0.0000 -0.0000
                ( 50.07%)   0.7076* C   4 s(  0.00%)p 1.00( 99.96%)d 0.00(  0.04%)
                                            0.0000  0.0000  0.0000  0.0000  0.0000
                                           -0.0000 -0.0000  0.9998 -0.0062  0.0000
                                           -0.0166 -0.0117 -0.0000 -0.0000
    10. (1.98006) BD ( 1) C   3 - H  13  
                ( 61.01%)   0.7811* C   3 s( 27.83%)p 2.59( 72.14%)d 0.00(  0.03%)
                                           -0.0003  0.5273 -0.0138 -0.5163  0.0093
                                            0.6743 -0.0005  0.0000 -0.0000 -0.0146
                                           -0.0000  0.0000 -0.0041 -0.0102
                ( 38.99%)   0.6244* H  13 s( 99.91%)p 0.00(  0.09%)
                                            0.9996 -0.0020  0.0180 -0.0239 -0.0000
    11. (1.97039) BD ( 1) C   4 - C   5  
                ( 49.29%)   0.7021* C   4 s( 35.84%)p 1.79( 64.11%)d 0.00(  0.04%)
                                            0.0001  0.5987  0.0032  0.5217  0.0198
                                           -0.6069  0.0145 -0.0000  0.0000 -0.0165
                                           -0.0000  0.0000 -0.0038 -0.0123
                ( 50.71%)   0.7121* C   5 s( 34.43%)p 1.90( 65.53%)d 0.00(  0.04%)
                                           -0.0001  0.5867  0.0022 -0.4858  0.0118
                                            0.6472  0.0155  0.0000  0.0000 -0.0156
                                           -0.0000  0.0000 -0.0043 -0.0120
    12. (1.97979) BD ( 1) C   4 - H  14  
                ( 60.96%)   0.7807* C   4 s( 27.77%)p 2.60( 72.20%)d 0.00(  0.03%)
                                           -0.0003  0.5268 -0.0137  0.3143 -0.0105
                                            0.7893 -0.0021  0.0000  0.0000  0.0105
                                            0.0000  0.0000 -0.0109 -0.0103
                ( 39.04%)   0.6248* H  14 s( 99.91%)p 0.00(  0.09%)
                                            0.9996 -0.0022 -0.0101 -0.0281 -0.0000
    13. (1.97507) BD ( 1) C   5 - C   6  
                ( 51.00%)   0.7141* C   5 s( 30.61%)p 2.27( 69.35%)d 0.00(  0.04%)
                                            0.0001  0.5533  0.0016  0.8244 -0.0091
                                            0.1174 -0.0014 -0.0000  0.0000  0.0044
                                           -0.0000 -0.0000  0.0155 -0.0120
                ( 49.00%)   0.7000* C   6 s( 30.88%)p 2.24( 69.07%)d 0.00(  0.05%)
                                            0.0003  0.5557  0.0025 -0.8164  0.0117
                                           -0.1551 -0.0002  0.0000  0.0000  0.0081
                                           -0.0000 -0.0000  0.0183 -0.0101
    14. (1.96984) BD ( 1) C   5 - C   8  
                ( 50.99%)   0.7141* C   5 s( 34.91%)p 1.86( 65.05%)d 0.00(  0.04%)
                                           -0.0001  0.5908 -0.0005 -0.2892  0.0154
                                           -0.7527 -0.0116 -0.0000 -0.0000  0.0111
                                            0.0000  0.0000 -0.0105 -0.0114
                ( 49.01%)   0.7001* C   8 s( 35.32%)p 1.83( 64.63%)d 0.00(  0.05%)
                                            0.0001  0.5943  0.0046  0.3306  0.0237
                                            0.7324 -0.0070  0.0000  0.0000  0.0116
                                            0.0000  0.0000 -0.0128 -0.0124
    15. (1.65997) BD ( 2) C   5 - C   8  
                ( 50.63%)   0.7115* C   5 s(  0.00%)p 1.00( 99.96%)d 0.00(  0.04%)
                                            0.0000  0.0000 -0.0000  0.0000 -0.0000
                                           -0.0000  0.0000  0.9998 -0.0034  0.0000
                                           -0.0149 -0.0128 -0.0000 -0.0000
                ( 49.37%)   0.7027* C   8 s(  0.00%)p 1.00( 99.95%)d 0.00(  0.05%)
                                           -0.0000 -0.0000  0.0000  0.0000  0.0000
                                           -0.0000 -0.0000  0.9998 -0.0030  0.0000
                                           -0.0030  0.0213  0.0000  0.0000
    16. (1.99508) BD ( 1) C   6 - O   7  
                ( 32.56%)   0.5707* C   6 s( 21.62%)p 3.61( 78.10%)d 0.01(  0.28%)
                                            0.0000  0.4628  0.0451  0.4583  0.0239
                                           -0.7546 -0.0328  0.0000  0.0000 -0.0403
                                            0.0000 -0.0000 -0.0216 -0.0266
                ( 67.44%)   0.8212* O   7 s( 32.49%)p 2.08( 67.45%)d 0.00(  0.07%)
                                           -0.0001  0.5699  0.0049 -0.3753 -0.0034
                                            0.7305 -0.0003 -0.0000  0.0000 -0.0093
                                            0.0000 -0.0000 -0.0187 -0.0158
    17. (1.97818) BD ( 1) C   6 - H  15  
                ( 59.83%)   0.7735* C   6 s( 23.81%)p 3.20( 76.14%)d 0.00(  0.05%)
                                           -0.0001  0.4878 -0.0125  0.2468  0.0067
                                            0.4481 -0.0046 -0.7068  0.0084  0.0065
                                           -0.0055 -0.0171 -0.0038  0.0112
                ( 40.17%)   0.6338* H  15 s( 99.91%)p 0.00(  0.09%)
                                            0.9996 -0.0061 -0.0065 -0.0153  0.0240
    18. (1.97818) BD ( 1) C   6 - H  16  
                ( 59.83%)   0.7735* C   6 s( 23.81%)p 3.20( 76.14%)d 0.00(  0.05%)
                                           -0.0001  0.4878 -0.0125  0.2468  0.0067
                                            0.4481 -0.0046  0.7068 -0.0084  0.0065
                                            0.0055  0.0171 -0.0038  0.0112
                ( 40.17%)   0.6338* H  16 s( 99.91%)p 0.00(  0.09%)
                                            0.9996 -0.0061 -0.0065 -0.0153 -0.0240
    19. (1.98839) BD ( 1) O   7 - H  17  
                ( 73.19%)   0.8555* O   7 s( 19.92%)p 4.02( 80.00%)d 0.00(  0.08%)
                                            0.0002  0.4458  0.0213  0.8871  0.0328
                                            0.1083 -0.0165 -0.0000 -0.0000  0.0199
                                           -0.0000 -0.0000  0.0156 -0.0136
                ( 26.81%)   0.5178* H  17 s( 99.61%)p 0.00(  0.39%)
                                            0.9980 -0.0026 -0.0625 -0.0050  0.0000
    20. (1.97476) BD ( 1) C   8 - C   9  
                ( 49.98%)   0.7069* C   8 s( 35.84%)p 1.79( 64.12%)d 0.00(  0.04%)
                                            0.0000  0.5985  0.0130 -0.7890 -0.0024
                                           -0.1299 -0.0413  0.0000 -0.0000  0.0028
                                           -0.0000  0.0000  0.0172 -0.0117
                ( 50.02%)   0.7073* C   9 s( 35.88%)p 1.79( 64.07%)d 0.00(  0.04%)
                                            0.0000  0.5989  0.0110  0.7947  0.0137
                                            0.0866 -0.0381 -0.0000 -0.0000  0.0060
                                            0.0000  0.0000  0.0164 -0.0118
    21. (1.97810) BD ( 1) C   8 - H  18  
                ( 62.23%)   0.7888* C   8 s( 28.75%)p 2.48( 71.22%)d 0.00(  0.03%)
                                            0.0003 -0.5360  0.0141 -0.5162  0.0060
                                            0.6676 -0.0019  0.0000 -0.0000  0.0141
                                            0.0000 -0.0000  0.0030  0.0101
                ( 37.77%)   0.6146* H  18 s( 99.90%)p 0.00(  0.10%)
                                           -0.9995  0.0036  0.0205 -0.0233 -0.0000
    22. (1.98016) BD ( 1) C   9 - H  19  
                ( 61.05%)   0.7813* C   9 s( 27.84%)p 2.59( 72.13%)d 0.00(  0.03%)
                                            0.0004 -0.5275  0.0128  0.3113 -0.0090
                                            0.7901 -0.0023  0.0000 -0.0000 -0.0103
                                           -0.0000 -0.0000  0.0112  0.0100
                ( 38.95%)   0.6241* H  19 s( 99.91%)p 0.00(  0.09%)
                                           -0.9996  0.0021 -0.0108 -0.0278 -0.0000
    23. (1.99920) CR ( 1) C   1           s(100.00%)p 0.00(  0.00%)
                                            1.0000 -0.0002 -0.0000 -0.0004 -0.0000
                                           -0.0001  0.0000  0.0000  0.0000 -0.0000
                                            0.0000  0.0000 -0.0000  0.0000
    24. (1.99885) CR ( 1) C   2           s(100.00%)
                                            1.0000  0.0001  0.0000  0.0000 -0.0000
                                            0.0000 -0.0000  0.0000 -0.0000 -0.0000
                                            0.0000 -0.0000 -0.0000 -0.0000
    25. (1.99888) CR ( 1) C   3           s(100.00%)p 0.00(  0.00%)
                                            1.0000  0.0001 -0.0000 -0.0002  0.0000
                                            0.0003 -0.0000 -0.0000  0.0000 -0.0000
                                           -0.0000  0.0000 -0.0000 -0.0000
    26. (1.99888) CR ( 1) C   4           s(100.00%)p 0.00(  0.00%)
                                            1.0000  0.0001 -0.0000  0.0001 -0.0000
                                            0.0003 -0.0000 -0.0000  0.0000  0.0000
                                            0.0000  0.0000 -0.0000 -0.0000
    27. (1.99884) CR ( 1) C   5           s(100.00%)p 0.00(  0.00%)
                                            1.0000  0.0000 -0.0000 -0.0001  0.0000
                                           -0.0000 -0.0000 -0.0000  0.0000 -0.0000
                                            0.0000  0.0000 -0.0000 -0.0000
    28. (1.99907) CR ( 1) C   6           s(100.00%)p 0.00(  0.00%)
                                            1.0000 -0.0001 -0.0000  0.0003 -0.0000
                                            0.0001  0.0000  0.0000 -0.0000 -0.0000
                                            0.0000  0.0000 -0.0000  0.0000
    29. (1.99974) CR ( 1) O   7           s(100.00%)p 0.00(  0.00%)
                                            1.0000 -0.0000 -0.0000 -0.0002 -0.0000
                                            0.0000  0.0000  0.0000  0.0000 -0.0000
                                            0.0000  0.0000 -0.0000  0.0000
    30. (1.99888) CR ( 1) C   8           s(100.00%)p 0.00(  0.00%)
                                            1.0000  0.0001 -0.0000  0.0002 -0.0000
                                           -0.0003  0.0000  0.0000  0.0000 -0.0000
                                           -0.0000  0.0000 -0.0000 -0.0000
    31. (1.99888) CR ( 1) C   9           s(100.00%)p 0.00(  0.00%)
                                            1.0000  0.0001 -0.0000 -0.0001  0.0000
                                           -0.0003  0.0000 -0.0000  0.0000  0.0000
                                            0.0000 -0.0000 -0.0000 -0.0000
    32. (1.97804) LP ( 1) O   7           s( 47.61%)p 1.10( 52.35%)d 0.00(  0.04%)
                                           -0.0000  0.6899 -0.0127 -0.2641  0.0059
                                           -0.6736  0.0068  0.0000 -0.0000 -0.0125
                                            0.0000  0.0000  0.0129  0.0054
    33. (1.95805) LP ( 2) O   7           s(  0.00%)p 1.00( 99.95%)d 0.00(  0.05%)
                                            0.0000 -0.0000  0.0000  0.0000 -0.0000
                                            0.0000 -0.0000  0.9996 -0.0152  0.0000
                                            0.0097  0.0208 -0.0000 -0.0000
    34. (0.00397) RY*( 1) C   1           s(  0.01%)p 1.00( 94.97%)d 0.05(  5.02%)
                                           -0.0000  0.0029  0.0094 -0.0011 -0.1134
                                            0.0169  0.9677  0.0000  0.0000  0.2146
                                            0.0000  0.0000 -0.0643 -0.0082
    35. (0.00114) RY*( 2) C   1           s(  0.00%)p 1.00( 66.34%)d 0.51( 33.66%)
                                            0.0000  0.0000  0.0000 -0.0000  0.0000
                                            0.0000  0.0000  0.0110  0.8144 -0.0000
                                            0.5801 -0.0061 -0.0000 -0.0000
    36. (0.00077) RY*( 3) C   1           s( 42.30%)p 1.35( 57.12%)d 0.01(  0.58%)
                                            0.0000  0.0131  0.6503 -0.0119  0.7508
                                            0.0002  0.0854 -0.0000 -0.0000 -0.0324
                                           -0.0000 -0.0000 -0.0451 -0.0521
    37. (0.00007) RY*( 4) C   1           s( 42.58%)p 0.82( 35.07%)d 0.53( 22.35%)
    38. (0.00002) RY*( 5) C   1           s( 10.67%)p 0.66(  7.06%)d 7.71( 82.27%)
    39. (0.00001) RY*( 6) C   1           s(  0.00%)p 1.00( 33.68%)d 1.97( 66.32%)
    40. (0.00001) RY*( 7) C   1           s(  0.00%)p 1.00(  0.03%)d99.99( 99.97%)
    41. (0.00000) RY*( 8) C   1           s(  0.32%)p15.43(  4.95%)d99.99( 94.73%)
    42. (0.00000) RY*( 9) C   1           s(  4.15%)p 0.22(  0.92%)d22.85( 94.92%)
    43. (0.00548) RY*( 1) C   2           s(  7.21%)p11.94( 86.12%)d 0.92(  6.66%)
                                            0.0000  0.0116  0.2683  0.0245  0.9182
                                            0.0028  0.1323 -0.0000 -0.0000  0.0734
                                           -0.0000 -0.0000  0.2436 -0.0438
    44. (0.00311) RY*( 2) C   2           s(  0.34%)p99.99( 95.00%)d13.55(  4.66%)
                                            0.0000 -0.0020  0.0586 -0.0021  0.1230
                                            0.0181 -0.9667 -0.0000 -0.0000  0.2048
                                            0.0000  0.0000 -0.0672 -0.0124
    45. (0.00197) RY*( 3) C   2           s(  0.00%)p 1.00( 84.22%)d 0.19( 15.78%)
                                            0.0000  0.0000 -0.0001  0.0000  0.0000
                                            0.0000 -0.0000  0.0107  0.9177  0.0000
                                           -0.3936  0.0537  0.0000  0.0000
    46. (0.00083) RY*( 4) C   2           s( 83.57%)p 0.06(  4.94%)d 0.14( 11.49%)
                                           -0.0000 -0.0049  0.9141 -0.0090 -0.2091
                                           -0.0082  0.0747  0.0000  0.0001  0.1106
                                           -0.0000  0.0001 -0.3076 -0.0896
    47. (0.00068) RY*( 5) C   2           s(  0.00%)p 1.00(  1.94%)d50.66( 98.06%)
                                            0.0000  0.0000 -0.0000  0.0000  0.0000
                                           -0.0000  0.0000  0.0115 -0.1387  0.0000
                                           -0.1903  0.9718  0.0000  0.0000
    48. (0.00034) RY*( 6) C   2           s(  3.30%)p 1.21(  3.99%)d28.10( 92.71%)
                                            0.0000 -0.0001  0.1816 -0.0059  0.0203
                                            0.0241 -0.1972  0.0000  0.0000 -0.9542
                                           -0.0000  0.0000  0.1246  0.0340
    49. (0.00025) RY*( 7) C   2           s(  0.00%)p 1.00( 13.89%)d 6.20( 86.11%)
                                           -0.0000 -0.0000 -0.0000  0.0000 -0.0000
                                           -0.0000 -0.0000 -0.0141  0.3724  0.0000
                                            0.8992  0.2294  0.0000 -0.0000
    50. (0.00012) RY*( 8) C   2           s(  5.08%)p 1.93(  9.79%)d16.77( 85.14%)
                                            0.0000 -0.0031  0.2253  0.0096 -0.3080
                                            0.0038 -0.0537  0.0000  0.0000  0.1682
                                           -0.0000 -0.0000  0.9041  0.0754
    51. (0.00002) RY*( 9) C   2           s(  0.56%)p 0.40(  0.22%)d99.99( 99.22%)
    52. (0.00591) RY*( 1) C   3           s(  1.38%)p67.35( 92.61%)d 4.37(  6.02%)
                                            0.0000 -0.0252  0.1145 -0.0198 -0.7029
                                            0.0229  0.6566  0.0000  0.0000  0.2329
                                            0.0000  0.0000  0.0733  0.0231
    53. (0.00278) RY*( 2) C   3           s(  4.39%)p21.17( 93.02%)d 0.59(  2.59%)
                                            0.0000  0.0148  0.2091  0.0191 -0.6407
                                            0.0150 -0.7205  0.0000  0.0000 -0.0476
                                            0.0000 -0.0000  0.1500 -0.0339
    54. (0.00099) RY*( 3) C   3           s( 92.85%)p 0.06(  5.59%)d 0.02(  1.56%)
                                            0.0000 -0.0047  0.9636 -0.0186  0.2273
                                            0.0057  0.0624  0.0000  0.0001  0.0632
                                           -0.0000 -0.0000 -0.0687 -0.0827
    55. (0.00075) RY*( 4) C   3           s(  0.00%)p 1.00( 64.98%)d 0.54( 35.02%)
                                            0.0000  0.0000 -0.0001  0.0000 -0.0000
                                           -0.0000 -0.0000  0.0079  0.8061 -0.0000
                                           -0.3232 -0.4957  0.0000  0.0000
    56. (0.00065) RY*( 5) C   3           s(  0.00%)p 1.00( 29.08%)d 2.44( 70.92%)
                                           -0.0000  0.0000 -0.0000  0.0000  0.0000
                                           -0.0000  0.0000 -0.0086  0.5392 -0.0000
                                            0.7465  0.3898 -0.0000  0.0000
    57. (0.00012) RY*( 6) C   3           s(  0.60%)p 5.12(  3.08%)d99.99( 96.32%)
                                           -0.0000 -0.0019  0.0775 -0.0186  0.0661
                                           -0.0173  0.1605  0.0000 -0.0000 -0.5547
                                           -0.0000  0.0000  0.8008  0.1193
    58. (0.00005) RY*( 7) C   3           s(  0.51%)p 8.93(  4.51%)d99.99( 94.98%)
    59. (0.00001) RY*( 8) C   3           s(  0.00%)p 1.00(  5.99%)d15.71( 94.01%)
    60. (0.00001) RY*( 9) C   3           s(  0.37%)p 3.30(  1.22%)d99.99( 98.42%)
    61. (0.00588) RY*( 1) C   4           s(  1.07%)p87.12( 93.14%)d 5.42(  5.79%)
                                            0.0000 -0.0245  0.1005  0.0132  0.4983
                                            0.0265  0.8259  0.0000  0.0000 -0.1613
                                           -0.0000 -0.0000  0.1773  0.0218
    62. (0.00265) RY*( 2) C   4           s(  3.12%)p30.25( 94.36%)d 0.81(  2.52%)
                                           -0.0000  0.0160  0.1759 -0.0214  0.8232
                                            0.0098 -0.5151 -0.0000 -0.0000  0.1179
                                            0.0000 -0.0000  0.1003 -0.0354
    63. (0.00090) RY*( 3) C   4           s( 93.64%)p 0.04(  3.98%)d 0.03(  2.38%)
                                            0.0000 -0.0042  0.9677  0.0140 -0.1981
                                            0.0114 -0.0138 -0.0000 -0.0001 -0.1209
                                           -0.0000  0.0000 -0.0293 -0.0911
    64. (0.00079) RY*( 4) C   4           s(  0.00%)p 1.00( 61.49%)d 0.63( 38.51%)
                                           -0.0000 -0.0000  0.0001  0.0000 -0.0000
                                            0.0000 -0.0000  0.0082  0.7841 -0.0000
                                            0.4813 -0.3917 -0.0000 -0.0000
    65. (0.00066) RY*( 5) C   4           s(  0.00%)p 1.00( 32.29%)d 2.10( 67.71%)
                                           -0.0000  0.0000 -0.0000 -0.0000  0.0000
                                           -0.0000  0.0000  0.0083 -0.5682 -0.0000
                                            0.8106 -0.1414 -0.0000  0.0000
    66. (0.00011) RY*( 6) C   4           s(  1.26%)p 2.53(  3.19%)d75.78( 95.55%)
                                           -0.0000 -0.0030  0.1122  0.0224 -0.1046
                                           -0.0117  0.1425  0.0000  0.0000  0.8992
                                            0.0000 -0.0000  0.3735  0.0867
    67. (0.00006) RY*( 7) C   4           s(  0.48%)p 9.32(  4.52%)d99.99( 95.00%)
    68. (0.00001) RY*( 8) C   4           s(  0.00%)p 1.00(  6.25%)d14.99( 93.75%)
    69. (0.00001) RY*( 9) C   4           s(  0.52%)p 1.63(  0.84%)d99.99( 98.64%)
    70. (0.00584) RY*( 1) C   5           s(  6.90%)p12.73( 87.87%)d 0.76(  5.22%)
                                            0.0000  0.0085  0.2626 -0.0188 -0.8938
                                           -0.0089  0.2819 -0.0000 -0.0000  0.1451
                                           -0.0000 -0.0000  0.1753 -0.0210
    71. (0.00408) RY*( 2) C   5           s(  2.80%)p33.24( 93.12%)d 1.46(  4.08%)
                                            0.0000  0.0029  0.1674 -0.0115 -0.2262
                                            0.0131 -0.9379  0.0000  0.0000 -0.0925
                                            0.0000  0.0000  0.1763 -0.0340
    72. (0.00207) RY*( 3) C   5           s(  0.00%)p 1.00( 83.19%)d 0.20( 16.81%)
                                            0.0000 -0.0000  0.0000  0.0000  0.0000
                                           -0.0000  0.0000  0.0110  0.9120  0.0000
                                            0.3562  0.2030 -0.0000 -0.0000
    73. (0.00104) RY*( 4) C   5           s( 87.19%)p 0.07(  6.14%)d 0.08(  6.67%)
                                           -0.0000 -0.0051  0.9338  0.0092  0.2365
                                           -0.0019  0.0732 -0.0000 -0.0000 -0.0852
                                           -0.0000  0.0000 -0.2423 -0.0271
    74. (0.00072) RY*( 5) C   5           s(  0.00%)p 1.00(  4.00%)d23.98( 96.00%)
                                            0.0000  0.0000 -0.0000 -0.0000 -0.0000
                                            0.0000 -0.0000  0.0111 -0.1998  0.0000
                                           -0.0465  0.9787  0.0000  0.0000
    75. (0.00029) RY*( 6) C   5           s(  0.00%)p 1.00( 12.84%)d 6.79( 87.16%)
                                            0.0000  0.0000 -0.0000 -0.0000  0.0000
                                            0.0000 -0.0000  0.0123 -0.3582  0.0000
                                            0.9331 -0.0289  0.0000 -0.0000
    76. (0.00019) RY*( 7) C   5           s(  0.22%)p13.93(  3.06%)d99.99( 96.72%)
                                           -0.0000 -0.0006  0.0469 -0.0048  0.1112
                                            0.0212 -0.1333 -0.0000  0.0000  0.9786
                                           -0.0000 -0.0000 -0.0969  0.0137
    77. (0.00016) RY*( 8) C   5           s(  2.79%)p 3.50(  9.75%)d31.40( 87.47%)
                                            0.0000 -0.0031  0.1669 -0.0116  0.2839
                                           -0.0066  0.1292 -0.0000 -0.0000  0.0696
                                           -0.0000 -0.0000  0.9325  0.0168
    78. (0.00003) RY*( 9) C   5           s(  0.15%)p 0.84(  0.13%)d99.99( 99.72%)
    79. (0.00453) RY*( 1) C   6           s( 12.85%)p 6.57( 84.37%)d 0.22(  2.78%)
                                            0.0000 -0.0175  0.3580 -0.0139 -0.1272
                                            0.0295 -0.9091 -0.0000  0.0000  0.0714
                                            0.0000  0.0000  0.1506  0.0033
    80. (0.00324) RY*( 2) C   6           s( 30.87%)p 1.25( 38.73%)d 0.98( 30.40%)
                                            0.0000  0.0124  0.5555  0.0063 -0.5205
                                            0.0194  0.3405  0.0000  0.0000 -0.3206
                                            0.0000 -0.0000  0.4462 -0.0460
    81. (0.00179) RY*( 3) C   6           s(  0.00%)p 1.00( 10.85%)d 8.22( 89.15%)
                                            0.0000 -0.0000  0.0000 -0.0000 -0.0000
                                            0.0000 -0.0000 -0.0085  0.3293 -0.0000
                                           -0.6179  0.7139 -0.0000 -0.0000
    82. (0.00119) RY*( 4) C   6           s(  0.00%)p 1.00( 53.97%)d 0.85( 46.03%)
                                            0.0000  0.0000  0.0000  0.0000  0.0000
                                           -0.0000  0.0000 -0.0258 -0.7342 -0.0000
                                            0.3077  0.6046 -0.0000 -0.0000
    83. (0.00042) RY*( 5) C   6           s( 31.84%)p 0.03(  1.06%)d 2.11( 67.10%)
                                           -0.0000 -0.0101  0.5642 -0.0306  0.0535
                                            0.0404  0.0721 -0.0000  0.0000 -0.1407
                                            0.0000 -0.0000 -0.8041 -0.0675
    84. (0.00030) RY*( 6) C   6           s(  3.60%)p16.37( 58.85%)d10.44( 37.55%)
                                            0.0000 -0.0249  0.1880 -0.0104  0.7656
                                            0.0390 -0.0261 -0.0000  0.0000 -0.5315
                                            0.0000 -0.0000  0.2852 -0.1081
    85. (0.00003) RY*( 7) C   6           s( 18.71%)p 0.85( 16.00%)d 3.49( 65.29%)
    86. (0.00001) RY*( 8) C   6           s(  0.00%)p 1.00( 35.24%)d 1.84( 64.76%)
    87. (0.00001) RY*( 9) C   6           s(  2.02%)p 0.73(  1.47%)d47.82( 96.52%)
    88. (0.00151) RY*( 1) O   7           s(  0.00%)p 1.00( 92.36%)d 0.08(  7.64%)
                                           -0.0000  0.0000 -0.0000  0.0000  0.0000
                                            0.0000  0.0000  0.0104  0.9610 -0.0000
                                           -0.1102  0.2534 -0.0000 -0.0000
    89. (0.00109) RY*( 2) O   7           s( 25.59%)p 2.37( 60.67%)d 0.54( 13.75%)
                                            0.0000  0.0049  0.5058 -0.0011 -0.6578
                                           -0.0055 -0.4171 -0.0000  0.0000 -0.1405
                                            0.0000  0.0000  0.3374 -0.0625
    90. (0.00008) RY*( 3) O   7           s(  2.00%)p42.88( 85.94%)d 6.01( 12.05%)
    91. (0.00002) RY*( 4) O   7           s( 66.74%)p 0.46( 30.72%)d 0.04(  2.54%)
    92. (0.00001) RY*( 5) O   7           s(  1.61%)p 6.99( 11.26%)d54.07( 87.13%)
    93. (0.00002) RY*( 6) O   7           s(  2.84%)p 3.38(  9.58%)d30.88( 87.59%)
    94. (0.00000) RY*( 7) O   7           s(  0.00%)p 1.00(  6.38%)d14.67( 93.62%)
    95. (0.00000) RY*( 8) O   7           s(  0.00%)p 1.00(  1.31%)d75.45( 98.69%)
    96. (0.00001) RY*( 9) O   7           s(  1.21%)p 1.69(  2.03%)d80.26( 96.76%)
    97. (0.00601) RY*( 1) C   8           s(  1.11%)p84.58( 93.73%)d 4.66(  5.16%)
                                            0.0000 -0.0236  0.1026  0.0171  0.7788
                                           -0.0218 -0.5745 -0.0000 -0.0000  0.2150
                                            0.0000 -0.0000  0.0712  0.0190
    98. (0.00322) RY*( 2) C   8           s(  2.00%)p48.01( 95.86%)d 1.07(  2.14%)
                                           -0.0000  0.0155  0.1405 -0.0245  0.5784
                                           -0.0108  0.7895 -0.0000 -0.0000 -0.0855
                                           -0.0000 -0.0000  0.1146 -0.0318
    99. (0.00128) RY*( 3) C   8           s(  0.00%)p 1.00( 98.02%)d 0.02(  1.98%)
                                            0.0000 -0.0000 -0.0000 -0.0000  0.0000
                                            0.0000 -0.0000  0.0009  0.9901 -0.0000
                                           -0.1155  0.0802  0.0000 -0.0000
   100. (0.00089) RY*( 4) C   8           s( 94.42%)p 0.03(  3.19%)d 0.03(  2.39%)
                                            0.0000 -0.0039  0.9717  0.0174 -0.1754
                                           -0.0096 -0.0280 -0.0000  0.0000  0.1173
                                           -0.0000  0.0000 -0.0468 -0.0893
   101. (0.00066) RY*( 5) C   8           s(  0.00%)p 1.00(  0.18%)d99.99( 99.82%)
                                           -0.0000  0.0000  0.0000 -0.0000 -0.0000
                                            0.0000  0.0000 -0.0107  0.0416 -0.0000
                                            0.7856  0.6172  0.0000  0.0000
   102. (0.00012) RY*( 6) C   8           s(  0.58%)p 3.81(  2.21%)d99.99( 97.21%)
                                           -0.0000 -0.0019  0.0760  0.0212 -0.0840
                                            0.0160 -0.1196  0.0000 -0.0000 -0.3615
                                            0.0000 -0.0000  0.9139  0.0792
   103. (0.00006) RY*( 7) C   8           s(  1.56%)p 2.82(  4.40%)d60.17( 94.03%)
   104. (0.00002) RY*( 8) C   8           s(  0.00%)p 1.00(  1.84%)d53.40( 98.16%)
   105. (0.00001) RY*( 9) C   8           s(  0.43%)p 1.51(  0.64%)d99.99( 98.93%)
   106. (0.00571) RY*( 1) C   9           s(  0.54%)p99.99( 93.11%)d11.74(  6.35%)
                                            0.0000 -0.0265  0.0686 -0.0126 -0.4651
                                           -0.0268 -0.8449  0.0000  0.0000 -0.1721
                                           -0.0000 -0.0000  0.1820  0.0283
   107. (0.00249) RY*( 2) C   9           s(  2.80%)p33.86( 94.82%)d 0.85(  2.38%)
                                            0.0000  0.0124  0.1669  0.0238 -0.8455
                                           -0.0120  0.4823  0.0000  0.0000  0.0984
                                           -0.0000  0.0000  0.1151 -0.0302
   108. (0.00101) RY*( 3) C   9           s( 94.14%)p 0.04(  3.60%)d 0.02(  2.26%)
                                            0.0000 -0.0043  0.9702 -0.0134  0.1890
                                           -0.0119  0.0030  0.0000  0.0002 -0.1092
                                           -0.0000  0.0000  0.0392 -0.0955
   109. (0.00087) RY*( 4) C   9           s(  0.00%)p 1.00( 94.60%)d 0.06(  5.40%)
                                            0.0000 -0.0000  0.0002 -0.0000  0.0000
                                           -0.0000  0.0000 -0.0008 -0.9726 -0.0000
                                            0.0759 -0.2195  0.0000 -0.0000
   110. (0.00067) RY*( 5) C   9           s(  0.00%)p 1.00(  2.19%)d44.71( 97.81%)
                                            0.0000  0.0000 -0.0000 -0.0000  0.0000
                                            0.0000  0.0000  0.0105  0.1475 -0.0000
                                            0.9318 -0.3314 -0.0000 -0.0000
   111. (0.00013) RY*( 6) C   9           s(  0.33%)p 7.99(  2.64%)d99.99( 97.03%)
                                           -0.0000 -0.0027  0.0574 -0.0238  0.1090
                                            0.0110 -0.1177  0.0000 -0.0000  0.8455
                                            0.0000 -0.0000  0.5040  0.0372
   112. (0.00004) RY*( 7) C   9           s(  1.92%)p 2.48(  4.77%)d48.56( 93.31%)
   113. (0.00002) RY*( 8) C   9           s(  0.00%)p 1.00(  3.25%)d29.77( 96.75%)
   114. (0.00001) RY*( 9) C   9           s(  0.37%)p 2.90(  1.08%)d99.99( 98.55%)
   115. (0.00154) RY*( 1) H  10           s( 97.19%)p 0.03(  2.81%)
                                            0.0051  0.9858 -0.1523  0.0460 -0.0530
   116. (0.00022) RY*( 2) H  10           s(  0.05%)p99.99( 99.95%)
                                            0.0016  0.0223  0.0557 -0.8665 -0.4956
   117. (0.00015) RY*( 3) H  10           s(  0.48%)p99.99( 99.52%)
                                            0.0073  0.0692  0.7494  0.3638 -0.5488
   118. (0.00003) RY*( 4) H  10           s(  2.36%)p41.42( 97.64%)
   119. (0.00138) RY*( 1) H  11           s( 97.70%)p 0.02(  2.30%)
                                            0.0044  0.9884 -0.0975 -0.1163 -0.0000
   120. (0.00019) RY*( 2) H  11           s(  0.00%)p 1.00(100.00%)
                                           -0.0000 -0.0000  0.0000 -0.0001  1.0000
   121. (0.00013) RY*( 3) H  11           s(  0.06%)p99.99( 99.94%)
                                            0.0077  0.0222  0.8512 -0.5243 -0.0001
   122. (0.00003) RY*( 4) H  11           s(  2.33%)p42.00( 97.67%)
   123. (0.00154) RY*( 1) H  12           s( 97.19%)p 0.03(  2.81%)
                                            0.0051  0.9858 -0.1523  0.0460  0.0531
   124. (0.00022) RY*( 2) H  12           s(  0.05%)p99.99( 99.95%)
                                            0.0016  0.0223  0.0557 -0.8666  0.4954
   125. (0.00015) RY*( 3) H  12           s(  0.48%)p99.99( 99.52%)
                                            0.0073  0.0692  0.7494  0.3637  0.5489
   126. (0.00003) RY*( 4) H  12           s(  2.36%)p41.42( 97.64%)
   127. (0.00180) RY*( 1) H  13           s( 99.29%)p 0.01(  0.71%)
                                            0.0045  0.9964 -0.0633  0.0557  0.0000
   128. (0.00019) RY*( 2) H  13           s(  0.00%)p 1.00(100.00%)
                                           -0.0000 -0.0000  0.0000 -0.0000  1.0000
   129. (0.00009) RY*( 3) H  13           s(  0.04%)p99.99( 99.96%)
   130. (0.00006) RY*( 4) H  13           s(  0.76%)p99.99( 99.24%)
   131. (0.00190) RY*( 1) H  14           s( 99.26%)p 0.01(  0.74%)
                                            0.0046  0.9963  0.0565  0.0651 -0.0000
   132. (0.00020) RY*( 2) H  14           s(  0.00%)p 1.00(100.00%)
                                            0.0000  0.0000  0.0000 -0.0000  1.0000
   133. (0.00009) RY*( 3) H  14           s(  0.09%)p99.99( 99.91%)
   134. (0.00006) RY*( 4) H  14           s(  0.75%)p99.99( 99.25%)
   135. (0.00258) RY*( 1) H  15           s( 99.29%)p 0.01(  0.71%)
                                            0.0074  0.9964  0.0614  0.0579  0.0003
   136. (0.00026) RY*( 2) H  15           s(  0.46%)p99.99( 99.54%)
                                            0.0024  0.0680 -0.7962 -0.3247 -0.5059
   137. (0.00014) RY*( 3) H  15           s(  0.02%)p99.99( 99.98%)
                                            0.0120 -0.0093  0.6011 -0.4760 -0.6417
   138. (0.00003) RY*( 4) H  15           s(  0.31%)p99.99( 99.69%)
   139. (0.00258) RY*( 1) H  16           s( 99.29%)p 0.01(  0.71%)
                                            0.0074  0.9964  0.0614  0.0579 -0.0003
   140. (0.00026) RY*( 2) H  16           s(  0.46%)p99.99( 99.54%)
                                            0.0024  0.0680 -0.7962 -0.3247  0.5060
   141. (0.00014) RY*( 3) H  16           s(  0.02%)p99.99( 99.98%)
                                            0.0120 -0.0093  0.6012 -0.4760  0.6417
   142. (0.00003) RY*( 4) H  16           s(  0.31%)p99.99( 99.69%)
   143. (0.00164) RY*( 1) H  17           s(  0.00%)p 1.00(100.00%)
                                            0.0000  0.0000  0.0000  0.0000  1.0000
   144. (0.00153) RY*( 2) H  17           s( 71.13%)p 0.41( 28.87%)
                                            0.0117  0.8433  0.1928 -0.5015 -0.0000
   145. (0.00091) RY*( 3) H  17           s( 25.35%)p 2.94( 74.65%)
                                            0.0083  0.5034  0.0422  0.8630 -0.0000
   146. (0.00002) RY*( 4) H  17           s(  3.91%)p24.58( 96.09%)
   147. (0.00258) RY*( 1) H  18           s( 99.15%)p 0.01(  0.85%)
                                            0.0057  0.9957  0.0920 -0.0069  0.0000
   148. (0.00016) RY*( 2) H  18           s(  0.00%)p 1.00(100.00%)
                                            0.0000 -0.0000  0.0000  0.0000  1.0000
   149. (0.00010) RY*( 3) H  18           s(  0.54%)p99.99( 99.46%)
                                           -0.0041  0.0731 -0.8326 -0.5489  0.0000
   150. (0.00007) RY*( 4) H  18           s(  0.41%)p99.99( 99.59%)
   151. (0.00176) RY*( 1) H  19           s( 99.16%)p 0.01(  0.84%)
                                            0.0048  0.9958 -0.0526 -0.0751  0.0000
   152. (0.00018) RY*( 2) H  19           s(  0.00%)p 1.00(100.00%)
                                           -0.0000 -0.0000  0.0000 -0.0000  1.0000
   153. (0.00007) RY*( 3) H  19           s(  0.64%)p99.99( 99.36%)
   154. (0.00008) RY*( 4) H  19           s(  0.29%)p99.99( 99.71%)
   155. (0.01785) BD*( 1) C   1 - C   2  
                ( 50.77%)   0.7125* C   1 s( 30.53%)p 2.27( 69.43%)d 0.00(  0.05%)
                                            0.0005  0.5525  0.0030  0.8263  0.0017
                                            0.1075 -0.0024 -0.0000 -0.0000  0.0049
                                           -0.0000 -0.0000  0.0180 -0.0102
                ( 49.23%)  -0.7017* C   2 s( 31.39%)p 2.19( 68.58%)d 0.00(  0.04%)
                                           -0.0000  0.5602 -0.0003 -0.8205  0.0104
                                           -0.1114 -0.0002  0.0000 -0.0000  0.0040
                                           -0.0000 -0.0000  0.0150 -0.0114
   156. (0.00878) BD*( 1) C   1 - H  10  
                ( 38.82%)   0.6231* C   1 s( 22.95%)p 3.36( 77.01%)d 0.00(  0.04%)
                                           -0.0000  0.4791 -0.0011 -0.3680 -0.0122
                                            0.3672 -0.0083 -0.7069  0.0020 -0.0062
                                            0.0105 -0.0123 -0.0012  0.0096
                ( 61.18%)  -0.7821* H  10 s( 99.92%)p 0.00(  0.08%)
                                            0.9996 -0.0015  0.0125 -0.0106  0.0231
   157. (0.00431) BD*( 1) C   1 - H  11  
                ( 39.02%)   0.6247* C   1 s( 23.54%)p 3.25( 76.42%)d 0.00(  0.04%)
                                           -0.0000  0.4852  0.0006 -0.2139 -0.0143
                                           -0.8475  0.0085 -0.0001  0.0000  0.0078
                                            0.0000  0.0000 -0.0158 -0.0092
                ( 60.98%)  -0.7809* H  11 s( 99.92%)p 0.00(  0.08%)
                                            0.9996 -0.0006  0.0076  0.0270  0.0000
   158. (0.00878) BD*( 1) C   1 - H  12  
                ( 38.82%)   0.6231* C   1 s( 22.95%)p 3.36( 77.01%)d 0.00(  0.04%)
                                           -0.0000  0.4791 -0.0011 -0.3679 -0.0122
                                            0.3670 -0.0083  0.7070 -0.0020 -0.0062
                                           -0.0105  0.0123 -0.0012  0.0096
                ( 61.18%)  -0.7821* H  12 s( 99.92%)p 0.00(  0.08%)
                                            0.9996 -0.0015  0.0125 -0.0106 -0.0231
   159. (0.02690) BD*( 1) C   2 - C   3  
                ( 49.42%)   0.7030* C   2 s( 33.93%)p 1.95( 66.03%)d 0.00(  0.04%)
                                            0.0001 -0.5825 -0.0011 -0.2948  0.0183
                                           -0.7569 -0.0137 -0.0000  0.0000 -0.0123
                                           -0.0000 -0.0000  0.0113  0.0118
                ( 50.58%)  -0.7112* C   3 s( 36.02%)p 1.78( 63.94%)d 0.00(  0.04%)
                                           -0.0001 -0.6001 -0.0033  0.3351  0.0248
                                            0.7255 -0.0087  0.0000  0.0000 -0.0117
                                           -0.0000 -0.0000  0.0122  0.0122
   160. (0.02616) BD*( 1) C   2 - C   9  
                ( 49.26%)   0.7018* C   2 s( 34.62%)p 1.89( 65.34%)d 0.00(  0.04%)
                                            0.0001 -0.5884 -0.0005 -0.4889  0.0144
                                            0.6432  0.0193  0.0000  0.0000  0.0163
                                            0.0000  0.0000  0.0026  0.0112
                ( 50.74%)  -0.7123* C   9 s( 36.18%)p 1.76( 63.78%)d 0.00(  0.04%)
                                           -0.0001 -0.6014 -0.0048  0.5196  0.0239
                                           -0.6058  0.0147 -0.0000  0.0000  0.0167
                                            0.0000 -0.0000  0.0045  0.0121
   161. (0.33873) BD*( 2) C   2 - C   9  
                ( 50.51%)   0.7107* C   2 s(  0.00%)p 1.00( 99.96%)d 0.00(  0.04%)
                                           -0.0000 -0.0000  0.0000  0.0000  0.0000
                                           -0.0000 -0.0000  0.9998 -0.0030 -0.0000
                                            0.0190 -0.0085 -0.0000 -0.0000
                ( 49.49%)  -0.7035* C   9 s(  0.00%)p 1.00( 99.96%)d 0.00(  0.04%)
                                            0.0000 -0.0000 -0.0000  0.0000  0.0000
                                           -0.0000  0.0000  0.9998 -0.0056  0.0000
                                           -0.0032  0.0201  0.0000  0.0000
   162. (0.01554) BD*( 1) C   3 - C   4  
                ( 50.12%)   0.7080* C   3 s( 36.06%)p 1.77( 63.90%)d 0.00(  0.04%)
                                            0.0000  0.6003  0.0139  0.7871  0.0035
                                            0.1335  0.0407 -0.0000  0.0000  0.0035
                                            0.0000  0.0000  0.0170 -0.0117
                ( 49.88%)  -0.7062* C   4 s( 36.29%)p 1.75( 63.66%)d 0.00(  0.04%)
                                            0.0000  0.6023  0.0130 -0.7922 -0.0136
                                           -0.0864  0.0379 -0.0000  0.0000  0.0059
                                            0.0000  0.0000  0.0160 -0.0117
   163. (0.32279) BD*( 2) C   3 - C   4  
                ( 50.07%)   0.7076* C   3 s(  0.00%)p 1.00( 99.96%)d 0.00(  0.04%)
                                            0.0000 -0.0000 -0.0000  0.0000  0.0000
                                           -0.0000  0.0000  0.9998 -0.0061 -0.0000
                                            0.0194 -0.0067  0.0000 -0.0000
                ( 49.93%)  -0.7066* C   4 s(  0.00%)p 1.00( 99.96%)d 0.00(  0.04%)
                                            0.0000  0.0000  0.0000  0.0000  0.0000
                                           -0.0000 -0.0000  0.9998 -0.0062  0.0000
                                           -0.0166 -0.0117 -0.0000 -0.0000
   164. (0.01469) BD*( 1) C   3 - H  13  
                ( 38.99%)   0.6244* C   3 s( 27.83%)p 2.59( 72.14%)d 0.00(  0.03%)
                                            0.0003 -0.5273  0.0138  0.5163 -0.0093
                                           -0.6743  0.0005 -0.0000  0.0000  0.0146
                                            0.0000 -0.0000  0.0041  0.0102
                ( 61.01%)  -0.7811* H  13 s( 99.91%)p 0.00(  0.09%)
                                           -0.9996  0.0020 -0.0180  0.0239  0.0000
   165. (0.02454) BD*( 1) C   4 - C   5  
                ( 50.71%)   0.7121* C   4 s( 35.84%)p 1.79( 64.11%)d 0.00(  0.04%)
                                            0.0001  0.5987  0.0032  0.5217  0.0198
                                           -0.6069  0.0145 -0.0000  0.0000 -0.0165
                                           -0.0000  0.0000 -0.0038 -0.0123
                ( 49.29%)  -0.7021* C   5 s( 34.43%)p 1.90( 65.53%)d 0.00(  0.04%)
                                           -0.0001  0.5867  0.0022 -0.4858  0.0118
                                            0.6472  0.0155  0.0000  0.0000 -0.0156
                                           -0.0000  0.0000 -0.0043 -0.0120
   166. (0.01521) BD*( 1) C   4 - H  14  
                ( 39.04%)   0.6248* C   4 s( 27.77%)p 2.60( 72.20%)d 0.00(  0.03%)
                                            0.0003 -0.5268  0.0137 -0.3143  0.0105
                                           -0.7893  0.0021 -0.0000 -0.0000 -0.0105
                                           -0.0000 -0.0000  0.0109  0.0103
                ( 60.96%)  -0.7807* H  14 s( 99.91%)p 0.00(  0.09%)
                                           -0.9996  0.0022  0.0101  0.0281  0.0000
   167. (0.03027) BD*( 1) C   5 - C   6  
                ( 49.00%)   0.7000* C   5 s( 30.61%)p 2.27( 69.35%)d 0.00(  0.04%)
                                           -0.0001 -0.5533 -0.0016 -0.8244  0.0091
                                           -0.1174  0.0014  0.0000 -0.0000 -0.0044
                                            0.0000  0.0000 -0.0155  0.0120
                ( 51.00%)  -0.7141* C   6 s( 30.88%)p 2.24( 69.07%)d 0.00(  0.05%)
                                           -0.0003 -0.5557 -0.0025  0.8164 -0.0117
                                            0.1551  0.0002 -0.0000 -0.0000 -0.0081
                                            0.0000  0.0000 -0.0183  0.0101
   168. (0.02631) BD*( 1) C   5 - C   8  
                ( 49.01%)   0.7001* C   5 s( 34.91%)p 1.86( 65.05%)d 0.00(  0.04%)
                                            0.0001 -0.5908  0.0005  0.2892 -0.0154
                                            0.7527  0.0116  0.0000  0.0000 -0.0111
                                           -0.0000 -0.0000  0.0105  0.0114
                ( 50.99%)  -0.7141* C   8 s( 35.32%)p 1.83( 64.63%)d 0.00(  0.05%)
                                           -0.0001 -0.5943 -0.0046 -0.3306 -0.0237
                                           -0.7324  0.0070 -0.0000 -0.0000 -0.0116
                                           -0.0000 -0.0000  0.0128  0.0124
   169. (0.33841) BD*( 2) C   5 - C   8  
                ( 49.37%)   0.7027* C   5 s(  0.00%)p 1.00( 99.96%)d 0.00(  0.04%)
                                           -0.0000 -0.0000  0.0000 -0.0000  0.0000
                                            0.0000 -0.0000 -0.9998  0.0034 -0.0000
                                            0.0149  0.0128  0.0000  0.0000
                ( 50.63%)  -0.7115* C   8 s(  0.00%)p 1.00( 99.95%)d 0.00(  0.05%)
                                            0.0000  0.0000 -0.0000 -0.0000 -0.0000
                                            0.0000  0.0000 -0.9998  0.0030 -0.0000
                                            0.0030 -0.0213 -0.0000 -0.0000
   170. (0.00669) BD*( 1) C   6 - O   7  
                ( 67.44%)   0.8212* C   6 s( 21.62%)p 3.61( 78.10%)d 0.01(  0.28%)
                                            0.0000  0.4628  0.0451  0.4583  0.0239
                                           -0.7546 -0.0328  0.0000  0.0000 -0.0403
                                            0.0000 -0.0000 -0.0216 -0.0266
                ( 32.56%)  -0.5707* O   7 s( 32.49%)p 2.08( 67.45%)d 0.00(  0.07%)
                                           -0.0001  0.5699  0.0049 -0.3753 -0.0034
                                            0.7305 -0.0003 -0.0000  0.0000 -0.0093
                                            0.0000 -0.0000 -0.0187 -0.0158
   171. (0.03008) BD*( 1) C   6 - H  15  
                ( 40.17%)   0.6338* C   6 s( 23.81%)p 3.20( 76.14%)d 0.00(  0.05%)
                                            0.0001 -0.4878  0.0125 -0.2468 -0.0067
                                           -0.4481  0.0046  0.7068 -0.0084 -0.0065
                                            0.0055  0.0171  0.0038 -0.0112
                ( 59.83%)  -0.7735* H  15 s( 99.91%)p 0.00(  0.09%)
                                           -0.9996  0.0061  0.0065  0.0153 -0.0240
   172. (0.03008) BD*( 1) C   6 - H  16  
                ( 40.17%)   0.6338* C   6 s( 23.81%)p 3.20( 76.14%)d 0.00(  0.05%)
                                            0.0001 -0.4878  0.0125 -0.2468 -0.0067
                                           -0.4481  0.0046 -0.7068  0.0084 -0.0065
                                           -0.0055 -0.0171  0.0038 -0.0112
                ( 59.83%)  -0.7735* H  16 s( 99.91%)p 0.00(  0.09%)
                                           -0.9996  0.0061  0.0065  0.0153  0.0240
   173. (0.00497) BD*( 1) O   7 - H  17  
                ( 26.81%)   0.5178* O   7 s( 19.92%)p 4.02( 80.00%)d 0.00(  0.08%)
                                           -0.0002 -0.4458 -0.0213 -0.8871 -0.0328
                                           -0.1083  0.0165  0.0000  0.0000 -0.0199
                                            0.0000  0.0000 -0.0156  0.0136
                ( 73.19%)  -0.8555* H  17 s( 99.61%)p 0.00(  0.39%)
                                           -0.9980  0.0026  0.0625  0.0050 -0.0000
   174. (0.01629) BD*( 1) C   8 - C   9  
                ( 50.02%)   0.7073* C   8 s( 35.84%)p 1.79( 64.12%)d 0.00(  0.04%)
                                            0.0000  0.5985  0.0130 -0.7890 -0.0024
                                           -0.1299 -0.0413  0.0000 -0.0000  0.0028
                                           -0.0000  0.0000  0.0172 -0.0117
                ( 49.98%)  -0.7069* C   9 s( 35.88%)p 1.79( 64.07%)d 0.00(  0.04%)
                                            0.0000  0.5989  0.0110  0.7947  0.0137
                                            0.0866 -0.0381 -0.0000 -0.0000  0.0060
                                            0.0000  0.0000  0.0164 -0.0118
   175. (0.01593) BD*( 1) C   8 - H  18  
                ( 37.77%)   0.6146* C   8 s( 28.75%)p 2.48( 71.22%)d 0.00(  0.03%)
                                           -0.0003  0.5360 -0.0141  0.5162 -0.0060
                                           -0.6676  0.0019 -0.0000  0.0000 -0.0141
                                           -0.0000  0.0000 -0.0030 -0.0101
                ( 62.23%)  -0.7888* H  18 s( 99.90%)p 0.00(  0.10%)
                                            0.9995 -0.0036 -0.0205  0.0233  0.0000
   176. (0.01513) BD*( 1) C   9 - H  19  
                ( 38.95%)   0.6241* C   9 s( 27.84%)p 2.59( 72.13%)d 0.00(  0.03%)
                                           -0.0004  0.5275 -0.0128 -0.3113  0.0090
                                           -0.7901  0.0023 -0.0000  0.0000  0.0103
                                            0.0000  0.0000 -0.0112 -0.0100
                ( 61.05%)  -0.7813* H  19 s( 99.91%)p 0.00(  0.09%)
                                            0.9996 -0.0021  0.0108  0.0278  0.0000


 NHO Directionality and "Bond Bending" (deviations from line of nuclear centers)

         [Thresholds for printing:  angular deviation  >  1.0 degree]
                                    hybrid p-character > 25.0%
                                    orbital occupancy  >  0.10e

                                Line of Centers        Hybrid 1              Hybrid 2
                                ---------------  -------------------   ------------------
                NBO               Theta   Phi    Theta   Phi    Dev    Theta   Phi    Dev
 ========================================================================================
     3. BD (   1) C   1 - H  11    90.0  256.0    90.0  254.8   1.2      --     --    --
     5. BD (   1) C   2 - C   3    90.0   66.9    90.0   70.3   3.4     90.0  243.3   3.5
     6. BD (   1) C   2 - C   9    90.0  309.1    90.0  305.6   3.5     90.0  132.6   3.5
     7. BD (   2) C   2 - C   9    90.0  309.1     0.0    0.0  90.0      0.0    0.0  90.0
     8. BD (   1) C   3 - C   4    90.0    7.9    90.0   12.4   4.5     90.0  183.4   4.5
     9. BD (   2) C   3 - C   4    90.0    7.9     0.0    0.0  90.0      0.0    0.0  90.0
    11. BD (   1) C   4 - C   5    90.0  308.7    90.0  312.4   3.7     90.0  125.6   3.1
    13. BD (   1) C   5 - C   6    90.0    8.7     --     --    --      90.0  190.9   2.2
    14. BD (   1) C   5 - C   8    90.0  247.3    90.0  250.3   3.0     90.0   64.0   3.3
    15. BD (   2) C   5 - C   8    90.0  247.3     0.0    0.0  90.0      0.0    0.0  90.0
    16. BD (   1) C   6 - O   7    90.0  299.1    90.0  301.5   2.4     90.0  117.4   1.6
    17. BD (   1) C   6 - H  15   143.1   66.6   143.8   60.2   3.9      --     --    --
    18. BD (   1) C   6 - H  16    36.9   66.6    36.2   60.2   3.9      --     --    --
    19. BD (   1) O   7 - H  17    90.0   10.7    90.0    5.7   5.0      --     --    --
    20. BD (   1) C   8 - C   9    90.0  187.7    90.0  192.2   4.5     90.0    3.4   4.3
    32. LP (   1) O   7             --     --     90.0  248.8   --       --     --    --
    33. LP (   2) O   7             --     --      0.0    0.0   --       --     --    --
   161. BD*(   2) C   2 - C   9    90.0  309.1     0.0    0.0  90.0      0.0    0.0  90.0
   163. BD*(   2) C   3 - C   4    90.0    7.9     0.0    0.0  90.0      0.0    0.0  90.0
   169. BD*(   2) C   5 - C   8    90.0  247.3     0.0    0.0  90.0      0.0    0.0  90.0


 Second Order Perturbation Theory Analysis of Fock Matrix in NBO Basis

     Threshold for printing:   0.50 kcal/mol
                                                                              E(2)  E(j)-E(i) F(i,j)
         Donor NBO (i)                     Acceptor NBO (j)                 kcal/mol   a.u.    a.u. 
 ===================================================================================================

 within unit  1
   1. BD (   1) C   1 - C   2        / 52. RY*(   1) C   3                    1.20    1.76    0.041
   1. BD (   1) C   1 - C   2        /106. RY*(   1) C   9                    1.07    1.78    0.039
   1. BD (   1) C   1 - C   2        /156. BD*(   1) C   1 - H  10            0.57    1.05    0.022
   1. BD (   1) C   1 - C   2        /157. BD*(   1) C   1 - H  11            0.60    1.06    0.023
   1. BD (   1) C   1 - C   2        /158. BD*(   1) C   1 - H  12            0.57    1.05    0.022
   1. BD (   1) C   1 - C   2        /159. BD*(   1) C   2 - C   3            2.67    1.19    0.050
   1. BD (   1) C   1 - C   2        /160. BD*(   1) C   2 - C   9            2.87    1.20    0.052
   1. BD (   1) C   1 - C   2        /162. BD*(   1) C   3 - C   4            2.58    1.20    0.050
   1. BD (   1) C   1 - C   2        /174. BD*(   1) C   8 - C   9            2.56    1.20    0.050
   2. BD (   1) C   1 - H  10        / 45. RY*(   3) C   2                    0.90    1.32    0.031
   2. BD (   1) C   1 - H  10        /160. BD*(   1) C   2 - C   9            2.09    1.07    0.042
   2. BD (   1) C   1 - H  10        /161. BD*(   2) C   2 - C   9            3.38    0.54    0.041
   3. BD (   1) C   1 - H  11        /159. BD*(   1) C   2 - C   3            4.33    1.06    0.061
   4. BD (   1) C   1 - H  12        / 45. RY*(   3) C   2                    0.90    1.32    0.031
   4. BD (   1) C   1 - H  12        /160. BD*(   1) C   2 - C   9            2.09    1.07    0.042
   4. BD (   1) C   1 - H  12        /161. BD*(   2) C   2 - C   9            3.38    0.54    0.041
   5. BD (   1) C   2 - C   3        / 34. RY*(   1) C   1                    1.02    1.37    0.033
   5. BD (   1) C   2 - C   3        / 61. RY*(   1) C   4                    0.69    1.81    0.032
   5. BD (   1) C   2 - C   3        / 62. RY*(   2) C   4                    1.69    1.40    0.044
   5. BD (   1) C   2 - C   3        /106. RY*(   1) C   9                    0.78    1.83    0.034
   5. BD (   1) C   2 - C   3        /155. BD*(   1) C   1 - C   2            2.35    1.10    0.045
   5. BD (   1) C   2 - C   3        /157. BD*(   1) C   1 - H  11            0.94    1.11    0.029
   5. BD (   1) C   2 - C   3        /160. BD*(   1) C   2 - C   9            4.04    1.25    0.064
   5. BD (   1) C   2 - C   3        /162. BD*(   1) C   3 - C   4            3.59    1.26    0.060
   5. BD (   1) C   2 - C   3        /164. BD*(   1) C   3 - H  13            1.39    1.13    0.036
   5. BD (   1) C   2 - C   3        /166. BD*(   1) C   4 - H  14            2.49    1.13    0.047
   5. BD (   1) C   2 - C   3        /176. BD*(   1) C   9 - H  19            2.74    1.14    0.050
   6. BD (   1) C   2 - C   9        / 34. RY*(   1) C   1                    0.79    1.37    0.029
   6. BD (   1) C   2 - C   9        / 52. RY*(   1) C   3                    0.76    1.82    0.033
   6. BD (   1) C   2 - C   9        / 98. RY*(   2) C   8                    1.97    1.42    0.047
   6. BD (   1) C   2 - C   9        /155. BD*(   1) C   1 - C   2            2.55    1.10    0.047
   6. BD (   1) C   2 - C   9        /156. BD*(   1) C   1 - H  10            0.51    1.11    0.021
   6. BD (   1) C   2 - C   9        /158. BD*(   1) C   1 - H  12            0.51    1.11    0.021
   6. BD (   1) C   2 - C   9        /159. BD*(   1) C   2 - C   3            4.12    1.24    0.064
   6. BD (   1) C   2 - C   9        /164. BD*(   1) C   3 - H  13            2.71    1.13    0.050
   6. BD (   1) C   2 - C   9        /174. BD*(   1) C   8 - C   9            3.56    1.26    0.060
   6. BD (   1) C   2 - C   9        /175. BD*(   1) C   8 - H  18            2.27    1.16    0.046
   6. BD (   1) C   2 - C   9        /176. BD*(   1) C   9 - H  19            1.47    1.14    0.037
   7. BD (   2) C   2 - C   9        / 35. RY*(   2) C   1                    0.66    1.37    0.029
   7. BD (   2) C   2 - C   9        / 55. RY*(   4) C   3                    1.83    1.28    0.047
   7. BD (   2) C   2 - C   9        / 99. RY*(   3) C   8                    1.82    0.82    0.038
   7. BD (   2) C   2 - C   9        /156. BD*(   1) C   1 - H  10            2.67    0.68    0.042
   7. BD (   2) C   2 - C   9        /158. BD*(   1) C   1 - H  12            2.67    0.68    0.042
   7. BD (   2) C   2 - C   9        /163. BD*(   2) C   3 - C   4           20.16    0.28    0.068
   7. BD (   2) C   2 - C   9        /169. BD*(   2) C   5 - C   8           20.84    0.29    0.069
   8. BD (   1) C   3 - C   4        / 43. RY*(   1) C   2                    1.03    1.87    0.039
   8. BD (   1) C   3 - C   4        / 44. RY*(   2) C   2                    1.36    1.61    0.042
   8. BD (   1) C   3 - C   4        / 71. RY*(   2) C   5                    2.12    1.64    0.053
   8. BD (   1) C   3 - C   4        /155. BD*(   1) C   1 - C   2            3.49    1.11    0.056
   8. BD (   1) C   3 - C   4        /159. BD*(   1) C   2 - C   3            3.83    1.25    0.062
   8. BD (   1) C   3 - C   4        /164. BD*(   1) C   3 - H  13            1.45    1.14    0.036
   8. BD (   1) C   3 - C   4        /165. BD*(   1) C   4 - C   5            4.05    1.25    0.064
   8. BD (   1) C   3 - C   4        /166. BD*(   1) C   4 - H  14            1.51    1.14    0.037
   8. BD (   1) C   3 - C   4        /167. BD*(   1) C   5 - C   6            3.58    1.10    0.056
   9. BD (   2) C   3 - C   4        / 55. RY*(   4) C   3                    0.51    1.28    0.025
   9. BD (   2) C   3 - C   4        / 64. RY*(   4) C   4                    0.51    1.33    0.025
   9. BD (   2) C   3 - C   4        / 72. RY*(   3) C   5                    0.58    1.09    0.024
   9. BD (   2) C   3 - C   4        / 75. RY*(   6) C   5                    0.54    2.01    0.032
   9. BD (   2) C   3 - C   4        /161. BD*(   2) C   2 - C   9           19.78    0.30    0.069
   9. BD (   2) C   3 - C   4        /169. BD*(   2) C   5 - C   8           19.67    0.30    0.069
  10. BD (   1) C   3 - H  13        / 43. RY*(   1) C   2                    0.91    1.70    0.035
  10. BD (   1) C   3 - H  13        / 61. RY*(   1) C   4                    0.62    1.64    0.029
  10. BD (   1) C   3 - H  13        /159. BD*(   1) C   2 - C   3            0.99    1.08    0.029
  10. BD (   1) C   3 - H  13        /160. BD*(   1) C   2 - C   9            4.08    1.09    0.060
  10. BD (   1) C   3 - H  13        /162. BD*(   1) C   3 - C   4            0.94    1.09    0.029
  10. BD (   1) C   3 - H  13        /165. BD*(   1) C   4 - C   5            3.91    1.08    0.058
  11. BD (   1) C   4 - C   5        / 52. RY*(   1) C   3                    0.68    1.82    0.032
  11. BD (   1) C   4 - C   5        / 53. RY*(   2) C   3                    1.73    1.40    0.044
  11. BD (   1) C   4 - C   5        / 79. RY*(   1) C   6                    0.51    1.23    0.023
  11. BD (   1) C   4 - C   5        / 97. RY*(   1) C   8                    0.88    1.82    0.036
  11. BD (   1) C   4 - C   5        /162. BD*(   1) C   3 - C   4            3.57    1.26    0.060
  11. BD (   1) C   4 - C   5        /164. BD*(   1) C   3 - H  13            2.46    1.14    0.047
  11. BD (   1) C   4 - C   5        /166. BD*(   1) C   4 - H  14            1.41    1.13    0.036
  11. BD (   1) C   4 - C   5        /167. BD*(   1) C   5 - C   6            2.13    1.09    0.043
  11. BD (   1) C   4 - C   5        /168. BD*(   1) C   5 - C   8            4.52    1.26    0.067
  11. BD (   1) C   4 - C   5        /170. BD*(   1) C   6 - O   7            1.27    0.98    0.032
  11. BD (   1) C   4 - C   5        /175. BD*(   1) C   8 - H  18            2.59    1.16    0.049
  12. BD (   1) C   4 - H  14        / 52. RY*(   1) C   3                    0.65    1.65    0.029
  12. BD (   1) C   4 - H  14        / 70. RY*(   1) C   5                    0.93    1.65    0.035
  12. BD (   1) C   4 - H  14        /159. BD*(   1) C   2 - C   3            3.86    1.08    0.058
  12. BD (   1) C   4 - H  14        /162. BD*(   1) C   3 - C   4            0.97    1.10    0.029
  12. BD (   1) C   4 - H  14        /165. BD*(   1) C   4 - C   5            0.95    1.08    0.029
  12. BD (   1) C   4 - H  14        /168. BD*(   1) C   5 - C   8            4.16    1.09    0.060
  13. BD (   1) C   5 - C   6        / 61. RY*(   1) C   4                    1.29    1.76    0.043
  13. BD (   1) C   5 - C   6        / 89. RY*(   2) O   7                    0.51    2.13    0.030
  13. BD (   1) C   5 - C   6        / 97. RY*(   1) C   8                    1.26    1.77    0.042
  13. BD (   1) C   5 - C   6        /162. BD*(   1) C   3 - C   4            2.50    1.21    0.049
  13. BD (   1) C   5 - C   6        /165. BD*(   1) C   4 - C   5            2.48    1.20    0.049
  13. BD (   1) C   5 - C   6        /168. BD*(   1) C   5 - C   8            2.88    1.21    0.053
  13. BD (   1) C   5 - C   6        /171. BD*(   1) C   6 - H  15            0.55    1.04    0.021
  13. BD (   1) C   5 - C   6        /172. BD*(   1) C   6 - H  16            0.55    1.04    0.021
  13. BD (   1) C   5 - C   6        /173. BD*(   1) O   7 - H  17            1.85    1.05    0.040
  13. BD (   1) C   5 - C   6        /174. BD*(   1) C   8 - C   9            2.45    1.21    0.049
  14. BD (   1) C   5 - C   8        / 61. RY*(   1) C   4                    0.70    1.81    0.032
  14. BD (   1) C   5 - C   8        / 79. RY*(   1) C   6                    0.63    1.23    0.025
  14. BD (   1) C   5 - C   8        /106. RY*(   1) C   9                    0.78    1.83    0.034
  14. BD (   1) C   5 - C   8        /107. RY*(   2) C   9                    1.59    1.40    0.042
  14. BD (   1) C   5 - C   8        /165. BD*(   1) C   4 - C   5            4.62    1.25    0.068
  14. BD (   1) C   5 - C   8        /166. BD*(   1) C   4 - H  14            2.73    1.13    0.050
  14. BD (   1) C   5 - C   8        /167. BD*(   1) C   5 - C   6            2.46    1.09    0.046
  14. BD (   1) C   5 - C   8        /174. BD*(   1) C   8 - C   9            3.44    1.26    0.059
  14. BD (   1) C   5 - C   8        /175. BD*(   1) C   8 - H  18            1.57    1.16    0.038
  14. BD (   1) C   5 - C   8        /176. BD*(   1) C   9 - H  19            2.41    1.14    0.047
  15. BD (   2) C   5 - C   8        / 64. RY*(   4) C   4                    1.81    1.32    0.048
  15. BD (   2) C   5 - C   8        /109. RY*(   4) C   9                    1.19    0.86    0.031
  15. BD (   2) C   5 - C   8        /110. RY*(   5) C   9                    0.61    2.16    0.036
  15. BD (   2) C   5 - C   8        /161. BD*(   2) C   2 - C   9           20.21    0.29    0.068
  15. BD (   2) C   5 - C   8        /163. BD*(   2) C   3 - C   4           20.72    0.28    0.069
  15. BD (   2) C   5 - C   8        /171. BD*(   1) C   6 - H  15            2.55    0.66    0.040
  15. BD (   2) C   5 - C   8        /172. BD*(   1) C   6 - H  16            2.55    0.66    0.040
  16. BD (   1) C   6 - O   7        / 71. RY*(   2) C   5                    0.65    1.79    0.031
  16. BD (   1) C   6 - O   7        /144. RY*(   2) H  17                    0.77    1.65    0.032
  16. BD (   1) C   6 - O   7        /165. BD*(   1) C   4 - C   5            2.29    1.41    0.051
  17. BD (   1) C   6 - H  15        / 72. RY*(   3) C   5                    0.96    1.35    0.032
  17. BD (   1) C   6 - H  15        / 88. RY*(   1) O   7                    0.69    1.64    0.030
  17. BD (   1) C   6 - H  15        /167. BD*(   1) C   5 - C   6            0.56    0.92    0.020
  17. BD (   1) C   6 - H  15        /168. BD*(   1) C   5 - C   8            2.17    1.09    0.043
  17. BD (   1) C   6 - H  15        /169. BD*(   2) C   5 - C   8            3.52    0.55    0.043
  18. BD (   1) C   6 - H  16        / 72. RY*(   3) C   5                    0.96    1.35    0.032
  18. BD (   1) C   6 - H  16        / 88. RY*(   1) O   7                    0.69    1.64    0.030
  18. BD (   1) C   6 - H  16        /167. BD*(   1) C   5 - C   6            0.56    0.92    0.020
  18. BD (   1) C   6 - H  16        /168. BD*(   1) C   5 - C   8            2.17    1.09    0.043
  18. BD (   1) C   6 - H  16        /169. BD*(   2) C   5 - C   8            3.52    0.55    0.043
  19. BD (   1) O   7 - H  17        / 80. RY*(   2) C   6                    0.59    1.90    0.030
  19. BD (   1) O   7 - H  17        /167. BD*(   1) C   5 - C   6            3.21    1.13    0.054
  20. BD (   1) C   8 - C   9        / 43. RY*(   1) C   2                    1.01    1.87    0.039
  20. BD (   1) C   8 - C   9        / 44. RY*(   2) C   2                    1.54    1.60    0.045
  20. BD (   1) C   8 - C   9        / 70. RY*(   1) C   5                    1.94    1.81    0.053
  20. BD (   1) C   8 - C   9        /155. BD*(   1) C   1 - C   2            3.68    1.10    0.057
  20. BD (   1) C   8 - C   9        /160. BD*(   1) C   2 - C   9            3.85    1.25    0.062
  20. BD (   1) C   8 - C   9        /167. BD*(   1) C   5 - C   6            3.84    1.09    0.058
  20. BD (   1) C   8 - C   9        /168. BD*(   1) C   5 - C   8            3.99    1.26    0.063
  20. BD (   1) C   8 - C   9        /175. BD*(   1) C   8 - H  18            1.54    1.16    0.038
  20. BD (   1) C   8 - C   9        /176. BD*(   1) C   9 - H  19            1.37    1.14    0.035
  21. BD (   1) C   8 - H  18        / 70. RY*(   1) C   5                    0.59    1.64    0.028
  21. BD (   1) C   8 - H  18        /106. RY*(   1) C   9                    0.61    1.66    0.029
  21. BD (   1) C   8 - H  18        /160. BD*(   1) C   2 - C   9            3.86    1.08    0.058
  21. BD (   1) C   8 - H  18        /165. BD*(   1) C   4 - C   5            4.47    1.07    0.062
  21. BD (   1) C   8 - H  18        /168. BD*(   1) C   5 - C   8            1.23    1.08    0.033
  21. BD (   1) C   8 - H  18        /174. BD*(   1) C   8 - C   9            1.02    1.08    0.030
  22. BD (   1) C   9 - H  19        / 43. RY*(   1) C   2                    0.90    1.69    0.035
  22. BD (   1) C   9 - H  19        / 97. RY*(   1) C   8                    0.63    1.64    0.029
  22. BD (   1) C   9 - H  19        /159. BD*(   1) C   2 - C   3            4.24    1.07    0.060
  22. BD (   1) C   9 - H  19        /160. BD*(   1) C   2 - C   9            1.05    1.08    0.030
  22. BD (   1) C   9 - H  19        /168. BD*(   1) C   5 - C   8            3.84    1.09    0.058
  22. BD (   1) C   9 - H  19        /174. BD*(   1) C   8 - C   9            0.91    1.09    0.028
  23. CR (   1) C   1                / 43. RY*(   1) C   2                    0.60   11.27    0.073
  23. CR (   1) C   1                /115. RY*(   1) H  10                    0.64   10.50    0.073
  23. CR (   1) C   1                /119. RY*(   1) H  11                    0.64   10.50    0.073
  23. CR (   1) C   1                /123. RY*(   1) H  12                    0.64   10.50    0.073
  23. CR (   1) C   1                /159. BD*(   1) C   2 - C   3            0.85   10.64    0.085
  23. CR (   1) C   1                /160. BD*(   1) C   2 - C   9            0.88   10.66    0.087
  24. CR (   1) C   2                / 36. RY*(   3) C   1                    1.18   10.70    0.100
  24. CR (   1) C   2                / 53. RY*(   2) C   3                    1.66   10.79    0.119
  24. CR (   1) C   2                /107. RY*(   2) C   9                    1.68   10.79    0.120
  24. CR (   1) C   2                /162. BD*(   1) C   3 - C   4            0.94   10.65    0.090
  24. CR (   1) C   2                /164. BD*(   1) C   3 - H  13            0.67   10.52    0.075
  24. CR (   1) C   2                /174. BD*(   1) C   8 - C   9            0.97   10.65    0.091
  24. CR (   1) C   2                /176. BD*(   1) C   9 - H  19            0.68   10.53    0.076
  25. CR (   1) C   3                / 43. RY*(   1) C   2                    0.55   11.25    0.070
  25. CR (   1) C   3                / 44. RY*(   2) C   2                    1.40   10.99    0.111
  25. CR (   1) C   3                / 46. RY*(   4) C   2                    0.58   10.84    0.071
  25. CR (   1) C   3                / 62. RY*(   2) C   4                    0.81   10.79    0.083
  25. CR (   1) C   3                / 63. RY*(   3) C   4                    0.91   10.69    0.088
  25. CR (   1) C   3                /127. RY*(   1) H  13                    0.64   10.42    0.073
  25. CR (   1) C   3                /155. BD*(   1) C   1 - C   2            1.09   10.48    0.096
  25. CR (   1) C   3                /160. BD*(   1) C   2 - C   9            1.03   10.64    0.094
  25. CR (   1) C   3                /165. BD*(   1) C   4 - C   5            1.10   10.63    0.097
  25. CR (   1) C   3                /166. BD*(   1) C   4 - H  14            0.72   10.51    0.078
  26. CR (   1) C   4                / 53. RY*(   2) C   3                    0.77   10.78    0.081
  26. CR (   1) C   4                / 54. RY*(   3) C   3                    1.02   10.68    0.093
  26. CR (   1) C   4                / 70. RY*(   1) C   5                    1.35   11.20    0.110
  26. CR (   1) C   4                / 71. RY*(   2) C   5                    0.61   11.01    0.073
  26. CR (   1) C   4                /131. RY*(   1) H  14                    0.64   10.42    0.073
  26. CR (   1) C   4                /159. BD*(   1) C   2 - C   3            1.09   10.63    0.097
  26. CR (   1) C   4                /164. BD*(   1) C   3 - H  13            0.71   10.52    0.077
  26. CR (   1) C   4                /167. BD*(   1) C   5 - C   6            1.07   10.48    0.095
  26. CR (   1) C   4                /168. BD*(   1) C   5 - C   8            1.09   10.64    0.097
  27. CR (   1) C   5                / 62. RY*(   2) C   4                    1.60   10.79    0.117
  27. CR (   1) C   5                / 80. RY*(   2) C   6                    0.66   11.25    0.077
  27. CR (   1) C   5                / 98. RY*(   2) C   8                    1.69   10.81    0.121
  27. CR (   1) C   5                /162. BD*(   1) C   3 - C   4            0.91   10.65    0.088
  27. CR (   1) C   5                /166. BD*(   1) C   4 - H  14            0.69   10.52    0.076
  27. CR (   1) C   5                /168. BD*(   1) C   5 - C   8            0.51   10.65    0.066
  27. CR (   1) C   5                /174. BD*(   1) C   8 - C   9            0.93   10.65    0.089
  27. CR (   1) C   5                /175. BD*(   1) C   8 - H  18            0.66   10.55    0.075
  28. CR (   1) C   6                / 73. RY*(   4) C   5                    0.52   10.85    0.067
  28. CR (   1) C   6                /135. RY*(   1) H  15                    0.54   10.50    0.067
  28. CR (   1) C   6                /139. RY*(   1) H  16                    0.54   10.50    0.067
  28. CR (   1) C   6                /165. BD*(   1) C   4 - C   5            0.79   10.71    0.082
  28. CR (   1) C   6                /168. BD*(   1) C   5 - C   8            0.88   10.72    0.087
  28. CR (   1) C   6                /170. BD*(   1) C   6 - O   7            0.96   10.44    0.089
  29. CR (   1) O   7                / 79. RY*(   1) C   6                    1.59   19.51    0.158
  29. CR (   1) O   7                / 84. RY*(   6) C   6                    0.73   20.13    0.108
  30. CR (   1) C   8                / 71. RY*(   2) C   5                    2.06   11.01    0.135
  30. CR (   1) C   8                /107. RY*(   2) C   9                    0.89   10.77    0.087
  30. CR (   1) C   8                /108. RY*(   3) C   9                    0.89   10.69    0.087
  30. CR (   1) C   8                /147. RY*(   1) H  18                    0.76   10.43    0.080
  30. CR (   1) C   8                /160. BD*(   1) C   2 - C   9            1.10   10.63    0.097
  30. CR (   1) C   8                /165. BD*(   1) C   4 - C   5            1.15   10.62    0.099
  30. CR (   1) C   8                /167. BD*(   1) C   5 - C   6            1.13   10.47    0.098
  30. CR (   1) C   8                /176. BD*(   1) C   9 - H  19            0.68   10.52    0.076
  31. CR (   1) C   9                / 43. RY*(   1) C   2                    0.54   11.25    0.070
  31. CR (   1) C   9                / 44. RY*(   2) C   2                    1.62   10.99    0.119
  31. CR (   1) C   9                / 98. RY*(   2) C   8                    0.79   10.80    0.083
  31. CR (   1) C   9                /100. RY*(   4) C   8                    0.87   10.70    0.086
  31. CR (   1) C   9                /151. RY*(   1) H  19                    0.66   10.43    0.074
  31. CR (   1) C   9                /155. BD*(   1) C   1 - C   2            1.15   10.48    0.099
  31. CR (   1) C   9                /159. BD*(   1) C   2 - C   3            1.07   10.63    0.096
  31. CR (   1) C   9                /168. BD*(   1) C   5 - C   8            1.07   10.64    0.096
  31. CR (   1) C   9                /175. BD*(   1) C   8 - H  18            0.70   10.54    0.077
  32. LP (   1) O   7                / 79. RY*(   1) C   6                    1.66    1.13    0.039
  32. LP (   1) O   7                / 84. RY*(   6) C   6                    0.56    1.75    0.028
  32. LP (   1) O   7                /145. RY*(   3) H  17                    0.89    2.07    0.038
  32. LP (   1) O   7                /167. BD*(   1) C   5 - C   6            0.96    1.00    0.028
  32. LP (   1) O   7                /171. BD*(   1) C   6 - H  15            1.30    1.00    0.032
  32. LP (   1) O   7                /172. BD*(   1) C   6 - H  16            1.30    1.00    0.032
  33. LP (   2) O   7                / 81. RY*(   3) C   6                    1.44    2.19    0.051
  33. LP (   2) O   7                /143. RY*(   1) H  17                    2.25    1.93    0.059
  33. LP (   2) O   7                /171. BD*(   1) C   6 - H  15            6.86    0.73    0.063
  33. LP (   2) O   7                /172. BD*(   1) C   6 - H  16            6.86    0.73    0.063
 161. BD*(   2) C   2 - C   9        / 49. RY*(   7) C   2                    0.50    1.69    0.063
 161. BD*(   2) C   2 - C   9        / 55. RY*(   4) C   3                    0.64    0.99    0.054
 161. BD*(   2) C   2 - C   9        /109. RY*(   4) C   9                    3.58    0.58    0.098
 161. BD*(   2) C   2 - C   9        /156. BD*(   1) C   1 - H  10            1.07    0.39    0.044
 161. BD*(   2) C   2 - C   9        /158. BD*(   1) C   1 - H  12            1.07    0.39    0.044
 163. BD*(   2) C   3 - C   4        / 56. RY*(   5) C   3                    1.29    1.50    0.097
 163. BD*(   2) C   3 - C   4        / 65. RY*(   5) C   4                    1.40    1.45    0.100
 169. BD*(   2) C   5 - C   8        / 64. RY*(   4) C   4                    0.60    1.03    0.054
 169. BD*(   2) C   5 - C   8        / 74. RY*(   5) C   5                    0.60    1.83    0.072
 169. BD*(   2) C   5 - C   8        / 99. RY*(   3) C   8                    3.20    0.53    0.090
 169. BD*(   2) C   5 - C   8        /171. BD*(   1) C   6 - H  15            1.06    0.37    0.042
 169. BD*(   2) C   5 - C   8        /172. BD*(   1) C   6 - H  16            1.06    0.37    0.042


 Natural Bond Orbitals (Summary):

                                                            Principal Delocalizations
           NBO                        Occupancy    Energy   (geminal,vicinal,remote)
 ====================================================================================
 Molecular unit  1  (C8H10O)
     1. BD (   1) C   1 - C   2          1.98025    -0.60683  160(g),159(g),162(v),174(v)
                                                    52(v),106(v),157(g),156(g)
                                                    158(g)
     2. BD (   1) C   1 - H  10          1.97971    -0.48136  161(v),160(v),45(v)
     3. BD (   1) C   1 - H  11          1.98977    -0.48414  159(v)
     4. BD (   1) C   1 - H  12          1.97970    -0.48136  161(v),160(v),45(v)
     5. BD (   1) C   2 - C   3          1.97029    -0.66041  160(g),162(g),176(v),166(v)
                                                    155(g),62(v),164(g),34(v)
                                                    157(v),106(v),61(v)
     6. BD (   1) C   2 - C   9          1.97141    -0.66368  159(g),174(g),164(v),155(g)
                                                    175(v),98(v),176(g),34(v)
                                                    52(v),156(v),158(v)
     7. BD (   2) C   2 - C   9          1.66397    -0.23409  169(v),163(v),158(v),156(v)
                                                    55(v),99(v),35(v)
     8. BD (   1) C   3 - C   4          1.97507    -0.66996  165(g),159(g),167(v),155(v)
                                                    71(v),166(g),164(g),44(v)
                                                    43(v)
     9. BD (   2) C   3 - C   4          1.69796    -0.24108  161(v),169(v),72(v),75(v)
                                                    55(g),64(g)
    10. BD (   1) C   3 - H  13          1.98006    -0.49511  160(v),165(v),159(g),162(g)
                                                    43(v),61(v)
    11. BD (   1) C   4 - C   5          1.97039    -0.66513  168(g),162(g),175(v),164(v)
                                                    167(g),53(v),166(g),170(v)
                                                    97(v),52(v),79(v)
    12. BD (   1) C   4 - H  14          1.97979    -0.49842  168(v),159(v),162(g),165(g)
                                                    70(v),52(v)
    13. BD (   1) C   5 - C   6          1.97507    -0.61399  168(g),162(v),165(g),174(v)
                                                    173(v),61(v),97(v),171(g)
                                                    172(g),89(v)
    14. BD (   1) C   5 - C   8          1.96984    -0.66417  165(g),174(g),166(v),167(g)
                                                    176(v),107(v),175(g),106(v)
                                                    61(v),79(v)
    15. BD (   2) C   5 - C   8          1.65997    -0.23427  163(v),161(v),171(v),172(v)
                                                    64(v),109(v),110(v)
    16. BD (   1) C   6 - O   7          1.99508    -0.82694  165(v),144(v),71(v)
    17. BD (   1) C   6 - H  15          1.97818    -0.49565  169(v),168(v),72(v),88(v)
                                                    167(g)
    18. BD (   1) C   6 - H  16          1.97818    -0.49565  169(v),168(v),72(v),88(v)
                                                    167(g)
    19. BD (   1) O   7 - H  17          1.98839    -0.69818  167(v),80(v)
    20. BD (   1) C   8 - C   9          1.97476    -0.66169  168(g),160(g),167(v),155(v)
                                                    70(v),44(v),175(g),176(g)
                                                    43(v)
    21. BD (   1) C   8 - H  18          1.97810    -0.48611  165(v),160(v),168(g),174(g)
                                                    106(v),70(v)
    22. BD (   1) C   9 - H  19          1.98016    -0.49127  159(v),168(v),160(g),174(g)
                                                    43(v),97(v)
    23. CR (   1) C   1                  1.99920   -10.06331  160(v),159(v),119(v),115(v)
                                                    123(v),43(v)
    24. CR (   1) C   2                  1.99885   -10.05356  107(v),53(v),36(v),174(v)
                                                    162(v),176(v),164(v)
    25. CR (   1) C   3                  1.99888   -10.04734  44(v),165(v),155(v),160(v)
                                                    63(v),62(v),166(v),127(v)
                                                    46(v),43(v)
    26. CR (   1) C   4                  1.99888   -10.04954  70(v),159(v),168(v),167(v)
                                                    54(v),53(v),164(v),131(v)
                                                    71(v)
    27. CR (   1) C   5                  1.99884   -10.05199  98(v),62(v),174(v),162(v)
                                                    166(v),175(v),80(v),168(g)
    28. CR (   1) C   6                  1.99907   -10.12999  170(g),168(v),165(v),135(v)
                                                    139(v),73(v)
    29. CR (   1) O   7                  1.99974   -18.95230  79(v),84(v)
    30. CR (   1) C   8                  1.99888   -10.04162  71(v),165(v),167(v),160(v)
                                                    107(v),108(v),147(v),176(v)
    31. CR (   1) C   9                  1.99888   -10.04502  44(v),155(v),159(v),168(v)
                                                    100(v),98(v),175(v),151(v)
                                                    43(v)
    32. LP (   1) O   7                  1.97804    -0.57340  79(v),171(v),172(v),167(v)
                                                    145(v),84(v)
    33. LP (   2) O   7                  1.95805    -0.29479  172(v),171(v),143(v),81(v)
    34. RY*(   1) C   1                  0.00397     0.70729   
    35. RY*(   2) C   1                  0.00114     1.13209   
    36. RY*(   3) C   1                  0.00077     0.64389   
    37. RY*(   4) C   1                  0.00007     1.04314   
    38. RY*(   5) C   1                  0.00002     2.05619   
    39. RY*(   6) C   1                  0.00001     1.67131   
    40. RY*(   7) C   1                  0.00001     2.25089   
    41. RY*(   8) C   1                  0.00000     2.16736   
    42. RY*(   9) C   1                  0.00000     2.28127   
    43. RY*(   1) C   2                  0.00548     1.20354   
    44. RY*(   2) C   2                  0.00311     0.94151   
    45. RY*(   3) C   2                  0.00197     0.83978   
    46. RY*(   4) C   2                  0.00083     0.78839   
    47. RY*(   5) C   2                  0.00068     1.90863   
    48. RY*(   6) C   2                  0.00034     2.32314   
    49. RY*(   7) C   2                  0.00025     1.74150   
    50. RY*(   8) C   2                  0.00012     2.14017   
    51. RY*(   9) C   2                  0.00002     2.20215   
    52. RY*(   1) C   3                  0.00591     1.15139   
    53. RY*(   2) C   3                  0.00278     0.73500   
    54. RY*(   3) C   3                  0.00099     0.62722   
    55. RY*(   4) C   3                  0.00075     1.04093   
    56. RY*(   5) C   3                  0.00065     1.54491   
    57. RY*(   6) C   3                  0.00012     2.36706   
    58. RY*(   7) C   3                  0.00005     2.39722   
    59. RY*(   8) C   3                  0.00001     1.86656   
    60. RY*(   9) C   3                  0.00001     2.23645   
    61. RY*(   1) C   4                  0.00588     1.14949   
    62. RY*(   2) C   4                  0.00265     0.73816   
    63. RY*(   3) C   4                  0.00090     0.64525   
    64. RY*(   4) C   4                  0.00079     1.08943   
    65. RY*(   5) C   4                  0.00066     1.49741   
    66. RY*(   6) C   4                  0.00011     2.35469   
    67. RY*(   7) C   4                  0.00006     2.40688   
    68. RY*(   8) C   4                  0.00001     1.86588   
    69. RY*(   9) C   4                  0.00001     2.23037   
    70. RY*(   1) C   5                  0.00584     1.15242   
    71. RY*(   2) C   5                  0.00408     0.96541   
    72. RY*(   3) C   5                  0.00207     0.85218   
    73. RY*(   4) C   5                  0.00104     0.71832   
    74. RY*(   5) C   5                  0.00072     1.88307   
    75. RY*(   6) C   5                  0.00029     1.77188   
    76. RY*(   7) C   5                  0.00019     2.40145   
    77. RY*(   8) C   5                  0.00016     2.18549   
    78. RY*(   9) C   5                  0.00003     2.20434   
    79. RY*(   1) C   6                  0.00453     0.56092   
    80. RY*(   2) C   6                  0.00324     1.19916   
    81. RY*(   3) C   6                  0.00179     1.89643   
    82. RY*(   4) C   6                  0.00119     1.53258   
    83. RY*(   5) C   6                  0.00042     1.75147   
    84. RY*(   6) C   6                  0.00030     1.18101   
    85. RY*(   7) C   6                  0.00003     1.69096   
    86. RY*(   8) C   6                  0.00001     1.62916   
    87. RY*(   9) C   6                  0.00001     2.16883   
    88. RY*(   1) O   7                  0.00151     1.14137   
    89. RY*(   2) O   7                  0.00109     1.51392   
    90. RY*(   3) O   7                  0.00008     1.36391   
    91. RY*(   4) O   7                  0.00002     1.46180   
    92. RY*(   5) O   7                  0.00001     2.92587   
    93. RY*(   6) O   7                  0.00002     2.95193   
    94. RY*(   7) O   7                  0.00000     2.67345   
    95. RY*(   8) O   7                  0.00000     2.78033   
    96. RY*(   9) O   7                  0.00001     2.92354   
    97. RY*(   1) C   8                  0.00601     1.15286   
    98. RY*(   2) C   8                  0.00322     0.75540   
    99. RY*(   3) C   8                  0.00128     0.59057   
   100. RY*(   4) C   8                  0.00089     0.65100   
   101. RY*(   5) C   8                  0.00066     1.95607   
   102. RY*(   6) C   8                  0.00012     2.40573   
   103. RY*(   7) C   8                  0.00006     2.40337   
   104. RY*(   8) C   8                  0.00002     1.92406   
   105. RY*(   9) C   8                  0.00001     2.23800   
   106. RY*(   1) C   9                  0.00571     1.16992   
   107. RY*(   2) C   9                  0.00249     0.73237   
   108. RY*(   3) C   9                  0.00101     0.64487   
   109. RY*(   4) C   9                  0.00087     0.63060   
   110. RY*(   5) C   9                  0.00067     1.92551   
   111. RY*(   6) C   9                  0.00013     2.37922   
   112. RY*(   7) C   9                  0.00004     2.37739   
   113. RY*(   8) C   9                  0.00002     1.89758   
   114. RY*(   9) C   9                  0.00001     2.23547   
   115. RY*(   1) H  10                  0.00154     0.43531   
   116. RY*(   2) H  10                  0.00022     1.80117   
   117. RY*(   3) H  10                  0.00015     1.78691   
   118. RY*(   4) H  10                  0.00003     2.23891   
   119. RY*(   1) H  11                  0.00138     0.44114   
   120. RY*(   2) H  11                  0.00019     1.75393   
   121. RY*(   3) H  11                  0.00013     1.80840   
   122. RY*(   4) H  11                  0.00003     2.25093   
   123. RY*(   1) H  12                  0.00154     0.43532   
   124. RY*(   2) H  12                  0.00022     1.80118   
   125. RY*(   3) H  12                  0.00015     1.78691   
   126. RY*(   4) H  12                  0.00003     2.23891   
   127. RY*(   1) H  13                  0.00180     0.37063   
   128. RY*(   2) H  13                  0.00019     1.66616   
   129. RY*(   3) H  13                  0.00009     2.00226   
   130. RY*(   4) H  13                  0.00006     2.34638   
   131. RY*(   1) H  14                  0.00190     0.36827   
   132. RY*(   2) H  14                  0.00020     1.66449   
   133. RY*(   3) H  14                  0.00009     2.00484   
   134. RY*(   4) H  14                  0.00006     2.34403   
   135. RY*(   1) H  15                  0.00258     0.36929   
   136. RY*(   2) H  15                  0.00026     1.77237   
   137. RY*(   3) H  15                  0.00014     1.87940   
   138. RY*(   4) H  15                  0.00003     2.25150   
   139. RY*(   1) H  16                  0.00258     0.36929   
   140. RY*(   2) H  16                  0.00026     1.77237   
   141. RY*(   3) H  16                  0.00014     1.87940   
   142. RY*(   4) H  16                  0.00003     2.25150   
   143. RY*(   1) H  17                  0.00164     1.63078   
   144. RY*(   2) H  17                  0.00153     0.81958   
   145. RY*(   3) H  17                  0.00091     1.49707   
   146. RY*(   4) H  17                  0.00002     2.30542   
   147. RY*(   1) H  18                  0.00258     0.38740   
   148. RY*(   2) H  18                  0.00016     1.68206   
   149. RY*(   3) H  18                  0.00010     2.01349   
   150. RY*(   4) H  18                  0.00007     2.38436   
   151. RY*(   1) H  19                  0.00176     0.38375   
   152. RY*(   2) H  19                  0.00018     1.66728   
   153. RY*(   3) H  19                  0.00007     2.30337   
   154. RY*(   4) H  19                  0.00008     2.05797   
   155. BD*(   1) C   1 - C   2          0.01785     0.43621   
   156. BD*(   1) C   1 - H  10          0.00878     0.44461   
   157. BD*(   1) C   1 - H  11          0.00431     0.45030   
   158. BD*(   1) C   1 - H  12          0.00878     0.44460   
   159. BD*(   1) C   2 - C   3          0.02690     0.58036   
   160. BD*(   1) C   2 - C   9          0.02616     0.59242   
   161. BD*(   2) C   2 - C   9          0.33873     0.05479  169(v),163(v),109(g),158(v)
                                                    156(v),55(v),49(g)
   162. BD*(   1) C   3 - C   4          0.01554     0.59796   
   163. BD*(   2) C   3 - C   4          0.32279     0.04787  161(v),169(v),65(g),56(g)
   164. BD*(   1) C   3 - H  13          0.01469     0.47116   
   165. BD*(   1) C   4 - C   5          0.02454     0.58338   
   166. BD*(   1) C   4 - H  14          0.01521     0.46643   
   167. BD*(   1) C   5 - C   6          0.03027     0.42810   
   168. BD*(   1) C   5 - C   8          0.02631     0.59452   
   169. BD*(   2) C   5 - C   8          0.33841     0.05607  161(v),163(v),99(g),171(v)
                                                    172(v),64(v),74(g)
   170. BD*(   1) C   6 - O   7          0.00669     0.31147   
   171. BD*(   1) C   6 - H  15          0.03008     0.43024   
   172. BD*(   1) C   6 - H  16          0.03008     0.43024   
   173. BD*(   1) O   7 - H  17          0.00497     0.43399   
   174. BD*(   1) C   8 - C   9          0.01629     0.59578   
   175. BD*(   1) C   8 - H  18          0.01593     0.49372   
   176. BD*(   1) C   9 - H  19          0.01513     0.47514   
       -------------------------------
              Total Lewis   64.54344  ( 97.7931%)
        Valence non-Lewis    1.33843  (  2.0279%)
        Rydberg non-Lewis    0.11813  (  0.1790%)
       -------------------------------
            Total unit  1   66.00000  (100.0000%)
           Charge unit  1    0.00000
 Unable to Open any file for archive entry.
 1\1\GINC-COMPUTE-1-12\SP\RB3LYP\def2SVP\C8H10O1\ZAHRT2\08-Jan-2021\0\\
 # b3lyp/def2svp geom=NewRedundant pop=NBO\\14\\0,1\C,0,3.1397566329,-0
 .0565744037,-0.3537672974\C,0,1.6439768921,-0.0074726124,-0.1681312392
 \C,0,1.0377205177,1.0874435137,0.4716745439\C,0,-0.3425394261,1.142618
 4788,0.6481441501\C,0,-1.1667549685,0.1034942419,0.1904990457\C,0,-2.6
 618472209,0.1821741149,0.3915899279\O,0,-3.2880180725,-0.9616477919,-0
 .1422428757\C,0,-0.573451098,-0.9884858235,-0.4463802116\C,0,0.8136394
 828,-1.0390758841,-0.621172367\H,0,3.6655953885,-0.0189708962,0.614986
 4018\H,0,3.4519338468,-0.976211231,-0.8700003004\H,0,3.4986664882,0.80
 11552124,-0.9469700461\H,0,1.6610318399,1.9091130974,0.8365882389\H,0,
 -0.7880099936,2.00751152,1.1499660846\H,0,-2.8679062432,0.288650496,1.
 4775508293\H,0,-3.0352660509,1.1112031548,-0.0885889855\H,0,-4.2380402
 593,-0.883117458,0.0005445251\H,0,-1.2092554667,-1.7985824682,-0.80387
 95035\H,0,1.258767711,-1.9032252606,-1.1225660621\\Version=ES64L-G16Re
 vC.01\State=1-A\HF=-385.8121506\RMSD=9.139e-09\Dipole=-0.4064233,0.369
 361,0.2374323\Quadrupole=6.6567877,-2.5078602,-4.1489275,-1.1109608,-1
 .8434184,1.4967815\PG=C01 [X(C8H10O1)]\\@
 The archive entry for this job was punched.


 A great many people think they are thinking when they
 are merely rearranging their prejudices.
                               -- William James
 File lengths (MBytes):  RWF=     20 Int=      0 D2E=      0 Chk=      3 Scr=      1
 Normal termination of Gaussian 16
