# Supplementary material for: Machine-Learning-Guided Discovery of Electrochemical Reactions
Source: J Am Chem Soc. 2022 Dec 2;144(49):22599–610. doi: 10.1021/jacs.2c08997 (PMC9756344; doi:10.1021/jacs.2c08997)
Supplement: Supplementary file 3 — ja2c08997_si_003.zip [file ja2c08997_si_003.zip › Oxidation Site Selectivity/Nlogs_notimes/15.log]

 Entering Gaussian System, Link 0=g16
 Input=15.com
 Output=15.log
 Initial command:
  
 Copyright (c) 1988-2019, Gaussian, Inc.  All Rights Reserved.
  
 This is part of the Gaussian(R) 16 program.  It is based on
 the Gaussian(R) 09 system (copyright 2009, Gaussian, Inc.),
 the Gaussian(R) 03 system (copyright 2003, Gaussian, Inc.),
 the Gaussian(R) 98 system (copyright 1998, Gaussian, Inc.),
 the Gaussian(R) 94 system (copyright 1995, Gaussian, Inc.),
 the Gaussian 92(TM) system (copyright 1992, Gaussian, Inc.),
 the Gaussian 90(TM) system (copyright 1990, Gaussian, Inc.),
 the Gaussian 88(TM) system (copyright 1988, Gaussian, Inc.),
 the Gaussian 86(TM) system (copyright 1986, Carnegie Mellon
 University), and the Gaussian 82(TM) system (copyright 1983,
 Carnegie Mellon University). Gaussian is a federally registered
 trademark of Gaussian, Inc.
  
 This software contains proprietary and confidential information,
 including trade secrets, belonging to Gaussian, Inc.
  
 This software is provided under written license and may be
 used, copied, transmitted, or stored only in accord with that
 written license.
  
 The following legend is applicable only to US Government
 contracts under FAR:
  
                    RESTRICTED RIGHTS LEGEND
  
 Use, reproduction and disclosure by the US Government is
 subject to restrictions as set forth in subparagraphs (a)
 and (c) of the Commercial Computer Software - Restricted
 Rights clause in FAR 52.227-19.
  
 Gaussian, Inc.
 340 Quinnipiac St., Bldg. 40, Wallingford CT 06492
  
  
 ---------------------------------------------------------------
 Warning -- This program may not be used in any manner that
 competes with the business of Gaussian, Inc. or will provide
 assistance to any competitor of Gaussian, Inc.  The licensee
 of this program is prohibited from giving any competitor of
 Gaussian, Inc. access to this program.  By using this program,
 the user acknowledges that Gaussian, Inc. is engaged in the
 business of creating and licensing software in the field of
 computational chemistry and represents and warrants to the
 licensee that it is not a competitor of Gaussian, Inc. and that
 it will not use this program in any manner prohibited above.
 ---------------------------------------------------------------
  

 Cite this work as:
 Gaussian 16, Revision C.01,
 M. J. Frisch, G. W. Trucks, H. B. Schlegel, G. E. Scuseria, 
 M. A. Robb, J. R. Cheeseman, G. Scalmani, V. Barone, 
 G. A. Petersson, H. Nakatsuji, X. Li, M. Caricato, A. V. Marenich, 
 J. Bloino, B. G. Janesko, R. Gomperts, B. Mennucci, H. P. Hratchian, 
 J. V. Ortiz, A. F. Izmaylov, J. L. Sonnenberg, D. Williams-Young, 
 F. Ding, F. Lipparini, F. Egidi, J. Goings, B. Peng, A. Petrone, 
 T. Henderson, D. Ranasinghe, V. G. Zakrzewski, J. Gao, N. Rega, 
 G. Zheng, W. Liang, M. Hada, M. Ehara, K. Toyota, R. Fukuda, 
 J. Hasegawa, M. Ishida, T. Nakajima, Y. Honda, O. Kitao, H. Nakai, 
 T. Vreven, K. Throssell, J. A. Montgomery, Jr., J. E. Peralta, 
 F. Ogliaro, M. J. Bearpark, J. J. Heyd, E. N. Brothers, K. N. Kudin, 
 V. N. Staroverov, T. A. Keith, R. Kobayashi, J. Normand, 
 K. Raghavachari, A. P. Rendell, J. C. Burant, S. S. Iyengar, 
 J. Tomasi, M. Cossi, J. M. Millam, M. Klene, C. Adamo, R. Cammi, 
 J. W. Ochterski, R. L. Martin, K. Morokuma, O. Farkas, 
 J. B. Foresman, and D. J. Fox, Gaussian, Inc., Wallingford CT, 2019.
 
 ******************************************
 Gaussian 16:  ES64L-G16RevC.01  3-Jul-2019
                 8-Jan-2021 
 ******************************************
 %nprocshared=16
 Will use up to   16 processors via shared memory.
 %mem=7GB
 -----------------------------------------
 # b3lyp/def2svp geom=NewRedundant pop=NBO
 -----------------------------------------
 1/29=4000,38=1,172=1/1;
 2/12=2,17=6,18=5,40=1/2;
 3/5=43,7=101,11=2,25=1,30=1,74=-5/1,2,3;
 4//1;
 5/5=2,38=5/2;
 6/7=2,8=2,9=2,10=2,28=1,40=1/1,7;
 99/5=1,9=1/99;
 --
 15
 --
 Symbolic Z-matrix:
 Charge =  0 Multiplicity = 1
 C                     3.29294  -0.28921   0.28029 
 C                     1.79929  -0.25087   0.59271 
 C                     0.93674   0.08239  -0.62881 
 O                     1.1938   -0.91467  -1.60407 
 C                    -0.53623   0.16463  -0.26876 
 C                    -1.09868   1.37131   0.16884 
 C                    -2.44164   1.43613   0.54683 
 C                    -3.24196   0.29114   0.48678 
 C                    -2.69018  -0.91533   0.04684 
 C                    -1.34549  -0.97829  -0.32715 
 H                     3.64892   0.68972  -0.08248 
 H                     3.88017  -0.5495    1.17475 
 H                     3.50345  -1.03254  -0.50191 
 H                     1.58312   0.49398   1.37621 
 H                     1.4623   -1.22555   0.9852 
 H                     1.2547    1.07745  -1.00539 
 H                     0.6546   -0.71836  -2.38135 
 H                    -0.47722   2.2709    0.21004 
 H                    -2.86737   2.38468   0.88356 
 H                    -4.29392   0.34084   0.77813 
 H                    -3.31086  -1.81354  -0.00465 
 H                    -0.90647  -1.91533  -0.67547 
 
                          Input orientation:                          
 ---------------------------------------------------------------------
 Center     Atomic      Atomic             Coordinates (Angstroms)
 Number     Number       Type             X           Y           Z
 ---------------------------------------------------------------------
      1          6           0        3.292940   -0.289214    0.280291
      2          6           0        1.799288   -0.250871    0.592714
      3          6           0        0.936736    0.082393   -0.628813
      4          8           0        1.193799   -0.914675   -1.604067
      5          6           0       -0.536234    0.164633   -0.268756
      6          6           0       -1.098684    1.371313    0.168841
      7          6           0       -2.441644    1.436130    0.546826
      8          6           0       -3.241961    0.291144    0.486780
      9          6           0       -2.690179   -0.915332    0.046843
     10          6           0       -1.345486   -0.978286   -0.327147
     11          1           0        3.648919    0.689724   -0.082481
     12          1           0        3.880168   -0.549505    1.174754
     13          1           0        3.503452   -1.032536   -0.501915
     14          1           0        1.583116    0.493981    1.376211
     15          1           0        1.462297   -1.225548    0.985195
     16          1           0        1.254700    1.077452   -1.005395
     17          1           0        0.654599   -0.718357   -2.381351
     18          1           0       -0.477220    2.270901    0.210038
     19          1           0       -2.867366    2.384681    0.883563
     20          1           0       -4.293916    0.340841    0.778127
     21          1           0       -3.310855   -1.813538   -0.004646
     22          1           0       -0.906468   -1.915332   -0.675465
 ---------------------------------------------------------------------
                    Distance matrix (angstroms):
                    1          2          3          4          5
     1  C    0.000000
     2  C    1.526458   0.000000
     3  C    2.552697   1.532054   0.000000
     4  O    2.889360   2.373415   1.418220   0.000000
     5  C    3.894869   2.523775   1.518566   2.437411   0.000000
     6  C    4.696396   3.348043   2.537814   3.691127   1.401399
     7  C    5.994440   4.564382   3.824680   4.834156   2.431557
     8  C    6.563870   5.071410   4.330084   5.049912   2.812081
     9  C    6.020319   4.571083   3.821842   4.220283   2.430104
    10  C    4.728510   3.356320   2.534675   2.842981   1.401628
    11  H    1.103017   2.182142   2.832538   3.304079   4.222076
    12  H    1.101204   2.181287   3.509408   3.882238   4.700885
    13  H    1.099404   2.171033   2.801286   2.561860   4.219791
    14  H    2.176680   1.102453   2.146470   3.319328   2.702967
    15  H    2.173675   1.103450   2.142883   2.621643   2.738453
    16  H    2.770413   2.148248   1.110431   2.081030   2.140869
    17  H    3.772181   3.220858   1.947355   0.966152   2.580854
    18  H    4.557766   3.418810   2.737245   4.028793   2.160809
    19  H    6.742628   5.367345   4.696701   5.793714   3.419157
    20  H    7.629233   6.124675   5.422729   6.112788   3.904765
    21  H    6.783426   5.377020   4.693205   4.863951   3.417812
    22  H    4.603560   3.420502   2.718545   2.504943   2.151451
                    6          7          8          9         10
     6  C    0.000000
     7  C    1.396644   0.000000
     8  C    2.421051   1.398251   0.000000
     9  C    2.788635   2.416842   1.397709   0.000000
    10  C    2.414028   2.791915   2.422921   1.397151   0.000000
    11  H    4.802860   6.168315   6.925833   6.540420   5.271263
    12  H    5.430504   6.656001   7.204493   6.676486   5.454083
    13  H    5.235271   6.522142   6.944799   6.218998   4.852390
    14  H    3.069121   4.215948   4.910560   4.691954   3.694010
    15  H    3.737479   4.745256   4.967778   4.268465   3.109185
    16  H    2.646431   4.025046   4.802585   4.543177   3.383348
    17  H    3.734193   4.775223   4.942514   4.137930   2.878829
    18  H    1.094155   2.160841   3.411718   3.882770   3.405829
    19  H    2.160088   1.092878   2.163482   3.409044   3.884776
    20  H    3.412127   2.164271   1.092686   2.164421   3.413936
    21  H    3.881633   3.408811   2.162391   1.093008   2.159706
    22  H    3.398799   3.883691   3.416705   2.168722   1.091842
                   11         12         13         14         15
    11  H    0.000000
    12  H    1.780395   0.000000
    13  H    1.778557   1.785063   0.000000
    14  H    2.536463   2.530987   3.089547   0.000000
    15  H    3.096695   2.517750   2.532797   1.767561   0.000000
    16  H    2.595071   3.780625   3.124488   2.473933   3.051124
    17  H    4.029076   4.804029   3.427383   4.056006   3.499036
    18  H    4.428398   5.279412   5.221620   2.960133   4.072807
    19  H    6.802066   7.363658   7.360995   4.860477   5.638269
    20  H    7.996937   8.231991   8.020200   5.909370   5.969124
    21  H    7.396678   7.395916   6.876920   5.584117   4.910041
    22  H    5.281052   5.310431   4.500761   4.026437   2.973995
                   16         17         18         19         20
    16  H    0.000000
    17  H    2.340578   0.000000
    18  H    2.429227   4.114848   0.000000
    19  H    4.718945   5.717757   2.485836   0.000000
    20  H    5.874579   5.965903   4.314514   2.494683   0.000000
    21  H    5.495782   4.751103   4.975764   4.314006   2.494091
    22  H    3.706246   2.603791   4.300340   4.976525   4.321810
                   21         22
    21  H    0.000000
    22  H    2.498287   0.000000
 Stoichiometry    C9H12O
 Framework group  C1[X(C9H12O)]
 Deg. of freedom    60
 Full point group                 C1      NOp   1
 Largest Abelian subgroup         C1      NOp   1
 Largest concise Abelian subgroup C1      NOp   1
                         Standard orientation:                         
 ---------------------------------------------------------------------
 Center     Atomic      Atomic             Coordinates (Angstroms)
 Number     Number       Type             X           Y           Z
 ---------------------------------------------------------------------
      1          6           0        3.493492   -0.526142   -0.506296
      2          6           0        1.984971   -0.475105   -0.733970
      3          6           0        1.204695   -0.013058    0.500887
      4          8           0        1.680182    1.281098    0.833178
      5          6           0       -0.293616   -0.026460    0.254056
      6          6           0       -1.047465   -1.182780    0.496037
      7          6           0       -2.416866   -1.211076    0.222985
      8          6           0       -3.051518   -0.077002   -0.292960
      9          6           0       -2.308005    1.082017   -0.532661
     10          6           0       -0.937513    1.106459   -0.262136
     11          1           0        3.750953   -1.237062    0.296793
     12          1           0        4.023174   -0.843509   -1.418088
     13          1           0        3.871767    0.463088   -0.211302
     14          1           0        1.600787   -1.465374   -1.029218
     15          1           0        1.742907    0.214356   -1.560801
     16          1           0        1.423825   -0.724758    1.324612
     17          1           0        1.195267    1.586983    1.610830
     18          1           0       -0.555504   -2.069646    0.906667
     19          1           0       -2.992577   -2.119059    0.419209
     20          1           0       -4.123599   -0.095895   -0.503307
     21          1           0       -2.798405    1.972701   -0.933730
     22          1           0       -0.349097    2.008270   -0.442749
 ---------------------------------------------------------------------
 Rotational constants (GHZ):           3.0520313           0.7641778           0.6868429
 Standard basis: def2SVP (5D, 7F)
 There are   210 symmetry adapted cartesian basis functions of A   symmetry.
 There are   200 symmetry adapted basis functions of A   symmetry.
   200 basis functions,   334 primitive gaussians,   210 cartesian basis functions
    37 alpha electrons       37 beta electrons
       nuclear repulsion energy       506.0258860210 Hartrees.
 NAtoms=   22 NActive=   22 NUniq=   22 SFac= 1.00D+00 NAtFMM=   60 NAOKFM=F Big=F
 Integral buffers will be    131072 words long.
 Raffenetti 2 integral format.
 Two-electron integral symmetry is turned on.
 One-electron integrals computed using PRISM.
   1 Symmetry operations used in ECPInt.
 ECPInt:  NShTT=    4656 NPrTT=   16456 LenC2=    4550 LenP2D=   12530.
 LDataN:  DoStor=T MaxTD1= 4 Len=   56
 NBasis=   200 RedAO= T EigKep=  2.93D-04  NBF=   200
 NBsUse=   200 1.00D-06 EigRej= -1.00D+00 NBFU=   200
 ExpMin= 1.22D-01 ExpMax= 2.27D+03 ExpMxC= 3.41D+02 IAcc=3 IRadAn=         5 AccDes= 0.00D+00
 Harris functional with IExCor=  402 and IRadAn=       5 diagonalized for initial guess.
 HarFok:  IExCor=  402 AccDes= 0.00D+00 IRadAn=         5 IDoV= 1 UseB2=F ITyADJ=14
 ICtDFT=  3500011 ScaDFX=  1.000000  1.000000  1.000000  1.000000
 FoFCou: FMM=F IPFlag=           0 FMFlag=      100000 FMFlg1=           0
         NFxFlg=           0 DoJE=T BraDBF=F KetDBF=T FulRan=T
         wScrn=  0.000000 ICntrl=       500 IOpCl=  0 I1Cent=   200000004 NGrid=           0
         NMat0=    1 NMatS0=      1 NMatT0=    0 NMatD0=    1 NMtDS0=    0 NMtDT0=    0
 Petite list used in FoFCou.
 Requested convergence on RMS density matrix=1.00D-08 within 128 cycles.
 Requested convergence on MAX density matrix=1.00D-06.
 Requested convergence on             energy=1.00D-06.
 No special actions if energy rises.
 Integral accuracy reduced to 1.0D-05 until final iterations.
 Initial convergence to 1.0D-05 achieved.  Increase integral accuracy.
 SCF Done:  E(RB3LYP) =  -425.102513762     A.U. after   13 cycles
            NFock= 13  Conv=0.81D-08     -V/T= 2.0112

 **********************************************************************

            Population analysis using the SCF Density.

 **********************************************************************

 Orbital symmetries:
       Occupied  (A) (A) (A) (A) (A) (A) (A) (A) (A) (A) (A) (A)
                 (A) (A) (A) (A) (A) (A) (A) (A) (A) (A) (A) (A)
                 (A) (A) (A) (A) (A) (A) (A) (A) (A) (A) (A) (A)
                 (A)
       Virtual   (A) (A) (A) (A) (A) (A) (A) (A) (A) (A) (A) (A)
                 (A) (A) (A) (A) (A) (A) (A) (A) (A) (A) (A) (A)
                 (A) (A) (A) (A) (A) (A) (A) (A) (A) (A) (A) (A)
                 (A) (A) (A) (A) (A) (A) (A) (A) (A) (A) (A) (A)
                 (A) (A) (A) (A) (A) (A) (A) (A) (A) (A) (A) (A)
                 (A) (A) (A) (A) (A) (A) (A) (A) (A) (A) (A) (A)
                 (A) (A) (A) (A) (A) (A) (A) (A) (A) (A) (A) (A)
                 (A) (A) (A) (A) (A) (A) (A) (A) (A) (A) (A) (A)
                 (A) (A) (A) (A) (A) (A) (A) (A) (A) (A) (A) (A)
                 (A) (A) (A) (A) (A) (A) (A) (A) (A) (A) (A) (A)
                 (A) (A) (A) (A) (A) (A) (A) (A) (A) (A) (A) (A)
                 (A) (A) (A) (A) (A) (A) (A) (A) (A) (A) (A) (A)
                 (A) (A) (A) (A) (A) (A) (A) (A) (A) (A) (A) (A)
                 (A) (A) (A) (A) (A) (A) (A)
 The electronic state is 1-A.
 Alpha  occ. eigenvalues --  -19.13251 -10.23758 -10.19279 -10.19238 -10.19187
 Alpha  occ. eigenvalues --  -10.19144 -10.19095 -10.18809 -10.18186 -10.17284
 Alpha  occ. eigenvalues --   -1.01274  -0.84953  -0.77945  -0.74026  -0.73826
 Alpha  occ. eigenvalues --   -0.66539  -0.60291  -0.59555  -0.56976  -0.52976
 Alpha  occ. eigenvalues --   -0.50614  -0.46622  -0.44720  -0.43457  -0.42743
 Alpha  occ. eigenvalues --   -0.42128  -0.41684  -0.38183  -0.36909  -0.36216
 Alpha  occ. eigenvalues --   -0.34902  -0.34496  -0.33711  -0.31955  -0.28110
 Alpha  occ. eigenvalues --   -0.25704  -0.24750
 Alpha virt. eigenvalues --   -0.01266  -0.01063   0.05298   0.06669   0.08159
 Alpha virt. eigenvalues --    0.08879   0.10922   0.11191   0.12427   0.13499
 Alpha virt. eigenvalues --    0.14550   0.15007   0.15692   0.16165   0.17195
 Alpha virt. eigenvalues --    0.22065   0.23477   0.24256   0.25403   0.29023
 Alpha virt. eigenvalues --    0.30189   0.31032   0.32361   0.35718   0.40832
 Alpha virt. eigenvalues --    0.41663   0.42151   0.43688   0.43831   0.44868
 Alpha virt. eigenvalues --    0.46079   0.47761   0.48588   0.49139   0.49575
 Alpha virt. eigenvalues --    0.52927   0.54963   0.55866   0.56945   0.58092
 Alpha virt. eigenvalues --    0.61242   0.62213   0.62894   0.63494   0.65007
 Alpha virt. eigenvalues --    0.65248   0.66238   0.66662   0.67601   0.67831
 Alpha virt. eigenvalues --    0.68368   0.69337   0.70210   0.70857   0.71069
 Alpha virt. eigenvalues --    0.71893   0.73473   0.74279   0.74368   0.76543
 Alpha virt. eigenvalues --    0.78731   0.81366   0.83974   0.86671   0.92737
 Alpha virt. eigenvalues --    0.95141   0.96883   0.99776   1.03466   1.06495
 Alpha virt. eigenvalues --    1.09696   1.14620   1.19703   1.21335   1.24362
 Alpha virt. eigenvalues --    1.24992   1.25956   1.27294   1.28151   1.29715
 Alpha virt. eigenvalues --    1.30708   1.34455   1.36894   1.41591   1.46781
 Alpha virt. eigenvalues --    1.49877   1.52595   1.54267   1.57977   1.62779
 Alpha virt. eigenvalues --    1.66217   1.67890   1.69489   1.72705   1.72957
 Alpha virt. eigenvalues --    1.74310   1.74747   1.75665   1.75940   1.76574
 Alpha virt. eigenvalues --    1.77890   1.78366   1.79098   1.81633   1.82426
 Alpha virt. eigenvalues --    1.84600   1.87297   1.87591   1.88692   1.90532
 Alpha virt. eigenvalues --    1.92742   1.94638   1.96442   1.97517   1.98105
 Alpha virt. eigenvalues --    1.98455   2.01027   2.05496   2.08006   2.10745
 Alpha virt. eigenvalues --    2.13070   2.13685   2.14256   2.17115   2.21227
 Alpha virt. eigenvalues --    2.22862   2.28676   2.30063   2.31165   2.31995
 Alpha virt. eigenvalues --    2.33887   2.34671   2.35816   2.41161   2.42681
 Alpha virt. eigenvalues --    2.51495   2.53198   2.55502   2.57672   2.60243
 Alpha virt. eigenvalues --    2.61696   2.63006   2.64668   2.71873   2.72141
 Alpha virt. eigenvalues --    2.78636   2.83237   2.86157   2.86463   2.88076
 Alpha virt. eigenvalues --    2.89994   2.94912   2.97756   2.98819   3.00058
 Alpha virt. eigenvalues --    3.04971   3.09548   3.12244   3.15648   3.21967
 Alpha virt. eigenvalues --    3.40620   3.62322   3.77595
          Condensed to atoms (all electrons):
               1          2          3          4          5          6
     1  C    4.512895   0.413468  -0.035342  -0.003295   0.010553  -0.000071
     2  C    0.413468   4.700681   0.356985  -0.067038  -0.047083   0.000409
     3  C   -0.035342   0.356985   4.717603   0.325567   0.352248  -0.076586
     4  O   -0.003295  -0.067038   0.325567   7.763450  -0.059427   0.005093
     5  C    0.010553  -0.047083   0.352248  -0.059427   5.486312   0.228105
     6  C   -0.000071   0.000409  -0.076586   0.005093   0.228105   5.187799
     7  C    0.000019  -0.000526   0.011140  -0.000164   0.113495   0.259442
     8  C   -0.000000   0.000084  -0.000539  -0.000007  -0.167529   0.104226
     9  C    0.000005  -0.000231   0.012062   0.001371   0.096510  -0.144420
    10  C   -0.000377  -0.016365  -0.083822   0.002985   0.226732   0.058099
    11  H    0.377155  -0.022205  -0.006084  -0.001161   0.000390  -0.000046
    12  H    0.375695  -0.013538   0.007463   0.000099  -0.000451  -0.000022
    13  H    0.382169  -0.020452  -0.010650   0.017530   0.001001  -0.000036
    14  H   -0.022393   0.350424  -0.012844   0.004705  -0.000215   0.003897
    15  H   -0.025131   0.347379  -0.009356  -0.000246  -0.011777  -0.001781
    16  H   -0.016483  -0.021161   0.346258  -0.032013  -0.055027  -0.011072
    17  H    0.000208   0.012010  -0.038025   0.313853   0.010173   0.001473
    18  H   -0.000261   0.000074  -0.016808   0.000105  -0.082430   0.440145
    19  H   -0.000001   0.000004  -0.000301   0.000001   0.016936  -0.074338
    20  H    0.000000   0.000001   0.000033   0.000000  -0.001542   0.015200
    21  H   -0.000000   0.000002  -0.000330  -0.000010   0.017038  -0.001771
    22  H   -0.000372  -0.000862  -0.024793   0.025559  -0.088081   0.017437
               7          8          9         10         11         12
     1  C    0.000019  -0.000000   0.000005  -0.000377   0.377155   0.375695
     2  C   -0.000526   0.000084  -0.000231  -0.016365  -0.022205  -0.013538
     3  C    0.011140  -0.000539   0.012062  -0.083822  -0.006084   0.007463
     4  O   -0.000164  -0.000007   0.001371   0.002985  -0.001161   0.000099
     5  C    0.113495  -0.167529   0.096510   0.226732   0.000390  -0.000451
     6  C    0.259442   0.104226  -0.144420   0.058099  -0.000046  -0.000022
     7  C    5.076147   0.250844   0.102416  -0.140943   0.000002  -0.000000
     8  C    0.250844   5.131985   0.243234   0.106787  -0.000000   0.000000
     9  C    0.102416   0.243234   5.109842   0.239692  -0.000001  -0.000000
    10  C   -0.140943   0.106787   0.239692   5.203309   0.000039  -0.000015
    11  H    0.000002  -0.000000  -0.000001   0.000039   0.695916  -0.026843
    12  H   -0.000000   0.000000  -0.000000  -0.000015  -0.026843   0.685638
    13  H    0.000000   0.000000   0.000002   0.000090  -0.023678  -0.024013
    14  H   -0.000408  -0.000045   0.000096  -0.000930  -0.009010  -0.006239
    15  H    0.000094  -0.000065  -0.000368   0.008691   0.008838  -0.006733
    16  H    0.000570  -0.000047  -0.000223   0.015234   0.009404  -0.000081
    17  H   -0.000127  -0.000016  -0.000503  -0.000392  -0.000118   0.000039
    18  H   -0.072926   0.014876  -0.001551   0.016377   0.000012   0.000002
    19  H    0.439217  -0.078364   0.015508  -0.001915   0.000000   0.000000
    20  H   -0.073967   0.438521  -0.074040   0.014889   0.000000  -0.000000
    21  H    0.015443  -0.078281   0.441756  -0.076881   0.000000   0.000000
    22  H   -0.001948   0.014803  -0.067803   0.439439   0.000010  -0.000002
              13         14         15         16         17         18
     1  C    0.382169  -0.022393  -0.025131  -0.016483   0.000208  -0.000261
     2  C   -0.020452   0.350424   0.347379  -0.021161   0.012010   0.000074
     3  C   -0.010650  -0.012844  -0.009356   0.346258  -0.038025  -0.016808
     4  O    0.017530   0.004705  -0.000246  -0.032013   0.313853   0.000105
     5  C    0.001001  -0.000215  -0.011777  -0.055027   0.010173  -0.082430
     6  C   -0.000036   0.003897  -0.001781  -0.011072   0.001473   0.440145
     7  C    0.000000  -0.000408   0.000094   0.000570  -0.000127  -0.072926
     8  C    0.000000  -0.000045  -0.000065  -0.000047  -0.000016   0.014876
     9  C    0.000002   0.000096  -0.000368  -0.000223  -0.000503  -0.001551
    10  C    0.000090  -0.000930   0.008691   0.015234  -0.000392   0.016377
    11  H   -0.023678  -0.009010   0.008838   0.009404  -0.000118   0.000012
    12  H   -0.024013  -0.006239  -0.006733  -0.000081   0.000039   0.000002
    13  H    0.656220   0.008783  -0.008092  -0.000540  -0.001119   0.000006
    14  H    0.008783   0.721048  -0.026269  -0.005891  -0.000640   0.001524
    15  H   -0.008092  -0.026269   0.714408   0.011907  -0.000586   0.000077
    16  H   -0.000540  -0.005891   0.011907   0.784324  -0.008955   0.009101
    17  H   -0.001119  -0.000640  -0.000586  -0.008955   0.550320   0.000039
    18  H    0.000006   0.001524   0.000077   0.009101   0.000039   0.735601
    19  H   -0.000000   0.000005   0.000002   0.000011   0.000000  -0.013685
    20  H    0.000000  -0.000001  -0.000001  -0.000001  -0.000000  -0.000316
    21  H   -0.000000   0.000002   0.000010   0.000009   0.000020   0.000038
    22  H    0.000046   0.000105   0.002501   0.001695  -0.000585  -0.000200
              19         20         21         22
     1  C   -0.000001   0.000000  -0.000000  -0.000372
     2  C    0.000004   0.000001   0.000002  -0.000862
     3  C   -0.000301   0.000033  -0.000330  -0.024793
     4  O    0.000001   0.000000  -0.000010   0.025559
     5  C    0.016936  -0.001542   0.017038  -0.088081
     6  C   -0.074338   0.015200  -0.001771   0.017437
     7  C    0.439217  -0.073967   0.015443  -0.001948
     8  C   -0.078364   0.438521  -0.078281   0.014803
     9  C    0.015508  -0.074040   0.441756  -0.067803
    10  C   -0.001915   0.014889  -0.076881   0.439439
    11  H    0.000000   0.000000   0.000000   0.000010
    12  H    0.000000  -0.000000   0.000000  -0.000002
    13  H   -0.000000   0.000000  -0.000000   0.000046
    14  H    0.000005  -0.000001   0.000002   0.000105
    15  H    0.000002  -0.000001   0.000010   0.002501
    16  H    0.000011  -0.000001   0.000009   0.001695
    17  H    0.000000  -0.000000   0.000020  -0.000585
    18  H   -0.013685  -0.000316   0.000038  -0.000200
    19  H    0.729172  -0.013474  -0.000322   0.000036
    20  H   -0.013474   0.725316  -0.013576  -0.000275
    21  H   -0.000322  -0.013576   0.727301  -0.012966
    22  H    0.000036  -0.000275  -0.012966   0.718726
 Mulliken charges:
               1
     1  C    0.031560
     2  C    0.027939
     3  C    0.186123
     4  O   -0.296959
     5  C   -0.045932
     6  C   -0.011180
     7  C    0.022179
     8  C    0.019532
     9  C    0.026649
    10  C   -0.010723
    11  H   -0.002620
    12  H    0.009001
    13  H    0.022732
    14  H   -0.005704
    15  H   -0.003503
    16  H   -0.027021
    17  H    0.162932
    18  H   -0.029798
    19  H   -0.018493
    20  H   -0.016765
    21  H   -0.017479
    22  H   -0.022469
 Sum of Mulliken charges =  -0.00000
 Mulliken charges with hydrogens summed into heavy atoms:
               1
     1  C    0.060673
     2  C    0.018733
     3  C    0.159102
     4  O   -0.134028
     5  C   -0.045932
     6  C   -0.040978
     7  C    0.003686
     8  C    0.002767
     9  C    0.009170
    10  C   -0.033193
 Electronic spatial extent (au):  <R**2>=           1751.1730
 Charge=              0.0000 electrons
 Dipole moment (field-independent basis, Debye):
    X=             -0.8379    Y=             -0.5046    Z=              0.7216  Tot=              1.2155
 Quadrupole moment (field-independent basis, Debye-Ang):
   XX=            -61.1270   YY=            -58.2633   ZZ=            -60.0726
   XY=             -1.8615   XZ=              0.9145   YZ=             -0.3184
 Traceless Quadrupole moment (field-independent basis, Debye-Ang):
   XX=             -1.3061   YY=              1.5577   ZZ=             -0.2517
   XY=             -1.8615   XZ=              0.9145   YZ=             -0.3184
 Octapole moment (field-independent basis, Debye-Ang**2):
  XXX=            -14.2390  YYY=              6.5116  ZZZ=             10.4397  XYY=             -3.4554
  XXY=             -4.5486  XXZ=             -5.7296  XZZ=             10.9539  YZZ=              7.3170
  YYZ=              5.1177  XYZ=              3.7337
 Hexadecapole moment (field-independent basis, Debye-Ang**3):
 XXXX=          -1761.0737 YYYY=           -382.4254 ZZZZ=           -190.1482 XXXY=              8.4861
 XXXZ=             15.7320 YYYX=             10.5849 YYYZ=              3.0440 ZZZX=             10.8516
 ZZZY=             17.0604 XXYY=           -360.2598 XXZZ=           -339.7196 YYZZ=            -90.3444
 XXYZ=             -9.2641 YYXZ=              6.2657 ZZXY=              4.4339
 N-N= 5.060258860210D+02 E-N=-1.998026796692D+03  KE= 4.203913256993D+02
 ******************************Gaussian NBO Version 3.1******************************
             N A T U R A L   A T O M I C   O R B I T A L   A N D
          N A T U R A L   B O N D   O R B I T A L   A N A L Y S I S
 ******************************Gaussian NBO Version 3.1******************************
       /RESON  / : Allow strongly delocalized NBO set

 Analyzing the SCF density

 Job title: 15                                                              

 Storage needed:    121674 in NPA,    161098 in NBO ( 939521456 available)
 GSVD:  LWork=       24520 too small for GESVD, short by        5666 words or        5666 for optimal perf.


 NATURAL POPULATIONS:  Natural atomic orbital occupancies 
                                                          
   NAO  Atom  No  lang   Type(AO)    Occupancy      Energy
 ----------------------------------------------------------
     1    C    1  S      Cor( 1S)     1.99925     -10.05585
     2    C    1  S      Val( 2S)     1.08804      -0.22167
     3    C    1  S      Ryd( 3S)     0.00049       0.87924
     4    C    1  px     Val( 2p)     1.08743      -0.05735
     5    C    1  px     Ryd( 3p)     0.00150       0.52328
     6    C    1  py     Val( 2p)     1.22688      -0.06407
     7    C    1  py     Ryd( 3p)     0.00153       0.60623
     8    C    1  pz     Val( 2p)     1.21583      -0.06468
     9    C    1  pz     Ryd( 3p)     0.00296       0.64086
    10    C    1  dxy    Ryd( 3d)     0.00048       2.19846
    11    C    1  dxz    Ryd( 3d)     0.00052       2.24394
    12    C    1  dyz    Ryd( 3d)     0.00056       2.37295
    13    C    1  dx2y2  Ryd( 3d)     0.00059       2.32884
    14    C    1  dz2    Ryd( 3d)     0.00039       2.26669

    15    C    2  S      Cor( 1S)     1.99910     -10.05901
    16    C    2  S      Val( 2S)     1.02106      -0.20651
    17    C    2  S      Ryd( 3S)     0.00186       0.92045
    18    C    2  px     Val( 2p)     1.06632      -0.06818
    19    C    2  px     Ryd( 3p)     0.00233       0.65429
    20    C    2  py     Val( 2p)     1.20953      -0.06951
    21    C    2  py     Ryd( 3p)     0.00398       0.75220
    22    C    2  pz     Val( 2p)     1.12274      -0.06916
    23    C    2  pz     Ryd( 3p)     0.00140       0.56521
    24    C    2  dxy    Ryd( 3d)     0.00059       2.19976
    25    C    2  dxz    Ryd( 3d)     0.00069       2.17977
    26    C    2  dyz    Ryd( 3d)     0.00063       2.34684
    27    C    2  dx2y2  Ryd( 3d)     0.00071       2.33227
    28    C    2  dz2    Ryd( 3d)     0.00060       2.22039

    29    C    3  S      Cor( 1S)     1.99887     -10.12087
    30    C    3  S      Val( 2S)     0.90595      -0.17466
    31    C    3  S      Ryd( 3S)     0.00302       0.81773
    32    C    3  px     Val( 2p)     1.01181      -0.06750
    33    C    3  px     Ryd( 3p)     0.00492       0.68723
    34    C    3  py     Val( 2p)     0.81706      -0.06203
    35    C    3  py     Ryd( 3p)     0.00721       0.81305
    36    C    3  pz     Val( 2p)     1.10984      -0.08509
    37    C    3  pz     Ryd( 3p)     0.00234       0.68616
    38    C    3  dxy    Ryd( 3d)     0.00143       2.15752
    39    C    3  dxz    Ryd( 3d)     0.00090       2.12585
    40    C    3  dyz    Ryd( 3d)     0.00181       2.32604
    41    C    3  dx2y2  Ryd( 3d)     0.00203       2.29084
    42    C    3  dz2    Ryd( 3d)     0.00111       2.18169

    43    O    4  S      Cor( 1S)     1.99975     -18.94206
    44    O    4  S      Val( 2S)     1.66897      -0.85368
    45    O    4  S      Ryd( 3S)     0.00142       1.39944
    46    O    4  px     Val( 2p)     1.82929      -0.29516
    47    O    4  px     Ryd( 3p)     0.00164       1.16702
    48    O    4  py     Val( 2p)     1.56725      -0.28994
    49    O    4  py     Ryd( 3p)     0.00149       1.12173
    50    O    4  pz     Val( 2p)     1.67637      -0.27984
    51    O    4  pz     Ryd( 3p)     0.00241       1.21559
    52    O    4  dxy    Ryd( 3d)     0.00089       2.91829
    53    O    4  dxz    Ryd( 3d)     0.00097       3.10963
    54    O    4  dyz    Ryd( 3d)     0.00061       2.96494
    55    O    4  dx2y2  Ryd( 3d)     0.00091       2.92664
    56    O    4  dz2    Ryd( 3d)     0.00073       2.96674

    57    C    5  S      Cor( 1S)     1.99881     -10.05560
    58    C    5  S      Val( 2S)     0.86833      -0.10803
    59    C    5  S      Ryd( 3S)     0.00236       0.64094
    60    C    5  px     Val( 2p)     1.08318      -0.06262
    61    C    5  px     Ryd( 3p)     0.00550       1.10156
    62    C    5  py     Val( 2p)     1.09533      -0.06110
    63    C    5  py     Ryd( 3p)     0.00405       0.88718
    64    C    5  pz     Val( 2p)     1.00947      -0.09376
    65    C    5  pz     Ryd( 3p)     0.00388       0.70770
    66    C    5  dxy    Ryd( 3d)     0.00070       2.40746
    67    C    5  dxz    Ryd( 3d)     0.00066       2.01841
    68    C    5  dyz    Ryd( 3d)     0.00057       2.07371
    69    C    5  dx2y2  Ryd( 3d)     0.00083       2.35605
    70    C    5  dz2    Ryd( 3d)     0.00048       2.11370

    71    C    6  S      Cor( 1S)     1.99886     -10.05668
    72    C    6  S      Val( 2S)     0.93109      -0.12912
    73    C    6  S      Ryd( 3S)     0.00156       0.57932
    74    C    6  px     Val( 2p)     1.09935      -0.04799
    75    C    6  px     Ryd( 3p)     0.00406       0.78247
    76    C    6  py     Val( 2p)     1.14157      -0.05742
    77    C    6  py     Ryd( 3p)     0.00511       0.87731
    78    C    6  pz     Val( 2p)     1.03331      -0.09898
    79    C    6  pz     Ryd( 3p)     0.00153       0.63291
    80    C    6  dxy    Ryd( 3d)     0.00071       2.42415
    81    C    6  dxz    Ryd( 3d)     0.00054       2.03102
    82    C    6  dyz    Ryd( 3d)     0.00045       2.08848
    83    C    6  dx2y2  Ryd( 3d)     0.00065       2.40621
    84    C    6  dz2    Ryd( 3d)     0.00037       2.12479

    85    C    7  S      Cor( 1S)     1.99893     -10.06125
    86    C    7  S      Val( 2S)     0.94244      -0.13734
    87    C    7  S      Ryd( 3S)     0.00119       0.56983
    88    C    7  px     Val( 2p)     1.10012      -0.04413
    89    C    7  px     Ryd( 3p)     0.00450       0.74140
    90    C    7  py     Val( 2p)     1.14724      -0.05868
    91    C    7  py     Ryd( 3p)     0.00535       0.89737
    92    C    7  pz     Val( 2p)     1.00947      -0.09525
    93    C    7  pz     Ryd( 3p)     0.00142       0.58142
    94    C    7  dxy    Ryd( 3d)     0.00074       2.42648
    95    C    7  dxz    Ryd( 3d)     0.00053       2.03942
    96    C    7  dyz    Ryd( 3d)     0.00042       2.06016
    97    C    7  dx2y2  Ryd( 3d)     0.00066       2.37728
    98    C    7  dz2    Ryd( 3d)     0.00044       2.12691

    99    C    8  S      Cor( 1S)     1.99893     -10.06007
   100    C    8  S      Val( 2S)     0.94544      -0.13847
   101    C    8  S      Ryd( 3S)     0.00125       0.56296
   102    C    8  px     Val( 2p)     1.18429      -0.05745
   103    C    8  px     Ryd( 3p)     0.00580       1.00202
   104    C    8  py     Val( 2p)     1.06448      -0.04471
   105    C    8  py     Ryd( 3p)     0.00371       0.63097
   106    C    8  pz     Val( 2p)     1.01705      -0.09514
   107    C    8  pz     Ryd( 3p)     0.00146       0.58349
   108    C    8  dxy    Ryd( 3d)     0.00066       2.36486
   109    C    8  dxz    Ryd( 3d)     0.00040       2.01291
   110    C    8  dyz    Ryd( 3d)     0.00053       2.08130
   111    C    8  dx2y2  Ryd( 3d)     0.00075       2.44137
   112    C    8  dz2    Ryd( 3d)     0.00043       2.12326

   113    C    9  S      Cor( 1S)     1.99893     -10.06026
   114    C    9  S      Val( 2S)     0.94251      -0.13606
   115    C    9  S      Ryd( 3S)     0.00121       0.57487
   116    C    9  px     Val( 2p)     1.09178      -0.04144
   117    C    9  px     Ryd( 3p)     0.00435       0.71570
   118    C    9  py     Val( 2p)     1.14370      -0.05673
   119    C    9  py     Ryd( 3p)     0.00530       0.88975
   120    C    9  pz     Val( 2p)     1.02001      -0.09626
   121    C    9  pz     Ryd( 3p)     0.00161       0.62102
   122    C    9  dxy    Ryd( 3d)     0.00072       2.42414
   123    C    9  dxz    Ryd( 3d)     0.00055       2.03067
   124    C    9  dyz    Ryd( 3d)     0.00046       2.07028
   125    C    9  dx2y2  Ryd( 3d)     0.00069       2.38760
   126    C    9  dz2    Ryd( 3d)     0.00038       2.12346

   127    C   10  S      Cor( 1S)     1.99887     -10.05301
   128    C   10  S      Val( 2S)     0.93374      -0.12636
   129    C   10  S      Ryd( 3S)     0.00169       0.57716
   130    C   10  px     Val( 2p)     1.11025      -0.04646
   131    C   10  px     Ryd( 3p)     0.00562       0.83636
   132    C   10  py     Val( 2p)     1.15631      -0.05600
   133    C   10  py     Ryd( 3p)     0.00520       0.88652
   134    C   10  pz     Val( 2p)     1.00922      -0.09431
   135    C   10  pz     Ryd( 3p)     0.00137       0.59218
   136    C   10  dxy    Ryd( 3d)     0.00074       2.44119
   137    C   10  dxz    Ryd( 3d)     0.00050       2.03973
   138    C   10  dyz    Ryd( 3d)     0.00041       2.07701
   139    C   10  dx2y2  Ryd( 3d)     0.00064       2.40213
   140    C   10  dz2    Ryd( 3d)     0.00044       2.14061

   141    H   11  S      Val( 1S)     0.79273       0.07168
   142    H   11  S      Ryd( 2S)     0.00177       0.37077
   143    H   11  px     Ryd( 2p)     0.00018       1.77761
   144    H   11  py     Ryd( 2p)     0.00041       2.03183
   145    H   11  pz     Ryd( 2p)     0.00046       2.10546

   146    H   12  S      Val( 1S)     0.78230       0.07918
   147    H   12  S      Ryd( 2S)     0.00133       0.35734
   148    H   12  px     Ryd( 2p)     0.00027       1.89398
   149    H   12  py     Ryd( 2p)     0.00024       1.85236
   150    H   12  pz     Ryd( 2p)     0.00052       2.18332

   151    H   13  S      Val( 1S)     0.77268       0.09185
   152    H   13  S      Ryd( 2S)     0.00254       0.37955
   153    H   13  px     Ryd( 2p)     0.00020       1.83154
   154    H   13  py     Ryd( 2p)     0.00062       2.27512
   155    H   13  pz     Ryd( 2p)     0.00025       1.84631

   156    H   14  S      Val( 1S)     0.77750       0.07813
   157    H   14  S      Ryd( 2S)     0.00203       0.38987
   158    H   14  px     Ryd( 2p)     0.00020       1.90353
   159    H   14  py     Ryd( 2p)     0.00060       2.29051
   160    H   14  pz     Ryd( 2p)     0.00023       1.82154

   161    H   15  S      Val( 1S)     0.77609       0.08297
   162    H   15  S      Ryd( 2S)     0.00329       0.39189
   163    H   15  px     Ryd( 2p)     0.00015       1.87483
   164    H   15  py     Ryd( 2p)     0.00040       2.05755
   165    H   15  pz     Ryd( 2p)     0.00046       2.15460

   166    H   16  S      Val( 1S)     0.80653       0.06128
   167    H   16  S      Ryd( 2S)     0.00334       0.37506
   168    H   16  px     Ryd( 2p)     0.00022       1.92073
   169    H   16  py     Ryd( 2p)     0.00027       2.10335
   170    H   16  pz     Ryd( 2p)     0.00053       2.11441

   171    H   17  S      Val( 1S)     0.53441       0.10313
   172    H   17  S      Ryd( 2S)     0.00179       0.43071
   173    H   17  px     Ryd( 2p)     0.00157       1.88373
   174    H   17  py     Ryd( 2p)     0.00133       1.84387
   175    H   17  pz     Ryd( 2p)     0.00189       2.19314

   176    H   18  S      Val( 1S)     0.77748       0.07299
   177    H   18  S      Ryd( 2S)     0.00197       0.33923
   178    H   18  px     Ryd( 2p)     0.00022       2.07065
   179    H   18  py     Ryd( 2p)     0.00058       2.20913
   180    H   18  pz     Ryd( 2p)     0.00028       1.76226

   181    H   19  S      Val( 1S)     0.77506       0.07866
   182    H   19  S      Ryd( 2S)     0.00165       0.32251
   183    H   19  px     Ryd( 2p)     0.00030       2.07405
   184    H   19  py     Ryd( 2p)     0.00059       2.22067
   185    H   19  pz     Ryd( 2p)     0.00019       1.70933

   186    H   20  S      Val( 1S)     0.77541       0.07990
   187    H   20  S      Ryd( 2S)     0.00161       0.32292
   188    H   20  px     Ryd( 2p)     0.00079       2.35298
   189    H   20  py     Ryd( 2p)     0.00009       1.93943
   190    H   20  pz     Ryd( 2p)     0.00020       1.71016

   191    H   21  S      Val( 1S)     0.77518       0.08014
   192    H   21  S      Ryd( 2S)     0.00165       0.32410
   193    H   21  px     Ryd( 2p)     0.00024       2.04557
   194    H   21  py     Ryd( 2p)     0.00058       2.21335
   195    H   21  pz     Ryd( 2p)     0.00026       1.75106

   196    H   22  S      Val( 1S)     0.76346       0.08908
   197    H   22  S      Ryd( 2S)     0.00369       0.34888
   198    H   22  px     Ryd( 2p)     0.00034       2.12258
   199    H   22  py     Ryd( 2p)     0.00057       2.23330
   200    H   22  pz     Ryd( 2p)     0.00019       1.72470

 WARNING:  1 low occupancy (<1.9990e) core orbital  found on  C    3
           1 low occupancy (<1.9990e) core orbital  found on  C    5
           1 low occupancy (<1.9990e) core orbital  found on  C    6
           1 low occupancy (<1.9990e) core orbital  found on  C    7
           1 low occupancy (<1.9990e) core orbital  found on  C    8
           1 low occupancy (<1.9990e) core orbital  found on  C    9
           1 low occupancy (<1.9990e) core orbital  found on  C   10


 Summary of Natural Population Analysis:                  
                                                          
                                       Natural Population 
                Natural  -----------------------------------------------
    Atom  No    Charge         Core      Valence    Rydberg      Total
 -----------------------------------------------------------------------
      C    1   -0.62645      1.99925     4.61818    0.00901     6.62645
      C    2   -0.43153      1.99910     4.41965    0.01278     6.43153
      C    3    0.13171      1.99887     3.84466    0.02477     5.86829
      O    4   -0.75270      1.99975     6.74188    0.01108     8.75270
      C    5   -0.07413      1.99881     4.05631    0.01901     6.07413
      C    6   -0.21917      1.99886     4.20532    0.01498     6.21917
      C    7   -0.21345      1.99893     4.19927    0.01525     6.21345
      C    8   -0.22518      1.99893     4.21127    0.01497     6.22518
      C    9   -0.21219      1.99893     4.19800    0.01526     6.21219
      C   10   -0.22501      1.99887     4.20952    0.01662     6.22501
      H   11    0.20445      0.00000     0.79273    0.00281     0.79555
      H   12    0.21534      0.00000     0.78230    0.00235     0.78466
      H   13    0.22371      0.00000     0.77268    0.00361     0.77629
      H   14    0.21943      0.00000     0.77750    0.00307     0.78057
      H   15    0.21961      0.00000     0.77609    0.00430     0.78039
      H   16    0.18911      0.00000     0.80653    0.00436     0.81089
      H   17    0.45901      0.00000     0.53441    0.00657     0.54099
      H   18    0.21948      0.00000     0.77748    0.00305     0.78052
      H   19    0.22221      0.00000     0.77506    0.00273     0.77779
      H   20    0.22190      0.00000     0.77541    0.00269     0.77810
      H   21    0.22209      0.00000     0.77518    0.00273     0.77791
      H   22    0.23175      0.00000     0.76346    0.00478     0.76825
 =======================================================================
   * Total *   -0.00000     19.99029    53.81292    0.19679    74.00000

                                 Natural Population      
 --------------------------------------------------------
   Core                      19.99029 ( 99.9515% of  20)
   Valence                   53.81292 ( 99.6535% of  54)
   Natural Minimal Basis     73.80321 ( 99.7341% of  74)
   Natural Rydberg Basis      0.19679 (  0.2659% of  74)
 --------------------------------------------------------

    Atom  No          Natural Electron Configuration
 ----------------------------------------------------------------------------
      C    1      [core]2S( 1.09)2p( 3.53)3p( 0.01)
      C    2      [core]2S( 1.02)2p( 3.40)3p( 0.01)
      C    3      [core]2S( 0.91)2p( 2.94)3p( 0.01)3d( 0.01)
      O    4      [core]2S( 1.67)2p( 5.07)3p( 0.01)
      C    5      [core]2S( 0.87)2p( 3.19)3p( 0.01)
      C    6      [core]2S( 0.93)2p( 3.27)3p( 0.01)
      C    7      [core]2S( 0.94)2p( 3.26)3p( 0.01)
      C    8      [core]2S( 0.95)2p( 3.27)3p( 0.01)
      C    9      [core]2S( 0.94)2p( 3.26)3p( 0.01)
      C   10      [core]2S( 0.93)2p( 3.28)3p( 0.01)
      H   11            1S( 0.79)
      H   12            1S( 0.78)
      H   13            1S( 0.77)
      H   14            1S( 0.78)
      H   15            1S( 0.78)
      H   16            1S( 0.81)
      H   17            1S( 0.53)
      H   18            1S( 0.78)
      H   19            1S( 0.78)
      H   20            1S( 0.78)
      H   21            1S( 0.78)
      H   22            1S( 0.76)


 NATURAL BOND ORBITAL ANALYSIS:

                       Occupancies       Lewis Structure    Low   High
           Occ.    -------------------  -----------------   occ   occ
  Cycle   Thresh.   Lewis   Non-Lewis     CR  BD  3C  LP    (L)   (NL)   Dev
 =============================================================================
   1(1)    1.90    70.46531   3.53469     10  22   0   5     3      3    0.44
   2(2)    1.90    70.46531   3.53469     10  22   0   5     3      3    0.44
   3(1)    1.80    70.46531   3.53469     10  22   0   5     3      3    0.44
   4(2)    1.80    70.46531   3.53469     10  22   0   5     3      3    0.44
   5(1)    1.70    70.46531   3.53469     10  22   0   5     3      3    0.44
   6(2)    1.70    70.46531   3.53469     10  22   0   5     3      3    0.44
   7(1)    1.60    72.44229   1.55771     10  25   0   2     0      3    0.43
   8(2)    1.60    71.79394   2.20606     10  24   0   3     1      3    0.43
   9(3)    1.60    72.44229   1.55771     10  25   0   2     0      3    0.43
  10(4)    1.60    71.79394   2.20606     10  24   0   3     1      3    0.43
  11(5)    1.60    72.44229   1.55771     10  25   0   2     0      3    0.43
  12(6)    1.60    71.79394   2.20606     10  24   0   3     1      3    0.43
  13(7)    1.60    72.44229   1.55771     10  25   0   2     0      3    0.43
  14(8)    1.60    71.79394   2.20606     10  24   0   3     1      3    0.43
  15(9)    1.60    72.44229   1.55771     10  25   0   2     0      3    0.43
  16(1)    1.50    72.44229   1.55771     10  25   0   2     0      3    0.43
  17(2)    1.50    71.79394   2.20606     10  24   0   3     1      3    0.43
  18(3)    1.50    72.44229   1.55771     10  25   0   2     0      3    0.43
  19(4)    1.50    71.79394   2.20606     10  24   0   3     1      3    0.43
  20(5)    1.50    72.44229   1.55771     10  25   0   2     0      3    0.43
  21(6)    1.50    71.79394   2.20606     10  24   0   3     1      3    0.43
  22(7)    1.50    72.44229   1.55771     10  25   0   2     0      3    0.43
  23(8)    1.50    71.79394   2.20606     10  24   0   3     1      3    0.43
  24(9)    1.50    72.44229   1.55771     10  25   0   2     0      3    0.43
  25(1)    1.60    72.44229   1.55771     10  25   0   2     0      3    0.43
 -----------------------------------------------------------------------------

 Structure accepted: RESONANCE keyword permits strongly delocalized structure

 WARNING:  1 low occupancy (<1.9990e) core orbital  found on  C    3
           1 low occupancy (<1.9990e) core orbital  found on  C    5
           1 low occupancy (<1.9990e) core orbital  found on  C    6
           1 low occupancy (<1.9990e) core orbital  found on  C    7
           1 low occupancy (<1.9990e) core orbital  found on  C    8
           1 low occupancy (<1.9990e) core orbital  found on  C    9
           1 low occupancy (<1.9990e) core orbital  found on  C   10

 --------------------------------------------------------
   Core                     19.99032 ( 99.952% of  20)
   Valence Lewis            52.45197 ( 97.133% of  54)
  ==================       ============================
   Total Lewis              72.44229 ( 97.895% of  74)
  -----------------------------------------------------
   Valence non-Lewis         1.41361 (  1.910% of  74)
   Rydberg non-Lewis         0.14410 (  0.195% of  74)
  ==================       ============================
   Total non-Lewis           1.55771 (  2.105% of  74)
 --------------------------------------------------------


       (Occupancy)   Bond orbital/ Coefficients/ Hybrids
 ---------------------------------------------------------------------------------
     1. (1.98612) BD ( 1) C   1 - C   2  
                ( 49.32%)   0.7023* C   1 s( 29.63%)p 2.37( 70.33%)d 0.00(  0.04%)
                                           -0.0004 -0.5443 -0.0046  0.8285  0.0008
                                           -0.0224  0.0046  0.1265  0.0155  0.0008
                                           -0.0049  0.0001 -0.0174  0.0095
                ( 50.68%)   0.7119* C   2 s( 28.32%)p 2.53( 71.64%)d 0.00(  0.04%)
                                           -0.0001 -0.5320 -0.0150 -0.8366 -0.0069
                                            0.0312  0.0075 -0.1232  0.0163  0.0013
                                           -0.0067 -0.0003 -0.0169  0.0091
     2. (1.98885) BD ( 1) C   1 - H  11  
                ( 60.38%)   0.7770* C   1 s( 23.09%)p 3.33( 76.86%)d 0.00(  0.04%)
                                            0.0000  0.4806 -0.0036  0.2029  0.0170
                                           -0.5663  0.0011  0.6375 -0.0043 -0.0051
                                            0.0052 -0.0169 -0.0071  0.0064
                ( 39.62%)   0.6295* H  11 s( 99.92%)p 0.00(  0.08%)
                                            0.9996 -0.0019 -0.0084  0.0177 -0.0198
     3. (1.98690) BD ( 1) C   1 - H  12  
                ( 60.76%)   0.7795* C   1 s( 23.48%)p 3.26( 76.48%)d 0.00(  0.04%)
                                            0.0000  0.4846  0.0032  0.4216  0.0077
                                           -0.2522  0.0026 -0.7233  0.0101 -0.0050
                                           -0.0137  0.0087  0.0017  0.0113
                ( 39.24%)   0.6264* H  12 s( 99.92%)p 0.00(  0.08%)
                                            0.9996 -0.0006 -0.0144  0.0077  0.0228
     4. (1.98811) BD ( 1) C   1 - H  13  
                ( 61.37%)   0.7834* C   1 s( 23.76%)p 3.21( 76.20%)d 0.00(  0.04%)
                                            0.0000  0.4874 -0.0032  0.3059  0.0129
                                            0.7840 -0.0056  0.2315 -0.0014  0.0106
                                            0.0029  0.0085 -0.0126 -0.0074
                ( 38.63%)   0.6215* H  13 s( 99.92%)p 0.00(  0.08%)
                                            0.9996 -0.0028 -0.0093 -0.0258 -0.0081
     5. (1.96486) BD ( 1) C   2 - C   3  
                ( 49.41%)   0.7029* C   2 s( 27.58%)p 2.62( 72.38%)d 0.00(  0.05%)
                                            0.0005  0.5251  0.0030 -0.4261  0.0027
                                            0.2540 -0.0000  0.6911  0.0025 -0.0056
                                           -0.0150  0.0094  0.0027  0.0109
                ( 50.59%)   0.7112* C   3 s( 28.33%)p 2.53( 71.63%)d 0.00(  0.04%)
                                            0.0001  0.5322  0.0040  0.4389  0.0024
                                           -0.2427  0.0035 -0.6816  0.0073 -0.0049
                                           -0.0146  0.0076  0.0038  0.0114
     6. (1.97419) BD ( 1) C   2 - H  14  
                ( 60.99%)   0.7810* C   2 s( 22.03%)p 3.54( 77.93%)d 0.00(  0.05%)
                                            0.0001 -0.4693  0.0066  0.2922 -0.0040
                                            0.7964 -0.0073  0.2437  0.0148 -0.0122
                                           -0.0031 -0.0074  0.0127  0.0088
                ( 39.01%)   0.6246* H  14 s( 99.92%)p 0.00(  0.08%)
                                           -0.9996  0.0022 -0.0103 -0.0252 -0.0097
     7. (1.97541) BD ( 1) C   2 - H  15  
                ( 61.23%)   0.7825* C   2 s( 22.06%)p 3.53( 77.89%)d 0.00(  0.04%)
                                           -0.0002  0.4697 -0.0071 -0.1798  0.0031
                                            0.5472 -0.0142 -0.6685 -0.0060 -0.0051
                                            0.0066 -0.0168 -0.0069  0.0065
                ( 38.77%)   0.6227* H  15 s( 99.92%)p 0.00(  0.08%)
                                            0.9996 -0.0048  0.0067 -0.0175  0.0219
     8. (1.99140) BD ( 1) C   3 - O   4  
                ( 32.13%)   0.5668* C   3 s( 19.64%)p 4.08( 80.07%)d 0.01(  0.28%)
                                           -0.0001  0.4421  0.0321  0.2826  0.0251
                                            0.8142  0.0263  0.2372  0.0183  0.0254
                                            0.0073  0.0223 -0.0342 -0.0211
                ( 67.87%)   0.8239* O   4 s( 33.70%)p 1.97( 66.24%)d 0.00(  0.07%)
                                           -0.0001  0.5805 -0.0005 -0.2758  0.0047
                                           -0.7474 -0.0003 -0.1663 -0.0014  0.0197
                                           -0.0021  0.0021 -0.0117 -0.0118
     9. (1.97026) BD ( 1) C   3 - C   5  
                ( 48.69%)   0.6978* C   3 s( 29.45%)p 2.39( 70.50%)d 0.00(  0.06%)
                                           -0.0004 -0.5426  0.0005  0.8302 -0.0058
                                           -0.0289  0.0030  0.1211 -0.0166  0.0013
                                           -0.0058 -0.0003 -0.0205  0.0097
                ( 51.31%)   0.7163* C   5 s( 31.30%)p 2.19( 68.66%)d 0.00(  0.04%)
                                           -0.0002 -0.5594  0.0099 -0.8146  0.0245
                                           -0.0146 -0.0035 -0.1484 -0.0105 -0.0010
                                           -0.0060  0.0012 -0.0152  0.0103
    10. (1.97360) BD ( 1) C   3 - H  16  
                ( 60.22%)   0.7760* C   3 s( 22.58%)p 3.43( 77.37%)d 0.00(  0.05%)
                                           -0.0003  0.4749 -0.0172  0.1926  0.0049
                                           -0.5224  0.0188  0.6807 -0.0014 -0.0060
                                            0.0041 -0.0188 -0.0068  0.0078
                ( 39.78%)   0.6307* H  16 s( 99.92%)p 0.00(  0.08%)
                                            0.9995 -0.0073 -0.0063  0.0173 -0.0226
    11. (1.98848) BD ( 1) O   4 - H  17  
                ( 73.29%)   0.8561* O   4 s( 19.79%)p 4.05( 80.13%)d 0.00(  0.08%)
                                            0.0002  0.4444  0.0191 -0.4086 -0.0033
                                            0.3349  0.0289  0.7216  0.0255 -0.0033
                                           -0.0237  0.0031  0.0095  0.0124
                ( 26.71%)   0.5168* H  17 s( 99.61%)p 0.00(  0.39%)
                                            0.9980 -0.0043  0.0285 -0.0252 -0.0497
    12. (1.97009) BD ( 1) C   5 - C   6  
                ( 50.83%)   0.7130* C   5 s( 34.53%)p 1.89( 65.43%)d 0.00(  0.04%)
                                           -0.0001  0.5876  0.0080 -0.4177  0.0062
                                           -0.6770 -0.0166  0.1454  0.0096  0.0148
                                           -0.0025 -0.0052 -0.0064 -0.0106
                ( 49.17%)   0.7012* C   6 s( 35.96%)p 1.78( 64.00%)d 0.00(  0.04%)
                                            0.0001  0.5997  0.0015  0.4495  0.0181
                                            0.6478 -0.0097 -0.1332  0.0090  0.0151
                                           -0.0026 -0.0065 -0.0070 -0.0109
    13. (1.96903) BD ( 1) C   5 - C  10  
                ( 50.90%)   0.7134* C   5 s( 34.13%)p 1.93( 65.83%)d 0.00(  0.04%)
                                           -0.0001  0.5841  0.0064 -0.3587  0.0067
                                            0.6642  0.0166 -0.2969 -0.0038 -0.0118
                                            0.0068 -0.0107 -0.0068 -0.0069
                ( 49.10%)   0.7007* C  10 s( 35.48%)p 1.82( 64.48%)d 0.00(  0.04%)
                                            0.0001  0.5956  0.0019  0.3854  0.0180
                                           -0.6389  0.0096  0.2960  0.0017 -0.0119
                                            0.0064 -0.0117 -0.0083 -0.0077
    14. (1.65119) BD ( 2) C   5 - C  10  
                ( 49.95%)   0.7068* C   5 s(  0.00%)p 1.00( 99.96%)d 0.00(  0.04%)
                                            0.0001  0.0053 -0.0017 -0.1789  0.0035
                                            0.3152 -0.0036  0.9317 -0.0034 -0.0063
                                           -0.0141  0.0073  0.0002 -0.0102
                ( 50.05%)   0.7074* C  10 s(  0.00%)p 1.00( 99.96%)d 0.00(  0.04%)
                                           -0.0000 -0.0034 -0.0020 -0.1858  0.0022
                                            0.3157 -0.0015  0.9302 -0.0050  0.0032
                                           -0.0026 -0.0161  0.0066  0.0107
    15. (1.97631) BD ( 1) C   6 - C   7  
                ( 50.33%)   0.7094* C   6 s( 35.95%)p 1.78( 64.01%)d 0.00(  0.04%)
                                            0.0000  0.5994  0.0150 -0.7839 -0.0113
                                           -0.0419 -0.0379 -0.1489  0.0098 -0.0003
                                            0.0077 -0.0009  0.0166 -0.0100
                ( 49.67%)   0.7048* C   7 s( 35.82%)p 1.79( 64.13%)d 0.00(  0.04%)
                                            0.0000  0.5985  0.0080  0.7830  0.0078
                                           -0.0096 -0.0366  0.1631  0.0144  0.0022
                                            0.0068 -0.0006  0.0168 -0.0105
    16. (1.67163) BD ( 2) C   6 - C   7  
                ( 50.42%)   0.7101* C   6 s(  0.00%)p 1.00( 99.96%)d 0.00(  0.04%)
                                           -0.0000  0.0024  0.0014 -0.1914  0.0031
                                            0.3212 -0.0018  0.9272 -0.0057 -0.0071
                                           -0.0142  0.0066  0.0002 -0.0107
                ( 49.58%)   0.7041* C   7 s(  0.00%)p 1.00( 99.96%)d 0.00(  0.04%)
                                           -0.0000 -0.0005  0.0001 -0.1890  0.0019
                                            0.3202 -0.0032  0.9280 -0.0092  0.0039
                                            0.0170  0.0097 -0.0068  0.0005
    17. (1.97973) BD ( 1) C   6 - H  18  
                ( 61.18%)   0.7822* C   6 s( 28.00%)p 2.57( 71.97%)d 0.00(  0.03%)
                                            0.0004 -0.5290  0.0134 -0.3811  0.0106
                                            0.6888  0.0004 -0.3160  0.0015  0.0109
                                           -0.0055  0.0098  0.0067  0.0061
                ( 38.82%)   0.6231* H  18 s( 99.91%)p 0.00(  0.09%)
                                           -0.9995  0.0024  0.0128 -0.0245  0.0114
    18. (1.97724) BD ( 1) C   7 - C   8  
                ( 50.08%)   0.7077* C   7 s( 35.77%)p 1.79( 64.18%)d 0.00(  0.04%)
                                            0.0000  0.5981  0.0085 -0.3875 -0.0390
                                            0.6338 -0.0099 -0.2972 -0.0046 -0.0118
                                            0.0059 -0.0115 -0.0088 -0.0074
                ( 49.92%)   0.7065* C   8 s( 35.67%)p 1.80( 64.28%)d 0.00(  0.04%)
                                            0.0000  0.5972  0.0084  0.3378 -0.0283
                                           -0.6640 -0.0281  0.2936  0.0037 -0.0132
                                            0.0069 -0.0111 -0.0065 -0.0074
    19. (1.98034) BD ( 1) C   7 - H  19  
                ( 61.27%)   0.7827* C   7 s( 28.31%)p 2.53( 71.66%)d 0.00(  0.03%)
                                            0.0003 -0.5319  0.0137  0.4464 -0.0041
                                            0.7030 -0.0070 -0.1519  0.0018 -0.0131
                                            0.0025  0.0051  0.0061  0.0087
                ( 38.73%)   0.6224* H  19 s( 99.91%)p 0.00(  0.09%)
                                           -0.9995  0.0019 -0.0160 -0.0250  0.0054
    20. (1.97753) BD ( 1) C   8 - C   9  
                ( 49.97%)   0.7069* C   8 s( 35.75%)p 1.80( 64.21%)d 0.00(  0.04%)
                                            0.0000  0.5978  0.0082  0.4014 -0.0258
                                            0.6763  0.0271 -0.1481 -0.0144  0.0161
                                           -0.0025 -0.0053 -0.0057 -0.0108
                ( 50.03%)   0.7073* C   9 s( 35.76%)p 1.80( 64.20%)d 0.00(  0.04%)
                                            0.0000  0.5979  0.0091 -0.4484 -0.0382
                                           -0.6505  0.0083  0.1271 -0.0107  0.0148
                                           -0.0026 -0.0063 -0.0080 -0.0104
    21. (1.66468) BD ( 2) C   8 - C   9  
                ( 50.38%)   0.7098* C   8 s(  0.00%)p 1.00( 99.96%)d 0.00(  0.04%)
                                           -0.0000  0.0002 -0.0003 -0.1885  0.0020
                                            0.3154 -0.0039  0.9297 -0.0115  0.0039
                                            0.0171  0.0093 -0.0066  0.0009
                ( 49.62%)   0.7044* C   9 s(  0.00%)p 1.00( 99.96%)d 0.00(  0.04%)
                                            0.0000 -0.0008 -0.0010 -0.1928  0.0017
                                            0.3138 -0.0037  0.9294 -0.0106  0.0035
                                           -0.0020 -0.0165  0.0064  0.0107
    22. (1.98042) BD ( 1) C   8 - H  20  
                ( 61.25%)   0.7826* C   8 s( 28.49%)p 2.51( 71.48%)d 0.00(  0.03%)
                                            0.0003 -0.5336  0.0135  0.8294 -0.0076
                                            0.0147 -0.0002  0.1633 -0.0013 -0.0006
                                           -0.0059  0.0005 -0.0143  0.0086
                ( 38.75%)   0.6225* H  20 s( 99.91%)p 0.00(  0.09%)
                                           -0.9995  0.0019 -0.0296 -0.0005 -0.0058
    23. (1.97623) BD ( 1) C   9 - C  10  
                ( 49.73%)   0.7052* C   9 s( 35.88%)p 1.79( 64.08%)d 0.00(  0.04%)
                                            0.0000  0.5989  0.0074  0.7843  0.0109
                                            0.0392  0.0369  0.1500 -0.0105 -0.0005
                                            0.0078 -0.0011  0.0167 -0.0102
                ( 50.27%)   0.7090* C  10 s( 35.87%)p 1.79( 64.09%)d 0.00(  0.04%)
                                            0.0000  0.5987  0.0159 -0.7835 -0.0083
                                            0.0124  0.0376 -0.1585 -0.0148  0.0022
                                            0.0064 -0.0004  0.0169 -0.0104
    24. (1.98037) BD ( 1) C   9 - H  21  
                ( 61.27%)   0.7827* C   9 s( 28.27%)p 2.54( 71.70%)d 0.00(  0.03%)
                                           -0.0003  0.5315 -0.0137 -0.3804  0.0037
                                            0.6894 -0.0067 -0.3112  0.0029 -0.0108
                                            0.0052 -0.0095 -0.0068 -0.0061
                ( 38.73%)   0.6224* H  21 s( 99.91%)p 0.00(  0.09%)
                                            0.9995 -0.0020  0.0135 -0.0245  0.0111
    25. (1.97900) BD ( 1) C  10 - H  22  
                ( 61.91%)   0.7868* C  10 s( 28.57%)p 2.50( 71.39%)d 0.00(  0.03%)
                                           -0.0004  0.5344 -0.0143  0.4488 -0.0081
                                            0.7008 -0.0006 -0.1463 -0.0024  0.0134
                                           -0.0020 -0.0044 -0.0056 -0.0090
                ( 38.09%)   0.6172* H  22 s( 99.91%)p 0.00(  0.09%)
                                            0.9995 -0.0043 -0.0173 -0.0248  0.0050
    26. (1.99925) CR ( 1) C   1           s(100.00%)p 0.00(  0.00%)
                                            1.0000 -0.0002 -0.0000  0.0003 -0.0000
                                           -0.0000  0.0000  0.0000  0.0000 -0.0000
                                           -0.0000 -0.0000 -0.0000  0.0000
    27. (1.99910) CR ( 1) C   2           s(100.00%)p 0.00(  0.00%)
                                            1.0000 -0.0002 -0.0000  0.0000 -0.0000
                                           -0.0001 -0.0000 -0.0005 -0.0000  0.0000
                                            0.0000 -0.0000 -0.0000 -0.0000
    28. (1.99887) CR ( 1) C   3           s(100.00%)p 0.00(  0.00%)
                                            1.0000 -0.0001 -0.0000  0.0004  0.0000
                                           -0.0001  0.0000  0.0003 -0.0000  0.0000
                                            0.0000 -0.0000 -0.0000  0.0000
    29. (1.99975) CR ( 1) O   4           s(100.00%)p 0.00(  0.00%)
                                            1.0000 -0.0001 -0.0000  0.0000  0.0000
                                           -0.0001 -0.0000 -0.0001 -0.0000  0.0000
                                            0.0000 -0.0000 -0.0000 -0.0000
    30. (1.99880) CR ( 1) C   5           s(100.00%)p 0.00(  0.00%)
                                            1.0000  0.0000  0.0000 -0.0002  0.0000
                                            0.0000  0.0000 -0.0001 -0.0000 -0.0000
                                            0.0000 -0.0000 -0.0000  0.0000
    31. (1.99887) CR ( 1) C   6           s(100.00%)p 0.00(  0.00%)
                                            1.0000  0.0001 -0.0000  0.0001 -0.0000
                                           -0.0003  0.0000  0.0001 -0.0000 -0.0000
                                            0.0000 -0.0000 -0.0000 -0.0000
    32. (1.99894) CR ( 1) C   7           s(100.00%)p 0.00(  0.00%)
                                            1.0000  0.0001 -0.0000 -0.0002  0.0000
                                           -0.0002  0.0000  0.0001 -0.0000  0.0000
                                           -0.0000 -0.0000 -0.0000 -0.0000
    33. (1.99894) CR ( 1) C   8           s(100.00%)p 0.00(  0.00%)
                                            1.0000  0.0001 -0.0000 -0.0003  0.0000
                                           -0.0000  0.0000 -0.0000  0.0000  0.0000
                                            0.0000  0.0000  0.0000 -0.0000
    34. (1.99893) CR ( 1) C   9           s(100.00%)p 0.00(  0.00%)
                                            1.0000  0.0001 -0.0000 -0.0001  0.0000
                                            0.0002 -0.0000 -0.0001  0.0000 -0.0000
                                            0.0000 -0.0000 -0.0000 -0.0000
    35. (1.99887) CR ( 1) C  10           s(100.00%)p 0.00(  0.00%)
                                            1.0000  0.0001 -0.0000  0.0001 -0.0000
                                            0.0003 -0.0000 -0.0001 -0.0000  0.0000
                                           -0.0000 -0.0000 -0.0000 -0.0000
    36. (1.97832) LP ( 1) O   4           s( 46.49%)p 1.15( 53.48%)d 0.00(  0.03%)
                                            0.0000  0.6818 -0.0079  0.5179 -0.0057
                                            0.4083 -0.0021 -0.3159  0.0042 -0.0114
                                            0.0081  0.0103 -0.0048  0.0039
    37. (1.95168) LP ( 2) O   4           s(  0.03%)p99.99( 99.92%)d 1.60(  0.05%)
                                           -0.0000  0.0159 -0.0081 -0.6984  0.0121
                                            0.4016 -0.0041 -0.5915  0.0108  0.0015
                                            0.0022  0.0114  0.0155 -0.0114
    38. (0.00379) RY*( 1) C   1           s(  7.93%)p11.02( 87.33%)d 0.60(  4.75%)
                                           -0.0000  0.0129  0.2812 -0.0084 -0.4051
                                            0.0035  0.2665  0.0159  0.7986 -0.0481
                                           -0.2063  0.0204  0.0436 -0.0167
    39. (0.00166) RY*( 2) C   1           s(  0.00%)p 1.00( 79.58%)d 0.26( 20.42%)
                                            0.0000 -0.0003  0.0019 -0.0006 -0.0605
                                           -0.0124 -0.8545  0.0029  0.2487  0.4102
                                           -0.0921  0.1436  0.0108 -0.0820
    40. (0.00042) RY*( 3) C   1           s( 12.68%)p 6.65( 84.38%)d 0.23(  2.94%)
                                            0.0000  0.0108  0.3559  0.0189 -0.7922
                                           -0.0026 -0.0669  0.0020 -0.4597  0.0694
                                            0.1524 -0.0332 -0.0092  0.0136
    41. (0.00016) RY*( 4) C   1           s( 47.32%)p 0.32( 15.25%)d 0.79( 37.43%)
                                            0.0000 -0.0063  0.6878 -0.0015  0.3736
                                            0.0003 -0.0034 -0.0088  0.1132  0.1703
                                            0.5541 -0.1401 -0.1036  0.0893
    42. (0.00004) RY*( 5) C   1           s( 18.84%)p 0.53(  9.99%)d 3.78( 71.17%)
    43. (0.00002) RY*( 6) C   1           s(  2.30%)p 0.86(  1.99%)d41.57( 95.71%)
    44. (0.00000) RY*( 7) C   1           s(  0.10%)p35.47(  3.55%)d99.99( 96.35%)
    45. (0.00000) RY*( 8) C   1           s(  5.56%)p 2.93( 16.29%)d14.05( 78.14%)
    46. (0.00001) RY*( 9) C   1           s(  5.30%)p 0.34(  1.78%)d17.52( 92.91%)
    47. (0.00416) RY*( 1) C   2           s(  1.72%)p53.87( 92.91%)d 3.11(  5.36%)
                                           -0.0000  0.0041  0.1313  0.0029  0.2054
                                            0.0182  0.9410 -0.0091 -0.0320  0.1041
                                           -0.0034  0.1768 -0.0348 -0.1014
    48. (0.00293) RY*( 2) C   2           s( 31.14%)p 1.96( 61.15%)d 0.25(  7.71%)
                                           -0.0000  0.0027  0.5580 -0.0107 -0.7675
                                            0.0015  0.0712 -0.0082 -0.1314 -0.0563
                                           -0.0909  0.0164  0.1502 -0.2069
    49. (0.00103) RY*( 3) C   2           s( 45.61%)p 0.84( 38.12%)d 0.36( 16.27%)
                                            0.0000 -0.0109  0.6753 -0.0122  0.5653
                                           -0.0062 -0.1988 -0.0114 -0.1476 -0.2020
                                           -0.3378  0.0129  0.0855  0.0171
    50. (0.00096) RY*( 4) C   2           s( 10.16%)p 7.35( 74.69%)d 1.49( 15.15%)
                                           -0.0000  0.0137  0.3185  0.0016  0.0231
                                           -0.0106  0.0112 -0.0031  0.8638 -0.1291
                                            0.3477 -0.0721 -0.0806  0.0469
    51. (0.00030) RY*( 5) C   2           s(  5.88%)p 0.18(  1.05%)d15.82( 93.07%)
                                           -0.0000 -0.0011  0.2425 -0.0012  0.0330
                                            0.0068 -0.0958  0.0034  0.0121  0.9318
                                            0.0365 -0.1397 -0.0091  0.2039
    52. (0.00019) RY*( 6) C   2           s(  4.10%)p 4.93( 20.21%)d18.46( 75.69%)
                                           -0.0000 -0.0093  0.2023 -0.0128  0.1203
                                            0.0078 -0.0730  0.0188 -0.4262 -0.0630
                                            0.7837 -0.1006 -0.2949 -0.2042
    53. (0.00012) RY*( 7) C   2           s(  1.13%)p 4.87(  5.52%)d82.41( 93.35%)
                                            0.0000  0.0009  0.1064  0.0183 -0.1807
                                           -0.0066  0.0984  0.0015 -0.1115 -0.1700
                                           -0.1229 -0.0360 -0.6289  0.7019
    54. (0.00005) RY*( 8) C   2           s(  0.00%)p 1.00(  5.22%)d18.17( 94.78%)
    55. (0.00001) RY*( 9) C   2           s(  0.25%)p 5.22(  1.31%)d99.99( 98.44%)
    56. (0.00766) RY*( 1) C   3           s(  1.10%)p86.24( 95.12%)d 3.42(  3.77%)
                                           -0.0000 -0.0189  0.1033 -0.0170  0.4067
                                           -0.0097  0.8432 -0.0178 -0.2723 -0.1751
                                           -0.0028 -0.0658 -0.0359  0.0381
    57. (0.00502) RY*( 2) C   3           s( 20.29%)p 3.63( 73.59%)d 0.30(  6.12%)
                                            0.0000 -0.0157  0.4501 -0.0005  0.7448
                                           -0.0314 -0.3407  0.0080  0.2532 -0.1141
                                           -0.1163  0.1463 -0.0013 -0.1150
    58. (0.00228) RY*( 3) C   3           s( 22.77%)p 0.91( 20.81%)d 2.48( 56.43%)
                                           -0.0000  0.0084  0.4771  0.0020 -0.1635
                                           -0.0099 -0.0394  0.0145 -0.4236  0.1446
                                            0.2478  0.5101  0.4015  0.2460
    59. (0.00132) RY*( 4) C   3           s(  2.22%)p 4.77( 10.57%)d39.31( 87.21%)
                                            0.0000 -0.0112  0.1485  0.0134  0.0398
                                           -0.0128  0.1818 -0.0038  0.2660  0.6101
                                            0.1108 -0.3709  0.5075 -0.3039
    60. (0.00105) RY*( 5) C   3           s( 10.57%)p 5.73( 60.52%)d 2.74( 28.92%)
                                            0.0000 -0.0212  0.3244 -0.0133 -0.3045
                                           -0.0400  0.3346 -0.0035  0.6314  0.0510
                                            0.1460  0.3623 -0.3653 -0.0233
    61. (0.00088) RY*( 6) C   3           s( 28.78%)p 0.49( 14.18%)d 1.98( 57.04%)
                                           -0.0000  0.0071  0.5364 -0.0009 -0.3747
                                            0.0129  0.0147  0.0128 -0.0294 -0.3210
                                           -0.5659 -0.3649  0.1174 -0.0142
    62. (0.00046) RY*( 7) C   3           s( 12.80%)p 1.36( 17.41%)d 5.45( 69.78%)
                                           -0.0000  0.0049  0.3578 -0.0113 -0.0450
                                           -0.0247 -0.1439 -0.0186 -0.3877  0.1911
                                            0.3755 -0.3270 -0.5726 -0.2925
    63. (0.00026) RY*( 8) C   3           s(  0.85%)p 2.70(  2.31%)d99.99( 96.84%)
                                           -0.0000 -0.0016  0.0924 -0.0146  0.1239
                                            0.0065 -0.0305 -0.0019  0.0807  0.3962
                                           -0.1197 -0.2636 -0.2163  0.8252
    64. (0.00010) RY*( 9) C   3           s(  0.62%)p 9.54(  5.92%)d99.99( 93.46%)
                                            0.0000  0.0029  0.0787  0.0159 -0.0189
                                            0.0246 -0.0589 -0.0024  0.2334 -0.5132
                                            0.6447 -0.3671  0.2375  0.2540
    65. (0.00171) RY*( 1) O   4           s( 18.62%)p 3.97( 73.86%)d 0.40(  7.52%)
                                           -0.0000  0.0053  0.4315 -0.0096 -0.2152
                                            0.0061  0.2016 -0.0062 -0.8072 -0.0153
                                            0.0401  0.2363  0.0790  0.1060
    66. (0.00153) RY*( 2) O   4           s( 12.37%)p 6.35( 78.50%)d 0.74(  9.13%)
                                           -0.0000  0.0026  0.3517  0.0049  0.8553
                                            0.0012 -0.2197  0.0036 -0.0724 -0.2130
                                           -0.0769  0.0990 -0.1601  0.0679
    67. (0.00028) RY*( 3) O   4           s( 55.00%)p 0.72( 39.73%)d 0.10(  5.27%)
                                            0.0000 -0.0004  0.7416  0.0006 -0.3518
                                            0.0011 -0.4207 -0.0124  0.3105  0.0436
                                            0.0072 -0.2131 -0.0345 -0.0646
    68. (0.00006) RY*( 4) O   4           s( 11.03%)p 6.55( 72.26%)d 1.51( 16.70%)
    69. (0.00001) RY*( 5) O   4           s(  1.79%)p 4.51(  8.08%)d50.31( 90.13%)
    70. (0.00002) RY*( 6) O   4           s(  0.53%)p23.54( 12.43%)d99.99( 87.05%)
    71. (0.00001) RY*( 7) O   4           s(  0.30%)p40.27( 11.93%)d99.99( 87.78%)
    72. (0.00000) RY*( 8) O   4           s(  0.03%)p32.36(  1.05%)d99.99( 98.91%)
    73. (0.00001) RY*( 9) O   4           s(  0.33%)p 7.15(  2.39%)d99.99( 97.28%)
    74. (0.00594) RY*( 1) C   5           s( 13.96%)p 5.78( 80.68%)d 0.38(  5.36%)
                                            0.0000 -0.0059  0.3735 -0.0203 -0.8765
                                            0.0032 -0.1651 -0.0012 -0.1042 -0.0321
                                            0.1013  0.0325  0.2018 -0.0235
    75. (0.00432) RY*( 2) C   5           s(  4.70%)p19.54( 91.86%)d 0.73(  3.44%)
                                            0.0000  0.0099  0.2166  0.0178  0.2619
                                            0.0023 -0.4946 -0.0063 -0.7778 -0.0436
                                           -0.1745  0.0237  0.0049 -0.0381
    76. (0.00340) RY*( 3) C   5           s(  0.04%)p99.99( 96.09%)d94.06(  3.87%)
                                           -0.0000  0.0029  0.0201 -0.0031 -0.0797
                                           -0.0205  0.8270  0.0056 -0.5198  0.0962
                                           -0.1231  0.0617  0.0858 -0.0556
    77. (0.00137) RY*( 4) C   5           s( 78.22%)p 0.19( 14.75%)d 0.09(  7.03%)
                                           -0.0000 -0.0036  0.8844  0.0201  0.2751
                                            0.0006  0.1721  0.0091  0.2043  0.0507
                                            0.0559 -0.1601 -0.1784  0.0844
    78. (0.00070) RY*( 5) C   5           s(  1.01%)p 0.39(  0.39%)d97.28( 98.59%)
                                           -0.0000 -0.0014  0.1007  0.0040  0.0130
                                           -0.0013  0.0081 -0.0094  0.0600 -0.1218
                                            0.0907  0.7672 -0.3397 -0.5088
    79. (0.00028) RY*( 6) C   5           s(  0.02%)p99.99(  2.37%)d99.99( 97.61%)
                                            0.0000 -0.0017  0.0125  0.0003 -0.0436
                                            0.0225 -0.1175 -0.0076  0.0862  0.9304
                                           -0.2973  0.1153  0.0034 -0.0942
    80. (0.00021) RY*( 7) C   5           s(  1.30%)p 4.90(  6.36%)d71.26( 92.35%)
                                            0.0000 -0.0012  0.1138 -0.0024  0.0578
                                           -0.0022  0.0108 -0.0153  0.2447 -0.2913
                                           -0.7456  0.0464  0.4662 -0.2512
    81. (0.00015) RY*( 8) C   5           s(  0.73%)p 9.63(  7.01%)d99.99( 92.27%)
                                            0.0000  0.0038  0.0852 -0.0093  0.2636
                                            0.0022 -0.0071  0.0025  0.0214  0.1135
                                            0.4376  0.3749  0.7464  0.1437
    82. (0.00003) RY*( 9) C   5           s(  0.06%)p10.30(  0.61%)d99.99( 99.33%)
    83. (0.00592) RY*( 1) C   6           s(  0.40%)p99.99( 93.64%)d14.81(  5.96%)
                                            0.0000 -0.0228  0.0592  0.0147  0.5830
                                           -0.0212 -0.6981  0.0091  0.3293  0.1881
                                           -0.0380  0.0912  0.1194 -0.0123
    84. (0.00259) RY*( 2) C   6           s(  5.43%)p16.99( 92.28%)d 0.42(  2.29%)
                                            0.0000  0.0179  0.2323 -0.0182  0.7519
                                           -0.0125  0.5856 -0.0018 -0.1181 -0.0782
                                            0.0741  0.0106  0.1031 -0.0235
    85. (0.00105) RY*( 3) C   6           s( 87.59%)p 0.13( 11.00%)d 0.02(  1.41%)
                                            0.0000 -0.0065  0.9359  0.0202 -0.1850
                                           -0.0069 -0.1612  0.0046 -0.2220  0.0946
                                           -0.0203 -0.0603 -0.0090 -0.0326
    86. (0.00078) RY*( 4) C   6           s(  5.35%)p16.42( 87.80%)d 1.28(  6.86%)
                                            0.0000 -0.0018  0.2312  0.0018 -0.1746
                                           -0.0027  0.3037  0.0053  0.8690  0.0132
                                            0.0527  0.2037 -0.0590 -0.1436
    87. (0.00066) RY*( 5) C   6           s(  0.03%)p75.67(  2.19%)d99.99( 97.79%)
                                            0.0000 -0.0002  0.0170  0.0018 -0.0089
                                           -0.0040  0.0547 -0.0090  0.1367 -0.1948
                                           -0.8092 -0.4113  0.3359 -0.0555
    88. (0.00012) RY*( 6) C   6           s(  0.36%)p 8.02(  2.91%)d99.99( 96.73%)
                                           -0.0000 -0.0030  0.0602  0.0213 -0.0890
                                            0.0146 -0.1389 -0.0001  0.0353 -0.6819
                                            0.3428  0.1197  0.5983  0.1116
    89. (0.00005) RY*( 7) C   6           s(  0.68%)p 6.25(  4.24%)d99.99( 95.08%)
    90. (0.00001) RY*( 8) C   6           s(  0.02%)p99.99(  3.63%)d99.99( 96.35%)
    91. (0.00001) RY*( 9) C   6           s(  0.23%)p10.23(  2.38%)d99.99( 97.38%)
    92. (0.00544) RY*( 1) C   7           s(  0.08%)p99.99( 92.97%)d88.29(  6.96%)
                                           -0.0000  0.0280  0.0011  0.0191  0.4643
                                            0.0254  0.8220 -0.0049 -0.1931  0.2201
                                           -0.0836 -0.0147 -0.1096 -0.0438
    93. (0.00275) RY*( 2) C   7           s(  0.13%)p99.99( 98.40%)d11.41(  1.47%)
                                            0.0000  0.0024  0.0358 -0.0303  0.8431
                                            0.0182 -0.4046 -0.0123  0.3289 -0.0366
                                           -0.0076 -0.0433 -0.1066  0.0070
    94. (0.00089) RY*( 3) C   7           s( 83.69%)p 0.08(  6.63%)d 0.12(  9.68%)
                                            0.0000 -0.0030  0.9148 -0.0081 -0.0539
                                           -0.0165  0.1341  0.0029  0.2124 -0.0601
                                            0.2851 -0.0781  0.0611  0.0455
    95. (0.00079) RY*( 4) C   7           s( 11.12%)p 4.39( 48.75%)d 3.61( 40.13%)
                                            0.0000 -0.0013  0.3334 -0.0039  0.1414
                                           -0.0048 -0.2106  0.0035 -0.6505 -0.2667
                                           -0.4766  0.0547  0.1068 -0.2977
    96. (0.00062) RY*( 5) C   7           s(  0.01%)p 1.00( 38.75%)d 1.58( 61.24%)
                                           -0.0000  0.0000  0.0092 -0.0019 -0.1251
                                            0.0032  0.2055  0.0104  0.5740 -0.2613
                                           -0.4470  0.3729 -0.0547 -0.4498
    97. (0.00014) RY*( 6) C   7           s(  0.00%)p 1.00(  1.49%)d66.01( 98.51%)
                                           -0.0000 -0.0004  0.0009  0.0224 -0.1017
                                           -0.0119  0.0463  0.0087 -0.0414 -0.4233
                                           -0.0363 -0.3493 -0.8214  0.0890
    98. (0.00005) RY*( 7) C   7           s(  5.02%)p 0.97(  4.85%)d17.94( 90.13%)
    99. (0.00000) RY*( 8) C   7           s(  0.04%)p61.73(  2.47%)d99.99( 97.49%)
   100. (0.00000) RY*( 9) C   7           s(  0.01%)p 1.00(  5.75%)d16.38( 94.24%)
   101. (0.00519) RY*( 1) C   8           s(  0.18%)p99.99( 92.41%)d40.40(  7.40%)
                                           -0.0000  0.0272  0.0331  0.0298  0.9425
                                            0.0006  0.0175  0.0062  0.1860 -0.0027
                                            0.0667  0.0627  0.2528 -0.0419
   102. (0.00257) RY*( 2) C   8           s(  0.00%)p 1.00( 98.52%)d 0.01(  1.48%)
                                            0.0000 -0.0001  0.0026 -0.0017  0.0433
                                           -0.0361  0.9418  0.0120 -0.3082 -0.1134
                                            0.0369 -0.0196 -0.0043  0.0114
   103. (0.00094) RY*( 3) C   8           s( 94.89%)p 0.00(  0.22%)d 0.05(  4.90%)
                                            0.0000 -0.0039  0.9741 -0.0201  0.0132
                                            0.0002  0.0092 -0.0032  0.0387  0.0178
                                           -0.0105 -0.1213 -0.1777 -0.0471
   104. (0.00078) RY*( 4) C   8           s(  0.09%)p99.99( 88.84%)d99.99( 11.07%)
                                            0.0000 -0.0002  0.0307  0.0005  0.1783
                                           -0.0015 -0.2949 -0.0046 -0.8772 -0.0364
                                           -0.2302 -0.2045  0.1144  0.0388
   105. (0.00064) RY*( 5) C   8           s(  0.07%)p69.42(  5.07%)d99.99( 94.86%)
                                            0.0000 -0.0002  0.0270  0.0016  0.0443
                                           -0.0035 -0.0735 -0.0107 -0.2078 -0.1809
                                            0.0517  0.7518 -0.2969 -0.5097
   106. (0.00014) RY*( 6) C   8           s(  0.00%)p 1.00(  1.52%)d64.59( 98.47%)
                                            0.0000 -0.0000  0.0030 -0.0012  0.0050
                                           -0.0257  0.1134  0.0085 -0.0404  0.9227
                                           -0.2974  0.1812  0.0284 -0.1063
   107. (0.00005) RY*( 7) C   8           s(  4.79%)p 1.08(  5.18%)d18.78( 90.02%)
   108. (0.00000) RY*( 8) C   8           s(  0.01%)p 1.00(  5.46%)d17.33( 94.53%)
   109. (0.00000) RY*( 9) C   8           s(  0.05%)p60.89(  2.85%)d99.99( 97.10%)
   110. (0.00543) RY*( 1) C   9           s(  0.09%)p99.99( 92.86%)d82.33(  7.05%)
                                           -0.0000  0.0282 -0.0080  0.0165  0.3922
                                           -0.0250 -0.8063  0.0119  0.3515 -0.2086
                                            0.0514 -0.0978 -0.1218  0.0028
   111. (0.00275) RY*( 2) C   9           s(  0.07%)p99.99( 98.45%)d21.46(  1.48%)
                                            0.0000  0.0024  0.0261 -0.0317  0.8811
                                           -0.0194  0.4525  0.0007  0.0447  0.0487
                                           -0.0275 -0.0253 -0.1050 -0.0013
   112. (0.00091) RY*( 3) C   9           s( 89.65%)p 0.05(  4.45%)d 0.07(  5.90%)
                                            0.0000 -0.0027  0.9469 -0.0066 -0.0403
                                            0.0179  0.0022 -0.0035  0.2061  0.2011
                                            0.1024  0.0341  0.0525 -0.0640
   113. (0.00072) RY*( 4) C   9           s(  4.88%)p17.11( 83.48%)d 2.38( 11.63%)
                                            0.0000 -0.0010  0.2209 -0.0004  0.1896
                                            0.0009 -0.2930 -0.0096 -0.8444 -0.0649
                                           -0.2815  0.0287  0.0625 -0.1678
   114. (0.00068) RY*( 5) C   9           s(  0.33%)p20.48(  6.66%)d99.99( 93.02%)
                                            0.0000 -0.0002  0.0570  0.0011 -0.0456
                                           -0.0018  0.0812 -0.0083  0.2405 -0.1427
                                           -0.7458 -0.4931  0.3320  0.0174
   115. (0.00014) RY*( 6) C   9           s(  0.02%)p97.67(  1.50%)d99.99( 98.49%)
                                            0.0000 -0.0000  0.0124 -0.0237  0.1083
                                           -0.0124  0.0500 -0.0004  0.0051 -0.4529
                                            0.3260  0.1786  0.8008 -0.0175
   116. (0.00005) RY*( 7) C   9           s(  5.02%)p 0.96(  4.81%)d17.97( 90.17%)
   117. (0.00000) RY*( 8) C   9           s(  0.02%)p99.99(  3.93%)d99.99( 96.05%)
   118. (0.00000) RY*( 9) C   9           s(  0.02%)p99.99(  3.93%)d99.99( 96.05%)
   119. (0.00658) RY*( 1) C  10           s(  1.48%)p63.46( 93.92%)d 3.11(  4.60%)
                                            0.0000 -0.0171  0.1204  0.0117  0.8037
                                            0.0209  0.5364 -0.0061 -0.0703 -0.1660
                                            0.0670  0.0111  0.1142  0.0277
   120. (0.00349) RY*( 2) C  10           s(  5.12%)p18.04( 92.39%)d 0.49(  2.49%)
                                           -0.0000  0.0218  0.2253 -0.0228  0.5234
                                            0.0047 -0.7605 -0.0067  0.2665  0.1405
                                           -0.0287  0.0231  0.0477 -0.0386
   121. (0.00105) RY*( 3) C  10           s( 64.87%)p 0.51( 33.02%)d 0.03(  2.11%)
                                            0.0000 -0.0066  0.8054  0.0194 -0.1341
                                            0.0063 -0.0637  0.0031 -0.5547 -0.0803
                                            0.0308  0.0286 -0.0680 -0.0909
   122. (0.00088) RY*( 4) C  10           s( 27.02%)p 2.47( 66.73%)d 0.23(  6.25%)
                                            0.0000 -0.0028  0.5198  0.0100 -0.2072
                                            0.0078  0.2601  0.0004  0.7460 -0.0173
                                            0.0699 -0.2051  0.0746  0.0983
   123. (0.00064) RY*( 5) C  10           s(  0.11%)p24.10(  2.70%)d99.99( 97.19%)
                                           -0.0000  0.0000  0.0335 -0.0013 -0.0251
                                            0.0039  0.0451  0.0093  0.1557 -0.3523
                                           -0.7123  0.2875  0.0266 -0.5069
   124. (0.00013) RY*( 6) C  10           s(  0.33%)p 6.27(  2.09%)d99.99( 97.58%)
                                           -0.0000 -0.0039  0.0576  0.0213 -0.0777
                                           -0.0121  0.1122  0.0096 -0.0395  0.5453
                                           -0.0055  0.3853  0.7197 -0.1095
   125. (0.00007) RY*( 7) C  10           s(  0.78%)p 5.28(  4.10%)d99.99( 95.12%)
   126. (0.00001) RY*( 8) C  10           s(  0.05%)p47.30(  2.59%)d99.99( 97.35%)
   127. (0.00001) RY*( 9) C  10           s(  0.30%)p 8.36(  2.54%)d99.99( 97.15%)
   128. (0.00180) RY*( 1) H  11           s( 98.31%)p 0.02(  1.69%)
                                            0.0052  0.9915  0.0853 -0.0518  0.0834
   129. (0.00022) RY*( 2) H  11           s(  0.00%)p 1.00(100.00%)
                                            0.0007  0.0064  0.1446 -0.7246 -0.6738
   130. (0.00014) RY*( 3) H  11           s(  0.08%)p99.99( 99.92%)
                                            0.0061  0.0275 -0.8567 -0.4318  0.2808
   131. (0.00003) RY*( 4) H  11           s(  1.69%)p58.31( 98.31%)
   132. (0.00136) RY*( 1) H  12           s( 97.59%)p 0.02(  2.41%)
                                            0.0046  0.9879  0.1250 -0.0418 -0.0820
   133. (0.00021) RY*( 2) H  12           s(  0.01%)p99.99( 99.99%)
                                            0.0001  0.0115  0.0193  0.9489 -0.3149
   134. (0.00013) RY*( 3) H  12           s(  0.07%)p99.99( 99.93%)
                                            0.0065  0.0264 -0.7152 -0.2071 -0.6670
   135. (0.00003) RY*( 4) H  12           s(  2.40%)p40.64( 97.60%)
   136. (0.00256) RY*( 1) H  13           s( 99.32%)p 0.01(  0.68%)
                                            0.0048  0.9966  0.0029  0.0591  0.0570
   137. (0.00020) RY*( 2) H  13           s(  0.21%)p99.99( 99.79%)
                                           -0.0014  0.0459  0.3858  0.0912 -0.9169
   138. (0.00015) RY*( 3) H  13           s(  0.03%)p99.99( 99.97%)
                                           -0.0054  0.0163  0.7738 -0.5731  0.2694
   139. (0.00005) RY*( 4) H  13           s(  0.52%)p99.99( 99.48%)
   140. (0.00205) RY*( 1) H  14           s( 98.95%)p 0.01(  1.05%)
                                            0.0049  0.9947 -0.0692 -0.0626 -0.0425
   141. (0.00019) RY*( 2) H  14           s(  0.03%)p99.99( 99.97%)
                                            0.0026  0.0179  0.1930 -0.5019  0.8429
   142. (0.00013) RY*( 3) H  14           s(  0.07%)p99.99( 99.93%)
                                            0.0019  0.0273  0.8814 -0.2876 -0.3737
   143. (0.00004) RY*( 4) H  14           s(  1.03%)p96.27( 98.97%)
   144. (0.00333) RY*( 1) H  15           s( 99.50%)p 0.01(  0.50%)
                                            0.0065  0.9975 -0.0279  0.0050 -0.0648
   145. (0.00017) RY*( 2) H  15           s(  0.07%)p99.99( 99.93%)
                                            0.0061  0.0261  0.1946  0.9008  0.3872
   146. (0.00012) RY*( 3) H  15           s(  0.00%)p 1.00(100.00%)
                                            0.0012  0.0020  0.9276 -0.0409 -0.3712
   147. (0.00004) RY*( 4) H  15           s(  0.51%)p99.99( 99.49%)
   148. (0.00338) RY*( 1) H  16           s( 99.85%)p 0.00(  0.15%)
                                            0.0082  0.9992 -0.0157 -0.0162  0.0317
   149. (0.00019) RY*( 2) H  16           s(  0.05%)p99.99( 99.95%)
                                            0.0024  0.0212  0.9756 -0.0535 -0.2121
   150. (0.00009) RY*( 3) H  16           s(  0.06%)p99.99( 99.94%)
   151. (0.00003) RY*( 4) H  16           s(  0.13%)p99.99( 99.87%)
   152. (0.00199) RY*( 1) H  17           s( 73.60%)p 0.36( 26.40%)
                                            0.0110  0.8578  0.3678 -0.0054  0.3587
   153. (0.00152) RY*( 2) H  17           s( 18.15%)p 4.51( 81.85%)
                                            0.0098  0.4259 -0.5527  0.5623 -0.4436
   154. (0.00098) RY*( 3) H  17           s(  5.51%)p17.15( 94.49%)
                                            0.0038  0.2347 -0.6277 -0.7389  0.0710
   155. (0.00002) RY*( 4) H  17           s(  3.13%)p30.96( 96.87%)
   156. (0.00199) RY*( 1) H  18           s( 99.36%)p 0.01(  0.64%)
                                            0.0047  0.9968  0.0562 -0.0545  0.0162
   157. (0.00019) RY*( 2) H  18           s(  0.02%)p99.99( 99.98%)
                                            0.0002  0.0137 -0.2023  0.3181  0.9261
   158. (0.00009) RY*( 3) H  18           s(  0.06%)p99.99( 99.94%)
   159. (0.00006) RY*( 4) H  18           s(  0.65%)p99.99( 99.35%)
   160. (0.00166) RY*( 1) H  19           s( 99.20%)p 0.01(  0.80%)
                                            0.0046  0.9960 -0.0503 -0.0723  0.0154
   161. (0.00018) RY*( 2) H  19           s(  0.00%)p 1.00(100.00%)
                                           -0.0002  0.0011  0.1908 -0.3157 -0.9295
   162. (0.00009) RY*( 3) H  19           s(  0.00%)p 1.00(100.00%)
   163. (0.00006) RY*( 4) H  19           s(  0.89%)p99.99( 99.11%)
   164. (0.00162) RY*( 1) H  20           s( 99.22%)p 0.01(  0.78%)
                                            0.0045  0.9961 -0.0872 -0.0014 -0.0154
   165. (0.00018) RY*( 2) H  20           s(  0.00%)p 1.00(100.00%)
                                           -0.0001  0.0020  0.1915 -0.3104 -0.9311
   166. (0.00008) RY*( 3) H  20           s(  0.00%)p 1.00(100.00%)
   167. (0.00006) RY*( 4) H  20           s(  0.87%)p99.99( 99.13%)
   168. (0.00166) RY*( 1) H  21           s( 99.18%)p 0.01(  0.82%)
                                            0.0047  0.9959 -0.0471  0.0714 -0.0299
   169. (0.00018) RY*( 2) H  21           s(  0.00%)p 1.00(100.00%)
                                            0.0002  0.0035  0.1963 -0.3082 -0.9309
   170. (0.00009) RY*( 3) H  21           s(  0.00%)p 1.00(100.00%)
   171. (0.00006) RY*( 4) H  21           s(  0.91%)p99.99( 99.09%)
   172. (0.00372) RY*( 1) H  22           s( 99.50%)p 0.01(  0.50%)
                                            0.0057  0.9975  0.0626  0.0199  0.0257
   173. (0.00017) RY*( 2) H  22           s(  0.05%)p99.99( 99.95%)
                                           -0.0003  0.0221  0.1310 -0.2982 -0.9452
   174. (0.00010) RY*( 3) H  22           s(  0.30%)p99.99( 99.70%)
   175. (0.00007) RY*( 4) H  22           s(  0.24%)p99.99( 99.76%)
   176. (0.00856) BD*( 1) C   1 - C   2  
                ( 50.68%)   0.7119* C   1 s( 29.63%)p 2.37( 70.33%)d 0.00(  0.04%)
                                           -0.0004 -0.5443 -0.0046  0.8285  0.0008
                                           -0.0224  0.0046  0.1265  0.0155  0.0008
                                           -0.0049  0.0001 -0.0174  0.0095
                ( 49.32%)  -0.7023* C   2 s( 28.32%)p 2.53( 71.64%)d 0.00(  0.04%)
                                           -0.0001 -0.5320 -0.0150 -0.8366 -0.0069
                                            0.0312  0.0075 -0.1232  0.0163  0.0013
                                           -0.0067 -0.0003 -0.0169  0.0091
   177. (0.00880) BD*( 1) C   1 - H  11  
                ( 39.62%)   0.6295* C   1 s( 23.09%)p 3.33( 76.86%)d 0.00(  0.04%)
                                           -0.0000 -0.4806  0.0036 -0.2029 -0.0170
                                            0.5663 -0.0011 -0.6375  0.0043  0.0051
                                           -0.0052  0.0169  0.0071 -0.0064
                ( 60.38%)  -0.7770* H  11 s( 99.92%)p 0.00(  0.08%)
                                           -0.9996  0.0019  0.0084 -0.0177  0.0198
   178. (0.00545) BD*( 1) C   1 - H  12  
                ( 39.24%)   0.6264* C   1 s( 23.48%)p 3.26( 76.48%)d 0.00(  0.04%)
                                           -0.0000 -0.4846 -0.0032 -0.4216 -0.0077
                                            0.2522 -0.0026  0.7233 -0.0101  0.0050
                                            0.0137 -0.0087 -0.0017 -0.0113
                ( 60.76%)  -0.7795* H  12 s( 99.92%)p 0.00(  0.08%)
                                           -0.9996  0.0006  0.0144 -0.0077 -0.0228
   179. (0.00877) BD*( 1) C   1 - H  13  
                ( 38.63%)   0.6215* C   1 s( 23.76%)p 3.21( 76.20%)d 0.00(  0.04%)
                                           -0.0000 -0.4874  0.0032 -0.3059 -0.0129
                                           -0.7840  0.0056 -0.2315  0.0014 -0.0106
                                           -0.0029 -0.0085  0.0126  0.0074
                ( 61.37%)  -0.7834* H  13 s( 99.92%)p 0.00(  0.08%)
                                           -0.9996  0.0028  0.0093  0.0258  0.0081
   180. (0.03035) BD*( 1) C   2 - C   3  
                ( 50.59%)   0.7112* C   2 s( 27.58%)p 2.62( 72.38%)d 0.00(  0.05%)
                                            0.0005  0.5251  0.0030 -0.4261  0.0027
                                            0.2540 -0.0000  0.6911  0.0025 -0.0056
                                           -0.0150  0.0094  0.0027  0.0109
                ( 49.41%)  -0.7029* C   3 s( 28.33%)p 2.53( 71.63%)d 0.00(  0.04%)
                                            0.0001  0.5322  0.0040  0.4389  0.0024
                                           -0.2427  0.0035 -0.6816  0.0073 -0.0049
                                           -0.0146  0.0076  0.0038  0.0114
   181. (0.01326) BD*( 1) C   2 - H  14  
                ( 39.01%)   0.6246* C   2 s( 22.03%)p 3.54( 77.93%)d 0.00(  0.05%)
                                           -0.0001  0.4693 -0.0066 -0.2922  0.0040
                                           -0.7964  0.0073 -0.2437 -0.0148  0.0122
                                            0.0031  0.0074 -0.0127 -0.0088
                ( 60.99%)  -0.7810* H  14 s( 99.92%)p 0.00(  0.08%)
                                            0.9996 -0.0022  0.0103  0.0252  0.0097
   182. (0.01762) BD*( 1) C   2 - H  15  
                ( 38.77%)   0.6227* C   2 s( 22.06%)p 3.53( 77.89%)d 0.00(  0.04%)
                                            0.0002 -0.4697  0.0071  0.1798 -0.0031
                                           -0.5472  0.0142  0.6685  0.0060  0.0051
                                           -0.0066  0.0168  0.0069 -0.0065
                ( 61.23%)  -0.7825* H  15 s( 99.92%)p 0.00(  0.08%)
                                           -0.9996  0.0048 -0.0067  0.0175 -0.0219
   183. (0.02618) BD*( 1) C   3 - O   4  
                ( 67.87%)   0.8239* C   3 s( 19.64%)p 4.08( 80.07%)d 0.01(  0.28%)
                                           -0.0001  0.4421  0.0321  0.2826  0.0251
                                            0.8142  0.0263  0.2372  0.0183  0.0254
                                            0.0073  0.0223 -0.0342 -0.0211
                ( 32.13%)  -0.5668* O   4 s( 33.70%)p 1.97( 66.24%)d 0.00(  0.07%)
                                           -0.0001  0.5805 -0.0005 -0.2758  0.0047
                                           -0.7474 -0.0003 -0.1663 -0.0014  0.0197
                                           -0.0021  0.0021 -0.0117 -0.0118
   184. (0.04197) BD*( 1) C   3 - C   5  
                ( 51.31%)   0.7163* C   3 s( 29.45%)p 2.39( 70.50%)d 0.00(  0.06%)
                                           -0.0004 -0.5426  0.0005  0.8302 -0.0058
                                           -0.0289  0.0030  0.1211 -0.0166  0.0013
                                           -0.0058 -0.0003 -0.0205  0.0097
                ( 48.69%)  -0.6978* C   5 s( 31.30%)p 2.19( 68.66%)d 0.00(  0.04%)
                                           -0.0002 -0.5594  0.0099 -0.8146  0.0245
                                           -0.0146 -0.0035 -0.1484 -0.0105 -0.0010
                                           -0.0060  0.0012 -0.0152  0.0103
   185. (0.03671) BD*( 1) C   3 - H  16  
                ( 39.78%)   0.6307* C   3 s( 22.58%)p 3.43( 77.37%)d 0.00(  0.05%)
                                            0.0003 -0.4749  0.0172 -0.1926 -0.0049
                                            0.5224 -0.0188 -0.6807  0.0014  0.0060
                                           -0.0041  0.0188  0.0068 -0.0078
                ( 60.22%)  -0.7760* H  16 s( 99.92%)p 0.00(  0.08%)
                                           -0.9995  0.0073  0.0063 -0.0173  0.0226
   186. (0.00727) BD*( 1) O   4 - H  17  
                ( 26.71%)   0.5168* O   4 s( 19.79%)p 4.05( 80.13%)d 0.00(  0.08%)
                                           -0.0002 -0.4444 -0.0191  0.4086  0.0033
                                           -0.3349 -0.0289 -0.7216 -0.0255  0.0033
                                            0.0237 -0.0031 -0.0095 -0.0124
                ( 73.29%)  -0.8561* H  17 s( 99.61%)p 0.00(  0.39%)
                                           -0.9980  0.0043 -0.0285  0.0252  0.0497
   187. (0.02570) BD*( 1) C   5 - C   6  
                ( 49.17%)   0.7012* C   5 s( 34.53%)p 1.89( 65.43%)d 0.00(  0.04%)
                                            0.0001 -0.5876 -0.0080  0.4177 -0.0062
                                            0.6770  0.0166 -0.1454 -0.0096 -0.0148
                                            0.0025  0.0052  0.0064  0.0106
                ( 50.83%)  -0.7130* C   6 s( 35.96%)p 1.78( 64.00%)d 0.00(  0.04%)
                                           -0.0001 -0.5997 -0.0015 -0.4495 -0.0181
                                           -0.6478  0.0097  0.1332 -0.0090 -0.0151
                                            0.0026  0.0065  0.0070  0.0109
   188. (0.02733) BD*( 1) C   5 - C  10  
                ( 49.10%)   0.7007* C   5 s( 34.13%)p 1.93( 65.83%)d 0.00(  0.04%)
                                            0.0001 -0.5841 -0.0064  0.3587 -0.0067
                                           -0.6642 -0.0166  0.2969  0.0038  0.0118
                                           -0.0068  0.0107  0.0068  0.0069
                ( 50.90%)  -0.7134* C  10 s( 35.48%)p 1.82( 64.48%)d 0.00(  0.04%)
                                           -0.0001 -0.5956 -0.0019 -0.3854 -0.0180
                                            0.6389 -0.0096 -0.2960 -0.0017  0.0119
                                           -0.0064  0.0117  0.0083  0.0077
   189. (0.34546) BD*( 2) C   5 - C  10  
                ( 50.05%)   0.7074* C   5 s(  0.00%)p 1.00( 99.96%)d 0.00(  0.04%)
                                            0.0001  0.0053 -0.0017 -0.1789  0.0035
                                            0.3152 -0.0036  0.9317 -0.0034 -0.0063
                                           -0.0141  0.0073  0.0002 -0.0102
                ( 49.95%)  -0.7068* C  10 s(  0.00%)p 1.00( 99.96%)d 0.00(  0.04%)
                                           -0.0000 -0.0034 -0.0020 -0.1858  0.0022
                                            0.3157 -0.0015  0.9302 -0.0050  0.0032
                                           -0.0026 -0.0161  0.0066  0.0107
   190. (0.01699) BD*( 1) C   6 - C   7  
                ( 49.67%)   0.7048* C   6 s( 35.95%)p 1.78( 64.01%)d 0.00(  0.04%)
                                           -0.0000 -0.5994 -0.0150  0.7839  0.0113
                                            0.0419  0.0379  0.1489 -0.0098  0.0003
                                           -0.0077  0.0009 -0.0166  0.0100
                ( 50.33%)  -0.7094* C   7 s( 35.82%)p 1.79( 64.13%)d 0.00(  0.04%)
                                           -0.0000 -0.5985 -0.0080 -0.7830 -0.0078
                                            0.0096  0.0366 -0.1631 -0.0144 -0.0022
                                           -0.0068  0.0006 -0.0168  0.0105
   191. (0.33114) BD*( 2) C   6 - C   7  
                ( 49.58%)   0.7041* C   6 s(  0.00%)p 1.00( 99.96%)d 0.00(  0.04%)
                                            0.0000 -0.0024 -0.0014  0.1914 -0.0031
                                           -0.3212  0.0018 -0.9272  0.0057  0.0071
                                            0.0142 -0.0066 -0.0002  0.0107
                ( 50.42%)  -0.7101* C   7 s(  0.00%)p 1.00( 99.96%)d 0.00(  0.04%)
                                            0.0000  0.0005 -0.0001  0.1890 -0.0019
                                           -0.3202  0.0032 -0.9280  0.0092 -0.0039
                                           -0.0170 -0.0097  0.0068 -0.0005
   192. (0.01581) BD*( 1) C   6 - H  18  
                ( 38.82%)   0.6231* C   6 s( 28.00%)p 2.57( 71.97%)d 0.00(  0.03%)
                                           -0.0004  0.5290 -0.0134  0.3811 -0.0106
                                           -0.6888 -0.0004  0.3160 -0.0015 -0.0109
                                            0.0055 -0.0098 -0.0067 -0.0061
                ( 61.18%)  -0.7822* H  18 s( 99.91%)p 0.00(  0.09%)
                                            0.9995 -0.0024 -0.0128  0.0245 -0.0114
   193. (0.01781) BD*( 1) C   7 - C   8  
                ( 49.92%)   0.7065* C   7 s( 35.77%)p 1.79( 64.18%)d 0.00(  0.04%)
                                           -0.0000 -0.5981 -0.0085  0.3875  0.0390
                                           -0.6338  0.0099  0.2972  0.0046  0.0118
                                           -0.0059  0.0115  0.0088  0.0074
                ( 50.08%)  -0.7077* C   8 s( 35.67%)p 1.80( 64.28%)d 0.00(  0.04%)
                                           -0.0000 -0.5972 -0.0084 -0.3378  0.0283
                                            0.6640  0.0281 -0.2936 -0.0037  0.0132
                                           -0.0069  0.0111  0.0065  0.0074
   194. (0.01425) BD*( 1) C   7 - H  19  
                ( 38.73%)   0.6224* C   7 s( 28.31%)p 2.53( 71.66%)d 0.00(  0.03%)
                                           -0.0003  0.5319 -0.0137 -0.4464  0.0041
                                           -0.7030  0.0070  0.1519 -0.0018  0.0131
                                           -0.0025 -0.0051 -0.0061 -0.0087
                ( 61.27%)  -0.7827* H  19 s( 99.91%)p 0.00(  0.09%)
                                            0.9995 -0.0019  0.0160  0.0250 -0.0054
   195. (0.01793) BD*( 1) C   8 - C   9  
                ( 50.03%)   0.7073* C   8 s( 35.75%)p 1.80( 64.21%)d 0.00(  0.04%)
                                            0.0000  0.5978  0.0082  0.4014 -0.0258
                                            0.6763  0.0271 -0.1481 -0.0144  0.0161
                                           -0.0025 -0.0053 -0.0057 -0.0108
                ( 49.97%)  -0.7069* C   9 s( 35.76%)p 1.80( 64.20%)d 0.00(  0.04%)
                                            0.0000  0.5979  0.0091 -0.4484 -0.0382
                                           -0.6505  0.0083  0.1271 -0.0107  0.0148
                                           -0.0026 -0.0063 -0.0080 -0.0104
   196. (0.33343) BD*( 2) C   8 - C   9  
                ( 49.62%)   0.7044* C   8 s(  0.00%)p 1.00( 99.96%)d 0.00(  0.04%)
                                            0.0000 -0.0002  0.0003  0.1885 -0.0020
                                           -0.3154  0.0039 -0.9297  0.0115 -0.0039
                                           -0.0171 -0.0093  0.0066 -0.0009
                ( 50.38%)  -0.7098* C   9 s(  0.00%)p 1.00( 99.96%)d 0.00(  0.04%)
                                           -0.0000  0.0008  0.0010  0.1928 -0.0017
                                           -0.3138  0.0037 -0.9294  0.0106 -0.0035
                                            0.0020  0.0165 -0.0064 -0.0107
   197. (0.01436) BD*( 1) C   8 - H  20  
                ( 38.75%)   0.6225* C   8 s( 28.49%)p 2.51( 71.48%)d 0.00(  0.03%)
                                           -0.0003  0.5336 -0.0135 -0.8294  0.0076
                                           -0.0147  0.0002 -0.1633  0.0013  0.0006
                                            0.0059 -0.0005  0.0143 -0.0086
                ( 61.25%)  -0.7826* H  20 s( 99.91%)p 0.00(  0.09%)
                                            0.9995 -0.0019  0.0296  0.0005  0.0058
   198. (0.01734) BD*( 1) C   9 - C  10  
                ( 50.27%)   0.7090* C   9 s( 35.88%)p 1.79( 64.08%)d 0.00(  0.04%)
                                            0.0000  0.5989  0.0074  0.7843  0.0109
                                            0.0392  0.0369  0.1500 -0.0105 -0.0005
                                            0.0078 -0.0011  0.0167 -0.0102
                ( 49.73%)  -0.7052* C  10 s( 35.87%)p 1.79( 64.09%)d 0.00(  0.04%)
                                            0.0000  0.5987  0.0159 -0.7835 -0.0083
                                            0.0124  0.0376 -0.1585 -0.0148  0.0022
                                            0.0064 -0.0004  0.0169 -0.0104
   199. (0.01446) BD*( 1) C   9 - H  21  
                ( 38.73%)   0.6224* C   9 s( 28.27%)p 2.54( 71.70%)d 0.00(  0.03%)
                                            0.0003 -0.5315  0.0137  0.3804 -0.0037
                                           -0.6894  0.0067  0.3112 -0.0029  0.0108
                                           -0.0052  0.0095  0.0068  0.0061
                ( 61.27%)  -0.7827* H  21 s( 99.91%)p 0.00(  0.09%)
                                           -0.9995  0.0020 -0.0135  0.0245 -0.0111
   200. (0.01667) BD*( 1) C  10 - H  22  
                ( 38.09%)   0.6172* C  10 s( 28.57%)p 2.50( 71.39%)d 0.00(  0.03%)
                                            0.0004 -0.5344  0.0143 -0.4488  0.0081
                                           -0.7008  0.0006  0.1463  0.0024 -0.0134
                                            0.0020  0.0044  0.0056  0.0090
                ( 61.91%)  -0.7868* H  22 s( 99.91%)p 0.00(  0.09%)
                                           -0.9995  0.0043  0.0173  0.0248 -0.0050


 NHO Directionality and "Bond Bending" (deviations from line of nuclear centers)

         [Thresholds for printing:  angular deviation  >  1.0 degree]
                                    hybrid p-character > 25.0%
                                    orbital occupancy  >  0.10e

                                Line of Centers        Hybrid 1              Hybrid 2
                                ---------------  -------------------   ------------------
                NBO               Theta   Phi    Theta   Phi    Dev    Theta   Phi    Dev
 ========================================================================================
     1. BD (   1) C   1 - C   2    98.6  178.1    99.7  178.8   1.3     82.8  357.4   1.5
     2. BD (   1) C   1 - H  11    43.3  289.9    43.8  291.3   1.1      --     --    --
     4. BD (   1) C   1 - H  13    74.4   69.1    74.7   67.7   1.3      --     --    --
     5. BD (   1) C   2 - C   3    36.3  149.4     --     --    --     143.3  331.5   1.3
     6. BD (   1) C   2 - H  14   105.5  248.8   107.1  249.9   1.9      --     --    --
     7. BD (   1) C   2 - H  15   138.5  109.3   140.2  108.3   1.8      --     --    --
     8. BD (   1) C   3 - O   4    76.4   69.8    74.1   69.9   2.4    101.9  250.1   1.7
     9. BD (   1) C   3 - C   5    99.4  180.5    97.2  178.2   3.1     78.6    1.3   2.2
    10. BD (   1) C   3 - H  16    42.1  287.1    38.5  291.4   4.5      --     --    --
    11. BD (   1) O   4 - H  17    36.4  147.8    36.3  138.5   5.5      --     --    --
    12. BD (   1) C   5 - C   6    80.1  236.9    79.1  239.3   2.6     98.9   53.8   3.3
    13. BD (   1) C   5 - C  10   111.6  119.6   111.4  117.3   2.1     68.3  302.7   2.8
    14. BD (   2) C   5 - C  10   111.6  119.6    21.1  119.4  90.5    158.5  300.3  90.1
    15. BD (   1) C   6 - C   7   101.3  181.2    99.9  185.7   4.7     77.4  356.7   4.6
    16. BD (   2) C   6 - C   7   101.3  181.2    21.9  120.5  90.1    158.2  300.6  90.2
    18. BD (   1) C   7 - C   8   111.7  119.2   111.8  124.4   4.8     68.6  294.1   4.8
    20. BD (   1) C   8 - C   9    99.9   57.3   101.5   61.9   4.8     81.8  232.8   4.7
    21. BD (   2) C   8 - C   9    99.9   57.3   158.4  300.9  90.1    158.4  301.6  90.1
    23. BD (   1) C   9 - C  10    78.8    1.0    80.1    5.5   4.5    102.3  176.4   4.7
    25. BD (   1) C  10 - H  22    99.5   56.9   100.2   57.8   1.1      --     --    --
    36. LP (   1) O   4             --     --    115.5   38.4   --       --     --    --
    37. LP (   2) O   4             --     --    126.2  149.9   --       --     --    --
   189. BD*(   2) C   5 - C  10   111.6  119.6    21.1  119.4  90.5    158.5  300.3  90.1
   191. BD*(   2) C   6 - C   7   101.3  181.2    21.9  120.5  90.1    158.2  300.6  90.2
   196. BD*(   2) C   8 - C   9    99.9   57.3   158.4  300.9  90.1    158.4  301.6  90.1


 Second Order Perturbation Theory Analysis of Fock Matrix in NBO Basis

     Threshold for printing:   0.50 kcal/mol
                                                                              E(2)  E(j)-E(i) F(i,j)
         Donor NBO (i)                     Acceptor NBO (j)                 kcal/mol   a.u.    a.u. 
 ===================================================================================================

 within unit  1
   1. BD (   1) C   1 - C   2        / 57. RY*(   2) C   3                    0.91    1.48    0.033
   1. BD (   1) C   1 - C   2        /178. BD*(   1) C   1 - H  12            0.56    1.05    0.022
   1. BD (   1) C   1 - C   2        /179. BD*(   1) C   1 - H  13            0.50    1.05    0.021
   1. BD (   1) C   1 - C   2        /180. BD*(   1) C   2 - C   3            1.08    0.98    0.029
   1. BD (   1) C   1 - C   2        /181. BD*(   1) C   2 - H  14            0.63    1.04    0.023
   1. BD (   1) C   1 - C   2        /182. BD*(   1) C   2 - H  15            0.61    1.04    0.022
   1. BD (   1) C   1 - C   2        /184. BD*(   1) C   3 - C   5            2.26    1.01    0.043
   2. BD (   1) C   1 - H  11        /182. BD*(   1) C   2 - H  15            3.19    0.93    0.049
   3. BD (   1) C   1 - H  12        /180. BD*(   1) C   2 - C   3            3.57    0.87    0.050
   4. BD (   1) C   1 - H  13        /181. BD*(   1) C   2 - H  14            3.31    0.93    0.049
   5. BD (   1) C   2 - C   3        / 38. RY*(   1) C   1                    1.19    1.37    0.036
   5. BD (   1) C   2 - C   3        / 75. RY*(   2) C   5                    1.86    1.35    0.045
   5. BD (   1) C   2 - C   3        /176. BD*(   1) C   1 - C   2            0.95    1.00    0.028
   5. BD (   1) C   2 - C   3        /178. BD*(   1) C   1 - H  12            1.57    1.05    0.037
   5. BD (   1) C   2 - C   3        /181. BD*(   1) C   2 - H  14            0.52    1.04    0.021
   5. BD (   1) C   2 - C   3        /182. BD*(   1) C   2 - H  15            0.51    1.04    0.021
   5. BD (   1) C   2 - C   3        /184. BD*(   1) C   3 - C   5            1.82    1.01    0.038
   5. BD (   1) C   2 - C   3        /185. BD*(   1) C   3 - H  16            0.73    1.03    0.025
   5. BD (   1) C   2 - C   3        /186. BD*(   1) O   4 - H  17            2.07    1.02    0.041
   5. BD (   1) C   2 - C   3        /187. BD*(   1) C   5 - C   6            0.61    1.17    0.024
   5. BD (   1) C   2 - C   3        /188. BD*(   1) C   5 - C  10            0.62    1.17    0.024
   5. BD (   1) C   2 - C   3        /189. BD*(   2) C   5 - C  10            2.80    0.63    0.041
   6. BD (   1) C   2 - H  14        / 39. RY*(   2) C   1                    0.58    1.41    0.026
   6. BD (   1) C   2 - H  14        /179. BD*(   1) C   1 - H  13            3.00    0.94    0.048
   6. BD (   1) C   2 - H  14        /183. BD*(   1) C   3 - O   4            4.42    0.78    0.052
   7. BD (   1) C   2 - H  15        / 39. RY*(   2) C   1                    0.51    1.41    0.024
   7. BD (   1) C   2 - H  15        / 57. RY*(   2) C   3                    0.51    1.36    0.024
   7. BD (   1) C   2 - H  15        /177. BD*(   1) C   1 - H  11            3.13    0.92    0.048
   7. BD (   1) C   2 - H  15        /183. BD*(   1) C   3 - O   4            0.62    0.77    0.020
   7. BD (   1) C   2 - H  15        /185. BD*(   1) C   3 - H  16            3.17    0.91    0.048
   8. BD (   1) C   3 - O   4        /181. BD*(   1) C   2 - H  14            1.42    1.28    0.038
   8. BD (   1) C   3 - O   4        /187. BD*(   1) C   5 - C   6            1.62    1.40    0.043
   9. BD (   1) C   3 - C   5        / 48. RY*(   2) C   2                    1.12    1.51    0.037
   9. BD (   1) C   3 - C   5        / 83. RY*(   1) C   6                    1.45    1.77    0.045
   9. BD (   1) C   3 - C   5        /119. RY*(   1) C  10                    1.56    1.72    0.046
   9. BD (   1) C   3 - C   5        /176. BD*(   1) C   1 - C   2            2.20    1.02    0.043
   9. BD (   1) C   3 - C   5        /180. BD*(   1) C   2 - C   3            1.77    1.01    0.038
   9. BD (   1) C   3 - C   5        /185. BD*(   1) C   3 - H  16            0.60    1.05    0.022
   9. BD (   1) C   3 - C   5        /187. BD*(   1) C   5 - C   6            3.07    1.19    0.054
   9. BD (   1) C   3 - C   5        /188. BD*(   1) C   5 - C  10            3.10    1.19    0.054
   9. BD (   1) C   3 - C   5        /190. BD*(   1) C   6 - C   7            2.45    1.19    0.048
   9. BD (   1) C   3 - C   5        /198. BD*(   1) C   9 - C  10            2.59    1.20    0.050
  10. BD (   1) C   3 - H  16        /182. BD*(   1) C   2 - H  15            3.08    0.94    0.048
  10. BD (   1) C   3 - H  16        /188. BD*(   1) C   5 - C  10            3.63    1.06    0.055
  10. BD (   1) C   3 - H  16        /189. BD*(   2) C   5 - C  10            1.19    0.53    0.024
  11. BD (   1) O   4 - H  17        / 56. RY*(   1) C   3                    1.00    1.58    0.035
  11. BD (   1) O   4 - H  17        / 59. RY*(   4) C   3                    0.64    2.66    0.037
  11. BD (   1) O   4 - H  17        /180. BD*(   1) C   2 - C   3            3.11    1.09    0.052
  12. BD (   1) C   5 - C   6        / 56. RY*(   1) C   3                    0.92    1.55    0.034
  12. BD (   1) C   5 - C   6        / 92. RY*(   1) C   7                    1.06    1.84    0.040
  12. BD (   1) C   5 - C   6        / 93. RY*(   2) C   7                    1.26    1.34    0.037
  12. BD (   1) C   5 - C   6        /119. RY*(   1) C  10                    0.79    1.78    0.034
  12. BD (   1) C   5 - C   6        /183. BD*(   1) C   3 - O   4            1.22    0.98    0.031
  12. BD (   1) C   5 - C   6        /184. BD*(   1) C   3 - C   5            2.72    1.10    0.049
  12. BD (   1) C   5 - C   6        /188. BD*(   1) C   5 - C  10            4.49    1.25    0.067
  12. BD (   1) C   5 - C   6        /190. BD*(   1) C   6 - C   7            3.54    1.26    0.060
  12. BD (   1) C   5 - C   6        /192. BD*(   1) C   6 - H  18            1.46    1.14    0.036
  12. BD (   1) C   5 - C   6        /194. BD*(   1) C   7 - H  19            2.38    1.15    0.047
  12. BD (   1) C   5 - C   6        /200. BD*(   1) C  10 - H  22            2.50    1.15    0.048
  13. BD (   1) C   5 - C  10        / 56. RY*(   1) C   3                    1.53    1.55    0.044
  13. BD (   1) C   5 - C  10        / 83. RY*(   1) C   6                    0.64    1.83    0.031
  13. BD (   1) C   5 - C  10        /110. RY*(   1) C   9                    1.06    1.84    0.040
  13. BD (   1) C   5 - C  10        /111. RY*(   2) C   9                    1.26    1.34    0.037
  13. BD (   1) C   5 - C  10        /184. BD*(   1) C   3 - C   5            2.80    1.10    0.050
  13. BD (   1) C   5 - C  10        /185. BD*(   1) C   3 - H  16            0.71    1.11    0.025
  13. BD (   1) C   5 - C  10        /187. BD*(   1) C   5 - C   6            4.48    1.25    0.067
  13. BD (   1) C   5 - C  10        /192. BD*(   1) C   6 - H  18            2.62    1.13    0.049
  13. BD (   1) C   5 - C  10        /198. BD*(   1) C   9 - C  10            3.48    1.26    0.059
  13. BD (   1) C   5 - C  10        /199. BD*(   1) C   9 - H  21            2.41    1.14    0.047
  13. BD (   1) C   5 - C  10        /200. BD*(   1) C  10 - H  22            1.46    1.15    0.037
  14. BD (   2) C   5 - C  10        / 86. RY*(   4) C   6                    1.97    0.89    0.041
  14. BD (   2) C   5 - C  10        /113. RY*(   4) C   9                    2.08    0.95    0.044
  14. BD (   2) C   5 - C  10        /180. BD*(   1) C   2 - C   3            2.71    0.64    0.041
  14. BD (   2) C   5 - C  10        /183. BD*(   1) C   3 - O   4            1.34    0.55    0.027
  14. BD (   2) C   5 - C  10        /185. BD*(   1) C   3 - H  16            1.05    0.68    0.026
  14. BD (   2) C   5 - C  10        /191. BD*(   2) C   6 - C   7           20.07    0.28    0.068
  14. BD (   2) C   5 - C  10        /196. BD*(   2) C   8 - C   9           21.37    0.28    0.070
  15. BD (   1) C   6 - C   7        / 74. RY*(   1) C   5                    0.80    1.78    0.034
  15. BD (   1) C   6 - C   7        / 76. RY*(   3) C   5                    1.59    1.66    0.046
  15. BD (   1) C   6 - C   7        /101. RY*(   1) C   8                    0.85    1.86    0.036
  15. BD (   1) C   6 - C   7        /102. RY*(   2) C   8                    1.22    1.34    0.036
  15. BD (   1) C   6 - C   7        /184. BD*(   1) C   3 - C   5            3.68    1.10    0.057
  15. BD (   1) C   6 - C   7        /187. BD*(   1) C   5 - C   6            4.00    1.26    0.063
  15. BD (   1) C   6 - C   7        /192. BD*(   1) C   6 - H  18            1.49    1.14    0.037
  15. BD (   1) C   6 - C   7        /193. BD*(   1) C   7 - C   8            3.19    1.26    0.057
  15. BD (   1) C   6 - C   7        /194. BD*(   1) C   7 - H  19            1.38    1.15    0.036
  15. BD (   1) C   6 - C   7        /197. BD*(   1) C   8 - H  20            2.57    1.15    0.049
  16. BD (   2) C   6 - C   7        / 75. RY*(   2) C   5                    0.71    1.01    0.026
  16. BD (   2) C   6 - C   7        /104. RY*(   4) C   8                    0.95    0.94    0.029
  16. BD (   2) C   6 - C   7        /105. RY*(   5) C   8                    0.68    2.12    0.037
  16. BD (   2) C   6 - C   7        /189. BD*(   2) C   5 - C  10           21.27    0.29    0.070
  16. BD (   2) C   6 - C   7        /196. BD*(   2) C   8 - C   9           20.01    0.29    0.068
  17. BD (   1) C   6 - H  18        / 74. RY*(   1) C   5                    1.02    1.61    0.036
  17. BD (   1) C   6 - H  18        / 92. RY*(   1) C   7                    0.69    1.67    0.031
  17. BD (   1) C   6 - H  18        /187. BD*(   1) C   5 - C   6            1.10    1.08    0.031
  17. BD (   1) C   6 - H  18        /188. BD*(   1) C   5 - C  10            4.37    1.08    0.061
  17. BD (   1) C   6 - H  18        /190. BD*(   1) C   6 - C   7            0.91    1.09    0.028
  17. BD (   1) C   6 - H  18        /193. BD*(   1) C   7 - C   8            3.65    1.08    0.056
  18. BD (   1) C   7 - C   8        / 83. RY*(   1) C   6                    0.64    1.83    0.031
  18. BD (   1) C   7 - C   8        / 84. RY*(   2) C   6                    1.49    1.40    0.041
  18. BD (   1) C   7 - C   8        /110. RY*(   1) C   9                    0.80    1.85    0.034
  18. BD (   1) C   7 - C   8        /111. RY*(   2) C   9                    1.37    1.34    0.039
  18. BD (   1) C   7 - C   8        /190. BD*(   1) C   6 - C   7            3.27    1.26    0.057
  18. BD (   1) C   7 - C   8        /192. BD*(   1) C   6 - H  18            2.68    1.14    0.049
  18. BD (   1) C   7 - C   8        /194. BD*(   1) C   7 - H  19            1.39    1.15    0.036
  18. BD (   1) C   7 - C   8        /195. BD*(   1) C   8 - C   9            3.13    1.26    0.056
  18. BD (   1) C   7 - C   8        /197. BD*(   1) C   8 - H  20            1.39    1.15    0.036
  18. BD (   1) C   7 - C   8        /199. BD*(   1) C   9 - H  21            2.63    1.15    0.049
  19. BD (   1) C   7 - H  19        / 83. RY*(   1) C   6                    0.61    1.66    0.029
  19. BD (   1) C   7 - H  19        /101. RY*(   1) C   8                    0.67    1.68    0.030
  19. BD (   1) C   7 - H  19        /187. BD*(   1) C   5 - C   6            3.92    1.08    0.058
  19. BD (   1) C   7 - H  19        /190. BD*(   1) C   6 - C   7            0.88    1.09    0.028
  19. BD (   1) C   7 - H  19        /193. BD*(   1) C   7 - C   8            0.83    1.08    0.027
  19. BD (   1) C   7 - H  19        /195. BD*(   1) C   8 - C   9            3.72    1.08    0.057
  20. BD (   1) C   8 - C   9        / 92. RY*(   1) C   7                    0.78    1.85    0.034
  20. BD (   1) C   8 - C   9        / 93. RY*(   2) C   7                    1.38    1.34    0.039
  20. BD (   1) C   8 - C   9        /120. RY*(   2) C  10                    1.89    1.45    0.047
  20. BD (   1) C   8 - C   9        /193. BD*(   1) C   7 - C   8            3.13    1.25    0.056
  20. BD (   1) C   8 - C   9        /194. BD*(   1) C   7 - H  19            2.64    1.15    0.049
  20. BD (   1) C   8 - C   9        /197. BD*(   1) C   8 - H  20            1.40    1.15    0.036
  20. BD (   1) C   8 - C   9        /198. BD*(   1) C   9 - C  10            3.27    1.26    0.057
  20. BD (   1) C   8 - C   9        /199. BD*(   1) C   9 - H  21            1.38    1.15    0.036
  20. BD (   1) C   8 - C   9        /200. BD*(   1) C  10 - H  22            2.62    1.15    0.049
  21. BD (   2) C   8 - C   9        / 96. RY*(   5) C   7                    1.41    1.64    0.047
  21. BD (   2) C   8 - C   9        /122. RY*(   4) C  10                    0.79    0.89    0.026
  21. BD (   2) C   8 - C   9        /123. RY*(   5) C  10                    0.62    2.16    0.036
  21. BD (   2) C   8 - C   9        /189. BD*(   2) C   5 - C  10           19.93    0.29    0.068
  21. BD (   2) C   8 - C   9        /191. BD*(   2) C   6 - C   7           21.07    0.28    0.069
  22. BD (   1) C   8 - H  20        / 92. RY*(   1) C   7                    0.70    1.67    0.031
  22. BD (   1) C   8 - H  20        /110. RY*(   1) C   9                    0.70    1.68    0.031
  22. BD (   1) C   8 - H  20        /190. BD*(   1) C   6 - C   7            3.76    1.09    0.057
  22. BD (   1) C   8 - H  20        /193. BD*(   1) C   7 - C   8            0.85    1.08    0.027
  22. BD (   1) C   8 - H  20        /195. BD*(   1) C   8 - C   9            0.86    1.08    0.027
  22. BD (   1) C   8 - H  20        /198. BD*(   1) C   9 - C  10            3.76    1.09    0.057
  23. BD (   1) C   9 - C  10        / 74. RY*(   1) C   5                    1.55    1.78    0.047
  23. BD (   1) C   9 - C  10        / 76. RY*(   3) C   5                    0.70    1.66    0.031
  23. BD (   1) C   9 - C  10        /101. RY*(   1) C   8                    0.84    1.85    0.035
  23. BD (   1) C   9 - C  10        /102. RY*(   2) C   8                    1.22    1.33    0.036
  23. BD (   1) C   9 - C  10        /184. BD*(   1) C   3 - C   5            3.64    1.10    0.057
  23. BD (   1) C   9 - C  10        /188. BD*(   1) C   5 - C  10            3.98    1.25    0.063
  23. BD (   1) C   9 - C  10        /195. BD*(   1) C   8 - C   9            3.22    1.26    0.057
  23. BD (   1) C   9 - C  10        /197. BD*(   1) C   8 - H  20            2.58    1.15    0.049
  23. BD (   1) C   9 - C  10        /199. BD*(   1) C   9 - H  21            1.37    1.15    0.035
  23. BD (   1) C   9 - C  10        /200. BD*(   1) C  10 - H  22            1.56    1.15    0.038
  24. BD (   1) C   9 - H  21        /101. RY*(   1) C   8                    0.66    1.68    0.030
  24. BD (   1) C   9 - H  21        /119. RY*(   1) C  10                    0.56    1.61    0.027
  24. BD (   1) C   9 - H  21        /188. BD*(   1) C   5 - C  10            3.93    1.08    0.058
  24. BD (   1) C   9 - H  21        /193. BD*(   1) C   7 - C   8            3.76    1.08    0.057
  24. BD (   1) C   9 - H  21        /195. BD*(   1) C   8 - C   9            0.82    1.08    0.027
  24. BD (   1) C   9 - H  21        /198. BD*(   1) C   9 - C  10            0.89    1.09    0.028
  25. BD (   1) C  10 - H  22        / 74. RY*(   1) C   5                    0.83    1.61    0.033
  25. BD (   1) C  10 - H  22        /110. RY*(   1) C   9                    0.68    1.67    0.030
  25. BD (   1) C  10 - H  22        /187. BD*(   1) C   5 - C   6            4.51    1.08    0.062
  25. BD (   1) C  10 - H  22        /188. BD*(   1) C   5 - C  10            1.21    1.08    0.032
  25. BD (   1) C  10 - H  22        /195. BD*(   1) C   8 - C   9            3.66    1.08    0.056
  25. BD (   1) C  10 - H  22        /198. BD*(   1) C   9 - C  10            1.00    1.08    0.029
  26. CR (   1) C   1                / 49. RY*(   3) C   2                    0.91   11.07    0.090
  26. CR (   1) C   1                /128. RY*(   1) H  11                    0.62   10.48    0.072
  26. CR (   1) C   1                /132. RY*(   1) H  12                    0.62   10.49    0.072
  26. CR (   1) C   1                /136. RY*(   1) H  13                    0.70   10.46    0.076
  27. CR (   1) C   2                / 40. RY*(   3) C   1                    1.20   10.66    0.101
  27. CR (   1) C   2                / 60. RY*(   5) C   3                    0.57   11.19    0.071
  27. CR (   1) C   2                /140. RY*(   1) H  14                    0.63   10.49    0.073
  27. CR (   1) C   2                /144. RY*(   1) H  15                    0.65   10.47    0.074
  28. CR (   1) C   3                / 50. RY*(   4) C   2                    0.76   10.96    0.081
  28. CR (   1) C   3                /148. RY*(   1) H  16                    0.52   10.50    0.066
  28. CR (   1) C   3                /183. BD*(   1) C   3 - O   4            0.96   10.43    0.090
  28. CR (   1) C   3                /187. BD*(   1) C   5 - C   6            0.79   10.70    0.083
  28. CR (   1) C   3                /188. BD*(   1) C   5 - C  10            0.83   10.70    0.085
  29. CR (   1) O   4                / 56. RY*(   1) C   3                    1.73   19.82    0.166
  29. CR (   1) O   4                / 60. RY*(   5) C   3                    0.86   20.07    0.117
  30. CR (   1) C   5                / 57. RY*(   2) C   3                    0.52   10.95    0.067
  30. CR (   1) C   5                / 84. RY*(   2) C   6                    1.71   10.78    0.121
  30. CR (   1) C   5                /120. RY*(   2) C  10                    1.73   10.83    0.122
  30. CR (   1) C   5                /190. BD*(   1) C   6 - C   7            0.91   10.64    0.088
  30. CR (   1) C   5                /192. BD*(   1) C   6 - H  18            0.68   10.52    0.076
  30. CR (   1) C   5                /198. BD*(   1) C   9 - C  10            0.92   10.64    0.088
  30. CR (   1) C   5                /200. BD*(   1) C  10 - H  22            0.65   10.53    0.074
  31. CR (   1) C   6                / 74. RY*(   1) C   5                    1.01   11.16    0.095
  31. CR (   1) C   6                / 76. RY*(   3) C   5                    1.16   11.04    0.101
  31. CR (   1) C   6                / 93. RY*(   2) C   7                    1.57   10.72    0.116
  31. CR (   1) C   6                /156. RY*(   1) H  18                    0.66   10.42    0.074
  31. CR (   1) C   6                /184. BD*(   1) C   3 - C   5            1.14   10.48    0.098
  31. CR (   1) C   6                /188. BD*(   1) C   5 - C  10            1.14   10.63    0.099
  31. CR (   1) C   6                /193. BD*(   1) C   7 - C   8            0.97   10.64    0.091
  31. CR (   1) C   6                /194. BD*(   1) C   7 - H  19            0.68   10.53    0.076
  32. CR (   1) C   7                / 84. RY*(   2) C   6                    0.71   10.79    0.078
  32. CR (   1) C   7                / 85. RY*(   3) C   6                    1.01   10.68    0.093
  32. CR (   1) C   7                /102. RY*(   2) C   8                    1.47   10.72    0.112
  32. CR (   1) C   7                /103. RY*(   3) C   8                    0.55   10.71    0.069
  32. CR (   1) C   7                /160. RY*(   1) H  19                    0.67   10.42    0.075
  32. CR (   1) C   7                /187. BD*(   1) C   5 - C   6            1.09   10.64    0.097
  32. CR (   1) C   7                /192. BD*(   1) C   6 - H  18            0.74   10.52    0.079
  32. CR (   1) C   7                /195. BD*(   1) C   8 - C   9            0.95   10.64    0.090
  32. CR (   1) C   7                /197. BD*(   1) C   8 - H  20            0.70   10.53    0.077
  33. CR (   1) C   8                / 93. RY*(   2) C   7                    1.37   10.72    0.108
  33. CR (   1) C   8                / 94. RY*(   3) C   7                    0.56   10.78    0.069
  33. CR (   1) C   8                /111. RY*(   2) C   9                    1.39   10.73    0.109
  33. CR (   1) C   8                /112. RY*(   3) C   9                    0.61   10.74    0.072
  33. CR (   1) C   8                /164. RY*(   1) H  20                    0.68   10.42    0.075
  33. CR (   1) C   8                /190. BD*(   1) C   6 - C   7            0.98   10.64    0.091
  33. CR (   1) C   8                /194. BD*(   1) C   7 - H  19            0.70   10.53    0.077
  33. CR (   1) C   8                /198. BD*(   1) C   9 - C  10            0.98   10.64    0.091
  33. CR (   1) C   8                /199. BD*(   1) C   9 - H  21            0.69   10.53    0.077
  34. CR (   1) C   9                /102. RY*(   2) C   8                    1.48   10.72    0.112
  34. CR (   1) C   9                /103. RY*(   3) C   8                    0.54   10.71    0.068
  34. CR (   1) C   9                /119. RY*(   1) C  10                    0.50   11.17    0.067
  34. CR (   1) C   9                /121. RY*(   3) C  10                    0.86   10.69    0.085
  34. CR (   1) C   9                /168. RY*(   1) H  21                    0.67   10.42    0.075
  34. CR (   1) C   9                /188. BD*(   1) C   5 - C  10            1.08   10.64    0.096
  34. CR (   1) C   9                /193. BD*(   1) C   7 - C   8            0.95   10.64    0.090
  34. CR (   1) C   9                /197. BD*(   1) C   8 - H  20            0.70   10.53    0.077
  34. CR (   1) C   9                /200. BD*(   1) C  10 - H  22            0.74   10.54    0.079
  35. CR (   1) C  10                / 76. RY*(   3) C   5                    1.65   11.04    0.121
  35. CR (   1) C  10                /111. RY*(   2) C   9                    1.54   10.72    0.115
  35. CR (   1) C  10                /172. RY*(   1) H  22                    0.73   10.42    0.078
  35. CR (   1) C  10                /184. BD*(   1) C   3 - C   5            1.10   10.48    0.097
  35. CR (   1) C  10                /187. BD*(   1) C   5 - C   6            1.15   10.63    0.099
  35. CR (   1) C  10                /195. BD*(   1) C   8 - C   9            0.98   10.63    0.091
  35. CR (   1) C  10                /199. BD*(   1) C   9 - H  21            0.67   10.53    0.075
  36. LP (   1) O   4                / 56. RY*(   1) C   3                    2.00    1.45    0.048
  36. LP (   1) O   4                /154. RY*(   3) H  17                    0.87    2.30    0.040
  36. LP (   1) O   4                /180. BD*(   1) C   2 - C   3            0.90    0.96    0.026
  36. LP (   1) O   4                /181. BD*(   1) C   2 - H  14            0.55    1.02    0.021
  36. LP (   1) O   4                /184. BD*(   1) C   3 - C   5            1.59    0.99    0.036
  36. LP (   1) O   4                /185. BD*(   1) C   3 - H  16            1.09    1.01    0.030
  37. LP (   2) O   4                / 58. RY*(   3) C   3                    0.81    1.82    0.035
  37. LP (   2) O   4                / 61. RY*(   6) C   3                    0.52    1.82    0.028
  37. LP (   2) O   4                /152. RY*(   1) H  17                    1.10    1.08    0.031
  37. LP (   2) O   4                /153. RY*(   2) H  17                    1.64    1.76    0.049
  37. LP (   2) O   4                /184. BD*(   1) C   3 - C   5            5.85    0.72    0.058
  37. LP (   2) O   4                /185. BD*(   1) C   3 - H  16            7.09    0.73    0.064
 189. BD*(   2) C   5 - C  10        / 75. RY*(   2) C   5                    0.85    0.72    0.053
 189. BD*(   2) C   5 - C  10        / 86. RY*(   4) C   6                    0.67    0.60    0.043
 189. BD*(   2) C   5 - C  10        /113. RY*(   4) C   9                    0.64    0.66    0.044
 189. BD*(   2) C   5 - C  10        /121. RY*(   3) C  10                    1.00    0.58    0.052
 189. BD*(   2) C   5 - C  10        /122. RY*(   4) C  10                    2.50    0.61    0.083
 189. BD*(   2) C   5 - C  10        /180. BD*(   1) C   2 - C   3            1.57    0.35    0.048
 189. BD*(   2) C   5 - C  10        /183. BD*(   1) C   3 - O   4            0.97    0.26    0.033
 191. BD*(   2) C   6 - C   7        / 86. RY*(   4) C   6                    2.02    0.61    0.077
 191. BD*(   2) C   6 - C   7        / 87. RY*(   5) C   6                    0.52    1.88    0.068
 191. BD*(   2) C   6 - C   7        / 95. RY*(   4) C   7                    1.85    1.07    0.097
 196. BD*(   2) C   8 - C   9        /104. RY*(   4) C   8                    3.15    0.65    0.099
 196. BD*(   2) C   8 - C   9        /113. RY*(   4) C   9                    1.58    0.67    0.071
 196. BD*(   2) C   8 - C   9        /114. RY*(   5) C   9                    0.67    1.80    0.076


 Natural Bond Orbitals (Summary):

                                                            Principal Delocalizations
           NBO                        Occupancy    Energy   (geminal,vicinal,remote)
 ====================================================================================
 Molecular unit  1  (C9H12O)
     1. BD (   1) C   1 - C   2          1.98612    -0.58715  184(v),180(g),57(v),181(g)
                                                    182(g),178(g)
     2. BD (   1) C   1 - H  11          1.98885    -0.47495  182(v)
     3. BD (   1) C   1 - H  12          1.98690    -0.47513  180(v)
     4. BD (   1) C   1 - H  13          1.98811    -0.47116  181(v)
     5. BD (   1) C   2 - C   3          1.96486    -0.58921  189(v),186(v),75(v),184(g)
                                                    178(v),38(v),176(g),185(g)
                                                    188(v),187(v),181(g),182(g)
     6. BD (   1) C   2 - H  14          1.97419    -0.47324  183(v),179(v),39(v)
     7. BD (   1) C   2 - H  15          1.97541    -0.46903  185(v),177(v),183(v),39(v)
                                                    57(v)
     8. BD (   1) C   3 - O   4          1.99140    -0.82613  187(v),181(v)
     9. BD (   1) C   3 - C   5          1.97026    -0.61061  188(g),187(g),198(v),190(v)
                                                    176(v),180(g),119(v),83(v)
                                                    48(v),185(g)
    10. BD (   1) C   3 - H  16          1.97360    -0.48575  188(v),182(v),189(v)
    11. BD (   1) O   4 - H  17          1.98848    -0.69463  180(v),56(v),59(v)
    12. BD (   1) C   5 - C   6          1.97009    -0.67417  188(g),190(g),184(g),200(v)
                                                    194(v),192(g),93(v),183(v)
                                                    92(v),56(v),119(v)
    13. BD (   1) C   5 - C  10          1.96903    -0.67105  187(g),198(g),184(g),192(v)
                                                    199(v),56(v),200(g),111(v)
                                                    110(v),185(v),83(v)
    14. BD (   2) C   5 - C  10          1.65119    -0.24442  196(v),191(v),180(v),113(v)
                                                    86(v),183(v),185(v)
    15. BD (   1) C   6 - C   7          1.97631    -0.67712  187(g),184(v),193(g),197(v)
                                                    76(v),192(g),194(g),102(v)
                                                    101(v),74(v)
    16. BD (   2) C   6 - C   7          1.67163    -0.24778  189(v),196(v),104(v),75(v)
                                                    105(v)
    17. BD (   1) C   6 - H  18          1.97973    -0.50460  188(v),193(v),187(g),74(v)
                                                    190(g),92(v)
    18. BD (   1) C   7 - C   8          1.97724    -0.67612  190(g),195(g),192(v),199(v)
                                                    84(v),194(g),197(g),111(v)
                                                    110(v),83(v)
    19. BD (   1) C   7 - H  19          1.98034    -0.50482  187(v),195(v),190(g),193(g)
                                                    101(v),83(v)
    20. BD (   1) C   8 - C   9          1.97753    -0.67608  198(g),193(g),194(v),200(v)
                                                    120(v),197(g),93(v),199(g)
                                                    92(v)
    21. BD (   2) C   8 - C   9          1.66468    -0.24627  191(v),189(v),96(v),122(v)
                                                    123(v)
    22. BD (   1) C   8 - H  20          1.98042    -0.50440  198(v),190(v),195(g),193(g)
                                                    110(v),92(v)
    23. BD (   1) C   9 - C  10          1.97623    -0.67524  188(g),184(v),195(g),197(v)
                                                    200(g),74(v),199(g),102(v)
                                                    101(v),76(v)
    24. BD (   1) C   9 - H  21          1.98037    -0.50330  188(v),193(v),198(g),195(g)
                                                    101(v),119(v)
    25. BD (   1) C  10 - H  22          1.97900    -0.49930  187(v),195(v),188(g),198(g)
                                                    74(v),110(v)
    26. CR (   1) C   1                  1.99925   -10.05551  49(v),136(v),132(v),128(v)
    27. CR (   1) C   2                  1.99910   -10.05868  40(v),144(v),140(v),60(v)
    28. CR (   1) C   3                  1.99887   -10.12077  183(g),188(v),187(v),50(v)
                                                    148(v)
    29. CR (   1) O   4                  1.99975   -18.94228  56(v),60(v)
    30. CR (   1) C   5                  1.99880   -10.05564  120(v),84(v),198(v),190(v)
                                                    192(v),200(v),57(v)
    31. CR (   1) C   6                  1.99887   -10.05687  93(v),184(v),188(v),76(v)
                                                    74(v),193(v),194(v),156(v)
    32. CR (   1) C   7                  1.99894   -10.06143  102(v),187(v),85(v),195(v)
                                                    192(v),84(v),197(v),160(v)
                                                    103(v)
    33. CR (   1) C   8                  1.99894   -10.06027  111(v),93(v),198(v),190(v)
                                                    194(v),199(v),164(v),112(v)
                                                    94(v)
    34. CR (   1) C   9                  1.99893   -10.06044  102(v),188(v),193(v),121(v)
                                                    200(v),197(v),168(v),103(v)
                                                    119(v)
    35. CR (   1) C  10                  1.99887   -10.05321  76(v),111(v),187(v),184(v)
                                                    195(v),172(v),199(v)
    36. LP (   1) O   4                  1.97832    -0.56915  56(v),184(v),185(v),180(v)
                                                    154(v),181(r)
    37. LP (   2) O   4                  1.95168    -0.29356  185(v),184(v),153(v),152(v)
                                                    58(v),61(v)
    38. RY*(   1) C   1                  0.00379     0.78120   
    39. RY*(   2) C   1                  0.00166     0.93771   
    40. RY*(   3) C   1                  0.00042     0.60600   
    41. RY*(   4) C   1                  0.00016     1.35679   
    42. RY*(   5) C   1                  0.00004     1.87205   
    43. RY*(   6) C   1                  0.00002     2.28118   
    44. RY*(   7) C   1                  0.00000     2.27279   
    45. RY*(   8) C   1                  0.00000     1.84794   
    46. RY*(   9) C   1                  0.00001     2.09013   
    47. RY*(   1) C   2                  0.00416     0.88889   
    48. RY*(   2) C   2                  0.00293     0.90316   
    49. RY*(   3) C   2                  0.00103     1.01823   
    50. RY*(   4) C   2                  0.00096     0.84416   
    51. RY*(   5) C   2                  0.00030     2.03384   
    52. RY*(   6) C   2                  0.00019     1.84105   
    53. RY*(   7) C   2                  0.00012     2.18463   
    54. RY*(   8) C   2                  0.00005     2.29428   
    55. RY*(   9) C   2                  0.00001     2.14648   
    56. RY*(   1) C   3                  0.00766     0.88077   
    57. RY*(   2) C   3                  0.00502     0.89579   
    58. RY*(   3) C   3                  0.00228     1.52794   
    59. RY*(   4) C   3                  0.00132     1.96204   
    60. RY*(   5) C   3                  0.00105     1.12781   
    61. RY*(   6) C   3                  0.00088     1.52213   
    62. RY*(   7) C   3                  0.00046     1.86308   
    63. RY*(   8) C   3                  0.00026     2.11409   
    64. RY*(   9) C   3                  0.00010     2.16900   
    65. RY*(   1) O   4                  0.00171     1.28231   
    66. RY*(   2) O   4                  0.00153     1.33147   
    67. RY*(   3) O   4                  0.00028     1.55318   
    68. RY*(   4) O   4                  0.00006     1.36987   
    69. RY*(   5) O   4                  0.00001     2.75068   
    70. RY*(   6) O   4                  0.00002     2.77631   
    71. RY*(   7) O   4                  0.00001     2.75497   
    72. RY*(   8) O   4                  0.00000     3.06778   
    73. RY*(   9) O   4                  0.00001     2.90058   
    74. RY*(   1) C   5                  0.00594     1.10621   
    75. RY*(   2) C   5                  0.00432     0.75870   
    76. RY*(   3) C   5                  0.00340     0.98195   
    77. RY*(   4) C   5                  0.00137     0.81139   
    78. RY*(   5) C   5                  0.00070     1.91414   
    79. RY*(   6) C   5                  0.00028     2.40566   
    80. RY*(   7) C   5                  0.00021     1.91247   
    81. RY*(   8) C   5                  0.00015     2.21212   
    82. RY*(   9) C   5                  0.00003     2.19582   
    83. RY*(   1) C   6                  0.00592     1.15719   
    84. RY*(   2) C   6                  0.00259     0.72860   
    85. RY*(   3) C   6                  0.00105     0.61493   
    86. RY*(   4) C   6                  0.00078     0.64678   
    87. RY*(   5) C   6                  0.00066     1.91767   
    88. RY*(   6) C   6                  0.00012     2.37009   
    89. RY*(   7) C   6                  0.00005     2.37293   
    90. RY*(   8) C   6                  0.00001     2.05505   
    91. RY*(   9) C   6                  0.00001     2.06932   
    92. RY*(   1) C   7                  0.00544     1.16994   
    93. RY*(   2) C   7                  0.00275     0.66220   
    94. RY*(   3) C   7                  0.00089     0.72013   
    95. RY*(   4) C   7                  0.00079     1.10589   
    96. RY*(   5) C   7                  0.00062     1.39579   
    97. RY*(   6) C   7                  0.00014     2.39448   
    98. RY*(   7) C   7                  0.00005     2.27090   
    99. RY*(   8) C   7                  0.00000     2.18814   
   100. RY*(   9) C   7                  0.00000     1.89705   
   101. RY*(   1) C   8                  0.00519     1.17952   
   102. RY*(   2) C   8                  0.00257     0.65956   
   103. RY*(   3) C   8                  0.00094     0.64966   
   104. RY*(   4) C   8                  0.00078     0.69188   
   105. RY*(   5) C   8                  0.00064     1.86727   
   106. RY*(   6) C   8                  0.00014     2.39510   
   107. RY*(   7) C   8                  0.00005     2.25939   
   108. RY*(   8) C   8                  0.00000     1.90334   
   109. RY*(   9) C   8                  0.00000     2.18171   
   110. RY*(   1) C   9                  0.00543     1.17242   
   111. RY*(   2) C   9                  0.00275     0.66565   
   112. RY*(   3) C   9                  0.00091     0.67637   
   113. RY*(   4) C   9                  0.00072     0.70441   
   114. RY*(   5) C   9                  0.00068     1.84377   
   115. RY*(   6) C   9                  0.00014     2.39445   
   116. RY*(   7) C   9                  0.00005     2.27493   
   117. RY*(   8) C   9                  0.00000     2.03720   
   118. RY*(   9) C   9                  0.00000     2.05273   
   119. RY*(   1) C  10                  0.00658     1.10477   
   120. RY*(   2) C  10                  0.00349     0.77162   
   121. RY*(   3) C  10                  0.00105     0.62456   
   122. RY*(   4) C  10                  0.00088     0.64852   
   123. RY*(   5) C  10                  0.00064     1.91245   
   124. RY*(   6) C  10                  0.00013     2.39598   
   125. RY*(   7) C  10                  0.00007     2.37465   
   126. RY*(   8) C  10                  0.00001     2.13415   
   127. RY*(   9) C  10                  0.00001     2.01174   
   128. RY*(   1) H  11                  0.00180     0.42742   
   129. RY*(   2) H  11                  0.00022     1.79941   
   130. RY*(   3) H  11                  0.00014     1.78553   
   131. RY*(   4) H  11                  0.00003     2.26570   
   132. RY*(   1) H  12                  0.00136     0.43610   
   133. RY*(   2) H  12                  0.00021     1.80396   
   134. RY*(   3) H  12                  0.00013     1.78347   
   135. RY*(   4) H  12                  0.00003     2.25613   
   136. RY*(   1) H  13                  0.00256     0.40592   
   137. RY*(   2) H  13                  0.00020     1.80839   
   138. RY*(   3) H  13                  0.00015     1.76079   
   139. RY*(   4) H  13                  0.00005     2.34920   
   140. RY*(   1) H  14                  0.00205     0.42977   
   141. RY*(   2) H  14                  0.00019     1.82072   
   142. RY*(   3) H  14                  0.00013     1.82655   
   143. RY*(   4) H  14                  0.00004     2.32037   
   144. RY*(   1) H  15                  0.00333     0.41248   
   145. RY*(   2) H  15                  0.00017     1.87892   
   146. RY*(   3) H  15                  0.00012     1.85107   
   147. RY*(   4) H  15                  0.00004     2.32740   
   148. RY*(   1) H  16                  0.00338     0.38220   
   149. RY*(   2) H  16                  0.00019     1.90421   
   150. RY*(   3) H  16                  0.00009     1.94364   
   151. RY*(   4) H  16                  0.00003     2.27374   
   152. RY*(   1) H  17                  0.00199     0.78524   
   153. RY*(   2) H  17                  0.00152     1.47039   
   154. RY*(   3) H  17                  0.00098     1.73310   
   155. RY*(   4) H  17                  0.00002     2.33435   
   156. RY*(   1) H  18                  0.00199     0.36796   
   157. RY*(   2) H  18                  0.00019     1.66046   
   158. RY*(   3) H  18                  0.00009     1.99858   
   159. RY*(   4) H  18                  0.00006     2.34544   
   160. RY*(   1) H  19                  0.00166     0.35900   
   161. RY*(   2) H  19                  0.00018     1.65142   
   162. RY*(   3) H  19                  0.00009     1.97501   
   163. RY*(   4) H  19                  0.00006     2.33229   
   164. RY*(   1) H  20                  0.00162     0.35888   
   165. RY*(   2) H  20                  0.00018     1.65188   
   166. RY*(   3) H  20                  0.00008     1.97119   
   167. RY*(   4) H  20                  0.00006     2.33469   
   168. RY*(   1) H  21                  0.00166     0.36116   
   169. RY*(   2) H  21                  0.00018     1.65346   
   170. RY*(   3) H  21                  0.00009     1.97767   
   171. RY*(   4) H  21                  0.00006     2.33294   
   172. RY*(   1) H  22                  0.00372     0.36563   
   173. RY*(   2) H  22                  0.00017     1.67132   
   174. RY*(   3) H  22                  0.00010     2.01313   
   175. RY*(   4) H  22                  0.00007     2.36965   
   176. BD*(   1) C   1 - C   2          0.00856     0.41332   
   177. BD*(   1) C   1 - H  11          0.00880     0.44922   
   178. BD*(   1) C   1 - H  12          0.00545     0.45824   
   179. BD*(   1) C   1 - H  13          0.00877     0.46691   
   180. BD*(   1) C   2 - C   3          0.03035     0.39525   
   181. BD*(   1) C   2 - H  14          0.01326     0.45522   
   182. BD*(   1) C   2 - H  15          0.01762     0.45498   
   183. BD*(   1) C   3 - O   4          0.02618     0.30537   
   184. BD*(   1) C   3 - C   5          0.04197     0.42421   
   185. BD*(   1) C   3 - H  16          0.03671     0.43720   
   186. BD*(   1) O   4 - H  17          0.00727     0.43094   
   187. BD*(   1) C   5 - C   6          0.02570     0.57814   
   188. BD*(   1) C   5 - C  10          0.02733     0.57650   
   189. BD*(   2) C   5 - C  10          0.34546     0.04289  196(v),191(v),122(g),180(v)
                                                    121(g),183(v),75(g),86(v)
                                                    113(v)
   190. BD*(   1) C   6 - C   7          0.01699     0.58186   
   191. BD*(   2) C   6 - C   7          0.33114     0.03839  196(v),189(v),86(g),95(g)
                                                    87(g)
   192. BD*(   1) C   6 - H  18          0.01581     0.46258   
   193. BD*(   1) C   7 - C   8          0.01781     0.57838   
   194. BD*(   1) C   7 - H  19          0.01425     0.47092   
   195. BD*(   1) C   8 - C   9          0.01793     0.57978   
   196. BD*(   2) C   8 - C   9          0.33343     0.03897  191(v),189(v),104(g),113(g)
                                                    114(g)
   197. BD*(   1) C   8 - H  20          0.01436     0.47268   
   198. BD*(   1) C   9 - C  10          0.01734     0.58449   
   199. BD*(   1) C   9 - H  21          0.01446     0.47218   
   200. BD*(   1) C  10 - H  22          0.01667     0.47707   
       -------------------------------
              Total Lewis   72.44229  ( 97.8950%)
        Valence non-Lewis    1.41361  (  1.9103%)
        Rydberg non-Lewis    0.14410  (  0.1947%)
       -------------------------------
            Total unit  1   74.00000  (100.0000%)
           Charge unit  1    0.00000
 Unable to Open any file for archive entry.
 1\1\GINC-COMPUTE-0-11\SP\RB3LYP\def2SVP\C9H12O1\ZAHRT2\08-Jan-2021\0\\
 # b3lyp/def2svp geom=NewRedundant pop=NBO\\15\\0,1\C,0,3.2929402487,-0
 .289214172,0.2802913349\C,0,1.7992884016,-0.250870615,0.5927142636\C,0
 ,0.936735647,0.0823933456,-0.6288128014\O,0,1.1937993021,-0.9146747622
 ,-1.6040668041\C,0,-0.5362337242,0.1646326557,-0.2687563141\C,0,-1.098
 6842203,1.3713130491,0.1688406725\C,0,-2.4416441238,1.4361296982,0.546
 8256035\C,0,-3.2419608689,0.2911437737,0.4867803643\C,0,-2.6901789111,
 -0.9153318234,0.0468429743\C,0,-1.3454864802,-0.9782856008,-0.32714722
 69\H,0,3.6489194584,0.689724437,-0.0824809558\H,0,3.8801677013,-0.5495
 049811,1.1747541654\H,0,3.5034517999,-1.0325358297,-0.5019145189\H,0,1
 .5831158973,0.4939811111,1.3762110981\H,0,1.4622971974,-1.2255483562,0
 .9851950152\H,0,1.2546996397,1.0774522363,-1.0053947483\H,0,0.65459869
 15,-0.7183565365,-2.3813513763\H,0,-0.4772196844,2.2709013296,0.210038
 2573\H,0,-2.8673663795,2.3846811767,0.8835631567\H,0,-4.2939158601,0.3
 408405048,0.7781265751\H,0,-3.3108553295,-1.8135384532,-0.004645863\H,
 0,-0.9064684027,-1.915332188,-0.6754652949\\Version=ES64L-G16RevC.01\S
 tate=1-A\HF=-425.1025138\RMSD=8.061e-09\Dipole=-0.2978112,0.3560174,-0
 .1150681\Quadrupole=-0.4998607,0.5830667,-0.083206,1.7774026,0.2267559
 ,0.2904088\PG=C01 [X(C9H12O1)]\\@
 The archive entry for this job was punched.


 I LOVE THOSE WHO LONG FOR THE IMPOSSIBLE.

                                 -- GOETHE
 File lengths (MBytes):  RWF=     24 Int=      0 D2E=      0 Chk=      3 Scr=      1
 Normal termination of Gaussian 16
