# Supplementary material for: Machine-Learning-Guided Discovery of Electrochemical Reactions
Source: J Am Chem Soc. 2022 Dec 2;144(49):22599–610. doi: 10.1021/jacs.2c08997 (PMC9756344; doi:10.1021/jacs.2c08997)
Supplement: Supplementary file 3 — ja2c08997_si_003.zip [file ja2c08997_si_003.zip › Oxidation Site Selectivity/Nlogs_notimes/16.log]

 Entering Gaussian System, Link 0=g16
 Input=16.com
 Output=16.log
 Initial command:
  
 Copyright (c) 1988-2019, Gaussian, Inc.  All Rights Reserved.
  
 This is part of the Gaussian(R) 16 program.  It is based on
 the Gaussian(R) 09 system (copyright 2009, Gaussian, Inc.),
 the Gaussian(R) 03 system (copyright 2003, Gaussian, Inc.),
 the Gaussian(R) 98 system (copyright 1998, Gaussian, Inc.),
 the Gaussian(R) 94 system (copyright 1995, Gaussian, Inc.),
 the Gaussian 92(TM) system (copyright 1992, Gaussian, Inc.),
 the Gaussian 90(TM) system (copyright 1990, Gaussian, Inc.),
 the Gaussian 88(TM) system (copyright 1988, Gaussian, Inc.),
 the Gaussian 86(TM) system (copyright 1986, Carnegie Mellon
 University), and the Gaussian 82(TM) system (copyright 1983,
 Carnegie Mellon University). Gaussian is a federally registered
 trademark of Gaussian, Inc.
  
 This software contains proprietary and confidential information,
 including trade secrets, belonging to Gaussian, Inc.
  
 This software is provided under written license and may be
 used, copied, transmitted, or stored only in accord with that
 written license.
  
 The following legend is applicable only to US Government
 contracts under FAR:
  
                    RESTRICTED RIGHTS LEGEND
  
 Use, reproduction and disclosure by the US Government is
 subject to restrictions as set forth in subparagraphs (a)
 and (c) of the Commercial Computer Software - Restricted
 Rights clause in FAR 52.227-19.
  
 Gaussian, Inc.
 340 Quinnipiac St., Bldg. 40, Wallingford CT 06492
  
  
 ---------------------------------------------------------------
 Warning -- This program may not be used in any manner that
 competes with the business of Gaussian, Inc. or will provide
 assistance to any competitor of Gaussian, Inc.  The licensee
 of this program is prohibited from giving any competitor of
 Gaussian, Inc. access to this program.  By using this program,
 the user acknowledges that Gaussian, Inc. is engaged in the
 business of creating and licensing software in the field of
 computational chemistry and represents and warrants to the
 licensee that it is not a competitor of Gaussian, Inc. and that
 it will not use this program in any manner prohibited above.
 ---------------------------------------------------------------
  

 Cite this work as:
 Gaussian 16, Revision C.01,
 M. J. Frisch, G. W. Trucks, H. B. Schlegel, G. E. Scuseria, 
 M. A. Robb, J. R. Cheeseman, G. Scalmani, V. Barone, 
 G. A. Petersson, H. Nakatsuji, X. Li, M. Caricato, A. V. Marenich, 
 J. Bloino, B. G. Janesko, R. Gomperts, B. Mennucci, H. P. Hratchian, 
 J. V. Ortiz, A. F. Izmaylov, J. L. Sonnenberg, D. Williams-Young, 
 F. Ding, F. Lipparini, F. Egidi, J. Goings, B. Peng, A. Petrone, 
 T. Henderson, D. Ranasinghe, V. G. Zakrzewski, J. Gao, N. Rega, 
 G. Zheng, W. Liang, M. Hada, M. Ehara, K. Toyota, R. Fukuda, 
 J. Hasegawa, M. Ishida, T. Nakajima, Y. Honda, O. Kitao, H. Nakai, 
 T. Vreven, K. Throssell, J. A. Montgomery, Jr., J. E. Peralta, 
 F. Ogliaro, M. J. Bearpark, J. J. Heyd, E. N. Brothers, K. N. Kudin, 
 V. N. Staroverov, T. A. Keith, R. Kobayashi, J. Normand, 
 K. Raghavachari, A. P. Rendell, J. C. Burant, S. S. Iyengar, 
 J. Tomasi, M. Cossi, J. M. Millam, M. Klene, C. Adamo, R. Cammi, 
 J. W. Ochterski, R. L. Martin, K. Morokuma, O. Farkas, 
 J. B. Foresman, and D. J. Fox, Gaussian, Inc., Wallingford CT, 2019.
 
 ******************************************
 Gaussian 16:  ES64L-G16RevC.01  3-Jul-2019
                 8-Jan-2021 
 ******************************************
 %nprocshared=16
 Will use up to   16 processors via shared memory.
 %mem=7GB
 -----------------------------------------
 # b3lyp/def2svp geom=NewRedundant pop=NBO
 -----------------------------------------
 1/29=4000,38=1,172=1/1;
 2/12=2,17=6,18=5,40=1/2;
 3/5=43,7=101,11=2,25=1,30=1,74=-5/1,2,3;
 4//1;
 5/5=2,38=5/2;
 6/7=2,8=2,9=2,10=2,28=1,40=1/1,7;
 99/5=1,9=1/99;
 --
 16
 --
 Symbolic Z-matrix:
 Charge =  0 Multiplicity = 1
 C                     2.02261  -0.01778  -0.10563 
 C                     0.6371   -0.65044   0.00003 
 C                    -0.48684   0.37293   0.14139 
 C                    -1.857    -0.28302   0.2929 
 O                    -0.44316   1.20072  -1.01376 
 H                     2.80427  -0.78234  -0.23674 
 H                     2.26675   0.55963   0.80199 
 H                     2.06332   0.67145  -0.9614 
 H                     0.59214  -1.33687   0.86282 
 H                     0.42993  -1.25732  -0.89914 
 H                    -0.28254   0.98162   1.04924 
 H                    -2.65045   0.47753   0.38809 
 H                    -2.08222  -0.90166  -0.59043 
 H                    -1.89923  -0.92201   1.18942 
 H                    -1.11468   1.88757  -0.91878 
 
                          Input orientation:                          
 ---------------------------------------------------------------------
 Center     Atomic      Atomic             Coordinates (Angstroms)
 Number     Number       Type             X           Y           Z
 ---------------------------------------------------------------------
      1          6           0        2.022608   -0.017780   -0.105626
      2          6           0        0.637103   -0.650443    0.000033
      3          6           0       -0.486843    0.372926    0.141391
      4          6           0       -1.856996   -0.283017    0.292898
      5          8           0       -0.443161    1.200716   -1.013755
      6          1           0        2.804268   -0.782337   -0.236742
      7          1           0        2.266746    0.559633    0.801988
      8          1           0        2.063320    0.671453   -0.961399
      9          1           0        0.592139   -1.336873    0.862824
     10          1           0        0.429935   -1.257319   -0.899136
     11          1           0       -0.282545    0.981616    1.049236
     12          1           0       -2.650451    0.477527    0.388085
     13          1           0       -2.082217   -0.901663   -0.590433
     14          1           0       -1.899225   -0.922013    1.189419
     15          1           0       -1.114682    1.887574   -0.918782
 ---------------------------------------------------------------------
                    Distance matrix (angstroms):
                    1          2          3          4          5
     1  C    0.000000
     2  C    1.526777   0.000000
     3  C    2.551669   1.526604   0.000000
     4  C    3.909029   2.537973   1.526609   0.000000
     5  O    2.896455   2.370976   1.421797   2.430584   0.000000
     6  H    1.101240   2.184047   3.508422   4.717756   3.883560
     7  H    1.103074   2.182465   2.837869   4.239633   3.324381
     8  H    1.099567   2.169298   2.794386   4.225299   2.562285
     9  H    2.173509   1.103457   2.146644   2.726481   3.321559
    10  H    2.168576   1.104410   2.140298   2.756858   2.611009
    11  H    2.765182   2.147137   1.111947   2.156442   2.080802
    12  H    4.725099   3.497272   2.180137   1.103203   2.712985
    13  H    4.226805   2.794005   2.169184   1.101690   2.699204
    14  H    4.227950   2.814490   2.184045   1.101749   3.388227
    15  H    3.759547   3.217842   1.952514   2.594352   0.965264
                    6          7          8          9         10
     6  H    0.000000
     7  H    1.780105   0.000000
     8  H    1.785396   1.778601   0.000000
     9  H    2.531811   2.530760   3.086347   0.000000
    10  H    2.510344   3.093382   2.528237   1.771198   0.000000
    11  H    3.780699   2.595782   3.105147   2.484998   3.052312
    12  H    5.633083   4.935269   4.906969   3.745907   3.762367
    13  H    4.900721   4.794549   4.449470   3.074662   2.555914
    14  H    4.916939   4.438547   4.781936   2.546698   3.146344
    15  H    4.790801   4.019768   3.403008   4.060101   3.503795
                   11         12         13         14         15
    11  H    0.000000
    12  H    2.509622   0.000000
    13  H    3.077999   1.783971   0.000000
    14  H    2.501422   1.779097   1.789351   0.000000
    15  H    2.320843   2.460634   2.970485   3.599139   0.000000
 Stoichiometry    C4H10O
 Framework group  C1[X(C4H10O)]
 Deg. of freedom    39
 Full point group                 C1      NOp   1
 Largest Abelian subgroup         C1      NOp   1
 Largest concise Abelian subgroup C1      NOp   1
                         Standard orientation:                         
 ---------------------------------------------------------------------
 Center     Atomic      Atomic             Coordinates (Angstroms)
 Number     Number       Type             X           Y           Z
 ---------------------------------------------------------------------
      1          6           0        2.061584   -0.029317    0.103626
      2          6           0        0.733211   -0.693755   -0.249924
      3          6           0       -0.479931    0.035814    0.321509
      4          6           0       -1.792758   -0.671883   -0.004352
      5          8           0       -0.464031    1.352440   -0.214915
      6          1           0        2.911121   -0.563884   -0.349425
      7          1           0        2.219692   -0.011673    1.195167
      8          1           0        2.075079    1.010720   -0.253011
      9          1           0        0.714970   -1.735385    0.113793
     10          1           0        0.614139   -0.738820   -1.346971
     11          1           0       -0.364207    0.077640    1.426626
     12          1           0       -2.652312   -0.122207    0.415269
     13          1           0       -1.929386   -0.736283   -1.095639
     14          1           0       -1.813689   -1.691249    0.413145
     15          1           0       -1.195796    1.846461    0.175211
 ---------------------------------------------------------------------
 Rotational constants (GHZ):           8.1327871           3.4463577           2.6749177
 Standard basis: def2SVP (5D, 7F)
 There are   125 symmetry adapted cartesian basis functions of A   symmetry.
 There are   120 symmetry adapted basis functions of A   symmetry.
   120 basis functions,   195 primitive gaussians,   125 cartesian basis functions
    21 alpha electrons       21 beta electrons
       nuclear repulsion energy       193.3212098067 Hartrees.
 NAtoms=   15 NActive=   15 NUniq=   15 SFac= 1.00D+00 NAtFMM=   60 NAOKFM=F Big=F
 Integral buffers will be    131072 words long.
 Raffenetti 2 integral format.
 Two-electron integral symmetry is turned on.
 One-electron integrals computed using PRISM.
   1 Symmetry operations used in ECPInt.
 ECPInt:  NShTT=    1830 NPrTT=    6200 LenC2=    1829 LenP2D=    5366.
 LDataN:  DoStor=T MaxTD1= 4 Len=   56
 NBasis=   120 RedAO= T EigKep=  1.84D-03  NBF=   120
 NBsUse=   120 1.00D-06 EigRej= -1.00D+00 NBFU=   120
 ExpMin= 1.22D-01 ExpMax= 2.27D+03 ExpMxC= 3.41D+02 IAcc=3 IRadAn=         5 AccDes= 0.00D+00
 Harris functional with IExCor=  402 and IRadAn=       5 diagonalized for initial guess.
 HarFok:  IExCor=  402 AccDes= 0.00D+00 IRadAn=         5 IDoV= 1 UseB2=F ITyADJ=14
 ICtDFT=  3500011 ScaDFX=  1.000000  1.000000  1.000000  1.000000
 FoFCou: FMM=F IPFlag=           0 FMFlag=      100000 FMFlg1=           0
         NFxFlg=           0 DoJE=T BraDBF=F KetDBF=T FulRan=T
         wScrn=  0.000000 ICntrl=       500 IOpCl=  0 I1Cent=   200000004 NGrid=           0
         NMat0=    1 NMatS0=      1 NMatT0=    0 NMatD0=    1 NMtDS0=    0 NMtDT0=    0
 Petite list used in FoFCou.
 Requested convergence on RMS density matrix=1.00D-08 within 128 cycles.
 Requested convergence on MAX density matrix=1.00D-06.
 Requested convergence on             energy=1.00D-06.
 No special actions if energy rises.
 Integral accuracy reduced to 1.0D-05 until final iterations.
 Initial convergence to 1.0D-05 achieved.  Increase integral accuracy.
 SCF Done:  E(RB3LYP) =  -233.500677903     A.U. after   12 cycles
            NFock= 12  Conv=0.55D-08     -V/T= 2.0112

 **********************************************************************

            Population analysis using the SCF Density.

 **********************************************************************

 Orbital symmetries:
       Occupied  (A) (A) (A) (A) (A) (A) (A) (A) (A) (A) (A) (A)
                 (A) (A) (A) (A) (A) (A) (A) (A) (A)
       Virtual   (A) (A) (A) (A) (A) (A) (A) (A) (A) (A) (A) (A)
                 (A) (A) (A) (A) (A) (A) (A) (A) (A) (A) (A) (A)
                 (A) (A) (A) (A) (A) (A) (A) (A) (A) (A) (A) (A)
                 (A) (A) (A) (A) (A) (A) (A) (A) (A) (A) (A) (A)
                 (A) (A) (A) (A) (A) (A) (A) (A) (A) (A) (A) (A)
                 (A) (A) (A) (A) (A) (A) (A) (A) (A) (A) (A) (A)
                 (A) (A) (A) (A) (A) (A) (A) (A) (A) (A) (A) (A)
                 (A) (A) (A) (A) (A) (A) (A) (A) (A) (A) (A) (A)
                 (A) (A) (A)
 The electronic state is 1-A.
 Alpha  occ. eigenvalues --  -19.12335 -10.23022 -10.18001 -10.17742 -10.16981
 Alpha  occ. eigenvalues --   -1.00303  -0.77493  -0.71573  -0.62697  -0.56755
 Alpha  occ. eigenvalues --   -0.51434  -0.44548  -0.43333  -0.41792  -0.40151
 Alpha  occ. eigenvalues --   -0.37556  -0.35150  -0.34765  -0.33450  -0.31296
 Alpha  occ. eigenvalues --   -0.26719
 Alpha virt. eigenvalues --    0.04398   0.08248   0.08795   0.10119   0.11683
 Alpha virt. eigenvalues --    0.13970   0.14109   0.15213   0.15592   0.17654
 Alpha virt. eigenvalues --    0.22457   0.23441   0.24241   0.24871   0.40825
 Alpha virt. eigenvalues --    0.41228   0.44002   0.46816   0.48848   0.50234
 Alpha virt. eigenvalues --    0.52152   0.58947   0.60605   0.62445   0.64639
 Alpha virt. eigenvalues --    0.65369   0.66183   0.67161   0.68404   0.68643
 Alpha virt. eigenvalues --    0.69205   0.69665   0.70831   0.72005   0.72964
 Alpha virt. eigenvalues --    0.74156   0.76024   0.89815   0.97317   0.99017
 Alpha virt. eigenvalues --    1.03454   1.11284   1.13006   1.20832   1.25103
 Alpha virt. eigenvalues --    1.29289   1.36229   1.38488   1.43340   1.46798
 Alpha virt. eigenvalues --    1.51227   1.53069   1.54951   1.62131   1.68654
 Alpha virt. eigenvalues --    1.72493   1.75637   1.77415   1.77825   1.78033
 Alpha virt. eigenvalues --    1.78944   1.80659   1.82192   1.84765   1.87182
 Alpha virt. eigenvalues --    1.87768   1.91018   1.92095   1.95781   1.99467
 Alpha virt. eigenvalues --    2.02796   2.09686   2.13368   2.17700   2.23069
 Alpha virt. eigenvalues --    2.26166   2.30986   2.38248   2.40247   2.43568
 Alpha virt. eigenvalues --    2.45924   2.51531   2.56477   2.58431   2.60752
 Alpha virt. eigenvalues --    2.70608   2.80922   2.85156   2.85825   2.90406
 Alpha virt. eigenvalues --    2.94824   2.94867   2.98728   3.02647   3.04019
 Alpha virt. eigenvalues --    3.10550   3.16854   3.38074   3.77991
          Condensed to atoms (all electrons):
               1          2          3          4          5          6
     1  C    4.522599   0.415504  -0.036672   0.010894  -0.003228   0.374512
     2  C    0.415504   4.733576   0.368348  -0.047948  -0.075846  -0.012679
     3  C   -0.036672   0.368348   4.573960   0.430104   0.327983   0.007061
     4  C    0.010894  -0.047948   0.430104   4.609131  -0.044905  -0.000434
     5  O   -0.003228  -0.075846   0.327983  -0.044905   7.788140   0.000105
     6  H    0.374512  -0.012679   0.007061  -0.000434   0.000105   0.690288
     7  H    0.378255  -0.022380  -0.005999   0.000118  -0.001130  -0.026996
     8  H    0.383472  -0.024680  -0.009479   0.001086   0.018669  -0.024199
     9  H   -0.022842   0.349430  -0.014087  -0.002771   0.004637  -0.006252
    10  H   -0.027500   0.351085  -0.015438  -0.013790   0.002329  -0.006993
    11  H   -0.016273  -0.035984   0.356419  -0.052872  -0.032013  -0.000108
    12  H   -0.000523   0.009420  -0.013810   0.363149  -0.002077   0.000017
    13  H   -0.000145  -0.015895  -0.012041   0.366893   0.004077  -0.000004
    14  H   -0.000239  -0.001816  -0.010340   0.345750   0.005293  -0.000020
    15  H    0.000339   0.011272  -0.028427  -0.002322   0.314421   0.000032
               7          8          9         10         11         12
     1  C    0.378255   0.383472  -0.022842  -0.027500  -0.016273  -0.000523
     2  C   -0.022380  -0.024680   0.349430   0.351085  -0.035984   0.009420
     3  C   -0.005999  -0.009479  -0.014087  -0.015438   0.356419  -0.013810
     4  C    0.000118   0.001086  -0.002771  -0.013790  -0.052872   0.363149
     5  O   -0.001130   0.018669   0.004637   0.002329  -0.032013  -0.002077
     6  H   -0.026996  -0.024199  -0.006252  -0.006993  -0.000108   0.000017
     7  H    0.696365  -0.024032  -0.009100   0.008929   0.008679   0.000002
     8  H   -0.024032   0.656693   0.009154  -0.007775  -0.000463  -0.000028
     9  H   -0.009100   0.009154   0.727511  -0.027383  -0.004624  -0.000104
    10  H    0.008929  -0.007775  -0.027383   0.716977   0.012087  -0.000272
    11  H    0.008679  -0.000463  -0.004624   0.012087   0.793995  -0.009359
    12  H    0.000002  -0.000028  -0.000104  -0.000272  -0.009359   0.699437
    13  H    0.000052   0.000005  -0.000562   0.009977   0.010981  -0.028197
    14  H   -0.000032  -0.000065   0.003721  -0.000289  -0.000435  -0.020501
    15  H   -0.000092  -0.001211  -0.000690  -0.000333  -0.006949   0.006351
              13         14         15
     1  C   -0.000145  -0.000239   0.000339
     2  C   -0.015895  -0.001816   0.011272
     3  C   -0.012041  -0.010340  -0.028427
     4  C    0.366893   0.345750  -0.002322
     5  O    0.004077   0.005293   0.314421
     6  H   -0.000004  -0.000020   0.000032
     7  H    0.000052  -0.000032  -0.000092
     8  H    0.000005  -0.000065  -0.001211
     9  H   -0.000562   0.003721  -0.000690
    10  H    0.009977  -0.000289  -0.000333
    11  H    0.010981  -0.000435  -0.006949
    12  H   -0.028197  -0.020501   0.006351
    13  H    0.672319  -0.018377  -0.001490
    14  H   -0.018377   0.693408  -0.000191
    15  H   -0.001490  -0.000191   0.551801
 Mulliken charges:
               1
     1  C    0.021848
     2  C   -0.001407
     3  C    0.082420
     4  C    0.037916
     5  O   -0.306456
     6  H    0.005669
     7  H   -0.002639
     8  H    0.022853
     9  H   -0.006038
    10  H   -0.001610
    11  H   -0.023082
    12  H   -0.003504
    13  H    0.012405
    14  H    0.004134
    15  H    0.157491
 Sum of Mulliken charges =  -0.00000
 Mulliken charges with hydrogens summed into heavy atoms:
               1
     1  C    0.047730
     2  C   -0.009055
     3  C    0.059339
     4  C    0.050950
     5  O   -0.148965
 Electronic spatial extent (au):  <R**2>=            522.1107
 Charge=              0.0000 electrons
 Dipole moment (field-independent basis, Debye):
    X=             -1.1075    Y=             -0.3566    Z=              0.9194  Tot=              1.4829
 Quadrupole moment (field-independent basis, Debye-Ang):
   XX=            -31.9543   YY=            -32.7072   ZZ=            -33.4849
   XY=             -2.3436   XZ=             -0.9573   YZ=              1.4201
 Traceless Quadrupole moment (field-independent basis, Debye-Ang):
   XX=              0.7612   YY=              0.0082   ZZ=             -0.7695
   XY=             -2.3436   XZ=             -0.9573   YZ=              1.4201
 Octapole moment (field-independent basis, Debye-Ang**2):
  XXX=             -5.9123  YYY=             10.2382  ZZZ=             -0.9015  XYY=             -5.9644
  XXY=              6.4312  XXZ=              0.0206  XZZ=             -0.8633  YZZ=              1.8041
  YYZ=              2.4980  XYZ=             -1.3119
 Hexadecapole moment (field-independent basis, Debye-Ang**3):
 XXXX=           -460.5976 YYYY=           -158.5417 ZZZZ=            -72.3447 XXXY=            -14.1919
 XXXZ=             -3.9684 YYYX=            -14.6248 YYYZ=              0.8511 ZZZX=              1.3656
 ZZZY=              0.1926 XXYY=            -96.9670 XXZZ=            -88.0915 YYZZ=            -41.7683
 XXYZ=              1.3923 YYXZ=             -3.0139 ZZXY=             -1.3620
 N-N= 1.933212098067D+02 E-N=-9.292385914491D+02  KE= 2.309139520167D+02
 ******************************Gaussian NBO Version 3.1******************************
             N A T U R A L   A T O M I C   O R B I T A L   A N D
          N A T U R A L   B O N D   O R B I T A L   A N A L Y S I S
 ******************************Gaussian NBO Version 3.1******************************
       /RESON  / : Allow strongly delocalized NBO set

 Analyzing the SCF density

 Job title: 16                                                              

 Storage needed:     44010 in NPA,     58199 in NBO ( 939522821 available)
 GSVD:  LWork=        7910 too small for GESVD, short by        4575 words or        4575 for optimal perf.


 NATURAL POPULATIONS:  Natural atomic orbital occupancies 
                                                          
   NAO  Atom  No  lang   Type(AO)    Occupancy      Energy
 ----------------------------------------------------------
     1    C    1  S      Cor( 1S)     1.99925     -10.05290
     2    C    1  S      Val( 2S)     1.08753      -0.21822
     3    C    1  S      Ryd( 3S)     0.00049       0.87808
     4    C    1  px     Val( 2p)     1.11649      -0.05552
     5    C    1  px     Ryd( 3p)     0.00252       0.57350
     6    C    1  py     Val( 2p)     1.20416      -0.06011
     7    C    1  py     Ryd( 3p)     0.00177       0.59487
     8    C    1  pz     Val( 2p)     1.20808      -0.06062
     9    C    1  pz     Ryd( 3p)     0.00167       0.60477
    10    C    1  dxy    Ryd( 3d)     0.00054       2.27592
    11    C    1  dxz    Ryd( 3d)     0.00040       2.19779
    12    C    1  dyz    Ryd( 3d)     0.00026       2.19938
    13    C    1  dx2y2  Ryd( 3d)     0.00061       2.31366
    14    C    1  dz2    Ryd( 3d)     0.00074       2.43096

    15    C    2  S      Cor( 1S)     1.99909     -10.05386
    16    C    2  S      Val( 2S)     1.01946      -0.20342
    17    C    2  S      Ryd( 3S)     0.00195       0.89511
    18    C    2  px     Val( 2p)     1.05024      -0.06655
    19    C    2  px     Ryd( 3p)     0.00253       0.62886
    20    C    2  py     Val( 2p)     1.16363      -0.06523
    21    C    2  py     Ryd( 3p)     0.00323       0.65341
    22    C    2  pz     Val( 2p)     1.19689      -0.06585
    23    C    2  pz     Ryd( 3p)     0.00241       0.67954
    24    C    2  dxy    Ryd( 3d)     0.00059       2.20993
    25    C    2  dxz    Ryd( 3d)     0.00051       2.12667
    26    C    2  dyz    Ryd( 3d)     0.00035       2.16639
    27    C    2  dx2y2  Ryd( 3d)     0.00081       2.30897
    28    C    2  dz2    Ryd( 3d)     0.00090       2.44550

    29    C    3  S      Cor( 1S)     1.99897     -10.11729
    30    C    3  S      Val( 2S)     0.92092      -0.18420
    31    C    3  S      Ryd( 3S)     0.00282       0.79386
    32    C    3  px     Val( 2p)     1.04471      -0.07410
    33    C    3  px     Ryd( 3p)     0.00382       0.67441
    34    C    3  py     Val( 2p)     0.76324      -0.05380
    35    C    3  py     Ryd( 3p)     0.00409       0.61700
    36    C    3  pz     Val( 2p)     1.11402      -0.06774
    37    C    3  pz     Ryd( 3p)     0.00284       0.73404
    38    C    3  dxy    Ryd( 3d)     0.00170       2.19579
    39    C    3  dxz    Ryd( 3d)     0.00066       2.09547
    40    C    3  dyz    Ryd( 3d)     0.00156       2.10571
    41    C    3  dx2y2  Ryd( 3d)     0.00183       2.19545
    42    C    3  dz2    Ryd( 3d)     0.00164       2.41655

    43    C    4  S      Cor( 1S)     1.99920     -10.06153
    44    C    4  S      Val( 2S)     1.09720      -0.23630
    45    C    4  S      Ryd( 3S)     0.00054       0.85203
    46    C    4  px     Val( 2p)     1.13034      -0.07389
    47    C    4  px     Ryd( 3p)     0.00199       0.55711
    48    C    4  py     Val( 2p)     1.19541      -0.07695
    49    C    4  py     Ryd( 3p)     0.00285       0.58377
    50    C    4  pz     Val( 2p)     1.22011      -0.07567
    51    C    4  pz     Ryd( 3p)     0.00131       0.59869
    52    C    4  dxy    Ryd( 3d)     0.00050       2.27275
    53    C    4  dxz    Ryd( 3d)     0.00039       2.17460
    54    C    4  dyz    Ryd( 3d)     0.00033       2.21357
    55    C    4  dx2y2  Ryd( 3d)     0.00054       2.27648
    56    C    4  dz2    Ryd( 3d)     0.00070       2.41869

    57    O    5  S      Cor( 1S)     1.99974     -18.93379
    58    O    5  S      Val( 2S)     1.67028      -0.84571
    59    O    5  S      Ryd( 3S)     0.00164       1.38144
    60    O    5  px     Val( 2p)     1.73590      -0.27608
    61    O    5  px     Ryd( 3p)     0.00212       1.19774
    62    O    5  py     Val( 2p)     1.49780      -0.27630
    63    O    5  py     Ryd( 3p)     0.00224       1.14777
    64    O    5  pz     Val( 2p)     1.84192      -0.28680
    65    O    5  pz     Ryd( 3p)     0.00142       1.11053
    66    O    5  dxy    Ryd( 3d)     0.00076       3.05964
    67    O    5  dxz    Ryd( 3d)     0.00097       2.99036
    68    O    5  dyz    Ryd( 3d)     0.00077       2.96501
    69    O    5  dx2y2  Ryd( 3d)     0.00072       3.03179
    70    O    5  dz2    Ryd( 3d)     0.00088       2.84975

    71    H    6  S      Val( 1S)     0.78433       0.08108
    72    H    6  S      Ryd( 2S)     0.00132       0.35920
    73    H    6  px     Ryd( 2p)     0.00047       2.13138
    74    H    6  py     Ryd( 2p)     0.00028       1.90925
    75    H    6  pz     Ryd( 2p)     0.00028       1.88745

    76    H    7  S      Val( 1S)     0.79341       0.07445
    77    H    7  S      Ryd( 2S)     0.00178       0.37160
    78    H    7  px     Ryd( 2p)     0.00018       1.78192
    79    H    7  py     Ryd( 2p)     0.00020       1.77230
    80    H    7  pz     Ryd( 2p)     0.00067       2.36765

    81    H    8  S      Val( 1S)     0.77302       0.09479
    82    H    8  S      Ryd( 2S)     0.00270       0.38215
    83    H    8  px     Ryd( 2p)     0.00017       1.76647
    84    H    8  py     Ryd( 2p)     0.00066       2.33646
    85    H    8  pz     Ryd( 2p)     0.00024       1.85369

    86    H    9  S      Val( 1S)     0.78260       0.07636
    87    H    9  S      Ryd( 2S)     0.00212       0.37513
    88    H    9  px     Ryd( 2p)     0.00013       1.82231
    89    H    9  py     Ryd( 2p)     0.00066       2.31535
    90    H    9  pz     Ryd( 2p)     0.00024       1.86486

    91    H   10  S      Val( 1S)     0.78042       0.08204
    92    H   10  S      Ryd( 2S)     0.00382       0.38065
    93    H   10  px     Ryd( 2p)     0.00013       1.83654
    94    H   10  py     Ryd( 2p)     0.00017       1.85023
    95    H   10  pz     Ryd( 2p)     0.00070       2.37880

    96    H   11  S      Val( 1S)     0.81788       0.06508
    97    H   11  S      Ryd( 2S)     0.00392       0.35909
    98    H   11  px     Ryd( 2p)     0.00020       1.86529
    99    H   11  py     Ryd( 2p)     0.00008       1.83377
   100    H   11  pz     Ryd( 2p)     0.00076       2.35441

   101    H   12  S      Val( 1S)     0.78893       0.06012
   102    H   12  S      Ryd( 2S)     0.00212       0.35335
   103    H   12  px     Ryd( 2p)     0.00050       2.13084
   104    H   12  py     Ryd( 2p)     0.00029       1.91091
   105    H   12  pz     Ryd( 2p)     0.00027       1.86114

   106    H   13  S      Val( 1S)     0.78097       0.07137
   107    H   13  S      Ryd( 2S)     0.00307       0.36636
   108    H   13  px     Ryd( 2p)     0.00015       1.79135
   109    H   13  py     Ryd( 2p)     0.00017       1.78578
   110    H   13  pz     Ryd( 2p)     0.00069       2.36415

   111    H   14  S      Val( 1S)     0.77985       0.06530
   112    H   14  S      Ryd( 2S)     0.00183       0.36203
   113    H   14  px     Ryd( 2p)     0.00016       1.75874
   114    H   14  py     Ryd( 2p)     0.00064       2.28983
   115    H   14  pz     Ryd( 2p)     0.00026       1.85930

   116    H   15  S      Val( 1S)     0.54175       0.10557
   117    H   15  S      Ryd( 2S)     0.00150       0.41959
   118    H   15  px     Ryd( 2p)     0.00188       2.11942
   119    H   15  py     Ryd( 2p)     0.00146       1.96942
   120    H   15  pz     Ryd( 2p)     0.00149       1.82228

 WARNING:  1 low occupancy (<1.9990e) core orbital  found on  C    3


 Summary of Natural Population Analysis:                  
                                                          
                                       Natural Population 
                Natural  -----------------------------------------------
    Atom  No    Charge         Core      Valence    Rydberg      Total
 -----------------------------------------------------------------------
      C    1   -0.62451      1.99925     4.61625    0.00900     6.62451
      C    2   -0.44258      1.99909     4.43021    0.01328     6.44258
      C    3    0.13718      1.99897     3.84289    0.02096     5.86282
      C    4   -0.65142      1.99920     4.64306    0.00916     6.65142
      O    5   -0.75717      1.99974     6.74590    0.01153     8.75717
      H    6    0.21332      0.00000     0.78433    0.00235     0.78668
      H    7    0.20376      0.00000     0.79341    0.00283     0.79624
      H    8    0.22321      0.00000     0.77302    0.00377     0.77679
      H    9    0.21425      0.00000     0.78260    0.00316     0.78575
      H   10    0.21477      0.00000     0.78042    0.00482     0.78523
      H   11    0.17716      0.00000     0.81788    0.00496     0.82284
      H   12    0.20789      0.00000     0.78893    0.00318     0.79211
      H   13    0.21495      0.00000     0.78097    0.00408     0.78505
      H   14    0.21727      0.00000     0.77985    0.00288     0.78273
      H   15    0.45194      0.00000     0.54175    0.00632     0.54806
 =======================================================================
   * Total *    0.00000      9.99625    31.90148    0.10226    42.00000

                                 Natural Population      
 --------------------------------------------------------
   Core                       9.99625 ( 99.9625% of  10)
   Valence                   31.90148 ( 99.6921% of  32)
   Natural Minimal Basis     41.89774 ( 99.7565% of  42)
   Natural Rydberg Basis      0.10226 (  0.2435% of  42)
 --------------------------------------------------------

    Atom  No          Natural Electron Configuration
 ----------------------------------------------------------------------------
      C    1      [core]2S( 1.09)2p( 3.53)3p( 0.01)
      C    2      [core]2S( 1.02)2p( 3.41)3p( 0.01)
      C    3      [core]2S( 0.92)2p( 2.92)3p( 0.01)3d( 0.01)
      C    4      [core]2S( 1.10)2p( 3.55)3p( 0.01)
      O    5      [core]2S( 1.67)2p( 5.08)3p( 0.01)
      H    6            1S( 0.78)
      H    7            1S( 0.79)
      H    8            1S( 0.77)
      H    9            1S( 0.78)
      H   10            1S( 0.78)
      H   11            1S( 0.82)
      H   12            1S( 0.79)
      H   13            1S( 0.78)
      H   14            1S( 0.78)
      H   15            1S( 0.54)


 NATURAL BOND ORBITAL ANALYSIS:

                       Occupancies       Lewis Structure    Low   High
           Occ.    -------------------  -----------------   occ   occ
  Cycle   Thresh.   Lewis   Non-Lewis     CR  BD  3C  LP    (L)   (NL)   Dev
 =============================================================================
   1(1)    1.90    41.70983   0.29017      5  14   0   2     0      0    0.03
 -----------------------------------------------------------------------------

 Structure accepted: No low occupancy Lewis orbitals

 WARNING:  1 low occupancy (<1.9990e) core orbital  found on  C    3

 --------------------------------------------------------
   Core                      9.99626 ( 99.963% of  10)
   Valence Lewis            31.71357 ( 99.105% of  32)
  ==================       ============================
   Total Lewis              41.70983 ( 99.309% of  42)
  -----------------------------------------------------
   Valence non-Lewis         0.21744 (  0.518% of  42)
   Rydberg non-Lewis         0.07273 (  0.173% of  42)
  ==================       ============================
   Total non-Lewis           0.29017 (  0.691% of  42)
 --------------------------------------------------------


       (Occupancy)   Bond orbital/ Coefficients/ Hybrids
 ---------------------------------------------------------------------------------
     1. (1.98737) BD ( 1) C   1 - C   2  
                ( 49.29%)   0.7020* C   1 s( 29.64%)p 2.37( 70.31%)d 0.00(  0.04%)
                                            0.0004  0.5444  0.0044 -0.7266  0.0054
                                           -0.3715 -0.0121 -0.1920 -0.0089  0.0136
                                            0.0067  0.0035  0.0100 -0.0087
                ( 50.71%)   0.7121* C   2 s( 28.25%)p 2.54( 71.71%)d 0.00(  0.04%)
                                            0.0002  0.5313  0.0147  0.7389  0.0121
                                            0.3638 -0.0124  0.1960 -0.0072  0.0134
                                            0.0079  0.0041  0.0091 -0.0084
     2. (1.98795) BD ( 1) C   1 - H   6  
                ( 60.68%)   0.7790* C   1 s( 23.50%)p 3.25( 76.46%)d 0.00(  0.04%)
                                            0.0000  0.4847  0.0031  0.6747  0.0034
                                           -0.4243  0.0105 -0.3594  0.0068 -0.0139
                                           -0.0111  0.0071  0.0055 -0.0047
                ( 39.32%)   0.6271* H   6 s( 99.92%)p 0.00(  0.08%)
                                            0.9996 -0.0006 -0.0223  0.0127  0.0113
     3. (1.98897) BD ( 1) C   1 - H   7  
                ( 60.35%)   0.7768* C   1 s( 23.09%)p 3.33( 76.87%)d 0.00(  0.04%)
                                            0.0000  0.4805 -0.0034  0.1245  0.0164
                                            0.0119  0.0048  0.8676 -0.0022 -0.0004
                                            0.0043  0.0002  0.0003  0.0203
                ( 39.65%)   0.6297* H   7 s( 99.92%)p 0.00(  0.08%)
                                            0.9996 -0.0020 -0.0056 -0.0011 -0.0273
     4. (1.98810) BD ( 1) C   1 - H   8  
                ( 61.36%)   0.7833* C   1 s( 23.74%)p 3.21( 76.22%)d 0.00(  0.04%)
                                            0.0000  0.4872 -0.0032  0.0179  0.0134
                                            0.8253 -0.0001 -0.2838  0.0036 -0.0002
                                           -0.0004 -0.0107 -0.0158 -0.0067
                ( 38.64%)   0.6216* H   8 s( 99.92%)p 0.00(  0.08%)
                                            0.9996 -0.0030  0.0006 -0.0271  0.0090
     5. (1.97396) BD ( 1) C   2 - C   3  
                ( 50.06%)   0.7075* C   2 s( 28.16%)p 2.55( 71.79%)d 0.00(  0.05%)
                                            0.0005  0.5306  0.0051 -0.6682 -0.0016
                                            0.4080  0.0011  0.3239  0.0022 -0.0143
                                           -0.0110  0.0069  0.0070 -0.0062
                ( 49.94%)   0.7067* C   3 s( 29.00%)p 2.45( 70.95%)d 0.00(  0.05%)
                                            0.0001  0.5385  0.0023  0.6716 -0.0081
                                           -0.3928  0.0051 -0.3227  0.0041 -0.0134
                                           -0.0121  0.0073  0.0086 -0.0051
     6. (1.97516) BD ( 1) C   2 - H   9  
                ( 60.76%)   0.7795* C   2 s( 21.80%)p 3.58( 78.15%)d 0.00(  0.05%)
                                            0.0001 -0.4669  0.0072  0.0005 -0.0071
                                            0.8358  0.0004 -0.2877  0.0146 -0.0014
                                            0.0006  0.0122  0.0161  0.0063
                ( 39.24%)   0.6264* H   9 s( 99.92%)p 0.00(  0.08%)
                                           -0.9996  0.0023  0.0001 -0.0274  0.0080
     7. (1.97604) BD ( 1) C   2 - H  10  
                ( 61.05%)   0.7813* C   2 s( 21.79%)p 3.59( 78.17%)d 0.00(  0.04%)
                                            0.0002 -0.4667  0.0080  0.0816 -0.0085
                                            0.0420  0.0116  0.8792 -0.0053 -0.0001
                                           -0.0047 -0.0011  0.0005 -0.0204
                ( 38.95%)   0.6241* H  10 s( 99.92%)p 0.00(  0.08%)
                                           -0.9996  0.0054 -0.0030 -0.0013 -0.0284
     8. (1.98642) BD ( 1) C   3 - C   4  
                ( 49.54%)   0.7038* C   3 s( 28.85%)p 2.46( 71.09%)d 0.00(  0.05%)
                                            0.0002  0.5371  0.0071 -0.7355 -0.0042
                                           -0.3668  0.0043 -0.1879  0.0120  0.0149
                                            0.0073  0.0051  0.0115 -0.0096
                ( 50.46%)   0.7104* C   4 s( 30.19%)p 2.31( 69.77%)d 0.00(  0.04%)
                                            0.0005  0.5495  0.0036  0.7173 -0.0062
                                            0.3856  0.0129  0.1849  0.0065  0.0141
                                            0.0067  0.0040  0.0086 -0.0089
     9. (1.99161) BD ( 1) C   3 - O   5  
                ( 31.85%)   0.5643* C   3 s( 19.61%)p 4.08( 80.09%)d 0.01(  0.29%)
                                           -0.0001  0.4419  0.0298 -0.0150  0.0079
                                            0.8372  0.0355 -0.3137 -0.0079 -0.0021
                                            0.0009 -0.0308 -0.0408 -0.0170
                ( 68.15%)   0.8255* O   5 s( 33.73%)p 1.96( 66.20%)d 0.00(  0.07%)
                                           -0.0001  0.5808  0.0013 -0.0184  0.0040
                                           -0.7428  0.0010  0.3315 -0.0015  0.0066
                                           -0.0078 -0.0189 -0.0138 -0.0034
    10. (1.97583) BD ( 1) C   3 - H  11  
                ( 59.73%)   0.7728* C   3 s( 22.61%)p 3.42( 77.33%)d 0.00(  0.06%)
                                           -0.0002  0.4749 -0.0231  0.0843 -0.0025
                                            0.0787  0.0057  0.8717 -0.0104 -0.0005
                                            0.0034  0.0028  0.0019  0.0232
                ( 40.27%)   0.6346* H  11 s( 99.91%)p 0.00(  0.09%)
                                            0.9995 -0.0083 -0.0039 -0.0009 -0.0290
    11. (1.98710) BD ( 1) C   4 - H  12  
                ( 60.46%)   0.7775* C   4 s( 22.95%)p 3.36( 77.01%)d 0.00(  0.04%)
                                            0.0000 -0.4791 -0.0019  0.6860  0.0056
                                           -0.4362  0.0144 -0.3300  0.0068  0.0141
                                            0.0111 -0.0069 -0.0053  0.0056
                ( 39.54%)   0.6288* H  12 s( 99.92%)p 0.00(  0.08%)
                                           -0.9996  0.0010 -0.0230  0.0124  0.0101
    12. (1.98795) BD ( 1) C   4 - H  13  
                ( 60.98%)   0.7809* C   4 s( 23.36%)p 3.28( 76.59%)d 0.00(  0.04%)
                                            0.0000 -0.4834  0.0030  0.1158  0.0152
                                            0.0582  0.0047  0.8654 -0.0029  0.0002
                                           -0.0042 -0.0019  0.0004 -0.0196
                ( 39.02%)   0.6246* H  13 s( 99.92%)p 0.00(  0.08%)
                                           -0.9996  0.0032 -0.0039 -0.0012 -0.0279
    13. (1.98419) BD ( 1) C   4 - H  14  
                ( 60.89%)   0.7803* C   4 s( 23.45%)p 3.26( 76.51%)d 0.00(  0.04%)
                                            0.0000 -0.4843  0.0012  0.0195  0.0154
                                            0.8106  0.0023 -0.3278  0.0033  0.0003
                                            0.0005  0.0128  0.0148  0.0052
                ( 39.11%)   0.6254* H  14 s( 99.92%)p 0.00(  0.08%)
                                           -0.9996  0.0015 -0.0017 -0.0264  0.0101
    14. (1.98846) BD ( 1) O   5 - H  15  
                ( 72.91%)   0.8539* O   5 s( 19.69%)p 4.07( 80.23%)d 0.00(  0.08%)
                                            0.0002  0.4432  0.0210 -0.6602 -0.0178
                                            0.5082  0.0346  0.3265  0.0018 -0.0115
                                           -0.0205  0.0082  0.0143 -0.0022
                ( 27.09%)   0.5205* H  15 s( 99.62%)p 0.00(  0.38%)
                                            0.9981 -0.0037  0.0447 -0.0365 -0.0214
    15. (1.99925) CR ( 1) C   1           s(100.00%)p 0.00(  0.00%)
                                            1.0000 -0.0002 -0.0000  0.0003 -0.0000
                                            0.0001  0.0000  0.0001  0.0000 -0.0000
                                           -0.0000 -0.0000 -0.0000  0.0000
    16. (1.99909) CR ( 1) C   2           s(100.00%)p 0.00(  0.00%)
                                            1.0000 -0.0002 -0.0000  0.0002  0.0000
                                           -0.0004 -0.0000 -0.0003 -0.0000  0.0000
                                            0.0000 -0.0000 -0.0000  0.0000
    17. (1.99897) CR ( 1) C   3           s(100.00%)p 0.00(  0.00%)
                                            1.0000 -0.0001 -0.0000  0.0001  0.0000
                                            0.0002  0.0000  0.0002 -0.0000 -0.0000
                                            0.0000 -0.0000 -0.0000  0.0000
    18. (1.99920) CR ( 1) C   4           s(100.00%)p 0.00(  0.00%)
                                            1.0000 -0.0002 -0.0000 -0.0003  0.0000
                                           -0.0002 -0.0000 -0.0001 -0.0000 -0.0000
                                           -0.0000 -0.0000 -0.0000  0.0000
    19. (1.99974) CR ( 1) O   5           s(100.00%)p 0.00(  0.00%)
                                            1.0000 -0.0001 -0.0000  0.0001  0.0000
                                           -0.0002 -0.0000 -0.0000 -0.0000  0.0000
                                            0.0000 -0.0000 -0.0000 -0.0000
    20. (1.97845) LP ( 1) O   5           s( 46.50%)p 1.15( 53.47%)d 0.00(  0.03%)
                                            0.0000  0.6818 -0.0100  0.4195 -0.0054
                                            0.2881 -0.0011 -0.5250  0.0051 -0.0097
                                            0.0115  0.0076 -0.0050 -0.0059
    21. (1.95602) LP ( 2) O   5           s(  0.09%)p99.99( 99.86%)d 0.59(  0.05%)
                                            0.0000  0.0287  0.0056  0.6214 -0.0105
                                            0.3247 -0.0072  0.7119 -0.0103 -0.0096
                                           -0.0014 -0.0002 -0.0067  0.0191
    22. (0.00389) RY*( 1) C   1           s(  7.84%)p11.14( 87.42%)d 0.60(  4.73%)
                                           -0.0000  0.0128  0.2798 -0.0135 -0.6860
                                            0.0080  0.4862  0.0091  0.4086 -0.0877
                                           -0.1055 -0.0484  0.1499 -0.0609
    23. (0.00160) RY*( 2) C   1           s(  0.00%)p 1.00( 78.37%)d 0.28( 21.63%)
                                           -0.0000  0.0004  0.0022 -0.0016 -0.0718
                                            0.0079  0.5108 -0.0101 -0.7194 -0.1873
                                            0.2826  0.1307  0.1912  0.2185
    24. (0.00042) RY*( 3) C   1           s( 12.06%)p 7.01( 84.61%)d 0.28(  3.32%)
                                            0.0000  0.0109  0.3472  0.0172 -0.5736
                                            0.0060 -0.6071  0.0046 -0.3851  0.1125
                                            0.0571  0.0422 -0.1119  0.0549
    25. (0.00015) RY*( 4) C   1           s( 49.12%)p 0.32( 15.51%)d 0.72( 35.37%)
                                            0.0000 -0.0064  0.7008  0.0016  0.3154
                                           -0.0048  0.2027 -0.0068  0.1202  0.2952
                                            0.2230  0.1477 -0.3791  0.2265
    26. (0.00003) RY*( 5) C   1           s( 18.07%)p 0.43(  7.73%)d 4.11( 74.21%)
    27. (0.00001) RY*( 6) C   1           s(  5.69%)p 1.18(  6.73%)d15.39( 87.58%)
    28. (0.00000) RY*( 7) C   1           s(  1.85%)p 1.10(  2.04%)d51.93( 96.11%)
    29. (0.00000) RY*( 8) C   1           s(  0.78%)p16.26( 12.63%)d99.99( 86.59%)
    30. (0.00001) RY*( 9) C   1           s(  4.62%)p 1.11(  5.10%)d19.55( 90.28%)
    31. (0.00420) RY*( 1) C   2           s(  0.23%)p99.99( 94.71%)d22.21(  5.06%)
                                           -0.0000  0.0039  0.0476  0.0017  0.0793
                                            0.0114  0.7830 -0.0161 -0.5721 -0.0000
                                           -0.0332 -0.0627 -0.1385 -0.1626
    32. (0.00359) RY*( 2) C   2           s( 28.95%)p 2.24( 64.75%)d 0.22(  6.29%)
                                            0.0000  0.0023  0.5381 -0.0048 -0.7072
                                           -0.0080 -0.2094 -0.0125 -0.3215  0.0637
                                            0.0431 -0.1018  0.1468 -0.1584
    33. (0.00099) RY*( 3) C   2           s( 25.26%)p 1.98( 50.12%)d 0.97( 24.63%)
                                            0.0000 -0.0144  0.5024 -0.0075  0.6282
                                           -0.0105 -0.2371 -0.0075 -0.2237 -0.2370
                                           -0.2270 -0.0736  0.3445 -0.1203
    34. (0.00091) RY*( 4) C   2           s( 35.80%)p 1.52( 54.51%)d 0.27(  9.69%)
                                            0.0000  0.0073  0.5983  0.0035  0.0024
                                           -0.0132  0.4366  0.0012  0.5952 -0.1157
                                            0.2260  0.1000 -0.0499  0.1414
    35. (0.00028) RY*( 5) C   2           s(  7.28%)p 0.25(  1.80%)d12.49( 90.92%)
                                           -0.0000 -0.0022  0.2698 -0.0046  0.0848
                                            0.0079 -0.0981 -0.0007  0.0337  0.5049
                                           -0.5564 -0.0250 -0.5700  0.1382
    36. (0.00019) RY*( 6) C   2           s(  2.28%)p 9.59( 21.84%)d33.33( 75.88%)
                                           -0.0000 -0.0084  0.1507 -0.0184  0.2512
                                            0.0103 -0.2469  0.0090 -0.3063  0.1430
                                            0.7261 -0.0188 -0.3886  0.2448
    37. (0.00010) RY*( 7) C   2           s(  0.03%)p99.99(  8.25%)d99.99( 91.73%)
    38. (0.00005) RY*( 8) C   2           s(  0.05%)p50.72(  2.56%)d99.99( 97.39%)
    39. (0.00001) RY*( 9) C   2           s(  0.13%)p12.26(  1.64%)d99.99( 98.23%)
    40. (0.00611) RY*( 1) C   3           s( 12.52%)p 6.62( 82.89%)d 0.37(  4.59%)
                                            0.0000 -0.0127  0.3536  0.0015  0.7022
                                           -0.0302  0.5672  0.0160 -0.1141 -0.1636
                                            0.0942 -0.0462  0.0859 -0.0278
    41. (0.00314) RY*( 2) C   3           s( 12.27%)p 5.75( 70.59%)d 1.40( 17.14%)
                                            0.0000  0.0041  0.3502  0.0111  0.2226
                                            0.0054 -0.3336  0.0281  0.7376  0.0733
                                           -0.0395 -0.0034 -0.0320 -0.4043
    42. (0.00238) RY*( 3) C   3           s( 10.28%)p 4.40( 45.18%)d 4.34( 44.55%)
                                           -0.0000  0.0082  0.3205 -0.0012  0.1012
                                            0.0043 -0.3925  0.0071 -0.5361 -0.0333
                                            0.0203  0.5639 -0.1516 -0.3210
    43. (0.00151) RY*( 4) C   3           s(  4.81%)p 4.58( 22.02%)d15.22( 73.17%)
                                            0.0000 -0.0130  0.2189  0.0132 -0.2251
                                           -0.0140  0.4071  0.0157 -0.0569  0.7805
                                           -0.2673  0.0651 -0.0846 -0.1992
    44. (0.00108) RY*( 5) C   3           s( 11.66%)p 4.08( 47.53%)d 3.50( 40.81%)
                                            0.0000 -0.0166  0.3411 -0.0085 -0.5707
                                           -0.0217  0.3757  0.0246  0.0851 -0.5368
                                            0.0153  0.0114 -0.2360 -0.2527
    45. (0.00081) RY*( 6) C   3           s(  9.91%)p 0.45(  4.49%)d 8.64( 85.60%)
                                            0.0000  0.0048  0.3147 -0.0021 -0.2018
                                            0.0393 -0.0503 -0.0028 -0.0084 -0.0731
                                           -0.2041  0.1247  0.8822  0.1237
    46. (0.00027) RY*( 7) C   3           s(  2.52%)p 3.00(  7.55%)d35.72( 89.93%)
                                           -0.0000  0.0003  0.1587 -0.0145  0.1170
                                           -0.0187 -0.1832  0.0083 -0.1662 -0.1714
                                           -0.8230 -0.3663 -0.2105  0.1187
    47. (0.00023) RY*( 8) C   3           s( 21.40%)p 0.70( 15.04%)d 2.97( 63.56%)
                                           -0.0000 -0.0008  0.4626  0.0108 -0.1224
                                           -0.0247 -0.2605  0.0106 -0.2583  0.1729
                                            0.4430 -0.6357 -0.0127  0.0722
    48. (0.00011) RY*( 9) C   3           s( 14.57%)p 0.36(  5.24%)d 5.51( 80.19%)
                                           -0.0000  0.0013  0.3817 -0.0000 -0.0351
                                            0.0007 -0.0282 -0.0090  0.2243  0.0664
                                            0.0451  0.3474 -0.2849  0.7705
    49. (0.00343) RY*( 1) C   4           s(  2.84%)p32.79( 93.12%)d 1.42(  4.04%)
                                           -0.0000  0.0096  0.1683  0.0178  0.5710
                                           -0.0061 -0.7228 -0.0065 -0.2870 -0.0851
                                           -0.0979 -0.0535  0.1262 -0.0690
    50. (0.00179) RY*( 2) C   4           s(  6.90%)p11.90( 82.08%)d 1.60( 11.02%)
                                            0.0000  0.0064  0.2626 -0.0044  0.2292
                                           -0.0021  0.5722 -0.0117 -0.6639  0.0077
                                           -0.2450 -0.1112  0.0438 -0.1892
    51. (0.00051) RY*( 3) C   4           s( 43.90%)p 1.16( 50.86%)d 0.12(  5.24%)
                                            0.0000  0.0091  0.6625 -0.0134  0.4347
                                           -0.0068  0.2343  0.0008  0.5144  0.0742
                                            0.1438  0.1118 -0.0834  0.0824
    52. (0.00017) RY*( 4) C   4           s( 37.64%)p 1.25( 47.16%)d 0.40( 15.21%)
                                           -0.0000 -0.0133  0.6133  0.0087 -0.5702
                                            0.0110 -0.2837  0.0022 -0.2563  0.0260
                                            0.0112 -0.0372 -0.3667  0.1241
    53. (0.00016) RY*( 5) C   4           s(  3.96%)p 1.46(  5.76%)d22.83( 90.29%)
                                            0.0000 -0.0035  0.1988  0.0029 -0.1837
                                           -0.0147  0.0379  0.0064 -0.1487 -0.3825
                                            0.3826  0.3067  0.7003  0.1602
    54. (0.00001) RY*( 6) C   4           s(  2.31%)p 5.26( 12.16%)d37.01( 85.53%)
    55. (0.00002) RY*( 7) C   4           s(  0.70%)p 2.51(  1.75%)d99.99( 97.55%)
    56. (0.00000) RY*( 8) C   4           s(  0.65%)p 3.43(  2.22%)d99.99( 97.14%)
    57. (0.00001) RY*( 9) C   4           s(  1.16%)p 4.32(  5.01%)d80.87( 93.83%)
    58. (0.00193) RY*( 1) O   5           s(  9.25%)p 9.21( 85.19%)d 0.60(  5.56%)
                                           -0.0000  0.0029  0.3041 -0.0080 -0.3945
                                           -0.0038 -0.4121 -0.0099 -0.7254  0.0649
                                           -0.0310  0.1527 -0.0576 -0.1544
    59. (0.00165) RY*( 2) O   5           s( 26.76%)p 2.39( 63.85%)d 0.35(  9.39%)
                                           -0.0000  0.0047  0.5173  0.0018  0.7794
                                            0.0041 -0.0615 -0.0011 -0.1647 -0.2813
                                            0.0478  0.0826 -0.0221 -0.0722
    60. (0.00031) RY*( 3) O   5           s( 47.36%)p 0.94( 44.30%)d 0.18(  8.34%)
                                            0.0000  0.0003  0.6882  0.0043 -0.2789
                                           -0.0037 -0.2773 -0.0094  0.5368  0.1527
                                            0.0338 -0.1226  0.0538  0.2025
    61. (0.00005) RY*( 4) O   5           s( 12.87%)p 5.34( 68.75%)d 1.43( 18.37%)
    62. (0.00001) RY*( 5) O   5           s(  0.04%)p99.99( 10.62%)d99.99( 89.33%)
    63. (0.00000) RY*( 6) O   5           s(  0.12%)p 3.00(  0.36%)d99.99( 99.52%)
    64. (0.00001) RY*( 7) O   5           s(  1.46%)p 7.47( 10.89%)d60.13( 87.66%)
    65. (0.00001) RY*( 8) O   5           s(  1.87%)p 4.87(  9.11%)d47.60( 89.02%)
    66. (0.00001) RY*( 9) O   5           s(  0.25%)p28.19(  7.19%)d99.99( 92.56%)
    67. (0.00135) RY*( 1) H   6           s( 97.66%)p 0.02(  2.34%)
                                            0.0046  0.9882  0.1471 -0.0304 -0.0293
    68. (0.00021) RY*( 2) H   6           s(  0.01%)p 1.00( 99.99%)
                                            0.0002  0.0081 -0.1092  0.5402 -0.8344
    69. (0.00013) RY*( 3) H   6           s(  0.05%)p99.99( 99.95%)
                                            0.0065  0.0211 -0.3974 -0.7930 -0.4612
    70. (0.00003) RY*( 4) H   6           s(  2.37%)p41.28( 97.63%)
    71. (0.00181) RY*( 1) H   7           s( 98.29%)p 0.02(  1.71%)
                                            0.0052  0.9914  0.0650  0.0405  0.1058
    72. (0.00022) RY*( 2) H   7           s(  0.00%)p 1.00(100.00%)
                                            0.0005  0.0059  0.5276 -0.8477 -0.0545
    73. (0.00014) RY*( 3) H   7           s(  0.08%)p99.99( 99.92%)
                                            0.0063  0.0274 -0.7643 -0.5015  0.4044
    74. (0.00003) RY*( 4) H   7           s(  1.70%)p57.75( 98.30%)
    75. (0.00272) RY*( 1) H   8           s( 99.37%)p 0.01(  0.63%)
                                            0.0049  0.9968 -0.0334  0.0720  0.0040
    76. (0.00020) RY*( 2) H   8           s(  0.20%)p99.99( 99.80%)
                                           -0.0016  0.0448  0.6227 -0.2912 -0.7249
    77. (0.00015) RY*( 3) H   8           s(  0.04%)p99.99( 99.96%)
                                           -0.0052  0.0205  0.7643  0.0355  0.6436
    78. (0.00005) RY*( 4) H   8           s(  0.47%)p99.99( 99.53%)
    79. (0.00215) RY*( 1) H   9           s( 98.98%)p 0.01(  1.02%)
                                            0.0047  0.9949 -0.0359 -0.0937 -0.0094
    80. (0.00019) RY*( 2) H   9           s(  0.08%)p99.99( 99.92%)
                                            0.0029  0.0282  0.0503  0.1817  0.9817
    81. (0.00013) RY*( 3) H   9           s(  0.06%)p99.99( 99.94%)
                                            0.0032  0.0242  0.9920 -0.1204 -0.0293
    82. (0.00004) RY*( 4) H   9           s(  0.96%)p99.99( 99.04%)
    83. (0.00386) RY*( 1) H  10           s( 99.57%)p 0.00(  0.43%)
                                            0.0068  0.9978 -0.0098 -0.0464 -0.0449
    84. (0.00017) RY*( 2) H  10           s(  0.11%)p99.99( 99.89%)
                                            0.0062  0.0328 -0.1067  0.9634 -0.2435
    85. (0.00013) RY*( 3) H  10           s(  0.00%)p 1.00(100.00%)
                                            0.0023  0.0040  0.9803  0.0609 -0.1880
    86. (0.00004) RY*( 4) H  10           s(  0.39%)p99.99( 99.61%)
    87. (0.00399) RY*( 1) H  11           s( 99.82%)p 0.00(  0.18%)
                                            0.0090  0.9990 -0.0298  0.0083  0.0298
    88. (0.00018) RY*( 2) H  11           s(  0.09%)p99.99( 99.91%)
                                            0.0029  0.0292  0.9828  0.1766 -0.0463
    89. (0.00009) RY*( 3) H  11           s(  0.09%)p99.99( 99.91%)
    90. (0.00003) RY*( 4) H  11           s(  0.10%)p99.99( 99.90%)
    91. (0.00215) RY*( 1) H  12           s( 98.59%)p 0.01(  1.41%)
                                            0.0039  0.9929 -0.1143 -0.0018  0.0318
    92. (0.00023) RY*( 2) H  12           s(  0.04%)p99.99( 99.96%)
                                            0.0006  0.0207 -0.0525  0.5965 -0.8006
    93. (0.00014) RY*( 3) H  12           s(  0.10%)p99.99( 99.90%)
                                            0.0052  0.0314  0.4079  0.7439  0.5284
    94. (0.00004) RY*( 4) H  12           s(  1.34%)p73.43( 98.66%)
    95. (0.00310) RY*( 1) H  13           s( 99.18%)p 0.01(  0.82%)
                                            0.0049  0.9959 -0.0447 -0.0570 -0.0544
    96. (0.00019) RY*( 2) H  13           s(  0.03%)p99.99( 99.97%)
                                            0.0014  0.0185 -0.6074  0.7942  0.0050
    97. (0.00012) RY*( 3) H  13           s(  0.14%)p99.99( 99.86%)
                                            0.0098  0.0368  0.7014  0.5385 -0.4653
    98. (0.00004) RY*( 4) H  13           s(  0.72%)p99.99( 99.28%)
    99. (0.00186) RY*( 1) H  14           s( 98.33%)p 0.02(  1.67%)
                                            0.0043  0.9916 -0.0728 -0.1062 -0.0109
   100. (0.00022) RY*( 2) H  14           s(  0.00%)p 1.00(100.00%)
                                           -0.0002  0.0070 -0.5177  0.3398  0.7851
   101. (0.00013) RY*( 3) H  14           s(  0.23%)p99.99( 99.77%)
                                            0.0088  0.0476  0.7910 -0.1574  0.5893
   102. (0.00004) RY*( 4) H  14           s(  1.51%)p65.26( 98.49%)
   103. (0.00172) RY*( 1) H  15           s( 75.32%)p 0.33( 24.68%)
                                            0.0130  0.8678 -0.0909  0.3540 -0.3365
   104. (0.00167) RY*( 2) H  15           s(  2.64%)p36.91( 97.36%)
                                            0.0008  0.1624  0.6261  0.3873  0.6570
   105. (0.00089) RY*( 3) H  15           s( 18.22%)p 4.49( 81.78%)
                                            0.0092  0.4267 -0.3661 -0.5826  0.5868
   106. (0.00002) RY*( 4) H  15           s(  4.20%)p22.78( 95.80%)
   107. (0.00787) BD*( 1) C   1 - C   2  
                ( 50.71%)   0.7121* C   1 s( 29.64%)p 2.37( 70.31%)d 0.00(  0.04%)
                                            0.0004  0.5444  0.0044 -0.7266  0.0054
                                           -0.3715 -0.0121 -0.1920 -0.0089  0.0136
                                            0.0067  0.0035  0.0100 -0.0087
                ( 49.29%)  -0.7020* C   2 s( 28.25%)p 2.54( 71.71%)d 0.00(  0.04%)
                                            0.0002  0.5313  0.0147  0.7389  0.0121
                                            0.3638 -0.0124  0.1960 -0.0072  0.0134
                                            0.0079  0.0041  0.0091 -0.0084
   108. (0.00544) BD*( 1) C   1 - H   6  
                ( 39.32%)   0.6271* C   1 s( 23.50%)p 3.25( 76.46%)d 0.00(  0.04%)
                                           -0.0000 -0.4847 -0.0031 -0.6747 -0.0034
                                            0.4243 -0.0105  0.3594 -0.0068  0.0139
                                            0.0111 -0.0071 -0.0055  0.0047
                ( 60.68%)  -0.7790* H   6 s( 99.92%)p 0.00(  0.08%)
                                           -0.9996  0.0006  0.0223 -0.0127 -0.0113
   109. (0.00885) BD*( 1) C   1 - H   7  
                ( 39.65%)   0.6297* C   1 s( 23.09%)p 3.33( 76.87%)d 0.00(  0.04%)
                                           -0.0000 -0.4805  0.0034 -0.1245 -0.0164
                                           -0.0119 -0.0048 -0.8676  0.0022  0.0004
                                           -0.0043 -0.0002 -0.0003 -0.0203
                ( 60.35%)  -0.7768* H   7 s( 99.92%)p 0.00(  0.08%)
                                           -0.9996  0.0020  0.0056  0.0011  0.0273
   110. (0.00898) BD*( 1) C   1 - H   8  
                ( 38.64%)   0.6216* C   1 s( 23.74%)p 3.21( 76.22%)d 0.00(  0.04%)
                                           -0.0000 -0.4872  0.0032 -0.0179 -0.0134
                                           -0.8253  0.0001  0.2838 -0.0036  0.0002
                                            0.0004  0.0107  0.0158  0.0067
                ( 61.36%)  -0.7833* H   8 s( 99.92%)p 0.00(  0.08%)
                                           -0.9996  0.0030 -0.0006  0.0271 -0.0090
   111. (0.02844) BD*( 1) C   2 - C   3  
                ( 49.94%)   0.7067* C   2 s( 28.16%)p 2.55( 71.79%)d 0.00(  0.05%)
                                           -0.0005 -0.5306 -0.0051  0.6682  0.0016
                                           -0.4080 -0.0011 -0.3239 -0.0022  0.0143
                                            0.0110 -0.0069 -0.0070  0.0062
                ( 50.06%)  -0.7075* C   3 s( 29.00%)p 2.45( 70.95%)d 0.00(  0.05%)
                                           -0.0001 -0.5385 -0.0023 -0.6716  0.0081
                                            0.3928 -0.0051  0.3227 -0.0041  0.0134
                                            0.0121 -0.0073 -0.0086  0.0051
   112. (0.01362) BD*( 1) C   2 - H   9  
                ( 39.24%)   0.6264* C   2 s( 21.80%)p 3.58( 78.15%)d 0.00(  0.05%)
                                           -0.0001  0.4669 -0.0072 -0.0005  0.0071
                                           -0.8358 -0.0004  0.2877 -0.0146  0.0014
                                           -0.0006 -0.0122 -0.0161 -0.0063
                ( 60.76%)  -0.7795* H   9 s( 99.92%)p 0.00(  0.08%)
                                            0.9996 -0.0023 -0.0001  0.0274 -0.0080
   113. (0.01857) BD*( 1) C   2 - H  10  
                ( 38.95%)   0.6241* C   2 s( 21.79%)p 3.59( 78.17%)d 0.00(  0.04%)
                                           -0.0002  0.4667 -0.0080 -0.0816  0.0085
                                           -0.0420 -0.0116 -0.8792  0.0053  0.0001
                                            0.0047  0.0011 -0.0005  0.0204
                ( 61.05%)  -0.7813* H  10 s( 99.92%)p 0.00(  0.08%)
                                            0.9996 -0.0054  0.0030  0.0013  0.0284
   114. (0.02549) BD*( 1) C   3 - C   4  
                ( 50.46%)   0.7104* C   3 s( 28.85%)p 2.46( 71.09%)d 0.00(  0.05%)
                                            0.0002  0.5371  0.0071 -0.7355 -0.0042
                                           -0.3668  0.0043 -0.1879  0.0120  0.0149
                                            0.0073  0.0051  0.0115 -0.0096
                ( 49.54%)  -0.7038* C   4 s( 30.19%)p 2.31( 69.77%)d 0.00(  0.04%)
                                            0.0005  0.5495  0.0036  0.7173 -0.0062
                                            0.3856  0.0129  0.1849  0.0065  0.0141
                                            0.0067  0.0040  0.0086 -0.0089
   115. (0.03154) BD*( 1) C   3 - O   5  
                ( 68.15%)   0.8255* C   3 s( 19.61%)p 4.08( 80.09%)d 0.01(  0.29%)
                                           -0.0001  0.4419  0.0298 -0.0150  0.0079
                                            0.8372  0.0355 -0.3137 -0.0079 -0.0021
                                            0.0009 -0.0308 -0.0408 -0.0170
                ( 31.85%)  -0.5643* O   5 s( 33.73%)p 1.96( 66.20%)d 0.00(  0.07%)
                                           -0.0001  0.5808  0.0013 -0.0184  0.0040
                                           -0.7428  0.0010  0.3315 -0.0015  0.0066
                                           -0.0078 -0.0189 -0.0138 -0.0034
   116. (0.03822) BD*( 1) C   3 - H  11  
                ( 40.27%)   0.6346* C   3 s( 22.61%)p 3.42( 77.33%)d 0.00(  0.06%)
                                            0.0002 -0.4749  0.0231 -0.0843  0.0025
                                           -0.0787 -0.0057 -0.8717  0.0104  0.0005
                                           -0.0034 -0.0028 -0.0019 -0.0232
                ( 59.73%)  -0.7728* H  11 s( 99.91%)p 0.00(  0.09%)
                                           -0.9995  0.0083  0.0039  0.0009  0.0290
   117. (0.00627) BD*( 1) C   4 - H  12  
                ( 39.54%)   0.6288* C   4 s( 22.95%)p 3.36( 77.01%)d 0.00(  0.04%)
                                           -0.0000  0.4791  0.0019 -0.6860 -0.0056
                                            0.4362 -0.0144  0.3300 -0.0068 -0.0141
                                           -0.0111  0.0069  0.0053 -0.0056
                ( 60.46%)  -0.7775* H  12 s( 99.92%)p 0.00(  0.08%)
                                            0.9996 -0.0010  0.0230 -0.0124 -0.0101
   118. (0.00978) BD*( 1) C   4 - H  13  
                ( 39.02%)   0.6246* C   4 s( 23.36%)p 3.28( 76.59%)d 0.00(  0.04%)
                                           -0.0000  0.4834 -0.0030 -0.1158 -0.0152
                                           -0.0582 -0.0047 -0.8654  0.0029 -0.0002
                                            0.0042  0.0019 -0.0004  0.0196
                ( 60.98%)  -0.7809* H  13 s( 99.92%)p 0.00(  0.08%)
                                            0.9996 -0.0032  0.0039  0.0012  0.0279
   119. (0.00745) BD*( 1) C   4 - H  14  
                ( 39.11%)   0.6254* C   4 s( 23.45%)p 3.26( 76.51%)d 0.00(  0.04%)
                                           -0.0000  0.4843 -0.0012 -0.0195 -0.0154
                                           -0.8106 -0.0023  0.3278 -0.0033 -0.0003
                                           -0.0005 -0.0128 -0.0148 -0.0052
                ( 60.89%)  -0.7803* H  14 s( 99.92%)p 0.00(  0.08%)
                                            0.9996 -0.0015  0.0017  0.0264 -0.0101
   120. (0.00693) BD*( 1) O   5 - H  15  
                ( 27.09%)   0.5205* O   5 s( 19.69%)p 4.07( 80.23%)d 0.00(  0.08%)
                                           -0.0002 -0.4432 -0.0210  0.6602  0.0178
                                           -0.5082 -0.0346 -0.3265 -0.0018  0.0115
                                            0.0205 -0.0082 -0.0143  0.0022
                ( 72.91%)  -0.8539* H  15 s( 99.62%)p 0.00(  0.38%)
                                           -0.9981  0.0037 -0.0447  0.0365  0.0214


 NHO Directionality and "Bond Bending" (deviations from line of nuclear centers)

         [Thresholds for printing:  angular deviation  >  1.0 degree]
                                    hybrid p-character > 25.0%
                                    orbital occupancy  >  0.10e

                                Line of Centers        Hybrid 1              Hybrid 2
                                ---------------  -------------------   ------------------
                NBO               Theta   Phi    Theta   Phi    Dev    Theta   Phi    Dev
 ========================================================================================
     1. BD (   1) C   1 - C   2   103.4  206.6   103.8  208.0   1.5     77.2   25.1   1.6
     3. BD (   1) C   1 - H   7     8.3    6.4     9.3    6.8   1.0      --     --    --
     4. BD (   1) C   1 - H   8   108.9   89.3   108.7   87.8   1.4      --     --    --
     6. BD (   1) C   2 - H   9    70.8  269.0    71.9  270.4   1.8      --     --    --
     7. BD (   1) C   2 - H  10   173.4  200.7   174.1  216.3   1.8      --     --    --
     8. BD (   1) C   3 - C   4   102.3  208.3   102.1  206.1   2.2     76.8   29.3   1.3
     9. BD (   1) C   3 - O   5   112.2   89.3   110.2   90.5   2.2     66.0  268.9   1.8
    10. BD (   1) C   3 - H  11     6.4   19.9     7.8   45.9   3.5      --     --    --
    11. BD (   1) C   4 - H  12    67.6  147.4    68.3  148.6   1.3      --     --    --
    12. BD (   1) C   4 - H  13   172.1  205.2   170.4  205.6   1.7      --     --    --
    13. BD (   1) C   4 - H  14    67.7  268.8    68.3  267.5   1.3      --     --    --
    14. BD (   1) O   5 - H  15    66.2  146.0    69.3  141.3   5.3      --     --    --
    20. LP (   1) O   5             --     --    135.9   34.7   --       --     --    --
    21. LP (   2) O   5             --     --     44.5   27.5   --       --     --    --


 Second Order Perturbation Theory Analysis of Fock Matrix in NBO Basis

     Threshold for printing:   0.50 kcal/mol
                                                                              E(2)  E(j)-E(i) F(i,j)
         Donor NBO (i)                     Acceptor NBO (j)                 kcal/mol   a.u.    a.u. 
 ===================================================================================================

 within unit  1
   1. BD (   1) C   1 - C   2        / 40. RY*(   1) C   3                    0.69    1.32    0.027
   1. BD (   1) C   1 - C   2        /108. BD*(   1) C   1 - H   6            0.56    1.04    0.022
   1. BD (   1) C   1 - C   2        /110. BD*(   1) C   1 - H   8            0.50    1.05    0.021
   1. BD (   1) C   1 - C   2        /111. BD*(   1) C   2 - C   3            1.11    0.99    0.030
   1. BD (   1) C   1 - C   2        /112. BD*(   1) C   2 - H   9            0.64    1.04    0.023
   1. BD (   1) C   1 - C   2        /113. BD*(   1) C   2 - H  10            0.62    1.04    0.023
   1. BD (   1) C   1 - C   2        /114. BD*(   1) C   3 - C   4            2.35    0.99    0.043
   2. BD (   1) C   1 - H   6        /111. BD*(   1) C   2 - C   3            3.52    0.88    0.050
   3. BD (   1) C   1 - H   7        /113. BD*(   1) C   2 - H  10            3.17    0.93    0.048
   4. BD (   1) C   1 - H   8        /112. BD*(   1) C   2 - H   9            3.33    0.92    0.050
   5. BD (   1) C   2 - C   3        / 22. RY*(   1) C   1                    1.26    1.37    0.037
   5. BD (   1) C   2 - C   3        / 49. RY*(   1) C   4                    1.36    1.32    0.038
   5. BD (   1) C   2 - C   3        / 59. RY*(   2) O   5                    0.82    1.96    0.036
   5. BD (   1) C   2 - C   3        /107. BD*(   1) C   1 - C   2            1.06    1.01    0.029
   5. BD (   1) C   2 - C   3        /108. BD*(   1) C   1 - H   6            1.59    1.05    0.037
   5. BD (   1) C   2 - C   3        /112. BD*(   1) C   2 - H   9            0.55    1.04    0.022
   5. BD (   1) C   2 - C   3        /113. BD*(   1) C   2 - H  10            0.55    1.05    0.022
   5. BD (   1) C   2 - C   3        /114. BD*(   1) C   3 - C   4            1.19    0.99    0.031
   5. BD (   1) C   2 - C   3        /116. BD*(   1) C   3 - H  11            0.64    1.04    0.023
   5. BD (   1) C   2 - C   3        /117. BD*(   1) C   4 - H  12            1.82    1.03    0.039
   5. BD (   1) C   2 - C   3        /120. BD*(   1) O   5 - H  15            2.03    1.03    0.041
   6. BD (   1) C   2 - H   9        / 23. RY*(   2) C   1                    0.56    1.43    0.025
   6. BD (   1) C   2 - H   9        /110. BD*(   1) C   1 - H   8            3.02    0.94    0.048
   6. BD (   1) C   2 - H   9        /115. BD*(   1) C   3 - O   5            4.46    0.78    0.053
   7. BD (   1) C   2 - H  10        /109. BD*(   1) C   1 - H   7            3.19    0.92    0.048
   7. BD (   1) C   2 - H  10        /115. BD*(   1) C   3 - O   5            0.62    0.77    0.020
   7. BD (   1) C   2 - H  10        /116. BD*(   1) C   3 - H  11            3.29    0.91    0.049
   8. BD (   1) C   3 - C   4        / 32. RY*(   2) C   2                    1.07    1.46    0.035
   8. BD (   1) C   3 - C   4        / 58. RY*(   1) O   5                    0.69    1.78    0.031
   8. BD (   1) C   3 - C   4        /107. BD*(   1) C   1 - C   2            2.37    1.02    0.044
   8. BD (   1) C   3 - C   4        /111. BD*(   1) C   2 - C   3            1.47    1.01    0.034
   8. BD (   1) C   3 - C   4        /116. BD*(   1) C   3 - H  11            0.51    1.05    0.021
   8. BD (   1) C   3 - C   4        /117. BD*(   1) C   4 - H  12            0.62    1.04    0.023
   8. BD (   1) C   3 - C   4        /118. BD*(   1) C   4 - H  13            0.54    1.05    0.021
   8. BD (   1) C   3 - C   4        /119. BD*(   1) C   4 - H  14            0.63    1.05    0.023
   9. BD (   1) C   3 - O   5        /103. RY*(   1) H  15                    0.62    1.59    0.028
   9. BD (   1) C   3 - O   5        /112. BD*(   1) C   2 - H   9            1.57    1.27    0.040
   9. BD (   1) C   3 - O   5        /119. BD*(   1) C   4 - H  14            1.35    1.26    0.037
  10. BD (   1) C   3 - H  11        / 50. RY*(   2) C   4                    0.55    1.28    0.024
  10. BD (   1) C   3 - H  11        / 58. RY*(   1) O   5                    0.54    1.65    0.027
  10. BD (   1) C   3 - H  11        /113. BD*(   1) C   2 - H  10            3.27    0.93    0.049
  10. BD (   1) C   3 - H  11        /118. BD*(   1) C   4 - H  13            3.32    0.93    0.050
  11. BD (   1) C   4 - H  12        /111. BD*(   1) C   2 - C   3            3.33    0.89    0.049
  11. BD (   1) C   4 - H  12        /115. BD*(   1) C   3 - O   5            0.56    0.80    0.019
  12. BD (   1) C   4 - H  13        / 40. RY*(   1) C   3                    0.56    1.22    0.023
  12. BD (   1) C   4 - H  13        /116. BD*(   1) C   3 - H  11            3.08    0.93    0.048
  13. BD (   1) C   4 - H  14        /115. BD*(   1) C   3 - O   5            4.74    0.80    0.055
  14. BD (   1) O   5 - H  15        / 40. RY*(   1) C   3                    0.55    1.42    0.025
  14. BD (   1) O   5 - H  15        / 43. RY*(   4) C   3                    0.62    2.40    0.034
  14. BD (   1) O   5 - H  15        /111. BD*(   1) C   2 - C   3            2.94    1.10    0.051
  15. CR (   1) C   1                / 33. RY*(   3) C   2                    0.54   11.14    0.069
  15. CR (   1) C   1                / 67. RY*(   1) H   6                    0.62   10.49    0.072
  15. CR (   1) C   1                / 71. RY*(   1) H   7                    0.62   10.48    0.072
  15. CR (   1) C   1                / 75. RY*(   1) H   8                    0.70   10.46    0.076
  16. CR (   1) C   2                / 24. RY*(   3) C   1                    1.20   10.67    0.101
  16. CR (   1) C   2                / 42. RY*(   3) C   3                    0.62   11.32    0.075
  16. CR (   1) C   2                / 79. RY*(   1) H   9                    0.60   10.47    0.071
  16. CR (   1) C   2                / 83. RY*(   1) H  10                    0.62   10.45    0.072
  17. CR (   1) C   3                / 34. RY*(   4) C   2                    0.59   10.95    0.071
  17. CR (   1) C   3                / 51. RY*(   3) C   4                    0.94   10.87    0.090
  17. CR (   1) C   3                / 87. RY*(   1) H  11                    0.54   10.48    0.067
  17. CR (   1) C   3                /115. BD*(   1) C   3 - O   5            0.95   10.43    0.089
  18. CR (   1) C   4                / 40. RY*(   1) C   3                    0.87   10.80    0.086
  18. CR (   1) C   4                / 91. RY*(   1) H  12                    0.61   10.46    0.071
  18. CR (   1) C   4                / 95. RY*(   1) H  13                    0.66   10.45    0.074
  18. CR (   1) C   4                / 99. RY*(   1) H  14                    0.65   10.47    0.073
  19. CR (   1) O   5                / 40. RY*(   1) C   3                    1.47   19.67    0.152
  19. CR (   1) O   5                / 43. RY*(   4) C   3                    0.64   20.64    0.103
  19. CR (   1) O   5                / 44. RY*(   5) C   3                    0.66   20.27    0.103
  20. LP (   1) O   5                / 40. RY*(   1) C   3                    1.95    1.30    0.045
  20. LP (   1) O   5                / 44. RY*(   5) C   3                    0.60    1.90    0.030
  20. LP (   1) O   5                /105. RY*(   3) H  15                    0.87    2.17    0.039
  20. LP (   1) O   5                /111. BD*(   1) C   2 - C   3            0.89    0.97    0.026
  20. LP (   1) O   5                /112. BD*(   1) C   2 - H   9            0.56    1.01    0.021
  20. LP (   1) O   5                /114. BD*(   1) C   3 - C   4            1.10    0.96    0.029
  20. LP (   1) O   5                /116. BD*(   1) C   3 - H  11            1.59    1.01    0.036
  21. LP (   2) O   5                / 42. RY*(   3) C   3                    0.58    1.56    0.027
  21. LP (   2) O   5                / 43. RY*(   4) C   3                    0.53    1.99    0.029
  21. LP (   2) O   5                /104. RY*(   2) H  15                    2.15    1.91    0.058
  21. LP (   2) O   5                /114. BD*(   1) C   3 - C   4            6.31    0.69    0.059
  21. LP (   2) O   5                /116. BD*(   1) C   3 - H  11            6.21    0.73    0.060
  21. LP (   2) O   5                /119. BD*(   1) C   4 - H  14            0.92    0.73    0.023


 Natural Bond Orbitals (Summary):

                                                            Principal Delocalizations
           NBO                        Occupancy    Energy   (geminal,vicinal,remote)
 ====================================================================================
 Molecular unit  1  (C4H10O)
     1. BD (   1) C   1 - C   2          1.98737    -0.58344  114(v),111(g),40(v),112(g)
                                                    113(g),108(g)
     2. BD (   1) C   1 - H   6          1.98795    -0.47252  111(v)
     3. BD (   1) C   1 - H   7          1.98897    -0.47184  113(v)
     4. BD (   1) C   1 - H   8          1.98810    -0.46786  112(v)
     5. BD (   1) C   2 - C   3          1.97396    -0.59063  120(v),117(v),108(v),49(v)
                                                    22(v),114(g),107(g),59(v)
                                                    116(g),113(g),112(g)
     6. BD (   1) C   2 - H   9          1.97516    -0.47042  115(v),110(v),23(v)
     7. BD (   1) C   2 - H  10          1.97604    -0.46552  116(v),109(v),115(v)
     8. BD (   1) C   3 - C   4          1.98642    -0.60165  107(v),111(g),32(v),58(v)
                                                    119(g),117(g),118(g),116(g)
     9. BD (   1) C   3 - O   5          1.99161    -0.81504  112(v),119(v),103(v)
    10. BD (   1) C   3 - H  11          1.97583    -0.47985  118(v),113(v),50(v),58(v)
    11. BD (   1) C   4 - H  12          1.98710    -0.48709  111(v),115(v)
    12. BD (   1) C   4 - H  13          1.98795    -0.48293  116(v),40(v)
    13. BD (   1) C   4 - H  14          1.98419    -0.48703  115(v)
    14. BD (   1) O   5 - H  15          1.98846    -0.68786  111(v),43(v),40(v)
    15. CR (   1) C   1                  1.99925   -10.05256  75(v),67(v),71(v),33(v)
    16. CR (   1) C   2                  1.99909   -10.05358  24(v),83(v),42(v),79(v)
    17. CR (   1) C   3                  1.99897   -10.11720  115(g),51(v),34(v),87(v)
    18. CR (   1) C   4                  1.99920   -10.06119  40(v),95(v),99(v),91(v)
    19. CR (   1) O   5                  1.99974   -18.93402  40(v),44(v),43(v)
    20. LP (   1) O   5                  1.97845    -0.56077  40(v),116(v),114(v),111(v)
                                                    105(v),44(v),112(r)
    21. LP (   2) O   5                  1.95602    -0.28547  114(v),116(v),104(v),119(r)
                                                    42(v),43(v)
    22. RY*(   1) C   1                  0.00389     0.78003   
    23. RY*(   2) C   1                  0.00160     0.95908   
    24. RY*(   3) C   1                  0.00042     0.61266   
    25. RY*(   4) C   1                  0.00015     1.32624   
    26. RY*(   5) C   1                  0.00003     1.92849   
    27. RY*(   6) C   1                  0.00001     2.13449   
    28. RY*(   7) C   1                  0.00000     2.15485   
    29. RY*(   8) C   1                  0.00000     1.93255   
    30. RY*(   9) C   1                  0.00001     2.22591   
    31. RY*(   1) C   2                  0.00420     0.87140   
    32. RY*(   2) C   2                  0.00359     0.86213   
    33. RY*(   3) C   2                  0.00099     1.08259   
    34. RY*(   4) C   2                  0.00091     0.83495   
    35. RY*(   5) C   2                  0.00028     2.01224   
    36. RY*(   6) C   2                  0.00019     1.81992   
    37. RY*(   7) C   2                  0.00010     2.19153   
    38. RY*(   8) C   2                  0.00005     2.28385   
    39. RY*(   9) C   2                  0.00001     2.13887   
    40. RY*(   1) C   3                  0.00611     0.73492   
    41. RY*(   2) C   3                  0.00314     1.12212   
    42. RY*(   3) C   3                  0.00238     1.27121   
    43. RY*(   4) C   3                  0.00151     1.70726   
    44. RY*(   5) C   3                  0.00108     1.33709   
    45. RY*(   6) C   3                  0.00081     1.98853   
    46. RY*(   7) C   3                  0.00027     1.99164   
    47. RY*(   8) C   3                  0.00023     1.64622   
    48. RY*(   9) C   3                  0.00011     2.00436   
    49. RY*(   1) C   4                  0.00343     0.72919   
    50. RY*(   2) C   4                  0.00179     0.79699   
    51. RY*(   3) C   4                  0.00051     0.75033   
    52. RY*(   4) C   4                  0.00017     0.89832   
    53. RY*(   5) C   4                  0.00016     2.14814   
    54. RY*(   6) C   4                  0.00001     2.02538   
    55. RY*(   7) C   4                  0.00002     2.23027   
    56. RY*(   8) C   4                  0.00000     2.09475   
    57. RY*(   9) C   4                  0.00001     2.25980   
    58. RY*(   1) O   5                  0.00193     1.17511   
    59. RY*(   2) O   5                  0.00165     1.37161   
    60. RY*(   3) O   5                  0.00031     1.60186   
    61. RY*(   4) O   5                  0.00005     1.41369   
    62. RY*(   5) O   5                  0.00001     2.84912   
    63. RY*(   6) O   5                  0.00000     2.98342   
    64. RY*(   7) O   5                  0.00001     2.76045   
    65. RY*(   8) O   5                  0.00001     2.84703   
    66. RY*(   9) O   5                  0.00001     2.72884   
    67. RY*(   1) H   6                  0.00135     0.43728   
    68. RY*(   2) H   6                  0.00021     1.79911   
    69. RY*(   3) H   6                  0.00013     1.78541   
    70. RY*(   4) H   6                  0.00003     2.25816   
    71. RY*(   1) H   7                  0.00181     0.42882   
    72. RY*(   2) H   7                  0.00022     1.80187   
    73. RY*(   3) H   7                  0.00014     1.78744   
    74. RY*(   4) H   7                  0.00003     2.26774   
    75. RY*(   1) H   8                  0.00272     0.40692   
    76. RY*(   2) H   8                  0.00020     1.80860   
    77. RY*(   3) H   8                  0.00015     1.75919   
    78. RY*(   4) H   8                  0.00005     2.35578   
    79. RY*(   1) H   9                  0.00215     0.41364   
    80. RY*(   2) H   9                  0.00019     1.81698   
    81. RY*(   3) H   9                  0.00013     1.82300   
    82. RY*(   4) H   9                  0.00004     2.31611   
    83. RY*(   1) H  10                  0.00386     0.39729   
    84. RY*(   2) H  10                  0.00017     1.87060   
    85. RY*(   3) H  10                  0.00013     1.83892   
    86. RY*(   4) H  10                  0.00004     2.33025   
    87. RY*(   1) H  11                  0.00399     0.36535   
    88. RY*(   2) H  11                  0.00018     1.87518   
    89. RY*(   3) H  11                  0.00009     1.93651   
    90. RY*(   4) H  11                  0.00003     2.22531   
    91. RY*(   1) H  12                  0.00215     0.40242   
    92. RY*(   2) H  12                  0.00023     1.79304   
    93. RY*(   3) H  12                  0.00014     1.77584   
    94. RY*(   4) H  12                  0.00004     2.27760   
    95. RY*(   1) H  13                  0.00310     0.39307   
    96. RY*(   2) H  13                  0.00019     1.79242   
    97. RY*(   3) H  13                  0.00012     1.83692   
    98. RY*(   4) H  13                  0.00004     2.27702   
    99. RY*(   1) H  14                  0.00186     0.41158   
   100. RY*(   2) H  14                  0.00022     1.80223   
   101. RY*(   3) H  14                  0.00013     1.80751   
   102. RY*(   4) H  14                  0.00004     2.24096   
   103. RY*(   1) H  15                  0.00172     0.77770   
   104. RY*(   2) H  15                  0.00167     1.62189   
   105. RY*(   3) H  15                  0.00089     1.60426   
   106. RY*(   4) H  15                  0.00002     2.29914   
   107. BD*(   1) C   1 - C   2          0.00787     0.41615   
   108. BD*(   1) C   1 - H   6          0.00544     0.46072   
   109. BD*(   1) C   1 - H   7          0.00885     0.45216   
   110. BD*(   1) C   1 - H   8          0.00898     0.46992   
   111. BD*(   1) C   2 - C   3          0.02844     0.40729   
   112. BD*(   1) C   2 - H   9          0.01362     0.45412   
   113. BD*(   1) C   2 - H  10          0.01857     0.45455   
   114. BD*(   1) C   3 - C   4          0.02549     0.40283   
   115. BD*(   1) C   3 - O   5          0.03154     0.30900   
   116. BD*(   1) C   3 - H  11          0.03822     0.44568   
   117. BD*(   1) C   4 - H  12          0.00627     0.43899   
   118. BD*(   1) C   4 - H  13          0.00978     0.44611   
   119. BD*(   1) C   4 - H  14          0.00745     0.44341   
   120. BD*(   1) O   5 - H  15          0.00693     0.43647   
       -------------------------------
              Total Lewis   41.70983  ( 99.3091%)
        Valence non-Lewis    0.21744  (  0.5177%)
        Rydberg non-Lewis    0.07273  (  0.1732%)
       -------------------------------
            Total unit  1   42.00000  (100.0000%)
           Charge unit  1    0.00000
 Unable to Open any file for archive entry.
 1\1\GINC-COMPUTE-0-11\SP\RB3LYP\def2SVP\C4H10O1\ZAHRT2\08-Jan-2021\0\\
 # b3lyp/def2svp geom=NewRedundant pop=NBO\\16\\0,1\C,0,2.0226083784,-0
 .0177804096,-0.1056257699\C,0,0.6371033971,-0.6504427553,0.0000329452\
 C,0,-0.4868429551,0.3729256651,0.1413907171\C,0,-1.8569964216,-0.28301
 66928,0.2928978597\O,0,-0.443160601,1.200716249,-1.0137552858\H,0,2.80
 42675848,-0.7823374929,-0.2367423501\H,0,2.2667463039,0.5596329435,0.8
 019881461\H,0,2.0633196274,0.6714526956,-0.9613994279\H,0,0.5921394711
 ,-1.3368734861,0.8628237721\H,0,0.4299347487,-1.2573189067,-0.89913585
 63\H,0,-0.2825446575,0.9816158768,1.0492363799\H,0,-2.6504506285,0.477
 5272692,0.3880852302\H,0,-2.0822168394,-0.901662633,-0.5904334525\H,0,
 -1.8992253312,-0.9220127431,1.1894192139\H,0,-1.114682077,1.8875744203
 ,-0.9187821218\\Version=ES64L-G16RevC.01\State=1-A\HF=-233.5006779\RMS
 D=5.515e-09\Dipole=-0.412771,0.1102319,0.3972765\Quadrupole=0.2702677,
 1.111871,-1.3821388,-1.7992059,0.2733982,0.2439111\PG=C01 [X(C4H10O1)]
 \\@
 The archive entry for this job was punched.


 THE WHOLE OF SCIENCE IS NOTHING MORE THAN A REFINEMENT OF EVERYDAY THINKING.
                                                              -- A. EINSTEIN
 File lengths (MBytes):  RWF=     10 Int=      0 D2E=      0 Chk=      2 Scr=      1
 Normal termination of Gaussian 16
