# Supplementary material for: Machine-Learning-Guided Discovery of Electrochemical Reactions
Source: J Am Chem Soc. 2022 Dec 2;144(49):22599–610. doi: 10.1021/jacs.2c08997 (PMC9756344; doi:10.1021/jacs.2c08997)
Supplement: Supplementary file 3 — ja2c08997_si_003.zip [file ja2c08997_si_003.zip › Oxidation Site Selectivity/Nlogs_notimes/17.log]

 Entering Gaussian System, Link 0=g16
 Input=17.com
 Output=17.log
 Initial command:
  
 Copyright (c) 1988-2019, Gaussian, Inc.  All Rights Reserved.
  
 This is part of the Gaussian(R) 16 program.  It is based on
 the Gaussian(R) 09 system (copyright 2009, Gaussian, Inc.),
 the Gaussian(R) 03 system (copyright 2003, Gaussian, Inc.),
 the Gaussian(R) 98 system (copyright 1998, Gaussian, Inc.),
 the Gaussian(R) 94 system (copyright 1995, Gaussian, Inc.),
 the Gaussian 92(TM) system (copyright 1992, Gaussian, Inc.),
 the Gaussian 90(TM) system (copyright 1990, Gaussian, Inc.),
 the Gaussian 88(TM) system (copyright 1988, Gaussian, Inc.),
 the Gaussian 86(TM) system (copyright 1986, Carnegie Mellon
 University), and the Gaussian 82(TM) system (copyright 1983,
 Carnegie Mellon University). Gaussian is a federally registered
 trademark of Gaussian, Inc.
  
 This software contains proprietary and confidential information,
 including trade secrets, belonging to Gaussian, Inc.
  
 This software is provided under written license and may be
 used, copied, transmitted, or stored only in accord with that
 written license.
  
 The following legend is applicable only to US Government
 contracts under FAR:
  
                    RESTRICTED RIGHTS LEGEND
  
 Use, reproduction and disclosure by the US Government is
 subject to restrictions as set forth in subparagraphs (a)
 and (c) of the Commercial Computer Software - Restricted
 Rights clause in FAR 52.227-19.
  
 Gaussian, Inc.
 340 Quinnipiac St., Bldg. 40, Wallingford CT 06492
  
  
 ---------------------------------------------------------------
 Warning -- This program may not be used in any manner that
 competes with the business of Gaussian, Inc. or will provide
 assistance to any competitor of Gaussian, Inc.  The licensee
 of this program is prohibited from giving any competitor of
 Gaussian, Inc. access to this program.  By using this program,
 the user acknowledges that Gaussian, Inc. is engaged in the
 business of creating and licensing software in the field of
 computational chemistry and represents and warrants to the
 licensee that it is not a competitor of Gaussian, Inc. and that
 it will not use this program in any manner prohibited above.
 ---------------------------------------------------------------
  

 Cite this work as:
 Gaussian 16, Revision C.01,
 M. J. Frisch, G. W. Trucks, H. B. Schlegel, G. E. Scuseria, 
 M. A. Robb, J. R. Cheeseman, G. Scalmani, V. Barone, 
 G. A. Petersson, H. Nakatsuji, X. Li, M. Caricato, A. V. Marenich, 
 J. Bloino, B. G. Janesko, R. Gomperts, B. Mennucci, H. P. Hratchian, 
 J. V. Ortiz, A. F. Izmaylov, J. L. Sonnenberg, D. Williams-Young, 
 F. Ding, F. Lipparini, F. Egidi, J. Goings, B. Peng, A. Petrone, 
 T. Henderson, D. Ranasinghe, V. G. Zakrzewski, J. Gao, N. Rega, 
 G. Zheng, W. Liang, M. Hada, M. Ehara, K. Toyota, R. Fukuda, 
 J. Hasegawa, M. Ishida, T. Nakajima, Y. Honda, O. Kitao, H. Nakai, 
 T. Vreven, K. Throssell, J. A. Montgomery, Jr., J. E. Peralta, 
 F. Ogliaro, M. J. Bearpark, J. J. Heyd, E. N. Brothers, K. N. Kudin, 
 V. N. Staroverov, T. A. Keith, R. Kobayashi, J. Normand, 
 K. Raghavachari, A. P. Rendell, J. C. Burant, S. S. Iyengar, 
 J. Tomasi, M. Cossi, J. M. Millam, M. Klene, C. Adamo, R. Cammi, 
 J. W. Ochterski, R. L. Martin, K. Morokuma, O. Farkas, 
 J. B. Foresman, and D. J. Fox, Gaussian, Inc., Wallingford CT, 2019.
 
 ******************************************
 Gaussian 16:  ES64L-G16RevC.01  3-Jul-2019
                 8-Jan-2021 
 ******************************************
 %nprocshared=16
 Will use up to   16 processors via shared memory.
 %mem=7GB
 -----------------------------------------
 # b3lyp/def2svp geom=NewRedundant pop=NBO
 -----------------------------------------
 1/29=4000,38=1,172=1/1;
 2/12=2,17=6,18=5,40=1/2;
 3/5=43,7=101,11=2,25=1,30=1,74=-5/1,2,3;
 4//1;
 5/5=2,38=5/2;
 6/7=2,8=2,9=2,10=2,28=1,40=1/1,7;
 99/5=1,9=1/99;
 --
 17
 --
 Symbolic Z-matrix:
 Charge =  0 Multiplicity = 1
 C                    -2.25996   0.20093   0.85275 
 C                    -0.97942   0.24231   0.01962 
 C                    -0.02297   1.34893   0.48964 
 C                     1.27011   1.3992   -0.32823 
 C                     1.97661   0.04043  -0.32572 
 C                     1.03134  -1.06391  -0.80474 
 C                    -0.26132  -1.11228   0.0148 
 O                    -1.16283  -2.07854  -0.49977 
 H                    -2.93091  -0.5927    0.49679 
 H                    -2.79456   1.16302   0.80292 
 H                    -2.02909   0.00083   1.91331 
 H                    -1.2542    0.44694  -1.03248 
 H                    -0.54255   2.32075   0.44923 
 H                     0.2247    1.17703   1.55407 
 H                     1.94057   2.18236   0.06264 
 H                     1.03116   1.6813   -1.36959 
 H                     2.31822  -0.18937   0.70016 
 H                     2.88097   0.06911  -0.95526 
 H                     0.75391  -0.89623  -1.86026 
 H                     1.53129  -2.04835  -0.7601 
 H                     0.00067  -1.3545    1.06897 
 H                    -0.72173  -2.93726  -0.48877 
 
                          Input orientation:                          
 ---------------------------------------------------------------------
 Center     Atomic      Atomic             Coordinates (Angstroms)
 Number     Number       Type             X           Y           Z
 ---------------------------------------------------------------------
      1          6           0       -2.259964    0.200929    0.852754
      2          6           0       -0.979417    0.242311    0.019615
      3          6           0       -0.022966    1.348932    0.489644
      4          6           0        1.270107    1.399197   -0.328225
      5          6           0        1.976610    0.040426   -0.325717
      6          6           0        1.031335   -1.063908   -0.804745
      7          6           0       -0.261315   -1.112278    0.014800
      8          8           0       -1.162832   -2.078544   -0.499765
      9          1           0       -2.930906   -0.592699    0.496787
     10          1           0       -2.794559    1.163023    0.802919
     11          1           0       -2.029091    0.000827    1.913308
     12          1           0       -1.254203    0.446941   -1.032475
     13          1           0       -0.542547    2.320747    0.449231
     14          1           0        0.224696    1.177028    1.554065
     15          1           0        1.940567    2.182362    0.062641
     16          1           0        1.031158    1.681304   -1.369586
     17          1           0        2.318225   -0.189365    0.700161
     18          1           0        2.880970    0.069108   -0.955257
     19          1           0        0.753907   -0.896231   -1.860260
     20          1           0        1.531289   -2.048354   -0.760096
     21          1           0        0.000671   -1.354498    1.068971
     22          1           0       -0.721734   -2.937257   -0.488771
 ---------------------------------------------------------------------
                    Distance matrix (angstroms):
                    1          2          3          4          5
     1  C    0.000000
     2  C    1.528278   0.000000
     3  C    2.540456   1.536337   0.000000
     4  C    3.910493   2.553377   1.530841   0.000000
     5  C    4.400354   2.982970   2.524937   1.531474   0.000000
     6  C    3.896121   2.535528   2.934073   2.520112   1.530544
     7  C    2.534023   1.533168   2.517904   2.961490   2.540273
     8  O    2.868624   2.385324   3.745105   4.247741   3.791626
     9  H    1.098508   2.175602   3.496583   4.721948   5.016081
    10  H    1.101771   2.180829   2.795430   4.225727   5.029721
    11  H    1.103683   2.178578   2.805128   4.226655   4.589166
    12  H    2.150853   1.106470   2.155545   2.788350   3.332104
    13  H    2.757894   2.166868   1.102734   2.177018   3.485192
    14  H    2.760098   2.162896   1.106291   2.164546   2.809743
    15  H    4.711138   3.505989   2.175409   1.102562   2.177157
    16  H    4.238135   2.836017   2.162957   1.105040   2.162412
    17  H    4.597328   3.394691   2.809244   2.163252   1.105410
    18  H    5.451190   3.985343   3.486908   2.181097   1.102275
    19  H    4.200907   2.799040   3.341607   2.807594   2.174201
    20  H    4.694056   3.486939   3.939431   3.484299   2.179449
    21  H    2.752557   2.147445   2.764907   3.338631   2.792007
    22  H    3.743535   3.230250   4.451627   4.774729   4.021722
                    6          7          8          9         10
     6  C    0.000000
     7  C    1.531319   0.000000
     8  O    2.436570   1.418161   0.000000
     9  H    4.197067   2.762062   2.515340   0.000000
    10  H    4.709699   3.495060   3.855810   1.787419   0.000000
    11  H    4.229383   2.822829   3.301077   1.781031   1.780338
    12  H    2.749220   2.124565   2.582674   2.496162   2.500828
    13  H    3.937696   3.471812   4.543029   3.767583   2.556751
    14  H    3.352081   2.801155   4.091724   3.769296   3.111320
    15  H    3.480995   3.962982   5.301199   5.623228   4.899845
    16  H    2.802719   3.375073   4.439217   4.934814   4.429955
    17  H    2.164637   2.824095   4.138427   5.268530   5.289619
    18  H    2.174288   3.494373   4.601328   6.026966   6.041478
    19  H    1.104171   2.143176   2.631102   4.384706   4.891284
    20  H    1.105026   2.165672   2.706839   4.858999   5.609717
    21  H    2.158129   1.112916   2.083007   3.082511   3.771207
    22  H    2.585059   1.948363   0.965441   3.368786   4.772563
                   11         12         13         14         15
    11  H    0.000000
    12  H    3.078491   0.000000
    13  H    3.120154   2.492600   0.000000
    14  H    2.567501   3.067631   1.765620   0.000000
    15  H    4.893082   3.797041   2.516836   2.485811   0.000000
    16  H    4.792340   2.619192   2.488680   3.074478   1.769000
    17  H    4.517417   4.021088   3.814137   2.641789   2.484783
    18  H    5.687005   4.153116   4.331620   3.818374   2.527116
    19  H    4.773846   2.553790   4.166952   4.029403   3.818828
    20  H    4.901280   3.749621   4.985210   4.179190   4.329361
    21  H    2.582584   3.039073   3.766508   2.587301   4.157556
    22  H    4.013914   3.468708   5.344021   4.690017   5.796758
                   16         17         18         19         20
    16  H    0.000000
    17  H    3.072426   0.000000
    18  H    2.488503   1.767456   0.000000
    19  H    2.638431   3.082614   2.505056   0.000000
    20  H    3.812081   2.491478   2.518605   1.772589   0.000000
    21  H    4.027972   2.620040   3.797404   3.059047   2.483892
    22  H    5.017926   4.266828   4.715434   2.867801   2.437187
                   21         22
    21  H    0.000000
    22  H    2.335286   0.000000
 Stoichiometry    C7H14O
 Framework group  C1[X(C7H14O)]
 Deg. of freedom    60
 Full point group                 C1      NOp   1
 Largest Abelian subgroup         C1      NOp   1
 Largest concise Abelian subgroup C1      NOp   1
                         Standard orientation:                         
 ---------------------------------------------------------------------
 Center     Atomic      Atomic             Coordinates (Angstroms)
 Number     Number       Type             X           Y           Z
 ---------------------------------------------------------------------
      1          6           0        2.015964   -1.295550    0.125250
      2          6           0        0.694770   -0.648502   -0.288766
      3          6           0       -0.516065   -1.502173    0.117996
      4          6           0       -1.849437   -0.864555   -0.280797
      5          6           0       -1.974429    0.552020    0.287629
      6          6           0       -0.776149    1.410243   -0.124856
      7          6           0        0.556402    0.770485    0.275090
      8          8           0        1.656352    1.532392   -0.194793
      9          1           0        2.867502   -0.672108   -0.179581
     10          1           0        2.127544   -2.292087   -0.331218
     11          1           0        2.061996   -1.422092    1.220689
     12          1           0        0.688374   -0.542322   -1.390111
     13          1           0       -0.420235   -2.506062   -0.328149
     14          1           0       -0.495368   -1.649918    1.214182
     15          1           0       -2.690641   -1.491190    0.058830
     16          1           0       -1.916069   -0.819802   -1.382918
     17          1           0       -2.023662    0.497695    1.390604
     18          1           0       -2.914265    1.023973   -0.042490
     19          1           0       -0.766666    1.549524   -1.220166
     20          1           0       -0.848612    2.417839    0.323007
     21          1           0        0.589087    0.692936    1.384820
     22          1           0        1.583861    2.422675    0.171565
 ---------------------------------------------------------------------
 Rotational constants (GHZ):           2.7070706           1.9120986           1.2155441
 Standard basis: def2SVP (5D, 7F)
 There are   190 symmetry adapted cartesian basis functions of A   symmetry.
 There are   182 symmetry adapted basis functions of A   symmetry.
   182 basis functions,   298 primitive gaussians,   190 cartesian basis functions
    32 alpha electrons       32 beta electrons
       nuclear repulsion energy       413.2388187941 Hartrees.
 NAtoms=   22 NActive=   22 NUniq=   22 SFac= 1.00D+00 NAtFMM=   60 NAOKFM=F Big=F
 Integral buffers will be    131072 words long.
 Raffenetti 2 integral format.
 Two-electron integral symmetry is turned on.
 One-electron integrals computed using PRISM.
   1 Symmetry operations used in ECPInt.
 ECPInt:  NShTT=    4095 NPrTT=   14007 LenC2=    4082 LenP2D=   11596.
 LDataN:  DoStor=T MaxTD1= 4 Len=   56
 NBasis=   182 RedAO= T EigKep=  1.27D-03  NBF=   182
 NBsUse=   182 1.00D-06 EigRej= -1.00D+00 NBFU=   182
 ExpMin= 1.22D-01 ExpMax= 2.27D+03 ExpMxC= 3.41D+02 IAcc=3 IRadAn=         5 AccDes= 0.00D+00
 Harris functional with IExCor=  402 and IRadAn=       5 diagonalized for initial guess.
 HarFok:  IExCor=  402 AccDes= 0.00D+00 IRadAn=         5 IDoV= 1 UseB2=F ITyADJ=14
 ICtDFT=  3500011 ScaDFX=  1.000000  1.000000  1.000000  1.000000
 FoFCou: FMM=F IPFlag=           0 FMFlag=      100000 FMFlg1=           0
         NFxFlg=           0 DoJE=T BraDBF=F KetDBF=T FulRan=T
         wScrn=  0.000000 ICntrl=       500 IOpCl=  0 I1Cent=   200000004 NGrid=           0
         NMat0=    1 NMatS0=      1 NMatT0=    0 NMatD0=    1 NMtDS0=    0 NMtDT0=    0
 Petite list used in FoFCou.
 Requested convergence on RMS density matrix=1.00D-08 within 128 cycles.
 Requested convergence on MAX density matrix=1.00D-06.
 Requested convergence on             energy=1.00D-06.
 No special actions if energy rises.
 Integral accuracy reduced to 1.0D-05 until final iterations.
 Initial convergence to 1.0D-05 achieved.  Increase integral accuracy.
 SCF Done:  E(RB3LYP) =  -350.156592956     A.U. after   12 cycles
            NFock= 12  Conv=0.52D-08     -V/T= 2.0116

 **********************************************************************

            Population analysis using the SCF Density.

 **********************************************************************

 Orbital symmetries:
       Occupied  (A) (A) (A) (A) (A) (A) (A) (A) (A) (A) (A) (A)
                 (A) (A) (A) (A) (A) (A) (A) (A) (A) (A) (A) (A)
                 (A) (A) (A) (A) (A) (A) (A) (A)
       Virtual   (A) (A) (A) (A) (A) (A) (A) (A) (A) (A) (A) (A)
                 (A) (A) (A) (A) (A) (A) (A) (A) (A) (A) (A) (A)
                 (A) (A) (A) (A) (A) (A) (A) (A) (A) (A) (A) (A)
                 (A) (A) (A) (A) (A) (A) (A) (A) (A) (A) (A) (A)
                 (A) (A) (A) (A) (A) (A) (A) (A) (A) (A) (A) (A)
                 (A) (A) (A) (A) (A) (A) (A) (A) (A) (A) (A) (A)
                 (A) (A) (A) (A) (A) (A) (A) (A) (A) (A) (A) (A)
                 (A) (A) (A) (A) (A) (A) (A) (A) (A) (A) (A) (A)
                 (A) (A) (A) (A) (A) (A) (A) (A) (A) (A) (A) (A)
                 (A) (A) (A) (A) (A) (A) (A) (A) (A) (A) (A) (A)
                 (A) (A) (A) (A) (A) (A) (A) (A) (A) (A) (A) (A)
                 (A) (A) (A) (A) (A) (A) (A) (A) (A) (A) (A) (A)
                 (A) (A) (A) (A) (A) (A)
 The electronic state is 1-A.
 Alpha  occ. eigenvalues --  -19.12405 -10.22599 -10.18351 -10.18056 -10.17997
 Alpha  occ. eigenvalues --  -10.17940 -10.17871 -10.16748  -1.00399  -0.82352
 Alpha  occ. eigenvalues --   -0.75643  -0.72442  -0.66177  -0.60797  -0.57694
 Alpha  occ. eigenvalues --   -0.54993  -0.50786  -0.46471  -0.45041  -0.43958
 Alpha  occ. eigenvalues --   -0.42553  -0.39923  -0.38838  -0.37705  -0.36387
 Alpha  occ. eigenvalues --   -0.35694  -0.33864  -0.33055  -0.31928  -0.31244
 Alpha  occ. eigenvalues --   -0.29610  -0.26387
 Alpha virt. eigenvalues --    0.04929   0.05923   0.06995   0.07814   0.10870
 Alpha virt. eigenvalues --    0.12626   0.12912   0.13557   0.13789   0.14821
 Alpha virt. eigenvalues --    0.15036   0.15936   0.16257   0.17492   0.19897
 Alpha virt. eigenvalues --    0.21586   0.24403   0.24644   0.25927   0.25978
 Alpha virt. eigenvalues --    0.26790   0.29178   0.41624   0.42081   0.42243
 Alpha virt. eigenvalues --    0.43456   0.46036   0.48185   0.49696   0.52318
 Alpha virt. eigenvalues --    0.55824   0.58940   0.60223   0.61244   0.61441
 Alpha virt. eigenvalues --    0.62272   0.63755   0.64126   0.65095   0.65898
 Alpha virt. eigenvalues --    0.66395   0.66761   0.67013   0.67962   0.68638
 Alpha virt. eigenvalues --    0.69443   0.69834   0.70762   0.71550   0.71992
 Alpha virt. eigenvalues --    0.72476   0.72692   0.72972   0.74346   0.77633
 Alpha virt. eigenvalues --    0.83206   0.86855   0.90187   1.00098   1.02854
 Alpha virt. eigenvalues --    1.06745   1.09386   1.11373   1.11868   1.13769
 Alpha virt. eigenvalues --    1.18979   1.22980   1.23606   1.25666   1.30195
 Alpha virt. eigenvalues --    1.32451   1.33728   1.40523   1.42247   1.46696
 Alpha virt. eigenvalues --    1.49287   1.50435   1.54352   1.57398   1.64289
 Alpha virt. eigenvalues --    1.66685   1.71297   1.73303   1.73985   1.74338
 Alpha virt. eigenvalues --    1.75544   1.77005   1.78308   1.78834   1.79919
 Alpha virt. eigenvalues --    1.80720   1.82453   1.82829   1.84360   1.84990
 Alpha virt. eigenvalues --    1.86313   1.87932   1.88454   1.89904   1.91716
 Alpha virt. eigenvalues --    1.92934   1.93642   1.93943   1.96223   2.00224
 Alpha virt. eigenvalues --    2.01748   2.02925   2.04671   2.06905   2.12362
 Alpha virt. eigenvalues --    2.13668   2.17011   2.21291   2.22442   2.23873
 Alpha virt. eigenvalues --    2.27600   2.28721   2.32758   2.36093   2.42689
 Alpha virt. eigenvalues --    2.43327   2.44099   2.46255   2.47098   2.52234
 Alpha virt. eigenvalues --    2.54520   2.56521   2.58221   2.63607   2.64769
 Alpha virt. eigenvalues --    2.68597   2.71603   2.81121   2.84672   2.86539
 Alpha virt. eigenvalues --    2.87942   2.89792   2.91009   2.93542   2.97984
 Alpha virt. eigenvalues --    2.99445   3.00603   3.02762   3.04727   3.08437
 Alpha virt. eigenvalues --    3.10837   3.13379   3.19921   3.40513   3.78334
          Condensed to atoms (all electrons):
               1          2          3          4          5          6
     1  C    4.528653   0.401776  -0.041187   0.008683  -0.000276   0.012679
     2  C    0.401776   5.050838   0.339091  -0.042600  -0.005336  -0.060751
     3  C   -0.041187   0.339091   4.713891   0.409114  -0.057076  -0.009213
     4  C    0.008683  -0.042600   0.409114   4.588563   0.437987  -0.054153
     5  C   -0.000276  -0.005336  -0.057076   0.437987   4.682846   0.321722
     6  C    0.012679  -0.060751  -0.009213  -0.054153   0.321722   4.817351
     7  C   -0.040201   0.288316  -0.026830  -0.014905  -0.042048   0.407104
     8  O   -0.004831  -0.074621   0.004537   0.000073   0.006645  -0.045954
     9  H    0.373280  -0.020086   0.009504  -0.000543  -0.000116   0.001172
    10  H    0.374304  -0.017146  -0.006164   0.000492  -0.000033  -0.000471
    11  H    0.373127  -0.018879  -0.010230   0.000354  -0.000186   0.000203
    12  H   -0.035163   0.327360  -0.022923  -0.003941  -0.004644  -0.014585
    13  H   -0.006095  -0.014258   0.344822  -0.010602   0.008387   0.000785
    14  H   -0.006832  -0.017888   0.347956  -0.023017  -0.004809  -0.007523
    15  H   -0.000403   0.007757  -0.011892   0.344700  -0.014590   0.008355
    16  H    0.000260  -0.004877  -0.017831   0.352535  -0.023870  -0.002883
    17  H   -0.000044  -0.008259  -0.004381  -0.022774   0.351754  -0.018223
    18  H    0.000044   0.000645   0.008756  -0.013692   0.336397  -0.002572
    19  H   -0.000363  -0.019180  -0.005079  -0.005133  -0.009363   0.326280
    20  H   -0.000456   0.012132   0.000241   0.008827  -0.003935   0.331642
    21  H   -0.016811  -0.041218  -0.001283  -0.005432   0.004986  -0.061361
    22  H    0.000320   0.012520  -0.000789   0.000041   0.000277  -0.003050
               7          8          9         10         11         12
     1  C   -0.040201  -0.004831   0.373280   0.374304   0.373127  -0.035163
     2  C    0.288316  -0.074621  -0.020086  -0.017146  -0.018879   0.327360
     3  C   -0.026830   0.004537   0.009504  -0.006164  -0.010230  -0.022923
     4  C   -0.014905   0.000073  -0.000543   0.000492   0.000354  -0.003941
     5  C   -0.042048   0.006645  -0.000116  -0.000033  -0.000186  -0.004644
     6  C    0.407104  -0.045954   0.001172  -0.000471   0.000203  -0.014585
     7  C    4.711270   0.336733  -0.006259   0.008465  -0.008419  -0.018809
     8  O    0.336733   7.754889   0.018578   0.000109  -0.000832   0.005135
     9  H   -0.006259   0.018578   0.659386  -0.024032  -0.022426  -0.005905
    10  H    0.008465   0.000109  -0.024032   0.696223  -0.027215  -0.008121
    11  H   -0.008419  -0.000832  -0.022426  -0.027215   0.699585   0.009460
    12  H   -0.018809   0.005135  -0.005905  -0.008121   0.009460   0.759230
    13  H    0.008536  -0.000115  -0.000222   0.006568  -0.001303  -0.010507
    14  H   -0.012033  -0.000046  -0.000215  -0.001244   0.007948   0.010441
    15  H    0.001514   0.000004   0.000015  -0.000019   0.000003  -0.000038
    16  H   -0.009269  -0.000026   0.000005  -0.000047   0.000014   0.006126
    17  H   -0.006809  -0.000015   0.000006   0.000001  -0.000025   0.000537
    18  H    0.007450  -0.000159   0.000001  -0.000001   0.000001  -0.000091
    19  H   -0.006683   0.007668   0.000010   0.000001   0.000031   0.009961
    20  H   -0.021012  -0.000834  -0.000058   0.000020  -0.000000  -0.000404
    21  H    0.353756  -0.030788  -0.000082  -0.000201   0.008315   0.013285
    22  H   -0.030593   0.313582  -0.001190   0.000038  -0.000093  -0.000505
              13         14         15         16         17         18
     1  C   -0.006095  -0.006832  -0.000403   0.000260  -0.000044   0.000044
     2  C   -0.014258  -0.017888   0.007757  -0.004877  -0.008259   0.000645
     3  C    0.344822   0.347956  -0.011892  -0.017831  -0.004381   0.008756
     4  C   -0.010602  -0.023017   0.344700   0.352535  -0.022774  -0.013692
     5  C    0.008387  -0.004809  -0.014590  -0.023870   0.351754   0.336397
     6  C    0.000785  -0.007523   0.008355  -0.002883  -0.018223  -0.002572
     7  C    0.008536  -0.012033   0.001514  -0.009269  -0.006809   0.007450
     8  O   -0.000115  -0.000046   0.000004  -0.000026  -0.000015  -0.000159
     9  H   -0.000222  -0.000215   0.000015   0.000005   0.000006   0.000001
    10  H    0.006568  -0.001244  -0.000019  -0.000047   0.000001  -0.000001
    11  H   -0.001303   0.007948   0.000003   0.000014  -0.000025   0.000001
    12  H   -0.010507   0.010441  -0.000038   0.006126   0.000537  -0.000091
    13  H    0.726434  -0.031215  -0.005012  -0.009039  -0.000104  -0.000479
    14  H   -0.031215   0.739883  -0.009064   0.009719   0.006237  -0.000128
    15  H   -0.005012  -0.009064   0.729658  -0.031934  -0.008836  -0.004379
    16  H   -0.009039   0.009719  -0.031934   0.736378   0.009725  -0.008919
    17  H   -0.000104   0.006237  -0.008836   0.009725   0.736292  -0.031410
    18  H   -0.000479  -0.000128  -0.004379  -0.008919  -0.031410   0.727962
    19  H   -0.000091   0.000515   0.000064   0.005224   0.009431  -0.009671
    20  H    0.000051   0.000011  -0.000473  -0.000007  -0.009203  -0.006617
    21  H   -0.000457   0.007837   0.000035   0.000391   0.007288  -0.000499
    22  H    0.000029   0.000008  -0.000004   0.000005  -0.000001  -0.000023
              19         20         21         22
     1  C   -0.000363  -0.000456  -0.016811   0.000320
     2  C   -0.019180   0.012132  -0.041218   0.012520
     3  C   -0.005079   0.000241  -0.001283  -0.000789
     4  C   -0.005133   0.008827  -0.005432   0.000041
     5  C   -0.009363  -0.003935   0.004986   0.000277
     6  C    0.326280   0.331642  -0.061361  -0.003050
     7  C   -0.006683  -0.021012   0.353756  -0.030593
     8  O    0.007668  -0.000834  -0.030788   0.313582
     9  H    0.000010  -0.000058  -0.000082  -0.001190
    10  H    0.000001   0.000020  -0.000201   0.000038
    11  H    0.000031  -0.000000   0.008315  -0.000093
    12  H    0.009961  -0.000404   0.013285  -0.000505
    13  H   -0.000091   0.000051  -0.000457   0.000029
    14  H    0.000515   0.000011   0.007837   0.000008
    15  H    0.000064  -0.000473   0.000035  -0.000004
    16  H    0.005224  -0.000007   0.000391   0.000005
    17  H    0.009431  -0.009203   0.007288  -0.000001
    18  H   -0.009671  -0.006617  -0.000499  -0.000023
    19  H    0.729864  -0.035214   0.012752  -0.001615
    20  H   -0.035214   0.747835  -0.011563   0.007752
    21  H    0.012752  -0.011563   0.803250  -0.006970
    22  H   -0.001615   0.007752  -0.006970   0.551925
 Mulliken charges:
               1
     1  C    0.079536
     2  C   -0.095337
     3  C    0.036966
     4  C    0.045421
     5  C    0.015280
     6  C    0.053447
     7  C    0.120727
     8  O   -0.289731
     9  H    0.019177
    10  H   -0.001528
    11  H   -0.009433
    12  H   -0.015900
    13  H   -0.006113
    14  H   -0.016538
    15  H   -0.005462
    16  H   -0.011678
    17  H   -0.011186
    18  H   -0.002616
    19  H   -0.009408
    20  H   -0.018735
    21  H   -0.035229
    22  H    0.158338
 Sum of Mulliken charges =  -0.00000
 Mulliken charges with hydrogens summed into heavy atoms:
               1
     1  C    0.087753
     2  C   -0.111236
     3  C    0.014315
     4  C    0.028282
     5  C    0.001478
     6  C    0.025304
     7  C    0.085499
     8  O   -0.131394
 Electronic spatial extent (au):  <R**2>=           1055.6782
 Charge=             -0.0000 electrons
 Dipole moment (field-independent basis, Debye):
    X=             -1.0724    Y=              0.6482    Z=              0.7414  Tot=              1.4560
 Quadrupole moment (field-independent basis, Debye-Ang):
   XX=            -54.9511   YY=            -48.1354   ZZ=            -51.9273
   XY=              0.3379   XZ=              1.3155   YZ=              1.9471
 Traceless Quadrupole moment (field-independent basis, Debye-Ang):
   XX=             -3.2799   YY=              3.5359   ZZ=             -0.2560
   XY=              0.3379   XZ=              1.3155   YZ=              1.9471
 Octapole moment (field-independent basis, Debye-Ang**2):
  XXX=              1.2438  YYY=             23.1936  ZZZ=             -0.7453  XYY=              8.1489
  XXY=              2.6096  XXZ=              1.3372  XZZ=              2.0859  YZZ=              2.2638
  YYZ=              2.6851  XYZ=              3.4623
 Hexadecapole moment (field-independent basis, Debye-Ang**3):
 XXXX=           -770.1547 YYYY=           -490.5612 ZZZZ=           -124.3216 XXXY=             13.4231
 XXXZ=              0.7454 YYYX=             38.5279 YYYZ=             10.9764 ZZZX=             -0.1183
 ZZZY=             -0.8949 XXYY=           -209.5131 XXZZ=           -148.9355 YYZZ=           -111.5330
 XXYZ=              3.2753 YYXZ=              3.8873 ZZXY=              3.7222
 N-N= 4.132388187941D+02 E-N=-1.638496761854D+03  KE= 3.461554098519D+02
 ******************************Gaussian NBO Version 3.1******************************
             N A T U R A L   A T O M I C   O R B I T A L   A N D
          N A T U R A L   B O N D   O R B I T A L   A N A L Y S I S
 ******************************Gaussian NBO Version 3.1******************************
       /RESON  / : Allow strongly delocalized NBO set

 Analyzing the SCF density

 Job title: 17                                                              

 Storage needed:    101028 in NPA,    133540 in NBO ( 939521456 available)
 GSVD:  LWork=       19020 too small for GESVD, short by        8450 words or        8450 for optimal perf.


 NATURAL POPULATIONS:  Natural atomic orbital occupancies 
                                                          
   NAO  Atom  No  lang   Type(AO)    Occupancy      Energy
 ----------------------------------------------------------
     1    C    1  S      Cor( 1S)     1.99922     -10.04684
     2    C    1  S      Val( 2S)     1.07782      -0.21150
     3    C    1  S      Ryd( 3S)     0.00083       0.90922
     4    C    1  px     Val( 2p)     1.12979      -0.05490
     5    C    1  px     Ryd( 3p)     0.00225       0.57150
     6    C    1  py     Val( 2p)     1.19910      -0.05956
     7    C    1  py     Ryd( 3p)     0.00398       0.66073
     8    C    1  pz     Val( 2p)     1.20557      -0.06119
     9    C    1  pz     Ryd( 3p)     0.00218       0.61890
    10    C    1  dxy    Ryd( 3d)     0.00058       2.32644
    11    C    1  dxz    Ryd( 3d)     0.00029       2.15889
    12    C    1  dyz    Ryd( 3d)     0.00032       2.25616
    13    C    1  dx2y2  Ryd( 3d)     0.00055       2.29639
    14    C    1  dz2    Ryd( 3d)     0.00077       2.44550

    15    C    2  S      Cor( 1S)     1.99895     -10.04910
    16    C    2  S      Val( 2S)     0.94271      -0.17430
    17    C    2  S      Ryd( 3S)     0.00231       0.97599
    18    C    2  px     Val( 2p)     1.06055      -0.06813
    19    C    2  px     Ryd( 3p)     0.00469       0.78752
    20    C    2  py     Val( 2p)     1.05393      -0.07176
    21    C    2  py     Ryd( 3p)     0.00313       0.69532
    22    C    2  pz     Val( 2p)     1.18995      -0.06708
    23    C    2  pz     Ryd( 3p)     0.00329       0.81251
    24    C    2  dxy    Ryd( 3d)     0.00081       2.24825
    25    C    2  dxz    Ryd( 3d)     0.00050       2.09693
    26    C    2  dyz    Ryd( 3d)     0.00057       2.13179
    27    C    2  dx2y2  Ryd( 3d)     0.00086       2.22944
    28    C    2  dz2    Ryd( 3d)     0.00105       2.47465

    29    C    3  S      Cor( 1S)     1.99909     -10.05195
    30    C    3  S      Val( 2S)     1.00301      -0.19223
    31    C    3  S      Ryd( 3S)     0.00146       0.98450
    32    C    3  px     Val( 2p)     1.04158      -0.06161
    33    C    3  px     Ryd( 3p)     0.00235       0.64853
    34    C    3  py     Val( 2p)     1.16947      -0.06648
    35    C    3  py     Ryd( 3p)     0.00463       0.70911
    36    C    3  pz     Val( 2p)     1.20117      -0.06936
    37    C    3  pz     Ryd( 3p)     0.00340       0.74721
    38    C    3  dxy    Ryd( 3d)     0.00066       2.23294
    39    C    3  dxz    Ryd( 3d)     0.00044       2.10019
    40    C    3  dyz    Ryd( 3d)     0.00040       2.23303
    41    C    3  dx2y2  Ryd( 3d)     0.00077       2.28318
    42    C    3  dz2    Ryd( 3d)     0.00092       2.43674

    43    C    4  S      Cor( 1S)     1.99911     -10.05605
    44    C    4  S      Val( 2S)     1.00767      -0.19654
    45    C    4  S      Ryd( 3S)     0.00072       0.98974
    46    C    4  px     Val( 2p)     1.12727      -0.06394
    47    C    4  px     Ryd( 3p)     0.00380       0.67458
    48    C    4  py     Val( 2p)     1.08645      -0.06458
    49    C    4  py     Ryd( 3p)     0.00314       0.64040
    50    C    4  pz     Val( 2p)     1.19062      -0.06795
    51    C    4  pz     Ryd( 3p)     0.00260       0.69673
    52    C    4  dxy    Ryd( 3d)     0.00083       2.30769
    53    C    4  dxz    Ryd( 3d)     0.00036       2.13955
    54    C    4  dyz    Ryd( 3d)     0.00046       2.14749
    55    C    4  dx2y2  Ryd( 3d)     0.00060       2.20212
    56    C    4  dz2    Ryd( 3d)     0.00096       2.45822

    57    C    5  S      Cor( 1S)     1.99911     -10.05936
    58    C    5  S      Val( 2S)     1.00916      -0.19978
    59    C    5  S      Ryd( 3S)     0.00081       0.97941
    60    C    5  px     Val( 2p)     1.14751      -0.06827
    61    C    5  px     Ryd( 3p)     0.00435       0.69329
    62    C    5  py     Val( 2p)     1.06854      -0.06663
    63    C    5  py     Ryd( 3p)     0.00247       0.61142
    64    C    5  pz     Val( 2p)     1.19034      -0.07038
    65    C    5  pz     Ryd( 3p)     0.00256       0.69260
    66    C    5  dxy    Ryd( 3d)     0.00080       2.28327
    67    C    5  dxz    Ryd( 3d)     0.00032       2.14593
    68    C    5  dyz    Ryd( 3d)     0.00048       2.13424
    69    C    5  dx2y2  Ryd( 3d)     0.00066       2.22137
    70    C    5  dz2    Ryd( 3d)     0.00098       2.45720

    71    C    6  S      Cor( 1S)     1.99907     -10.05392
    72    C    6  S      Val( 2S)     1.01588      -0.20255
    73    C    6  S      Ryd( 3S)     0.00108       0.98280
    74    C    6  px     Val( 2p)     1.05330      -0.07167
    75    C    6  px     Ryd( 3p)     0.00298       0.58393
    76    C    6  py     Val( 2p)     1.16551      -0.07096
    77    C    6  py     Ryd( 3p)     0.00579       0.70976
    78    C    6  pz     Val( 2p)     1.20733      -0.07398
    79    C    6  pz     Ryd( 3p)     0.00319       0.74452
    80    C    6  dxy    Ryd( 3d)     0.00061       2.22646
    81    C    6  dxz    Ryd( 3d)     0.00046       2.09669
    82    C    6  dyz    Ryd( 3d)     0.00043       2.22621
    83    C    6  dx2y2  Ryd( 3d)     0.00071       2.27709
    84    C    6  dz2    Ryd( 3d)     0.00089       2.43674

    85    C    7  S      Cor( 1S)     1.99886     -10.10891
    86    C    7  S      Val( 2S)     0.90516      -0.16957
    87    C    7  S      Ryd( 3S)     0.00379       0.90332
    88    C    7  px     Val( 2p)     0.84913      -0.05390
    89    C    7  px     Ryd( 3p)     0.00663       0.73052
    90    C    7  py     Val( 2p)     0.95111      -0.06760
    91    C    7  py     Ryd( 3p)     0.00297       0.68091
    92    C    7  pz     Val( 2p)     1.12761      -0.06985
    93    C    7  pz     Ryd( 3p)     0.00331       0.79654
    94    C    7  dxy    Ryd( 3d)     0.00180       2.24043
    95    C    7  dxz    Ryd( 3d)     0.00116       2.09995
    96    C    7  dyz    Ryd( 3d)     0.00100       2.10981
    97    C    7  dx2y2  Ryd( 3d)     0.00163       2.19228
    98    C    7  dz2    Ryd( 3d)     0.00162       2.44335

    99    O    8  S      Cor( 1S)     1.99973     -18.93206
   100    O    8  S      Val( 2S)     1.66422      -0.84445
   101    O    8  S      Ryd( 3S)     0.00130       1.43735
   102    O    8  px     Val( 2p)     1.72773      -0.29202
   103    O    8  px     Ryd( 3p)     0.00163       1.11940
   104    O    8  py     Val( 2p)     1.48934      -0.26233
   105    O    8  py     Ryd( 3p)     0.00263       1.26416
   106    O    8  pz     Val( 2p)     1.86089      -0.28676
   107    O    8  pz     Ryd( 3p)     0.00163       1.12620
   108    O    8  dxy    Ryd( 3d)     0.00072       3.01301
   109    O    8  dxz    Ryd( 3d)     0.00093       2.87265
   110    O    8  dyz    Ryd( 3d)     0.00068       3.05634
   111    O    8  dx2y2  Ryd( 3d)     0.00089       3.12008
   112    O    8  dz2    Ryd( 3d)     0.00084       2.87782

   113    H    9  S      Val( 1S)     0.76491       0.10006
   114    H    9  S      Ryd( 2S)     0.00237       0.38498
   115    H    9  px     Ryd( 2p)     0.00044       2.16091
   116    H    9  py     Ryd( 2p)     0.00039       1.98948
   117    H    9  pz     Ryd( 2p)     0.00023       1.85632

   118    H   10  S      Val( 1S)     0.78501       0.07995
   119    H   10  S      Ryd( 2S)     0.00144       0.37547
   120    H   10  px     Ryd( 2p)     0.00015       1.78990
   121    H   10  py     Ryd( 2p)     0.00060       2.28883
   122    H   10  pz     Ryd( 2p)     0.00028       1.89987

   123    H   11  S      Val( 1S)     0.79300       0.07358
   124    H   11  S      Ryd( 2S)     0.00184       0.38666
   125    H   11  px     Ryd( 2p)     0.00015       1.78807
   126    H   11  py     Ryd( 2p)     0.00022       1.83054
   127    H   11  pz     Ryd( 2p)     0.00068       2.37535

   128    H   12  S      Val( 1S)     0.77124       0.09047
   129    H   12  S      Ryd( 2S)     0.00478       0.39446
   130    H   12  px     Ryd( 2p)     0.00012       1.96215
   131    H   12  py     Ryd( 2p)     0.00014       1.88384
   132    H   12  pz     Ryd( 2p)     0.00071       2.38483

   133    H   13  S      Val( 1S)     0.77128       0.08664
   134    H   13  S      Ryd( 2S)     0.00224       0.37220
   135    H   13  px     Ryd( 2p)     0.00012       1.85855
   136    H   13  py     Ryd( 2p)     0.00062       2.29309
   137    H   13  pz     Ryd( 2p)     0.00026       1.94874

   138    H   14  S      Val( 1S)     0.78744       0.07297
   139    H   14  S      Ryd( 2S)     0.00312       0.39142
   140    H   14  px     Ryd( 2p)     0.00012       1.82925
   141    H   14  py     Ryd( 2p)     0.00020       1.89643
   142    H   14  pz     Ryd( 2p)     0.00069       2.37261

   143    H   15  S      Val( 1S)     0.77331       0.08538
   144    H   15  S      Ryd( 2S)     0.00212       0.35774
   145    H   15  px     Ryd( 2p)     0.00047       2.14659
   146    H   15  py     Ryd( 2p)     0.00032       1.99669
   147    H   15  pz     Ryd( 2p)     0.00022       1.90079

   148    H   16  S      Val( 1S)     0.78599       0.07524
   149    H   16  S      Ryd( 2S)     0.00281       0.37991
   150    H   16  px     Ryd( 2p)     0.00017       1.85461
   151    H   16  py     Ryd( 2p)     0.00014       1.82136
   152    H   16  pz     Ryd( 2p)     0.00070       2.37510

   153    H   17  S      Val( 1S)     0.78705       0.07174
   154    H   17  S      Ryd( 2S)     0.00294       0.37781
   155    H   17  px     Ryd( 2p)     0.00018       1.86528
   156    H   17  py     Ryd( 2p)     0.00014       1.80333
   157    H   17  pz     Ryd( 2p)     0.00070       2.37265

   158    H   18  S      Val( 1S)     0.77177       0.08447
   159    H   18  S      Ryd( 2S)     0.00221       0.35519
   160    H   18  px     Ryd( 2p)     0.00056       2.22850
   161    H   18  py     Ryd( 2p)     0.00023       1.91668
   162    H   18  pz     Ryd( 2p)     0.00022       1.89960

   163    H   19  S      Val( 1S)     0.77792       0.07667
   164    H   19  S      Ryd( 2S)     0.00426       0.38247
   165    H   19  px     Ryd( 2p)     0.00012       1.82595
   166    H   19  py     Ryd( 2p)     0.00018       1.89284
   167    H   19  pz     Ryd( 2p)     0.00069       2.37483

   168    H   20  S      Val( 1S)     0.78180       0.07036
   169    H   20  S      Ryd( 2S)     0.00303       0.36063
   170    H   20  px     Ryd( 2p)     0.00016       1.83284
   171    H   20  py     Ryd( 2p)     0.00062       2.28314
   172    H   20  pz     Ryd( 2p)     0.00026       1.93837

   173    H   21  S      Val( 1S)     0.81723       0.06400
   174    H   21  S      Ryd( 2S)     0.00381       0.38185
   175    H   21  px     Ryd( 2p)     0.00013       1.97104
   176    H   21  py     Ryd( 2p)     0.00012       1.87037
   177    H   21  pz     Ryd( 2p)     0.00076       2.36292

   178    H   22  S      Val( 1S)     0.54059       0.10658
   179    H   22  S      Ryd( 2S)     0.00167       0.42191
   180    H   22  px     Ryd( 2p)     0.00123       1.75688
   181    H   22  py     Ryd( 2p)     0.00206       2.37277
   182    H   22  pz     Ryd( 2p)     0.00152       1.81787

 WARNING:  1 low occupancy (<1.9990e) core orbital  found on  C    2
           1 low occupancy (<1.9990e) core orbital  found on  C    7


 Summary of Natural Population Analysis:                  
                                                          
                                       Natural Population 
                Natural  -----------------------------------------------
    Atom  No    Charge         Core      Valence    Rydberg      Total
 -----------------------------------------------------------------------
      C    1   -0.62326      1.99922     4.61229    0.01175     6.62326
      C    2   -0.26332      1.99895     4.24714    0.01722     6.26332
      C    3   -0.42934      1.99909     4.41522    0.01503     6.42934
      C    4   -0.42461      1.99911     4.41201    0.01348     6.42461
      C    5   -0.42809      1.99911     4.41555    0.01342     6.42809
      C    6   -0.45723      1.99907     4.44202    0.01614     6.45723
      C    7    0.14422      1.99886     3.83302    0.02390     5.85578
      O    8   -0.75318      1.99973     6.74218    0.01126     8.75318
      H    9    0.23166      0.00000     0.76491    0.00343     0.76834
      H   10    0.21252      0.00000     0.78501    0.00247     0.78748
      H   11    0.20412      0.00000     0.79300    0.00289     0.79588
      H   12    0.22301      0.00000     0.77124    0.00575     0.77699
      H   13    0.22548      0.00000     0.77128    0.00323     0.77452
      H   14    0.20843      0.00000     0.78744    0.00413     0.79157
      H   15    0.22355      0.00000     0.77331    0.00313     0.77645
      H   16    0.21019      0.00000     0.78599    0.00382     0.78981
      H   17    0.20899      0.00000     0.78705    0.00396     0.79101
      H   18    0.22502      0.00000     0.77177    0.00321     0.77498
      H   19    0.21682      0.00000     0.77792    0.00526     0.78318
      H   20    0.21413      0.00000     0.78180    0.00407     0.78587
      H   21    0.17794      0.00000     0.81723    0.00483     0.82206
      H   22    0.45294      0.00000     0.54059    0.00648     0.54706
 =======================================================================
   * Total *   -0.00000     15.99315    47.82799    0.17886    64.00000

                                 Natural Population      
 --------------------------------------------------------
   Core                      15.99315 ( 99.9572% of  16)
   Valence                   47.82799 ( 99.6416% of  48)
   Natural Minimal Basis     63.82114 ( 99.7205% of  64)
   Natural Rydberg Basis      0.17886 (  0.2795% of  64)
 --------------------------------------------------------

    Atom  No          Natural Electron Configuration
 ----------------------------------------------------------------------------
      C    1      [core]2S( 1.08)2p( 3.53)3p( 0.01)
      C    2      [core]2S( 0.94)2p( 3.30)3p( 0.01)
      C    3      [core]2S( 1.00)2p( 3.41)3p( 0.01)
      C    4      [core]2S( 1.01)2p( 3.40)3p( 0.01)
      C    5      [core]2S( 1.01)2p( 3.41)3p( 0.01)
      C    6      [core]2S( 1.02)2p( 3.43)3p( 0.01)
      C    7      [core]2S( 0.91)2p( 2.93)3p( 0.01)3d( 0.01)
      O    8      [core]2S( 1.66)2p( 5.08)3p( 0.01)
      H    9            1S( 0.76)
      H   10            1S( 0.79)
      H   11            1S( 0.79)
      H   12            1S( 0.77)
      H   13            1S( 0.77)
      H   14            1S( 0.79)
      H   15            1S( 0.77)
      H   16            1S( 0.79)
      H   17            1S( 0.79)
      H   18            1S( 0.77)
      H   19            1S( 0.78)
      H   20            1S( 0.78)
      H   21            1S( 0.82)
      H   22            1S( 0.54)


 NATURAL BOND ORBITAL ANALYSIS:

                       Occupancies       Lewis Structure    Low   High
           Occ.    -------------------  -----------------   occ   occ
  Cycle   Thresh.   Lewis   Non-Lewis     CR  BD  3C  LP    (L)   (NL)   Dev
 =============================================================================
   1(1)    1.90    63.46923   0.53077      8  22   0   2     0      0    0.03
 -----------------------------------------------------------------------------

 Structure accepted: No low occupancy Lewis orbitals

 WARNING:  1 low occupancy (<1.9990e) core orbital  found on  C    2
           1 low occupancy (<1.9990e) core orbital  found on  C    7

 --------------------------------------------------------
   Core                     15.99315 ( 99.957% of  16)
   Valence Lewis            47.47607 ( 98.908% of  48)
  ==================       ============================
   Total Lewis              63.46923 ( 99.171% of  64)
  -----------------------------------------------------
   Valence non-Lewis         0.40119 (  0.627% of  64)
   Rydberg non-Lewis         0.12958 (  0.202% of  64)
  ==================       ============================
   Total non-Lewis           0.53077 (  0.829% of  64)
 --------------------------------------------------------


       (Occupancy)   Bond orbital/ Coefficients/ Hybrids
 ---------------------------------------------------------------------------------
     1. (1.97909) BD ( 1) C   1 - C   2  
                ( 48.82%)   0.6987* C   1 s( 30.13%)p 2.32( 69.83%)d 0.00(  0.04%)
                                            0.0005  0.5489 -0.0015 -0.7231  0.0047
                                            0.3521 -0.0037 -0.2263 -0.0126 -0.0127
                                            0.0078 -0.0036  0.0103 -0.0080
                ( 51.18%)   0.7154* C   2 s( 26.90%)p 2.72( 73.06%)d 0.00(  0.04%)
                                            0.0002  0.5184  0.0151  0.7378  0.0020
                                           -0.3636 -0.0038  0.2317 -0.0187 -0.0126
                                            0.0095 -0.0047  0.0099 -0.0077
     2. (1.98795) BD ( 1) C   1 - H   9  
                ( 61.69%)   0.7855* C   1 s( 23.84%)p 3.19( 76.12%)d 0.00(  0.04%)
                                            0.0000  0.4883  0.0028  0.6828  0.0062
                                            0.4866 -0.0122 -0.2410  0.0049  0.0156
                                           -0.0077 -0.0049  0.0045 -0.0073
                ( 38.31%)   0.6189* H   9 s( 99.92%)p 0.00(  0.08%)
                                            0.9996 -0.0021 -0.0215 -0.0174  0.0079
     3. (1.98796) BD ( 1) C   1 - H  10  
                ( 60.67%)   0.7789* C   1 s( 23.21%)p 3.31( 76.75%)d 0.00(  0.04%)
                                            0.0000 -0.4817 -0.0026 -0.0927 -0.0161
                                            0.7924 -0.0019  0.3614 -0.0056  0.0023
                                            0.0016 -0.0131  0.0149  0.0049
                ( 39.33%)   0.6272* H  10 s( 99.92%)p 0.00(  0.08%)
                                           -0.9996  0.0009  0.0040 -0.0251 -0.0116
     4. (1.98865) BD ( 1) C   1 - H  11  
                ( 60.38%)   0.7770* C   1 s( 22.76%)p 3.39( 77.19%)d 0.00(  0.04%)
                                           -0.0000  0.4771 -0.0029  0.0394  0.0190
                                           -0.1027 -0.0089  0.8714  0.0009  0.0002
                                            0.0007 -0.0041 -0.0007  0.0204
                ( 39.62%)   0.6294* H  11 s( 99.92%)p 0.00(  0.08%)
                                            0.9996 -0.0022 -0.0027  0.0036 -0.0274
     5. (1.97090) BD ( 1) C   2 - C   3  
                ( 50.36%)   0.7097* C   2 s( 26.46%)p 2.78( 73.49%)d 0.00(  0.05%)
                                            0.0001  0.5144  0.0012 -0.6707  0.0095
                                           -0.4837 -0.0190  0.2249 -0.0098  0.0152
                                           -0.0092 -0.0054  0.0069 -0.0080
                ( 49.64%)   0.7045* C   3 s( 28.32%)p 2.53( 71.63%)d 0.00(  0.04%)
                                            0.0004  0.5322 -0.0051  0.6651  0.0075
                                            0.4718 -0.0189 -0.2254 -0.0089  0.0162
                                           -0.0073 -0.0055  0.0042 -0.0085
     6. (1.96472) BD ( 1) C   2 - C   7  
                ( 50.38%)   0.7098* C   2 s( 26.25%)p 2.81( 73.71%)d 0.00(  0.05%)
                                            0.0003  0.5123  0.0008 -0.0705  0.0192
                                            0.7924  0.0060  0.3222 -0.0037 -0.0035
                                           -0.0015  0.0134 -0.0158 -0.0064
                ( 49.62%)   0.7044* C   7 s( 28.98%)p 2.45( 70.97%)d 0.00(  0.05%)
                                            0.0002  0.5383 -0.0023  0.0938  0.0159
                                           -0.7743  0.0182 -0.3174 -0.0019 -0.0039
                                           -0.0013  0.0138 -0.0152 -0.0055
     7. (1.96338) BD ( 1) C   2 - H  12  
                ( 61.54%)   0.7845* C   2 s( 20.35%)p 3.91( 79.60%)d 0.00(  0.05%)
                                            0.0003 -0.4510  0.0122  0.0027 -0.0112
                                           -0.0699  0.0086  0.8893 -0.0049 -0.0003
                                           -0.0013  0.0044  0.0001 -0.0210
                ( 38.46%)   0.6201* H  12 s( 99.91%)p 0.00(  0.09%)
                                           -0.9995  0.0077  0.0018  0.0027 -0.0290
     8. (1.98094) BD ( 1) C   3 - C   4  
                ( 50.15%)   0.7082* C   3 s( 27.99%)p 2.57( 71.97%)d 0.00(  0.04%)
                                            0.0002  0.5290  0.0069 -0.7425 -0.0158
                                            0.3434 -0.0280 -0.2221 -0.0033 -0.0140
                                            0.0082 -0.0042  0.0096 -0.0085
                ( 49.85%)   0.7060* C   4 s( 27.97%)p 2.57( 71.98%)d 0.00(  0.04%)
                                            0.0003  0.5289  0.0013  0.7336 -0.0104
                                           -0.3642 -0.0310  0.2191  0.0007 -0.0119
                                            0.0089 -0.0036  0.0116 -0.0083
     9. (1.97882) BD ( 1) C   3 - H  13  
                ( 61.39%)   0.7835* C   3 s( 22.23%)p 3.50( 77.72%)d 0.00(  0.04%)
                                            0.0001 -0.4715 -0.0061 -0.0715  0.0060
                                            0.8025 -0.0026  0.3575 -0.0155  0.0028
                                            0.0012 -0.0132  0.0149  0.0045
                ( 38.61%)   0.6213* H  13 s( 99.92%)p 0.00(  0.08%)
                                           -0.9996  0.0026  0.0027 -0.0264 -0.0104
    10. (1.97788) BD ( 1) C   3 - H  14  
                ( 60.74%)   0.7793* C   3 s( 21.35%)p 3.68( 78.61%)d 0.00(  0.05%)
                                           -0.0002  0.4620 -0.0063  0.0120 -0.0031
                                           -0.1191 -0.0227  0.8782 -0.0021 -0.0004
                                            0.0005 -0.0034 -0.0006  0.0212
                ( 39.26%)   0.6266* H  14 s( 99.92%)p 0.00(  0.08%)
                                            0.9996 -0.0049 -0.0007  0.0065 -0.0278
    11. (1.98049) BD ( 1) C   4 - C   5  
                ( 49.85%)   0.7061* C   4 s( 27.73%)p 2.60( 72.22%)d 0.00(  0.04%)
                                            0.0003  0.5266  0.0016 -0.0845 -0.0326
                                            0.7842  0.0014  0.3147  0.0030 -0.0014
                                           -0.0004  0.0129 -0.0155 -0.0062
                ( 50.15%)   0.7081* C   5 s( 27.93%)p 2.58( 72.02%)d 0.00(  0.04%)
                                            0.0003  0.5285  0.0009  0.0526 -0.0317
                                           -0.7858 -0.0063 -0.3146 -0.0024 -0.0041
                                           -0.0020  0.0126 -0.0148 -0.0061
    12. (1.97893) BD ( 1) C   4 - H  15  
                ( 61.27%)   0.7828* C   4 s( 22.51%)p 3.44( 77.44%)d 0.00(  0.04%)
                                            0.0001 -0.4745 -0.0052  0.6710 -0.0050
                                            0.4997 -0.0051 -0.2722  0.0169 -0.0155
                                            0.0087  0.0066 -0.0047  0.0064
                ( 38.73%)   0.6223* H  15 s( 99.92%)p 0.00(  0.08%)
                                           -0.9996  0.0024 -0.0222 -0.0165  0.0074
    13. (1.97770) BD ( 1) C   4 - H  16  
                ( 60.77%)   0.7796* C   4 s( 21.66%)p 3.61( 78.29%)d 0.00(  0.05%)
                                            0.0002 -0.4654  0.0072  0.0553  0.0188
                                           -0.0349  0.0138  0.8821 -0.0027 -0.0004
                                           -0.0008  0.0027  0.0000 -0.0212
                ( 39.23%)   0.6263* H  16 s( 99.92%)p 0.00(  0.08%)
                                           -0.9996  0.0044 -0.0040 -0.0006 -0.0284
    14. (1.97832) BD ( 1) C   5 - C   6  
                ( 49.67%)   0.7048* C   5 s( 27.67%)p 2.61( 72.29%)d 0.00(  0.05%)
                                            0.0003  0.5260  0.0007  0.6579 -0.0158
                                            0.4882  0.0287 -0.2250 -0.0014  0.0156
                                           -0.0081 -0.0053  0.0068 -0.0085
                ( 50.33%)   0.7094* C   6 s( 28.19%)p 2.55( 71.77%)d 0.00(  0.04%)
                                            0.0002  0.5309  0.0041 -0.6722 -0.0216
                                           -0.4612  0.0234  0.2284  0.0039  0.0157
                                           -0.0079 -0.0064  0.0037 -0.0079
    15. (1.97792) BD ( 1) C   5 - H  17  
                ( 60.73%)   0.7793* C   5 s( 21.65%)p 3.62( 78.30%)d 0.00(  0.05%)
                                           -0.0001  0.4653 -0.0069 -0.0392 -0.0214
                                           -0.0425  0.0097  0.8827 -0.0020 -0.0004
                                            0.0002 -0.0024  0.0002  0.0213
                ( 39.27%)   0.6266* H  17 s( 99.92%)p 0.00(  0.08%)
                                            0.9996 -0.0045  0.0041  0.0004 -0.0283
    16. (1.97931) BD ( 1) C   5 - H  18  
                ( 61.37%)   0.7834* C   5 s( 22.62%)p 3.42( 77.33%)d 0.00(  0.04%)
                                            0.0001 -0.4756 -0.0061  0.7493 -0.0058
                                           -0.3756  0.0042  0.2655 -0.0164  0.0132
                                           -0.0093  0.0049 -0.0094  0.0066
                ( 38.63%)   0.6215* H  18 s( 99.92%)p 0.00(  0.08%)
                                           -0.9996  0.0026 -0.0249  0.0121 -0.0073
    17. (1.97885) BD ( 1) C   6 - C   7  
                ( 50.59%)   0.7113* C   6 s( 28.02%)p 2.57( 71.94%)d 0.00(  0.04%)
                                            0.0003  0.5293  0.0004  0.7368  0.0172
                                           -0.3509  0.0286  0.2286  0.0045 -0.0132
                                            0.0089 -0.0043  0.0098 -0.0085
                ( 49.41%)   0.7029* C   7 s( 28.90%)p 2.46( 71.05%)d 0.00(  0.05%)
                                            0.0002  0.5376  0.0007 -0.7170  0.0142
                                            0.3802  0.0192 -0.2263  0.0071 -0.0147
                                            0.0098 -0.0036  0.0104 -0.0091
    18. (1.97649) BD ( 1) C   6 - H  19  
                ( 61.19%)   0.7822* C   6 s( 21.71%)p 3.60( 78.25%)d 0.00(  0.04%)
                                            0.0002 -0.4659  0.0064  0.0083  0.0039
                                           -0.1154 -0.0226  0.8767 -0.0046 -0.0006
                                            0.0005  0.0031  0.0005 -0.0206
                ( 38.81%)   0.6230* H  19 s( 99.92%)p 0.00(  0.08%)
                                           -0.9996  0.0057  0.0011  0.0062 -0.0281
    19. (1.97810) BD ( 1) C   6 - H  20  
                ( 60.86%)   0.7801* C   6 s( 21.96%)p 3.55( 78.00%)d 0.00(  0.04%)
                                           -0.0001  0.4686  0.0048 -0.0623 -0.0068
                                            0.8059 -0.0058  0.3553 -0.0180 -0.0017
                                           -0.0009  0.0140 -0.0147 -0.0045
                ( 39.14%)   0.6256* H  20 s( 99.92%)p 0.00(  0.08%)
                                            0.9996 -0.0028  0.0028 -0.0264 -0.0099
    20. (1.99195) BD ( 1) C   7 - O   8  
                ( 31.99%)   0.5656* C   7 s( 19.80%)p 4.04( 79.92%)d 0.01(  0.28%)
                                           -0.0000  0.4430  0.0418  0.6856  0.0322
                                            0.5033  0.0132 -0.2731 -0.0029  0.0399
                                           -0.0218 -0.0165  0.0120 -0.0189
                ( 68.01%)   0.8247* O   8 s( 34.41%)p 1.90( 65.53%)d 0.00(  0.07%)
                                           -0.0001  0.5866  0.0001 -0.6258  0.0038
                                           -0.4227 -0.0021  0.2915 -0.0008  0.0115
                                           -0.0185 -0.0041  0.0116 -0.0058
    21. (1.97560) BD ( 1) C   7 - H  21  
                ( 59.81%)   0.7734* C   7 s( 22.27%)p 3.49( 77.67%)d 0.00(  0.05%)
                                           -0.0003  0.4716 -0.0174  0.0638  0.0121
                                           -0.0241  0.0108  0.8785 -0.0063 -0.0011
                                            0.0010 -0.0020 -0.0010  0.0231
                ( 40.19%)   0.6339* H  21 s( 99.91%)p 0.00(  0.09%)
                                            0.9995 -0.0085 -0.0024  0.0020 -0.0290
    22. (1.98822) BD ( 1) O   8 - H  22  
                ( 72.98%)   0.8543* O   8 s( 19.54%)p 4.11( 80.37%)d 0.00(  0.08%)
                                            0.0002  0.4417  0.0196 -0.0116  0.0174
                                            0.8413  0.0347  0.3072  0.0016 -0.0121
                                           -0.0061  0.0200 -0.0151 -0.0038
                ( 27.02%)   0.5198* H  22 s( 99.62%)p 0.00(  0.38%)
                                            0.9981 -0.0041 -0.0002 -0.0582 -0.0206
    23. (1.99922) CR ( 1) C   1           s(100.00%)p 0.00(  0.00%)
                                            1.0000 -0.0003  0.0000  0.0003 -0.0000
                                           -0.0002  0.0000  0.0001  0.0000  0.0000
                                           -0.0000  0.0000 -0.0000  0.0000
    24. (1.99895) CR ( 1) C   2           s(100.00%)p 0.00(  0.00%)
                                            1.0000 -0.0002 -0.0000  0.0000 -0.0000
                                           -0.0001 -0.0000 -0.0005  0.0000  0.0000
                                            0.0000 -0.0000  0.0000  0.0000
    25. (1.99909) CR ( 1) C   3           s(100.00%)p 0.00(  0.00%)
                                            1.0000 -0.0002 -0.0000 -0.0000 -0.0000
                                           -0.0004  0.0000  0.0003  0.0000 -0.0000
                                            0.0000  0.0000 -0.0000  0.0000
    26. (1.99911) CR ( 1) C   4           s(100.00%)p 0.00(  0.00%)
                                            1.0000 -0.0002 -0.0000 -0.0002  0.0000
                                           -0.0001  0.0000 -0.0002 -0.0000  0.0000
                                           -0.0000 -0.0000  0.0000  0.0000
    27. (1.99911) CR ( 1) C   5           s(100.00%)p 0.00(  0.00%)
                                            1.0000 -0.0002 -0.0000 -0.0002  0.0000
                                            0.0001 -0.0000  0.0002  0.0000 -0.0000
                                            0.0000 -0.0000  0.0000  0.0000
    28. (1.99907) CR ( 1) C   6           s(100.00%)p 0.00(  0.00%)
                                            1.0000 -0.0002 -0.0000 -0.0001 -0.0000
                                            0.0003 -0.0000 -0.0002 -0.0000  0.0000
                                           -0.0000  0.0000 -0.0000  0.0000
    29. (1.99886) CR ( 1) C   7           s(100.00%)p 0.00(  0.00%)
                                            1.0000 -0.0001 -0.0000  0.0002 -0.0000
                                            0.0000 -0.0000  0.0003 -0.0000  0.0000
                                           -0.0000 -0.0000 -0.0000  0.0000
    30. (1.99973) CR ( 1) O   8           s(100.00%)p 0.00(  0.00%)
                                            1.0000 -0.0001 -0.0000 -0.0001 -0.0000
                                           -0.0002 -0.0000 -0.0000 -0.0000  0.0000
                                           -0.0000 -0.0000  0.0000 -0.0000
    31. (1.97751) LP ( 1) O   8           s( 46.03%)p 1.17( 53.94%)d 0.00(  0.03%)
                                            0.0001  0.6784 -0.0088  0.5388 -0.0048
                                           -0.1782  0.0034 -0.4661  0.0043  0.0082
                                            0.0126 -0.0042 -0.0090 -0.0035
    32. (1.95640) LP ( 2) O   8           s(  0.02%)p99.99( 99.93%)d 2.76(  0.05%)
                                            0.0000  0.0120  0.0062  0.5631 -0.0110
                                           -0.2820  0.0037  0.7762 -0.0112  0.0087
                                           -0.0046  0.0024 -0.0069  0.0187
    33. (0.00442) RY*( 1) C   1           s(  2.22%)p42.02( 93.30%)d 2.02(  4.48%)
                                           -0.0000  0.0062  0.1489  0.0022  0.1959
                                            0.0143  0.9124  0.0044  0.2486 -0.1338
                                           -0.0596  0.0242 -0.1464 -0.0369
    34. (0.00317) RY*( 2) C   1           s( 10.27%)p 8.00( 82.18%)d 0.74(  7.55%)
                                           -0.0000  0.0129  0.3202 -0.0107 -0.5945
                                           -0.0035 -0.1027  0.0096  0.6764  0.0583
                                           -0.1608  0.1015  0.1074 -0.1563
    35. (0.00075) RY*( 3) C   1           s( 40.95%)p 1.25( 51.10%)d 0.19(  7.94%)
                                            0.0000  0.0104  0.6399  0.0076 -0.4181
                                           -0.0071  0.1701  0.0018 -0.5542  0.0800
                                            0.1695 -0.1043  0.0048  0.1828
    36. (0.00019) RY*( 4) C   1           s( 34.29%)p 1.52( 52.20%)d 0.39( 13.51%)
                                           -0.0000 -0.0159  0.5853 -0.0097  0.5764
                                            0.0076 -0.2931 -0.0107  0.3219  0.0642
                                            0.1857 -0.1268 -0.1324  0.2509
    37. (0.00005) RY*( 5) C   1           s(  2.53%)p 2.27(  5.74%)d36.27( 91.73%)
    38. (0.00002) RY*( 6) C   1           s(  1.28%)p 3.18(  4.09%)d73.71( 94.63%)
    39. (0.00001) RY*( 7) C   1           s(  0.06%)p 1.16(  0.07%)d99.99( 99.87%)
    40. (0.00001) RY*( 8) C   1           s(  1.98%)p 0.81(  1.60%)d48.74( 96.43%)
    41. (0.00001) RY*( 9) C   1           s(  6.48%)p 1.52(  9.83%)d12.92( 83.69%)
    42. (0.00549) RY*( 1) C   2           s( 25.38%)p 2.72( 69.14%)d 0.22(  5.48%)
                                           -0.0000  0.0021  0.5038 -0.0179 -0.3849
                                            0.0086  0.4077 -0.0221 -0.6133 -0.0756
                                            0.0291 -0.0094  0.0756 -0.2061
    43. (0.00429) RY*( 2) C   2           s(  0.34%)p99.99( 95.76%)d11.37(  3.90%)
                                            0.0000 -0.0173  0.0559  0.0033  0.8695
                                           -0.0123  0.3728 -0.0067 -0.2498  0.1401
                                           -0.0575 -0.0265 -0.0801 -0.0944
    44. (0.00187) RY*( 3) C   2           s(  2.00%)p42.94( 86.03%)d 5.97( 11.96%)
                                            0.0000 -0.0206  0.1400  0.0056  0.1600
                                            0.0098 -0.7846 -0.0104 -0.4678  0.0496
                                           -0.0180  0.2593 -0.1152 -0.1906
    45. (0.00078) RY*( 4) C   2           s( 71.06%)p 0.36( 25.27%)d 0.05(  3.66%)
                                           -0.0000 -0.0009  0.8430 -0.0012  0.1428
                                            0.0038 -0.1519 -0.0028  0.4574  0.0442
                                           -0.1041 -0.0860  0.0420  0.1212
    46. (0.00053) RY*( 5) C   2           s(  0.12%)p 1.73(  0.20%)d99.99( 99.69%)
                                            0.0000  0.0008  0.0339 -0.0072 -0.0011
                                           -0.0161  0.0219 -0.0021  0.0346 -0.5696
                                           -0.0886 -0.1819 -0.7923 -0.0605
    47. (0.00039) RY*( 6) C   2           s(  0.70%)p 0.61(  0.43%)d99.99( 98.87%)
                                           -0.0000  0.0021  0.0837 -0.0022 -0.0545
                                           -0.0054  0.0324  0.0030  0.0142  0.4290
                                            0.7902  0.0046 -0.4028  0.1340
    48. (0.00018) RY*( 7) C   2           s(  0.31%)p20.14(  6.19%)d99.99( 93.50%)
                                            0.0000  0.0047  0.0552 -0.0038  0.0052
                                           -0.0208  0.2114 -0.0025  0.1293 -0.1669
                                           -0.0023  0.9372 -0.0915  0.1429
    49. (0.00013) RY*( 8) C   2           s(  0.09%)p57.18(  5.25%)d99.99( 94.66%)
                                           -0.0000 -0.0060  0.0297 -0.0201  0.2127
                                            0.0045 -0.0821  0.0006  0.0082 -0.6515
                                            0.5868 -0.0544  0.4169 -0.0325
    50. (0.00010) RY*( 9) C   2           s(  0.04%)p99.99( 11.87%)d99.99( 88.09%)
                                           -0.0000 -0.0045  0.0194 -0.0027  0.0318
                                            0.0020 -0.0517  0.0187 -0.3386 -0.0947
                                           -0.0890 -0.0993  0.0148  0.9241
    51. (0.00552) RY*( 1) C   3           s(  5.11%)p17.50( 89.45%)d 1.06(  5.43%)
                                           -0.0000  0.0214  0.2251 -0.0010 -0.0750
                                            0.0279  0.6529  0.0164  0.6793 -0.0245
                                           -0.0122  0.1057 -0.1380 -0.1529
    52. (0.00320) RY*( 2) C   3           s( 18.27%)p 3.99( 72.93%)d 0.48(  8.80%)
                                            0.0000 -0.0082  0.4274 -0.0006  0.6791
                                           -0.0055 -0.3985  0.0026  0.3306 -0.0357
                                            0.0729  0.0775  0.2508 -0.1117
    53. (0.00107) RY*( 3) C   3           s(  4.52%)p16.33( 73.76%)d 4.81( 21.72%)
                                            0.0000 -0.0217  0.2114  0.0118 -0.6564
                                           -0.0052 -0.4613  0.0035  0.3063  0.1808
                                           -0.2639  0.0914  0.2764 -0.1738
    54. (0.00058) RY*( 4) C   3           s( 66.72%)p 0.32( 21.58%)d 0.18( 11.70%)
                                            0.0000  0.0049  0.8168  0.0063 -0.1233
                                            0.0003  0.1913  0.0007 -0.4049 -0.1033
                                           -0.1594 -0.1663 -0.0356  0.2280
    55. (0.00027) RY*( 5) C   3           s(  3.40%)p 0.85(  2.88%)d27.55( 93.72%)
                                            0.0000 -0.0019  0.1844  0.0033 -0.1640
                                           -0.0011 -0.0110  0.0005 -0.0417  0.4771
                                            0.8402  0.0522 -0.0145  0.0251
    56. (0.00013) RY*( 6) C   3           s(  0.10%)p99.99( 20.65%)d99.99( 79.25%)
                                            0.0000 -0.0121  0.0293  0.0229 -0.2120
                                            0.0095 -0.3068 -0.0089  0.2582 -0.6815
                                            0.3386 -0.0915 -0.3350  0.3048
    57. (0.00007) RY*( 7) C   3           s(  0.05%)p99.99( 11.86%)d99.99( 88.09%)
    58. (0.00002) RY*( 8) C   3           s(  0.92%)p 3.67(  3.37%)d99.99( 95.71%)
    59. (0.00002) RY*( 9) C   3           s(  1.01%)p 3.54(  3.59%)d94.24( 95.40%)
    60. (0.00514) RY*( 1) C   4           s(  4.28%)p20.96( 89.80%)d 1.38(  5.92%)
                                           -0.0000  0.0230  0.2057  0.0265  0.5699
                                            0.0189  0.4822 -0.0160 -0.5825  0.1524
                                           -0.0578 -0.0310  0.0496 -0.1708
    61. (0.00156) RY*( 2) C   4           s(  9.13%)p 6.48( 59.17%)d 3.47( 31.70%)
                                            0.0000 -0.0209  0.3014 -0.0088 -0.4148
                                           -0.0045 -0.3045 -0.0084 -0.5716 -0.4166
                                           -0.1780 -0.0302 -0.1650 -0.2892
    62. (0.00122) RY*( 3) C   4           s(  0.00%)p 1.00( 94.37%)d 0.06(  5.63%)
                                            0.0000 -0.0019  0.0061  0.0120 -0.5939
                                           -0.0196  0.7668 -0.0019  0.0503 -0.0597
                                            0.1230 -0.1889  0.0276 -0.0341
    63. (0.00037) RY*( 4) C   4           s( 70.73%)p 0.21( 15.06%)d 0.20( 14.21%)
                                           -0.0000  0.0058  0.8410 -0.0033  0.1457
                                           -0.0009  0.0124 -0.0023  0.3594 -0.1047
                                            0.1944 -0.1788 -0.2179  0.1181
    64. (0.00028) RY*( 5) C   4           s(  6.63%)p 0.76(  5.06%)d13.32( 88.31%)
                                           -0.0000  0.0023  0.2575  0.0038 -0.0586
                                           -0.0081  0.1746 -0.0010  0.1287 -0.1551
                                           -0.4927  0.6841  0.3442  0.1729
    65. (0.00014) RY*( 6) C   4           s(  0.12%)p17.75(  2.07%)d99.99( 97.81%)
                                           -0.0000  0.0012  0.0342 -0.0165  0.1026
                                            0.0221 -0.0958  0.0017  0.0166 -0.3792
                                            0.1724 -0.3499  0.8251 -0.0375
    66. (0.00006) RY*( 7) C   4           s(  1.96%)p12.29( 24.06%)d37.77( 73.98%)
    67. (0.00001) RY*( 8) C   4           s(  0.00%)p 1.00(  0.61%)d99.99( 99.39%)
    68. (0.00001) RY*( 9) C   4           s(  7.27%)p 1.36(  9.87%)d11.40( 82.87%)
    69. (0.00512) RY*( 1) C   5           s(  5.63%)p15.73( 88.47%)d 1.05(  5.90%)
                                           -0.0000  0.0230  0.2361  0.0294  0.6567
                                           -0.0142 -0.3409  0.0153  0.5797 -0.1290
                                            0.0563 -0.0176  0.0960 -0.1723
    70. (0.00153) RY*( 2) C   5           s(  8.14%)p 7.24( 58.93%)d 4.04( 32.93%)
                                            0.0000 -0.0209  0.2846 -0.0101 -0.4504
                                            0.0025  0.2509  0.0076  0.5686  0.3511
                                            0.1796 -0.0031 -0.3027 -0.2866
    71. (0.00120) RY*( 3) C   5           s(  0.03%)p99.99( 93.30%)d99.99(  6.68%)
                                           -0.0000 -0.0017  0.0160  0.0093 -0.4377
                                            0.0203 -0.8606  0.0019 -0.0155  0.0529
                                           -0.0893 -0.2305 -0.0172 -0.0507
    72. (0.00040) RY*( 4) C   5           s( 78.33%)p 0.20( 16.03%)d 0.07(  5.64%)
                                            0.0000  0.0051  0.8850 -0.0035  0.1020
                                            0.0003 -0.0148  0.0022 -0.3869  0.1325
                                           -0.0734 -0.0189 -0.0953  0.1550
    73. (0.00027) RY*( 5) C   5           s(  0.11%)p45.67(  4.93%)d99.99( 94.96%)
                                           -0.0000 -0.0001  0.0329  0.0038 -0.0934
                                            0.0085 -0.2012 -0.0005 -0.0065  0.2288
                                            0.3887  0.7781  0.3496  0.1365
    74. (0.00014) RY*( 6) C   5           s(  0.10%)p17.41(  1.68%)d99.99( 98.22%)
                                           -0.0000 -0.0009  0.0311  0.0124 -0.0720
                                            0.0246 -0.1034  0.0004  0.0143 -0.6102
                                            0.0971  0.3776 -0.6695  0.0981
    75. (0.00007) RY*( 7) C   5           s(  1.05%)p22.88( 24.08%)d71.12( 74.86%)
    76. (0.00002) RY*( 8) C   5           s(  0.08%)p 3.25(  0.26%)d99.99( 99.66%)
    77. (0.00001) RY*( 9) C   5           s(  6.66%)p 1.86( 12.37%)d12.16( 80.97%)
    78. (0.00586) RY*( 1) C   6           s(  4.29%)p21.27( 91.25%)d 1.04(  4.46%)
                                           -0.0000  0.0243  0.2057  0.0107 -0.1634
                                           -0.0307 -0.7584 -0.0179 -0.5561 -0.0101
                                           -0.0035  0.0952 -0.1326 -0.1334
    79. (0.00289) RY*( 2) C   6           s(  2.18%)p43.32( 94.41%)d 1.57(  3.41%)
                                            0.0000 -0.0065  0.1475 -0.0212  0.7545
                                           -0.0012  0.3009 -0.0067 -0.5327 -0.0218
                                           -0.0611  0.0878  0.0248 -0.1470
    80. (0.00113) RY*( 3) C   6           s( 23.48%)p 2.17( 50.98%)d 1.09( 25.55%)
                                            0.0000 -0.0200  0.4841  0.0092 -0.5090
                                            0.0094  0.4172 -0.0066 -0.2764  0.0051
                                            0.1533  0.1364  0.4240 -0.1831
    81. (0.00073) RY*( 4) C   6           s( 57.22%)p 0.60( 34.48%)d 0.15(  8.30%)
                                           -0.0000  0.0103  0.7564 -0.0012  0.2890
                                            0.0053 -0.2430 -0.0013  0.4496  0.1654
                                           -0.1280 -0.0692  0.1367  0.1256
    82. (0.00030) RY*( 5) C   6           s(  0.33%)p 4.02(  1.33%)d99.99( 98.34%)
                                           -0.0000  0.0010  0.0575 -0.0064  0.1116
                                           -0.0026 -0.0075  0.0006  0.0276  0.3039
                                            0.9152  0.0257 -0.2193  0.0689
    83. (0.00013) RY*( 6) C   6           s(  1.09%)p 2.24(  2.44%)d88.58( 96.47%)
                                            0.0000  0.0045  0.1043 -0.0247  0.0925
                                           -0.0018 -0.0830  0.0007  0.0912 -0.9258
                                            0.3026 -0.0561  0.0861  0.0749
    84. (0.00013) RY*( 7) C   6           s(  8.50%)p 1.94( 16.48%)d 8.83( 75.02%)
                                           -0.0000 -0.0114  0.2913  0.0090 -0.1893
                                           -0.0075  0.2726  0.0108 -0.2332 -0.0766
                                           -0.1376 -0.2971 -0.6140  0.5101
    85. (0.00002) RY*( 8) C   6           s(  0.31%)p 6.15(  1.88%)d99.99( 97.82%)
    86. (0.00002) RY*( 9) C   6           s(  2.73%)p 2.49(  6.81%)d33.10( 90.46%)
    87. (0.00621) RY*( 1) C   7           s(  8.52%)p10.11( 86.11%)d 0.63(  5.37%)
                                            0.0000 -0.0300  0.2904 -0.0197  0.8891
                                           -0.0100 -0.1385  0.0096 -0.2256 -0.0682
                                            0.0452 -0.0837 -0.1983  0.0253
    88. (0.00502) RY*( 2) C   7           s( 27.27%)p 2.36( 64.49%)d 0.30(  8.24%)
                                           -0.0000  0.0110  0.5221 -0.0146 -0.0727
                                           -0.0184 -0.4696  0.0235  0.6465  0.0876
                                           -0.0132 -0.0440 -0.0159 -0.2690
    89. (0.00232) RY*( 3) C   7           s(  9.89%)p 4.24( 41.98%)d 4.87( 48.13%)
                                           -0.0000  0.0108  0.3143 -0.0095 -0.2327
                                           -0.0033 -0.2194  0.0108 -0.5633  0.2864
                                            0.4718  0.3096  0.0535 -0.2792
    90. (0.00145) RY*( 4) C   7           s(  6.54%)p 3.16( 20.68%)d11.14( 72.78%)
                                            0.0000 -0.0215  0.2547  0.0040  0.1689
                                           -0.0142  0.4140  0.0172  0.0796 -0.3018
                                           -0.0418  0.2901  0.6929 -0.2660
    91. (0.00093) RY*( 5) C   7           s( 27.56%)p 1.51( 41.55%)d 1.12( 30.90%)
                                            0.0000 -0.0208  0.5245 -0.0245 -0.1432
                                           -0.0055  0.6277  0.0162 -0.0086  0.2376
                                           -0.2306  0.0420 -0.4416  0.0507
    92. (0.00068) RY*( 6) C   7           s(  3.97%)p 1.26(  4.99%)d22.95( 91.04%)
                                           -0.0000 -0.0035  0.1992 -0.0336 -0.0038
                                           -0.0304 -0.1229 -0.0015 -0.1809  0.5133
                                           -0.3191 -0.3572  0.5217  0.3813
    93. (0.00038) RY*( 7) C   7           s( 11.39%)p 1.63( 18.62%)d 6.14( 69.98%)
                                           -0.0000  0.0208  0.3369  0.0134 -0.2411
                                            0.0139 -0.2885 -0.0129 -0.2106 -0.5811
                                           -0.2313  0.2380 -0.0419  0.5003
    94. (0.00022) RY*( 8) C   7           s(  4.80%)p 1.24(  5.93%)d18.60( 89.27%)
                                            0.0000  0.0005  0.2191  0.0172 -0.1327
                                           -0.0079  0.1999 -0.0048  0.0361 -0.2881
                                            0.6105 -0.6338  0.0715  0.1738
    95. (0.00014) RY*( 9) C   7           s(  0.11%)p99.99( 16.05%)d99.99( 83.84%)
                                           -0.0000  0.0030  0.0327 -0.0081 -0.1537
                                           -0.0103 -0.0863  0.0145 -0.3592 -0.2685
                                           -0.4378 -0.4721 -0.0546 -0.5906
    96. (0.00201) RY*( 1) O   8           s(  2.00%)p46.45( 92.79%)d 2.61(  5.21%)
                                           -0.0000  0.0021  0.1413 -0.0083 -0.5781
                                            0.0036  0.2078 -0.0094 -0.7419  0.0110
                                            0.1008  0.1103  0.1164 -0.1270
    97. (0.00155) RY*( 2) O   8           s( 23.83%)p 2.76( 65.78%)d 0.44( 10.40%)
                                           -0.0000  0.0055  0.4881  0.0015  0.3407
                                            0.0032 -0.6459 -0.0017 -0.3528  0.1141
                                            0.1155  0.0403 -0.2563 -0.1015
    98. (0.00023) RY*( 3) O   8           s( 56.59%)p 0.64( 36.04%)d 0.13(  7.37%)
                                            0.0000  0.0018  0.7523 -0.0016 -0.4219
                                           -0.0041  0.0087 -0.0094  0.4269 -0.0842
                                           -0.0789 -0.1088  0.0929  0.1997
    99. (0.00005) RY*( 4) O   8           s( 13.65%)p 5.15( 70.35%)d 1.17( 15.99%)
   100. (0.00002) RY*( 5) O   8           s(  1.28%)p 8.95( 11.44%)d68.30( 87.28%)
   101. (0.00001) RY*( 6) O   8           s(  0.71%)p 8.97(  6.37%)d99.99( 92.92%)
   102. (0.00001) RY*( 7) O   8           s(  0.02%)p99.99(  3.86%)d99.99( 96.13%)
   103. (0.00000) RY*( 8) O   8           s(  1.10%)p 7.46(  8.24%)d82.06( 90.66%)
   104. (0.00001) RY*( 9) O   8           s(  0.82%)p 6.53(  5.37%)d99.99( 93.81%)
   105. (0.00239) RY*( 1) H   9           s( 99.11%)p 0.01(  0.89%)
                                            0.0043  0.9955  0.0342  0.0881  0.0024
   106. (0.00020) RY*( 2) H   9           s(  0.24%)p99.99( 99.76%)
                                           -0.0011  0.0489  0.1138 -0.5747 -0.8089
   107. (0.00014) RY*( 3) H   9           s(  0.18%)p99.99( 99.82%)
                                           -0.0058  0.0424  0.4803 -0.6795  0.5529
   108. (0.00005) RY*( 4) H   9           s(  0.56%)p99.99( 99.44%)
   109. (0.00147) RY*( 1) H  10           s( 98.00%)p 0.02(  2.00%)
                                            0.0045  0.9899  0.0458 -0.1336 -0.0100
   110. (0.00021) RY*( 2) H  10           s(  0.09%)p99.99( 99.91%)
                                            0.0007  0.0294  0.3984  0.4158 -0.8170
   111. (0.00013) RY*( 3) H  10           s(  0.03%)p99.99( 99.97%)
                                            0.0057  0.0163 -0.8610 -0.1376 -0.4893
   112. (0.00004) RY*( 4) H  10           s(  1.97%)p49.88( 98.03%)
   113. (0.00187) RY*( 1) H  11           s( 98.43%)p 0.02(  1.57%)
                                            0.0054  0.9921  0.0519 -0.0412  0.1065
   114. (0.00023) RY*( 2) H  11           s(  0.01%)p 1.00( 99.99%)
                                           -0.0002  0.0100  0.3795  0.9218  0.0781
   115. (0.00013) RY*( 3) H  11           s(  0.06%)p99.99( 99.94%)
                                            0.0057  0.0236 -0.8799  0.3334  0.3375
   116. (0.00004) RY*( 4) H  11           s(  1.58%)p62.21( 98.42%)
   117. (0.00484) RY*( 1) H  12           s( 99.82%)p 0.00(  0.18%)
                                            0.0086  0.9991 -0.0260 -0.0066 -0.0332
   118. (0.00013) RY*( 2) H  12           s(  0.01%)p 1.00( 99.99%)
                                            0.0011  0.0087  0.0065  0.9981  0.0603
   119. (0.00011) RY*( 3) H  12           s(  0.07%)p99.99( 99.93%)
                                            0.0018  0.0262  0.9996 -0.0071  0.0062
   120. (0.00004) RY*( 4) H  12           s(  0.19%)p99.99( 99.81%)
   121. (0.00225) RY*( 1) H  13           s( 99.54%)p 0.00(  0.46%)
                                            0.0045  0.9977  0.0075 -0.0672 -0.0072
   122. (0.00018) RY*( 2) H  13           s(  0.01%)p99.99( 99.99%)
                                            0.0035  0.0099 -0.0122  0.2501 -0.9681
   123. (0.00012) RY*( 3) H  13           s(  0.00%)p 1.00(100.00%)
                                           -0.0009  0.0010  0.9920  0.1247  0.0197
   124. (0.00004) RY*( 4) H  13           s(  0.53%)p99.99( 99.47%)
   125. (0.00315) RY*( 1) H  14           s( 99.65%)p 0.00(  0.35%)
                                            0.0065  0.9982  0.0064 -0.0100  0.0580
   126. (0.00019) RY*( 2) H  14           s(  0.01%)p 1.00( 99.99%)
                                           -0.0029  0.0089  0.1196 -0.9373 -0.3272
   127. (0.00012) RY*( 3) H  14           s(  0.00%)p 1.00(100.00%)
                                            0.0005  0.0044 -0.9914 -0.1304  0.0112
   128. (0.00004) RY*( 4) H  14           s(  0.42%)p99.99( 99.58%)
   129. (0.00214) RY*( 1) H  15           s( 99.48%)p 0.01(  0.52%)
                                            0.0044  0.9974 -0.0613 -0.0379  0.0067
   130. (0.00017) RY*( 2) H  15           s(  0.00%)p 1.00(100.00%)
                                            0.0036  0.0031  0.1291  0.0474  0.9905
   131. (0.00013) RY*( 3) H  15           s(  0.00%)p 1.00(100.00%)
                                            0.0004  0.0047  0.5769 -0.8160 -0.0361
   132. (0.00004) RY*( 4) H  15           s(  0.60%)p99.99( 99.40%)
   133. (0.00283) RY*( 1) H  16           s( 99.58%)p 0.00(  0.42%)
                                            0.0062  0.9979 -0.0107 -0.0034 -0.0641
   134. (0.00018) RY*( 2) H  16           s(  0.00%)p 1.00(100.00%)
                                           -0.0034  0.0053 -0.7983 -0.5501  0.2450
   135. (0.00013) RY*( 3) H  16           s(  0.00%)p 1.00(100.00%)
                                            0.0005 -0.0002 -0.5574  0.8290  0.0451
   136. (0.00004) RY*( 4) H  16           s(  0.50%)p99.99( 99.50%)
   137. (0.00297) RY*( 1) H  17           s( 99.61%)p 0.00(  0.39%)
                                            0.0062  0.9980 -0.0005  0.0034  0.0623
   138. (0.00018) RY*( 2) H  17           s(  0.02%)p99.99( 99.98%)
                                           -0.0030  0.0126 -0.8842  0.4059 -0.2310
   139. (0.00013) RY*( 3) H  17           s(  0.00%)p 1.00(100.00%)
                                            0.0004  0.0067 -0.4034 -0.9130 -0.0598
   140. (0.00004) RY*( 4) H  17           s(  0.45%)p99.99( 99.55%)
   141. (0.00222) RY*( 1) H  18           s( 99.55%)p 0.00(  0.45%)
                                            0.0044  0.9978 -0.0578  0.0333 -0.0020
   142. (0.00017) RY*( 2) H  18           s(  0.00%)p 1.00(100.00%)
                                            0.0039  0.0055  0.1538  0.0424 -0.9872
   143. (0.00012) RY*( 3) H  18           s(  0.00%)p 1.00(100.00%)
                                            0.0003  0.0055 -0.4202 -0.9014 -0.1041
   144. (0.00004) RY*( 4) H  18           s(  0.52%)p99.99( 99.48%)
   145. (0.00429) RY*( 1) H  19           s( 99.76%)p 0.00(  0.24%)
                                            0.0068  0.9988 -0.0259 -0.0007 -0.0419
   146. (0.00017) RY*( 2) H  19           s(  0.01%)p 1.00( 99.99%)
                                           -0.0035  0.0066 -0.2790  0.9076  0.3136
   147. (0.00011) RY*( 3) H  19           s(  0.07%)p99.99( 99.93%)
                                            0.0018  0.0268  0.9587  0.2798  0.0426
   148. (0.00004) RY*( 4) H  19           s(  0.25%)p99.99( 99.75%)
   149. (0.00305) RY*( 1) H  20           s( 99.54%)p 0.00(  0.46%)
                                            0.0045  0.9977 -0.0346  0.0532  0.0234
   150. (0.00019) RY*( 2) H  20           s(  0.02%)p99.99( 99.98%)
                                           -0.0025  0.0146  0.2163  0.2780 -0.9358
   151. (0.00015) RY*( 3) H  20           s(  0.07%)p99.99( 99.93%)
                                            0.0005  0.0263  0.9711  0.0333  0.2347
   152. (0.00004) RY*( 4) H  20           s(  0.45%)p99.99( 99.55%)
   153. (0.00388) RY*( 1) H  21           s( 99.81%)p 0.00(  0.19%)
                                            0.0093  0.9990 -0.0067  0.0333  0.0282
   154. (0.00018) RY*( 2) H  21           s(  0.08%)p99.99( 99.92%)
                                            0.0026  0.0285  0.7241 -0.6887 -0.0241
   155. (0.00008) RY*( 3) H  21           s(  0.12%)p99.99( 99.88%)
   156. (0.00003) RY*( 4) H  21           s(  0.07%)p99.99( 99.93%)
   157. (0.00188) RY*( 1) H  22           s( 82.85%)p 0.21( 17.15%)
                                            0.0131  0.9101  0.3624  0.1855 -0.0755
   158. (0.00169) RY*( 2) H  22           s(  0.62%)p99.99( 99.38%)
                                            0.0033  0.0786 -0.5280  0.3283 -0.7792
   159. (0.00087) RY*( 3) H  22           s( 13.06%)p 6.66( 86.94%)
                                            0.0086  0.3613 -0.7654 -0.0625  0.5288
   160. (0.00002) RY*( 4) H  22           s(  3.85%)p24.99( 96.15%)
   161. (0.01452) BD*( 1) C   1 - C   2  
                ( 51.18%)   0.7154* C   1 s( 30.13%)p 2.32( 69.83%)d 0.00(  0.04%)
                                            0.0005  0.5489 -0.0015 -0.7231  0.0047
                                            0.3521 -0.0037 -0.2263 -0.0126 -0.0127
                                            0.0078 -0.0036  0.0103 -0.0080
                ( 48.82%)  -0.6987* C   2 s( 26.90%)p 2.72( 73.06%)d 0.00(  0.04%)
                                            0.0002  0.5184  0.0151  0.7378  0.0020
                                           -0.3636 -0.0038  0.2317 -0.0187 -0.0126
                                            0.0095 -0.0047  0.0099 -0.0077
   162. (0.00655) BD*( 1) C   1 - H   9  
                ( 38.31%)   0.6189* C   1 s( 23.84%)p 3.19( 76.12%)d 0.00(  0.04%)
                                           -0.0000 -0.4883 -0.0028 -0.6828 -0.0062
                                           -0.4866  0.0122  0.2410 -0.0049 -0.0156
                                            0.0077  0.0049 -0.0045  0.0073
                ( 61.69%)  -0.7855* H   9 s( 99.92%)p 0.00(  0.08%)
                                           -0.9996  0.0021  0.0215  0.0174 -0.0079
   163. (0.00607) BD*( 1) C   1 - H  10  
                ( 39.33%)   0.6272* C   1 s( 23.21%)p 3.31( 76.75%)d 0.00(  0.04%)
                                           -0.0000  0.4817  0.0026  0.0927  0.0161
                                           -0.7924  0.0019 -0.3614  0.0056 -0.0023
                                           -0.0016  0.0131 -0.0149 -0.0049
                ( 60.67%)  -0.7789* H  10 s( 99.92%)p 0.00(  0.08%)
                                            0.9996 -0.0009 -0.0040  0.0251  0.0116
   164. (0.00948) BD*( 1) C   1 - H  11  
                ( 39.62%)   0.6294* C   1 s( 22.76%)p 3.39( 77.19%)d 0.00(  0.04%)
                                            0.0000 -0.4771  0.0029 -0.0394 -0.0190
                                            0.1027  0.0089 -0.8714 -0.0009 -0.0002
                                           -0.0007  0.0041  0.0007 -0.0204
                ( 60.38%)  -0.7770* H  11 s( 99.92%)p 0.00(  0.08%)
                                           -0.9996  0.0022  0.0027 -0.0036  0.0274
   165. (0.02283) BD*( 1) C   2 - C   3  
                ( 49.64%)   0.7045* C   2 s( 26.46%)p 2.78( 73.49%)d 0.00(  0.05%)
                                           -0.0001 -0.5144 -0.0012  0.6707 -0.0095
                                            0.4837  0.0190 -0.2249  0.0098 -0.0152
                                            0.0092  0.0054 -0.0069  0.0080
                ( 50.36%)  -0.7097* C   3 s( 28.32%)p 2.53( 71.63%)d 0.00(  0.04%)
                                           -0.0004 -0.5322  0.0051 -0.6651 -0.0075
                                           -0.4718  0.0189  0.2254  0.0089 -0.0162
                                            0.0073  0.0055 -0.0042  0.0085
   166. (0.03646) BD*( 1) C   2 - C   7  
                ( 49.62%)   0.7044* C   2 s( 26.25%)p 2.81( 73.71%)d 0.00(  0.05%)
                                           -0.0003 -0.5123 -0.0008  0.0705 -0.0192
                                           -0.7924 -0.0060 -0.3222  0.0037  0.0035
                                            0.0015 -0.0134  0.0158  0.0064
                ( 50.38%)  -0.7098* C   7 s( 28.98%)p 2.45( 70.97%)d 0.00(  0.05%)
                                           -0.0002 -0.5383  0.0023 -0.0938 -0.0159
                                            0.7743 -0.0182  0.3174  0.0019  0.0039
                                            0.0013 -0.0138  0.0152  0.0055
   167. (0.02730) BD*( 1) C   2 - H  12  
                ( 38.46%)   0.6201* C   2 s( 20.35%)p 3.91( 79.60%)d 0.00(  0.05%)
                                           -0.0003  0.4510 -0.0122 -0.0027  0.0112
                                            0.0699 -0.0086 -0.8893  0.0049  0.0003
                                            0.0013 -0.0044 -0.0001  0.0210
                ( 61.54%)  -0.7845* H  12 s( 99.91%)p 0.00(  0.09%)
                                            0.9995 -0.0077 -0.0018 -0.0027  0.0290
   168. (0.01489) BD*( 1) C   3 - C   4  
                ( 49.85%)   0.7060* C   3 s( 27.99%)p 2.57( 71.97%)d 0.00(  0.04%)
                                           -0.0002 -0.5290 -0.0069  0.7425  0.0158
                                           -0.3434  0.0280  0.2221  0.0033  0.0140
                                           -0.0082  0.0042 -0.0096  0.0085
                ( 50.15%)  -0.7082* C   4 s( 27.97%)p 2.57( 71.98%)d 0.00(  0.04%)
                                           -0.0003 -0.5289 -0.0013 -0.7336  0.0104
                                            0.3642  0.0310 -0.2191 -0.0007  0.0119
                                           -0.0089  0.0036 -0.0116  0.0083
   169. (0.01296) BD*( 1) C   3 - H  13  
                ( 38.61%)   0.6213* C   3 s( 22.23%)p 3.50( 77.72%)d 0.00(  0.04%)
                                           -0.0001  0.4715  0.0061  0.0715 -0.0060
                                           -0.8025  0.0026 -0.3575  0.0155 -0.0028
                                           -0.0012  0.0132 -0.0149 -0.0045
                ( 61.39%)  -0.7835* H  13 s( 99.92%)p 0.00(  0.08%)
                                            0.9996 -0.0026 -0.0027  0.0264  0.0104
   170. (0.01898) BD*( 1) C   3 - H  14  
                ( 39.26%)   0.6266* C   3 s( 21.35%)p 3.68( 78.61%)d 0.00(  0.05%)
                                            0.0002 -0.4620  0.0063 -0.0120  0.0031
                                            0.1191  0.0227 -0.8782  0.0021  0.0004
                                           -0.0005  0.0034  0.0006 -0.0212
                ( 60.74%)  -0.7793* H  14 s( 99.92%)p 0.00(  0.08%)
                                           -0.9996  0.0049  0.0007 -0.0065  0.0278
   171. (0.01636) BD*( 1) C   4 - C   5  
                ( 50.15%)   0.7081* C   4 s( 27.73%)p 2.60( 72.22%)d 0.00(  0.04%)
                                            0.0003  0.5266  0.0016 -0.0845 -0.0326
                                            0.7842  0.0014  0.3147  0.0030 -0.0014
                                           -0.0004  0.0129 -0.0155 -0.0062
                ( 49.85%)  -0.7061* C   5 s( 27.93%)p 2.58( 72.02%)d 0.00(  0.04%)
                                            0.0003  0.5285  0.0009  0.0526 -0.0317
                                           -0.7858 -0.0063 -0.3146 -0.0024 -0.0041
                                           -0.0020  0.0126 -0.0148 -0.0061
   172. (0.01233) BD*( 1) C   4 - H  15  
                ( 38.73%)   0.6223* C   4 s( 22.51%)p 3.44( 77.44%)d 0.00(  0.04%)
                                           -0.0001  0.4745  0.0052 -0.6710  0.0050
                                           -0.4997  0.0051  0.2722 -0.0169  0.0155
                                           -0.0087 -0.0066  0.0047 -0.0064
                ( 61.27%)  -0.7828* H  15 s( 99.92%)p 0.00(  0.08%)
                                            0.9996 -0.0024  0.0222  0.0165 -0.0074
   173. (0.01787) BD*( 1) C   4 - H  16  
                ( 39.23%)   0.6263* C   4 s( 21.66%)p 3.61( 78.29%)d 0.00(  0.05%)
                                           -0.0002  0.4654 -0.0072 -0.0553 -0.0188
                                            0.0349 -0.0138 -0.8821  0.0027  0.0004
                                            0.0008 -0.0027 -0.0000  0.0212
                ( 60.77%)  -0.7796* H  16 s( 99.92%)p 0.00(  0.08%)
                                            0.9996 -0.0044  0.0040  0.0006  0.0284
   174. (0.01672) BD*( 1) C   5 - C   6  
                ( 50.33%)   0.7094* C   5 s( 27.67%)p 2.61( 72.29%)d 0.00(  0.05%)
                                            0.0003  0.5260  0.0007  0.6579 -0.0158
                                            0.4882  0.0287 -0.2250 -0.0014  0.0156
                                           -0.0081 -0.0053  0.0068 -0.0085
                ( 49.67%)  -0.7048* C   6 s( 28.19%)p 2.55( 71.77%)d 0.00(  0.04%)
                                            0.0002  0.5309  0.0041 -0.6722 -0.0216
                                           -0.4612  0.0234  0.2284  0.0039  0.0157
                                           -0.0079 -0.0064  0.0037 -0.0079
   175. (0.01810) BD*( 1) C   5 - H  17  
                ( 39.27%)   0.6266* C   5 s( 21.65%)p 3.62( 78.30%)d 0.00(  0.05%)
                                            0.0001 -0.4653  0.0069  0.0392  0.0214
                                            0.0425 -0.0097 -0.8827  0.0020  0.0004
                                           -0.0002  0.0024 -0.0002 -0.0213
                ( 60.73%)  -0.7793* H  17 s( 99.92%)p 0.00(  0.08%)
                                           -0.9996  0.0045 -0.0041 -0.0004  0.0283
   176. (0.01266) BD*( 1) C   5 - H  18  
                ( 38.63%)   0.6215* C   5 s( 22.62%)p 3.42( 77.33%)d 0.00(  0.04%)
                                           -0.0001  0.4756  0.0061 -0.7493  0.0058
                                            0.3756 -0.0042 -0.2655  0.0164 -0.0132
                                            0.0093 -0.0049  0.0094 -0.0066
                ( 61.37%)  -0.7834* H  18 s( 99.92%)p 0.00(  0.08%)
                                            0.9996 -0.0026  0.0249 -0.0121  0.0073
   177. (0.03236) BD*( 1) C   6 - C   7  
                ( 49.41%)   0.7029* C   6 s( 28.02%)p 2.57( 71.94%)d 0.00(  0.04%)
                                           -0.0003 -0.5293 -0.0004 -0.7368 -0.0172
                                            0.3509 -0.0286 -0.2286 -0.0045  0.0132
                                           -0.0089  0.0043 -0.0098  0.0085
                ( 50.59%)  -0.7113* C   7 s( 28.90%)p 2.46( 71.05%)d 0.00(  0.05%)
                                           -0.0002 -0.5376 -0.0007  0.7170 -0.0142
                                           -0.3802 -0.0192  0.2263 -0.0071  0.0147
                                           -0.0098  0.0036 -0.0104  0.0091
   178. (0.01872) BD*( 1) C   6 - H  19  
                ( 38.81%)   0.6230* C   6 s( 21.71%)p 3.60( 78.25%)d 0.00(  0.04%)
                                           -0.0002  0.4659 -0.0064 -0.0083 -0.0039
                                            0.1154  0.0226 -0.8767  0.0046  0.0006
                                           -0.0005 -0.0031 -0.0005  0.0206
                ( 61.19%)  -0.7822* H  19 s( 99.92%)p 0.00(  0.08%)
                                            0.9996 -0.0057 -0.0011 -0.0062  0.0281
   179. (0.01352) BD*( 1) C   6 - H  20  
                ( 39.14%)   0.6256* C   6 s( 21.96%)p 3.55( 78.00%)d 0.00(  0.04%)
                                            0.0001 -0.4686 -0.0048  0.0623  0.0068
                                           -0.8059  0.0058 -0.3553  0.0180  0.0017
                                            0.0009 -0.0140  0.0147  0.0045
                ( 60.86%)  -0.7801* H  20 s( 99.92%)p 0.00(  0.08%)
                                           -0.9996  0.0028 -0.0028  0.0264  0.0099
   180. (0.02499) BD*( 1) C   7 - O   8  
                ( 68.01%)   0.8247* C   7 s( 19.80%)p 4.04( 79.92%)d 0.01(  0.28%)
                                           -0.0000  0.4430  0.0418  0.6856  0.0322
                                            0.5033  0.0132 -0.2731 -0.0029  0.0399
                                           -0.0218 -0.0165  0.0120 -0.0189
                ( 31.99%)  -0.5656* O   8 s( 34.41%)p 1.90( 65.53%)d 0.00(  0.07%)
                                           -0.0001  0.5866  0.0001 -0.6258  0.0038
                                           -0.4227 -0.0021  0.2915 -0.0008  0.0115
                                           -0.0185 -0.0041  0.0116 -0.0058
   181. (0.04012) BD*( 1) C   7 - H  21  
                ( 40.19%)   0.6339* C   7 s( 22.27%)p 3.49( 77.67%)d 0.00(  0.05%)
                                            0.0003 -0.4716  0.0174 -0.0638 -0.0121
                                            0.0241 -0.0108 -0.8785  0.0063  0.0011
                                           -0.0010  0.0020  0.0010 -0.0231
                ( 59.81%)  -0.7734* H  21 s( 99.91%)p 0.00(  0.09%)
                                           -0.9995  0.0085  0.0024 -0.0020  0.0290
   182. (0.00739) BD*( 1) O   8 - H  22  
                ( 27.02%)   0.5198* O   8 s( 19.54%)p 4.11( 80.37%)d 0.00(  0.08%)
                                           -0.0002 -0.4417 -0.0196  0.0116 -0.0174
                                           -0.8413 -0.0347 -0.3072 -0.0016  0.0121
                                            0.0061 -0.0200  0.0151  0.0038
                ( 72.98%)  -0.8543* H  22 s( 99.62%)p 0.00(  0.38%)
                                           -0.9981  0.0041  0.0002  0.0582  0.0206


 NHO Directionality and "Bond Bending" (deviations from line of nuclear centers)

         [Thresholds for printing:  angular deviation  >  1.0 degree]
                                    hybrid p-character > 25.0%
                                    orbital occupancy  >  0.10e

                                Line of Centers        Hybrid 1              Hybrid 2
                                ---------------  -------------------   ------------------
                NBO               Theta   Phi    Theta   Phi    Dev    Theta   Phi    Dev
 ========================================================================================
     1. BD (   1) C   1 - C   2   105.7  153.9     --     --    --      75.5  333.6   1.3
     2. BD (   1) C   1 - H   9   106.1   36.2   105.8   34.6   1.6      --     --    --
     3. BD (   1) C   1 - H  10   114.5  276.4   114.0  277.8   1.4      --     --    --
     4. BD (   1) C   1 - H  11     7.0  290.0     8.2  297.6   1.6      --     --    --
     5. BD (   1) C   2 - C   3    74.6  215.2    75.5  217.2   2.2    106.1   34.0   1.4
     6. BD (   1) C   2 - C   7    68.4   95.6    68.3   93.7   1.8    112.7  278.3   2.7
     7. BD (   1) C   2 - H  12   174.5   93.4   176.0   82.1   1.8      --     --    --
     8. BD (   1) C   3 - C   4   105.1  154.4   105.3  157.4   2.9     75.1  331.3   3.0
     9. BD (   1) C   3 - H  13   113.9  275.5   113.1  274.7   1.1      --     --    --
    10. BD (   1) C   3 - H  14     7.8  278.0     9.2  273.6   1.6      --     --    --
    11. BD (   1) C   4 - C   5    68.2   95.0    68.2   98.5   3.2    111.8  271.5   3.3
    13. BD (   1) C   4 - H  16   175.8  146.1   175.0  164.1   1.7      --     --    --
    14. BD (   1) C   5 - C   6   105.6   35.6   105.4   38.8   3.1     74.2  212.3   3.2
    15. BD (   1) C   5 - H  17     3.8  227.8     4.5  208.4   1.5      --     --    --
    17. BD (   1) C   6 - C   7    74.9  334.4    74.1  336.9   2.5    105.2  150.4   3.8
    18. BD (   1) C   6 - H  19   172.7   86.1   171.0   95.1   2.2      --     --    --
    19. BD (   1) C   6 - H  20    66.1   94.1    67.2   94.9   1.4      --     --    --
    20. BD (   1) C   7 - O   8   109.3   34.7   107.3   35.7   2.2     68.9  214.3   1.8
    21. BD (   1) C   7 - H  21     4.3  292.9     5.0  350.0   4.5      --     --    --
    22. BD (   1) O   8 - H  22    67.7   94.7    70.6   89.6   5.5      --     --    --
    31. LP (   1) O   8             --     --    129.4  341.9   --       --     --    --
    32. LP (   2) O   8             --     --     38.9  333.2   --       --     --    --


 Second Order Perturbation Theory Analysis of Fock Matrix in NBO Basis

     Threshold for printing:   0.50 kcal/mol
                                                                              E(2)  E(j)-E(i) F(i,j)
         Donor NBO (i)                     Acceptor NBO (j)                 kcal/mol   a.u.    a.u. 
 ===================================================================================================

 within unit  1
   1. BD (   1) C   1 - C   2        / 52. RY*(   2) C   3                    1.22    1.46    0.038
   1. BD (   1) C   1 - C   2        /162. BD*(   1) C   1 - H   9            0.63    1.05    0.023
   1. BD (   1) C   1 - C   2        /163. BD*(   1) C   1 - H  10            0.58    1.04    0.022
   1. BD (   1) C   1 - C   2        /165. BD*(   1) C   2 - C   3            1.45    0.98    0.034
   1. BD (   1) C   1 - C   2        /166. BD*(   1) C   2 - C   7            1.39    0.98    0.033
   1. BD (   1) C   1 - C   2        /167. BD*(   1) C   2 - H  12            0.78    1.04    0.025
   1. BD (   1) C   1 - C   2        /168. BD*(   1) C   3 - C   4            2.37    0.99    0.043
   1. BD (   1) C   1 - C   2        /177. BD*(   1) C   6 - C   7            2.40    0.98    0.044
   2. BD (   1) C   1 - H   9        /161. BD*(   1) C   1 - C   2            0.50    0.88    0.019
   2. BD (   1) C   1 - H   9        /165. BD*(   1) C   2 - C   3            3.53    0.87    0.050
   3. BD (   1) C   1 - H  10        /166. BD*(   1) C   2 - C   7            3.52    0.87    0.050
   4. BD (   1) C   1 - H  11        / 43. RY*(   2) C   2                    0.58    1.30    0.025
   4. BD (   1) C   1 - H  11        /167. BD*(   1) C   2 - H  12            3.16    0.93    0.049
   5. BD (   1) C   2 - C   3        / 33. RY*(   1) C   1                    0.52    1.35    0.024
   5. BD (   1) C   2 - C   3        / 34. RY*(   2) C   1                    0.81    1.39    0.030
   5. BD (   1) C   2 - C   3        / 60. RY*(   1) C   4                    1.11    1.60    0.038
   5. BD (   1) C   2 - C   3        / 88. RY*(   2) C   7                    0.68    1.68    0.030
   5. BD (   1) C   2 - C   3        /161. BD*(   1) C   1 - C   2            1.25    0.99    0.031
   5. BD (   1) C   2 - C   3        /162. BD*(   1) C   1 - H   9            1.64    1.05    0.037
   5. BD (   1) C   2 - C   3        /166. BD*(   1) C   2 - C   7            1.14    0.98    0.030
   5. BD (   1) C   2 - C   3        /167. BD*(   1) C   2 - H  12            0.71    1.03    0.024
   5. BD (   1) C   2 - C   3        /168. BD*(   1) C   3 - C   4            1.19    0.98    0.031
   5. BD (   1) C   2 - C   3        /169. BD*(   1) C   3 - H  13            0.72    1.03    0.024
   5. BD (   1) C   2 - C   3        /170. BD*(   1) C   3 - H  14            0.54    1.02    0.021
   5. BD (   1) C   2 - C   3        /172. BD*(   1) C   4 - H  15            1.76    1.03    0.038
   5. BD (   1) C   2 - C   3        /180. BD*(   1) C   7 - O   8            2.72    0.89    0.044
   6. BD (   1) C   2 - C   7        / 33. RY*(   1) C   1                    1.27    1.35    0.037
   6. BD (   1) C   2 - C   7        / 51. RY*(   1) C   3                    1.32    1.59    0.041
   6. BD (   1) C   2 - C   7        / 78. RY*(   1) C   6                    1.51    1.56    0.044
   6. BD (   1) C   2 - C   7        / 97. RY*(   2) O   8                    0.94    2.01    0.039
   6. BD (   1) C   2 - C   7        /161. BD*(   1) C   1 - C   2            1.30    1.00    0.032
   6. BD (   1) C   2 - C   7        /163. BD*(   1) C   1 - H  10            1.63    1.04    0.037
   6. BD (   1) C   2 - C   7        /165. BD*(   1) C   2 - C   3            1.30    0.99    0.032
   6. BD (   1) C   2 - C   7        /167. BD*(   1) C   2 - H  12            0.66    1.04    0.023
   6. BD (   1) C   2 - C   7        /169. BD*(   1) C   3 - H  13            1.86    1.04    0.040
   6. BD (   1) C   2 - C   7        /177. BD*(   1) C   6 - C   7            1.48    0.99    0.034
   6. BD (   1) C   2 - C   7        /179. BD*(   1) C   6 - H  20            1.83    1.03    0.039
   6. BD (   1) C   2 - C   7        /181. BD*(   1) C   7 - H  21            0.64    1.02    0.023
   6. BD (   1) C   2 - C   7        /182. BD*(   1) O   8 - H  22            1.98    1.02    0.040
   7. BD (   1) C   2 - H  12        / 34. RY*(   2) C   1                    0.51    1.28    0.023
   7. BD (   1) C   2 - H  12        /164. BD*(   1) C   1 - H  11            3.22    0.90    0.048
   7. BD (   1) C   2 - H  12        /170. BD*(   1) C   3 - H  14            3.30    0.90    0.049
   7. BD (   1) C   2 - H  12        /180. BD*(   1) C   7 - O   8            0.64    0.77    0.020
   7. BD (   1) C   2 - H  12        /181. BD*(   1) C   7 - H  21            3.40    0.90    0.049
   8. BD (   1) C   3 - C   4        / 42. RY*(   1) C   2                    1.11    1.66    0.038
   8. BD (   1) C   3 - C   4        / 69. RY*(   1) C   5                    1.06    1.59    0.037
   8. BD (   1) C   3 - C   4        /161. BD*(   1) C   1 - C   2            2.26    1.00    0.042
   8. BD (   1) C   3 - C   4        /165. BD*(   1) C   2 - C   3            1.28    0.99    0.032
   8. BD (   1) C   3 - C   4        /169. BD*(   1) C   3 - H  13            0.76    1.04    0.025
   8. BD (   1) C   3 - C   4        /170. BD*(   1) C   3 - H  14            0.55    1.02    0.021
   8. BD (   1) C   3 - C   4        /171. BD*(   1) C   4 - C   5            1.10    0.98    0.029
   8. BD (   1) C   3 - C   4        /172. BD*(   1) C   4 - H  15            0.73    1.04    0.025
   8. BD (   1) C   3 - C   4        /173. BD*(   1) C   4 - H  16            0.54    1.03    0.021
   8. BD (   1) C   3 - C   4        /176. BD*(   1) C   5 - H  18            2.05    1.04    0.041
   9. BD (   1) C   3 - H  13        / 61. RY*(   2) C   4                    0.57    1.61    0.027
   9. BD (   1) C   3 - H  13        /165. BD*(   1) C   2 - C   3            0.54    0.88    0.019
   9. BD (   1) C   3 - H  13        /166. BD*(   1) C   2 - C   7            3.44    0.87    0.049
   9. BD (   1) C   3 - H  13        /171. BD*(   1) C   4 - C   5            3.36    0.87    0.048
  10. BD (   1) C   3 - H  14        /167. BD*(   1) C   2 - H  12            3.25    0.93    0.049
  10. BD (   1) C   3 - H  14        /173. BD*(   1) C   4 - H  16            3.17    0.92    0.048
  11. BD (   1) C   4 - C   5        / 51. RY*(   1) C   3                    1.11    1.59    0.038
  11. BD (   1) C   4 - C   5        / 78. RY*(   1) C   6                    0.93    1.56    0.034
  11. BD (   1) C   4 - C   5        /168. BD*(   1) C   3 - C   4            1.12    0.99    0.030
  11. BD (   1) C   4 - C   5        /169. BD*(   1) C   3 - H  13            2.05    1.04    0.041
  11. BD (   1) C   4 - C   5        /172. BD*(   1) C   4 - H  15            0.71    1.04    0.024
  11. BD (   1) C   4 - C   5        /173. BD*(   1) C   4 - H  16            0.52    1.03    0.021
  11. BD (   1) C   4 - C   5        /174. BD*(   1) C   5 - C   6            1.11    0.99    0.030
  11. BD (   1) C   4 - C   5        /175. BD*(   1) C   5 - H  17            0.53    1.03    0.021
  11. BD (   1) C   4 - C   5        /176. BD*(   1) C   5 - H  18            0.76    1.04    0.025
  11. BD (   1) C   4 - C   5        /179. BD*(   1) C   6 - H  20            2.16    1.03    0.042
  12. BD (   1) C   4 - H  15        / 70. RY*(   2) C   5                    0.54    1.62    0.027
  12. BD (   1) C   4 - H  15        /165. BD*(   1) C   2 - C   3            3.48    0.88    0.049
  12. BD (   1) C   4 - H  15        /174. BD*(   1) C   5 - C   6            3.36    0.88    0.048
  13. BD (   1) C   4 - H  16        /170. BD*(   1) C   3 - H  14            3.28    0.91    0.049
  13. BD (   1) C   4 - H  16        /175. BD*(   1) C   5 - H  17            3.24    0.91    0.049
  14. BD (   1) C   5 - C   6        / 60. RY*(   1) C   4                    1.03    1.61    0.036
  14. BD (   1) C   5 - C   6        / 88. RY*(   2) C   7                    1.05    1.69    0.038
  14. BD (   1) C   5 - C   6        /171. BD*(   1) C   4 - C   5            1.08    0.99    0.029
  14. BD (   1) C   5 - C   6        /172. BD*(   1) C   4 - H  15            2.02    1.05    0.041
  14. BD (   1) C   5 - C   6        /175. BD*(   1) C   5 - H  17            0.51    1.03    0.020
  14. BD (   1) C   5 - C   6        /176. BD*(   1) C   5 - H  18            0.69    1.04    0.024
  14. BD (   1) C   5 - C   6        /177. BD*(   1) C   6 - C   7            1.02    0.99    0.028
  14. BD (   1) C   5 - C   6        /178. BD*(   1) C   6 - H  19            0.58    1.03    0.022
  14. BD (   1) C   5 - C   6        /179. BD*(   1) C   6 - H  20            0.78    1.03    0.025
  14. BD (   1) C   5 - C   6        /180. BD*(   1) C   7 - O   8            2.99    0.90    0.046
  15. BD (   1) C   5 - H  17        /173. BD*(   1) C   4 - H  16            3.20    0.92    0.049
  15. BD (   1) C   5 - H  17        /178. BD*(   1) C   6 - H  19            3.32    0.92    0.049
  16. BD (   1) C   5 - H  18        / 61. RY*(   2) C   4                    0.55    1.61    0.027
  16. BD (   1) C   5 - H  18        /168. BD*(   1) C   3 - C   4            3.28    0.88    0.048
  16. BD (   1) C   5 - H  18        /177. BD*(   1) C   6 - C   7            3.43    0.88    0.049
  17. BD (   1) C   6 - C   7        / 42. RY*(   1) C   2                    0.92    1.67    0.035
  17. BD (   1) C   6 - C   7        / 69. RY*(   1) C   5                    1.15    1.60    0.039
  17. BD (   1) C   6 - C   7        / 96. RY*(   1) O   8                    0.90    1.75    0.036
  17. BD (   1) C   6 - C   7        /161. BD*(   1) C   1 - C   2            2.37    1.01    0.044
  17. BD (   1) C   6 - C   7        /166. BD*(   1) C   2 - C   7            1.83    0.99    0.038
  17. BD (   1) C   6 - C   7        /174. BD*(   1) C   5 - C   6            1.36    1.00    0.033
  17. BD (   1) C   6 - C   7        /176. BD*(   1) C   5 - H  18            1.83    1.05    0.039
  17. BD (   1) C   6 - C   7        /178. BD*(   1) C   6 - H  19            0.59    1.04    0.022
  17. BD (   1) C   6 - C   7        /179. BD*(   1) C   6 - H  20            0.73    1.04    0.025
  17. BD (   1) C   6 - C   7        /181. BD*(   1) C   7 - H  21            0.53    1.03    0.021
  18. BD (   1) C   6 - H  19        / 87. RY*(   1) C   7                    0.69    1.24    0.026
  18. BD (   1) C   6 - H  19        /175. BD*(   1) C   5 - H  17            3.15    0.92    0.048
  18. BD (   1) C   6 - H  19        /180. BD*(   1) C   7 - O   8            0.65    0.79    0.020
  18. BD (   1) C   6 - H  19        /181. BD*(   1) C   7 - H  21            3.28    0.91    0.049
  19. BD (   1) C   6 - H  20        / 70. RY*(   2) C   5                    0.57    1.63    0.027
  19. BD (   1) C   6 - H  20        /166. BD*(   1) C   2 - C   7            3.44    0.88    0.049
  19. BD (   1) C   6 - H  20        /171. BD*(   1) C   4 - C   5            3.26    0.88    0.048
  20. BD (   1) C   7 - O   8        /157. RY*(   1) H  22                    0.58    1.51    0.026
  20. BD (   1) C   7 - O   8        /165. BD*(   1) C   2 - C   3            1.75    1.23    0.042
  20. BD (   1) C   7 - O   8        /174. BD*(   1) C   5 - C   6            1.49    1.23    0.038
  21. BD (   1) C   7 - H  21        / 79. RY*(   2) C   6                    0.60    1.18    0.024
  21. BD (   1) C   7 - H  21        / 96. RY*(   1) O   8                    0.58    1.64    0.028
  21. BD (   1) C   7 - H  21        /167. BD*(   1) C   2 - H  12            3.18    0.93    0.049
  21. BD (   1) C   7 - H  21        /178. BD*(   1) C   6 - H  19            3.15    0.92    0.048
  22. BD (   1) O   8 - H  22        / 43. RY*(   2) C   2                    0.52    1.52    0.025
  22. BD (   1) O   8 - H  22        / 87. RY*(   1) C   7                    0.64    1.46    0.027
  22. BD (   1) O   8 - H  22        /166. BD*(   1) C   2 - C   7            3.03    1.09    0.052
  23. CR (   1) C   1                /105. RY*(   1) H   9                    0.69   10.46    0.076
  23. CR (   1) C   1                /109. RY*(   1) H  10                    0.61   10.49    0.071
  23. CR (   1) C   1                /113. RY*(   1) H  11                    0.61   10.49    0.071
  24. CR (   1) C   2                / 35. RY*(   3) C   1                    0.80   10.88    0.083
  24. CR (   1) C   2                / 53. RY*(   3) C   3                    0.54   11.02    0.069
  24. CR (   1) C   2                /117. RY*(   1) H  12                    0.63   10.45    0.072
  25. CR (   1) C   3                / 43. RY*(   2) C   2                    1.11   10.88    0.098
  25. CR (   1) C   3                / 62. RY*(   3) C   4                    0.91   10.72    0.088
  25. CR (   1) C   3                /121. RY*(   1) H  13                    0.58   10.45    0.070
  25. CR (   1) C   3                /125. RY*(   1) H  14                    0.59   10.46    0.070
  26. CR (   1) C   4                / 71. RY*(   3) C   5                    0.86   10.74    0.086
  26. CR (   1) C   4                /129. RY*(   1) H  15                    0.58   10.44    0.069
  26. CR (   1) C   4                /133. RY*(   1) H  16                    0.59   10.46    0.070
  27. CR (   1) C   5                / 62. RY*(   3) C   4                    0.88   10.73    0.087
  27. CR (   1) C   5                / 79. RY*(   2) C   6                    0.91   10.76    0.088
  27. CR (   1) C   5                /137. RY*(   1) H  17                    0.59   10.46    0.070
  27. CR (   1) C   5                /141. RY*(   1) H  18                    0.58   10.44    0.069
  28. CR (   1) C   6                / 71. RY*(   3) C   5                    0.91   10.73    0.088
  28. CR (   1) C   6                / 87. RY*(   1) C   7                    0.67   10.83    0.076
  28. CR (   1) C   6                /145. RY*(   1) H  19                    0.63   10.45    0.073
  28. CR (   1) C   6                /149. RY*(   1) H  20                    0.57   10.44    0.069
  29. CR (   1) C   7                / 44. RY*(   3) C   2                    0.90   11.03    0.089
  29. CR (   1) C   7                / 81. RY*(   4) C   6                    0.65   11.08    0.076
  29. CR (   1) C   7                /153. RY*(   1) H  21                    0.53   10.50    0.067
  29. CR (   1) C   7                /166. BD*(   1) C   2 - C   7            0.56   10.51    0.069
  29. CR (   1) C   7                /180. BD*(   1) C   7 - O   8            1.01   10.42    0.092
  30. CR (   1) O   8                / 87. RY*(   1) C   7                    1.73   19.71    0.165
  30. CR (   1) O   8                / 91. RY*(   5) C   7                    0.61   20.18    0.099
  31. LP (   1) O   8                / 87. RY*(   1) C   7                    2.43    1.33    0.051
  31. LP (   1) O   8                /159. RY*(   3) H  22                    0.87    2.24    0.040
  31. LP (   1) O   8                /166. BD*(   1) C   2 - C   7            0.87    0.96    0.026
  31. LP (   1) O   8                /177. BD*(   1) C   6 - C   7            1.27    0.96    0.031
  31. LP (   1) O   8                /181. BD*(   1) C   7 - H  21            1.44    1.00    0.034
  32. LP (   2) O   8                / 89. RY*(   3) C   7                    0.59    1.63    0.028
  32. LP (   2) O   8                /158. RY*(   2) H  22                    2.11    1.95    0.058
  32. LP (   2) O   8                /174. BD*(   1) C   5 - C   6            0.83    0.69    0.022
  32. LP (   2) O   8                /177. BD*(   1) C   6 - C   7            5.98    0.69    0.058
  32. LP (   2) O   8                /181. BD*(   1) C   7 - H  21            6.87    0.73    0.063


 Natural Bond Orbitals (Summary):

                                                            Principal Delocalizations
           NBO                        Occupancy    Energy   (geminal,vicinal,remote)
 ====================================================================================
 Molecular unit  1  (C7H14O)
     1. BD (   1) C   1 - C   2          1.97909    -0.57792  177(v),168(v),165(g),166(g)
                                                    52(v),167(g),162(g),163(g)
     2. BD (   1) C   1 - H   9          1.98795    -0.46704  165(v)
     3. BD (   1) C   1 - H  10          1.98796    -0.47093  166(v)
     4. BD (   1) C   1 - H  11          1.98865    -0.46990  167(v),43(v)
     5. BD (   1) C   2 - C   3          1.97090    -0.57343  180(v),172(v),162(v),161(g)
                                                    168(g),166(g),60(v),34(v)
                                                    169(g),167(g),88(v),170(g)
                                                    33(v)
     6. BD (   1) C   2 - C   7          1.96472    -0.58051  182(v),169(v),179(v),163(v)
                                                    78(v),177(g),51(v),161(g)
                                                    165(g),33(v),97(v),167(g)
                                                    181(g)
     7. BD (   1) C   2 - H  12          1.96338    -0.45580  181(v),170(v),164(v),180(v)
                                                    34(v)
     8. BD (   1) C   3 - C   4          1.98094    -0.58019  161(v),176(v),165(g),42(v)
                                                    171(g),69(v),169(g),172(g)
                                                    170(g),173(g)
     9. BD (   1) C   3 - H  13          1.97882    -0.46909  166(v),171(v),61(v),165(g)
    10. BD (   1) C   3 - H  14          1.97788    -0.46784  167(v),173(v)
    11. BD (   1) C   4 - C   5          1.98049    -0.58039  179(v),169(v),168(g),51(v)
                                                    174(g),78(v),176(g),172(g)
                                                    175(g),173(g)
    12. BD (   1) C   4 - H  15          1.97893    -0.47145  165(v),174(v),70(v)
    13. BD (   1) C   4 - H  16          1.97770    -0.46926  170(v),175(v)
    14. BD (   1) C   5 - C   6          1.97832    -0.58433  180(v),172(v),171(g),88(v)
                                                    60(v),177(g),179(g),176(g)
                                                    178(g),175(g)
    15. BD (   1) C   5 - H  17          1.97792    -0.47229  178(v),173(v)
    16. BD (   1) C   5 - H  18          1.97931    -0.47405  177(v),168(v),61(v)
    17. BD (   1) C   6 - C   7          1.97885    -0.59078  161(v),166(g),176(v),174(g)
                                                    69(v),42(v),96(v),179(g)
                                                    178(g),181(g)
    18. BD (   1) C   6 - H  19          1.97649    -0.47107  181(v),175(v),87(v),180(v)
    19. BD (   1) C   6 - H  20          1.97810    -0.47681  166(v),171(v),70(v)
    20. BD (   1) C   7 - O   8          1.99195    -0.82190  165(v),174(v),157(v)
    21. BD (   1) C   7 - H  21          1.97560    -0.47729  167(v),178(v),79(v),96(v)
    22. BD (   1) O   8 - H  22          1.98822    -0.68680  166(v),87(v),43(r)
    23. CR (   1) C   1                  1.99922   -10.04646  105(v),113(v),109(v)
    24. CR (   1) C   2                  1.99895   -10.04887  35(v),117(v),53(v)
    25. CR (   1) C   3                  1.99909   -10.05169  43(v),62(v),125(v),121(v)
    26. CR (   1) C   4                  1.99911   -10.05582  71(v),133(v),129(v)
    27. CR (   1) C   5                  1.99911   -10.05912  79(v),62(v),137(v),141(v)
    28. CR (   1) C   6                  1.99907   -10.05369  71(v),87(v),145(v),149(v)
    29. CR (   1) C   7                  1.99886   -10.10882  180(g),44(v),81(v),166(g)
                                                    153(v)
    30. CR (   1) O   8                  1.99973   -18.93229  87(v),91(v)
    31. LP (   1) O   8                  1.97751    -0.55909  87(v),181(v),177(v),166(v)
                                                    159(v)
    32. LP (   2) O   8                  1.95640    -0.28545  181(v),177(v),158(v),174(r)
                                                    89(v)
    33. RY*(   1) C   1                  0.00442     0.77384   
    34. RY*(   2) C   1                  0.00317     0.82001   
    35. RY*(   3) C   1                  0.00075     0.82829   
    36. RY*(   4) C   1                  0.00019     0.87390   
    37. RY*(   5) C   1                  0.00005     2.20238   
    38. RY*(   6) C   1                  0.00002     2.09497   
    39. RY*(   7) C   1                  0.00001     2.24187   
    40. RY*(   8) C   1                  0.00001     2.24119   
    41. RY*(   9) C   1                  0.00001     2.15455   
    42. RY*(   1) C   2                  0.00549     1.08079   
    43. RY*(   2) C   2                  0.00429     0.83106   
    44. RY*(   3) C   2                  0.00187     0.91731   
    45. RY*(   4) C   2                  0.00078     0.94774   
    46. RY*(   5) C   2                  0.00053     2.17220   
    47. RY*(   6) C   2                  0.00039     2.05180   
    48. RY*(   7) C   2                  0.00018     2.04341   
    49. RY*(   8) C   2                  0.00013     2.18171   
    50. RY*(   9) C   2                  0.00010     2.21323   
    51. RY*(   1) C   3                  0.00552     1.01199   
    52. RY*(   2) C   3                  0.00320     0.88660   
    53. RY*(   3) C   3                  0.00107     0.96765   
    54. RY*(   4) C   3                  0.00058     1.04313   
    55. RY*(   5) C   3                  0.00027     1.97084   
    56. RY*(   6) C   3                  0.00013     1.92548   
    57. RY*(   7) C   3                  0.00007     2.11255   
    58. RY*(   8) C   3                  0.00002     2.28918   
    59. RY*(   9) C   3                  0.00002     2.15582   
    60. RY*(   1) C   4                  0.00514     1.02356   
    61. RY*(   2) C   4                  0.00156     1.13965   
    62. RY*(   3) C   4                  0.00122     0.66912   
    63. RY*(   4) C   4                  0.00037     1.10197   
    64. RY*(   5) C   4                  0.00028     1.90481   
    65. RY*(   6) C   4                  0.00014     2.23003   
    66. RY*(   7) C   4                  0.00006     1.90293   
    67. RY*(   8) C   4                  0.00001     2.19221   
    68. RY*(   9) C   4                  0.00001     2.07831   
    69. RY*(   1) C   5                  0.00512     1.01295   
    70. RY*(   2) C   5                  0.00153     1.15248   
    71. RY*(   3) C   5                  0.00120     0.68108   
    72. RY*(   4) C   5                  0.00040     1.00413   
    73. RY*(   5) C   5                  0.00027     1.96446   
    74. RY*(   6) C   5                  0.00014     2.23390   
    75. RY*(   7) C   5                  0.00007     1.92274   
    76. RY*(   8) C   5                  0.00002     2.20357   
    77. RY*(   9) C   5                  0.00001     2.02986   
    78. RY*(   1) C   6                  0.00586     0.97659   
    79. RY*(   2) C   6                  0.00289     0.70005   
    80. RY*(   3) C   6                  0.00113     1.08960   
    81. RY*(   4) C   6                  0.00073     0.97314   
    82. RY*(   5) C   6                  0.00030     2.03195   
    83. RY*(   6) C   6                  0.00013     2.21158   
    84. RY*(   7) C   6                  0.00013     1.86738   
    85. RY*(   8) C   6                  0.00002     2.24407   
    86. RY*(   9) C   6                  0.00002     2.17563   
    87. RY*(   1) C   7                  0.00621     0.77320   
    88. RY*(   2) C   7                  0.00502     1.10902   
    89. RY*(   3) C   7                  0.00232     1.34894   
    90. RY*(   4) C   7                  0.00145     1.73599   
    91. RY*(   5) C   7                  0.00093     1.24371   
    92. RY*(   6) C   7                  0.00068     2.19568   
    93. RY*(   7) C   7                  0.00038     1.82104   
    94. RY*(   8) C   7                  0.00022     2.00478   
    95. RY*(   9) C   7                  0.00014     1.94588   
    96. RY*(   1) O   8                  0.00201     1.16110   
    97. RY*(   2) O   8                  0.00155     1.43030   
    98. RY*(   3) O   8                  0.00023     1.64310   
    99. RY*(   4) O   8                  0.00005     1.37364   
   100. RY*(   5) O   8                  0.00002     2.79924   
   101. RY*(   6) O   8                  0.00001     2.77363   
   102. RY*(   7) O   8                  0.00001     2.96121   
   103. RY*(   8) O   8                  0.00000     2.97839   
   104. RY*(   9) O   8                  0.00001     2.76367   
   105. RY*(   1) H   9                  0.00239     0.41744   
   106. RY*(   2) H   9                  0.00020     1.82509   
   107. RY*(   3) H   9                  0.00014     1.77950   
   108. RY*(   4) H   9                  0.00005     2.36155   
   109. RY*(   1) H  10                  0.00147     0.44431   
   110. RY*(   2) H  10                  0.00021     1.82111   
   111. RY*(   3) H  10                  0.00013     1.79737   
   112. RY*(   4) H  10                  0.00004     2.28394   
   113. RY*(   1) H  11                  0.00187     0.44176   
   114. RY*(   2) H  11                  0.00023     1.82912   
   115. RY*(   3) H  11                  0.00013     1.81741   
   116. RY*(   4) H  11                  0.00004     2.28470   
   117. RY*(   1) H  12                  0.00484     0.40195   
   118. RY*(   2) H  12                  0.00013     1.88046   
   119. RY*(   3) H  12                  0.00011     1.96155   
   120. RY*(   4) H  12                  0.00004     2.37119   
   121. RY*(   1) H  13                  0.00225     0.39605   
   122. RY*(   2) H  13                  0.00018     1.87382   
   123. RY*(   3) H  13                  0.00012     1.85454   
   124. RY*(   4) H  13                  0.00004     2.33991   
   125. RY*(   1) H  14                  0.00315     0.41020   
   126. RY*(   2) H  14                  0.00019     1.91656   
   127. RY*(   3) H  14                  0.00012     1.82334   
   128. RY*(   4) H  14                  0.00004     2.33078   
   129. RY*(   1) H  15                  0.00214     0.38464   
   130. RY*(   2) H  15                  0.00017     1.86640   
   131. RY*(   3) H  15                  0.00013     1.81254   
   132. RY*(   4) H  15                  0.00004     2.32999   
   133. RY*(   1) H  16                  0.00283     0.40183   
   134. RY*(   2) H  16                  0.00018     1.91648   
   135. RY*(   3) H  16                  0.00013     1.78224   
   136. RY*(   4) H  16                  0.00004     2.32169   
   137. RY*(   1) H  17                  0.00297     0.39814   
   138. RY*(   2) H  17                  0.00018     1.91034   
   139. RY*(   3) H  17                  0.00013     1.77922   
   140. RY*(   4) H  17                  0.00004     2.32261   
   141. RY*(   1) H  18                  0.00222     0.37881   
   142. RY*(   2) H  18                  0.00017     1.86833   
   143. RY*(   3) H  18                  0.00012     1.81277   
   144. RY*(   4) H  18                  0.00004     2.33174   
   145. RY*(   1) H  19                  0.00429     0.39406   
   146. RY*(   2) H  19                  0.00017     1.89877   
   147. RY*(   3) H  19                  0.00011     1.83297   
   148. RY*(   4) H  19                  0.00004     2.34094   
   149. RY*(   1) H  20                  0.00305     0.38301   
   150. RY*(   2) H  20                  0.00019     1.86846   
   151. RY*(   3) H  20                  0.00015     1.82326   
   152. RY*(   4) H  20                  0.00004     2.33205   
   153. RY*(   1) H  21                  0.00388     0.38806   
   154. RY*(   2) H  21                  0.00018     1.88920   
   155. RY*(   3) H  21                  0.00008     2.02693   
   156. RY*(   4) H  21                  0.00003     2.27181   
   157. RY*(   1) H  22                  0.00188     0.68315   
   158. RY*(   2) H  22                  0.00169     1.66324   
   159. RY*(   3) H  22                  0.00087     1.68097   
   160. RY*(   4) H  22                  0.00002     2.31399   
   161. BD*(   1) C   1 - C   2          0.01452     0.41486   
   162. BD*(   1) C   1 - H   9          0.00655     0.47469   
   163. BD*(   1) C   1 - H  10          0.00607     0.45757   
   164. BD*(   1) C   1 - H  11          0.00948     0.44850   
   165. BD*(   1) C   2 - C   3          0.02283     0.40624   
   166. BD*(   1) C   2 - C   7          0.03646     0.40215   
   167. BD*(   1) C   2 - H  12          0.02730     0.45767   
   168. BD*(   1) C   3 - C   4          0.01489     0.41085   
   169. BD*(   1) C   3 - H  13          0.01296     0.46060   
   170. BD*(   1) C   3 - H  14          0.01898     0.44342   
   171. BD*(   1) C   4 - C   5          0.01636     0.40415   
   172. BD*(   1) C   4 - H  15          0.01233     0.46138   
   173. BD*(   1) C   4 - H  16          0.01787     0.44787   
   174. BD*(   1) C   5 - C   6          0.01672     0.40560   
   175. BD*(   1) C   5 - H  17          0.01810     0.44473   
   176. BD*(   1) C   5 - H  18          0.01266     0.46061   
   177. BD*(   1) C   6 - C   7          0.03236     0.40506   
   178. BD*(   1) C   6 - H  19          0.01872     0.44697   
   179. BD*(   1) C   6 - H  20          0.01352     0.44617   
   180. BD*(   1) C   7 - O   8          0.02499     0.31476   
   181. BD*(   1) C   7 - H  21          0.04012     0.43961   
   182. BD*(   1) O   8 - H  22          0.00739     0.43662   
       -------------------------------
              Total Lewis   63.46923  ( 99.1707%)
        Valence non-Lewis    0.40119  (  0.6269%)
        Rydberg non-Lewis    0.12958  (  0.2025%)
       -------------------------------
            Total unit  1   64.00000  (100.0000%)
           Charge unit  1    0.00000
 Unable to Open any file for archive entry.
 1\1\GINC-COMPUTE-1-13\SP\RB3LYP\def2SVP\C7H14O1\ZAHRT2\08-Jan-2021\0\\
 # b3lyp/def2svp geom=NewRedundant pop=NBO\\17\\0,1\C,0,-2.2599635525,0
 .20092879,0.8527543134\C,0,-0.979416741,0.2423114379,0.0196153761\C,0,
 -0.022966359,1.3489315249,0.4896436919\C,0,1.2701065118,1.3991968983,-
 0.3282251623\C,0,1.9766101877,0.0404255285,-0.3257169623\C,0,1.0313350
 872,-1.0639076457,-0.8047447982\C,0,-0.2613152569,-1.1122779984,0.0148
 003709\O,0,-1.1628324364,-2.0785442985,-0.4997651551\H,0,-2.9309055807
 ,-0.5926987191,0.4967872783\H,0,-2.7945587319,1.1630227691,0.802918909
 3\H,0,-2.0290911444,0.000826705,1.9133079752\H,0,-1.2542027129,0.44694
 10863,-1.032475192\H,0,-0.5425474669,2.3207467025,0.4492310402\H,0,0.2
 246955451,1.177028472,1.5540654375\H,0,1.9405674989,2.1823620933,0.062
 6411896\H,0,1.0311576872,1.6813044831,-1.3695859403\H,0,2.3182246176,-
 0.1893651852,0.7001614052\H,0,2.8809696381,0.0691082256,-0.9552571573\
 H,0,0.7539071708,-0.8962314789,-1.8602598817\H,0,1.5312893539,-2.04835
 44531,-0.7600964129\H,0,0.0006708548,-1.3544976439,1.0689710791\H,0,-0
 .7217341705,-2.9372572936,-0.4887714042\\Version=ES64L-G16RevC.01\Stat
 e=1-A\HF=-350.156593\RMSD=5.222e-09\Dipole=0.5441168,-0.1435746,0.1070
 054\Quadrupole=-2.1810048,2.7497879,-0.5687831,-1.7132767,-0.3731697,-
 0.4081289\PG=C01 [X(C7H14O1)]\\@
 The archive entry for this job was punched.


 IT IS DOUBTED WHETHER A MAN EVER BRINGS HIS FACULTIES TO BEAR WITH THEIR FULL FORCE
 ON A SUBJECT UNTIL HE WRITES UPON IT.

                          -- CICERO
 File lengths (MBytes):  RWF=     21 Int=      0 D2E=      0 Chk=      3 Scr=      1
 Normal termination of Gaussian 16
