# Supplementary material for: Machine-Learning-Guided Discovery of Electrochemical Reactions
Source: J Am Chem Soc. 2022 Dec 2;144(49):22599–610. doi: 10.1021/jacs.2c08997 (PMC9756344; doi:10.1021/jacs.2c08997)
Supplement: Supplementary file 3 — ja2c08997_si_003.zip [file ja2c08997_si_003.zip › Oxidation Site Selectivity/Nlogs_notimes/18.log]

 Entering Gaussian System, Link 0=g16
 Input=18.com
 Output=18.log
 Initial command:
  
 Copyright (c) 1988-2019, Gaussian, Inc.  All Rights Reserved.
  
 This is part of the Gaussian(R) 16 program.  It is based on
 the Gaussian(R) 09 system (copyright 2009, Gaussian, Inc.),
 the Gaussian(R) 03 system (copyright 2003, Gaussian, Inc.),
 the Gaussian(R) 98 system (copyright 1998, Gaussian, Inc.),
 the Gaussian(R) 94 system (copyright 1995, Gaussian, Inc.),
 the Gaussian 92(TM) system (copyright 1992, Gaussian, Inc.),
 the Gaussian 90(TM) system (copyright 1990, Gaussian, Inc.),
 the Gaussian 88(TM) system (copyright 1988, Gaussian, Inc.),
 the Gaussian 86(TM) system (copyright 1986, Carnegie Mellon
 University), and the Gaussian 82(TM) system (copyright 1983,
 Carnegie Mellon University). Gaussian is a federally registered
 trademark of Gaussian, Inc.
  
 This software contains proprietary and confidential information,
 including trade secrets, belonging to Gaussian, Inc.
  
 This software is provided under written license and may be
 used, copied, transmitted, or stored only in accord with that
 written license.
  
 The following legend is applicable only to US Government
 contracts under FAR:
  
                    RESTRICTED RIGHTS LEGEND
  
 Use, reproduction and disclosure by the US Government is
 subject to restrictions as set forth in subparagraphs (a)
 and (c) of the Commercial Computer Software - Restricted
 Rights clause in FAR 52.227-19.
  
 Gaussian, Inc.
 340 Quinnipiac St., Bldg. 40, Wallingford CT 06492
  
  
 ---------------------------------------------------------------
 Warning -- This program may not be used in any manner that
 competes with the business of Gaussian, Inc. or will provide
 assistance to any competitor of Gaussian, Inc.  The licensee
 of this program is prohibited from giving any competitor of
 Gaussian, Inc. access to this program.  By using this program,
 the user acknowledges that Gaussian, Inc. is engaged in the
 business of creating and licensing software in the field of
 computational chemistry and represents and warrants to the
 licensee that it is not a competitor of Gaussian, Inc. and that
 it will not use this program in any manner prohibited above.
 ---------------------------------------------------------------
  

 Cite this work as:
 Gaussian 16, Revision C.01,
 M. J. Frisch, G. W. Trucks, H. B. Schlegel, G. E. Scuseria, 
 M. A. Robb, J. R. Cheeseman, G. Scalmani, V. Barone, 
 G. A. Petersson, H. Nakatsuji, X. Li, M. Caricato, A. V. Marenich, 
 J. Bloino, B. G. Janesko, R. Gomperts, B. Mennucci, H. P. Hratchian, 
 J. V. Ortiz, A. F. Izmaylov, J. L. Sonnenberg, D. Williams-Young, 
 F. Ding, F. Lipparini, F. Egidi, J. Goings, B. Peng, A. Petrone, 
 T. Henderson, D. Ranasinghe, V. G. Zakrzewski, J. Gao, N. Rega, 
 G. Zheng, W. Liang, M. Hada, M. Ehara, K. Toyota, R. Fukuda, 
 J. Hasegawa, M. Ishida, T. Nakajima, Y. Honda, O. Kitao, H. Nakai, 
 T. Vreven, K. Throssell, J. A. Montgomery, Jr., J. E. Peralta, 
 F. Ogliaro, M. J. Bearpark, J. J. Heyd, E. N. Brothers, K. N. Kudin, 
 V. N. Staroverov, T. A. Keith, R. Kobayashi, J. Normand, 
 K. Raghavachari, A. P. Rendell, J. C. Burant, S. S. Iyengar, 
 J. Tomasi, M. Cossi, J. M. Millam, M. Klene, C. Adamo, R. Cammi, 
 J. W. Ochterski, R. L. Martin, K. Morokuma, O. Farkas, 
 J. B. Foresman, and D. J. Fox, Gaussian, Inc., Wallingford CT, 2019.
 
 ******************************************
 Gaussian 16:  ES64L-G16RevC.01  3-Jul-2019
                 8-Jan-2021 
 ******************************************
 %nprocshared=16
 Will use up to   16 processors via shared memory.
 %mem=7GB
 -----------------------------------------
 # b3lyp/def2svp geom=NewRedundant pop=NBO
 -----------------------------------------
 1/29=4000,38=1,172=1/1;
 2/12=2,17=6,18=5,40=1/2;
 3/5=43,7=101,11=2,25=1,30=1,74=-5/1,2,3;
 4//1;
 5/5=2,38=5/2;
 6/7=2,8=2,9=2,10=2,28=1,40=1/1,7;
 99/5=1,9=1/99;
 --
 18
 --
 Symbolic Z-matrix:
 Charge =  0 Multiplicity = 1
 C                    -1.08972  -0.66964   0.26594 
 C                    -0.00662   0.40318   0.36379 
 C                     1.38091  -0.14312   0.0626 
 O                    -0.24068   1.4545   -0.56292 
 H                    -2.08534  -0.24772   0.48594 
 H                    -0.91084  -1.48815   0.98153 
 H                    -1.11512  -1.09193  -0.75153 
 H                    -0.00479   0.80531   1.39983 
 H                     2.12838   0.66191   0.12342 
 H                     1.40966  -0.55935  -0.95723 
 H                     1.65664  -0.93578   0.77488 
 H                    -1.12249   1.81079  -0.39564 
 
                          Input orientation:                          
 ---------------------------------------------------------------------
 Center     Atomic      Atomic             Coordinates (Angstroms)
 Number     Number       Type             X           Y           Z
 ---------------------------------------------------------------------
      1          6           0       -1.089718   -0.669639    0.265943
      2          6           0       -0.006616    0.403185    0.363786
      3          6           0        1.380911   -0.143124    0.062598
      4          8           0       -0.240676    1.454500   -0.562922
      5          1           0       -2.085338   -0.247721    0.485940
      6          1           0       -0.910843   -1.488148    0.981528
      7          1           0       -1.115123   -1.091935   -0.751533
      8          1           0       -0.004786    0.805313    1.399826
      9          1           0        2.128379    0.661914    0.123424
     10          1           0        1.409659   -0.559354   -0.957232
     11          1           0        1.656641   -0.935781    0.774882
     12          1           0       -1.122490    1.810790   -0.395642
 ---------------------------------------------------------------------
                    Distance matrix (angstroms):
                    1          2          3          4          5
     1  C    0.000000
     2  C    1.527624   0.000000
     3  C    2.534279   1.521314   0.000000
     4  O    2.433075   1.420857   2.360767   0.000000
     5  H    1.103483   2.181671   3.493571   2.720376   0.000000
     6  H    1.101824   2.185492   2.811700   3.390226   1.778681
     7  H    1.101924   2.169817   2.791636   2.698993   1.784756
     8  H    2.153659   1.111346   2.146594   2.080737   2.504549
     9  H    3.485612   2.164005   1.100226   2.590692   4.325999
    10  H    2.784816   2.162730   1.101874   2.633380   3.794056
    11  H    2.805768   2.174455   1.100764   3.332113   3.815668
    12  H    2.567351   1.950194   3.208548   0.965672   2.437566
                    6          7          8          9         10
     6  H    0.000000
     7  H    1.789474   0.000000
     8  H    2.501175   3.075832   0.000000
     9  H    3.820470   3.789702   2.490012   0.000000
    10  H    3.163255   2.588528   3.068989   1.782098   0.000000
    11  H    2.634348   3.168123   2.486424   1.788733   1.789670
    12  H    3.581115   2.924469   2.341783   3.486760   3.513508
                   11         12
    11  H    0.000000
    12  H    4.078890   0.000000
 Stoichiometry    C3H8O
 Framework group  C1[X(C3H8O)]
 Deg. of freedom    30
 Full point group                 C1      NOp   1
 Largest Abelian subgroup         C1      NOp   1
 Largest concise Abelian subgroup C1      NOp   1
                         Standard orientation:                         
 ---------------------------------------------------------------------
 Center     Atomic      Atomic             Coordinates (Angstroms)
 Number     Number       Type             X           Y           Z
 ---------------------------------------------------------------------
      1          6           0       -1.191279   -0.786712   -0.102091
      2          6           0        0.002651    0.046031    0.361270
      3          6           0        1.331233   -0.543168   -0.088297
      4          8           0       -0.056910    1.364850   -0.164090
      5          1           0       -2.141325   -0.337229    0.234138
      6          1           0       -1.147915   -1.811112    0.301321
      7          1           0       -1.210826   -0.843079   -1.202399
      8          1           0       -0.004535    0.080430    1.472060
      9          1           0        2.163087    0.094217    0.246749
     10          1           0        1.366225   -0.600011   -1.188148
     11          1           0        1.473842   -1.554685    0.321797
     12          1           0       -0.898902    1.755765    0.101912
 ---------------------------------------------------------------------
 Rotational constants (GHZ):           8.6845179           8.0168979           4.7646367
 Standard basis: def2SVP (5D, 7F)
 There are   100 symmetry adapted cartesian basis functions of A   symmetry.
 There are    96 symmetry adapted basis functions of A   symmetry.
    96 basis functions,   156 primitive gaussians,   100 cartesian basis functions
    17 alpha electrons       17 beta electrons
       nuclear repulsion energy       134.5648125876 Hartrees.
 NAtoms=   12 NActive=   12 NUniq=   12 SFac= 1.00D+00 NAtFMM=   60 NAOKFM=F Big=F
 Integral buffers will be    131072 words long.
 Raffenetti 2 integral format.
 Two-electron integral symmetry is turned on.
 One-electron integrals computed using PRISM.
   1 Symmetry operations used in ECPInt.
 ECPInt:  NShTT=    1176 NPrTT=    3992 LenC2=    1177 LenP2D=    3563.
 LDataN:  DoStor=T MaxTD1= 4 Len=   56
 NBasis=    96 RedAO= T EigKep=  2.45D-03  NBF=    96
 NBsUse=    96 1.00D-06 EigRej= -1.00D+00 NBFU=    96
 ExpMin= 1.22D-01 ExpMax= 2.27D+03 ExpMxC= 3.41D+02 IAcc=3 IRadAn=         5 AccDes= 0.00D+00
 Harris functional with IExCor=  402 and IRadAn=       5 diagonalized for initial guess.
 HarFok:  IExCor=  402 AccDes= 0.00D+00 IRadAn=         5 IDoV= 1 UseB2=F ITyADJ=14
 ICtDFT=  3500011 ScaDFX=  1.000000  1.000000  1.000000  1.000000
 FoFCou: FMM=F IPFlag=           0 FMFlag=      100000 FMFlg1=           0
         NFxFlg=           0 DoJE=T BraDBF=F KetDBF=T FulRan=T
         wScrn=  0.000000 ICntrl=       500 IOpCl=  0 I1Cent=   200000004 NGrid=           0
         NMat0=    1 NMatS0=      1 NMatT0=    0 NMatD0=    1 NMtDS0=    0 NMtDT0=    0
 Petite list used in FoFCou.
 Keep R1 ints in memory in canonical form, NReq=25669868.
 Requested convergence on RMS density matrix=1.00D-08 within 128 cycles.
 Requested convergence on MAX density matrix=1.00D-06.
 Requested convergence on             energy=1.00D-06.
 No special actions if energy rises.
 Integral accuracy reduced to 1.0D-05 until final iterations.
 Initial convergence to 1.0D-05 achieved.  Increase integral accuracy.
 SCF Done:  E(RB3LYP) =  -194.214658613     A.U. after   12 cycles
            NFock= 12  Conv=0.62D-08     -V/T= 2.0108

 **********************************************************************

            Population analysis using the SCF Density.

 **********************************************************************

 Orbital symmetries:
       Occupied  (A) (A) (A) (A) (A) (A) (A) (A) (A) (A) (A) (A)
                 (A) (A) (A) (A) (A)
       Virtual   (A) (A) (A) (A) (A) (A) (A) (A) (A) (A) (A) (A)
                 (A) (A) (A) (A) (A) (A) (A) (A) (A) (A) (A) (A)
                 (A) (A) (A) (A) (A) (A) (A) (A) (A) (A) (A) (A)
                 (A) (A) (A) (A) (A) (A) (A) (A) (A) (A) (A) (A)
                 (A) (A) (A) (A) (A) (A) (A) (A) (A) (A) (A) (A)
                 (A) (A) (A) (A) (A) (A) (A) (A) (A) (A) (A) (A)
                 (A) (A) (A) (A) (A) (A) (A)
 The electronic state is 1-A.
 Alpha  occ. eigenvalues --  -19.12119 -10.23227 -10.18066 -10.17438  -1.00143
 Alpha  occ. eigenvalues --   -0.76105  -0.68192  -0.57813  -0.50971  -0.45162
 Alpha  occ. eigenvalues --   -0.43233  -0.38897  -0.38008  -0.36527  -0.35432
 Alpha  occ. eigenvalues --   -0.32023  -0.26598
 Alpha virt. eigenvalues --    0.04411   0.08786   0.10298   0.11347   0.11601
 Alpha virt. eigenvalues --    0.13859   0.15758   0.16587   0.21245   0.22927
 Alpha virt. eigenvalues --    0.25199   0.39429   0.42448   0.46883   0.47836
 Alpha virt. eigenvalues --    0.50635   0.57192   0.59225   0.61408   0.61734
 Alpha virt. eigenvalues --    0.63501   0.65049   0.67201   0.67495   0.68390
 Alpha virt. eigenvalues --    0.69370   0.70563   0.71727   0.72607   0.87918
 Alpha virt. eigenvalues --    0.95966   1.01163   1.06719   1.10483   1.19177
 Alpha virt. eigenvalues --    1.28374   1.31481   1.36986   1.42891   1.49742
 Alpha virt. eigenvalues --    1.52998   1.53659   1.57330   1.64178   1.71098
 Alpha virt. eigenvalues --    1.73777   1.76710   1.78395   1.79808   1.81586
 Alpha virt. eigenvalues --    1.83631   1.86642   1.88801   1.90120   1.95989
 Alpha virt. eigenvalues --    1.99532   2.10614   2.14113   2.18637   2.22681
 Alpha virt. eigenvalues --    2.26944   2.35868   2.39212   2.48006   2.49328
 Alpha virt. eigenvalues --    2.56417   2.57737   2.69220   2.79682   2.84969
 Alpha virt. eigenvalues --    2.88545   2.90128   2.95832   2.96934   3.02421
 Alpha virt. eigenvalues --    3.10045   3.16493   3.36950   3.77603
          Condensed to atoms (all electrons):
               1          2          3          4          5          6
     1  C    4.648300   0.433954  -0.048721  -0.049941   0.365136   0.344042
     2  C    0.433954   4.486478   0.402588   0.335118  -0.015567  -0.008705
     3  C   -0.048721   0.402588   4.634261  -0.070861   0.009962  -0.002925
     4  O   -0.049941   0.335118  -0.070861   7.789398  -0.002343   0.005265
     5  H    0.365136  -0.015567   0.009962  -0.002343   0.696119  -0.020320
     6  H    0.344042  -0.008705  -0.002925   0.005265  -0.020320   0.692764
     7  H    0.366840  -0.014704  -0.015405   0.004772  -0.028425  -0.018375
     8  H   -0.057367   0.364550  -0.042410  -0.031342  -0.009597  -0.000049
     9  H    0.010367  -0.007058   0.363030   0.004492  -0.000601  -0.000443
    10  H   -0.015444  -0.014861   0.369889   0.004025  -0.000137  -0.000113
    11  H   -0.002979  -0.010139   0.360404   0.004401  -0.000094   0.002382
    12  H   -0.003662  -0.029779   0.011052   0.314847   0.006732  -0.000171
               7          8          9         10         11         12
     1  C    0.366840  -0.057367   0.010367  -0.015444  -0.002979  -0.003662
     2  C   -0.014704   0.364550  -0.007058  -0.014861  -0.010139  -0.029779
     3  C   -0.015405  -0.042410   0.363030   0.369889   0.360404   0.011052
     4  O    0.004772  -0.031342   0.004492   0.004025   0.004401   0.314847
     5  H   -0.028425  -0.009597  -0.000601  -0.000137  -0.000094   0.006732
     6  H   -0.018375  -0.000049  -0.000443  -0.000113   0.002382  -0.000171
     7  H    0.672647   0.011251  -0.000223   0.009495  -0.000323  -0.001471
     8  H    0.011251   0.790552  -0.010810   0.010956  -0.002949  -0.005521
     9  H   -0.000223  -0.010810   0.669395  -0.025173  -0.020357  -0.000287
    10  H    0.009495   0.010956  -0.025173   0.672737  -0.021485  -0.000265
    11  H   -0.000323  -0.002949  -0.020357  -0.021485   0.687028  -0.000726
    12  H   -0.001471  -0.005521  -0.000287  -0.000265  -0.000726   0.553480
 Mulliken charges:
               1
     1  C    0.009475
     2  C    0.078125
     3  C    0.029138
     4  O   -0.307831
     5  H   -0.000865
     6  H    0.006648
     7  H    0.013921
     8  H   -0.017263
     9  H    0.017668
    10  H    0.010377
    11  H    0.004837
    12  H    0.155771
 Sum of Mulliken charges =  -0.00000
 Mulliken charges with hydrogens summed into heavy atoms:
               1
     1  C    0.029178
     2  C    0.060862
     3  C    0.062019
     4  O   -0.152059
 Electronic spatial extent (au):  <R**2>=            319.0230
 Charge=             -0.0000 electrons
 Dipole moment (field-independent basis, Debye):
    X=             -1.1390    Y=             -0.5899    Z=              0.7962  Tot=              1.5097
 Quadrupole moment (field-independent basis, Debye-Ang):
   XX=            -25.3871   YY=            -26.7715   ZZ=            -26.7841
   XY=             -2.5987   XZ=             -0.2402   YZ=              1.0299
 Traceless Quadrupole moment (field-independent basis, Debye-Ang):
   XX=              0.9271   YY=             -0.4573   ZZ=             -0.4698
   XY=             -2.5987   XZ=             -0.2402   YZ=              1.0299
 Octapole moment (field-independent basis, Debye-Ang**2):
  XXX=             -1.6502  YYY=              7.6875  ZZZ=             -1.0433  XYY=             -5.1146
  XXY=              5.8742  XXZ=              0.5202  XZZ=             -0.1718  YZZ=              1.7730
  YYZ=              2.0032  XYZ=             -0.3923
 Hexadecapole moment (field-independent basis, Debye-Ang**3):
 XXXX=           -203.9133 YYYY=           -149.0734 ZZZZ=            -55.5240 XXXY=             -3.8954
 XXXZ=             -0.2354 YYYX=            -11.7651 YYYZ=             -0.4691 ZZZX=             -0.1369
 ZZZY=              0.4176 XXYY=            -56.6049 XXZZ=            -43.8477 YYZZ=            -36.4596
 XXYZ=              0.0942 YYXZ=             -0.5016 ZZXY=             -0.6766
 N-N= 1.345648125876D+02 E-N=-7.211164221491D+02  KE= 1.921434108364D+02
 ******************************Gaussian NBO Version 3.1******************************
             N A T U R A L   A T O M I C   O R B I T A L   A N D
          N A T U R A L   B O N D   O R B I T A L   A N A L Y S I S
 ******************************Gaussian NBO Version 3.1******************************
       /RESON  / : Allow strongly delocalized NBO set

 Analyzing the SCF density

 Job title: 18                                                              

 Storage needed:     28188 in NPA,     37310 in NBO ( 939523256 available)
 GSVD:  LWork=        4992 too small for GESVD, short by        3060 words or        3060 for optimal perf.


 NATURAL POPULATIONS:  Natural atomic orbital occupancies 
                                                          
   NAO  Atom  No  lang   Type(AO)    Occupancy      Energy
 ----------------------------------------------------------
     1    C    1  S      Cor( 1S)     1.99920     -10.06273
     2    C    1  S      Val( 2S)     1.10004      -0.23814
     3    C    1  S      Ryd( 3S)     0.00071       0.82815
     4    C    1  px     Val( 2p)     1.14592      -0.07576
     5    C    1  px     Ryd( 3p)     0.00232       0.57075
     6    C    1  py     Val( 2p)     1.18663      -0.07747
     7    C    1  py     Ryd( 3p)     0.00243       0.56515
     8    C    1  pz     Val( 2p)     1.21419      -0.07597
     9    C    1  pz     Ryd( 3p)     0.00109       0.58508
    10    C    1  dxy    Ryd( 3d)     0.00048       2.26020
    11    C    1  dxz    Ryd( 3d)     0.00032       2.14884
    12    C    1  dyz    Ryd( 3d)     0.00034       2.19313
    13    C    1  dx2y2  Ryd( 3d)     0.00058       2.29735
    14    C    1  dz2    Ryd( 3d)     0.00077       2.43731

    15    C    2  S      Cor( 1S)     1.99901     -10.12116
    16    C    2  S      Val( 2S)     0.92520      -0.18895
    17    C    2  S      Ryd( 3S)     0.00218       0.78859
    18    C    2  px     Val( 2p)     1.04161      -0.07661
    19    C    2  px     Ryd( 3p)     0.00302       0.58854
    20    C    2  py     Val( 2p)     0.76270      -0.05310
    21    C    2  py     Ryd( 3p)     0.00428       0.58966
    22    C    2  pz     Val( 2p)     1.11577      -0.06665
    23    C    2  pz     Ryd( 3p)     0.00250       0.71074
    24    C    2  dxy    Ryd( 3d)     0.00168       2.18777
    25    C    2  dxz    Ryd( 3d)     0.00064       2.07595
    26    C    2  dyz    Ryd( 3d)     0.00160       2.09597
    27    C    2  dx2y2  Ryd( 3d)     0.00192       2.18855
    28    C    2  dz2    Ryd( 3d)     0.00167       2.42580

    29    C    3  S      Cor( 1S)     1.99920     -10.05605
    30    C    3  S      Val( 2S)     1.09514      -0.22948
    31    C    3  S      Ryd( 3S)     0.00103       0.84569
    32    C    3  px     Val( 2p)     1.12531      -0.06912
    33    C    3  px     Ryd( 3p)     0.00216       0.55187
    34    C    3  py     Val( 2p)     1.19990      -0.06695
    35    C    3  py     Ryd( 3p)     0.00288       0.61087
    36    C    3  pz     Val( 2p)     1.21205      -0.06859
    37    C    3  pz     Ryd( 3p)     0.00147       0.58829
    38    C    3  dxy    Ryd( 3d)     0.00052       2.30199
    39    C    3  dxz    Ryd( 3d)     0.00033       2.14795
    40    C    3  dyz    Ryd( 3d)     0.00031       2.21577
    41    C    3  dx2y2  Ryd( 3d)     0.00055       2.27362
    42    C    3  dz2    Ryd( 3d)     0.00076       2.44367

    43    O    4  S      Cor( 1S)     1.99974     -18.93218
    44    O    4  S      Val( 2S)     1.67168      -0.84352
    45    O    4  S      Ryd( 3S)     0.00156       1.36477
    46    O    4  px     Val( 2p)     1.66148      -0.26994
    47    O    4  px     Ryd( 3p)     0.00218       1.20174
    48    O    4  py     Val( 2p)     1.53573      -0.27808
    49    O    4  py     Ryd( 3p)     0.00205       1.12470
    50    O    4  pz     Val( 2p)     1.87276      -0.28439
    51    O    4  pz     Ryd( 3p)     0.00161       1.09039
    52    O    4  dxy    Ryd( 3d)     0.00082       3.01751
    53    O    4  dxz    Ryd( 3d)     0.00085       2.92558
    54    O    4  dyz    Ryd( 3d)     0.00068       2.91259
    55    O    4  dx2y2  Ryd( 3d)     0.00095       3.13402
    56    O    4  dz2    Ryd( 3d)     0.00084       2.89815

    57    H    5  S      Val( 1S)     0.78997       0.05930
    58    H    5  S      Ryd( 2S)     0.00208       0.35339
    59    H    5  px     Ryd( 2p)     0.00057       2.21140
    60    H    5  py     Ryd( 2p)     0.00025       1.85683
    61    H    5  pz     Ryd( 2p)     0.00024       1.81818

    62    H    6  S      Val( 1S)     0.77989       0.06502
    63    H    6  S      Ryd( 2S)     0.00186       0.35806
    64    H    6  px     Ryd( 2p)     0.00016       1.76225
    65    H    6  py     Ryd( 2p)     0.00064       2.29133
    66    H    6  pz     Ryd( 2p)     0.00025       1.84207

    67    H    7  S      Val( 1S)     0.78172       0.07052
    68    H    7  S      Ryd( 2S)     0.00324       0.36378
    69    H    7  px     Ryd( 2p)     0.00014       1.77416
    70    H    7  py     Ryd( 2p)     0.00016       1.77813
    71    H    7  pz     Ryd( 2p)     0.00070       2.37377

    72    H    8  S      Val( 1S)     0.81788       0.06725
    73    H    8  S      Ryd( 2S)     0.00381       0.34796
    74    H    8  px     Ryd( 2p)     0.00020       1.80999
    75    H    8  py     Ryd( 2p)     0.00009       1.80357
    76    H    8  pz     Ryd( 2p)     0.00077       2.35393

    77    H    9  S      Val( 1S)     0.77411       0.08274
    78    H    9  S      Ryd( 2S)     0.00215       0.36053
    79    H    9  px     Ryd( 2p)     0.00044       2.12644
    80    H    9  py     Ryd( 2p)     0.00036       1.98367
    81    H    9  pz     Ryd( 2p)     0.00022       1.83387

    82    H   10  S      Val( 1S)     0.78321       0.07537
    83    H   10  S      Ryd( 2S)     0.00282       0.37144
    84    H   10  px     Ryd( 2p)     0.00014       1.77536
    85    H   10  py     Ryd( 2p)     0.00019       1.80719
    86    H   10  pz     Ryd( 2p)     0.00069       2.37966

    87    H   11  S      Val( 1S)     0.78454       0.06894
    88    H   11  S      Ryd( 2S)     0.00119       0.36464
    89    H   11  px     Ryd( 2p)     0.00016       1.77370
    90    H   11  py     Ryd( 2p)     0.00063       2.28740
    91    H   11  pz     Ryd( 2p)     0.00026       1.85146

    92    H   12  S      Val( 1S)     0.54458       0.10527
    93    H   12  S      Ryd( 2S)     0.00158       0.42046
    94    H   12  px     Ryd( 2p)     0.00195       2.26849
    95    H   12  py     Ryd( 2p)     0.00136       1.88552
    96    H   12  pz     Ryd( 2p)     0.00152       1.74802


 Summary of Natural Population Analysis:                  
                                                          
                                       Natural Population 
                Natural  -----------------------------------------------
    Atom  No    Charge         Core      Valence    Rydberg      Total
 -----------------------------------------------------------------------
      C    1   -0.65500      1.99920     4.64678    0.00902     6.65500
      C    2    0.13624      1.99901     3.84527    0.01948     5.86376
      C    3   -0.64159      1.99920     4.63239    0.01000     6.64159
      O    4   -0.75294      1.99974     6.74166    0.01155     8.75294
      H    5    0.20689      0.00000     0.78997    0.00314     0.79311
      H    6    0.21720      0.00000     0.77989    0.00291     0.78280
      H    7    0.21404      0.00000     0.78172    0.00424     0.78596
      H    8    0.17726      0.00000     0.81788    0.00487     0.82274
      H    9    0.22272      0.00000     0.77411    0.00317     0.77728
      H   10    0.21295      0.00000     0.78321    0.00384     0.78705
      H   11    0.21323      0.00000     0.78454    0.00223     0.78677
      H   12    0.44901      0.00000     0.54458    0.00641     0.55099
 =======================================================================
   * Total *   -0.00000      7.99714    25.92200    0.08086    34.00000

                                 Natural Population      
 --------------------------------------------------------
   Core                       7.99714 ( 99.9643% of   8)
   Valence                   25.92200 ( 99.7000% of  26)
   Natural Minimal Basis     33.91914 ( 99.7622% of  34)
   Natural Rydberg Basis      0.08086 (  0.2378% of  34)
 --------------------------------------------------------

    Atom  No          Natural Electron Configuration
 ----------------------------------------------------------------------------
      C    1      [core]2S( 1.10)2p( 3.55)3p( 0.01)
      C    2      [core]2S( 0.93)2p( 2.92)3p( 0.01)3d( 0.01)
      C    3      [core]2S( 1.10)2p( 3.54)3p( 0.01)
      O    4      [core]2S( 1.67)2p( 5.07)3p( 0.01)
      H    5            1S( 0.79)
      H    6            1S( 0.78)
      H    7            1S( 0.78)
      H    8            1S( 0.82)
      H    9            1S( 0.77)
      H   10            1S( 0.78)
      H   11            1S( 0.78)
      H   12            1S( 0.54)


 NATURAL BOND ORBITAL ANALYSIS:

                       Occupancies       Lewis Structure    Low   High
           Occ.    -------------------  -----------------   occ   occ
  Cycle   Thresh.   Lewis   Non-Lewis     CR  BD  3C  LP    (L)   (NL)   Dev
 =============================================================================
   1(1)    1.90    33.77463   0.22537      4  11   0   2     0      0    0.03
 -----------------------------------------------------------------------------

 Structure accepted: No low occupancy Lewis orbitals

 --------------------------------------------------------
   Core                      7.99715 ( 99.964% of   8)
   Valence Lewis            25.77748 ( 99.144% of  26)
  ==================       ============================
   Total Lewis              33.77463 ( 99.337% of  34)
  -----------------------------------------------------
   Valence non-Lewis         0.16992 (  0.500% of  34)
   Rydberg non-Lewis         0.05544 (  0.163% of  34)
  ==================       ============================
   Total non-Lewis           0.22537 (  0.663% of  34)
 --------------------------------------------------------


       (Occupancy)   Bond orbital/ Coefficients/ Hybrids
 ---------------------------------------------------------------------------------
     1. (1.98700) BD ( 1) C   1 - C   2  
                ( 50.64%)   0.7116* C   1 s( 30.11%)p 2.32( 69.84%)d 0.00(  0.04%)
                                            0.0005  0.5488  0.0035  0.6515 -0.0069
                                            0.4540  0.0107  0.2600  0.0053  0.0149
                                            0.0085  0.0063  0.0050 -0.0075
                ( 49.36%)   0.7026* C   2 s( 28.80%)p 2.47( 71.14%)d 0.00(  0.05%)
                                            0.0002  0.5367  0.0019 -0.6698 -0.0063
                                           -0.4381  0.0009 -0.2659  0.0103  0.0160
                                            0.0093  0.0078  0.0072 -0.0080
     2. (1.98702) BD ( 1) C   1 - H   5  
                ( 60.41%)   0.7773* C   1 s( 22.95%)p 3.36( 77.01%)d 0.00(  0.04%)
                                            0.0000 -0.4791 -0.0017  0.7569  0.0038
                                           -0.3571  0.0146 -0.2633  0.0070  0.0130
                                            0.0100 -0.0045 -0.0093  0.0073
                ( 39.59%)   0.6292* H   5 s( 99.92%)p 0.00(  0.08%)
                                           -0.9996  0.0011 -0.0250  0.0096  0.0078
     3. (1.98442) BD ( 1) C   1 - H   6  
                ( 60.89%)   0.7803* C   1 s( 23.50%)p 3.25( 76.45%)d 0.00(  0.04%)
                                            0.0000 -0.4848  0.0008 -0.0329  0.0140
                                            0.8142  0.0035 -0.3166  0.0051  0.0020
                                           -0.0004  0.0126  0.0147  0.0056
                ( 39.11%)   0.6254* H   6 s( 99.92%)p 0.00(  0.08%)
                                           -0.9996  0.0015  0.0001 -0.0267  0.0096
     4. (1.98811) BD ( 1) C   1 - H   7  
                ( 60.95%)   0.7807* C   1 s( 23.39%)p 3.27( 76.57%)d 0.00(  0.04%)
                                            0.0000 -0.4836  0.0027  0.0223  0.0143
                                            0.0523  0.0064  0.8731 -0.0014  0.0005
                                           -0.0005 -0.0016  0.0005 -0.0201
                ( 39.05%)   0.6249* H   7 s( 99.92%)p 0.00(  0.08%)
                                           -0.9996  0.0033 -0.0008 -0.0011 -0.0282
     5. (1.98096) BD ( 1) C   2 - C   3  
                ( 50.06%)   0.7075* C   2 s( 28.57%)p 2.50( 71.38%)d 0.00(  0.05%)
                                            0.0001  0.5345  0.0080  0.7389  0.0043
                                           -0.3208  0.0132 -0.2542  0.0091 -0.0121
                                           -0.0109  0.0054  0.0124 -0.0071
                ( 49.94%)   0.7067* C   3 s( 29.84%)p 2.35( 70.11%)d 0.00(  0.04%)
                                            0.0005  0.5462  0.0063 -0.7319  0.0021
                                            0.3183  0.0111  0.2530  0.0075 -0.0122
                                           -0.0093  0.0040  0.0113 -0.0079
     6. (1.99170) BD ( 1) C   2 - O   4  
                ( 31.98%)   0.5655* C   2 s( 19.90%)p 4.01( 79.81%)d 0.01(  0.29%)
                                           -0.0000  0.4451  0.0290 -0.0667  0.0090
                                            0.8344  0.0331 -0.3102 -0.0043 -0.0073
                                            0.0027 -0.0308 -0.0402 -0.0168
                ( 68.02%)   0.8247* O   4 s( 33.51%)p 1.98( 66.43%)d 0.00(  0.07%)
                                           -0.0001  0.5788  0.0021  0.0197  0.0053
                                           -0.7476  0.0014  0.3239 -0.0008  0.0064
                                           -0.0065 -0.0185 -0.0146 -0.0058
     7. (1.97577) BD ( 1) C   2 - H   8  
                ( 59.72%)   0.7728* C   2 s( 22.79%)p 3.38( 77.15%)d 0.00(  0.06%)
                                           -0.0002  0.4768 -0.0241 -0.0125  0.0040
                                            0.0711  0.0076  0.8752 -0.0141 -0.0005
                                           -0.0008  0.0020  0.0020  0.0235
                ( 40.28%)   0.6347* H   8 s( 99.91%)p 0.00(  0.09%)
                                            0.9995 -0.0081 -0.0008 -0.0012 -0.0293
     8. (1.98655) BD ( 1) C   3 - H   9  
                ( 61.19%)   0.7823* C   3 s( 23.48%)p 3.26( 76.48%)d 0.00(  0.04%)
                                           -0.0000  0.4846  0.0024  0.6689  0.0027
                                            0.4971 -0.0107  0.2647 -0.0086  0.0151
                                            0.0088  0.0063  0.0031 -0.0069
                ( 38.81%)   0.6230* H   9 s( 99.92%)p 0.00(  0.08%)
                                            0.9996 -0.0014 -0.0214 -0.0168 -0.0078
     9. (1.98762) BD ( 1) C   3 - H  10  
                ( 60.87%)   0.7802* C   3 s( 23.32%)p 3.29( 76.64%)d 0.00(  0.04%)
                                            0.0000 -0.4829  0.0033 -0.0353 -0.0172
                                            0.0533  0.0026  0.8729 -0.0024 -0.0001
                                            0.0001 -0.0020  0.0006 -0.0201
                ( 39.13%)   0.6255* H  10 s( 99.92%)p 0.00(  0.08%)
                                           -0.9996  0.0032  0.0018 -0.0005 -0.0281
    10. (1.98457) BD ( 1) C   3 - H  11  
                ( 60.58%)   0.7784* C   3 s( 23.33%)p 3.29( 76.63%)d 0.00(  0.04%)
                                            0.0000 -0.4830  0.0020 -0.1212 -0.0163
                                            0.8050  0.0015 -0.3214  0.0052  0.0027
                                           -0.0014  0.0127  0.0148  0.0056
                ( 39.42%)   0.6278* H  11 s( 99.92%)p 0.00(  0.08%)
                                           -0.9996  0.0002  0.0052 -0.0259  0.0099
    11. (1.98837) BD ( 1) O   4 - H  12  
                ( 72.77%)   0.8531* O   4 s( 19.64%)p 4.09( 80.28%)d 0.00(  0.08%)
                                            0.0002  0.4427  0.0204 -0.7622 -0.0229
                                            0.4162  0.0317  0.2169 -0.0015 -0.0080
                                           -0.0173  0.0041  0.0201 -0.0075
                ( 27.23%)   0.5218* H  12 s( 99.62%)p 0.00(  0.38%)
                                            0.9981 -0.0038  0.0516 -0.0302 -0.0137
    12. (1.99920) CR ( 1) C   1           s(100.00%)p 0.00(  0.00%)
                                            1.0000 -0.0002 -0.0000 -0.0003  0.0000
                                           -0.0002 -0.0000 -0.0001 -0.0000 -0.0000
                                           -0.0000 -0.0000 -0.0000  0.0000
    13. (1.99901) CR ( 1) C   2           s(100.00%)p 0.00(  0.00%)
                                            1.0000 -0.0000 -0.0000  0.0001  0.0000
                                            0.0002  0.0000  0.0002 -0.0000 -0.0000
                                           -0.0000 -0.0000 -0.0000  0.0000
    14. (1.99920) CR ( 1) C   3           s(100.00%)p 0.00(  0.00%)
                                            1.0000 -0.0003 -0.0000  0.0004 -0.0000
                                           -0.0002 -0.0000 -0.0001 -0.0000  0.0000
                                            0.0000 -0.0000 -0.0000  0.0000
    15. (1.99974) CR ( 1) O   4           s(100.00%)p 0.00(  0.00%)
                                            1.0000 -0.0001 -0.0000  0.0001  0.0000
                                           -0.0002 -0.0000 -0.0000  0.0000  0.0000
                                            0.0000 -0.0000 -0.0000  0.0000
    16. (1.97961) LP ( 1) O   4           s( 46.85%)p 1.13( 53.11%)d 0.00(  0.03%)
                                            0.0001  0.6844 -0.0100  0.4722 -0.0059
                                            0.3584 -0.0023 -0.4238  0.0045 -0.0126
                                            0.0107  0.0072 -0.0042 -0.0020
    17. (1.95578) LP ( 2) O   4           s(  0.01%)p99.99( 99.94%)d 4.88(  0.05%)
                                            0.0000  0.0078  0.0067  0.4400 -0.0072
                                            0.3715 -0.0083  0.8170 -0.0124 -0.0104
                                           -0.0080 -0.0031 -0.0034  0.0180
    18. (0.00335) RY*( 1) C   1           s(  6.97%)p12.74( 88.80%)d 0.61(  4.23%)
                                           -0.0000  0.0092  0.2639  0.0162  0.6939
                                           -0.0051 -0.6006 -0.0055 -0.2130 -0.0493
                                           -0.0733 -0.0722  0.1456 -0.0898
    19. (0.00175) RY*( 2) C   1           s(  8.29%)p 9.84( 81.55%)d 1.23( 10.17%)
                                            0.0000  0.0060  0.2878 -0.0046  0.1995
                                           -0.0019  0.6498 -0.0118 -0.5943  0.0342
                                           -0.1784 -0.1232  0.0620 -0.2228
    20. (0.00056) RY*( 3) C   1           s( 43.61%)p 1.12( 49.04%)d 0.17(  7.35%)
                                            0.0000  0.0072  0.6603 -0.0134  0.2506
                                           -0.0076  0.2908  0.0012  0.5855  0.0340
                                            0.1427  0.1517 -0.0846  0.1477
    21. (0.00019) RY*( 4) C   1           s( 19.21%)p 1.75( 33.57%)d 2.46( 47.22%)
                                            0.0000 -0.0106  0.4382  0.0077 -0.4467
                                           -0.0055 -0.1754  0.0072 -0.3243 -0.2601
                                            0.3016  0.2041  0.4568  0.2515
    22. (0.00016) RY*( 5) C   1           s( 16.86%)p 1.39( 23.43%)d 3.54( 59.71%)
                                           -0.0000 -0.0092  0.4105  0.0035 -0.3381
                                            0.0175 -0.2804  0.0002 -0.2027  0.1047
                                           -0.2135 -0.1508 -0.7193  0.0203
    23. (0.00001) RY*( 6) C   1           s(  1.27%)p 6.47(  8.24%)d71.11( 90.49%)
    24. (0.00000) RY*( 7) C   1           s(  0.85%)p 4.60(  3.91%)d99.99( 95.24%)
    25. (0.00001) RY*( 8) C   1           s(  0.68%)p 3.04(  2.06%)d99.99( 97.26%)
    26. (0.00001) RY*( 9) C   1           s(  2.30%)p 4.15(  9.53%)d38.35( 88.17%)
    27. (0.00526) RY*( 1) C   2           s(  3.04%)p29.50( 89.66%)d 2.40(  7.30%)
                                           -0.0000 -0.0210  0.1731 -0.0126  0.6079
                                           -0.0283  0.6738  0.0031 -0.2684 -0.2213
                                            0.0957 -0.0519  0.0768  0.0791
    28. (0.00269) RY*( 2) C   2           s( 19.00%)p 1.84( 35.00%)d 2.42( 46.00%)
                                            0.0000  0.0055  0.4359 -0.0016  0.4037
                                           -0.0001 -0.4295  0.0221 -0.0457 -0.1197
                                            0.0308  0.4412 -0.1704 -0.4701
    29. (0.00228) RY*( 3) C   2           s(  2.35%)p32.70( 76.77%)d 8.89( 20.88%)
                                            0.0000 -0.0087  0.1530 -0.0036  0.1429
                                           -0.0067  0.1081  0.0285  0.8572 -0.1282
                                            0.0939 -0.3481  0.0847 -0.2349
    30. (0.00146) RY*( 4) C   2           s( 11.83%)p 2.59( 30.59%)d 4.87( 57.58%)
                                            0.0000 -0.0147  0.3437  0.0081 -0.2960
                                           -0.0177  0.4657  0.0267 -0.0160  0.5919
                                           -0.1899  0.0747 -0.2014 -0.3785
    31. (0.00111) RY*( 5) C   2           s( 11.38%)p 3.37( 38.29%)d 4.42( 50.33%)
                                            0.0000 -0.0029  0.3373 -0.0104 -0.5836
                                            0.0019  0.1800  0.0128 -0.0982 -0.6156
                                            0.1088  0.1417  0.2681 -0.1430
    32. (0.00085) RY*( 6) C   2           s(  2.15%)p 1.25(  2.68%)d44.20( 95.17%)
                                            0.0000  0.0085  0.1465 -0.0009  0.1103
                                            0.0423 -0.1128 -0.0065 -0.0091  0.3483
                                           -0.0564  0.1127  0.9023  0.0206
    33. (0.00030) RY*( 7) C   2           s(  1.13%)p 0.83(  0.94%)d86.32( 97.93%)
                                            0.0000 -0.0005  0.1065 -0.0185  0.0695
                                           -0.0068 -0.0610  0.0018 -0.0205 -0.2307
                                           -0.9441 -0.1824  0.0187  0.0352
    34. (0.00020) RY*( 8) C   2           s( 22.01%)p 0.90( 19.71%)d 2.65( 58.28%)
                                            0.0000  0.0008  0.4692  0.0062 -0.0240
                                           -0.0296 -0.2870  0.0134 -0.3362  0.0905
                                            0.1964 -0.7303 -0.0431  0.0301
    35. (0.00002) RY*( 9) C   2           s( 27.03%)p 0.25(  6.87%)d 2.44( 66.10%)
    36. (0.00343) RY*( 1) C   3           s(  8.38%)p10.34( 86.71%)d 0.58(  4.90%)
                                           -0.0000  0.0089  0.2894 -0.0129 -0.5620
                                           -0.0106 -0.7265 -0.0071 -0.1523  0.1408
                                            0.0669 -0.0549  0.1325 -0.0645
    37. (0.00248) RY*( 2) C   3           s( 12.14%)p 6.70( 81.34%)d 0.54(  6.51%)
                                            0.0000  0.0055  0.3484  0.0026 -0.3509
                                           -0.0035  0.5634 -0.0123 -0.6106 -0.0502
                                            0.1723 -0.0697 -0.0072 -0.1675
    38. (0.00076) RY*( 3) C   3           s( 45.87%)p 0.95( 43.46%)d 0.23( 10.67%)
                                            0.0000  0.0034  0.6772  0.0137 -0.1901
                                           -0.0039  0.2149  0.0022  0.5934 -0.0216
                                           -0.1477  0.0786 -0.1981  0.1976
    39. (0.00022) RY*( 4) C   3           s( 22.69%)p 2.82( 63.93%)d 0.59( 13.39%)
                                           -0.0000 -0.0134  0.4761 -0.0117  0.6301
                                            0.0126 -0.2896  0.0057 -0.3976 -0.0202
                                           -0.0105 -0.0432 -0.3195  0.1714
    40. (0.00008) RY*( 5) C   3           s(  0.66%)p 8.55(  5.68%)d99.99( 93.66%)
    41. (0.00002) RY*( 6) C   3           s(  0.26%)p11.00(  2.84%)d99.99( 96.90%)
    42. (0.00002) RY*( 7) C   3           s(  6.27%)p 1.52(  9.53%)d13.42( 84.20%)
    43. (0.00000) RY*( 8) C   3           s(  3.60%)p 1.50(  5.38%)d25.29( 91.02%)
    44. (0.00000) RY*( 9) C   3           s(  0.16%)p 8.11(  1.27%)d99.99( 98.58%)
    45. (0.00196) RY*( 1) O   4           s( 10.31%)p 8.16( 84.15%)d 0.54(  5.54%)
                                           -0.0000  0.0030  0.3210 -0.0048 -0.2102
                                           -0.0048 -0.4379 -0.0120 -0.7781  0.0196
                                           -0.0209  0.1593 -0.0531 -0.1624
    46. (0.00155) RY*( 2) O   4           s( 21.94%)p 3.10( 67.94%)d 0.46( 10.12%)
                                           -0.0000  0.0042  0.4684  0.0001  0.8186
                                            0.0054  0.0744 -0.0011 -0.0607 -0.3016
                                            0.0530  0.0471  0.0463 -0.0556
    47. (0.00030) RY*( 3) O   4           s( 53.03%)p 0.75( 39.52%)d 0.14(  7.45%)
                                            0.0000  0.0001  0.7282  0.0075 -0.2738
                                           -0.0029 -0.2922 -0.0084  0.4844  0.1805
                                            0.0136 -0.0912  0.0459  0.1769
    48. (0.00004) RY*( 4) O   4           s(  9.85%)p 6.81( 67.12%)d 2.34( 23.03%)
    49. (0.00000) RY*( 5) O   4           s(  0.03%)p99.99( 12.92%)d99.99( 87.05%)
    50. (0.00000) RY*( 6) O   4           s(  0.08%)p 3.77(  0.29%)d99.99( 99.63%)
    51. (0.00001) RY*( 7) O   4           s(  1.30%)p 8.88( 11.51%)d67.27( 87.20%)
    52. (0.00001) RY*( 8) O   4           s(  3.13%)p 3.66( 11.44%)d27.30( 85.43%)
    53. (0.00001) RY*( 9) O   4           s(  0.34%)p15.94(  5.35%)d99.99( 94.31%)
    54. (0.00211) RY*( 1) H   5           s( 98.67%)p 0.01(  1.33%)
                                            0.0040  0.9933 -0.1124 -0.0087  0.0243
    55. (0.00023) RY*( 2) H   5           s(  0.05%)p99.99( 99.95%)
                                            0.0005  0.0216 -0.0266  0.6157 -0.7872
    56. (0.00014) RY*( 3) H   5           s(  0.06%)p99.99( 99.94%)
                                            0.0051  0.0234  0.2746  0.7613  0.5868
    57. (0.00004) RY*( 4) H   5           s(  1.30%)p75.67( 98.70%)
    58. (0.00189) RY*( 1) H   6           s( 98.39%)p 0.02(  1.61%)
                                            0.0042  0.9919 -0.0606 -0.1099 -0.0196
    59. (0.00021) RY*( 2) H   6           s(  0.01%)p 1.00( 99.99%)
                                           -0.0002  0.0081 -0.6057  0.2737  0.7471
    60. (0.00013) RY*( 3) H   6           s(  0.23%)p99.99( 99.77%)
                                            0.0091  0.0474  0.7532 -0.1029  0.6479
    61. (0.00004) RY*( 4) H   6           s(  1.45%)p67.79( 98.55%)
    62. (0.00327) RY*( 1) H   7           s( 99.25%)p 0.01(  0.75%)
                                            0.0050  0.9963 -0.0288 -0.0589 -0.0562
    63. (0.00018) RY*( 2) H   7           s(  0.05%)p99.99( 99.95%)
                                            0.0015  0.0228 -0.6464  0.7602 -0.0615
    64. (0.00012) RY*( 3) H   7           s(  0.12%)p99.99( 99.88%)
                                            0.0099  0.0328  0.7167  0.5769 -0.3903
    65. (0.00004) RY*( 4) H   7           s(  0.66%)p99.99( 99.34%)
    66. (0.00387) RY*( 1) H   8           s( 99.81%)p 0.00(  0.19%)
                                            0.0088  0.9990 -0.0360  0.0041  0.0246
    67. (0.00020) RY*( 2) H   8           s(  0.11%)p99.99( 99.89%)
                                            0.0026  0.0323  0.9596  0.2763  0.0429
    68. (0.00009) RY*( 3) H   8           s(  0.09%)p99.99( 99.91%)
    69. (0.00003) RY*( 4) H   8           s(  0.09%)p99.99( 99.91%)
    70. (0.00217) RY*( 1) H   9           s( 99.13%)p 0.01(  0.87%)
                                            0.0036  0.9956  0.0912  0.0074  0.0182
    71. (0.00020) RY*( 2) H   9           s(  0.03%)p99.99( 99.97%)
                                            0.0016  0.0170 -0.0655  0.5575 -0.8274
    72. (0.00013) RY*( 3) H   9           s(  0.06%)p99.99( 99.94%)
                                            0.0074  0.0237 -0.4248  0.7343  0.5289
    73. (0.00004) RY*( 4) H   9           s(  0.86%)p99.99( 99.14%)
    74. (0.00285) RY*( 1) H  10           s( 99.22%)p 0.01(  0.78%)
                                            0.0051  0.9961  0.0379 -0.0465 -0.0650
    75. (0.00019) RY*( 2) H  10           s(  0.07%)p99.99( 99.93%)
                                            0.0016  0.0272  0.3531  0.9341 -0.0456
    76. (0.00013) RY*( 3) H  10           s(  0.09%)p99.99( 99.91%)
                                            0.0068  0.0294 -0.8963  0.3232 -0.3022
    77. (0.00005) RY*( 4) H  10           s(  0.70%)p99.99( 99.30%)
    78. (0.00122) RY*( 1) H  11           s( 97.12%)p 0.03(  2.88%)
                                            0.0047  0.9855  0.0485 -0.1623  0.0120
    79. (0.00020) RY*( 2) H  11           s(  0.09%)p99.99( 99.91%)
                                            0.0008  0.0297  0.4341  0.3710  0.8204
    80. (0.00014) RY*( 3) H  11           s(  0.02%)p99.99( 99.98%)
                                            0.0044  0.0120 -0.8469 -0.1425  0.5122
    81. (0.00003) RY*( 4) H  11           s(  2.86%)p34.00( 97.14%)
    82. (0.00181) RY*( 1) H  12           s( 78.15%)p 0.28( 21.85%)
                                            0.0131  0.8839 -0.0497  0.3663 -0.2861
    83. (0.00168) RY*( 2) H  12           s(  1.17%)p84.21( 98.83%)
                                           -0.0000  0.1083  0.4566  0.4110  0.7815
    84. (0.00090) RY*( 3) H  12           s( 16.82%)p 4.94( 83.18%)
                                            0.0095  0.4101 -0.3945 -0.6434  0.5120
    85. (0.00002) RY*( 4) H  12           s(  4.23%)p22.64( 95.77%)
    86. (0.02758) BD*( 1) C   1 - C   2  
                ( 49.36%)   0.7026* C   1 s( 30.11%)p 2.32( 69.84%)d 0.00(  0.04%)
                                           -0.0005 -0.5488 -0.0035 -0.6515  0.0069
                                           -0.4540 -0.0107 -0.2600 -0.0053 -0.0149
                                           -0.0085 -0.0063 -0.0050  0.0075
                ( 50.64%)  -0.7116* C   2 s( 28.80%)p 2.47( 71.14%)d 0.00(  0.05%)
                                           -0.0002 -0.5367 -0.0019  0.6698  0.0063
                                            0.4381 -0.0009  0.2659 -0.0103 -0.0160
                                           -0.0093 -0.0078 -0.0072  0.0080
    87. (0.00664) BD*( 1) C   1 - H   5  
                ( 39.59%)   0.6292* C   1 s( 22.95%)p 3.36( 77.01%)d 0.00(  0.04%)
                                           -0.0000  0.4791  0.0017 -0.7569 -0.0038
                                            0.3571 -0.0146  0.2633 -0.0070 -0.0130
                                           -0.0100  0.0045  0.0093 -0.0073
                ( 60.41%)  -0.7773* H   5 s( 99.92%)p 0.00(  0.08%)
                                            0.9996 -0.0011  0.0250 -0.0096 -0.0078
    88. (0.00735) BD*( 1) C   1 - H   6  
                ( 39.11%)   0.6254* C   1 s( 23.50%)p 3.25( 76.45%)d 0.00(  0.04%)
                                           -0.0000  0.4848 -0.0008  0.0329 -0.0140
                                           -0.8142 -0.0035  0.3166 -0.0051 -0.0020
                                            0.0004 -0.0126 -0.0147 -0.0056
                ( 60.89%)  -0.7803* H   6 s( 99.92%)p 0.00(  0.08%)
                                            0.9996 -0.0015 -0.0001  0.0267 -0.0096
    89. (0.00990) BD*( 1) C   1 - H   7  
                ( 39.05%)   0.6249* C   1 s( 23.39%)p 3.27( 76.57%)d 0.00(  0.04%)
                                           -0.0000  0.4836 -0.0027 -0.0223 -0.0143
                                           -0.0523 -0.0064 -0.8731  0.0014 -0.0005
                                            0.0005  0.0016 -0.0005  0.0201
                ( 60.95%)  -0.7807* H   7 s( 99.92%)p 0.00(  0.08%)
                                            0.9996 -0.0033  0.0008  0.0011  0.0282
    90. (0.02018) BD*( 1) C   2 - C   3  
                ( 49.94%)   0.7067* C   2 s( 28.57%)p 2.50( 71.38%)d 0.00(  0.05%)
                                           -0.0001 -0.5345 -0.0080 -0.7389 -0.0043
                                            0.3208 -0.0132  0.2542 -0.0091  0.0121
                                            0.0109 -0.0054 -0.0124  0.0071
                ( 50.06%)  -0.7075* C   3 s( 29.84%)p 2.35( 70.11%)d 0.00(  0.04%)
                                           -0.0005 -0.5462 -0.0063  0.7319 -0.0021
                                           -0.3183 -0.0111 -0.2530 -0.0075  0.0122
                                            0.0093 -0.0040 -0.0113  0.0079
    91. (0.03199) BD*( 1) C   2 - O   4  
                ( 68.02%)   0.8247* C   2 s( 19.90%)p 4.01( 79.81%)d 0.01(  0.29%)
                                           -0.0000  0.4451  0.0290 -0.0667  0.0090
                                            0.8344  0.0331 -0.3102 -0.0043 -0.0073
                                            0.0027 -0.0308 -0.0402 -0.0168
                ( 31.98%)  -0.5655* O   4 s( 33.51%)p 1.98( 66.43%)d 0.00(  0.07%)
                                           -0.0001  0.5788  0.0021  0.0197  0.0053
                                           -0.7476  0.0014  0.3239 -0.0008  0.0064
                                           -0.0065 -0.0185 -0.0146 -0.0058
    92. (0.03807) BD*( 1) C   2 - H   8  
                ( 40.28%)   0.6347* C   2 s( 22.79%)p 3.38( 77.15%)d 0.00(  0.06%)
                                            0.0002 -0.4768  0.0241  0.0125 -0.0040
                                           -0.0711 -0.0076 -0.8752  0.0141  0.0005
                                            0.0008 -0.0020 -0.0020 -0.0235
                ( 59.72%)  -0.7728* H   8 s( 99.91%)p 0.00(  0.09%)
                                           -0.9995  0.0081  0.0008  0.0012  0.0293
    93. (0.00621) BD*( 1) C   3 - H   9  
                ( 38.81%)   0.6230* C   3 s( 23.48%)p 3.26( 76.48%)d 0.00(  0.04%)
                                            0.0000 -0.4846 -0.0024 -0.6689 -0.0027
                                           -0.4971  0.0107 -0.2647  0.0086 -0.0151
                                           -0.0088 -0.0063 -0.0031  0.0069
                ( 61.19%)  -0.7823* H   9 s( 99.92%)p 0.00(  0.08%)
                                           -0.9996  0.0014  0.0214  0.0168  0.0078
    94. (0.00995) BD*( 1) C   3 - H  10  
                ( 39.13%)   0.6255* C   3 s( 23.32%)p 3.29( 76.64%)d 0.00(  0.04%)
                                           -0.0000  0.4829 -0.0033  0.0353  0.0172
                                           -0.0533 -0.0026 -0.8729  0.0024  0.0001
                                           -0.0001  0.0020 -0.0006  0.0201
                ( 60.87%)  -0.7802* H  10 s( 99.92%)p 0.00(  0.08%)
                                            0.9996 -0.0032 -0.0018  0.0005  0.0281
    95. (0.00484) BD*( 1) C   3 - H  11  
                ( 39.42%)   0.6278* C   3 s( 23.33%)p 3.29( 76.63%)d 0.00(  0.04%)
                                           -0.0000  0.4830 -0.0020  0.1212  0.0163
                                           -0.8050 -0.0015  0.3214 -0.0052 -0.0027
                                            0.0014 -0.0127 -0.0148 -0.0056
                ( 60.58%)  -0.7784* H  11 s( 99.92%)p 0.00(  0.08%)
                                            0.9996 -0.0002 -0.0052  0.0259 -0.0099
    96. (0.00721) BD*( 1) O   4 - H  12  
                ( 27.23%)   0.5218* O   4 s( 19.64%)p 4.09( 80.28%)d 0.00(  0.08%)
                                           -0.0002 -0.4427 -0.0204  0.7622  0.0229
                                           -0.4162 -0.0317 -0.2169  0.0015  0.0080
                                            0.0173 -0.0041 -0.0201  0.0075
                ( 72.77%)  -0.8531* H  12 s( 99.62%)p 0.00(  0.38%)
                                           -0.9981  0.0038 -0.0516  0.0302  0.0137


 NHO Directionality and "Bond Bending" (deviations from line of nuclear centers)

         [Thresholds for printing:  angular deviation  >  1.0 degree]
                                    hybrid p-character > 25.0%
                                    orbital occupancy  >  0.10e

                                Line of Centers        Hybrid 1              Hybrid 2
                                ---------------  -------------------   ------------------
                NBO               Theta   Phi    Theta   Phi    Dev    Theta   Phi    Dev
 ========================================================================================
     1. BD (   1) C   1 - C   2    72.3   34.9    71.5   35.8   1.2    107.6  212.9   1.9
     2. BD (   1) C   1 - H   5    72.3  154.7    72.9  155.8   1.2      --     --    --
     3. BD (   1) C   1 - H   6    68.5  272.4    69.2  271.3   1.2      --     --    --
     4. BD (   1) C   1 - H   7   176.9  250.9   175.5  238.0   1.7      --     --    --
     5. BD (   1) C   2 - C   3   107.2  336.1   106.9  337.5   1.4      --     --    --
     6. BD (   1) C   2 - O   4   111.7   92.6   109.9   93.8   2.1     66.6  271.9   1.8
     7. BD (   1) C   2 - H   8     1.8  101.8     5.3   96.1   3.5      --     --    --
     8. BD (   1) C   3 - H   9    72.3   37.5    72.8   35.9   1.6      --     --    --
     9. BD (   1) C   3 - H  10   176.5  301.6   175.0  313.2   1.8      --     --    --
    10. BD (   1) C   3 - H  11    68.1  278.0    68.9  279.7   1.7      --     --    --
    11. BD (   1) O   4 - H  12    74.0  155.1    76.6  150.3   5.3      --     --    --
    16. LP (   1) O   4             --     --    125.6   37.4   --       --     --    --
    17. LP (   2) O   4             --     --     35.1   40.0   --       --     --    --


 Second Order Perturbation Theory Analysis of Fock Matrix in NBO Basis

     Threshold for printing:   0.50 kcal/mol
                                                                              E(2)  E(j)-E(i) F(i,j)
         Donor NBO (i)                     Acceptor NBO (j)                 kcal/mol   a.u.    a.u. 
 ===================================================================================================

 within unit  1
   1. BD (   1) C   1 - C   2        / 36. RY*(   1) C   3                    1.27    1.35    0.037
   1. BD (   1) C   1 - C   2        / 45. RY*(   1) O   4                    0.62    1.77    0.030
   1. BD (   1) C   1 - C   2        / 87. BD*(   1) C   1 - H   5            0.60    1.04    0.022
   1. BD (   1) C   1 - C   2        / 88. BD*(   1) C   1 - H   6            0.62    1.05    0.023
   1. BD (   1) C   1 - C   2        / 89. BD*(   1) C   1 - H   7            0.53    1.05    0.021
   1. BD (   1) C   1 - C   2        / 90. BD*(   1) C   2 - C   3            1.26    1.01    0.032
   1. BD (   1) C   1 - C   2        / 93. BD*(   1) C   3 - H   9            1.93    1.06    0.040
   2. BD (   1) C   1 - H   5        / 90. BD*(   1) C   2 - C   3            3.39    0.89    0.049
   2. BD (   1) C   1 - H   5        / 91. BD*(   1) C   2 - O   4            0.55    0.80    0.019
   3. BD (   1) C   1 - H   6        / 91. BD*(   1) C   2 - O   4            4.66    0.80    0.055
   4. BD (   1) C   1 - H   7        / 27. RY*(   1) C   2                    0.76    1.18    0.027
   4. BD (   1) C   1 - H   7        / 92. BD*(   1) C   2 - H   8            3.02    0.93    0.048
   5. BD (   1) C   2 - C   3        / 18. RY*(   1) C   1                    1.35    1.33    0.038
   5. BD (   1) C   2 - C   3        / 46. RY*(   2) O   4                    0.81    1.95    0.036
   5. BD (   1) C   2 - C   3        / 86. BD*(   1) C   1 - C   2            1.13    1.00    0.030
   5. BD (   1) C   2 - C   3        / 87. BD*(   1) C   1 - H   5            2.02    1.04    0.041
   5. BD (   1) C   2 - C   3        / 92. BD*(   1) C   2 - H   8            0.62    1.05    0.023
   5. BD (   1) C   2 - C   3        / 93. BD*(   1) C   3 - H   9            0.61    1.06    0.023
   5. BD (   1) C   2 - C   3        / 95. BD*(   1) C   3 - H  11            0.51    1.05    0.021
   5. BD (   1) C   2 - C   3        / 96. BD*(   1) O   4 - H  12            2.11    1.04    0.042
   6. BD (   1) C   2 - O   4        / 82. RY*(   1) H  12                    0.65    1.55    0.028
   6. BD (   1) C   2 - O   4        / 88. BD*(   1) C   1 - H   6            1.36    1.26    0.037
   6. BD (   1) C   2 - O   4        / 95. BD*(   1) C   3 - H  11            1.65    1.26    0.041
   7. BD (   1) C   2 - H   8        / 37. RY*(   2) C   3                    0.53    1.23    0.023
   7. BD (   1) C   2 - H   8        / 45. RY*(   1) O   4                    0.58    1.65    0.028
   7. BD (   1) C   2 - H   8        / 89. BD*(   1) C   1 - H   7            3.40    0.93    0.050
   7. BD (   1) C   2 - H   8        / 94. BD*(   1) C   3 - H  10            3.39    0.93    0.050
   8. BD (   1) C   3 - H   9        / 86. BD*(   1) C   1 - C   2            3.61    0.87    0.050
   8. BD (   1) C   3 - H   9        / 91. BD*(   1) C   2 - O   4            0.72    0.79    0.021
   9. BD (   1) C   3 - H  10        / 91. BD*(   1) C   2 - O   4            0.54    0.79    0.019
   9. BD (   1) C   3 - H  10        / 92. BD*(   1) C   2 - H   8            3.11    0.93    0.048
  10. BD (   1) C   3 - H  11        / 91. BD*(   1) C   2 - O   4            4.15    0.79    0.051
  11. BD (   1) O   4 - H  12        / 27. RY*(   1) C   2                    0.70    1.38    0.028
  11. BD (   1) O   4 - H  12        / 30. RY*(   4) C   2                    0.62    2.19    0.033
  11. BD (   1) O   4 - H  12        / 90. BD*(   1) C   2 - C   3            2.98    1.09    0.051
  12. CR (   1) C   1                / 27. RY*(   1) C   2                    0.99   10.76    0.092
  12. CR (   1) C   1                / 54. RY*(   1) H   5                    0.62   10.46    0.072
  12. CR (   1) C   1                / 58. RY*(   1) H   6                    0.65   10.47    0.073
  12. CR (   1) C   1                / 62. RY*(   1) H   7                    0.66   10.45    0.074
  13. CR (   1) C   2                / 20. RY*(   3) C   1                    0.85   10.89    0.086
  13. CR (   1) C   2                / 38. RY*(   3) C   3                    0.62   10.97    0.073
  13. CR (   1) C   2                / 66. RY*(   1) H   8                    0.53   10.47    0.066
  13. CR (   1) C   2                / 91. BD*(   1) C   2 - O   4            0.91   10.43    0.087
  14. CR (   1) C   3                / 28. RY*(   2) C   2                    0.89   11.41    0.090
  14. CR (   1) C   3                / 70. RY*(   1) H   9                    0.65   10.45    0.074
  14. CR (   1) C   3                / 74. RY*(   1) H  10                    0.65   10.46    0.074
  14. CR (   1) C   3                / 78. RY*(   1) H  11                    0.65   10.51    0.074
  15. CR (   1) O   4                / 27. RY*(   1) C   2                    1.65   19.63    0.161
  15. CR (   1) O   4                / 30. RY*(   4) C   2                    1.02   20.44    0.129
  16. LP (   1) O   4                / 27. RY*(   1) C   2                    2.65    1.25    0.052
  16. LP (   1) O   4                / 84. RY*(   3) H  12                    0.87    2.18    0.039
  16. LP (   1) O   4                / 86. BD*(   1) C   1 - C   2            1.48    0.96    0.034
  16. LP (   1) O   4                / 90. BD*(   1) C   2 - C   3            0.94    0.97    0.027
  16. LP (   1) O   4                / 92. BD*(   1) C   2 - H   8            1.22    1.01    0.031
  16. LP (   1) O   4                / 95. BD*(   1) C   3 - H  11            0.62    1.01    0.022
  17. LP (   2) O   4                / 28. RY*(   2) C   2                    0.65    1.64    0.029
  17. LP (   2) O   4                / 83. RY*(   2) H  12                    2.15    1.92    0.058
  17. LP (   2) O   4                / 86. BD*(   1) C   1 - C   2            5.84    0.68    0.057
  17. LP (   2) O   4                / 88. BD*(   1) C   1 - H   6            0.84    0.73    0.022
  17. LP (   2) O   4                / 92. BD*(   1) C   2 - H   8            7.02    0.73    0.064


 Natural Bond Orbitals (Summary):

                                                            Principal Delocalizations
           NBO                        Occupancy    Energy   (geminal,vicinal,remote)
 ====================================================================================
 Molecular unit  1  (C3H8O)
     1. BD (   1) C   1 - C   2          1.98700    -0.60209  93(v),36(v),90(g),45(v)
                                                    88(g),87(g),89(g)
     2. BD (   1) C   1 - H   5          1.98702    -0.48778  90(v),91(v)
     3. BD (   1) C   1 - H   6          1.98442    -0.48783  91(v)
     4. BD (   1) C   1 - H   7          1.98811    -0.48367  92(v),27(v),91(v)
     5. BD (   1) C   2 - C   3          1.98096    -0.59832  96(v),87(v),18(v),86(g)
                                                    46(v),92(g),93(g),95(g)
     6. BD (   1) C   2 - O   4          1.99170    -0.81346  95(v),88(v),82(v)
     7. BD (   1) C   2 - H   8          1.97577    -0.48024  89(v),94(v),45(v),37(v)
     8. BD (   1) C   3 - H   9          1.98655    -0.47656  86(v),91(v)
     9. BD (   1) C   3 - H  10          1.98762    -0.47704  92(v),91(v)
    10. BD (   1) C   3 - H  11          1.98457    -0.48254  91(v)
    11. BD (   1) O   4 - H  12          1.98837    -0.68566  90(v),27(v),30(v)
    12. CR (   1) C   1                  1.99920   -10.06241  27(v),62(v),58(v),54(v)
    13. CR (   1) C   2                  1.99901   -10.12110  91(g),20(v),38(v),66(v)
    14. CR (   1) C   3                  1.99920   -10.05567  28(v),74(v),78(v),70(v)
    15. CR (   1) O   4                  1.99974   -18.93242  27(v),30(v)
    16. LP (   1) O   4                  1.97961    -0.56013  27(v),86(v),92(v),90(v)
                                                    84(v),95(r)
    17. LP (   2) O   4                  1.95578    -0.28302  92(v),86(v),83(v),88(r)
                                                    28(v)
    18. RY*(   1) C   1                  0.00335     0.73382   
    19. RY*(   2) C   1                  0.00175     0.77662   
    20. RY*(   3) C   1                  0.00056     0.77238   
    21. RY*(   4) C   1                  0.00019     1.40963   
    22. RY*(   5) C   1                  0.00016     1.62707   
    23. RY*(   6) C   1                  0.00001     2.09553   
    24. RY*(   7) C   1                  0.00000     2.06105   
    25. RY*(   8) C   1                  0.00001     2.20714   
    26. RY*(   9) C   1                  0.00001     2.18826   
    27. RY*(   1) C   2                  0.00526     0.69450   
    28. RY*(   2) C   2                  0.00269     1.35596   
    29. RY*(   3) C   2                  0.00228     1.05537   
    30. RY*(   4) C   2                  0.00146     1.50869   
    31. RY*(   5) C   2                  0.00111     1.43155   
    32. RY*(   6) C   2                  0.00085     2.12951   
    33. RY*(   7) C   2                  0.00030     2.10356   
    34. RY*(   8) C   2                  0.00020     1.54140   
    35. RY*(   9) C   2                  0.00002     1.80493   
    36. RY*(   1) C   3                  0.00343     0.75196   
    37. RY*(   2) C   3                  0.00248     0.75006   
    38. RY*(   3) C   3                  0.00076     0.85168   
    39. RY*(   4) C   3                  0.00022     0.81386   
    40. RY*(   5) C   3                  0.00008     2.24085   
    41. RY*(   6) C   3                  0.00002     2.33955   
    42. RY*(   7) C   3                  0.00002     2.12601   
    43. RY*(   8) C   3                  0.00000     2.01257   
    44. RY*(   9) C   3                  0.00000     2.07776   
    45. RY*(   1) O   4                  0.00196     1.17186   
    46. RY*(   2) O   4                  0.00155     1.35352   
    47. RY*(   3) O   4                  0.00030     1.57764   
    48. RY*(   4) O   4                  0.00004     1.49918   
    49. RY*(   5) O   4                  0.00000     2.78078   
    50. RY*(   6) O   4                  0.00000     2.92581   
    51. RY*(   7) O   4                  0.00001     2.68355   
    52. RY*(   8) O   4                  0.00001     2.88909   
    53. RY*(   9) O   4                  0.00001     2.78498   
    54. RY*(   1) H   5                  0.00211     0.40117   
    55. RY*(   2) H   5                  0.00023     1.78551   
    56. RY*(   3) H   5                  0.00014     1.76878   
    57. RY*(   4) H   5                  0.00004     2.27703   
    58. RY*(   1) H   6                  0.00189     0.40589   
    59. RY*(   2) H   6                  0.00021     1.79430   
    60. RY*(   3) H   6                  0.00013     1.80931   
    61. RY*(   4) H   6                  0.00004     2.23660   
    62. RY*(   1) H   7                  0.00327     0.38840   
    63. RY*(   2) H   7                  0.00018     1.78376   
    64. RY*(   3) H   7                  0.00012     1.83488   
    65. RY*(   4) H   7                  0.00004     2.27454   
    66. RY*(   1) H   8                  0.00387     0.35383   
    67. RY*(   2) H   8                  0.00020     1.81205   
    68. RY*(   3) H   8                  0.00009     1.93603   
    69. RY*(   4) H   8                  0.00003     2.20335   
    70. RY*(   1) H   9                  0.00217     0.39446   
    71. RY*(   2) H   9                  0.00020     1.80224   
    72. RY*(   3) H   9                  0.00013     1.79399   
    73. RY*(   4) H   9                  0.00004     2.30612   
    74. RY*(   1) H  10                  0.00285     0.39956   
    75. RY*(   2) H  10                  0.00019     1.80255   
    76. RY*(   3) H  10                  0.00013     1.81006   
    77. RY*(   4) H  10                  0.00005     2.31331   
    78. RY*(   1) H  11                  0.00122     0.45710   
    79. RY*(   2) H  11                  0.00020     1.79278   
    80. RY*(   3) H  11                  0.00014     1.76605   
    81. RY*(   4) H  11                  0.00003     2.25422   
    82. RY*(   1) H  12                  0.00181     0.74067   
    83. RY*(   2) H  12                  0.00168     1.63990   
    84. RY*(   3) H  12                  0.00090     1.62096   
    85. RY*(   4) H  12                  0.00002     2.29346   
    86. BD*(   1) C   1 - C   2          0.02758     0.39839   
    87. BD*(   1) C   1 - H   5          0.00664     0.43867   
    88. BD*(   1) C   1 - H   6          0.00735     0.44360   
    89. BD*(   1) C   1 - H   7          0.00990     0.44565   
    90. BD*(   1) C   2 - C   3          0.02018     0.40695   
    91. BD*(   1) C   2 - O   4          0.03199     0.31151   
    92. BD*(   1) C   2 - H   8          0.03807     0.45012   
    93. BD*(   1) C   3 - H   9          0.00621     0.45959   
    94. BD*(   1) C   3 - H  10          0.00995     0.45077   
    95. BD*(   1) C   3 - H  11          0.00484     0.45036   
    96. BD*(   1) O   4 - H  12          0.00721     0.43671   
       -------------------------------
              Total Lewis   33.77463  ( 99.3372%)
        Valence non-Lewis    0.16992  (  0.4998%)
        Rydberg non-Lewis    0.05544  (  0.1631%)
       -------------------------------
            Total unit  1   34.00000  (100.0000%)
           Charge unit  1    0.00000
 Unable to Open any file for archive entry.
 1\1\GINC-COMPUTE-1-6\SP\RB3LYP\def2SVP\C3H8O1\ZAHRT2\08-Jan-2021\0\\# 
 b3lyp/def2svp geom=NewRedundant pop=NBO\\18\\0,1\C,0,-1.0897175301,-0.
 6696388528,0.2659430208\C,0,-0.0066156302,0.4031849681,0.3637856906\C,
 0,1.3809106666,-0.1431243549,0.0625981\O,0,-0.2406758091,1.4544999728,
 -0.5629220641\H,0,-2.0853381074,-0.2477206244,0.4859396335\H,0,-0.9108
 433451,-1.4881484719,0.9815284332\H,0,-1.1151226807,-1.0919346575,-0.7
 515332286\H,0,-0.0047861722,0.8053131422,1.3998255677\H,0,2.1283794127
 ,0.6619141205,0.1234239915\H,0,1.4096585957,-0.5593536588,-0.957232337
 1\H,0,1.6566408675,-0.935781129,0.7748821848\H,0,-1.1224902677,1.81078
 95458,-0.3956417932\\Version=ES64L-G16RevC.01\State=1-A\HF=-194.214658
 6\RMSD=6.153e-09\Dipole=-0.4109371,-0.1647733,0.3959242\Quadrupole=1.1
 558186,-0.2841743,-0.8716443,-1.7279831,0.3009659,0.7367879\PG=C01 [X(
 C3H8O1)]\\@
 The archive entry for this job was punched.


 SCIENCE AND PEACE WILL TRIUMPH OVER IGNORANCE AND WAR

                          -- PASTEUR
 File lengths (MBytes):  RWF=     10 Int=      0 D2E=      0 Chk=      2 Scr=      1
 Normal termination of Gaussian 16
