# Supplementary material for: Machine-Learning-Guided Discovery of Electrochemical Reactions
Source: J Am Chem Soc. 2022 Dec 2;144(49):22599–610. doi: 10.1021/jacs.2c08997 (PMC9756344; doi:10.1021/jacs.2c08997)
Supplement: Supplementary file 3 — ja2c08997_si_003.zip [file ja2c08997_si_003.zip › Oxidation Site Selectivity/Nlogs_notimes/19.log]

 Entering Gaussian System, Link 0=g16
 Input=19.com
 Output=19.log
 Initial command:
  
 Copyright (c) 1988-2019, Gaussian, Inc.  All Rights Reserved.
  
 This is part of the Gaussian(R) 16 program.  It is based on
 the Gaussian(R) 09 system (copyright 2009, Gaussian, Inc.),
 the Gaussian(R) 03 system (copyright 2003, Gaussian, Inc.),
 the Gaussian(R) 98 system (copyright 1998, Gaussian, Inc.),
 the Gaussian(R) 94 system (copyright 1995, Gaussian, Inc.),
 the Gaussian 92(TM) system (copyright 1992, Gaussian, Inc.),
 the Gaussian 90(TM) system (copyright 1990, Gaussian, Inc.),
 the Gaussian 88(TM) system (copyright 1988, Gaussian, Inc.),
 the Gaussian 86(TM) system (copyright 1986, Carnegie Mellon
 University), and the Gaussian 82(TM) system (copyright 1983,
 Carnegie Mellon University). Gaussian is a federally registered
 trademark of Gaussian, Inc.
  
 This software contains proprietary and confidential information,
 including trade secrets, belonging to Gaussian, Inc.
  
 This software is provided under written license and may be
 used, copied, transmitted, or stored only in accord with that
 written license.
  
 The following legend is applicable only to US Government
 contracts under FAR:
  
                    RESTRICTED RIGHTS LEGEND
  
 Use, reproduction and disclosure by the US Government is
 subject to restrictions as set forth in subparagraphs (a)
 and (c) of the Commercial Computer Software - Restricted
 Rights clause in FAR 52.227-19.
  
 Gaussian, Inc.
 340 Quinnipiac St., Bldg. 40, Wallingford CT 06492
  
  
 ---------------------------------------------------------------
 Warning -- This program may not be used in any manner that
 competes with the business of Gaussian, Inc. or will provide
 assistance to any competitor of Gaussian, Inc.  The licensee
 of this program is prohibited from giving any competitor of
 Gaussian, Inc. access to this program.  By using this program,
 the user acknowledges that Gaussian, Inc. is engaged in the
 business of creating and licensing software in the field of
 computational chemistry and represents and warrants to the
 licensee that it is not a competitor of Gaussian, Inc. and that
 it will not use this program in any manner prohibited above.
 ---------------------------------------------------------------
  

 Cite this work as:
 Gaussian 16, Revision C.01,
 M. J. Frisch, G. W. Trucks, H. B. Schlegel, G. E. Scuseria, 
 M. A. Robb, J. R. Cheeseman, G. Scalmani, V. Barone, 
 G. A. Petersson, H. Nakatsuji, X. Li, M. Caricato, A. V. Marenich, 
 J. Bloino, B. G. Janesko, R. Gomperts, B. Mennucci, H. P. Hratchian, 
 J. V. Ortiz, A. F. Izmaylov, J. L. Sonnenberg, D. Williams-Young, 
 F. Ding, F. Lipparini, F. Egidi, J. Goings, B. Peng, A. Petrone, 
 T. Henderson, D. Ranasinghe, V. G. Zakrzewski, J. Gao, N. Rega, 
 G. Zheng, W. Liang, M. Hada, M. Ehara, K. Toyota, R. Fukuda, 
 J. Hasegawa, M. Ishida, T. Nakajima, Y. Honda, O. Kitao, H. Nakai, 
 T. Vreven, K. Throssell, J. A. Montgomery, Jr., J. E. Peralta, 
 F. Ogliaro, M. J. Bearpark, J. J. Heyd, E. N. Brothers, K. N. Kudin, 
 V. N. Staroverov, T. A. Keith, R. Kobayashi, J. Normand, 
 K. Raghavachari, A. P. Rendell, J. C. Burant, S. S. Iyengar, 
 J. Tomasi, M. Cossi, J. M. Millam, M. Klene, C. Adamo, R. Cammi, 
 J. W. Ochterski, R. L. Martin, K. Morokuma, O. Farkas, 
 J. B. Foresman, and D. J. Fox, Gaussian, Inc., Wallingford CT, 2019.
 
 ******************************************
 Gaussian 16:  ES64L-G16RevC.01  3-Jul-2019
                 8-Jan-2021 
 ******************************************
 %nprocshared=16
 Will use up to   16 processors via shared memory.
 %mem=7GB
 -----------------------------------------
 # b3lyp/def2svp geom=NewRedundant pop=NBO
 -----------------------------------------
 1/29=4000,38=1,172=1/1;
 2/12=2,17=6,18=5,40=1/2;
 3/5=43,7=101,11=2,25=1,30=1,74=-5/1,2,3;
 4//1;
 5/5=2,38=5/2;
 6/7=2,8=2,9=2,10=2,28=1,40=1/1,7;
 99/5=1,9=1/99;
 --
 19
 --
 Symbolic Z-matrix:
 Charge =  0 Multiplicity = 1
 C                    -1.56757  -0.10195   0.04134 
 C                    -0.14724  -0.28612  -0.4871 
 C                     0.91406   0.24195   0.46468 
 O                     2.18457   0.02505  -0.11355 
 H                    -1.71338  -0.62942   0.99898 
 H                    -2.3122   -0.49335  -0.66869 
 H                    -1.79976   0.96272   0.21193 
 H                     0.06075  -1.35331  -0.67503 
 H                    -0.02499   0.22701  -1.45623 
 H                     0.81743  -0.27398   1.44384 
 H                     0.73089   1.32101   0.65539 
 H                     2.85745   0.36038   0.49095 
 
                          Input orientation:                          
 ---------------------------------------------------------------------
 Center     Atomic      Atomic             Coordinates (Angstroms)
 Number     Number       Type             X           Y           Z
 ---------------------------------------------------------------------
      1          6           0       -1.567573   -0.101955    0.041343
      2          6           0       -0.147236   -0.286123   -0.487105
      3          6           0        0.914059    0.241954    0.464675
      4          8           0        2.184570    0.025052   -0.113546
      5          1           0       -1.713382   -0.629425    0.998978
      6          1           0       -2.312204   -0.493347   -0.668688
      7          1           0       -1.799764    0.962723    0.211926
      8          1           0        0.060748   -1.353305   -0.675029
      9          1           0       -0.024992    0.227006   -1.456230
     10          1           0        0.817429   -0.273976    1.443844
     11          1           0        0.730893    1.321015    0.655386
     12          1           0        2.857453    0.360381    0.490947
 ---------------------------------------------------------------------
                    Distance matrix (angstroms):
                    1          2          3          4          5
     1  C    0.000000
     2  C    1.526609   0.000000
     3  C    2.540862   1.520229   0.000000
     4  O    3.757486   2.381952   1.412652   0.000000
     5  H    1.102973   2.186118   2.819259   4.106103   0.000000
     6  H    1.100821   2.182430   3.497707   4.560471   1.777137
     7  H    1.102973   2.186118   2.819259   4.106103   1.778159
     8  H    2.174971   1.103381   2.138205   2.593405   2.544374
     9  H    2.174971   1.103381   2.138205   2.593405   3.100352
    10  H    2.772154   2.158538   1.110987   2.093790   2.594080
    11  H    2.772154   2.158538   1.110987   2.093790   3.145910
    12  H    4.471773   3.225322   1.947176   0.964691   4.704289
                    6          7          8          9         10
     6  H    0.000000
     7  H    1.777137   0.000000
     8  H    2.523979   3.100352   0.000000
     9  H    2.523979   2.544374   1.764939   0.000000
    10  H    3.782263   3.145909   2.495424   3.061223   0.000000
    11  H    3.782264   2.594080   3.061223   2.495424   1.781334
    12  H    5.366466   4.704289   3.481060   3.481059   2.339256
                   11         12
    11  H    0.000000
    12  H    2.339255   0.000000
 Stoichiometry    C3H8O
 Framework group  C1[X(C3H8O)]
 Deg. of freedom    30
 Full point group                 C1      NOp   1
 Largest Abelian subgroup         C1      NOp   1
 Largest concise Abelian subgroup C1      NOp   1
                         Standard orientation:                         
 ---------------------------------------------------------------------
 Center     Atomic      Atomic             Coordinates (Angstroms)
 Number     Number       Type             X           Y           Z
 ---------------------------------------------------------------------
      1          6           0       -1.896444    0.143118    0.000000
      2          6           0       -0.522453   -0.522227   -0.000000
      3          6           0        0.622231    0.478170    0.000000
      4          8           0        1.842036   -0.234333    0.000000
      5          1           0       -2.036000    0.780779    0.889079
      6          1           0       -2.703284   -0.605758   -0.000000
      7          1           0       -2.036000    0.780779   -0.889079
      8          1           0       -0.408046   -1.174614    0.882469
      9          1           0       -0.408046   -1.174614   -0.882470
     10          1           0        0.533600    1.136311    0.890667
     11          1           0        0.533601    1.136311   -0.890667
     12          1           0        2.567881    0.401103   -0.000001
 ---------------------------------------------------------------------
 Rotational constants (GHZ):          26.6007261           3.7954080           3.5432839
 Standard basis: def2SVP (5D, 7F)
 There are   100 symmetry adapted cartesian basis functions of A   symmetry.
 There are    96 symmetry adapted basis functions of A   symmetry.
    96 basis functions,   156 primitive gaussians,   100 cartesian basis functions
    17 alpha electrons       17 beta electrons
       nuclear repulsion energy       130.2194487310 Hartrees.
 NAtoms=   12 NActive=   12 NUniq=   12 SFac= 1.00D+00 NAtFMM=   60 NAOKFM=F Big=F
 Integral buffers will be    131072 words long.
 Raffenetti 2 integral format.
 Two-electron integral symmetry is turned on.
 One-electron integrals computed using PRISM.
   1 Symmetry operations used in ECPInt.
 ECPInt:  NShTT=    1176 NPrTT=    3992 LenC2=    1176 LenP2D=    3519.
 LDataN:  DoStor=T MaxTD1= 4 Len=   56
 NBasis=    96 RedAO= T EigKep=  2.52D-03  NBF=    96
 NBsUse=    96 1.00D-06 EigRej= -1.00D+00 NBFU=    96
 ExpMin= 1.22D-01 ExpMax= 2.27D+03 ExpMxC= 3.41D+02 IAcc=3 IRadAn=         5 AccDes= 0.00D+00
 Harris functional with IExCor=  402 and IRadAn=       5 diagonalized for initial guess.
 HarFok:  IExCor=  402 AccDes= 0.00D+00 IRadAn=         5 IDoV= 1 UseB2=F ITyADJ=14
 ICtDFT=  3500011 ScaDFX=  1.000000  1.000000  1.000000  1.000000
 FoFCou: FMM=F IPFlag=           0 FMFlag=      100000 FMFlg1=           0
         NFxFlg=           0 DoJE=T BraDBF=F KetDBF=T FulRan=T
         wScrn=  0.000000 ICntrl=       500 IOpCl=  0 I1Cent=   200000004 NGrid=           0
         NMat0=    1 NMatS0=      1 NMatT0=    0 NMatD0=    1 NMtDS0=    0 NMtDT0=    0
 Petite list used in FoFCou.
 Keep R1 ints in memory in canonical form, NReq=25669868.
 Requested convergence on RMS density matrix=1.00D-08 within 128 cycles.
 Requested convergence on MAX density matrix=1.00D-06.
 Requested convergence on             energy=1.00D-06.
 No special actions if energy rises.
 Integral accuracy reduced to 1.0D-05 until final iterations.
 Initial convergence to 1.0D-05 achieved.  Increase integral accuracy.
 SCF Done:  E(RB3LYP) =  -194.209098143     A.U. after   12 cycles
            NFock= 12  Conv=0.24D-08     -V/T= 2.0108

 **********************************************************************

            Population analysis using the SCF Density.

 **********************************************************************

 Orbital symmetries:
       Occupied  (A) (A) (A) (A) (A) (A) (A) (A) (A) (A) (A) (A)
                 (A) (A) (A) (A) (A)
       Virtual   (A) (A) (A) (A) (A) (A) (A) (A) (A) (A) (A) (A)
                 (A) (A) (A) (A) (A) (A) (A) (A) (A) (A) (A) (A)
                 (A) (A) (A) (A) (A) (A) (A) (A) (A) (A) (A) (A)
                 (A) (A) (A) (A) (A) (A) (A) (A) (A) (A) (A) (A)
                 (A) (A) (A) (A) (A) (A) (A) (A) (A) (A) (A) (A)
                 (A) (A) (A) (A) (A) (A) (A) (A) (A) (A) (A) (A)
                 (A) (A) (A) (A) (A) (A) (A)
 The electronic state is 1-A.
 Alpha  occ. eigenvalues --  -19.12299 -10.22697 -10.18039 -10.17843  -1.00160
 Alpha  occ. eigenvalues --   -0.76959  -0.66403  -0.57677  -0.50910  -0.47190
 Alpha  occ. eigenvalues --   -0.42828  -0.40328  -0.36763  -0.36131  -0.33388
 Alpha  occ. eigenvalues --   -0.31961  -0.26594
 Alpha virt. eigenvalues --    0.05301   0.06255   0.10144   0.10986   0.12667
 Alpha virt. eigenvalues --    0.14641   0.15997   0.16495   0.20361   0.23619
 Alpha virt. eigenvalues --    0.25432   0.42154   0.43986   0.44475   0.47303
 Alpha virt. eigenvalues --    0.48135   0.54690   0.58956   0.62180   0.63859
 Alpha virt. eigenvalues --    0.64131   0.65206   0.67245   0.67356   0.69341
 Alpha virt. eigenvalues --    0.69665   0.70417   0.73180   0.74156   0.94083
 Alpha virt. eigenvalues --    1.00489   1.01827   1.03062   1.07338   1.18800
 Alpha virt. eigenvalues --    1.25944   1.35737   1.36924   1.37263   1.45508
 Alpha virt. eigenvalues --    1.46986   1.53779   1.65775   1.71989   1.72173
 Alpha virt. eigenvalues --    1.74561   1.77076   1.77114   1.79259   1.82155
 Alpha virt. eigenvalues --    1.83096   1.84815   1.89402   1.89425   1.93037
 Alpha virt. eigenvalues --    1.98530   2.06537   2.07496   2.22432   2.26235
 Alpha virt. eigenvalues --    2.31864   2.34302   2.39213   2.39884   2.52962
 Alpha virt. eigenvalues --    2.55281   2.57574   2.68071   2.78310   2.82480
 Alpha virt. eigenvalues --    2.92171   2.93398   2.95393   2.96777   3.04524
 Alpha virt. eigenvalues --    3.12709   3.16499   3.34438   3.77093
          Condensed to atoms (all electrons):
               1          2          3          4          5          6
     1  C    4.565480   0.354724  -0.025627   0.004324   0.384770   0.370616
     2  C    0.354724   4.774670   0.384766  -0.072710  -0.022521  -0.004167
     3  C   -0.025627   0.384766   4.444762   0.351309  -0.007726   0.006001
     4  O    0.004324  -0.072710   0.351309   7.760011  -0.000039  -0.000126
     5  H    0.384770  -0.022521  -0.007726  -0.000039   0.683399  -0.024035
     6  H    0.370616  -0.004167   0.006001  -0.000126  -0.024035   0.675189
     7  H    0.384770  -0.022521  -0.007726  -0.000039  -0.028402  -0.024035
     8  H   -0.013960   0.348765  -0.018874   0.008165  -0.009540  -0.007063
     9  H   -0.013960   0.348765  -0.018874   0.008165   0.008781  -0.007063
    10  H    0.001915  -0.037167   0.370227  -0.031218   0.008544  -0.000288
    11  H    0.001915  -0.037167   0.370227  -0.031218  -0.002513  -0.000288
    12  H   -0.000828   0.010398  -0.020522   0.310366   0.000014   0.000022
               7          8          9         10         11         12
     1  C    0.384770  -0.013960  -0.013960   0.001915   0.001915  -0.000828
     2  C   -0.022521   0.348765   0.348765  -0.037167  -0.037167   0.010398
     3  C   -0.007726  -0.018874  -0.018874   0.370227   0.370227  -0.020522
     4  O   -0.000039   0.008165   0.008165  -0.031218  -0.031218   0.310366
     5  H   -0.028402  -0.009540   0.008781   0.008544  -0.002513   0.000014
     6  H   -0.024035  -0.007063  -0.007063  -0.000288  -0.000288   0.000022
     7  H    0.683399   0.008781  -0.009540  -0.002513   0.008544   0.000014
     8  H    0.008781   0.714274  -0.035460  -0.016255   0.012714  -0.000365
     9  H   -0.009540  -0.035460   0.714274   0.012714  -0.016255  -0.000365
    10  H   -0.002513  -0.016255   0.012714   0.776964  -0.058991  -0.005484
    11  H    0.008544   0.012714  -0.016255  -0.058991   0.776964  -0.005484
    12  H    0.000014  -0.000365  -0.000365  -0.005484  -0.005484   0.551829
 Mulliken charges:
               1
     1  C   -0.014140
     2  C   -0.025837
     3  C    0.172057
     4  O   -0.306991
     5  H    0.009266
     6  H    0.015237
     7  H    0.009266
     8  H    0.008817
     9  H    0.008817
    10  H   -0.018449
    11  H   -0.018449
    12  H    0.160405
 Sum of Mulliken charges =  -0.00000
 Mulliken charges with hydrogens summed into heavy atoms:
               1
     1  C    0.019630
     2  C   -0.008202
     3  C    0.135159
     4  O   -0.146586
 Electronic spatial extent (au):  <R**2>=            383.4163
 Charge=             -0.0000 electrons
 Dipole moment (field-independent basis, Debye):
    X=              0.0287    Y=              1.4378    Z=             -0.0000  Tot=              1.4381
 Quadrupole moment (field-independent basis, Debye-Ang):
   XX=            -24.4324   YY=            -26.7400   ZZ=            -26.6579
   XY=              3.6430   XZ=             -0.0000   YZ=             -0.0000
 Traceless Quadrupole moment (field-independent basis, Debye-Ang):
   XX=              1.5110   YY=             -0.7966   ZZ=             -0.7145
   XY=              3.6430   XZ=             -0.0000   YZ=             -0.0000
 Octapole moment (field-independent basis, Debye-Ang**2):
  XXX=             22.7748  YYY=             -0.8058  ZZZ=             -0.0000  XYY=              3.1312
  XXY=              6.8161  XXZ=             -0.0000  XZZ=              2.5826  YZZ=              0.0250
  YYZ=             -0.0000  XYZ=             -0.0000
 Hexadecapole moment (field-independent basis, Debye-Ang**3):
 XXXX=           -321.9725 YYYY=            -79.2777 ZZZZ=            -47.8041 XXXY=             20.7377
 XXXZ=             -0.0000 YYYX=              0.5391 YYYZ=             -0.0000 ZZZX=             -0.0000
 ZZZY=             -0.0000 XXYY=            -72.5508 XXZZ=            -70.2871 YYZZ=            -19.9399
 XXYZ=             -0.0000 YYXZ=             -0.0000 ZZXY=             -0.4555
 N-N= 1.302194487310D+02 E-N=-7.124401909651D+02  KE= 1.921351909864D+02
 ******************************Gaussian NBO Version 3.1******************************
             N A T U R A L   A T O M I C   O R B I T A L   A N D
          N A T U R A L   B O N D   O R B I T A L   A N A L Y S I S
 ******************************Gaussian NBO Version 3.1******************************
       /RESON  / : Allow strongly delocalized NBO set

 Analyzing the SCF density

 Job title: 19                                                              

 Storage needed:     28188 in NPA,     37310 in NBO ( 939523256 available)
 GSVD:  LWork=        4992 too small for GESVD, short by        3060 words or        3060 for optimal perf.


 NATURAL POPULATIONS:  Natural atomic orbital occupancies 
                                                          
   NAO  Atom  No  lang   Type(AO)    Occupancy      Energy
 ----------------------------------------------------------
     1    C    1  S      Cor( 1S)     1.99925     -10.06432
     2    C    1  S      Val( 2S)     1.08928      -0.22908
     3    C    1  S      Ryd( 3S)     0.00036       0.85389
     4    C    1  px     Val( 2p)     1.11889      -0.06649
     5    C    1  px     Ryd( 3p)     0.00183       0.54413
     6    C    1  py     Val( 2p)     1.19624      -0.06944
     7    C    1  py     Ryd( 3p)     0.00198       0.58954
     8    C    1  pz     Val( 2p)     1.21687      -0.07027
     9    C    1  pz     Ryd( 3p)     0.00104       0.58903
    10    C    1  dxy    Ryd( 3d)     0.00073       2.36698
    11    C    1  dxz    Ryd( 3d)     0.00023       2.07469
    12    C    1  dyz    Ryd( 3d)     0.00079       2.44558
    13    C    1  dx2y2  Ryd( 3d)     0.00036       2.14681
    14    C    1  dz2    Ryd( 3d)     0.00047       2.31476

    15    C    2  S      Cor( 1S)     1.99914     -10.05771
    16    C    2  S      Val( 2S)     1.02863      -0.21017
    17    C    2  S      Ryd( 3S)     0.00127       0.87574
    18    C    2  px     Val( 2p)     1.04219      -0.06591
    19    C    2  px     Ryd( 3p)     0.00351       0.59119
    20    C    2  py     Val( 2p)     1.13928      -0.06519
    21    C    2  py     Ryd( 3p)     0.00144       0.56014
    22    C    2  pz     Val( 2p)     1.22341      -0.06431
    23    C    2  pz     Ryd( 3p)     0.00272       0.69706
    24    C    2  dxy    Ryd( 3d)     0.00085       2.28274
    25    C    2  dxz    Ryd( 3d)     0.00036       2.04935
    26    C    2  dyz    Ryd( 3d)     0.00098       2.48252
    27    C    2  dx2y2  Ryd( 3d)     0.00043       2.13796
    28    C    2  dz2    Ryd( 3d)     0.00054       2.27344

    29    C    3  S      Cor( 1S)     1.99912     -10.12086
    30    C    3  S      Val( 2S)     0.99475      -0.20711
    31    C    3  S      Ryd( 3S)     0.00323       0.77310
    32    C    3  px     Val( 2p)     0.79556      -0.05886
    33    C    3  px     Ryd( 3p)     0.00291       0.57672
    34    C    3  py     Val( 2p)     1.04123      -0.06132
    35    C    3  py     Ryd( 3p)     0.00235       0.53251
    36    C    3  pz     Val( 2p)     1.18468      -0.06986
    37    C    3  pz     Ryd( 3p)     0.00151       0.67108
    38    C    3  dxy    Ryd( 3d)     0.00187       2.27813
    39    C    3  dxz    Ryd( 3d)     0.00127       2.01135
    40    C    3  dyz    Ryd( 3d)     0.00137       2.43608
    41    C    3  dx2y2  Ryd( 3d)     0.00150       2.11787
    42    C    3  dz2    Ryd( 3d)     0.00086       2.25336

    43    O    4  S      Cor( 1S)     1.99974     -18.94116
    44    O    4  S      Val( 2S)     1.67365      -0.84298
    45    O    4  S      Ryd( 3S)     0.00142       1.39054
    46    O    4  px     Val( 2p)     1.40456      -0.26376
    47    O    4  px     Ryd( 3p)     0.00232       1.19562
    48    O    4  py     Val( 2p)     1.69884      -0.28665
    49    O    4  py     Ryd( 3p)     0.00093       1.13266
    50    O    4  pz     Val( 2p)     1.95700      -0.28388
    51    O    4  pz     Ryd( 3p)     0.00198       1.06727
    52    O    4  dxy    Ryd( 3d)     0.00151       3.36241
    53    O    4  dxz    Ryd( 3d)     0.00008       2.80120
    54    O    4  dyz    Ryd( 3d)     0.00107       2.76537
    55    O    4  dx2y2  Ryd( 3d)     0.00085       2.91926
    56    O    4  dz2    Ryd( 3d)     0.00068       3.03212

    57    H    5  S      Val( 1S)     0.78991       0.06945
    58    H    5  S      Ryd( 2S)     0.00194       0.36156
    59    H    5  px     Ryd( 2p)     0.00015       1.76111
    60    H    5  py     Ryd( 2p)     0.00036       1.97262
    61    H    5  pz     Ryd( 2p)     0.00052       2.15663

    62    H    6  S      Val( 1S)     0.77799       0.07726
    63    H    6  S      Ryd( 2S)     0.00131       0.35155
    64    H    6  px     Ryd( 2p)     0.00043       2.08838
    65    H    6  py     Ryd( 2p)     0.00039       2.03097
    66    H    6  pz     Ryd( 2p)     0.00021       1.78075

    67    H    7  S      Val( 1S)     0.78991       0.06945
    68    H    7  S      Ryd( 2S)     0.00194       0.36156
    69    H    7  px     Ryd( 2p)     0.00015       1.76111
    70    H    7  py     Ryd( 2p)     0.00036       1.97262
    71    H    7  pz     Ryd( 2p)     0.00052       2.15663

    72    H    8  S      Val( 1S)     0.77935       0.08503
    73    H    8  S      Ryd( 2S)     0.00380       0.36596
    74    H    8  px     Ryd( 2p)     0.00015       1.82966
    75    H    8  py     Ryd( 2p)     0.00037       1.99186
    76    H    8  pz     Ryd( 2p)     0.00050       2.17486

    77    H    9  S      Val( 1S)     0.77935       0.08503
    78    H    9  S      Ryd( 2S)     0.00380       0.36596
    79    H    9  px     Ryd( 2p)     0.00015       1.82966
    80    H    9  py     Ryd( 2p)     0.00037       1.99186
    81    H    9  pz     Ryd( 2p)     0.00050       2.17486

    82    H   10  S      Val( 1S)     0.82971       0.05273
    83    H   10  S      Ryd( 2S)     0.00299       0.35582
    84    H   10  px     Ryd( 2p)     0.00012       1.78860
    85    H   10  py     Ryd( 2p)     0.00038       1.99622
    86    H   10  pz     Ryd( 2p)     0.00060       2.14569

    87    H   11  S      Val( 1S)     0.82971       0.05273
    88    H   11  S      Ryd( 2S)     0.00299       0.35582
    89    H   11  px     Ryd( 2p)     0.00012       1.78860
    90    H   11  py     Ryd( 2p)     0.00038       1.99622
    91    H   11  pz     Ryd( 2p)     0.00060       2.14569

    92    H   12  S      Val( 1S)     0.54166       0.10606
    93    H   12  S      Ryd( 2S)     0.00153       0.40549
    94    H   12  px     Ryd( 2p)     0.00177       2.18303
    95    H   12  py     Ryd( 2p)     0.00144       2.04845
    96    H   12  pz     Ryd( 2p)     0.00167       1.63905


 Summary of Natural Population Analysis:                  
                                                          
                                       Natural Population 
                Natural  -----------------------------------------------
    Atom  No    Charge         Core      Valence    Rydberg      Total
 -----------------------------------------------------------------------
      C    1   -0.62829      1.99925     4.62127    0.00777     6.62829
      C    2   -0.44476      1.99914     4.43352    0.01210     6.44476
      C    3   -0.03221      1.99912     4.01622    0.01687     6.03221
      O    4   -0.74463      1.99974     6.73405    0.01084     8.74463
      H    5    0.20712      0.00000     0.78991    0.00297     0.79288
      H    6    0.21967      0.00000     0.77799    0.00234     0.78033
      H    7    0.20712      0.00000     0.78991    0.00297     0.79288
      H    8    0.21583      0.00000     0.77935    0.00482     0.78417
      H    9    0.21583      0.00000     0.77935    0.00482     0.78417
      H   10    0.16619      0.00000     0.82971    0.00409     0.83381
      H   11    0.16619      0.00000     0.82971    0.00409     0.83381
      H   12    0.45193      0.00000     0.54166    0.00642     0.54807
 =======================================================================
   * Total *    0.00000      7.99726    25.92264    0.08010    34.00000

                                 Natural Population      
 --------------------------------------------------------
   Core                       7.99726 ( 99.9657% of   8)
   Valence                   25.92264 ( 99.7025% of  26)
   Natural Minimal Basis     33.91990 ( 99.7644% of  34)
   Natural Rydberg Basis      0.08010 (  0.2356% of  34)
 --------------------------------------------------------

    Atom  No          Natural Electron Configuration
 ----------------------------------------------------------------------------
      C    1      [core]2S( 1.09)2p( 3.53)
      C    2      [core]2S( 1.03)2p( 3.40)3p( 0.01)
      C    3      [core]2S( 0.99)2p( 3.02)3p( 0.01)3d( 0.01)
      O    4      [core]2S( 1.67)2p( 5.06)3p( 0.01)
      H    5            1S( 0.79)
      H    6            1S( 0.78)
      H    7            1S( 0.79)
      H    8            1S( 0.78)
      H    9            1S( 0.78)
      H   10            1S( 0.83)
      H   11            1S( 0.83)
      H   12            1S( 0.54)


 NATURAL BOND ORBITAL ANALYSIS:

                       Occupancies       Lewis Structure    Low   High
           Occ.    -------------------  -----------------   occ   occ
  Cycle   Thresh.   Lewis   Non-Lewis     CR  BD  3C  LP    (L)   (NL)   Dev
 =============================================================================
   1(1)    1.90    33.78019   0.21981      4  11   0   2     0      0    0.03
 -----------------------------------------------------------------------------

 Structure accepted: No low occupancy Lewis orbitals

 --------------------------------------------------------
   Core                      7.99726 ( 99.966% of   8)
   Valence Lewis            25.78294 ( 99.165% of  26)
  ==================       ============================
   Total Lewis              33.78019 ( 99.354% of  34)
  -----------------------------------------------------
   Valence non-Lewis         0.16649 (  0.490% of  34)
   Rydberg non-Lewis         0.05331 (  0.157% of  34)
  ==================       ============================
   Total non-Lewis           0.21981 (  0.646% of  34)
 --------------------------------------------------------


       (Occupancy)   Bond orbital/ Coefficients/ Hybrids
 ---------------------------------------------------------------------------------
     1. (1.98626) BD ( 1) C   1 - C   2  
                ( 49.84%)   0.7060* C   1 s( 30.01%)p 2.33( 69.95%)d 0.00(  0.04%)
                                            0.0004  0.5478  0.0031  0.7529 -0.0045
                                           -0.3640 -0.0136 -0.0000 -0.0000 -0.0134
                                           -0.0000  0.0000  0.0114 -0.0104
                ( 50.16%)   0.7082* C   2 s( 28.13%)p 2.55( 71.83%)d 0.00(  0.04%)
                                            0.0002  0.5302  0.0121 -0.7655 -0.0141
                                            0.3633 -0.0107  0.0000 -0.0000 -0.0153
                                           -0.0000  0.0000  0.0090 -0.0107
     2. (1.98918) BD ( 1) C   1 - H   5  
                ( 60.54%)   0.7781* C   1 s( 23.23%)p 3.30( 76.73%)d 0.00(  0.04%)
                                           -0.0000 -0.4820  0.0032  0.1059  0.0158
                                           -0.5060 -0.0012 -0.7069  0.0030  0.0019
                                            0.0034 -0.0168  0.0061 -0.0098
                ( 39.46%)   0.6282* H   5 s( 99.92%)p 0.00(  0.08%)
                                           -0.9996  0.0021 -0.0051  0.0160  0.0224
     3. (1.98818) BD ( 1) C   1 - H   6  
                ( 61.01%)   0.7811* C   1 s( 23.50%)p 3.25( 76.46%)d 0.00(  0.04%)
                                           -0.0000 -0.4847 -0.0035  0.6402  0.0028
                                            0.5955 -0.0120  0.0000 -0.0000 -0.0179
                                           -0.0000 -0.0000 -0.0008  0.0096
                ( 38.99%)   0.6245* H   6 s( 99.92%)p 0.00(  0.08%)
                                           -0.9996  0.0006 -0.0211 -0.0185 -0.0000
     4. (1.98918) BD ( 1) C   1 - H   7  
                ( 60.54%)   0.7781* C   1 s( 23.23%)p 3.30( 76.73%)d 0.00(  0.04%)
                                           -0.0000 -0.4820  0.0032  0.1059  0.0158
                                           -0.5060 -0.0012  0.7069 -0.0030  0.0019
                                           -0.0034  0.0168  0.0061 -0.0098
                ( 39.46%)   0.6282* H   7 s( 99.92%)p 0.00(  0.08%)
                                           -0.9996  0.0021 -0.0051  0.0160 -0.0224
     5. (1.98286) BD ( 1) C   2 - C   3  
                ( 50.49%)   0.7106* C   2 s( 27.67%)p 2.61( 72.28%)d 0.00(  0.05%)
                                            0.0004  0.5259  0.0113  0.6332  0.0166
                                            0.5671 -0.0053  0.0000  0.0000  0.0185
                                            0.0000  0.0000  0.0017 -0.0109
                ( 49.51%)   0.7036* C   3 s( 30.53%)p 2.27( 69.42%)d 0.00(  0.05%)
                                            0.0002  0.5525  0.0050 -0.6179  0.0145
                                           -0.5588 -0.0014 -0.0000 -0.0000  0.0191
                                            0.0000  0.0000  0.0008 -0.0100
     6. (1.97561) BD ( 1) C   2 - H   8  
                ( 61.06%)   0.7814* C   2 s( 22.11%)p 3.52( 77.84%)d 0.00(  0.04%)
                                            0.0001 -0.4701  0.0095 -0.0776  0.0009
                                            0.5222  0.0057 -0.7067  0.0156  0.0024
                                           -0.0032  0.0166  0.0052 -0.0106
                ( 38.94%)   0.6240* H   8 s( 99.92%)p 0.00(  0.08%)
                                           -0.9996  0.0050  0.0040 -0.0182  0.0218
     7. (1.97561) BD ( 1) C   2 - H   9  
                ( 61.06%)   0.7814* C   2 s( 22.11%)p 3.52( 77.84%)d 0.00(  0.04%)
                                            0.0001 -0.4701  0.0095 -0.0776  0.0009
                                            0.5222  0.0057  0.7067 -0.0156  0.0024
                                            0.0032 -0.0166  0.0052 -0.0106
                ( 38.94%)   0.6240* H   9 s( 99.92%)p 0.00(  0.08%)
                                           -0.9996  0.0050  0.0040 -0.0182 -0.0218
     8. (1.99459) BD ( 1) C   3 - O   4  
                ( 32.40%)   0.5692* C   3 s( 21.46%)p 3.65( 78.25%)d 0.01(  0.29%)
                                           -0.0001 -0.4610 -0.0459 -0.7831 -0.0352
                                            0.4095  0.0196 -0.0000 -0.0000  0.0382
                                           -0.0000  0.0000 -0.0264  0.0268
                ( 67.60%)   0.8222* O   4 s( 32.58%)p 2.07( 67.35%)d 0.00(  0.07%)
                                            0.0001 -0.5708 -0.0049  0.6921  0.0025
                                           -0.4410  0.0029  0.0000 -0.0000  0.0209
                                           -0.0000  0.0000  0.0014  0.0157
     9. (1.98702) BD ( 1) C   3 - H  10  
                ( 59.14%)   0.7691* C   3 s( 24.07%)p 3.15( 75.88%)d 0.00(  0.05%)
                                           -0.0000  0.4904 -0.0139 -0.0215  0.0070
                                            0.5086  0.0013  0.7068 -0.0106  0.0003
                                           -0.0029  0.0185 -0.0076  0.0114
                ( 40.86%)   0.6392* H  10 s( 99.92%)p 0.00(  0.08%)
                                            0.9996 -0.0068  0.0026 -0.0169 -0.0232
    10. (1.98702) BD ( 1) C   3 - H  11  
                ( 59.14%)   0.7691* C   3 s( 24.07%)p 3.15( 75.88%)d 0.00(  0.05%)
                                           -0.0000  0.4904 -0.0139 -0.0215  0.0070
                                            0.5086  0.0013 -0.7068  0.0106  0.0003
                                            0.0029 -0.0185 -0.0076  0.0114
                ( 40.86%)   0.6392* H  11 s( 99.92%)p 0.00(  0.08%)
                                            0.9996 -0.0068  0.0026 -0.0169  0.0232
    11. (1.98849) BD ( 1) O   4 - H  12  
                ( 72.86%)   0.8536* O   4 s( 19.63%)p 4.09( 80.29%)d 0.00(  0.08%)
                                            0.0002  0.4425  0.0216  0.7111  0.0371
                                            0.5438  0.0053 -0.0000 -0.0000  0.0236
                                           -0.0000 -0.0000 -0.0099 -0.0137
                ( 27.14%)   0.5210* H  12 s( 99.62%)p 0.00(  0.38%)
                                            0.9981 -0.0031 -0.0507 -0.0354  0.0000
    12. (1.99925) CR ( 1) C   1           s(100.00%)p 0.00(  0.00%)
                                            1.0000 -0.0002 -0.0000 -0.0003  0.0000
                                            0.0001  0.0000  0.0000  0.0000  0.0000
                                            0.0000 -0.0000 -0.0000  0.0000
    13. (1.99914) CR ( 1) C   2           s(100.00%)p 0.00(  0.00%)
                                            1.0000 -0.0002 -0.0000 -0.0001 -0.0000
                                           -0.0004  0.0000 -0.0000  0.0000 -0.0000
                                           -0.0000  0.0000 -0.0000  0.0000
    14. (1.99912) CR ( 1) C   3           s(100.00%)p 0.00(  0.00%)
                                            1.0000 -0.0001 -0.0000  0.0001 -0.0000
                                            0.0002  0.0000  0.0000 -0.0000 -0.0000
                                           -0.0000  0.0000 -0.0000  0.0000
    15. (1.99974) CR ( 1) O   4           s(100.00%)p 0.00(  0.00%)
                                            1.0000 -0.0000 -0.0000 -0.0002 -0.0000
                                           -0.0001 -0.0000  0.0000  0.0000 -0.0000
                                            0.0000  0.0000  0.0000  0.0000
    16. (1.98038) LP ( 1) O   4           s( 47.81%)p 1.09( 52.16%)d 0.00(  0.04%)
                                            0.0000  0.6913 -0.0125  0.1154  0.0013
                                           -0.7129  0.0083  0.0000 -0.0000  0.0050
                                           -0.0000  0.0000  0.0174  0.0056
    17. (1.95855) LP ( 2) O   4           s(  0.00%)p 1.00( 99.95%)d 0.00(  0.05%)
                                            0.0000 -0.0000  0.0000  0.0000 -0.0000
                                            0.0000 -0.0000  0.9996 -0.0165  0.0000
                                           -0.0018  0.0228 -0.0000 -0.0000
    18. (0.00307) RY*( 1) C   1           s(  7.16%)p11.89( 85.13%)d 1.08(  7.71%)
                                           -0.0000  0.0115  0.2673  0.0136  0.5972
                                            0.0145  0.7030  0.0000  0.0000  0.1959
                                            0.0000 -0.0000  0.1906 -0.0486
    19. (0.00139) RY*( 2) C   1           s(  0.00%)p 1.00( 74.43%)d 0.34( 25.57%)
                                           -0.0000 -0.0000  0.0000 -0.0000 -0.0000
                                           -0.0000 -0.0000  0.0132  0.8626 -0.0000
                                            0.3877 -0.3247 -0.0000 -0.0000
    20. (0.00031) RY*( 3) C   1           s(  1.44%)p68.07( 98.08%)d 0.33(  0.48%)
                                            0.0000  0.0133  0.1193 -0.0146  0.7241
                                            0.0105 -0.6754  0.0000 -0.0000 -0.0123
                                           -0.0000  0.0000  0.0582 -0.0355
    21. (0.00014) RY*( 4) C   1           s( 65.36%)p 0.02(  1.13%)d 0.51( 33.50%)
                                            0.0000 -0.0022  0.8085 -0.0066 -0.1060
                                           -0.0036  0.0068 -0.0000  0.0000 -0.4572
                                           -0.0000  0.0000 -0.3549  0.0050
    22. (0.00001) RY*( 5) C   1           s( 19.91%)p 0.50(  9.89%)d 3.53( 70.20%)
    23. (0.00001) RY*( 6) C   1           s(  6.14%)p 0.89(  5.49%)d14.40( 88.37%)
    24. (0.00000) RY*( 7) C   1           s(  0.00%)p 1.00(  8.82%)d10.34( 91.18%)
    25. (0.00000) RY*( 8) C   1           s(  0.00%)p 1.00( 16.81%)d 4.95( 83.19%)
    26. (0.00000) RY*( 9) C   1           s(  0.02%)p19.49(  0.36%)d99.99( 99.63%)
    27. (0.00367) RY*( 1) C   2           s(  4.63%)p19.94( 92.28%)d 0.67(  3.09%)
                                            0.0000 -0.0067  0.2150 -0.0145  0.8770
                                           -0.0118 -0.3916 -0.0000 -0.0000 -0.0212
                                           -0.0000 -0.0000  0.1691 -0.0436
    28. (0.00267) RY*( 2) C   2           s(  0.00%)p 1.00( 86.52%)d 0.16( 13.48%)
                                           -0.0000  0.0000  0.0000 -0.0000  0.0000
                                           -0.0000 -0.0000  0.0293  0.9297 -0.0000
                                           -0.0605  0.3621  0.0000  0.0000
    29. (0.00111) RY*( 3) C   2           s( 22.07%)p 2.51( 55.41%)d 1.02( 22.52%)
                                            0.0000 -0.0100  0.4696  0.0089 -0.4455
                                           -0.0159 -0.5961  0.0000  0.0000  0.3098
                                           -0.0000  0.0000  0.3418 -0.1115
    30. (0.00072) RY*( 4) C   2           s( 62.23%)p 0.52( 32.66%)d 0.08(  5.11%)
                                            0.0000  0.0050  0.7889  0.0050  0.0327
                                           -0.0158  0.5703 -0.0000 -0.0000 -0.1895
                                            0.0000  0.0000  0.1231 -0.0036
    31. (0.00034) RY*( 5) C   2           s(  0.00%)p 1.00(  0.06%)d99.99( 99.94%)
                                           -0.0000 -0.0000 -0.0000 -0.0000  0.0000
                                           -0.0000 -0.0000  0.0003 -0.0239  0.0000
                                            0.9743  0.2242  0.0000 -0.0000
    32. (0.00016) RY*( 6) C   2           s(  1.40%)p12.78( 17.84%)d57.84( 80.76%)
                                           -0.0000 -0.0058  0.1180  0.0233 -0.1693
                                            0.0096 -0.3862 -0.0000  0.0000 -0.8563
                                            0.0000 -0.0000 -0.2360  0.1364
    33. (0.00005) RY*( 7) C   2           s(  9.65%)p 0.20(  1.92%)d 9.17( 88.44%)
    34. (0.00004) RY*( 8) C   2           s(  0.00%)p 1.00( 13.48%)d 6.42( 86.52%)
    35. (0.00001) RY*( 9) C   2           s(  0.01%)p 1.00(  0.04%)d99.99( 99.96%)
    36. (0.00332) RY*( 1) C   3           s( 43.37%)p 0.53( 22.93%)d 0.78( 33.70%)
                                            0.0000  0.0025  0.6586 -0.0201 -0.4141
                                            0.0304 -0.2376  0.0000 -0.0000  0.2357
                                            0.0000 -0.0000  0.5259 -0.0696
    37. (0.00271) RY*( 2) C   3           s(  0.74%)p99.99( 96.19%)d 4.16(  3.07%)
                                            0.0000 -0.0234  0.0827 -0.0164  0.5548
                                            0.0163 -0.8085 -0.0000  0.0000  0.1445
                                           -0.0000 -0.0000 -0.0940  0.0318
    38. (0.00194) RY*( 3) C   3           s(  0.00%)p 1.00( 49.78%)d 1.01( 50.22%)
                                           -0.0000  0.0000  0.0000 -0.0000 -0.0000
                                            0.0000  0.0000  0.0070  0.7055 -0.0000
                                           -0.7083  0.0234  0.0000 -0.0000
    39. (0.00140) RY*( 4) C   3           s(  0.00%)p 1.00( 24.16%)d 3.14( 75.84%)
                                            0.0000 -0.0000  0.0000 -0.0000  0.0000
                                            0.0000 -0.0000 -0.0286 -0.4907  0.0000
                                           -0.4647  0.7365  0.0000 -0.0000
    40. (0.00064) RY*( 5) C   3           s( 33.37%)p 0.44( 14.59%)d 1.56( 52.04%)
                                           -0.0000 -0.0203  0.5773 -0.0529  0.3361
                                            0.0300  0.1710 -0.0000  0.0000 -0.7051
                                            0.0000  0.0000 -0.0854 -0.1262
    41. (0.00026) RY*( 6) C   3           s(  0.49%)p99.99( 62.51%)d76.24( 37.01%)
                                            0.0000 -0.0161  0.0678  0.0013  0.6362
                                            0.0145  0.4692  0.0000  0.0000  0.4283
                                            0.0000 -0.0000  0.4303 -0.0384
    42. (0.00015) RY*( 7) C   3           s( 21.51%)p 0.19(  4.11%)d 3.46( 74.38%)
                                            0.0000  0.0056  0.4637  0.0243 -0.0290
                                           -0.0056  0.1990  0.0000 -0.0000  0.4752
                                           -0.0000 -0.0000 -0.7086  0.1259
    43. (0.00000) RY*( 8) C   3           s(  0.00%)p 1.00( 26.13%)d 2.83( 73.87%)
    44. (0.00001) RY*( 9) C   3           s(  0.40%)p 0.43(  0.17%)d99.99( 99.43%)
    45. (0.00156) RY*( 1) O   4           s(  0.00%)p 1.00( 92.46%)d 0.08(  7.54%)
                                            0.0000 -0.0000 -0.0000 -0.0000  0.0000
                                            0.0000  0.0000  0.0117  0.9615 -0.0000
                                           -0.2189  0.1660 -0.0000  0.0000
    46. (0.00150) RY*( 2) O   4           s( 26.30%)p 2.39( 62.79%)d 0.41( 10.91%)
                                           -0.0000  0.0061  0.5128  0.0050 -0.3965
                                           -0.0038 -0.6860  0.0000  0.0000  0.2048
                                           -0.0000  0.0000  0.2529 -0.0568
    47. (0.00007) RY*( 3) O   4           s( 57.85%)p 0.54( 31.34%)d 0.19( 10.81%)
    48. (0.00004) RY*( 4) O   4           s( 11.86%)p 5.92( 70.21%)d 1.51( 17.92%)
    49. (0.00001) RY*( 5) O   4           s(  0.98%)p20.15( 19.83%)d80.50( 79.19%)
    50. (0.00000) RY*( 6) O   4           s(  0.00%)p 1.00(  4.93%)d19.30( 95.07%)
    51. (0.00001) RY*( 7) O   4           s(  0.00%)p 1.00(  2.67%)d36.45( 97.33%)
    52. (0.00000) RY*( 8) O   4           s(  1.76%)p 7.41( 13.05%)d48.37( 85.19%)
    53. (0.00001) RY*( 9) O   4           s(  1.22%)p 2.45(  2.99%)d78.41( 95.79%)
    54. (0.00196) RY*( 1) H   5           s( 98.77%)p 0.01(  1.23%)
                                            0.0049  0.9938 -0.0451  0.0857  0.0542
    55. (0.00021) RY*( 2) H   5           s(  0.05%)p99.99( 99.95%)
                                            0.0006  0.0233 -0.3733 -0.7820  0.4985
    56. (0.00013) RY*( 3) H   5           s(  0.03%)p99.99( 99.97%)
                                            0.0062  0.0166  0.8507 -0.0740  0.5201
    57. (0.00004) RY*( 4) H   5           s(  1.22%)p80.74( 98.78%)
    58. (0.00134) RY*( 1) H   6           s( 97.83%)p 0.02(  2.17%)
                                            0.0044  0.9891 -0.1401 -0.0460 -0.0000
    59. (0.00021) RY*( 2) H   6           s(  0.00%)p 1.00(100.00%)
                                           -0.0000  0.0000  0.0000 -0.0000  1.0000
    60. (0.00013) RY*( 3) H   6           s(  0.06%)p99.99( 99.94%)
                                            0.0069  0.0232  0.4559 -0.8897 -0.0000
    61. (0.00003) RY*( 4) H   6           s(  2.20%)p44.54( 97.80%)
    62. (0.00196) RY*( 1) H   7           s( 98.77%)p 0.01(  1.23%)
                                            0.0049  0.9938 -0.0451  0.0857 -0.0542
    63. (0.00021) RY*( 2) H   7           s(  0.05%)p99.99( 99.95%)
                                            0.0006  0.0233 -0.3733 -0.7820 -0.4985
    64. (0.00013) RY*( 3) H   7           s(  0.03%)p99.99( 99.97%)
                                            0.0062  0.0166  0.8507 -0.0740 -0.5201
    65. (0.00004) RY*( 4) H   7           s(  1.22%)p80.74( 98.78%)
    66. (0.00382) RY*( 1) H   8           s( 99.77%)p 0.00(  0.23%)
                                            0.0061  0.9988 -0.0210 -0.0247  0.0351
    67. (0.00017) RY*( 2) H   8           s(  0.01%)p 1.00( 99.99%)
                                           -0.0024  0.0072 -0.0029 -0.7096 -0.7046
    68. (0.00014) RY*( 3) H   8           s(  0.07%)p99.99( 99.93%)
                                            0.0004  0.0264  0.9912  0.0895 -0.0939
    69. (0.00005) RY*( 4) H   8           s(  0.24%)p99.99( 99.76%)
    70. (0.00382) RY*( 1) H   9           s( 99.77%)p 0.00(  0.23%)
                                            0.0061  0.9988 -0.0210 -0.0247 -0.0351
    71. (0.00017) RY*( 2) H   9           s(  0.01%)p 1.00( 99.99%)
                                           -0.0024  0.0072 -0.0029 -0.7096  0.7046
    72. (0.00014) RY*( 3) H   9           s(  0.07%)p99.99( 99.93%)
                                            0.0004  0.0264  0.9912  0.0895  0.0939
    73. (0.00005) RY*( 4) H   9           s(  0.24%)p99.99( 99.76%)
    74. (0.00303) RY*( 1) H  10           s( 99.64%)p 0.00(  0.36%)
                                            0.0079  0.9982  0.0065  0.0592  0.0088
    75. (0.00024) RY*( 2) H  10           s(  0.16%)p99.99( 99.84%)
                                            0.0029  0.0399 -0.3206 -0.7269  0.6060
    76. (0.00013) RY*( 3) H  10           s(  0.04%)p99.99( 99.96%)
                                           -0.0116  0.0150 -0.8380 -0.0795 -0.5395
    77. (0.00003) RY*( 4) H  10           s(  0.25%)p99.99( 99.75%)
    78. (0.00303) RY*( 1) H  11           s( 99.64%)p 0.00(  0.36%)
                                            0.0079  0.9982  0.0065  0.0592 -0.0088
    79. (0.00024) RY*( 2) H  11           s(  0.16%)p99.99( 99.84%)
                                            0.0029  0.0399 -0.3206 -0.7269 -0.6060
    80. (0.00013) RY*( 3) H  11           s(  0.04%)p99.99( 99.96%)
                                           -0.0116  0.0150 -0.8380 -0.0795  0.5395
    81. (0.00003) RY*( 4) H  11           s(  0.25%)p99.99( 99.75%)
    82. (0.00174) RY*( 1) H  12           s( 78.61%)p 0.27( 21.39%)
                                            0.0123  0.8865  0.3766 -0.2685  0.0000
    83. (0.00167) RY*( 2) H  12           s(  0.00%)p 1.00(100.00%)
                                           -0.0000 -0.0000 -0.0000  0.0000  1.0000
    84. (0.00094) RY*( 3) H  12           s( 17.90%)p 4.59( 82.10%)
                                            0.0080  0.4230 -0.4256  0.7999 -0.0000
    85. (0.00002) RY*( 4) H  12           s(  3.88%)p24.79( 96.12%)
    86. (0.00658) BD*( 1) C   1 - C   2  
                ( 50.16%)   0.7082* C   1 s( 30.01%)p 2.33( 69.95%)d 0.00(  0.04%)
                                            0.0004  0.5478  0.0031  0.7529 -0.0045
                                           -0.3640 -0.0136 -0.0000 -0.0000 -0.0134
                                           -0.0000  0.0000  0.0114 -0.0104
                ( 49.84%)  -0.7060* C   2 s( 28.13%)p 2.55( 71.83%)d 0.00(  0.04%)
                                            0.0002  0.5302  0.0121 -0.7655 -0.0141
                                            0.3633 -0.0107  0.0000 -0.0000 -0.0153
                                           -0.0000  0.0000  0.0090 -0.0107
    87. (0.00928) BD*( 1) C   1 - H   5  
                ( 39.46%)   0.6282* C   1 s( 23.23%)p 3.30( 76.73%)d 0.00(  0.04%)
                                            0.0000  0.4820 -0.0032 -0.1059 -0.0158
                                            0.5060  0.0012  0.7069 -0.0030 -0.0019
                                           -0.0034  0.0168 -0.0061  0.0098
                ( 60.54%)  -0.7781* H   5 s( 99.92%)p 0.00(  0.08%)
                                            0.9996 -0.0021  0.0051 -0.0160 -0.0224
    88. (0.00545) BD*( 1) C   1 - H   6  
                ( 38.99%)   0.6245* C   1 s( 23.50%)p 3.25( 76.46%)d 0.00(  0.04%)
                                            0.0000  0.4847  0.0035 -0.6402 -0.0028
                                           -0.5955  0.0120 -0.0000  0.0000  0.0179
                                            0.0000  0.0000  0.0008 -0.0096
                ( 61.01%)  -0.7811* H   6 s( 99.92%)p 0.00(  0.08%)
                                            0.9996 -0.0006  0.0211  0.0185  0.0000
    89. (0.00928) BD*( 1) C   1 - H   7  
                ( 39.46%)   0.6282* C   1 s( 23.23%)p 3.30( 76.73%)d 0.00(  0.04%)
                                            0.0000  0.4820 -0.0032 -0.1059 -0.0158
                                            0.5060  0.0012 -0.7069  0.0030 -0.0019
                                            0.0034 -0.0168 -0.0061  0.0098
                ( 60.54%)  -0.7781* H   7 s( 99.92%)p 0.00(  0.08%)
                                            0.9996 -0.0021  0.0051 -0.0160  0.0224
    90. (0.02006) BD*( 1) C   2 - C   3  
                ( 49.51%)   0.7036* C   2 s( 27.67%)p 2.61( 72.28%)d 0.00(  0.05%)
                                           -0.0004 -0.5259 -0.0113 -0.6332 -0.0166
                                           -0.5671  0.0053 -0.0000 -0.0000 -0.0185
                                           -0.0000 -0.0000 -0.0017  0.0109
                ( 50.49%)  -0.7106* C   3 s( 30.53%)p 2.27( 69.42%)d 0.00(  0.05%)
                                           -0.0002 -0.5525 -0.0050  0.6179 -0.0145
                                            0.5588  0.0014  0.0000  0.0000 -0.0191
                                           -0.0000 -0.0000 -0.0008  0.0100
    91. (0.01747) BD*( 1) C   2 - H   8  
                ( 38.94%)   0.6240* C   2 s( 22.11%)p 3.52( 77.84%)d 0.00(  0.04%)
                                           -0.0001  0.4701 -0.0095  0.0776 -0.0009
                                           -0.5222 -0.0057  0.7067 -0.0156 -0.0024
                                            0.0032 -0.0166 -0.0052  0.0106
                ( 61.06%)  -0.7814* H   8 s( 99.92%)p 0.00(  0.08%)
                                            0.9996 -0.0050 -0.0040  0.0182 -0.0218
    92. (0.01747) BD*( 1) C   2 - H   9  
                ( 38.94%)   0.6240* C   2 s( 22.11%)p 3.52( 77.84%)d 0.00(  0.04%)
                                           -0.0001  0.4701 -0.0095  0.0776 -0.0009
                                           -0.5222 -0.0057 -0.7067  0.0156 -0.0024
                                           -0.0032  0.0166 -0.0052  0.0106
                ( 61.06%)  -0.7814* H   9 s( 99.92%)p 0.00(  0.08%)
                                            0.9996 -0.0050 -0.0040  0.0182  0.0218
    93. (0.01255) BD*( 1) C   3 - O   4  
                ( 67.60%)   0.8222* C   3 s( 21.46%)p 3.65( 78.25%)d 0.01(  0.29%)
                                           -0.0001 -0.4610 -0.0459 -0.7831 -0.0352
                                            0.4095  0.0196 -0.0000 -0.0000  0.0382
                                           -0.0000  0.0000 -0.0264  0.0268
                ( 32.40%)  -0.5692* O   4 s( 32.58%)p 2.07( 67.35%)d 0.00(  0.07%)
                                            0.0001 -0.5708 -0.0049  0.6921  0.0025
                                           -0.4410  0.0029  0.0000 -0.0000  0.0209
                                           -0.0000  0.0000  0.0014  0.0157
    94. (0.03141) BD*( 1) C   3 - H  10  
                ( 40.86%)   0.6392* C   3 s( 24.07%)p 3.15( 75.88%)d 0.00(  0.05%)
                                            0.0000 -0.4904  0.0139  0.0215 -0.0070
                                           -0.5086 -0.0013 -0.7068  0.0106 -0.0003
                                            0.0029 -0.0185  0.0076 -0.0114
                ( 59.14%)  -0.7691* H  10 s( 99.92%)p 0.00(  0.08%)
                                           -0.9996  0.0068 -0.0026  0.0169  0.0232
    95. (0.03141) BD*( 1) C   3 - H  11  
                ( 40.86%)   0.6392* C   3 s( 24.07%)p 3.15( 75.88%)d 0.00(  0.05%)
                                            0.0000 -0.4904  0.0139  0.0215 -0.0070
                                           -0.5086 -0.0013  0.7068 -0.0106 -0.0003
                                           -0.0029  0.0185  0.0076 -0.0114
                ( 59.14%)  -0.7691* H  11 s( 99.92%)p 0.00(  0.08%)
                                           -0.9996  0.0068 -0.0026  0.0169 -0.0232
    96. (0.00552) BD*( 1) O   4 - H  12  
                ( 27.14%)   0.5210* O   4 s( 19.63%)p 4.09( 80.29%)d 0.00(  0.08%)
                                           -0.0002 -0.4425 -0.0216 -0.7111 -0.0371
                                           -0.5438 -0.0053  0.0000  0.0000 -0.0236
                                            0.0000  0.0000  0.0099  0.0137
                ( 72.86%)  -0.8536* H  12 s( 99.62%)p 0.00(  0.38%)
                                           -0.9981  0.0031  0.0507  0.0354 -0.0000


 NHO Directionality and "Bond Bending" (deviations from line of nuclear centers)

         [Thresholds for printing:  angular deviation  >  1.0 degree]
                                    hybrid p-character > 25.0%
                                    orbital occupancy  >  0.10e

                                Line of Centers        Hybrid 1              Hybrid 2
                                ---------------  -------------------   ------------------
                NBO               Theta   Phi    Theta   Phi    Dev    Theta   Phi    Dev
 ========================================================================================
     1. BD (   1) C   1 - C   2    90.0  334.2     --     --    --      90.0  155.7   1.5
     5. BD (   1) C   2 - C   3    90.0   41.2     --     --    --      90.0  222.9   1.7
     6. BD (   1) C   2 - H   8    36.9  279.9    37.7  278.3   1.3      --     --    --
     7. BD (   1) C   2 - H   9   143.1  279.9   142.3  278.3   1.3      --     --    --
     8. BD (   1) C   3 - O   4    90.0  329.7    90.0  332.3   2.6     90.0  147.8   2.0
     9. BD (   1) C   3 - H  10    36.7   97.7    36.2   91.6   3.6      --     --    --
    10. BD (   1) C   3 - H  11   143.3   97.7   143.8   91.6   3.6      --     --    --
    11. BD (   1) O   4 - H  12    90.0   41.2    90.0   36.3   4.9      --     --    --
    16. LP (   1) O   4             --     --     90.0  279.4   --       --     --    --
    17. LP (   2) O   4             --     --      0.0    0.0   --       --     --    --


 Second Order Perturbation Theory Analysis of Fock Matrix in NBO Basis

     Threshold for printing:   0.50 kcal/mol
                                                                              E(2)  E(j)-E(i) F(i,j)
         Donor NBO (i)                     Acceptor NBO (j)                 kcal/mol   a.u.    a.u. 
 ===================================================================================================

 within unit  1
   1. BD (   1) C   1 - C   2        / 37. RY*(   2) C   3                    1.06    1.19    0.032
   1. BD (   1) C   1 - C   2        / 88. BD*(   1) C   1 - H   6            0.59    1.05    0.022
   1. BD (   1) C   1 - C   2        / 90. BD*(   1) C   2 - C   3            0.69    1.00    0.023
   1. BD (   1) C   1 - C   2        / 91. BD*(   1) C   2 - H   8            0.58    1.05    0.022
   1. BD (   1) C   1 - C   2        / 92. BD*(   1) C   2 - H   9            0.58    1.05    0.022
   1. BD (   1) C   1 - C   2        / 93. BD*(   1) C   3 - O   4            2.48    0.91    0.042
   2. BD (   1) C   1 - H   5        / 92. BD*(   1) C   2 - H   9            3.14    0.94    0.049
   3. BD (   1) C   1 - H   6        / 90. BD*(   1) C   2 - C   3            3.43    0.89    0.049
   4. BD (   1) C   1 - H   7        / 91. BD*(   1) C   2 - H   8            3.14    0.94    0.049
   5. BD (   1) C   2 - C   3        / 18. RY*(   1) C   1                    1.44    1.39    0.040
   5. BD (   1) C   2 - C   3        / 46. RY*(   2) O   4                    0.92    1.98    0.038
   5. BD (   1) C   2 - C   3        / 86. BD*(   1) C   1 - C   2            0.92    1.01    0.027
   5. BD (   1) C   2 - C   3        / 88. BD*(   1) C   1 - H   6            1.80    1.05    0.039
   5. BD (   1) C   2 - C   3        / 91. BD*(   1) C   2 - H   8            0.53    1.06    0.021
   5. BD (   1) C   2 - C   3        / 92. BD*(   1) C   2 - H   9            0.53    1.06    0.021
   5. BD (   1) C   2 - C   3        / 96. BD*(   1) O   4 - H  12            1.95    1.04    0.040
   6. BD (   1) C   2 - H   8        / 89. BD*(   1) C   1 - H   7            3.31    0.91    0.049
   6. BD (   1) C   2 - H   8        / 93. BD*(   1) C   3 - O   4            0.61    0.78    0.020
   6. BD (   1) C   2 - H   8        / 95. BD*(   1) C   3 - H  11            3.30    0.90    0.049
   7. BD (   1) C   2 - H   9        / 87. BD*(   1) C   1 - H   5            3.31    0.91    0.049
   7. BD (   1) C   2 - H   9        / 93. BD*(   1) C   3 - O   4            0.61    0.78    0.020
   7. BD (   1) C   2 - H   9        / 94. BD*(   1) C   3 - H  10            3.30    0.90    0.049
   8. BD (   1) C   3 - O   4        / 82. RY*(   1) H  12                    0.78    1.54    0.031
   8. BD (   1) C   3 - O   4        / 86. BD*(   1) C   1 - C   2            1.94    1.23    0.044
   9. BD (   1) C   3 - H  10        / 45. RY*(   1) O   4                    0.68    1.64    0.030
   9. BD (   1) C   3 - H  10        / 92. BD*(   1) C   2 - H   9            3.21    0.95    0.049
  10. BD (   1) C   3 - H  11        / 45. RY*(   1) O   4                    0.68    1.64    0.030
  10. BD (   1) C   3 - H  11        / 91. BD*(   1) C   2 - H   8            3.21    0.95    0.049
  11. BD (   1) O   4 - H  12        / 27. RY*(   1) C   2                    0.56    1.37    0.025
  11. BD (   1) O   4 - H  12        / 37. RY*(   2) C   3                    0.71    1.29    0.027
  11. BD (   1) O   4 - H  12        / 40. RY*(   5) C   3                    0.57    2.17    0.031
  11. BD (   1) O   4 - H  12        / 90. BD*(   1) C   2 - C   3            2.97    1.10    0.051
  12. CR (   1) C   1                / 27. RY*(   1) C   2                    0.94   10.75    0.090
  12. CR (   1) C   1                / 54. RY*(   1) H   5                    0.63   10.47    0.072
  12. CR (   1) C   1                / 58. RY*(   1) H   6                    0.64   10.49    0.073
  12. CR (   1) C   1                / 62. RY*(   1) H   7                    0.63   10.47    0.072
  13. CR (   1) C   2                / 20. RY*(   3) C   1                    1.19   10.57    0.100
  13. CR (   1) C   2                / 36. RY*(   1) C   3                    0.82   11.28    0.086
  13. CR (   1) C   2                / 66. RY*(   1) H   8                    0.63   10.44    0.072
  13. CR (   1) C   2                / 70. RY*(   1) H   9                    0.63   10.44    0.072
  14. CR (   1) C   3                / 30. RY*(   4) C   2                    0.62   10.94    0.073
  14. CR (   1) C   3                / 74. RY*(   1) H  10                    0.53   10.49    0.067
  14. CR (   1) C   3                / 78. RY*(   1) H  11                    0.53   10.49    0.067
  14. CR (   1) C   3                / 93. BD*(   1) C   3 - O   4            0.94   10.44    0.089
  15. CR (   1) O   4                / 37. RY*(   2) C   3                    1.68   19.55    0.162
  15. CR (   1) O   4                / 40. RY*(   5) C   3                    0.94   20.43    0.123
  16. LP (   1) O   4                / 36. RY*(   1) C   3                    0.66    1.79    0.031
  16. LP (   1) O   4                / 37. RY*(   2) C   3                    1.37    1.17    0.036
  16. LP (   1) O   4                / 84. RY*(   3) H  12                    0.91    2.15    0.040
  16. LP (   1) O   4                / 86. BD*(   1) C   1 - C   2            0.55    0.98    0.021
  16. LP (   1) O   4                / 90. BD*(   1) C   2 - C   3            0.94    0.98    0.027
  16. LP (   1) O   4                / 94. BD*(   1) C   3 - H  10            1.31    1.00    0.032
  16. LP (   1) O   4                / 95. BD*(   1) C   3 - H  11            1.31    1.00    0.032
  17. LP (   2) O   4                / 38. RY*(   3) C   3                    1.06    1.61    0.037
  17. LP (   2) O   4                / 39. RY*(   4) C   3                    0.60    2.29    0.034
  17. LP (   2) O   4                / 83. RY*(   2) H  12                    2.28    1.92    0.060
  17. LP (   2) O   4                / 94. BD*(   1) C   3 - H  10            6.91    0.72    0.063
  17. LP (   2) O   4                / 95. BD*(   1) C   3 - H  11            6.91    0.72    0.063


 Natural Bond Orbitals (Summary):

                                                            Principal Delocalizations
           NBO                        Occupancy    Energy   (geminal,vicinal,remote)
 ====================================================================================
 Molecular unit  1  (C3H8O)
     1. BD (   1) C   1 - C   2          1.98626    -0.59085  93(v),37(v),90(g),88(g)
                                                    91(g),92(g)
     2. BD (   1) C   1 - H   5          1.98918    -0.48076  92(v)
     3. BD (   1) C   1 - H   6          1.98818    -0.48018  90(v)
     4. BD (   1) C   1 - H   7          1.98918    -0.48076  91(v)
     5. BD (   1) C   2 - C   3          1.98286    -0.59637  96(v),88(v),18(v),86(g)
                                                    46(v),91(g),92(g)
     6. BD (   1) C   2 - H   8          1.97561    -0.46686  89(v),95(v),93(v)
     7. BD (   1) C   2 - H   9          1.97561    -0.46686  87(v),94(v),93(v)
     8. BD (   1) C   3 - O   4          1.99459    -0.81478  86(v),82(v)
     9. BD (   1) C   3 - H  10          1.98702    -0.48920  92(v),45(v)
    10. BD (   1) C   3 - H  11          1.98702    -0.48920  91(v),45(v)
    11. BD (   1) O   4 - H  12          1.98849    -0.68682  90(v),37(v),40(v),27(r)
    12. CR (   1) C   1                  1.99925   -10.06396  27(v),58(v),54(v),62(v)
    13. CR (   1) C   2                  1.99914   -10.05744  20(v),36(v),66(v),70(v)
    14. CR (   1) C   3                  1.99912   -10.12067  93(g),30(v),74(v),78(v)
    15. CR (   1) O   4                  1.99974   -18.94130  37(v),40(v)
    16. LP (   1) O   4                  1.98038    -0.56459  37(v),94(v),95(v),90(v)
                                                    84(v),36(v),86(r)
    17. LP (   2) O   4                  1.95855    -0.28485  94(v),95(v),83(v),38(v)
                                                    39(v)
    18. RY*(   1) C   1                  0.00307     0.79173   
    19. RY*(   2) C   1                  0.00139     1.02339   
    20. RY*(   3) C   1                  0.00031     0.51126   
    21. RY*(   4) C   1                  0.00014     1.32228   
    22. RY*(   5) C   1                  0.00001     1.86428   
    23. RY*(   6) C   1                  0.00001     2.01983   
    24. RY*(   7) C   1                  0.00000     2.22421   
    25. RY*(   8) C   1                  0.00000     1.85718   
    26. RY*(   9) C   1                  0.00000     2.29703   
    27. RY*(   1) C   2                  0.00367     0.68628   
    28. RY*(   2) C   2                  0.00267     0.98706   
    29. RY*(   3) C   2                  0.00111     1.01897   
    30. RY*(   4) C   2                  0.00072     0.81571   
    31. RY*(   5) C   2                  0.00034     2.03438   
    32. RY*(   6) C   2                  0.00016     1.93972   
    33. RY*(   7) C   2                  0.00005     2.06323   
    34. RY*(   8) C   2                  0.00004     2.20295   
    35. RY*(   9) C   2                  0.00001     2.18255   
    36. RY*(   1) C   3                  0.00332     1.22277   
    37. RY*(   2) C   3                  0.00271     0.60411   
    38. RY*(   3) C   3                  0.00194     1.32371   
    39. RY*(   4) C   3                  0.00140     2.00489   
    40. RY*(   5) C   3                  0.00064     1.48790   
    41. RY*(   6) C   3                  0.00026     1.15944   
    42. RY*(   7) C   3                  0.00015     1.82909   
    43. RY*(   8) C   3                  0.00000     1.78465   
    44. RY*(   9) C   3                  0.00001     2.20598   
    45. RY*(   1) O   4                  0.00156     1.15293   
    46. RY*(   2) O   4                  0.00150     1.38790   
    47. RY*(   3) O   4                  0.00007     1.68890   
    48. RY*(   4) O   4                  0.00004     1.39782   
    49. RY*(   5) O   4                  0.00001     2.92912   
    50. RY*(   6) O   4                  0.00000     2.74328   
    51. RY*(   7) O   4                  0.00001     2.73860   
    52. RY*(   8) O   4                  0.00000     2.70335   
    53. RY*(   9) O   4                  0.00001     2.92123   
    54. RY*(   1) H   5                  0.00196     0.40606   
    55. RY*(   2) H   5                  0.00021     1.78291   
    56. RY*(   3) H   5                  0.00013     1.77787   
    57. RY*(   4) H   5                  0.00004     2.27741   
    58. RY*(   1) H   6                  0.00134     0.42392   
    59. RY*(   2) H   6                  0.00021     1.78075   
    60. RY*(   3) H   6                  0.00013     1.78308   
    61. RY*(   4) H   6                  0.00003     2.25655   
    62. RY*(   1) H   7                  0.00196     0.40606   
    63. RY*(   2) H   7                  0.00021     1.78291   
    64. RY*(   3) H   7                  0.00013     1.77787   
    65. RY*(   4) H   7                  0.00004     2.27741   
    66. RY*(   1) H   8                  0.00382     0.37762   
    67. RY*(   2) H   8                  0.00017     1.80235   
    68. RY*(   3) H   8                  0.00014     1.82428   
    69. RY*(   4) H   8                  0.00005     2.34899   
    70. RY*(   1) H   9                  0.00382     0.37762   
    71. RY*(   2) H   9                  0.00017     1.80235   
    72. RY*(   3) H   9                  0.00014     1.82428   
    73. RY*(   4) H   9                  0.00005     2.34899   
    74. RY*(   1) H  10                  0.00303     0.36909   
    75. RY*(   2) H  10                  0.00024     1.77190   
    76. RY*(   3) H  10                  0.00013     1.88913   
    77. RY*(   4) H  10                  0.00003     2.24667   
    78. RY*(   1) H  11                  0.00303     0.36909   
    79. RY*(   2) H  11                  0.00024     1.77190   
    80. RY*(   3) H  11                  0.00013     1.88913   
    81. RY*(   4) H  11                  0.00003     2.24667   
    82. RY*(   1) H  12                  0.00174     0.72214   
    83. RY*(   2) H  12                  0.00167     1.63905   
    84. RY*(   3) H  12                  0.00094     1.58546   
    85. RY*(   4) H  12                  0.00002     2.30164   
    86. BD*(   1) C   1 - C   2          0.00658     0.41151   
    87. BD*(   1) C   1 - H   5          0.00928     0.44689   
    88. BD*(   1) C   1 - H   6          0.00545     0.45547   
    89. BD*(   1) C   1 - H   7          0.00928     0.44689   
    90. BD*(   1) C   2 - C   3          0.02006     0.41229   
    91. BD*(   1) C   2 - H   8          0.01747     0.46061   
    92. BD*(   1) C   2 - H   9          0.01747     0.46061   
    93. BD*(   1) C   3 - O   4          0.01255     0.31757   
    94. BD*(   1) C   3 - H  10          0.03141     0.43762   
    95. BD*(   1) C   3 - H  11          0.03141     0.43762   
    96. BD*(   1) O   4 - H  12          0.00552     0.43899   
       -------------------------------
              Total Lewis   33.78019  ( 99.3535%)
        Valence non-Lewis    0.16649  (  0.4897%)
        Rydberg non-Lewis    0.05331  (  0.1568%)
       -------------------------------
            Total unit  1   34.00000  (100.0000%)
           Charge unit  1    0.00000
 Unable to Open any file for archive entry.
 1\1\GINC-COMPUTE-1-6\SP\RB3LYP\def2SVP\C3H8O1\ZAHRT2\08-Jan-2021\0\\# 
 b3lyp/def2svp geom=NewRedundant pop=NBO\\19\\0,1\C,0,-1.5675734318,-0.
 101954606,0.041343476\C,0,-0.1472358879,-0.2861234047,-0.4871045494\C,
 0,0.914058799,0.241954266,0.4646754828\O,0,2.1845701971,0.0250515327,-
 0.1135462994\H,0,-1.7133815664,-0.6294248846,0.9989782955\H,0,-2.31220
 39631,-0.49334703,-0.6686878153\H,0,-1.7997639814,0.9627230249,0.21192
 6149\H,0,0.0607479877,-1.3533052069,-0.6750291151\H,0,-0.0249922422,0.
 2270062038,-1.4562301486\H,0,0.8174290299,-0.2739759586,1.443844022\H,
 0,0.7308925544,1.3210148926,0.6553862864\H,0,2.8574525048,0.3603811704
 ,0.4909466726\\Version=ES64L-G16RevC.01\State=1-A\HF=-194.2090981\RMSD
 =2.368e-09\Dipole=-0.0331391,0.2488473,0.5070352\Quadrupole=0.6856914,
 -0.3470441,-0.3386473,1.296564,2.4892843,0.2302473\PG=C01 [X(C3H8O1)]\
 \@
 The archive entry for this job was punched.


 HE THAT WALD REACHE THE SWEITE ROSE
 SULD NOW AND THEN BE SCRATCHED WT THE SCHARPE BREERES.
 -- PROVERBS AND REASONS OF THE YEAR 1585
           AS REPRINTED IN PAISLEY MAGAZINE 1828.
 File lengths (MBytes):  RWF=     10 Int=      0 D2E=      0 Chk=      2 Scr=      1
 Normal termination of Gaussian 16
