# Supplementary material for: Machine-Learning-Guided Discovery of Electrochemical Reactions
Source: J Am Chem Soc. 2022 Dec 2;144(49):22599–610. doi: 10.1021/jacs.2c08997 (PMC9756344; doi:10.1021/jacs.2c08997)
Supplement: Supplementary file 3 — ja2c08997_si_003.zip [file ja2c08997_si_003.zip › Oxidation Site Selectivity/Nlogs_notimes/20.log]

 Entering Gaussian System, Link 0=g16
 Input=20.com
 Output=20.log
 Initial command:
  
 Copyright (c) 1988-2019, Gaussian, Inc.  All Rights Reserved.
  
 This is part of the Gaussian(R) 16 program.  It is based on
 the Gaussian(R) 09 system (copyright 2009, Gaussian, Inc.),
 the Gaussian(R) 03 system (copyright 2003, Gaussian, Inc.),
 the Gaussian(R) 98 system (copyright 1998, Gaussian, Inc.),
 the Gaussian(R) 94 system (copyright 1995, Gaussian, Inc.),
 the Gaussian 92(TM) system (copyright 1992, Gaussian, Inc.),
 the Gaussian 90(TM) system (copyright 1990, Gaussian, Inc.),
 the Gaussian 88(TM) system (copyright 1988, Gaussian, Inc.),
 the Gaussian 86(TM) system (copyright 1986, Carnegie Mellon
 University), and the Gaussian 82(TM) system (copyright 1983,
 Carnegie Mellon University). Gaussian is a federally registered
 trademark of Gaussian, Inc.
  
 This software contains proprietary and confidential information,
 including trade secrets, belonging to Gaussian, Inc.
  
 This software is provided under written license and may be
 used, copied, transmitted, or stored only in accord with that
 written license.
  
 The following legend is applicable only to US Government
 contracts under FAR:
  
                    RESTRICTED RIGHTS LEGEND
  
 Use, reproduction and disclosure by the US Government is
 subject to restrictions as set forth in subparagraphs (a)
 and (c) of the Commercial Computer Software - Restricted
 Rights clause in FAR 52.227-19.
  
 Gaussian, Inc.
 340 Quinnipiac St., Bldg. 40, Wallingford CT 06492
  
  
 ---------------------------------------------------------------
 Warning -- This program may not be used in any manner that
 competes with the business of Gaussian, Inc. or will provide
 assistance to any competitor of Gaussian, Inc.  The licensee
 of this program is prohibited from giving any competitor of
 Gaussian, Inc. access to this program.  By using this program,
 the user acknowledges that Gaussian, Inc. is engaged in the
 business of creating and licensing software in the field of
 computational chemistry and represents and warrants to the
 licensee that it is not a competitor of Gaussian, Inc. and that
 it will not use this program in any manner prohibited above.
 ---------------------------------------------------------------
  

 Cite this work as:
 Gaussian 16, Revision C.01,
 M. J. Frisch, G. W. Trucks, H. B. Schlegel, G. E. Scuseria, 
 M. A. Robb, J. R. Cheeseman, G. Scalmani, V. Barone, 
 G. A. Petersson, H. Nakatsuji, X. Li, M. Caricato, A. V. Marenich, 
 J. Bloino, B. G. Janesko, R. Gomperts, B. Mennucci, H. P. Hratchian, 
 J. V. Ortiz, A. F. Izmaylov, J. L. Sonnenberg, D. Williams-Young, 
 F. Ding, F. Lipparini, F. Egidi, J. Goings, B. Peng, A. Petrone, 
 T. Henderson, D. Ranasinghe, V. G. Zakrzewski, J. Gao, N. Rega, 
 G. Zheng, W. Liang, M. Hada, M. Ehara, K. Toyota, R. Fukuda, 
 J. Hasegawa, M. Ishida, T. Nakajima, Y. Honda, O. Kitao, H. Nakai, 
 T. Vreven, K. Throssell, J. A. Montgomery, Jr., J. E. Peralta, 
 F. Ogliaro, M. J. Bearpark, J. J. Heyd, E. N. Brothers, K. N. Kudin, 
 V. N. Staroverov, T. A. Keith, R. Kobayashi, J. Normand, 
 K. Raghavachari, A. P. Rendell, J. C. Burant, S. S. Iyengar, 
 J. Tomasi, M. Cossi, J. M. Millam, M. Klene, C. Adamo, R. Cammi, 
 J. W. Ochterski, R. L. Martin, K. Morokuma, O. Farkas, 
 J. B. Foresman, and D. J. Fox, Gaussian, Inc., Wallingford CT, 2019.
 
 ******************************************
 Gaussian 16:  ES64L-G16RevC.01  3-Jul-2019
                 8-Jan-2021 
 ******************************************
 %nprocshared=16
 Will use up to   16 processors via shared memory.
 %mem=7GB
 -----------------------------------------
 # b3lyp/def2svp geom=NewRedundant pop=NBO
 -----------------------------------------
 1/29=4000,38=1,172=1/1;
 2/12=2,17=6,18=5,40=1/2;
 3/5=43,7=101,11=2,25=1,30=1,74=-5/1,2,3;
 4//1;
 5/5=2,38=5/2;
 6/7=2,8=2,9=2,10=2,28=1,40=1/1,7;
 99/5=1,9=1/99;
 --
 20
 --
 Symbolic Z-matrix:
 Charge =  0 Multiplicity = 1
 O                     3.96516   0.86963  -0.08016 
 C                     3.10428  -0.24474   0.02444 
 C                     1.66896   0.2517   -0.02297 
 C                     0.63832  -0.88026   0.08322 
 C                    -0.78438  -0.37673   0.03514 
 C                    -1.45344   0.00014   1.20905 
 C                    -2.75242   0.51186   1.16325 
 C                    -3.40639   0.6567   -0.06339 
 C                    -2.75135   0.28538  -1.24081 
 C                    -1.45237  -0.22578  -1.18909 
 H                     4.87725   0.55669  -0.05027 
 H                     3.26895  -0.80157   0.97133 
 H                     3.26974  -0.96861  -0.80165 
 H                     1.51732   0.97584   0.79484 
 H                     1.51811   0.81035  -0.96177 
 H                     0.80191  -1.60032  -0.73678 
 H                     0.80113  -1.43449   1.02341 
 H                    -0.94819  -0.1122    2.17272 
 H                    -3.25744   0.79627   2.08985 
 H                    -4.42334   1.0545   -0.10132 
 H                    -3.25551   0.3917   -2.20467 
 H                    -0.94627  -0.51607  -2.11437 
 
                          Input orientation:                          
 ---------------------------------------------------------------------
 Center     Atomic      Atomic             Coordinates (Angstroms)
 Number     Number       Type             X           Y           Z
 ---------------------------------------------------------------------
      1          8           0        3.965158    0.869631   -0.080162
      2          6           0        3.104275   -0.244740    0.024441
      3          6           0        1.668956    0.251697   -0.022969
      4          6           0        0.638319   -0.880261    0.083215
      5          6           0       -0.784383   -0.376729    0.035142
      6          6           0       -1.453442    0.000138    1.209053
      7          6           0       -2.752421    0.511863    1.163249
      8          6           0       -3.406392    0.656705   -0.063387
      9          6           0       -2.751346    0.285384   -1.240811
     10          6           0       -1.452370   -0.225784   -1.189090
     11          1           0        4.877249    0.556692   -0.050273
     12          1           0        3.268947   -0.801572    0.971334
     13          1           0        3.269737   -0.968607   -0.801649
     14          1           0        1.517325    0.975840    0.794844
     15          1           0        1.518107    0.810348   -0.961770
     16          1           0        0.801913   -1.600322   -0.736779
     17          1           0        0.801129   -1.434493    1.023407
     18          1           0       -0.948191   -0.112197    2.172716
     19          1           0       -3.257435    0.796274    2.089847
     20          1           0       -4.423345    1.054505   -0.101317
     21          1           0       -3.255515    0.391700   -2.204670
     22          1           0       -0.946274   -0.516071   -2.114371
 ---------------------------------------------------------------------
                    Distance matrix (angstroms):
                    1          2          3          4          5
     1  O    0.000000
     2  C    1.412049   0.000000
     3  C    2.378582   1.519486   0.000000
     4  C    3.762535   2.547211   1.534542   0.000000
     5  C    4.911705   3.890913   2.533214   1.509946   0.000000
     6  C    5.637315   4.715513   3.366086   2.533393   1.402760
     7  C    6.841048   6.014169   4.585126   3.821204   2.436266
     8  C    7.374643   6.573364   5.091643   4.329370   2.820039
     9  C    6.841043   6.014166   4.585122   3.821204   2.436266
    10  C    5.637309   4.715509   3.366081   2.533392   1.402760
    11  H    0.964746   1.947129   3.222873   4.477855   5.738698
    12  H    2.093627   1.110759   2.158236   2.777616   4.181678
    13  H    2.093627   1.110759   2.158236   2.777616   4.181678
    14  H    2.601692   2.145169   1.102812   2.173518   2.775689
    15  H    2.601692   2.145169   1.102812   2.173518   2.775689
    16  H    4.066685   2.778116   2.165933   1.103468   2.146947
    17  H    4.066685   2.778116   2.165933   1.103468   2.146947
    18  H    5.493673   4.588588   3.435537   2.733670   2.160100
    19  H    7.541894   6.769120   5.387939   4.691934   3.422533
    20  H    8.390566   7.639955   6.145467   5.421974   3.912683
    21  H    7.541887   6.769115   5.387934   4.691934   3.422533
    22  H    5.493663   4.588582   3.435529   2.733670   2.160100
                    6          7          8          9         10
     6  C    0.000000
     7  C    1.396892   0.000000
     8  C    2.421611   1.397603   0.000000
     9  C    2.787070   2.414705   1.397603   0.000000
    10  C    2.408762   2.787070   2.421611   1.396892   0.000000
    11  H    6.478681   7.725705   8.284255   7.725701   6.478676
    12  H    4.795853   6.165940   6.910671   6.505304   5.223963
    13  H    5.223965   6.505306   6.910671   6.165938   4.795851
    14  H    3.154207   4.310652   5.008133   4.779348   3.768153
    15  H    3.768159   4.779353   5.008133   4.310648   3.154200
    16  H    3.381474   4.550245   4.822599   4.054082   2.678755
    17  H    2.678754   4.054081   4.822599   4.550246   3.381476
    18  H    1.093866   2.159565   3.410882   3.880929   3.401300
    19  H    2.159635   1.092938   2.162888   3.407407   3.879987
    20  H    3.413075   2.164619   1.092646   2.164619   3.413075
    21  H    3.879987   3.407407   2.162888   1.092938   2.159635
    22  H    3.401300   3.880929   3.410882   2.159565   1.093866
                   11         12         13         14         15
    11  H    0.000000
    12  H    2.339914   0.000000
    13  H    2.339914   1.780834   0.000000
    14  H    3.489843   2.501704   3.066042   0.000000
    15  H    3.489843   3.066042   2.501704   1.764393   0.000000
    16  H    4.661798   3.105142   2.548220   3.081282   2.524853
    17  H    4.661798   2.548220   3.105142   2.524853   3.081282
    18  H    6.270953   4.438785   5.231750   3.026735   4.093742
    19  H    8.414904   6.811597   7.353879   4.950516   5.667307
    20  H    9.314047   7.985421   7.985421   6.008398   6.008398
    21  H    8.414897   7.353877   6.811594   5.667301   4.950508
    22  H    6.270944   5.231746   4.438780   4.093733   3.026723
                   16         17         18         19         20
    16  H    0.000000
    17  H    1.767981   0.000000
    18  H    3.707094   2.475782   0.000000
    19  H    5.496526   4.752427   2.482901   0.000000
    20  H    5.895357   5.895357   4.313828   2.495442   0.000000
    21  H    4.752429   5.496528   4.973848   4.313533   2.495442
    22  H    2.475786   3.707097   4.306069   4.973848   4.313828
                   21         22
    21  H    0.000000
    22  H    2.482901   0.000000
 Stoichiometry    C9H12O
 Framework group  C1[X(C9H12O)]
 Deg. of freedom    60
 Full point group                 C1      NOp   1
 Largest Abelian subgroup         C1      NOp   1
 Largest concise Abelian subgroup C1      NOp   1
                         Standard orientation:                         
 ---------------------------------------------------------------------
 Center     Atomic      Atomic             Coordinates (Angstroms)
 Number     Number       Type             X           Y           Z
 ---------------------------------------------------------------------
      1          8           0       -4.056006    0.000005   -0.887988
      2          6           0       -3.221739   -0.000002    0.251258
      3          6           0       -1.775066    0.000001   -0.213475
      4          6           0       -0.771507   -0.000007    0.947424
      5          6           0        0.662720   -0.000003    0.475270
      6          6           0        1.337306   -1.204382    0.225992
      7          6           0        2.648030   -1.207350   -0.257019
      8          6           0        3.308465    0.000004   -0.500772
      9          6           0        2.648026    1.207355   -0.257013
     10          6           0        1.337302    1.204380    0.225999
     11          1           0       -4.975252    0.000003   -0.595206
     12          1           0       -3.401917   -0.890424    0.890375
     13          1           0       -3.401917    0.890410    0.890388
     14          1           0       -1.608686   -0.882191   -0.853981
     15          1           0       -1.608686    0.882202   -0.853969
     16          1           0       -0.949746    0.883979    1.583381
     17          1           0       -0.949745   -0.884002    1.583369
     18          1           0        0.827009   -2.153037    0.416240
     19          1           0        3.157108   -2.156763   -0.441327
     20          1           0        4.334552    0.000007   -0.876300
     21          1           0        3.157101    2.156770   -0.441315
     22          1           0        0.827002    2.153032    0.416252
 ---------------------------------------------------------------------
 Rotational constants (GHZ):           3.7065050           0.5497872           0.5213340
 Standard basis: def2SVP (5D, 7F)
 There are   210 symmetry adapted cartesian basis functions of A   symmetry.
 There are   200 symmetry adapted basis functions of A   symmetry.
   200 basis functions,   334 primitive gaussians,   210 cartesian basis functions
    37 alpha electrons       37 beta electrons
       nuclear repulsion energy       484.9893835816 Hartrees.
 NAtoms=   22 NActive=   22 NUniq=   22 SFac= 1.00D+00 NAtFMM=   60 NAOKFM=F Big=F
 Integral buffers will be    131072 words long.
 Raffenetti 2 integral format.
 Two-electron integral symmetry is turned on.
 One-electron integrals computed using PRISM.
   1 Symmetry operations used in ECPInt.
 ECPInt:  NShTT=    4656 NPrTT=   16456 LenC2=    4469 LenP2D=   12231.
 LDataN:  DoStor=T MaxTD1= 4 Len=   56
 NBasis=   200 RedAO= T EigKep=  2.93D-04  NBF=   200
 NBsUse=   200 1.00D-06 EigRej= -1.00D+00 NBFU=   200
 ExpMin= 1.22D-01 ExpMax= 2.27D+03 ExpMxC= 3.41D+02 IAcc=3 IRadAn=         5 AccDes= 0.00D+00
 Harris functional with IExCor=  402 and IRadAn=       5 diagonalized for initial guess.
 HarFok:  IExCor=  402 AccDes= 0.00D+00 IRadAn=         5 IDoV= 1 UseB2=F ITyADJ=14
 ICtDFT=  3500011 ScaDFX=  1.000000  1.000000  1.000000  1.000000
 FoFCou: FMM=F IPFlag=           0 FMFlag=      100000 FMFlg1=           0
         NFxFlg=           0 DoJE=T BraDBF=F KetDBF=T FulRan=T
         wScrn=  0.000000 ICntrl=       500 IOpCl=  0 I1Cent=   200000004 NGrid=           0
         NMat0=    1 NMatS0=      1 NMatT0=    0 NMatD0=    1 NMtDS0=    0 NMtDT0=    0
 Petite list used in FoFCou.
 Requested convergence on RMS density matrix=1.00D-08 within 128 cycles.
 Requested convergence on MAX density matrix=1.00D-06.
 Requested convergence on             energy=1.00D-06.
 No special actions if energy rises.
 Integral accuracy reduced to 1.0D-05 until final iterations.
 Initial convergence to 1.0D-05 achieved.  Increase integral accuracy.
 SCF Done:  E(RB3LYP) =  -425.095609805     A.U. after   13 cycles
            NFock= 13  Conv=0.81D-08     -V/T= 2.0111

 **********************************************************************

            Population analysis using the SCF Density.

 **********************************************************************

 Orbital symmetries:
       Occupied  (A) (A) (A) (A) (A) (A) (A) (A) (A) (A) (A) (A)
                 (A) (A) (A) (A) (A) (A) (A) (A) (A) (A) (A) (A)
                 (A) (A) (A) (A) (A) (A) (A) (A) (A) (A) (A) (A)
                 (A)
       Virtual   (A) (A) (A) (A) (A) (A) (A) (A) (A) (A) (A) (A)
                 (A) (A) (A) (A) (A) (A) (A) (A) (A) (A) (A) (A)
                 (A) (A) (A) (A) (A) (A) (A) (A) (A) (A) (A) (A)
                 (A) (A) (A) (A) (A) (A) (A) (A) (A) (A) (A) (A)
                 (A) (A) (A) (A) (A) (A) (A) (A) (A) (A) (A) (A)
                 (A) (A) (A) (A) (A) (A) (A) (A) (A) (A) (A) (A)
                 (A) (A) (A) (A) (A) (A) (A) (A) (A) (A) (A) (A)
                 (A) (A) (A) (A) (A) (A) (A) (A) (A) (A) (A) (A)
                 (A) (A) (A) (A) (A) (A) (A) (A) (A) (A) (A) (A)
                 (A) (A) (A) (A) (A) (A) (A) (A) (A) (A) (A) (A)
                 (A) (A) (A) (A) (A) (A) (A) (A) (A) (A) (A) (A)
                 (A) (A) (A) (A) (A) (A) (A) (A) (A) (A) (A) (A)
                 (A) (A) (A) (A) (A) (A) (A) (A) (A) (A) (A) (A)
                 (A) (A) (A) (A) (A) (A) (A)
 The electronic state is 1-A.
 Alpha  occ. eigenvalues --  -19.12584 -10.23059 -10.19289 -10.19044 -10.18841
 Alpha  occ. eigenvalues --  -10.18836 -10.18674 -10.18612 -10.18612 -10.18140
 Alpha  occ. eigenvalues --   -1.00463  -0.84842  -0.78869  -0.73463  -0.73453
 Alpha  occ. eigenvalues --   -0.66445  -0.59855  -0.59159  -0.57089  -0.51770
 Alpha  occ. eigenvalues --   -0.50120  -0.48133  -0.45258  -0.45192  -0.42631
 Alpha  occ. eigenvalues --   -0.41841  -0.39663  -0.39343  -0.38052  -0.35184
 Alpha  occ. eigenvalues --   -0.34653  -0.34308  -0.33156  -0.32270  -0.26885
 Alpha  occ. eigenvalues --   -0.25302  -0.24467
 Alpha virt. eigenvalues --   -0.00720  -0.00601   0.04979   0.06030   0.07382
 Alpha virt. eigenvalues --    0.08213   0.10749   0.11189   0.11512   0.13662
 Alpha virt. eigenvalues --    0.14473   0.15269   0.15818   0.16061   0.17589
 Alpha virt. eigenvalues --    0.18976   0.22966   0.25524   0.27474   0.29338
 Alpha virt. eigenvalues --    0.30127   0.32043   0.32198   0.36579   0.39625
 Alpha virt. eigenvalues --    0.40846   0.42143   0.43880   0.44622   0.45304
 Alpha virt. eigenvalues --    0.47032   0.47915   0.48940   0.49420   0.50412
 Alpha virt. eigenvalues --    0.53259   0.54052   0.54649   0.57920   0.58085
 Alpha virt. eigenvalues --    0.58630   0.61741   0.62970   0.63608   0.63822
 Alpha virt. eigenvalues --    0.63983   0.64994   0.65194   0.66954   0.67329
 Alpha virt. eigenvalues --    0.68954   0.69515   0.69671   0.71708   0.71947
 Alpha virt. eigenvalues --    0.72479   0.73828   0.73891   0.74397   0.75721
 Alpha virt. eigenvalues --    0.79989   0.80488   0.83922   0.92836   0.94816
 Alpha virt. eigenvalues --    0.95269   0.96109   1.01166   1.05598   1.05706
 Alpha virt. eigenvalues --    1.10823   1.12667   1.13714   1.20064   1.24519
 Alpha virt. eigenvalues --    1.25205   1.25510   1.25730   1.29998   1.30793
 Alpha virt. eigenvalues --    1.31241   1.32375   1.37312   1.37502   1.46155
 Alpha virt. eigenvalues --    1.46572   1.48914   1.51757   1.63082   1.65080
 Alpha virt. eigenvalues --    1.68157   1.68962   1.71638   1.71991   1.73359
 Alpha virt. eigenvalues --    1.74069   1.74770   1.75056   1.75085   1.77037
 Alpha virt. eigenvalues --    1.77246   1.78433   1.78575   1.81388   1.81733
 Alpha virt. eigenvalues --    1.84831   1.85353   1.86492   1.88147   1.90830
 Alpha virt. eigenvalues --    1.92942   1.94489   1.94997   1.96271   1.98354
 Alpha virt. eigenvalues --    1.98815   2.02283   2.02617   2.04877   2.10734
 Alpha virt. eigenvalues --    2.11085   2.14127   2.15876   2.19961   2.21137
 Alpha virt. eigenvalues --    2.23917   2.28488   2.29413   2.30468   2.31416
 Alpha virt. eigenvalues --    2.34770   2.35941   2.37492   2.39999   2.42699
 Alpha virt. eigenvalues --    2.50070   2.51181   2.52946   2.57526   2.60258
 Alpha virt. eigenvalues --    2.61421   2.64298   2.67428   2.72060   2.72166
 Alpha virt. eigenvalues --    2.74211   2.83023   2.84588   2.86820   2.88534
 Alpha virt. eigenvalues --    2.89067   2.94174   2.95116   2.98052   3.04855
 Alpha virt. eigenvalues --    3.07652   3.11271   3.13229   3.15896   3.25210
 Alpha virt. eigenvalues --    3.34651   3.62527   3.77115
          Condensed to atoms (all electrons):
               1          2          3          4          5          6
     1  O    7.752615   0.357743  -0.075404   0.004524  -0.000093  -0.000003
     2  C    0.357743   4.435181   0.345769  -0.008406   0.004048  -0.000107
     3  C   -0.075404   0.345769   4.883085   0.309342  -0.035232  -0.006002
     4  C    0.004524  -0.008406   0.309342   4.767365   0.378815  -0.084571
     5  C   -0.000093   0.004048  -0.035232   0.378815   5.209138   0.276678
     6  C   -0.000003  -0.000107  -0.006002  -0.084571   0.276678   5.145186
     7  C   -0.000000   0.000012   0.000109   0.011757   0.105255   0.268923
     8  C   -0.000000  -0.000001   0.000080  -0.000168  -0.163365   0.100488
     9  C   -0.000000   0.000012   0.000109   0.011757   0.105255  -0.142676
    10  C   -0.000003  -0.000107  -0.006002  -0.084571   0.276678   0.059775
    11  H    0.310077  -0.020612   0.010596  -0.000870   0.000021   0.000001
    12  H   -0.031425   0.367694  -0.033098   0.000234   0.000269   0.000016
    13  H   -0.031425   0.367694  -0.033098   0.000234   0.000269  -0.000025
    14  H    0.008124  -0.016779   0.339615  -0.012965  -0.003103   0.005848
    15  H    0.008124  -0.016779   0.339615  -0.012965  -0.003103  -0.001709
    16  H   -0.000047  -0.008748  -0.019257   0.340803  -0.008889   0.009511
    17  H   -0.000047  -0.008748  -0.019257   0.340803  -0.008889  -0.012220
    18  H    0.000000  -0.000200  -0.000068  -0.017661  -0.076350   0.436296
    19  H    0.000000  -0.000000  -0.000007  -0.000337   0.016880  -0.074213
    20  H   -0.000000   0.000000   0.000001   0.000030  -0.001428   0.015081
    21  H    0.000000  -0.000000  -0.000007  -0.000337   0.016880  -0.001888
    22  H    0.000000  -0.000200  -0.000068  -0.017661  -0.076351   0.016178
               7          8          9         10         11         12
     1  O   -0.000000  -0.000000  -0.000000  -0.000003   0.310077  -0.031425
     2  C    0.000012  -0.000001   0.000012  -0.000107  -0.020612   0.367694
     3  C    0.000109   0.000080   0.000109  -0.006002   0.010596  -0.033098
     4  C    0.011757  -0.000168   0.011757  -0.084571  -0.000870   0.000234
     5  C    0.105255  -0.163365   0.105255   0.276678   0.000021   0.000269
     6  C    0.268923   0.100488  -0.142676   0.059775   0.000001   0.000016
     7  C    5.072647   0.255259   0.100680  -0.142676   0.000000   0.000001
     8  C    0.255259   5.122542   0.255259   0.100488  -0.000000  -0.000000
     9  C    0.100680   0.255259   5.072647   0.268923   0.000000  -0.000001
    10  C   -0.142676   0.100488   0.268923   5.145187   0.000001  -0.000025
    11  H    0.000000  -0.000000   0.000000   0.000001   0.550576  -0.005335
    12  H    0.000001  -0.000000  -0.000001  -0.000025  -0.005335   0.776403
    13  H   -0.000001  -0.000000   0.000001   0.000016  -0.005335  -0.058353
    14  H   -0.000655  -0.000039   0.000061  -0.001709  -0.000331  -0.016081
    15  H    0.000061  -0.000039  -0.000655   0.005848  -0.000331   0.012416
    16  H   -0.000723   0.000021   0.000882  -0.012220   0.000015  -0.002830
    17  H    0.000882   0.000021  -0.000723   0.009511   0.000015   0.010128
    18  H   -0.072252   0.015329  -0.001798   0.016178  -0.000000  -0.000003
    19  H    0.438611  -0.078313   0.015552  -0.001888  -0.000000   0.000000
    20  H   -0.074255   0.438163  -0.074255   0.015081   0.000000  -0.000000
    21  H    0.015552  -0.078313   0.438611  -0.074213  -0.000000   0.000000
    22  H   -0.001798   0.015329  -0.072252   0.436296  -0.000000   0.000006
              13         14         15         16         17         18
     1  O   -0.031425   0.008124   0.008124  -0.000047  -0.000047   0.000000
     2  C    0.367694  -0.016779  -0.016779  -0.008748  -0.008748  -0.000200
     3  C   -0.033098   0.339615   0.339615  -0.019257  -0.019257  -0.000068
     4  C    0.000234  -0.012965  -0.012965   0.340803   0.340803  -0.017661
     5  C    0.000269  -0.003103  -0.003103  -0.008889  -0.008889  -0.076350
     6  C   -0.000025   0.005848  -0.001709   0.009511  -0.012220   0.436296
     7  C   -0.000001  -0.000655   0.000061  -0.000723   0.000882  -0.072252
     8  C   -0.000000  -0.000039  -0.000039   0.000021   0.000021   0.015329
     9  C    0.000001   0.000061  -0.000655   0.000882  -0.000723  -0.001798
    10  C    0.000016  -0.001709   0.005848  -0.012220   0.009511   0.016178
    11  H   -0.005335  -0.000331  -0.000331   0.000015   0.000015  -0.000000
    12  H   -0.058353  -0.016081   0.012416  -0.002830   0.010128  -0.000003
    13  H    0.776403   0.012416  -0.016081   0.010128  -0.002830   0.000006
    14  H    0.012416   0.714996  -0.034684   0.010664  -0.012028   0.001222
    15  H   -0.016081  -0.034684   0.714996  -0.012028   0.010664   0.000025
    16  H    0.010128   0.010664  -0.012028   0.727667  -0.034868   0.000203
    17  H   -0.002830  -0.012028   0.010664  -0.034868   0.727668   0.006492
    18  H    0.000006   0.001222   0.000025   0.000203   0.006492   0.738609
    19  H    0.000000   0.000015   0.000002   0.000013  -0.000003  -0.014033
    20  H   -0.000000  -0.000001  -0.000001  -0.000001  -0.000001  -0.000327
    21  H    0.000000   0.000002   0.000015  -0.000003   0.000013   0.000039
    22  H   -0.000003   0.000025   0.001222   0.006492   0.000203  -0.000328
              19         20         21         22
     1  O    0.000000  -0.000000   0.000000   0.000000
     2  C   -0.000000   0.000000  -0.000000  -0.000200
     3  C   -0.000007   0.000001  -0.000007  -0.000068
     4  C   -0.000337   0.000030  -0.000337  -0.017661
     5  C    0.016880  -0.001428   0.016880  -0.076351
     6  C   -0.074213   0.015081  -0.001888   0.016178
     7  C    0.438611  -0.074255   0.015552  -0.001798
     8  C   -0.078313   0.438163  -0.078313   0.015329
     9  C    0.015552  -0.074255   0.438611  -0.072252
    10  C   -0.001888   0.015081  -0.074213   0.436296
    11  H   -0.000000   0.000000  -0.000000  -0.000000
    12  H    0.000000  -0.000000   0.000000   0.000006
    13  H    0.000000  -0.000000   0.000000  -0.000003
    14  H    0.000015  -0.000001   0.000002   0.000025
    15  H    0.000002  -0.000001   0.000015   0.001222
    16  H    0.000013  -0.000001  -0.000003   0.006492
    17  H   -0.000003  -0.000001   0.000013   0.000203
    18  H   -0.014033  -0.000327   0.000039  -0.000328
    19  H    0.731204  -0.013564  -0.000333   0.000039
    20  H   -0.013564   0.727834  -0.013564  -0.000327
    21  H   -0.000333  -0.013564   0.731204  -0.014033
    22  H    0.000039  -0.000327  -0.014033   0.738609
 Mulliken charges:
               1
     1  O   -0.302759
     2  C    0.202534
     3  C   -0.000821
     4  C    0.074850
     5  C   -0.013382
     6  C   -0.010566
     7  C    0.022611
     8  C    0.017260
     9  C    0.022611
    10  C   -0.010566
    11  H    0.161514
    12  H   -0.020014
    13  H   -0.020014
    14  H    0.005388
    15  H    0.005388
    16  H   -0.006786
    17  H   -0.006786
    18  H   -0.031376
    19  H   -0.019623
    20  H   -0.018464
    21  H   -0.019623
    22  H   -0.031376
 Sum of Mulliken charges =  -0.00000
 Mulliken charges with hydrogens summed into heavy atoms:
               1
     1  O   -0.141244
     2  C    0.162506
     3  C    0.009955
     4  C    0.061279
     5  C   -0.013382
     6  C   -0.041942
     7  C    0.002988
     8  C   -0.001205
     9  C    0.002988
    10  C   -0.041942
 Electronic spatial extent (au):  <R**2>=           2164.2715
 Charge=             -0.0000 electrons
 Dipole moment (field-independent basis, Debye):
    X=             -0.9528    Y=             -0.0000    Z=              1.3054  Tot=              1.6161
 Quadrupole moment (field-independent basis, Debye-Ang):
   XX=            -50.8241   YY=            -57.3656   ZZ=            -65.2152
   XY=              0.0000   XZ=             -6.8633   YZ=              0.0000
 Traceless Quadrupole moment (field-independent basis, Debye-Ang):
   XX=              6.9775   YY=              0.4360   ZZ=             -7.4136
   XY=              0.0000   XZ=             -6.8633   YZ=              0.0000
 Octapole moment (field-independent basis, Debye-Ang**2):
  XXX=            -74.1928  YYY=              0.0000  ZZZ=             -1.5593  XYY=             -1.4139
  XXY=             -0.0001  XXZ=              4.8580  XZZ=             -6.0176  YZZ=              0.0000
  YYZ=             -0.9556  XYZ=             -0.0000
 Hexadecapole moment (field-independent basis, Debye-Ang**3):
 XXXX=          -1816.4960 YYYY=           -325.3228 ZZZZ=           -197.6332 XXXY=              0.0003
 XXXZ=            -59.6209 YYYX=             -0.0000 YYYZ=              0.0000 ZZZX=             10.2861
 ZZZY=              0.0000 XXYY=           -428.7954 XXZZ=           -457.0508 YYZZ=            -92.1655
 XXYZ=              0.0002 YYXZ=             -0.8356 ZZXY=             -0.0000
 N-N= 4.849893835816D+02 E-N=-1.956053348163D+03  KE= 4.204093630095D+02
 ******************************Gaussian NBO Version 3.1******************************
             N A T U R A L   A T O M I C   O R B I T A L   A N D
          N A T U R A L   B O N D   O R B I T A L   A N A L Y S I S
 ******************************Gaussian NBO Version 3.1******************************
       /RESON  / : Allow strongly delocalized NBO set

 Analyzing the SCF density

 Job title: 20                                                              

 Storage needed:    121674 in NPA,    161098 in NBO ( 939521456 available)
 GSVD:  LWork=       24520 too small for GESVD, short by        5666 words or        5666 for optimal perf.


 NATURAL POPULATIONS:  Natural atomic orbital occupancies 
                                                          
   NAO  Atom  No  lang   Type(AO)    Occupancy      Energy
 ----------------------------------------------------------
     1    O    1  S      Cor( 1S)     1.99974     -18.94410
     2    O    1  S      Val( 2S)     1.67329      -0.84548
     3    O    1  S      Ryd( 3S)     0.00138       1.39942
     4    O    1  px     Val( 2p)     1.43988      -0.26085
     5    O    1  px     Ryd( 3p)     0.00263       1.23777
     6    O    1  py     Val( 2p)     1.95681      -0.28657
     7    O    1  py     Ryd( 3p)     0.00198       1.06911
     8    O    1  pz     Val( 2p)     1.66268      -0.29497
     9    O    1  pz     Ryd( 3p)     0.00060       1.09148
    10    O    1  dxy    Ryd( 3d)     0.00014       2.80463
    11    O    1  dxz    Ryd( 3d)     0.00122       3.18464
    12    O    1  dyz    Ryd( 3d)     0.00101       2.76032
    13    O    1  dx2y2  Ryd( 3d)     0.00055       3.19567
    14    O    1  dz2    Ryd( 3d)     0.00128       2.92885

    15    C    2  S      Cor( 1S)     1.99911     -10.12399
    16    C    2  S      Val( 2S)     0.99171      -0.20921
    17    C    2  S      Ryd( 3S)     0.00312       0.79666
    18    C    2  px     Val( 2p)     0.93443      -0.07028
    19    C    2  px     Ryd( 3p)     0.00194       0.54412
    20    C    2  py     Val( 2p)     1.18516      -0.07377
    21    C    2  py     Ryd( 3p)     0.00167       0.68328
    22    C    2  pz     Val( 2p)     0.90240      -0.05605
    23    C    2  pz     Ryd( 3p)     0.00351       0.56953
    24    C    2  dxy    Ryd( 3d)     0.00088       2.04636
    25    C    2  dxz    Ryd( 3d)     0.00184       2.21662
    26    C    2  dyz    Ryd( 3d)     0.00176       2.40878
    27    C    2  dx2y2  Ryd( 3d)     0.00112       2.32673
    28    C    2  dz2    Ryd( 3d)     0.00124       2.10569

    29    C    3  S      Cor( 1S)     1.99911     -10.05917
    30    C    3  S      Val( 2S)     1.02530      -0.20863
    31    C    3  S      Ryd( 3S)     0.00181       0.90606
    32    C    3  px     Val( 2p)     1.03900      -0.07109
    33    C    3  px     Ryd( 3p)     0.00323       0.65583
    34    C    3  py     Val( 2p)     1.22825      -0.07160
    35    C    3  py     Ryd( 3p)     0.00287       0.76433
    36    C    3  pz     Val( 2p)     1.12944      -0.06484
    37    C    3  pz     Ryd( 3p)     0.00262       0.59452
    38    C    3  dxy    Ryd( 3d)     0.00040       2.08079
    39    C    3  dxz    Ryd( 3d)     0.00064       2.23771
    40    C    3  dyz    Ryd( 3d)     0.00098       2.46876
    41    C    3  dx2y2  Ryd( 3d)     0.00081       2.37758
    42    C    3  dz2    Ryd( 3d)     0.00034       2.09156

    43    C    4  S      Cor( 1S)     1.99908     -10.06341
    44    C    4  S      Val( 2S)     1.00073      -0.19605
    45    C    4  S      Ryd( 3S)     0.00120       0.91943
    46    C    4  px     Val( 2p)     1.05502      -0.06876
    47    C    4  px     Ryd( 3p)     0.00246       0.62359
    48    C    4  py     Val( 2p)     1.23093      -0.08150
    49    C    4  py     Ryd( 3p)     0.00683       0.86154
    50    C    4  pz     Val( 2p)     1.13740      -0.07403
    51    C    4  pz     Ryd( 3p)     0.00159       0.59458
    52    C    4  dxy    Ryd( 3d)     0.00030       2.13090
    53    C    4  dxz    Ryd( 3d)     0.00074       2.22921
    54    C    4  dyz    Ryd( 3d)     0.00090       2.48527
    55    C    4  dx2y2  Ryd( 3d)     0.00086       2.37205
    56    C    4  dz2    Ryd( 3d)     0.00037       2.07795

    57    C    5  S      Cor( 1S)     1.99884     -10.05686
    58    C    5  S      Val( 2S)     0.85807      -0.10150
    59    C    5  S      Ryd( 3S)     0.00182       0.64662
    60    C    5  px     Val( 2p)     1.06318      -0.05437
    61    C    5  px     Ryd( 3p)     0.00572       1.08238
    62    C    5  py     Val( 2p)     1.09856      -0.05010
    63    C    5  py     Ryd( 3p)     0.00368       0.86931
    64    C    5  pz     Val( 2p)     0.99480      -0.08799
    65    C    5  pz     Ryd( 3p)     0.00340       0.71279
    66    C    5  dxy    Ryd( 3d)     0.00086       2.40286
    67    C    5  dxz    Ryd( 3d)     0.00061       2.05206
    68    C    5  dyz    Ryd( 3d)     0.00067       1.99590
    69    C    5  dx2y2  Ryd( 3d)     0.00081       2.38586
    70    C    5  dz2    Ryd( 3d)     0.00043       2.13721

    71    C    6  S      Cor( 1S)     1.99886     -10.05154
    72    C    6  S      Val( 2S)     0.93295      -0.12489
    73    C    6  S      Ryd( 3S)     0.00162       0.58019
    74    C    6  px     Val( 2p)     1.09490      -0.04798
    75    C    6  px     Ryd( 3p)     0.00396       0.78125
    76    C    6  py     Val( 2p)     1.15906      -0.04716
    77    C    6  py     Ryd( 3p)     0.00560       0.92469
    78    C    6  pz     Val( 2p)     1.01892      -0.09299
    79    C    6  pz     Ryd( 3p)     0.00114       0.60013
    80    C    6  dxy    Ryd( 3d)     0.00071       2.43723
    81    C    6  dxz    Ryd( 3d)     0.00049       2.08616
    82    C    6  dyz    Ryd( 3d)     0.00043       2.00983
    83    C    6  dx2y2  Ryd( 3d)     0.00067       2.41365
    84    C    6  dz2    Ryd( 3d)     0.00043       2.14348

    85    C    7  S      Cor( 1S)     1.99893     -10.05680
    86    C    7  S      Val( 2S)     0.94231      -0.13293
    87    C    7  S      Ryd( 3S)     0.00116       0.57427
    88    C    7  px     Val( 2p)     1.08756      -0.04441
    89    C    7  px     Ryd( 3p)     0.00410       0.71598
    90    C    7  py     Val( 2p)     1.16220      -0.04891
    91    C    7  py     Ryd( 3p)     0.00581       0.93528
    92    C    7  pz     Val( 2p)     1.00708      -0.09179
    93    C    7  pz     Ryd( 3p)     0.00132       0.58184
    94    C    7  dxy    Ryd( 3d)     0.00071       2.43214
    95    C    7  dxz    Ryd( 3d)     0.00050       2.08701
    96    C    7  dyz    Ryd( 3d)     0.00044       1.99149
    97    C    7  dx2y2  Ryd( 3d)     0.00069       2.39928
    98    C    7  dz2    Ryd( 3d)     0.00044       2.14150

    99    C    8  S      Cor( 1S)     1.99893     -10.05580
   100    C    8  S      Val( 2S)     0.94455      -0.13400
   101    C    8  S      Ryd( 3S)     0.00123       0.56603
   102    C    8  px     Val( 2p)     1.16906      -0.05746
   103    C    8  px     Ryd( 3p)     0.00536       0.96829
   104    C    8  py     Val( 2p)     1.07126      -0.03446
   105    C    8  py     Ryd( 3p)     0.00401       0.64166
   106    C    8  pz     Val( 2p)     1.02923      -0.09371
   107    C    8  pz     Ryd( 3p)     0.00159       0.61645
   108    C    8  dxy    Ryd( 3d)     0.00068       2.37509
   109    C    8  dxz    Ryd( 3d)     0.00041       2.07711
   110    C    8  dyz    Ryd( 3d)     0.00057       2.00150
   111    C    8  dx2y2  Ryd( 3d)     0.00073       2.45795
   112    C    8  dz2    Ryd( 3d)     0.00038       2.13312

   113    C    9  S      Cor( 1S)     1.99893     -10.05680
   114    C    9  S      Val( 2S)     0.94231      -0.13293
   115    C    9  S      Ryd( 3S)     0.00116       0.57427
   116    C    9  px     Val( 2p)     1.08756      -0.04441
   117    C    9  px     Ryd( 3p)     0.00410       0.71598
   118    C    9  py     Val( 2p)     1.16220      -0.04891
   119    C    9  py     Ryd( 3p)     0.00581       0.93528
   120    C    9  pz     Val( 2p)     1.00708      -0.09179
   121    C    9  pz     Ryd( 3p)     0.00132       0.58184
   122    C    9  dxy    Ryd( 3d)     0.00071       2.43214
   123    C    9  dxz    Ryd( 3d)     0.00050       2.08702
   124    C    9  dyz    Ryd( 3d)     0.00044       1.99149
   125    C    9  dx2y2  Ryd( 3d)     0.00069       2.39928
   126    C    9  dz2    Ryd( 3d)     0.00044       2.14150

   127    C   10  S      Cor( 1S)     1.99886     -10.05154
   128    C   10  S      Val( 2S)     0.93295      -0.12489
   129    C   10  S      Ryd( 3S)     0.00162       0.58019
   130    C   10  px     Val( 2p)     1.09490      -0.04798
   131    C   10  px     Ryd( 3p)     0.00396       0.78125
   132    C   10  py     Val( 2p)     1.15906      -0.04716
   133    C   10  py     Ryd( 3p)     0.00560       0.92468
   134    C   10  pz     Val( 2p)     1.01892      -0.09299
   135    C   10  pz     Ryd( 3p)     0.00114       0.60013
   136    C   10  dxy    Ryd( 3d)     0.00071       2.43723
   137    C   10  dxz    Ryd( 3d)     0.00049       2.08616
   138    C   10  dyz    Ryd( 3d)     0.00043       2.00983
   139    C   10  dx2y2  Ryd( 3d)     0.00067       2.41365
   140    C   10  dz2    Ryd( 3d)     0.00043       2.14348

   141    H   11  S      Val( 1S)     0.54078       0.10419
   142    H   11  S      Ryd( 2S)     0.00153       0.40403
   143    H   11  px     Ryd( 2p)     0.00208       2.41475
   144    H   11  py     Ryd( 2p)     0.00167       1.63688
   145    H   11  pz     Ryd( 2p)     0.00113       1.82030

   146    H   12  S      Val( 1S)     0.82885       0.04966
   147    H   12  S      Ryd( 2S)     0.00286       0.35775
   148    H   12  px     Ryd( 2p)     0.00019       1.78115
   149    H   12  py     Ryd( 2p)     0.00060       2.14537
   150    H   12  pz     Ryd( 2p)     0.00032       2.00977

   151    H   13  S      Val( 1S)     0.82885       0.04966
   152    H   13  S      Ryd( 2S)     0.00286       0.35775
   153    H   13  px     Ryd( 2p)     0.00019       1.78115
   154    H   13  py     Ryd( 2p)     0.00060       2.14536
   155    H   13  pz     Ryd( 2p)     0.00032       2.00978

   156    H   14  S      Val( 1S)     0.77466       0.08387
   157    H   14  S      Ryd( 2S)     0.00360       0.38913
   158    H   14  px     Ryd( 2p)     0.00015       1.87171
   159    H   14  py     Ryd( 2p)     0.00050       2.18891
   160    H   14  pz     Ryd( 2p)     0.00038       2.00528

   161    H   15  S      Val( 1S)     0.77466       0.08387
   162    H   15  S      Ryd( 2S)     0.00360       0.38913
   163    H   15  px     Ryd( 2p)     0.00015       1.87171
   164    H   15  py     Ryd( 2p)     0.00050       2.18892
   165    H   15  pz     Ryd( 2p)     0.00038       2.00528

   166    H   16  S      Val( 1S)     0.77540       0.07035
   167    H   16  S      Ryd( 2S)     0.00273       0.38147
   168    H   16  px     Ryd( 2p)     0.00015       1.86256
   169    H   16  py     Ryd( 2p)     0.00049       2.18821
   170    H   16  pz     Ryd( 2p)     0.00039       1.99360

   171    H   17  S      Val( 1S)     0.77540       0.07035
   172    H   17  S      Ryd( 2S)     0.00273       0.38147
   173    H   17  px     Ryd( 2p)     0.00015       1.86256
   174    H   17  py     Ryd( 2p)     0.00049       2.18822
   175    H   17  pz     Ryd( 2p)     0.00039       1.99359

   176    H   18  S      Val( 1S)     0.77855       0.07809
   177    H   18  S      Ryd( 2S)     0.00173       0.34263
   178    H   18  px     Ryd( 2p)     0.00025       2.04939
   179    H   18  py     Ryd( 2p)     0.00063       2.28524
   180    H   18  pz     Ryd( 2p)     0.00020       1.71798

   181    H   19  S      Val( 1S)     0.77583       0.08209
   182    H   19  S      Ryd( 2S)     0.00166       0.32617
   183    H   19  px     Ryd( 2p)     0.00026       2.02518
   184    H   19  py     Ryd( 2p)     0.00063       2.28345
   185    H   19  pz     Ryd( 2p)     0.00019       1.70444

   186    H   20  S      Val( 1S)     0.77605       0.08304
   187    H   20  S      Ryd( 2S)     0.00162       0.32592
   188    H   20  px     Ryd( 2p)     0.00074       2.29710
   189    H   20  py     Ryd( 2p)     0.00008       1.97362
   190    H   20  pz     Ryd( 2p)     0.00026       1.74129

   191    H   21  S      Val( 1S)     0.77583       0.08209
   192    H   21  S      Ryd( 2S)     0.00166       0.32617
   193    H   21  px     Ryd( 2p)     0.00026       2.02518
   194    H   21  py     Ryd( 2p)     0.00063       2.28345
   195    H   21  pz     Ryd( 2p)     0.00019       1.70444

   196    H   22  S      Val( 1S)     0.77855       0.07809
   197    H   22  S      Ryd( 2S)     0.00173       0.34263
   198    H   22  px     Ryd( 2p)     0.00025       2.04939
   199    H   22  py     Ryd( 2p)     0.00063       2.28524
   200    H   22  pz     Ryd( 2p)     0.00020       1.71798

 WARNING:  1 low occupancy (<1.9990e) core orbital  found on  C    5
           1 low occupancy (<1.9990e) core orbital  found on  C    6
           1 low occupancy (<1.9990e) core orbital  found on  C    7
           1 low occupancy (<1.9990e) core orbital  found on  C    8
           1 low occupancy (<1.9990e) core orbital  found on  C    9
           1 low occupancy (<1.9990e) core orbital  found on  C   10


 Summary of Natural Population Analysis:                  
                                                          
                                       Natural Population 
                Natural  -----------------------------------------------
    Atom  No    Charge         Core      Valence    Rydberg      Total
 -----------------------------------------------------------------------
      O    1   -0.74318      1.99974     6.73266    0.01078     8.74318
      C    2   -0.02990      1.99911     4.01370    0.01708     6.02990
      C    3   -0.43479      1.99911     4.42198    0.01370     6.43479
      C    4   -0.43839      1.99908     4.42408    0.01524     6.43839
      C    5   -0.03146      1.99884     4.01462    0.01801     6.03146
      C    6   -0.21974      1.99886     4.20583    0.01505     6.21974
      C    7   -0.21325      1.99893     4.19915    0.01517     6.21325
      C    8   -0.22799      1.99893     4.21409    0.01496     6.22799
      C    9   -0.21325      1.99893     4.19915    0.01517     6.21325
      C   10   -0.21974      1.99886     4.20583    0.01505     6.21974
      H   11    0.45281      0.00000     0.54078    0.00641     0.54719
      H   12    0.16718      0.00000     0.82885    0.00397     0.83282
      H   13    0.16718      0.00000     0.82885    0.00397     0.83282
      H   14    0.22071      0.00000     0.77466    0.00463     0.77929
      H   15    0.22071      0.00000     0.77466    0.00463     0.77929
      H   16    0.22085      0.00000     0.77540    0.00375     0.77915
      H   17    0.22085      0.00000     0.77540    0.00375     0.77915
      H   18    0.21864      0.00000     0.77855    0.00281     0.78136
      H   19    0.22143      0.00000     0.77583    0.00274     0.77857
      H   20    0.22125      0.00000     0.77605    0.00270     0.77875
      H   21    0.22143      0.00000     0.77583    0.00274     0.77857
      H   22    0.21864      0.00000     0.77855    0.00281     0.78136
 =======================================================================
   * Total *   -0.00000     19.99040    53.81450    0.19510    74.00000

                                 Natural Population      
 --------------------------------------------------------
   Core                      19.99040 ( 99.9520% of  20)
   Valence                   53.81450 ( 99.6565% of  54)
   Natural Minimal Basis     73.80490 ( 99.7364% of  74)
   Natural Rydberg Basis      0.19510 (  0.2636% of  74)
 --------------------------------------------------------

    Atom  No          Natural Electron Configuration
 ----------------------------------------------------------------------------
      O    1      [core]2S( 1.67)2p( 5.06)3p( 0.01)
      C    2      [core]2S( 0.99)2p( 3.02)3p( 0.01)3d( 0.01)
      C    3      [core]2S( 1.03)2p( 3.40)3p( 0.01)
      C    4      [core]2S( 1.00)2p( 3.42)3p( 0.01)
      C    5      [core]2S( 0.86)2p( 3.16)3p( 0.01)
      C    6      [core]2S( 0.93)2p( 3.27)3p( 0.01)
      C    7      [core]2S( 0.94)2p( 3.26)3p( 0.01)
      C    8      [core]2S( 0.94)2p( 3.27)3p( 0.01)
      C    9      [core]2S( 0.94)2p( 3.26)3p( 0.01)
      C   10      [core]2S( 0.93)2p( 3.27)3p( 0.01)
      H   11            1S( 0.54)
      H   12            1S( 0.83)
      H   13            1S( 0.83)
      H   14            1S( 0.77)
      H   15            1S( 0.77)
      H   16            1S( 0.78)
      H   17            1S( 0.78)
      H   18            1S( 0.78)
      H   19            1S( 0.78)
      H   20            1S( 0.78)
      H   21            1S( 0.78)
      H   22            1S( 0.78)


 NATURAL BOND ORBITAL ANALYSIS:

                       Occupancies       Lewis Structure    Low   High
           Occ.    -------------------  -----------------   occ   occ
  Cycle   Thresh.   Lewis   Non-Lewis     CR  BD  3C  LP    (L)   (NL)   Dev
 =============================================================================
   1(1)    1.90    70.48392   3.51608     10  22   0   5     3      3    0.44
   2(2)    1.90    70.48392   3.51608     10  22   0   5     3      3    0.44
   3(1)    1.80    70.48392   3.51608     10  22   0   5     3      3    0.44
   4(2)    1.80    70.48392   3.51608     10  22   0   5     3      3    0.44
   5(1)    1.70    70.48392   3.51608     10  22   0   5     3      3    0.44
   6(2)    1.70    70.48392   3.51608     10  22   0   5     3      3    0.44
   7(1)    1.60    71.80879   2.19121     10  24   0   3     1      3    0.43
   8(2)    1.60    72.44494   1.55506     10  25   0   2     0      3    0.44
   9(3)    1.60    72.44494   1.55506     10  25   0   2     0      3    0.44
  10(4)    1.60    71.80879   2.19121     10  24   0   3     1      3    0.43
  11(5)    1.60    72.44494   1.55506     10  25   0   2     0      3    0.44
  12(6)    1.60    72.44494   1.55506     10  25   0   2     0      3    0.44
  13(7)    1.60    71.80879   2.19121     10  24   0   3     1      3    0.43
  14(8)    1.60    72.44494   1.55506     10  25   0   2     0      3    0.44
  15(9)    1.60    72.44494   1.55506     10  25   0   2     0      3    0.44
  16(1)    1.50    72.44494   1.55506     10  25   0   2     0      3    0.44
  17(2)    1.50    72.44494   1.55506     10  25   0   2     0      3    0.44
  18(1)    1.60    72.44494   1.55506     10  25   0   2     0      3    0.44
 -----------------------------------------------------------------------------

 Structure accepted: RESONANCE keyword permits strongly delocalized structure

 WARNING:  1 low occupancy (<1.9990e) core orbital  found on  C    5
           1 low occupancy (<1.9990e) core orbital  found on  C    6
           1 low occupancy (<1.9990e) core orbital  found on  C    7
           1 low occupancy (<1.9990e) core orbital  found on  C    8
           1 low occupancy (<1.9990e) core orbital  found on  C    9
           1 low occupancy (<1.9990e) core orbital  found on  C   10

 --------------------------------------------------------
   Core                     19.99042 ( 99.952% of  20)
   Valence Lewis            52.45452 ( 97.138% of  54)
  ==================       ============================
   Total Lewis              72.44494 ( 97.899% of  74)
  -----------------------------------------------------
   Valence non-Lewis         1.41390 (  1.911% of  74)
   Rydberg non-Lewis         0.14116 (  0.191% of  74)
  ==================       ============================
   Total non-Lewis           1.55506 (  2.101% of  74)
 --------------------------------------------------------


       (Occupancy)   Bond orbital/ Coefficients/ Hybrids
 ---------------------------------------------------------------------------------
     1. (1.99438) BD ( 1) O   1 - C   2  
                ( 67.52%)   0.8217* O   1 s( 32.56%)p 2.07( 67.37%)d 0.00(  0.07%)
                                           -0.0001  0.5706  0.0047  0.4587  0.0032
                                           -0.0000  0.0000  0.6806 -0.0016 -0.0000
                                            0.0133 -0.0000  0.0055  0.0219
                ( 32.48%)   0.5699* C   2 s( 21.50%)p 3.64( 78.21%)d 0.01(  0.29%)
                                            0.0001  0.4614  0.0462 -0.5554 -0.0246
                                            0.0000  0.0000 -0.6870 -0.0317 -0.0000
                                            0.0452 -0.0000  0.0182  0.0220
     2. (1.98832) BD ( 1) O   1 - H  11  
                ( 72.90%)   0.8538* O   1 s( 19.64%)p 4.09( 80.28%)d 0.00(  0.08%)
                                           -0.0002 -0.4427 -0.0213  0.8690  0.0360
                                            0.0000 -0.0000 -0.2149  0.0101 -0.0000
                                            0.0233  0.0000 -0.0171  0.0022
                ( 27.10%)   0.5205* H  11 s( 99.62%)p 0.00(  0.38%)
                                           -0.9981  0.0031 -0.0607 -0.0000  0.0123
     3. (1.98083) BD ( 1) C   2 - C   3  
                ( 49.37%)   0.7027* C   2 s( 30.53%)p 2.27( 69.43%)d 0.00(  0.05%)
                                            0.0003  0.5525  0.0045  0.7893 -0.0138
                                            0.0000  0.0000 -0.2664 -0.0091  0.0000
                                           -0.0124 -0.0000  0.0159 -0.0075
                ( 50.63%)   0.7115* C   3 s( 27.72%)p 2.61( 72.24%)d 0.00(  0.05%)
                                            0.0003  0.5262  0.0169 -0.8068 -0.0129
                                           -0.0000  0.0000  0.2667 -0.0127  0.0000
                                           -0.0117 -0.0000  0.0168 -0.0073
     4. (1.98684) BD ( 1) C   2 - H  12  
                ( 59.18%)   0.7693* C   2 s( 24.04%)p 3.16( 75.90%)d 0.00(  0.05%)
                                           -0.0000  0.4901 -0.0139 -0.1825 -0.0078
                                           -0.7068  0.0105  0.4754 -0.0018  0.0045
                                           -0.0056 -0.0182 -0.0124 -0.0012
                ( 40.82%)   0.6389* H  12 s( 99.92%)p 0.00(  0.08%)
                                            0.9996 -0.0067  0.0047  0.0233 -0.0164
     5. (1.98684) BD ( 1) C   2 - H  13  
                ( 59.18%)   0.7693* C   2 s( 24.04%)p 3.16( 75.90%)d 0.00(  0.05%)
                                           -0.0000  0.4901 -0.0139 -0.1825 -0.0078
                                            0.7068 -0.0105  0.4754 -0.0018 -0.0045
                                           -0.0056  0.0182 -0.0124 -0.0012
                ( 40.82%)   0.6389* H  13 s( 99.92%)p 0.00(  0.08%)
                                            0.9996 -0.0067  0.0047 -0.0233 -0.0164
     6. (1.96850) BD ( 1) C   3 - C   4  
                ( 49.32%)   0.7023* C   3 s( 27.90%)p 2.58( 72.05%)d 0.00(  0.04%)
                                            0.0004  0.5282  0.0039  0.5563 -0.0007
                                           -0.0000 -0.0000  0.6411 -0.0001 -0.0000
                                            0.0172 -0.0000  0.0067  0.0096
                ( 50.68%)   0.7119* C   4 s( 27.68%)p 2.61( 72.29%)d 0.00(  0.04%)
                                            0.0002  0.5261  0.0031 -0.5576 -0.0061
                                            0.0000 -0.0000 -0.6418 -0.0017 -0.0000
                                            0.0165 -0.0000  0.0070  0.0085
     7. (1.97530) BD ( 1) C   3 - H  14  
                ( 61.28%)   0.7828* C   3 s( 22.20%)p 3.50( 77.76%)d 0.00(  0.04%)
                                            0.0001 -0.4711  0.0079 -0.1390  0.0016
                                            0.7068 -0.0134  0.5084  0.0089  0.0040
                                            0.0024 -0.0164  0.0117  0.0009
                ( 38.72%)   0.6222* H  14 s( 99.92%)p 0.00(  0.08%)
                                           -0.9996  0.0049  0.0039 -0.0218 -0.0186
     8. (1.97530) BD ( 1) C   3 - H  15  
                ( 61.28%)   0.7828* C   3 s( 22.20%)p 3.50( 77.76%)d 0.00(  0.04%)
                                           -0.0001  0.4711 -0.0079  0.1390 -0.0016
                                            0.7068 -0.0134 -0.5084 -0.0089  0.0040
                                           -0.0024 -0.0164 -0.0117 -0.0009
                ( 38.72%)   0.6222* H  15 s( 99.92%)p 0.00(  0.08%)
                                            0.9996 -0.0049 -0.0039 -0.0218  0.0186
     9. (1.97161) BD ( 1) C   4 - C   5  
                ( 49.60%)   0.7043* C   4 s( 28.83%)p 2.47( 71.12%)d 0.00(  0.05%)
                                            0.0004  0.5369  0.0068  0.8028  0.0041
                                            0.0000 -0.0000 -0.2576  0.0185  0.0000
                                           -0.0117 -0.0000  0.0169 -0.0070
                ( 50.40%)   0.7099* C   5 s( 31.69%)p 2.15( 68.28%)d 0.00(  0.04%)
                                            0.0001  0.5628 -0.0089 -0.7791  0.0244
                                           -0.0000  0.0000  0.2740  0.0074  0.0000
                                           -0.0101  0.0000  0.0137 -0.0088
    10. (1.97673) BD ( 1) C   4 - H  16  
                ( 61.21%)   0.7824* C   4 s( 21.73%)p 3.60( 78.23%)d 0.00(  0.04%)
                                           -0.0002  0.4661 -0.0038 -0.1480  0.0011
                                            0.7067 -0.0154  0.5104  0.0132 -0.0046
                                           -0.0029  0.0160 -0.0118 -0.0007
                ( 38.79%)   0.6228* H  16 s( 99.92%)p 0.00(  0.08%)
                                            0.9996 -0.0036  0.0038 -0.0215 -0.0186
    11. (1.97673) BD ( 1) C   4 - H  17  
                ( 61.21%)   0.7824* C   4 s( 21.73%)p 3.60( 78.23%)d 0.00(  0.04%)
                                            0.0002 -0.4661  0.0038  0.1480 -0.0011
                                            0.7067 -0.0154 -0.5104 -0.0132 -0.0046
                                            0.0029  0.0160  0.0118  0.0007
                ( 38.79%)   0.6228* H  17 s( 99.92%)p 0.00(  0.08%)
                                           -0.9996  0.0036 -0.0038 -0.0215  0.0186
    12. (1.97010) BD ( 1) C   5 - C   6  
                ( 50.75%)   0.7124* C   5 s( 34.13%)p 1.93( 65.82%)d 0.00(  0.04%)
                                           -0.0001  0.5842  0.0053  0.3728 -0.0090
                                           -0.7067 -0.0185 -0.1393  0.0059 -0.0139
                                           -0.0042  0.0058 -0.0083 -0.0100
                ( 49.25%)   0.7017* C   6 s( 36.06%)p 1.77( 63.90%)d 0.00(  0.04%)
                                            0.0001  0.6005  0.0020 -0.4018 -0.0188
                                            0.6753 -0.0113  0.1450  0.0095 -0.0137
                                           -0.0039  0.0049 -0.0096 -0.0111
    13. (1.64950) BD ( 2) C   5 - C   6  
                ( 49.14%)   0.7010* C   5 s(  0.01%)p99.99( 99.94%)d 3.58(  0.04%)
                                            0.0000  0.0093  0.0059  0.3374 -0.0058
                                            0.0002 -0.0001  0.9410 -0.0017 -0.0037
                                            0.0138 -0.0099  0.0055 -0.0100
                ( 50.86%)   0.7131* C   6 s(  0.00%)p 1.00( 99.96%)d 0.00(  0.04%)
                                            0.0000  0.0018  0.0019  0.3436 -0.0035
                                            0.0011  0.0007  0.9389 -0.0040  0.0068
                                            0.0003  0.0190  0.0002 -0.0002
    14. (1.97010) BD ( 1) C   5 - C  10  
                ( 50.76%)   0.7124* C   5 s( 34.13%)p 1.93( 65.83%)d 0.00(  0.04%)
                                           -0.0001  0.5842  0.0053  0.3726 -0.0090
                                            0.7067  0.0185 -0.1396  0.0059  0.0139
                                           -0.0042 -0.0058 -0.0083 -0.0100
                ( 49.24%)   0.7017* C  10 s( 36.06%)p 1.77( 63.90%)d 0.00(  0.04%)
                                            0.0001  0.6005  0.0020 -0.4015 -0.0188
                                           -0.6753  0.0113  0.1457  0.0095  0.0137
                                           -0.0039 -0.0049 -0.0096 -0.0111
    15. (1.97631) BD ( 1) C   6 - C   7  
                ( 50.25%)   0.7089* C   6 s( 35.86%)p 1.79( 64.09%)d 0.00(  0.04%)
                                            0.0000  0.5987  0.0147  0.7500  0.0095
                                           -0.0272 -0.0396 -0.2756 -0.0043  0.0012
                                           -0.0122 -0.0004  0.0151 -0.0078
                ( 49.75%)   0.7053* C   7 s( 35.86%)p 1.79( 64.10%)d 0.00(  0.04%)
                                            0.0000  0.5988  0.0077 -0.7498 -0.0091
                                           -0.0242 -0.0387  0.2767  0.0036 -0.0015
                                           -0.0124  0.0005  0.0149 -0.0080
    16. (1.98009) BD ( 1) C   6 - H  18  
                ( 61.11%)   0.7817* C   6 s( 27.99%)p 2.57( 71.98%)d 0.00(  0.03%)
                                            0.0004 -0.5289  0.0132  0.3956 -0.0095
                                            0.7364 -0.0004 -0.1447  0.0031 -0.0122
                                            0.0031  0.0046  0.0082  0.0090
                ( 38.89%)   0.6236* H  18 s( 99.91%)p 0.00(  0.09%)
                                           -0.9996  0.0021 -0.0136 -0.0262  0.0051
    17. (1.97715) BD ( 1) C   7 - C   8  
                ( 50.06%)   0.7076* C   7 s( 35.79%)p 1.79( 64.17%)d 0.00(  0.04%)
                                            0.0000  0.5982  0.0086  0.4007  0.0369
                                            0.6761 -0.0096 -0.1495 -0.0136  0.0134
                                           -0.0035 -0.0050 -0.0103 -0.0107
                ( 49.94%)   0.7067* C   8 s( 35.70%)p 1.80( 64.26%)d 0.00(  0.04%)
                                            0.0000  0.5974  0.0083 -0.3541  0.0258
                                           -0.7063 -0.0292  0.1291 -0.0095  0.0148
                                           -0.0044 -0.0055 -0.0080 -0.0105
    18. (1.66599) BD ( 2) C   7 - C   8  
                ( 49.51%)   0.7037* C   7 s(  0.00%)p 1.00( 99.96%)d 0.00(  0.04%)
                                            0.0000 -0.0001 -0.0003  0.3460 -0.0038
                                            0.0023 -0.0001  0.9379 -0.0107  0.0071
                                            0.0000  0.0197 -0.0000  0.0000
                ( 50.49%)   0.7105* C   8 s(  0.00%)p 1.00( 99.96%)d 0.00(  0.04%)
                                            0.0000  0.0003 -0.0000  0.3439 -0.0041
                                           -0.0006 -0.0001  0.9387 -0.0116 -0.0034
                                           -0.0139 -0.0093 -0.0059  0.0104
    19. (1.98023) BD ( 1) C   7 - H  19  
                ( 61.23%)   0.7825* C   7 s( 28.26%)p 2.54( 71.71%)d 0.00(  0.03%)
                                            0.0003 -0.5314  0.0136 -0.3946  0.0037
                                            0.7353 -0.0074  0.1437 -0.0012  0.0121
                                            0.0030 -0.0043  0.0082  0.0089
                ( 38.77%)   0.6227* H  19 s( 99.91%)p 0.00(  0.09%)
                                           -0.9995  0.0019  0.0141 -0.0261 -0.0051
    20. (1.97715) BD ( 1) C   8 - C   9  
                ( 49.94%)   0.7067* C   8 s( 35.70%)p 1.80( 64.26%)d 0.00(  0.04%)
                                            0.0000  0.5974  0.0083 -0.3538  0.0258
                                            0.7063  0.0292  0.1299 -0.0095 -0.0148
                                           -0.0044  0.0055 -0.0080 -0.0105
                ( 50.06%)   0.7076* C   9 s( 35.79%)p 1.79( 64.17%)d 0.00(  0.04%)
                                            0.0000  0.5982  0.0086  0.4010  0.0369
                                           -0.6761  0.0096 -0.1488 -0.0136 -0.0134
                                           -0.0035  0.0049 -0.0103 -0.0107
    21. (1.98034) BD ( 1) C   8 - H  20  
                ( 61.22%)   0.7824* C   8 s( 28.51%)p 2.51( 71.46%)d 0.00(  0.03%)
                                           -0.0003  0.5338 -0.0136  0.7937 -0.0072
                                            0.0000  0.0000 -0.2909  0.0026  0.0000
                                           -0.0102  0.0000  0.0129 -0.0065
                ( 38.78%)   0.6227* H  20 s( 99.91%)p 0.00(  0.09%)
                                            0.9995 -0.0019 -0.0283 -0.0000  0.0104
    22. (1.97631) BD ( 1) C   9 - C  10  
                ( 49.75%)   0.7053* C   9 s( 35.86%)p 1.79( 64.10%)d 0.00(  0.04%)
                                            0.0000  0.5988  0.0077 -0.7498 -0.0091
                                            0.0242  0.0387  0.2769  0.0036  0.0015
                                           -0.0124 -0.0005  0.0149 -0.0080
                ( 50.25%)   0.7089* C  10 s( 35.86%)p 1.79( 64.09%)d 0.00(  0.04%)
                                            0.0000  0.5987  0.0147  0.7501  0.0095
                                            0.0272  0.0396 -0.2754 -0.0043 -0.0012
                                           -0.0122  0.0004  0.0151 -0.0078
    23. (1.67090) BD ( 2) C   9 - C  10  
                ( 49.52%)   0.7037* C   9 s(  0.00%)p 1.00( 99.96%)d 0.00(  0.04%)
                                           -0.0000 -0.0009  0.0001  0.3457 -0.0036
                                           -0.0023  0.0002  0.9381 -0.0095 -0.0036
                                           -0.0138 -0.0098 -0.0059  0.0103
                ( 50.48%)   0.7105* C  10 s(  0.00%)p 1.00( 99.96%)d 0.00(  0.04%)
                                            0.0000  0.0005  0.0016  0.3443 -0.0038
                                           -0.0017 -0.0006  0.9386 -0.0054 -0.0036
                                            0.0133 -0.0096  0.0057 -0.0097
    24. (1.98023) BD ( 1) C   9 - H  21  
                ( 61.23%)   0.7825* C   9 s( 28.26%)p 2.54( 71.71%)d 0.00(  0.03%)
                                           -0.0003  0.5314 -0.0136  0.3948 -0.0037
                                            0.7353 -0.0074 -0.1432  0.0012  0.0121
                                           -0.0030 -0.0043 -0.0082 -0.0089
                ( 38.77%)   0.6227* H  21 s( 99.91%)p 0.00(  0.09%)
                                            0.9995 -0.0019 -0.0141 -0.0261  0.0051
    25. (1.98009) BD ( 1) C  10 - H  22  
                ( 61.11%)   0.7817* C  10 s( 27.99%)p 2.57( 71.98%)d 0.00(  0.03%)
                                           -0.0004  0.5289 -0.0132 -0.3951  0.0095
                                            0.7364 -0.0004  0.1460 -0.0031 -0.0122
                                           -0.0031  0.0046 -0.0082 -0.0090
                ( 38.89%)   0.6236* H  22 s( 99.91%)p 0.00(  0.09%)
                                            0.9996 -0.0021  0.0136 -0.0262 -0.0051
    26. (1.99974) CR ( 1) O   1           s(100.00%)p 0.00(  0.00%)
                                            1.0000 -0.0000 -0.0000  0.0002  0.0000
                                           -0.0000 -0.0000  0.0000  0.0000 -0.0000
                                            0.0000 -0.0000 -0.0000  0.0000
    27. (1.99911) CR ( 1) C   2           s(100.00%)p 0.00(  0.00%)
                                            1.0000 -0.0002 -0.0000 -0.0002  0.0000
                                           -0.0000 -0.0000  0.0001  0.0000 -0.0000
                                            0.0000  0.0000 -0.0000  0.0000
    28. (1.99911) CR ( 1) C   3           s(100.00%)p 0.00(  0.00%)
                                            1.0000 -0.0003 -0.0000  0.0001  0.0000
                                            0.0000 -0.0000 -0.0004  0.0000  0.0000
                                           -0.0000  0.0000 -0.0000 -0.0000
    29. (1.99908) CR ( 1) C   4           s(100.00%)p 0.00(  0.00%)
                                            1.0000 -0.0002 -0.0000 -0.0003  0.0000
                                           -0.0000  0.0000  0.0004 -0.0000 -0.0000
                                           -0.0000  0.0000 -0.0000  0.0000
    30. (1.99883) CR ( 1) C   5           s(100.00%)p 0.00(  0.00%)
                                            1.0000  0.0000  0.0000  0.0001 -0.0000
                                           -0.0000  0.0000 -0.0001  0.0000  0.0000
                                            0.0000  0.0000 -0.0000 -0.0000
    31. (1.99887) CR ( 1) C   6           s(100.00%)p 0.00(  0.00%)
                                            1.0000  0.0001 -0.0000 -0.0001  0.0000
                                           -0.0003  0.0000  0.0000 -0.0000  0.0000
                                           -0.0000 -0.0000 -0.0000 -0.0000
    32. (1.99894) CR ( 1) C   7           s(100.00%)p 0.00(  0.00%)
                                            1.0000  0.0001 -0.0000  0.0001 -0.0000
                                           -0.0002  0.0000 -0.0001  0.0000 -0.0000
                                           -0.0000  0.0000 -0.0000 -0.0000
    33. (1.99894) CR ( 1) C   8           s(100.00%)p 0.00(  0.00%)
                                            1.0000  0.0001 -0.0000  0.0003 -0.0000
                                            0.0000  0.0000 -0.0001  0.0000  0.0000
                                           -0.0000  0.0000  0.0000 -0.0000
    34. (1.99894) CR ( 1) C   9           s(100.00%)p 0.00(  0.00%)
                                            1.0000  0.0001 -0.0000  0.0001 -0.0000
                                            0.0002 -0.0000 -0.0000  0.0000  0.0000
                                           -0.0000 -0.0000 -0.0000 -0.0000
    35. (1.99887) CR ( 1) C  10           s(100.00%)p 0.00(  0.00%)
                                            1.0000  0.0001 -0.0000 -0.0001  0.0000
                                            0.0003 -0.0000  0.0000 -0.0000 -0.0000
                                           -0.0000  0.0000 -0.0000 -0.0000
    36. (1.98029) LP ( 1) O   1           s( 47.81%)p 1.09( 52.15%)d 0.00(  0.04%)
                                            0.0000  0.6913 -0.0123  0.1788 -0.0044
                                            0.0000 -0.0000 -0.6997  0.0070 -0.0000
                                            0.0093  0.0000  0.0030 -0.0162
    37. (1.95836) LP ( 2) O   1           s(  0.00%)p 1.00( 99.95%)d 0.00(  0.05%)
                                            0.0000  0.0000 -0.0000 -0.0000  0.0000
                                            0.9996 -0.0165  0.0000 -0.0000 -0.0074
                                           -0.0000  0.0216  0.0000  0.0000
    38. (0.00157) RY*( 1) O   1           s(  0.00%)p 1.00( 92.53%)d 0.08(  7.47%)
                                            0.0000  0.0000  0.0000 -0.0000  0.0000
                                            0.0117  0.9619  0.0000  0.0000  0.1345
                                            0.0000  0.2380  0.0000  0.0000
    39. (0.00149) RY*( 2) O   1           s( 25.40%)p 2.50( 63.54%)d 0.44( 11.06%)
                                            0.0000  0.0062  0.5040 -0.0032  0.6426
                                            0.0000  0.0000 -0.0050 -0.4717 -0.0000
                                            0.0450  0.0000  0.2113 -0.2528
    40. (0.00007) RY*( 3) O   1           s( 52.92%)p 0.67( 35.34%)d 0.22( 11.74%)
    41. (0.00004) RY*( 4) O   1           s( 17.35%)p 3.89( 67.46%)d 0.88( 15.19%)
    42. (0.00000) RY*( 5) O   1           s(  0.00%)p 1.00(  1.92%)d51.00( 98.08%)
    43. (0.00001) RY*( 6) O   1           s(  2.73%)p 2.84(  7.76%)d32.74( 89.50%)
    44. (0.00000) RY*( 7) O   1           s(  0.00%)p 1.00(  5.60%)d16.86( 94.40%)
    45. (0.00000) RY*( 8) O   1           s(  1.39%)p 7.10(  9.90%)d63.60( 88.71%)
    46. (0.00001) RY*( 9) O   1           s(  0.18%)p88.10( 16.20%)d99.99( 83.62%)
    47. (0.00324) RY*( 1) C   2           s( 40.89%)p 0.62( 25.41%)d 0.82( 33.70%)
                                            0.0000  0.0011  0.6394  0.0066  0.4701
                                           -0.0000  0.0000  0.0368 -0.1781 -0.0000
                                            0.1921  0.0000  0.3242 -0.4416
    48. (0.00280) RY*( 2) C   2           s(  0.08%)p99.99( 95.68%)d50.37(  4.24%)
                                           -0.0000  0.0252 -0.0144 -0.0064  0.2475
                                            0.0000 -0.0000 -0.0174  0.9462 -0.0000
                                            0.1975 -0.0000  0.0562 -0.0134
    49. (0.00205) RY*( 3) C   2           s(  0.00%)p 1.00( 58.93%)d 0.70( 41.07%)
                                           -0.0000  0.0000 -0.0000 -0.0000 -0.0000
                                            0.0097  0.7676  0.0000  0.0000  0.6022
                                            0.0000  0.2191  0.0000  0.0000
    50. (0.00145) RY*( 4) C   2           s(  0.00%)p 1.00( 17.82%)d 4.61( 82.18%)
                                            0.0000  0.0000 -0.0000  0.0000  0.0000
                                           -0.0275 -0.4213 -0.0000 -0.0000  0.2172
                                            0.0000  0.8801  0.0000  0.0000
    51. (0.00057) RY*( 5) C   2           s( 32.69%)p 0.43( 14.01%)d 1.63( 53.30%)
                                           -0.0000 -0.0212  0.5713  0.0378 -0.3683
                                           -0.0000 -0.0000  0.0504  0.0231 -0.0000
                                            0.4781 -0.0000 -0.1446  0.5324
    52. (0.00027) RY*( 6) C   2           s(  0.21%)p99.99( 59.54%)d99.99( 40.25%)
                                            0.0000 -0.0168  0.0423 -0.0069 -0.7548
                                           -0.0000 -0.0000  0.0125  0.1598 -0.0000
                                            0.0502  0.0000  0.3523 -0.5252
    53. (0.00013) RY*( 7) C   2           s( 25.61%)p 0.22(  5.65%)d 2.68( 68.74%)
                                            0.0000  0.0042  0.5061 -0.0176 -0.1017
                                            0.0000 -0.0000 -0.0110  0.2138  0.0000
                                           -0.8093  0.0000 -0.1698  0.0605
    54. (0.00001) RY*( 8) C   2           s(  0.41%)p 0.46(  0.19%)d99.99( 99.40%)
    55. (0.00001) RY*( 9) C   2           s(  0.00%)p 1.00( 23.31%)d 3.29( 76.69%)
    56. (0.00375) RY*( 1) C   3           s(  0.43%)p99.99( 97.82%)d 4.06(  1.75%)
                                            0.0000 -0.0160  0.0638  0.0107 -0.8099
                                            0.0000  0.0000 -0.0014 -0.5675 -0.0000
                                            0.1307  0.0000  0.0138  0.0158
    57. (0.00296) RY*( 2) C   3           s(  0.00%)p 1.00( 87.68%)d 0.14( 12.32%)
                                           -0.0000  0.0000 -0.0000 -0.0000 -0.0000
                                            0.0261  0.9360  0.0000  0.0000 -0.0729
                                           -0.0000  0.3434  0.0000  0.0000
    58. (0.00244) RY*( 3) C   3           s( 40.20%)p 1.24( 49.73%)d 0.25( 10.07%)
                                            0.0000 -0.0070  0.6340  0.0128  0.4437
                                            0.0000  0.0000 -0.0095 -0.5479 -0.0000
                                            0.0632  0.0000  0.2170 -0.2228
    59. (0.00089) RY*( 4) C   3           s( 53.77%)p 0.82( 44.18%)d 0.04(  2.05%)
                                            0.0000  0.0033  0.7333  0.0056 -0.3256
                                            0.0000 -0.0000 -0.0162  0.5792 -0.0000
                                            0.1375 -0.0000 -0.0205  0.0336
    60. (0.00036) RY*( 5) C   3           s(  0.00%)p 0.00(  0.01%)d 1.00( 99.99%)
                                            0.0000 -0.0000  0.0000  0.0000  0.0000
                                           -0.0011  0.0078 -0.0000  0.0000  0.9822
                                            0.0000  0.1875  0.0000  0.0000
    61. (0.00015) RY*( 6) C   3           s(  0.53%)p12.21(  6.52%)d99.99( 92.94%)
                                            0.0000 -0.0007  0.0731 -0.0228  0.2009
                                           -0.0000  0.0000  0.0024 -0.1560 -0.0000
                                            0.5131 -0.0000 -0.5216  0.6277
    62. (0.00007) RY*( 7) C   3           s(  5.05%)p 0.36(  1.83%)d18.43( 93.12%)
    63. (0.00004) RY*( 8) C   3           s(  0.00%)p 1.00( 12.37%)d 7.08( 87.63%)
    64. (0.00001) RY*( 9) C   3           s(  0.00%)p 1.00(  0.05%)d99.99( 99.95%)
    65. (0.00671) RY*( 1) C   4           s(  0.00%)p 1.00( 96.65%)d 0.03(  3.35%)
                                           -0.0000  0.0000 -0.0000 -0.0000 -0.0000
                                            0.0256  0.9828  0.0000  0.0000  0.0909
                                            0.0000 -0.1587 -0.0000 -0.0000
    66. (0.00337) RY*( 2) C   4           s( 17.04%)p 4.35( 74.15%)d 0.52(  8.81%)
                                            0.0000 -0.0080  0.4127 -0.0041 -0.7975
                                           -0.0000 -0.0000  0.0069  0.3247 -0.0000
                                            0.0766  0.0000  0.1907 -0.2143
    67. (0.00083) RY*( 3) C   4           s( 45.68%)p 0.83( 37.82%)d 0.36( 16.50%)
                                            0.0000 -0.0069  0.6758 -0.0061  0.5542
                                            0.0000 -0.0000  0.0054  0.2664 -0.0000
                                            0.3686 -0.0000  0.0896 -0.1454
    68. (0.00063) RY*( 4) C   4           s( 29.46%)p 2.05( 60.27%)d 0.35( 10.27%)
                                           -0.0000  0.0156  0.5426  0.0026 -0.0787
                                           -0.0000  0.0000  0.0067 -0.7723  0.0000
                                           -0.3055  0.0000 -0.0934 -0.0253
    69. (0.00035) RY*( 5) C   4           s(  0.00%)p 1.00(  0.19%)d99.99( 99.81%)
                                            0.0000 -0.0000 -0.0000  0.0000  0.0000
                                           -0.0098  0.0423  0.0000  0.0000  0.7324
                                            0.0000  0.6795  0.0000  0.0000
    70. (0.00020) RY*( 6) C   4           s(  6.07%)p 3.67( 22.27%)d11.81( 71.66%)
                                            0.0000 -0.0098  0.2462 -0.0100  0.0665
                                            0.0000 -0.0000 -0.0173  0.4668  0.0000
                                           -0.6587  0.0000 -0.4224  0.3229
    71. (0.00011) RY*( 7) C   4           s(  0.87%)p 6.31(  5.50%)d99.99( 93.63%)
                                           -0.0000  0.0029  0.0933  0.0250 -0.2147
                                            0.0000 -0.0000 -0.0004 -0.0912 -0.0000
                                            0.5715 -0.0000 -0.5432  0.5609
    72. (0.00001) RY*( 8) C   4           s(  0.00%)p 1.00(  3.21%)d30.13( 96.79%)
    73. (0.00002) RY*( 9) C   4           s(  0.92%)p 0.07(  0.06%)d99.99( 99.02%)
    74. (0.00573) RY*( 1) C   5           s(  6.45%)p13.53( 87.22%)d 0.98(  6.33%)
                                            0.0000 -0.0018  0.2539  0.0261  0.9115
                                           -0.0000  0.0001 -0.0047 -0.2016  0.0007
                                           -0.1401  0.0020  0.2087  0.0107
    75. (0.00390) RY*( 2) C   5           s( 11.51%)p 7.19( 82.75%)d 0.50(  5.74%)
                                            0.0000  0.0105  0.3392 -0.0145 -0.2781
                                            0.0000 -0.0012 -0.0049 -0.8660 -0.0024
                                            0.1917 -0.0072  0.1012 -0.1016
    76. (0.00326) RY*( 3) C   5           s(  0.00%)p 1.00( 95.04%)d 0.05(  4.96%)
                                           -0.0000  0.0000  0.0004  0.0001 -0.0006
                                           -0.0208  0.9746  0.0004 -0.0013 -0.1987
                                            0.0001  0.1008  0.0000 -0.0000
    77. (0.00103) RY*( 4) C   5           s( 79.67%)p 0.17( 13.49%)d 0.09(  6.84%)
                                           -0.0000 -0.0051  0.8926 -0.0176 -0.1182
                                           -0.0000  0.0001  0.0029  0.3473 -0.0010
                                           -0.0377 -0.0031 -0.2582  0.0173
    78. (0.00070) RY*( 5) C   5           s(  0.00%)p 1.00(  0.22%)d99.99( 99.78%)
                                            0.0000  0.0003  0.0028  0.0034 -0.0076
                                            0.0035 -0.0418  0.0105 -0.0154  0.2808
                                           -0.0279  0.9579 -0.0151  0.0189
    79. (0.00035) RY*( 6) C   5           s(  0.00%)p 1.00(  4.83%)d19.68( 95.17%)
                                            0.0000 -0.0000  0.0003 -0.0003  0.0011
                                            0.0263 -0.2183 -0.0010  0.0031 -0.9385
                                            0.0073  0.2659  0.0039 -0.0049
    80. (0.00017) RY*( 7) C   5           s(  0.51%)p15.44(  7.81%)d99.99( 91.68%)
                                            0.0000 -0.0029  0.0711 -0.0004  0.0480
                                           -0.0001  0.0008 -0.0169  0.2748  0.0207
                                            0.6960  0.0355  0.4597 -0.4684
    81. (0.00014) RY*( 8) C   5           s(  1.86%)p 4.27(  7.92%)d48.63( 90.22%)
                                            0.0000  0.0030  0.1362  0.0082 -0.2573
                                            0.0000 -0.0001 -0.0013  0.1137 -0.0022
                                           -0.3497 -0.0040  0.8148  0.3407
    82. (0.00002) RY*( 9) C   5           s(  0.04%)p21.94(  0.85%)d99.99( 99.11%)
    83. (0.00586) RY*( 1) C   6           s(  0.57%)p99.99( 93.32%)d10.65(  6.11%)
                                            0.0000 -0.0232  0.0721 -0.0150 -0.5948
                                           -0.0232 -0.7397  0.0044  0.1775 -0.1944
                                           -0.0314  0.0725  0.1265  0.0323
    84. (0.00265) RY*( 2) C   6           s(  7.79%)p11.53( 89.78%)d 0.31(  2.43%)
                                            0.0000  0.0166  0.2786  0.0164 -0.7001
                                           -0.0122  0.6212 -0.0090  0.1459  0.0823
                                           -0.0676 -0.0286  0.1096 -0.0111
    85. (0.00111) RY*( 3) C   6           s( 77.92%)p 0.26( 20.56%)d 0.02(  1.51%)
                                            0.0000 -0.0068  0.8827 -0.0202  0.1461
                                           -0.0053 -0.1175  0.0057 -0.4124 -0.0926
                                           -0.0275 -0.0261 -0.0509 -0.0503
    86. (0.00080) RY*( 4) C   6           s( 10.37%)p 6.41( 66.46%)d 2.23( 23.17%)
                                            0.0000 -0.0025  0.3221 -0.0054  0.2904
                                           -0.0056  0.0022 -0.0023  0.7617  0.0696
                                           -0.2442  0.3750 -0.0809  0.1415
    87. (0.00062) RY*( 5) C   6           s(  2.00%)p 8.21( 16.42%)d40.78( 81.58%)
                                            0.0000 -0.0011  0.1414  0.0016  0.1313
                                           -0.0027  0.0078  0.0087  0.3832 -0.1478
                                            0.6163 -0.3334  0.2817 -0.4729
    88. (0.00012) RY*( 6) C   6           s(  0.37%)p 8.54(  3.16%)d99.99( 96.47%)
                                           -0.0000 -0.0030  0.0608 -0.0199  0.0879
                                            0.0149 -0.1516  0.0074 -0.0158  0.6840
                                           -0.1685 -0.2406  0.6260  0.1364
    89. (0.00005) RY*( 7) C   6           s(  0.70%)p 6.08(  4.28%)d99.99( 95.02%)
    90. (0.00001) RY*( 8) C   6           s(  0.05%)p99.99(  4.69%)d99.99( 95.26%)
    91. (0.00001) RY*( 9) C   6           s(  0.31%)p 4.42(  1.39%)d99.99( 98.29%)
    92. (0.00539) RY*( 1) C   7           s(  0.08%)p99.99( 92.92%)d88.38(  7.00%)
                                           -0.0000  0.0279 -0.0037 -0.0170 -0.4071
                                            0.0266  0.8614  0.0063  0.1430 -0.2149
                                            0.0221  0.0786 -0.1243 -0.0410
    93. (0.00275) RY*( 2) C   7           s(  0.09%)p99.99( 98.40%)d17.85(  1.52%)
                                           -0.0000  0.0024  0.0291  0.0297 -0.8239
                                            0.0199 -0.4484 -0.0107  0.3203  0.0401
                                            0.0316 -0.0155 -0.1103 -0.0133
    94. (0.00086) RY*( 3) C   7           s( 91.61%)p 0.02(  2.01%)d 0.07(  6.38%)
                                            0.0000 -0.0031  0.9571  0.0080  0.0441
                                           -0.0176  0.0616 -0.0002  0.1183  0.1524
                                           -0.1755 -0.0929  0.0337 -0.0060
    95. (0.00071) RY*( 4) C   7           s(  1.60%)p57.47( 92.15%)d 3.90(  6.25%)
                                            0.0000 -0.0006  0.1266 -0.0009 -0.3430
                                           -0.0021 -0.0037 -0.0065 -0.8965 -0.0461
                                            0.0824 -0.2081  0.0529 -0.0865
    96. (0.00070) RY*( 5) C   7           s(  1.32%)p 0.04(  0.05%)d74.56( 98.63%)
                                            0.0000 -0.0004  0.1150 -0.0027  0.0023
                                           -0.0020  0.0062 -0.0102  0.0176  0.1970
                                            0.6337  0.4739  0.2846 -0.4903
    97. (0.00014) RY*( 6) C   7           s(  0.01%)p 1.00(  1.53%)d64.17( 98.46%)
                                           -0.0000  0.0003  0.0083  0.0221 -0.1029
                                            0.0127 -0.0499 -0.0081  0.0395 -0.4414
                                           -0.2855  0.1617  0.8211  0.0887
    98. (0.00005) RY*( 7) C   7           s(  5.33%)p 0.91(  4.87%)d16.83( 89.80%)
    99. (0.00000) RY*( 8) C   7           s(  0.01%)p 1.00(  5.72%)d16.48( 94.27%)
   100. (0.00000) RY*( 9) C   7           s(  0.05%)p48.21(  2.42%)d99.99( 97.52%)
   101. (0.00518) RY*( 1) C   8           s(  0.16%)p99.99( 92.40%)d47.00(  7.45%)
                                           -0.0000  0.0271  0.0292 -0.0285 -0.9018
                                           -0.0000 -0.0000  0.0106  0.3313  0.0000
                                           -0.1083  0.0000  0.2505 -0.0013
   102. (0.00257) RY*( 2) C   8           s(  0.00%)p 1.00( 98.50%)d 0.02(  1.50%)
                                           -0.0000  0.0000 -0.0000  0.0000 -0.0001
                                           -0.0382  0.9917  0.0001 -0.0003  0.1163
                                            0.0001 -0.0388  0.0000 -0.0000
   103. (0.00092) RY*( 3) C   8           s( 94.01%)p 0.01(  0.95%)d 0.05(  5.04%)
                                            0.0000 -0.0038  0.9696  0.0193  0.0080
                                           -0.0000  0.0001 -0.0064  0.0951 -0.0052
                                            0.0000 -0.0139 -0.2076 -0.0839
   104. (0.00081) RY*( 4) C   8           s(  0.85%)p99.99( 87.35%)d13.96( 11.80%)
                                            0.0000 -0.0004  0.0919  0.0001 -0.3248
                                            0.0001 -0.0014 -0.0050 -0.8764  0.0866
                                            0.1794  0.2337  0.0558 -0.1436
   105. (0.00064) RY*( 5) C   8           s(  0.01%)p 1.00(  5.86%)d16.05( 94.13%)
                                            0.0000 -0.0001  0.0088 -0.0038 -0.0837
                                           -0.0002  0.0039 -0.0108 -0.2269 -0.3368
                                            0.0462 -0.9078  0.0176 -0.0358
   106. (0.00014) RY*( 6) C   8           s(  0.00%)p 1.00(  1.55%)d63.45( 98.45%)
                                            0.0000 -0.0000  0.0000 -0.0000 -0.0000
                                            0.0271 -0.1216 -0.0000 -0.0000  0.9301
                                            0.0000 -0.3456 -0.0000 -0.0000
   107. (0.00005) RY*( 7) C   8           s(  5.01%)p 1.02(  5.12%)d17.95( 89.88%)
   108. (0.00000) RY*( 8) C   8           s(  0.03%)p99.99(  4.35%)d99.99( 95.62%)
   109. (0.00000) RY*( 9) C   8           s(  0.03%)p99.99(  4.00%)d99.99( 95.97%)
   110. (0.00539) RY*( 1) C   9           s(  0.08%)p99.99( 92.92%)d88.37(  7.00%)
                                           -0.0000  0.0279 -0.0037 -0.0170 -0.4071
                                           -0.0266 -0.8614  0.0063  0.1430  0.2148
                                            0.0224 -0.0788 -0.1242 -0.0412
   111. (0.00275) RY*( 2) C   9           s(  0.09%)p99.99( 98.39%)d17.81(  1.52%)
                                           -0.0000  0.0024  0.0291  0.0296 -0.8237
                                           -0.0199  0.4484 -0.0110  0.3209 -0.0400
                                            0.0310  0.0157 -0.1106 -0.0128
   112. (0.00087) RY*( 3) C   9           s( 81.15%)p 0.10(  7.76%)d 0.14( 11.09%)
                                            0.0000 -0.0028  0.9008  0.0062  0.0967
                                            0.0167 -0.0604 -0.0035  0.2535 -0.1296
                                           -0.2708  0.1228 -0.0139  0.0742
   113. (0.00079) RY*( 4) C   9           s( 13.38%)p 3.37( 45.10%)d 3.10( 41.52%)
                                            0.0000 -0.0013  0.3658  0.0040 -0.2432
                                            0.0065 -0.0132  0.0014 -0.6258 -0.1238
                                            0.4315 -0.1316  0.2286 -0.3796
   114. (0.00063) RY*( 5) C   9           s(  0.00%)p 1.00( 41.35%)d 1.42( 58.65%)
                                            0.0000  0.0000  0.0037  0.0037  0.2268
                                            0.0001 -0.0066  0.0105  0.6016 -0.1786
                                            0.4241 -0.4943  0.1800 -0.3130
   115. (0.00014) RY*( 6) C   9           s(  0.01%)p 1.00(  1.53%)d64.17( 98.46%)
                                            0.0000  0.0003  0.0083  0.0221 -0.1029
                                           -0.0127  0.0499 -0.0081  0.0395  0.4415
                                           -0.2857 -0.1616  0.8210  0.0888
   116. (0.00005) RY*( 7) C   9           s(  5.33%)p 0.91(  4.87%)d16.83( 89.80%)
   117. (0.00000) RY*( 8) C   9           s(  0.01%)p 1.00(  5.61%)d16.82( 94.38%)
   118. (0.00000) RY*( 9) C   9           s(  0.05%)p51.58(  2.53%)d99.99( 97.42%)
   119. (0.00586) RY*( 1) C  10           s(  0.57%)p99.99( 93.32%)d10.64(  6.11%)
                                            0.0000 -0.0232  0.0721 -0.0149 -0.5948
                                            0.0232  0.7396  0.0046  0.1775  0.1940
                                           -0.0329 -0.0735  0.1259  0.0334
   120. (0.00265) RY*( 2) C  10           s(  7.80%)p11.50( 89.74%)d 0.32(  2.46%)
                                            0.0000  0.0166  0.2788  0.0165 -0.6997
                                            0.0122 -0.6212 -0.0086  0.1460 -0.0842
                                           -0.0754  0.0231  0.1062 -0.0054
   121. (0.00111) RY*( 3) C  10           s( 78.48%)p 0.25( 19.79%)d 0.02(  1.73%)
                                            0.0000 -0.0069  0.8859 -0.0202  0.1513
                                            0.0054  0.1180  0.0058 -0.4007  0.0811
                                           -0.0733 -0.0092 -0.0705 -0.0169
   122. (0.00075) RY*( 4) C  10           s( 11.70%)p 7.11( 83.17%)d 0.44(  5.14%)
                                            0.0000 -0.0026  0.3420 -0.0036  0.3157
                                            0.0061 -0.0070  0.0025  0.8555  0.0107
                                            0.0900 -0.1639  0.0679 -0.1081
   123. (0.00065) RY*( 5) C  10           s(  0.10%)p 5.06(  0.52%)d99.99( 99.38%)
                                            0.0000 -0.0001  0.0320 -0.0041 -0.0266
                                            0.0002 -0.0022 -0.0095 -0.0660  0.1652
                                            0.6513  0.4764  0.2840 -0.4845
   124. (0.00012) RY*( 6) C  10           s(  0.37%)p 8.55(  3.16%)d99.99( 96.47%)
                                           -0.0000 -0.0030  0.0608 -0.0199  0.0880
                                           -0.0149  0.1516  0.0075 -0.0154 -0.6847
                                           -0.1710  0.2387  0.6249  0.1383
   125. (0.00005) RY*( 7) C  10           s(  0.70%)p 6.09(  4.28%)d99.99( 95.02%)
   126. (0.00001) RY*( 8) C  10           s(  0.05%)p96.35(  4.73%)d99.99( 95.22%)
   127. (0.00001) RY*( 9) C  10           s(  0.31%)p 4.39(  1.38%)d99.99( 98.31%)
   128. (0.00174) RY*( 1) H  11           s( 79.19%)p 0.26( 20.81%)
                                            0.0125  0.8898 -0.2381  0.0000 -0.3892
   129. (0.00167) RY*( 2) H  11           s(  0.00%)p 1.00(100.00%)
                                           -0.0000 -0.0000 -0.0000  1.0000  0.0000
   130. (0.00093) RY*( 3) H  11           s( 17.30%)p 4.78( 82.70%)
                                            0.0080  0.4159  0.0730 -0.0000  0.9065
   131. (0.00002) RY*( 4) H  11           s(  3.90%)p24.66( 96.10%)
   132. (0.00291) RY*( 1) H  12           s( 99.64%)p 0.00(  0.36%)
                                            0.0079  0.9982 -0.0311 -0.0096  0.0507
   133. (0.00024) RY*( 2) H  12           s(  0.16%)p99.99( 99.84%)
                                            0.0026  0.0400  0.6010 -0.5948 -0.5324
   134. (0.00013) RY*( 3) H  12           s(  0.04%)p99.99( 99.96%)
                                           -0.0120  0.0162  0.7871  0.5538  0.2711
   135. (0.00003) RY*( 4) H  12           s(  0.24%)p99.99( 99.76%)
   136. (0.00291) RY*( 1) H  13           s( 99.64%)p 0.00(  0.36%)
                                            0.0079  0.9982 -0.0311  0.0096  0.0507
   137. (0.00024) RY*( 2) H  13           s(  0.16%)p99.99( 99.84%)
                                            0.0026  0.0400  0.6010  0.5948 -0.5324
   138. (0.00013) RY*( 3) H  13           s(  0.04%)p99.99( 99.96%)
                                           -0.0120  0.0162  0.7871 -0.5538  0.2711
   139. (0.00003) RY*( 4) H  13           s(  0.24%)p99.99( 99.76%)
   140. (0.00362) RY*( 1) H  14           s( 99.77%)p 0.00(  0.23%)
                                            0.0060  0.9988  0.0269 -0.0380 -0.0117
   141. (0.00018) RY*( 2) H  14           s(  0.01%)p99.99( 99.99%)
                                           -0.0018  0.0118  0.2620  0.7003 -0.6640
   142. (0.00013) RY*( 3) H  14           s(  0.07%)p99.99( 99.93%)
                                           -0.0008  0.0265 -0.9571  0.1016 -0.2701
   143. (0.00005) RY*( 4) H  14           s(  0.23%)p99.99( 99.77%)
   144. (0.00362) RY*( 1) H  15           s( 99.77%)p 0.00(  0.23%)
                                            0.0060  0.9988  0.0269  0.0380 -0.0117
   145. (0.00018) RY*( 2) H  15           s(  0.01%)p99.99( 99.99%)
                                           -0.0018  0.0118  0.2620 -0.7002 -0.6640
   146. (0.00013) RY*( 3) H  15           s(  0.07%)p99.99( 99.93%)
                                           -0.0008  0.0265 -0.9571 -0.1016 -0.2701
   147. (0.00005) RY*( 4) H  15           s(  0.23%)p99.99( 99.77%)
   148. (0.00275) RY*( 1) H  16           s( 99.63%)p 0.00(  0.37%)
                                            0.0053  0.9981 -0.0245  0.0390  0.0402
   149. (0.00019) RY*( 2) H  16           s(  0.00%)p 1.00(100.00%)
                                            0.0017  0.0058  0.2527  0.7003 -0.6676
   150. (0.00013) RY*( 3) H  16           s(  0.02%)p99.99( 99.98%)
                                            0.0006  0.0137  0.9527 -0.0601  0.2977
   151. (0.00004) RY*( 4) H  16           s(  0.43%)p99.99( 99.57%)
   152. (0.00275) RY*( 1) H  17           s( 99.63%)p 0.00(  0.37%)
                                            0.0053  0.9981 -0.0245 -0.0390  0.0402
   153. (0.00019) RY*( 2) H  17           s(  0.00%)p 1.00(100.00%)
                                            0.0017  0.0058  0.2527 -0.7003 -0.6676
   154. (0.00013) RY*( 3) H  17           s(  0.02%)p99.99( 99.98%)
                                            0.0006  0.0137  0.9527  0.0601  0.2977
   155. (0.00004) RY*( 4) H  17           s(  0.43%)p99.99( 99.57%)
   156. (0.00175) RY*( 1) H  18           s( 99.26%)p 0.01(  0.74%)
                                            0.0045  0.9963 -0.0599 -0.0612  0.0065
   157. (0.00019) RY*( 2) H  18           s(  0.02%)p99.99( 99.98%)
                                            0.0004  0.0138  0.3369 -0.0051  0.9414
   158. (0.00008) RY*( 3) H  18           s(  0.04%)p99.99( 99.96%)
   159. (0.00006) RY*( 4) H  18           s(  0.77%)p99.99( 99.23%)
   160. (0.00167) RY*( 1) H  19           s( 99.20%)p 0.01(  0.80%)
                                            0.0046  0.9960  0.0447 -0.0761 -0.0151
   161. (0.00018) RY*( 2) H  19           s(  0.00%)p 1.00(100.00%)
                                            0.0000  0.0011 -0.3419 -0.0009 -0.9397
   162. (0.00009) RY*( 3) H  19           s(  0.00%)p 1.00(100.00%)
   163. (0.00006) RY*( 4) H  19           s(  0.89%)p99.99( 99.11%)
   164. (0.00163) RY*( 1) H  20           s( 99.22%)p 0.01(  0.78%)
                                            0.0045  0.9961  0.0835  0.0000 -0.0296
   165. (0.00019) RY*( 2) H  20           s(  0.00%)p 1.00(100.00%)
                                           -0.0000  0.0010 -0.3446  0.0000 -0.9387
   166. (0.00008) RY*( 3) H  20           s(  0.00%)p 1.00(100.00%)
   167. (0.00006) RY*( 4) H  20           s(  0.87%)p99.99( 99.13%)
   168. (0.00167) RY*( 1) H  21           s( 99.20%)p 0.01(  0.80%)
                                            0.0046  0.9960  0.0447  0.0761 -0.0151
   169. (0.00018) RY*( 2) H  21           s(  0.00%)p 1.00(100.00%)
                                            0.0000  0.0011 -0.3419  0.0009 -0.9397
   170. (0.00009) RY*( 3) H  21           s(  0.00%)p 1.00(100.00%)
   171. (0.00006) RY*( 4) H  21           s(  0.89%)p99.99( 99.11%)
   172. (0.00175) RY*( 1) H  22           s( 99.26%)p 0.01(  0.74%)
                                            0.0045  0.9963 -0.0599  0.0612  0.0065
   173. (0.00019) RY*( 2) H  22           s(  0.02%)p99.99( 99.98%)
                                            0.0004  0.0138  0.3369  0.0050  0.9414
   174. (0.00008) RY*( 3) H  22           s(  0.04%)p99.99( 99.96%)
   175. (0.00006) RY*( 4) H  22           s(  0.77%)p99.99( 99.23%)
   176. (0.01180) BD*( 1) O   1 - C   2  
                ( 32.48%)   0.5699* O   1 s( 32.56%)p 2.07( 67.37%)d 0.00(  0.07%)
                                            0.0001 -0.5706 -0.0047 -0.4587 -0.0032
                                            0.0000 -0.0000 -0.6806  0.0016  0.0000
                                           -0.0133  0.0000 -0.0055 -0.0219
                ( 67.52%)  -0.8217* C   2 s( 21.50%)p 3.64( 78.21%)d 0.01(  0.29%)
                                           -0.0001 -0.4614 -0.0462  0.5554  0.0246
                                           -0.0000 -0.0000  0.6870  0.0317  0.0000
                                           -0.0452  0.0000 -0.0182 -0.0220
   177. (0.00557) BD*( 1) O   1 - H  11  
                ( 27.10%)   0.5205* O   1 s( 19.64%)p 4.09( 80.28%)d 0.00(  0.08%)
                                            0.0002  0.4427  0.0213 -0.8690 -0.0360
                                           -0.0000  0.0000  0.2149 -0.0101  0.0000
                                           -0.0233 -0.0000  0.0171 -0.0022
                ( 72.90%)  -0.8538* H  11 s( 99.62%)p 0.00(  0.38%)
                                            0.9981 -0.0031  0.0607  0.0000 -0.0123
   178. (0.01821) BD*( 1) C   2 - C   3  
                ( 50.63%)   0.7115* C   2 s( 30.53%)p 2.27( 69.43%)d 0.00(  0.05%)
                                            0.0003  0.5525  0.0045  0.7893 -0.0138
                                            0.0000  0.0000 -0.2664 -0.0091  0.0000
                                           -0.0124 -0.0000  0.0159 -0.0075
                ( 49.37%)  -0.7027* C   3 s( 27.72%)p 2.61( 72.24%)d 0.00(  0.05%)
                                            0.0003  0.5262  0.0169 -0.8068 -0.0129
                                           -0.0000  0.0000  0.2667 -0.0127  0.0000
                                           -0.0117 -0.0000  0.0168 -0.0073
   179. (0.03138) BD*( 1) C   2 - H  12  
                ( 40.82%)   0.6389* C   2 s( 24.04%)p 3.16( 75.90%)d 0.00(  0.05%)
                                            0.0000 -0.4901  0.0139  0.1825  0.0078
                                            0.7068 -0.0105 -0.4754  0.0018 -0.0045
                                            0.0056  0.0182  0.0124  0.0012
                ( 59.18%)  -0.7693* H  12 s( 99.92%)p 0.00(  0.08%)
                                           -0.9996  0.0067 -0.0047 -0.0233  0.0164
   180. (0.03138) BD*( 1) C   2 - H  13  
                ( 40.82%)   0.6389* C   2 s( 24.04%)p 3.16( 75.90%)d 0.00(  0.05%)
                                            0.0000 -0.4901  0.0139  0.1825  0.0078
                                           -0.7068  0.0105 -0.4754  0.0018  0.0045
                                            0.0056 -0.0182  0.0124  0.0012
                ( 59.18%)  -0.7693* H  13 s( 99.92%)p 0.00(  0.08%)
                                           -0.9996  0.0067 -0.0047  0.0233  0.0164
   181. (0.01596) BD*( 1) C   3 - C   4  
                ( 50.68%)   0.7119* C   3 s( 27.90%)p 2.58( 72.05%)d 0.00(  0.04%)
                                            0.0004  0.5282  0.0039  0.5563 -0.0007
                                           -0.0000 -0.0000  0.6411 -0.0001 -0.0000
                                            0.0172 -0.0000  0.0067  0.0096
                ( 49.32%)  -0.7023* C   4 s( 27.68%)p 2.61( 72.29%)d 0.00(  0.04%)
                                            0.0002  0.5261  0.0031 -0.5576 -0.0061
                                            0.0000 -0.0000 -0.6418 -0.0017 -0.0000
                                            0.0165 -0.0000  0.0070  0.0085
   182. (0.01711) BD*( 1) C   3 - H  14  
                ( 38.72%)   0.6222* C   3 s( 22.20%)p 3.50( 77.76%)d 0.00(  0.04%)
                                           -0.0001  0.4711 -0.0079  0.1390 -0.0016
                                           -0.7068  0.0134 -0.5084 -0.0089 -0.0040
                                           -0.0024  0.0164 -0.0117 -0.0009
                ( 61.28%)  -0.7828* H  14 s( 99.92%)p 0.00(  0.08%)
                                            0.9996 -0.0049 -0.0039  0.0218  0.0186
   183. (0.01711) BD*( 1) C   3 - H  15  
                ( 38.72%)   0.6222* C   3 s( 22.20%)p 3.50( 77.76%)d 0.00(  0.04%)
                                            0.0001 -0.4711  0.0079 -0.1390  0.0016
                                           -0.7068  0.0134  0.5084  0.0089 -0.0040
                                            0.0024  0.0164  0.0117  0.0009
                ( 61.28%)  -0.7828* H  15 s( 99.92%)p 0.00(  0.08%)
                                           -0.9996  0.0049  0.0039  0.0218 -0.0186
   184. (0.02314) BD*( 1) C   4 - C   5  
                ( 50.40%)   0.7099* C   4 s( 28.83%)p 2.47( 71.12%)d 0.00(  0.05%)
                                            0.0004  0.5369  0.0068  0.8028  0.0041
                                            0.0000 -0.0000 -0.2576  0.0185  0.0000
                                           -0.0117 -0.0000  0.0169 -0.0070
                ( 49.60%)  -0.7043* C   5 s( 31.69%)p 2.15( 68.28%)d 0.00(  0.04%)
                                            0.0001  0.5628 -0.0089 -0.7791  0.0244
                                           -0.0000  0.0000  0.2740  0.0074  0.0000
                                           -0.0101  0.0000  0.0137 -0.0088
   185. (0.01528) BD*( 1) C   4 - H  16  
                ( 38.79%)   0.6228* C   4 s( 21.73%)p 3.60( 78.23%)d 0.00(  0.04%)
                                            0.0002 -0.4661  0.0038  0.1480 -0.0011
                                           -0.7067  0.0154 -0.5104 -0.0132  0.0046
                                            0.0029 -0.0160  0.0118  0.0007
                ( 61.21%)  -0.7824* H  16 s( 99.92%)p 0.00(  0.08%)
                                           -0.9996  0.0036 -0.0038  0.0215  0.0186
   186. (0.01528) BD*( 1) C   4 - H  17  
                ( 38.79%)   0.6228* C   4 s( 21.73%)p 3.60( 78.23%)d 0.00(  0.04%)
                                           -0.0002  0.4661 -0.0038 -0.1480  0.0011
                                           -0.7067  0.0154  0.5104  0.0132  0.0046
                                           -0.0029 -0.0160 -0.0118 -0.0007
                ( 61.21%)  -0.7824* H  17 s( 99.92%)p 0.00(  0.08%)
                                            0.9996 -0.0036  0.0038  0.0215 -0.0186
   187. (0.02676) BD*( 1) C   5 - C   6  
                ( 49.25%)   0.7017* C   5 s( 34.13%)p 1.93( 65.82%)d 0.00(  0.04%)
                                            0.0001 -0.5842 -0.0053 -0.3728  0.0090
                                            0.7067  0.0185  0.1393 -0.0059  0.0139
                                            0.0042 -0.0058  0.0083  0.0100
                ( 50.75%)  -0.7124* C   6 s( 36.06%)p 1.77( 63.90%)d 0.00(  0.04%)
                                           -0.0001 -0.6005 -0.0020  0.4018  0.0188
                                           -0.6753  0.0113 -0.1450 -0.0095  0.0137
                                            0.0039 -0.0049  0.0096  0.0111
   188. (0.34486) BD*( 2) C   5 - C   6  
                ( 50.86%)   0.7131* C   5 s(  0.01%)p99.99( 99.94%)d 3.58(  0.04%)
                                            0.0000  0.0093  0.0059  0.3374 -0.0058
                                            0.0002 -0.0001  0.9410 -0.0017 -0.0037
                                            0.0138 -0.0099  0.0055 -0.0100
                ( 49.14%)  -0.7010* C   6 s(  0.00%)p 1.00( 99.96%)d 0.00(  0.04%)
                                            0.0000  0.0018  0.0019  0.3436 -0.0035
                                            0.0011  0.0007  0.9389 -0.0040  0.0068
                                            0.0003  0.0190  0.0002 -0.0002
   189. (0.02676) BD*( 1) C   5 - C  10  
                ( 49.24%)   0.7017* C   5 s( 34.13%)p 1.93( 65.83%)d 0.00(  0.04%)
                                            0.0001 -0.5842 -0.0053 -0.3726  0.0090
                                           -0.7067 -0.0185  0.1396 -0.0059 -0.0139
                                            0.0042  0.0058  0.0083  0.0100
                ( 50.76%)  -0.7124* C  10 s( 36.06%)p 1.77( 63.90%)d 0.00(  0.04%)
                                           -0.0001 -0.6005 -0.0020  0.4015  0.0188
                                            0.6753 -0.0113 -0.1457 -0.0095 -0.0137
                                            0.0039  0.0049  0.0096  0.0111
   190. (0.01692) BD*( 1) C   6 - C   7  
                ( 49.75%)   0.7053* C   6 s( 35.86%)p 1.79( 64.09%)d 0.00(  0.04%)
                                           -0.0000 -0.5987 -0.0147 -0.7500 -0.0095
                                            0.0272  0.0396  0.2756  0.0043 -0.0012
                                            0.0122  0.0004 -0.0151  0.0078
                ( 50.25%)  -0.7089* C   7 s( 35.86%)p 1.79( 64.10%)d 0.00(  0.04%)
                                           -0.0000 -0.5988 -0.0077  0.7498  0.0091
                                            0.0242  0.0387 -0.2767 -0.0036  0.0015
                                            0.0124 -0.0005 -0.0149  0.0080
   191. (0.01513) BD*( 1) C   6 - H  18  
                ( 38.89%)   0.6236* C   6 s( 27.99%)p 2.57( 71.98%)d 0.00(  0.03%)
                                           -0.0004  0.5289 -0.0132 -0.3956  0.0095
                                           -0.7364  0.0004  0.1447 -0.0031  0.0122
                                           -0.0031 -0.0046 -0.0082 -0.0090
                ( 61.11%)  -0.7817* H  18 s( 99.91%)p 0.00(  0.09%)
                                            0.9996 -0.0021  0.0136  0.0262 -0.0051
   192. (0.01782) BD*( 1) C   7 - C   8  
                ( 49.94%)   0.7067* C   7 s( 35.79%)p 1.79( 64.17%)d 0.00(  0.04%)
                                           -0.0000 -0.5982 -0.0086 -0.4007 -0.0369
                                           -0.6761  0.0096  0.1495  0.0136 -0.0134
                                            0.0035  0.0050  0.0103  0.0107
                ( 50.06%)  -0.7076* C   8 s( 35.70%)p 1.80( 64.26%)d 0.00(  0.04%)
                                           -0.0000 -0.5974 -0.0083  0.3541 -0.0258
                                            0.7063  0.0292 -0.1291  0.0095 -0.0148
                                            0.0044  0.0055  0.0080  0.0105
   193. (0.33775) BD*( 2) C   7 - C   8  
                ( 50.49%)   0.7105* C   7 s(  0.00%)p 1.00( 99.96%)d 0.00(  0.04%)
                                            0.0000 -0.0001 -0.0003  0.3460 -0.0038
                                            0.0023 -0.0001  0.9379 -0.0107  0.0071
                                            0.0000  0.0197 -0.0000  0.0000
                ( 49.51%)  -0.7037* C   8 s(  0.00%)p 1.00( 99.96%)d 0.00(  0.04%)
                                            0.0000  0.0003 -0.0000  0.3439 -0.0041
                                           -0.0006 -0.0001  0.9387 -0.0116 -0.0034
                                           -0.0139 -0.0093 -0.0059  0.0104
   194. (0.01425) BD*( 1) C   7 - H  19  
                ( 38.77%)   0.6227* C   7 s( 28.26%)p 2.54( 71.71%)d 0.00(  0.03%)
                                           -0.0003  0.5314 -0.0136  0.3946 -0.0037
                                           -0.7353  0.0074 -0.1437  0.0012 -0.0121
                                           -0.0030  0.0043 -0.0082 -0.0089
                ( 61.23%)  -0.7825* H  19 s( 99.91%)p 0.00(  0.09%)
                                            0.9995 -0.0019 -0.0141  0.0261  0.0051
   195. (0.01782) BD*( 1) C   8 - C   9  
                ( 50.06%)   0.7076* C   8 s( 35.70%)p 1.80( 64.26%)d 0.00(  0.04%)
                                            0.0000  0.5974  0.0083 -0.3538  0.0258
                                            0.7063  0.0292  0.1299 -0.0095 -0.0148
                                           -0.0044  0.0055 -0.0080 -0.0105
                ( 49.94%)  -0.7067* C   9 s( 35.79%)p 1.79( 64.17%)d 0.00(  0.04%)
                                            0.0000  0.5982  0.0086  0.4010  0.0369
                                           -0.6761  0.0096 -0.1488 -0.0136 -0.0134
                                           -0.0035  0.0049 -0.0103 -0.0107
   196. (0.01440) BD*( 1) C   8 - H  20  
                ( 38.78%)   0.6227* C   8 s( 28.51%)p 2.51( 71.46%)d 0.00(  0.03%)
                                            0.0003 -0.5338  0.0136 -0.7937  0.0072
                                           -0.0000 -0.0000  0.2909 -0.0026 -0.0000
                                            0.0102 -0.0000 -0.0129  0.0065
                ( 61.22%)  -0.7824* H  20 s( 99.91%)p 0.00(  0.09%)
                                           -0.9995  0.0019  0.0283  0.0000 -0.0104
   197. (0.01692) BD*( 1) C   9 - C  10  
                ( 50.25%)   0.7089* C   9 s( 35.86%)p 1.79( 64.10%)d 0.00(  0.04%)
                                            0.0000  0.5988  0.0077 -0.7498 -0.0091
                                            0.0242  0.0387  0.2769  0.0036  0.0015
                                           -0.0124 -0.0005  0.0149 -0.0080
                ( 49.75%)  -0.7053* C  10 s( 35.86%)p 1.79( 64.09%)d 0.00(  0.04%)
                                            0.0000  0.5987  0.0147  0.7501  0.0095
                                            0.0272  0.0396 -0.2754 -0.0043 -0.0012
                                           -0.0122  0.0004  0.0151 -0.0078
   198. (0.33288) BD*( 2) C   9 - C  10  
                ( 50.48%)   0.7105* C   9 s(  0.00%)p 1.00( 99.96%)d 0.00(  0.04%)
                                           -0.0000 -0.0009  0.0001  0.3457 -0.0036
                                           -0.0023  0.0002  0.9381 -0.0095 -0.0036
                                           -0.0138 -0.0098 -0.0059  0.0103
                ( 49.52%)  -0.7037* C  10 s(  0.00%)p 1.00( 99.96%)d 0.00(  0.04%)
                                            0.0000  0.0005  0.0016  0.3443 -0.0038
                                           -0.0017 -0.0006  0.9386 -0.0054 -0.0036
                                            0.0133 -0.0096  0.0057 -0.0097
   199. (0.01425) BD*( 1) C   9 - H  21  
                ( 38.77%)   0.6227* C   9 s( 28.26%)p 2.54( 71.71%)d 0.00(  0.03%)
                                            0.0003 -0.5314  0.0136 -0.3948  0.0037
                                           -0.7353  0.0074  0.1432 -0.0012 -0.0121
                                            0.0030  0.0043  0.0082  0.0089
                ( 61.23%)  -0.7825* H  21 s( 99.91%)p 0.00(  0.09%)
                                           -0.9995  0.0019  0.0141  0.0261 -0.0051
   200. (0.01513) BD*( 1) C  10 - H  22  
                ( 38.89%)   0.6236* C  10 s( 27.99%)p 2.57( 71.98%)d 0.00(  0.03%)
                                            0.0004 -0.5289  0.0132  0.3951 -0.0095
                                           -0.7364  0.0004 -0.1460  0.0031  0.0122
                                            0.0031 -0.0046  0.0082  0.0090
                ( 61.11%)  -0.7817* H  22 s( 99.91%)p 0.00(  0.09%)
                                           -0.9996  0.0021 -0.0136  0.0262  0.0051


 NHO Directionality and "Bond Bending" (deviations from line of nuclear centers)

         [Thresholds for printing:  angular deviation  >  1.0 degree]
                                    hybrid p-character > 25.0%
                                    orbital occupancy  >  0.10e

                                Line of Centers        Hybrid 1              Hybrid 2
                                ---------------  -------------------   ------------------
                NBO               Theta   Phi    Theta   Phi    Dev    Theta   Phi    Dev
 ========================================================================================
     1. BD (   1) O   1 - C   2    36.2    0.0    34.2    0.0   2.0    141.1  180.0   2.7
     2. BD (   1) O   1 - H  11    72.3  180.0    77.2  180.0   4.9      --     --    --
     3. BD (   1) C   2 - C   3   107.8    0.0   109.6    0.0   1.8      --     --    --
     4. BD (   1) C   2 - H  12    54.9  258.6    56.7  254.7   3.7      --     --    --
     5. BD (   1) C   2 - H  13    54.9  101.4    56.7  105.3   3.7      --     --    --
     9. BD (   1) C   4 - C   5   108.2    0.0   106.5    0.0   1.7     69.6  180.0   2.2
    10. BD (   1) C   4 - H  16    54.8  101.4    53.5  102.0   1.4      --     --    --
    11. BD (   1) C   4 - H  17    54.8  258.6    53.5  258.0   1.4      --     --    --
    12. BD (   1) C   5 - C   6   100.2  299.3    99.3  296.6   2.7     78.9  122.4   3.2
    13. BD (   2) C   5 - C   6   100.2  299.3    19.4    0.0  90.4     20.0    0.3  89.8
    14. BD (   1) C   5 - C  10   100.2   60.7    99.4   63.4   2.7     78.8  237.7   3.2
    15. BD (   1) C   6 - C   7   110.2  359.9   110.2  355.0   4.6     69.8  184.7   4.6
    17. BD (   1) C   7 - C   8   100.0   61.3   101.6   56.7   4.8     81.5  245.9   4.8
    18. BD (   2) C   7 - C   8   100.0   61.3   159.7  180.4  90.1     20.1  359.9  89.9
    20. BD (   1) C   8 - C   9    80.0  118.7    81.5  114.0   4.8    101.5  303.3   4.8
    22. BD (   1) C   9 - C  10    69.8  180.1    69.8  175.3   4.6    110.1    5.0   4.6
    23. BD (   2) C   9 - C  10    69.8  180.1   159.8  179.7  90.0     20.0  359.6  90.2
    36. LP (   1) O   1             --     --    165.9    0.0   --       --     --    --
    37. LP (   2) O   1             --     --     90.0   90.0   --       --     --    --
   188. BD*(   2) C   5 - C   6   100.2  299.3    19.4    0.0  90.4     20.0    0.3  89.8
   193. BD*(   2) C   7 - C   8   100.0   61.3   159.7  180.4  90.1     20.1  359.9  89.9
   198. BD*(   2) C   9 - C  10    69.8  180.1   159.8  179.7  90.0     20.0  359.6  90.2


 Second Order Perturbation Theory Analysis of Fock Matrix in NBO Basis

     Threshold for printing:   0.50 kcal/mol
                                                                              E(2)  E(j)-E(i) F(i,j)
         Donor NBO (i)                     Acceptor NBO (j)                 kcal/mol   a.u.    a.u. 
 ===================================================================================================

 within unit  1
   1. BD (   1) O   1 - C   2        /128. RY*(   1) H  11                    0.77    1.53    0.031
   1. BD (   1) O   1 - C   2        /181. BD*(   1) C   3 - C   4            1.96    1.22    0.044
   2. BD (   1) O   1 - H  11        / 48. RY*(   2) C   2                    0.79    1.33    0.029
   2. BD (   1) O   1 - H  11        / 56. RY*(   1) C   3                    0.55    1.36    0.025
   2. BD (   1) O   1 - H  11        /178. BD*(   1) C   2 - C   3            2.95    1.10    0.051
   3. BD (   1) C   2 - C   3        / 39. RY*(   2) O   1                    0.90    1.99    0.038
   3. BD (   1) C   2 - C   3        / 66. RY*(   2) C   4                    1.51    1.44    0.042
   3. BD (   1) C   2 - C   3        /177. BD*(   1) O   1 - H  11            1.97    1.04    0.040
   3. BD (   1) C   2 - C   3        /179. BD*(   1) C   2 - H  12            0.51    1.03    0.021
   3. BD (   1) C   2 - C   3        /180. BD*(   1) C   2 - H  13            0.51    1.03    0.021
   3. BD (   1) C   2 - C   3        /181. BD*(   1) C   3 - C   4            1.05    1.00    0.029
   3. BD (   1) C   2 - C   3        /182. BD*(   1) C   3 - H  14            0.56    1.06    0.022
   3. BD (   1) C   2 - C   3        /183. BD*(   1) C   3 - H  15            0.56    1.06    0.022
   3. BD (   1) C   2 - C   3        /184. BD*(   1) C   4 - C   5            2.20    1.04    0.043
   4. BD (   1) C   2 - H  12        / 38. RY*(   1) O   1                    0.69    1.64    0.030
   4. BD (   1) C   2 - H  12        /183. BD*(   1) C   3 - H  15            3.26    0.95    0.050
   5. BD (   1) C   2 - H  13        / 38. RY*(   1) O   1                    0.69    1.64    0.030
   5. BD (   1) C   2 - H  13        /182. BD*(   1) C   3 - H  14            3.26    0.95    0.050
   6. BD (   1) C   3 - C   4        / 48. RY*(   2) C   2                    1.20    1.22    0.034
   6. BD (   1) C   3 - C   4        / 75. RY*(   2) C   5                    1.97    1.36    0.047
   6. BD (   1) C   3 - C   4        /176. BD*(   1) O   1 - C   2            2.28    0.90    0.041
   6. BD (   1) C   3 - C   4        /178. BD*(   1) C   2 - C   3            0.66    1.00    0.023
   6. BD (   1) C   3 - C   4        /182. BD*(   1) C   3 - H  14            0.55    1.04    0.021
   6. BD (   1) C   3 - C   4        /183. BD*(   1) C   3 - H  15            0.55    1.04    0.021
   6. BD (   1) C   3 - C   4        /184. BD*(   1) C   4 - C   5            1.56    1.02    0.036
   6. BD (   1) C   3 - C   4        /185. BD*(   1) C   4 - H  16            0.60    1.03    0.022
   6. BD (   1) C   3 - C   4        /186. BD*(   1) C   4 - H  17            0.60    1.03    0.022
   6. BD (   1) C   3 - C   4        /187. BD*(   1) C   5 - C   6            0.61    1.16    0.024
   6. BD (   1) C   3 - C   4        /188. BD*(   2) C   5 - C   6            2.86    0.63    0.041
   6. BD (   1) C   3 - C   4        /189. BD*(   1) C   5 - C  10            0.61    1.16    0.024
   7. BD (   1) C   3 - H  14        /176. BD*(   1) O   1 - C   2            0.61    0.78    0.020
   7. BD (   1) C   3 - H  14        /180. BD*(   1) C   2 - H  13            3.16    0.90    0.048
   7. BD (   1) C   3 - H  14        /185. BD*(   1) C   4 - H  16            3.13    0.91    0.048
   8. BD (   1) C   3 - H  15        /176. BD*(   1) O   1 - C   2            0.61    0.78    0.020
   8. BD (   1) C   3 - H  15        /179. BD*(   1) C   2 - H  12            3.16    0.90    0.048
   8. BD (   1) C   3 - H  15        /186. BD*(   1) C   4 - H  17            3.13    0.91    0.048
   9. BD (   1) C   4 - C   5        / 58. RY*(   3) C   3                    1.14    1.55    0.038
   9. BD (   1) C   4 - C   5        / 83. RY*(   1) C   6                    1.34    1.77    0.044
   9. BD (   1) C   4 - C   5        /119. RY*(   1) C  10                    1.34    1.77    0.044
   9. BD (   1) C   4 - C   5        /178. BD*(   1) C   2 - C   3            2.03    1.02    0.041
   9. BD (   1) C   4 - C   5        /181. BD*(   1) C   3 - C   4            1.50    1.01    0.035
   9. BD (   1) C   4 - C   5        /185. BD*(   1) C   4 - H  16            0.72    1.05    0.025
   9. BD (   1) C   4 - C   5        /186. BD*(   1) C   4 - H  17            0.72    1.05    0.025
   9. BD (   1) C   4 - C   5        /187. BD*(   1) C   5 - C   6            3.01    1.18    0.053
   9. BD (   1) C   4 - C   5        /189. BD*(   1) C   5 - C  10            3.01    1.18    0.053
   9. BD (   1) C   4 - C   5        /190. BD*(   1) C   6 - C   7            2.54    1.19    0.049
   9. BD (   1) C   4 - C   5        /197. BD*(   1) C   9 - C  10            2.54    1.19    0.049
  10. BD (   1) C   4 - H  16        / 57. RY*(   2) C   3                    0.51    1.50    0.025
  10. BD (   1) C   4 - H  16        /182. BD*(   1) C   3 - H  14            3.10    0.93    0.048
  10. BD (   1) C   4 - H  16        /184. BD*(   1) C   4 - C   5            0.52    0.92    0.019
  10. BD (   1) C   4 - H  16        /187. BD*(   1) C   5 - C   6            3.61    1.06    0.055
  10. BD (   1) C   4 - H  16        /188. BD*(   2) C   5 - C   6            1.13    0.53    0.024
  11. BD (   1) C   4 - H  17        / 57. RY*(   2) C   3                    0.51    1.50    0.025
  11. BD (   1) C   4 - H  17        /183. BD*(   1) C   3 - H  15            3.10    0.93    0.048
  11. BD (   1) C   4 - H  17        /184. BD*(   1) C   4 - C   5            0.52    0.92    0.019
  11. BD (   1) C   4 - H  17        /188. BD*(   2) C   5 - C   6            0.89    0.53    0.021
  11. BD (   1) C   4 - H  17        /189. BD*(   1) C   5 - C  10            3.61    1.06    0.055
  12. BD (   1) C   5 - C   6        / 65. RY*(   1) C   4                    1.20    1.62    0.040
  12. BD (   1) C   5 - C   6        / 92. RY*(   1) C   7                    1.06    1.84    0.040
  12. BD (   1) C   5 - C   6        / 93. RY*(   2) C   7                    1.26    1.34    0.037
  12. BD (   1) C   5 - C   6        /119. RY*(   1) C  10                    0.70    1.83    0.032
  12. BD (   1) C   5 - C   6        /184. BD*(   1) C   4 - C   5            2.83    1.11    0.050
  12. BD (   1) C   5 - C   6        /185. BD*(   1) C   4 - H  16            0.77    1.11    0.026
  12. BD (   1) C   5 - C   6        /189. BD*(   1) C   5 - C  10            4.15    1.25    0.064
  12. BD (   1) C   5 - C   6        /190. BD*(   1) C   6 - C   7            3.54    1.25    0.060
  12. BD (   1) C   5 - C   6        /191. BD*(   1) C   6 - H  18            1.42    1.14    0.036
  12. BD (   1) C   5 - C   6        /194. BD*(   1) C   7 - H  19            2.36    1.14    0.046
  12. BD (   1) C   5 - C   6        /200. BD*(   1) C  10 - H  22            2.63    1.14    0.049
  13. BD (   2) C   5 - C   6        / 95. RY*(   4) C   7                    1.78    0.87    0.039
  13. BD (   2) C   5 - C   6        /122. RY*(   4) C  10                    1.35    0.87    0.034
  13. BD (   2) C   5 - C   6        /181. BD*(   1) C   3 - C   4            2.90    0.64    0.042
  13. BD (   2) C   5 - C   6        /185. BD*(   1) C   4 - H  16            1.06    0.68    0.026
  13. BD (   2) C   5 - C   6        /186. BD*(   1) C   4 - H  17            0.53    0.68    0.019
  13. BD (   2) C   5 - C   6        /193. BD*(   2) C   7 - C   8           21.99    0.28    0.071
  13. BD (   2) C   5 - C   6        /198. BD*(   2) C   9 - C  10           19.76    0.28    0.067
  14. BD (   1) C   5 - C  10        / 65. RY*(   1) C   4                    1.20    1.62    0.040
  14. BD (   1) C   5 - C  10        / 83. RY*(   1) C   6                    0.70    1.83    0.032
  14. BD (   1) C   5 - C  10        /110. RY*(   1) C   9                    1.06    1.84    0.040
  14. BD (   1) C   5 - C  10        /111. RY*(   2) C   9                    1.26    1.34    0.037
  14. BD (   1) C   5 - C  10        /184. BD*(   1) C   4 - C   5            2.83    1.11    0.050
  14. BD (   1) C   5 - C  10        /186. BD*(   1) C   4 - H  17            0.77    1.11    0.026
  14. BD (   1) C   5 - C  10        /187. BD*(   1) C   5 - C   6            4.15    1.25    0.064
  14. BD (   1) C   5 - C  10        /191. BD*(   1) C   6 - H  18            2.63    1.14    0.049
  14. BD (   1) C   5 - C  10        /197. BD*(   1) C   9 - C  10            3.54    1.25    0.060
  14. BD (   1) C   5 - C  10        /199. BD*(   1) C   9 - H  21            2.36    1.14    0.046
  14. BD (   1) C   5 - C  10        /200. BD*(   1) C  10 - H  22            1.42    1.14    0.036
  15. BD (   1) C   6 - C   7        / 74. RY*(   1) C   5                    1.19    1.85    0.042
  15. BD (   1) C   6 - C   7        / 76. RY*(   3) C   5                    1.36    1.64    0.042
  15. BD (   1) C   6 - C   7        /101. RY*(   1) C   8                    0.84    1.86    0.035
  15. BD (   1) C   6 - C   7        /102. RY*(   2) C   8                    1.22    1.34    0.036
  15. BD (   1) C   6 - C   7        /184. BD*(   1) C   4 - C   5            3.66    1.11    0.057
  15. BD (   1) C   6 - C   7        /187. BD*(   1) C   5 - C   6            3.86    1.25    0.062
  15. BD (   1) C   6 - C   7        /191. BD*(   1) C   6 - H  18            1.45    1.14    0.036
  15. BD (   1) C   6 - C   7        /192. BD*(   1) C   7 - C   8            3.23    1.26    0.057
  15. BD (   1) C   6 - C   7        /194. BD*(   1) C   7 - H  19            1.38    1.15    0.036
  15. BD (   1) C   6 - C   7        /196. BD*(   1) C   8 - H  20            2.59    1.15    0.049
  16. BD (   1) C   6 - H  18        / 74. RY*(   1) C   5                    1.00    1.68    0.037
  16. BD (   1) C   6 - H  18        / 92. RY*(   1) C   7                    0.68    1.67    0.030
  16. BD (   1) C   6 - H  18        /187. BD*(   1) C   5 - C   6            1.09    1.08    0.031
  16. BD (   1) C   6 - H  18        /189. BD*(   1) C   5 - C  10            4.27    1.08    0.061
  16. BD (   1) C   6 - H  18        /190. BD*(   1) C   6 - C   7            0.90    1.09    0.028
  16. BD (   1) C   6 - H  18        /192. BD*(   1) C   7 - C   8            3.70    1.08    0.056
  17. BD (   1) C   7 - C   8        / 83. RY*(   1) C   6                    0.64    1.83    0.031
  17. BD (   1) C   7 - C   8        / 84. RY*(   2) C   6                    1.48    1.40    0.041
  17. BD (   1) C   7 - C   8        /110. RY*(   1) C   9                    0.79    1.85    0.034
  17. BD (   1) C   7 - C   8        /111. RY*(   2) C   9                    1.38    1.34    0.039
  17. BD (   1) C   7 - C   8        /190. BD*(   1) C   6 - C   7            3.27    1.26    0.057
  17. BD (   1) C   7 - C   8        /191. BD*(   1) C   6 - H  18            2.64    1.14    0.049
  17. BD (   1) C   7 - C   8        /194. BD*(   1) C   7 - H  19            1.39    1.15    0.036
  17. BD (   1) C   7 - C   8        /195. BD*(   1) C   8 - C   9            3.15    1.26    0.056
  17. BD (   1) C   7 - C   8        /196. BD*(   1) C   8 - H  20            1.40    1.15    0.036
  17. BD (   1) C   7 - C   8        /199. BD*(   1) C   9 - H  21            2.66    1.15    0.049
  18. BD (   2) C   7 - C   8        / 87. RY*(   5) C   6                    0.96    1.94    0.042
  18. BD (   2) C   7 - C   8        /114. RY*(   5) C   9                    1.47    1.61    0.047
  18. BD (   2) C   7 - C   8        /188. BD*(   2) C   5 - C   6           19.64    0.29    0.068
  18. BD (   2) C   7 - C   8        /198. BD*(   2) C   9 - C  10           21.16    0.29    0.069
  19. BD (   1) C   7 - H  19        / 83. RY*(   1) C   6                    0.62    1.66    0.029
  19. BD (   1) C   7 - H  19        /101. RY*(   1) C   8                    0.67    1.68    0.030
  19. BD (   1) C   7 - H  19        /187. BD*(   1) C   5 - C   6            3.94    1.08    0.058
  19. BD (   1) C   7 - H  19        /190. BD*(   1) C   6 - C   7            0.88    1.09    0.028
  19. BD (   1) C   7 - H  19        /192. BD*(   1) C   7 - C   8            0.83    1.08    0.027
  19. BD (   1) C   7 - H  19        /195. BD*(   1) C   8 - C   9            3.73    1.08    0.057
  20. BD (   1) C   8 - C   9        / 92. RY*(   1) C   7                    0.79    1.85    0.034
  20. BD (   1) C   8 - C   9        / 93. RY*(   2) C   7                    1.38    1.34    0.039
  20. BD (   1) C   8 - C   9        /119. RY*(   1) C  10                    0.64    1.83    0.031
  20. BD (   1) C   8 - C   9        /120. RY*(   2) C  10                    1.48    1.41    0.041
  20. BD (   1) C   8 - C   9        /192. BD*(   1) C   7 - C   8            3.15    1.26    0.056
  20. BD (   1) C   8 - C   9        /194. BD*(   1) C   7 - H  19            2.66    1.15    0.049
  20. BD (   1) C   8 - C   9        /196. BD*(   1) C   8 - H  20            1.40    1.15    0.036
  20. BD (   1) C   8 - C   9        /197. BD*(   1) C   9 - C  10            3.27    1.26    0.057
  20. BD (   1) C   8 - C   9        /199. BD*(   1) C   9 - H  21            1.39    1.15    0.036
  20. BD (   1) C   8 - C   9        /200. BD*(   1) C  10 - H  22            2.64    1.14    0.049
  21. BD (   1) C   8 - H  20        / 92. RY*(   1) C   7                    0.70    1.67    0.031
  21. BD (   1) C   8 - H  20        /110. RY*(   1) C   9                    0.70    1.67    0.031
  21. BD (   1) C   8 - H  20        /190. BD*(   1) C   6 - C   7            3.75    1.09    0.057
  21. BD (   1) C   8 - H  20        /192. BD*(   1) C   7 - C   8            0.86    1.08    0.027
  21. BD (   1) C   8 - H  20        /195. BD*(   1) C   8 - C   9            0.86    1.08    0.027
  21. BD (   1) C   8 - H  20        /197. BD*(   1) C   9 - C  10            3.75    1.09    0.057
  22. BD (   1) C   9 - C  10        / 74. RY*(   1) C   5                    1.19    1.85    0.042
  22. BD (   1) C   9 - C  10        / 76. RY*(   3) C   5                    1.36    1.64    0.042
  22. BD (   1) C   9 - C  10        /101. RY*(   1) C   8                    0.84    1.86    0.035
  22. BD (   1) C   9 - C  10        /102. RY*(   2) C   8                    1.22    1.34    0.036
  22. BD (   1) C   9 - C  10        /184. BD*(   1) C   4 - C   5            3.66    1.11    0.057
  22. BD (   1) C   9 - C  10        /189. BD*(   1) C   5 - C  10            3.86    1.25    0.062
  22. BD (   1) C   9 - C  10        /195. BD*(   1) C   8 - C   9            3.23    1.26    0.057
  22. BD (   1) C   9 - C  10        /196. BD*(   1) C   8 - H  20            2.59    1.15    0.049
  22. BD (   1) C   9 - C  10        /199. BD*(   1) C   9 - H  21            1.38    1.15    0.036
  22. BD (   1) C   9 - C  10        /200. BD*(   1) C  10 - H  22            1.45    1.14    0.036
  23. BD (   2) C   9 - C  10        / 75. RY*(   2) C   5                    0.57    1.02    0.024
  23. BD (   2) C   9 - C  10        /104. RY*(   4) C   8                    0.89    0.95    0.028
  23. BD (   2) C   9 - C  10        /105. RY*(   5) C   8                    0.70    2.10    0.038
  23. BD (   2) C   9 - C  10        /188. BD*(   2) C   5 - C   6           21.43    0.29    0.071
  23. BD (   2) C   9 - C  10        /193. BD*(   2) C   7 - C   8           20.00    0.29    0.068
  24. BD (   1) C   9 - H  21        /101. RY*(   1) C   8                    0.67    1.68    0.030
  24. BD (   1) C   9 - H  21        /119. RY*(   1) C  10                    0.62    1.66    0.029
  24. BD (   1) C   9 - H  21        /189. BD*(   1) C   5 - C  10            3.94    1.08    0.058
  24. BD (   1) C   9 - H  21        /192. BD*(   1) C   7 - C   8            3.73    1.08    0.057
  24. BD (   1) C   9 - H  21        /195. BD*(   1) C   8 - C   9            0.83    1.08    0.027
  24. BD (   1) C   9 - H  21        /197. BD*(   1) C   9 - C  10            0.88    1.09    0.028
  25. BD (   1) C  10 - H  22        / 74. RY*(   1) C   5                    1.00    1.68    0.037
  25. BD (   1) C  10 - H  22        /110. RY*(   1) C   9                    0.68    1.67    0.030
  25. BD (   1) C  10 - H  22        /187. BD*(   1) C   5 - C   6            4.27    1.08    0.061
  25. BD (   1) C  10 - H  22        /189. BD*(   1) C   5 - C  10            1.09    1.08    0.031
  25. BD (   1) C  10 - H  22        /195. BD*(   1) C   8 - C   9            3.70    1.08    0.056
  25. BD (   1) C  10 - H  22        /197. BD*(   1) C   9 - C  10            0.90    1.09    0.028
  26. CR (   1) O   1                / 48. RY*(   2) C   2                    1.61   19.58    0.158
  26. CR (   1) O   1                / 51. RY*(   5) C   2                    0.95   20.47    0.124
  27. CR (   1) C   2                / 56. RY*(   1) C   3                    0.64   10.80    0.074
  27. CR (   1) C   2                / 59. RY*(   4) C   3                    0.74   10.89    0.080
  27. CR (   1) C   2                /132. RY*(   1) H  12                    0.53   10.49    0.067
  27. CR (   1) C   2                /136. RY*(   1) H  13                    0.53   10.49    0.067
  27. CR (   1) C   2                /176. BD*(   1) O   1 - C   2            0.94   10.44    0.089
  28. CR (   1) C   3                / 47. RY*(   1) C   2                    0.86   11.27    0.088
  28. CR (   1) C   3                / 68. RY*(   4) C   4                    0.66   10.92    0.076
  28. CR (   1) C   3                /140. RY*(   1) H  14                    0.66   10.46    0.074
  28. CR (   1) C   3                /144. RY*(   1) H  15                    0.66   10.46    0.074
  29. CR (   1) C   4                / 56. RY*(   1) C   3                    1.02   10.74    0.093
  29. CR (   1) C   4                / 74. RY*(   1) C   5                    0.57   11.24    0.072
  29. CR (   1) C   4                /148. RY*(   1) H  16                    0.58   10.46    0.069
  29. CR (   1) C   4                /152. RY*(   1) H  17                    0.58   10.46    0.069
  29. CR (   1) C   4                /187. BD*(   1) C   5 - C   6            0.83   10.64    0.084
  29. CR (   1) C   4                /189. BD*(   1) C   5 - C  10            0.83   10.64    0.084
  30. CR (   1) C   5                / 67. RY*(   3) C   4                    0.64   11.06    0.075
  30. CR (   1) C   5                / 84. RY*(   2) C   6                    1.76   10.79    0.123
  30. CR (   1) C   5                /120. RY*(   2) C  10                    1.76   10.79    0.123
  30. CR (   1) C   5                /190. BD*(   1) C   6 - C   7            0.93   10.64    0.089
  30. CR (   1) C   5                /191. BD*(   1) C   6 - H  18            0.67   10.53    0.075
  30. CR (   1) C   5                /197. BD*(   1) C   9 - C  10            0.93   10.64    0.089
  30. CR (   1) C   5                /200. BD*(   1) C  10 - H  22            0.67   10.53    0.075
  31. CR (   1) C   6                / 74. RY*(   1) C   5                    0.57   11.23    0.072
  31. CR (   1) C   6                / 76. RY*(   3) C   5                    1.52   11.02    0.116
  31. CR (   1) C   6                / 93. RY*(   2) C   7                    1.55   10.72    0.115
  31. CR (   1) C   6                /156. RY*(   1) H  18                    0.65   10.43    0.074
  31. CR (   1) C   6                /184. BD*(   1) C   4 - C   5            1.14   10.49    0.098
  31. CR (   1) C   6                /189. BD*(   1) C   5 - C  10            1.09   10.63    0.097
  31. CR (   1) C   6                /192. BD*(   1) C   7 - C   8            0.98   10.64    0.091
  31. CR (   1) C   6                /194. BD*(   1) C   7 - H  19            0.68   10.53    0.076
  32. CR (   1) C   7                / 84. RY*(   2) C   6                    0.63   10.79    0.074
  32. CR (   1) C   7                / 85. RY*(   3) C   6                    1.07   10.68    0.095
  32. CR (   1) C   7                /102. RY*(   2) C   8                    1.47   10.72    0.112
  32. CR (   1) C   7                /103. RY*(   3) C   8                    0.55   10.71    0.068
  32. CR (   1) C   7                /160. RY*(   1) H  19                    0.67   10.42    0.075
  32. CR (   1) C   7                /187. BD*(   1) C   5 - C   6            1.09   10.64    0.097
  32. CR (   1) C   7                /191. BD*(   1) C   6 - H  18            0.73   10.53    0.078
  32. CR (   1) C   7                /195. BD*(   1) C   8 - C   9            0.95   10.64    0.090
  32. CR (   1) C   7                /196. BD*(   1) C   8 - H  20            0.70   10.53    0.077
  33. CR (   1) C   8                / 93. RY*(   2) C   7                    1.38   10.72    0.109
  33. CR (   1) C   8                / 94. RY*(   3) C   7                    0.61   10.74    0.073
  33. CR (   1) C   8                /111. RY*(   2) C   9                    1.38   10.72    0.109
  33. CR (   1) C   8                /112. RY*(   3) C   9                    0.55   10.80    0.069
  33. CR (   1) C   8                /164. RY*(   1) H  20                    0.68   10.42    0.075
  33. CR (   1) C   8                /190. BD*(   1) C   6 - C   7            0.98   10.64    0.091
  33. CR (   1) C   8                /194. BD*(   1) C   7 - H  19            0.70   10.53    0.077
  33. CR (   1) C   8                /197. BD*(   1) C   9 - C  10            0.98   10.64    0.091
  33. CR (   1) C   8                /199. BD*(   1) C   9 - H  21            0.70   10.53    0.077
  34. CR (   1) C   9                /102. RY*(   2) C   8                    1.47   10.72    0.112
  34. CR (   1) C   9                /103. RY*(   3) C   8                    0.55   10.71    0.068
  34. CR (   1) C   9                /120. RY*(   2) C  10                    0.63   10.79    0.073
  34. CR (   1) C   9                /121. RY*(   3) C  10                    1.07   10.68    0.096
  34. CR (   1) C   9                /168. RY*(   1) H  21                    0.67   10.42    0.075
  34. CR (   1) C   9                /189. BD*(   1) C   5 - C  10            1.09   10.64    0.097
  34. CR (   1) C   9                /192. BD*(   1) C   7 - C   8            0.95   10.64    0.090
  34. CR (   1) C   9                /196. BD*(   1) C   8 - H  20            0.70   10.53    0.077
  34. CR (   1) C   9                /200. BD*(   1) C  10 - H  22            0.73   10.53    0.078
  35. CR (   1) C  10                / 74. RY*(   1) C   5                    0.57   11.23    0.072
  35. CR (   1) C  10                / 76. RY*(   3) C   5                    1.52   11.02    0.116
  35. CR (   1) C  10                /111. RY*(   2) C   9                    1.55   10.72    0.115
  35. CR (   1) C  10                /172. RY*(   1) H  22                    0.65   10.43    0.074
  35. CR (   1) C  10                /184. BD*(   1) C   4 - C   5            1.14   10.49    0.098
  35. CR (   1) C  10                /187. BD*(   1) C   5 - C   6            1.09   10.63    0.097
  35. CR (   1) C  10                /195. BD*(   1) C   8 - C   9            0.98   10.64    0.091
  35. CR (   1) C  10                /199. BD*(   1) C   9 - H  21            0.68   10.53    0.076
  36. LP (   1) O   1                / 47. RY*(   1) C   2                    0.86    1.78    0.035
  36. LP (   1) O   1                / 48. RY*(   2) C   2                    1.01    1.21    0.031
  36. LP (   1) O   1                /130. RY*(   3) H  11                    0.90    2.16    0.040
  36. LP (   1) O   1                /178. BD*(   1) C   2 - C   3            0.90    0.98    0.027
  36. LP (   1) O   1                /179. BD*(   1) C   2 - H  12            1.32    1.00    0.033
  36. LP (   1) O   1                /180. BD*(   1) C   2 - H  13            1.32    1.00    0.033
  36. LP (   1) O   1                /181. BD*(   1) C   3 - C   4            0.59    0.97    0.021
  37. LP (   2) O   1                / 49. RY*(   3) C   2                    0.90    1.49    0.033
  37. LP (   2) O   1                / 50. RY*(   4) C   2                    0.74    2.37    0.038
  37. LP (   2) O   1                /129. RY*(   2) H  11                    2.28    1.92    0.060
  37. LP (   2) O   1                /179. BD*(   1) C   2 - H  12            6.93    0.72    0.063
  37. LP (   2) O   1                /180. BD*(   1) C   2 - H  13            6.93    0.72    0.063
 188. BD*(   2) C   5 - C   6        / 75. RY*(   2) C   5                    0.77    0.73    0.051
 188. BD*(   2) C   5 - C   6        / 86. RY*(   4) C   6                    2.57    0.83    0.099
 188. BD*(   2) C   5 - C   6        /181. BD*(   1) C   3 - C   4            1.62    0.35    0.050
 188. BD*(   2) C   5 - C   6        /186. BD*(   1) C   4 - H  17            0.60    0.39    0.032
 193. BD*(   2) C   7 - C   8        / 95. RY*(   4) C   7                    2.85    0.59    0.089
 193. BD*(   2) C   7 - C   8        /104. RY*(   4) C   8                    3.16    0.66    0.099
 198. BD*(   2) C   9 - C  10        /113. RY*(   4) C   9                    1.76    1.09    0.095
 198. BD*(   2) C   9 - C  10        /122. RY*(   4) C  10                    2.66    0.59    0.086


 Natural Bond Orbitals (Summary):

                                                            Principal Delocalizations
           NBO                        Occupancy    Energy   (geminal,vicinal,remote)
 ====================================================================================
 Molecular unit  1  (C9H12O)
     1. BD (   1) O   1 - C   2          1.99438    -0.81806  181(v),128(v)
     2. BD (   1) O   1 - H  11          1.98832    -0.68935  178(v),48(v),56(r)
     3. BD (   1) C   2 - C   3          1.98083    -0.60032  184(v),177(v),66(v),181(g)
                                                    39(v),182(g),183(g),179(g)
                                                    180(g)
     4. BD (   1) C   2 - H  12          1.98684    -0.49259  183(v),38(v)
     5. BD (   1) C   2 - H  13          1.98684    -0.49259  182(v),38(v)
     6. BD (   1) C   3 - C   4          1.96850    -0.58400  188(v),176(v),75(v),184(g)
                                                    48(v),178(g),187(v),189(v)
                                                    185(g),186(g),182(g),183(g)
     7. BD (   1) C   3 - H  14          1.97530    -0.47030  180(v),185(v),176(v)
     8. BD (   1) C   3 - H  15          1.97530    -0.47030  179(v),186(v),176(v)
     9. BD (   1) C   4 - C   5          1.97161    -0.60456  187(g),189(g),190(v),197(v)
                                                    178(v),181(g),119(v),83(v)
                                                    58(v),185(g),186(g)
    10. BD (   1) C   4 - H  16          1.97673    -0.47807  187(v),182(v),188(v),184(g)
                                                    57(v)
    11. BD (   1) C   4 - H  17          1.97673    -0.47807  189(v),183(v),188(v),184(g)
                                                    57(v)
    12. BD (   1) C   5 - C   6          1.97010    -0.66764  189(g),190(g),184(g),200(v)
                                                    194(v),191(g),93(v),65(v)
                                                    92(v),185(v),119(v)
    13. BD (   2) C   5 - C   6          1.64950    -0.23941  193(v),198(v),181(v),95(v)
                                                    122(v),185(v),186(v)
    14. BD (   1) C   5 - C  10          1.97010    -0.66764  187(g),197(g),184(g),191(v)
                                                    199(v),200(g),111(v),65(v)
                                                    110(v),186(v),83(v)
    15. BD (   1) C   6 - C   7          1.97631    -0.67239  187(g),184(v),192(g),196(v)
                                                    191(g),194(g),76(v),102(v)
                                                    74(v),101(v)
    16. BD (   1) C   6 - H  18          1.98009    -0.49913  189(v),192(v),187(g),74(v)
                                                    190(g),92(v)
    17. BD (   1) C   7 - C   8          1.97715    -0.67227  190(g),195(g),199(v),191(v)
                                                    84(v),196(g),194(g),111(v)
                                                    110(v),83(v)
    18. BD (   2) C   7 - C   8          1.66599    -0.24253  198(v),188(v),114(v),87(v)
    19. BD (   1) C   7 - H  19          1.98023    -0.50069  187(v),195(v),190(g),192(g)
                                                    101(v),83(v)
    20. BD (   1) C   8 - C   9          1.97715    -0.67227  197(g),192(g),194(v),200(v)
                                                    120(v),196(g),199(g),93(v)
                                                    92(v),119(v)
    21. BD (   1) C   8 - H  20          1.98034    -0.50078  190(v),197(v),192(g),195(g)
                                                    92(v),110(v)
    22. BD (   1) C   9 - C  10          1.97631    -0.67239  189(g),184(v),195(g),196(v)
                                                    200(g),199(g),76(v),102(v)
                                                    74(v),101(v)
    23. BD (   2) C   9 - C  10          1.67090    -0.24292  188(v),193(v),104(v),105(v)
                                                    75(v)
    24. BD (   1) C   9 - H  21          1.98023    -0.50069  189(v),192(v),197(g),195(g)
                                                    101(v),119(v)
    25. BD (   1) C  10 - H  22          1.98009    -0.49913  187(v),195(v),189(g),74(v)
                                                    197(g),110(v)
    26. CR (   1) O   1                  1.99974   -18.94422  48(v),51(v)
    27. CR (   1) C   2                  1.99911   -10.12379  176(g),59(v),56(v),132(v)
                                                    136(v)
    28. CR (   1) C   3                  1.99911   -10.05880  47(v),68(v),140(v),144(v)
    29. CR (   1) C   4                  1.99908   -10.06314  56(v),187(v),189(v),148(v)
                                                    152(v),74(v)
    30. CR (   1) C   5                  1.99883   -10.05691  120(v),84(v),190(v),197(v)
                                                    191(v),200(v),67(v)
    31. CR (   1) C   6                  1.99887   -10.05175  93(v),76(v),184(v),189(v)
                                                    192(v),194(v),156(v),74(v)
    32. CR (   1) C   7                  1.99894   -10.05697  102(v),187(v),85(v),195(v)
                                                    191(v),196(v),160(v),84(v)
                                                    103(v)
    33. CR (   1) C   8                  1.99894   -10.05599  93(v),111(v),190(v),197(v)
                                                    194(v),199(v),164(v),94(v)
                                                    112(v)
    34. CR (   1) C   9                  1.99894   -10.05697  102(v),189(v),121(v),192(v)
                                                    200(v),196(v),168(v),120(v)
                                                    103(v)
    35. CR (   1) C  10                  1.99887   -10.05175  111(v),76(v),184(v),187(v)
                                                    195(v),199(v),172(v),74(v)
    36. LP (   1) O   1                  1.98029    -0.56709  179(v),180(v),48(v),130(v)
                                                    178(v),47(v),181(r)
    37. LP (   2) O   1                  1.95836    -0.28756  179(v),180(v),129(v),49(v)
                                                    50(v)
    38. RY*(   1) O   1                  0.00157     1.15211   
    39. RY*(   2) O   1                  0.00149     1.39436   
    40. RY*(   3) O   1                  0.00007     1.70072   
    41. RY*(   4) O   1                  0.00004     1.35623   
    42. RY*(   5) O   1                  0.00000     2.78188   
    43. RY*(   6) O   1                  0.00001     3.02567   
    44. RY*(   7) O   1                  0.00000     2.70106   
    45. RY*(   8) O   1                  0.00000     2.89877   
    46. RY*(   9) O   1                  0.00001     2.65783   
    47. RY*(   1) C   2                  0.00324     1.20932   
    48. RY*(   2) C   2                  0.00280     0.63944   
    49. RY*(   3) C   2                  0.00205     1.20305   
    50. RY*(   4) C   2                  0.00145     2.08238   
    51. RY*(   5) C   2                  0.00057     1.52472   
    52. RY*(   6) C   2                  0.00027     1.21077   
    53. RY*(   7) C   2                  0.00013     1.74925   
    54. RY*(   8) C   2                  0.00001     2.20355   
    55. RY*(   9) C   2                  0.00001     1.84775   
    56. RY*(   1) C   3                  0.00375     0.67262   
    57. RY*(   2) C   3                  0.00296     1.02349   
    58. RY*(   3) C   3                  0.00244     0.94496   
    59. RY*(   4) C   3                  0.00089     0.76462   
    60. RY*(   5) C   3                  0.00036     2.05480   
    61. RY*(   6) C   3                  0.00015     2.16206   
    62. RY*(   7) C   3                  0.00007     2.11311   
    63. RY*(   8) C   3                  0.00004     2.23100   
    64. RY*(   9) C   3                  0.00001     2.19312   
    65. RY*(   1) C   4                  0.00671     0.95654   
    66. RY*(   2) C   4                  0.00337     0.84024   
    67. RY*(   3) C   4                  0.00083     1.00647   
    68. RY*(   4) C   4                  0.00063     0.85859   
    69. RY*(   5) C   4                  0.00035     2.14899   
    70. RY*(   6) C   4                  0.00020     1.75996   
    71. RY*(   7) C   4                  0.00011     2.17357   
    72. RY*(   8) C   4                  0.00001     2.36696   
    73. RY*(   9) C   4                  0.00002     2.16759   
    74. RY*(   1) C   5                  0.00573     1.17702   
    75. RY*(   2) C   5                  0.00390     0.77710   
    76. RY*(   3) C   5                  0.00326     0.97059   
    77. RY*(   4) C   5                  0.00103     0.78706   
    78. RY*(   5) C   5                  0.00070     1.93013   
    79. RY*(   6) C   5                  0.00035     2.35897   
    80. RY*(   7) C   5                  0.00017     1.85768   
    81. RY*(   8) C   5                  0.00014     2.21999   
    82. RY*(   9) C   5                  0.00002     2.19846   
    83. RY*(   1) C   6                  0.00586     1.16148   
    84. RY*(   2) C   6                  0.00265     0.73261   
    85. RY*(   3) C   6                  0.00111     0.62011   
    86. RY*(   4) C   6                  0.00080     0.88112   
    87. RY*(   5) C   6                  0.00062     1.69697   
    88. RY*(   6) C   6                  0.00012     2.36741   
    89. RY*(   7) C   6                  0.00005     2.37251   
    90. RY*(   8) C   6                  0.00001     1.94381   
    91. RY*(   9) C   6                  0.00001     2.18605   
    92. RY*(   1) C   7                  0.00539     1.17409   
    93. RY*(   2) C   7                  0.00275     0.66773   
    94. RY*(   3) C   7                  0.00086     0.68471   
    95. RY*(   4) C   7                  0.00071     0.62810   
    96. RY*(   5) C   7                  0.00070     1.92669   
    97. RY*(   6) C   7                  0.00014     2.39782   
    98. RY*(   7) C   7                  0.00005     2.27166   
    99. RY*(   8) C   7                  0.00000     1.89684   
   100. RY*(   9) C   7                  0.00000     2.19558   
   101. RY*(   1) C   8                  0.00518     1.18343   
   102. RY*(   2) C   8                  0.00257     0.66275   
   103. RY*(   3) C   8                  0.00092     0.65555   
   104. RY*(   4) C   8                  0.00081     0.70630   
   105. RY*(   5) C   8                  0.00064     1.86083   
   106. RY*(   6) C   8                  0.00014     2.39958   
   107. RY*(   7) C   8                  0.00005     2.25888   
   108. RY*(   8) C   8                  0.00000     2.02470   
   109. RY*(   9) C   8                  0.00000     2.06942   
   110. RY*(   1) C   9                  0.00539     1.17409   
   111. RY*(   2) C   9                  0.00275     0.66774   
   112. RY*(   3) C   9                  0.00087     0.74434   
   113. RY*(   4) C   9                  0.00079     1.13102   
   114. RY*(   5) C   9                  0.00063     1.36396   
   115. RY*(   6) C   9                  0.00014     2.39782   
   116. RY*(   7) C   9                  0.00005     2.27167   
   117. RY*(   8) C   9                  0.00000     1.90642   
   118. RY*(   9) C   9                  0.00000     2.18601   
   119. RY*(   1) C  10                  0.00586     1.16149   
   120. RY*(   2) C  10                  0.00265     0.73302   
   121. RY*(   3) C  10                  0.00111     0.62336   
   122. RY*(   4) C  10                  0.00075     0.62933   
   123. RY*(   5) C  10                  0.00065     1.94543   
   124. RY*(   6) C  10                  0.00012     2.36735   
   125. RY*(   7) C  10                  0.00005     2.37256   
   126. RY*(   8) C  10                  0.00001     1.94084   
   127. RY*(   9) C  10                  0.00001     2.18882   
   128. RY*(   1) H  11                  0.00174     0.71584   
   129. RY*(   2) H  11                  0.00167     1.63688   
   130. RY*(   3) H  11                  0.00093     1.59368   
   131. RY*(   4) H  11                  0.00002     2.30167   
   132. RY*(   1) H  12                  0.00291     0.37104   
   133. RY*(   2) H  12                  0.00024     1.76828   
   134. RY*(   3) H  12                  0.00013     1.89722   
   135. RY*(   4) H  12                  0.00003     2.24800   
   136. RY*(   1) H  13                  0.00291     0.37104   
   137. RY*(   2) H  13                  0.00024     1.76828   
   138. RY*(   3) H  13                  0.00013     1.89722   
   139. RY*(   4) H  13                  0.00003     2.24800   
   140. RY*(   1) H  14                  0.00362     0.40061   
   141. RY*(   2) H  14                  0.00018     1.82762   
   142. RY*(   3) H  14                  0.00013     1.86152   
   143. RY*(   4) H  14                  0.00005     2.35621   
   144. RY*(   1) H  15                  0.00362     0.40061   
   145. RY*(   2) H  15                  0.00018     1.82762   
   146. RY*(   3) H  15                  0.00013     1.86152   
   147. RY*(   4) H  15                  0.00005     2.35621   
   148. RY*(   1) H  16                  0.00275     0.40100   
   149. RY*(   2) H  16                  0.00019     1.83110   
   150. RY*(   3) H  16                  0.00013     1.84771   
   151. RY*(   4) H  16                  0.00004     2.33756   
   152. RY*(   1) H  17                  0.00275     0.40100   
   153. RY*(   2) H  17                  0.00019     1.83110   
   154. RY*(   3) H  17                  0.00013     1.84771   
   155. RY*(   4) H  17                  0.00004     2.33756   
   156. RY*(   1) H  18                  0.00175     0.37514   
   157. RY*(   2) H  18                  0.00019     1.66541   
   158. RY*(   3) H  18                  0.00008     1.99982   
   159. RY*(   4) H  18                  0.00006     2.34615   
   160. RY*(   1) H  19                  0.00167     0.36280   
   161. RY*(   2) H  19                  0.00018     1.65503   
   162. RY*(   3) H  19                  0.00009     1.97625   
   163. RY*(   4) H  19                  0.00006     2.33633   
   164. RY*(   1) H  20                  0.00163     0.36194   
   165. RY*(   2) H  20                  0.00019     1.65532   
   166. RY*(   3) H  20                  0.00008     1.97362   
   167. RY*(   4) H  20                  0.00006     2.33820   
   168. RY*(   1) H  21                  0.00167     0.36280   
   169. RY*(   2) H  21                  0.00018     1.65503   
   170. RY*(   3) H  21                  0.00009     1.97625   
   171. RY*(   4) H  21                  0.00006     2.33633   
   172. RY*(   1) H  22                  0.00175     0.37514   
   173. RY*(   2) H  22                  0.00019     1.66541   
   174. RY*(   3) H  22                  0.00008     1.99982   
   175. RY*(   4) H  22                  0.00006     2.34615   
   176. BD*(   1) O   1 - C   2          0.01180     0.31468   
   177. BD*(   1) O   1 - H  11          0.00557     0.43689   
   178. BD*(   1) C   2 - C   3          0.01821     0.41264   
   179. BD*(   1) C   2 - H  12          0.03138     0.43397   
   180. BD*(   1) C   2 - H  13          0.03138     0.43397   
   181. BD*(   1) C   3 - C   4          0.01596     0.40107   
   182. BD*(   1) C   3 - H  14          0.01711     0.45635   
   183. BD*(   1) C   3 - H  15          0.01711     0.45635   
   184. BD*(   1) C   4 - C   5          0.02314     0.43780   
   185. BD*(   1) C   4 - H  16          0.01528     0.44196   
   186. BD*(   1) C   4 - H  17          0.01528     0.44196   
   187. BD*(   1) C   5 - C   6          0.02676     0.58022   
   188. BD*(   2) C   5 - C   6          0.34486     0.04759  198(v),193(v),86(g),181(v)
                                                    75(g),186(v)
   189. BD*(   1) C   5 - C  10          0.02676     0.58022   
   190. BD*(   1) C   6 - C   7          0.01692     0.58640   
   191. BD*(   1) C   6 - H  18          0.01513     0.46822   
   192. BD*(   1) C   7 - C   8          0.01782     0.58344   
   193. BD*(   2) C   7 - C   8          0.33775     0.04257  198(v),188(v),104(g),95(g)
   194. BD*(   1) C   7 - H  19          0.01425     0.47461   
   195. BD*(   1) C   8 - C   9          0.01782     0.58344   
   196. BD*(   1) C   8 - H  20          0.01440     0.47604   
   197. BD*(   1) C   9 - C  10          0.01692     0.58640   
   198. BD*(   2) C   9 - C  10          0.33288     0.04312  193(v),188(v),122(g),113(g)
   199. BD*(   1) C   9 - H  21          0.01425     0.47461   
   200. BD*(   1) C  10 - H  22          0.01513     0.46822   
       -------------------------------
              Total Lewis   72.44494  ( 97.8986%)
        Valence non-Lewis    1.41390  (  1.9107%)
        Rydberg non-Lewis    0.14116  (  0.1908%)
       -------------------------------
            Total unit  1   74.00000  (100.0000%)
           Charge unit  1    0.00000
 Unable to Open any file for archive entry.
 1\1\GINC-COMPUTE-0-11\SP\RB3LYP\def2SVP\C9H12O1\ZAHRT2\08-Jan-2021\0\\
 # b3lyp/def2svp geom=NewRedundant pop=NBO\\20\\0,1\O,0,3.9651575748,0.
 869630783,-0.0801620461\C,0,3.1042753312,-0.2447403028,0.0244407075\C,
 0,1.6689562589,0.2516970711,-0.0229688143\C,0,0.6383185259,-0.88026113
 28,0.0832150201\C,0,-0.7843834778,-0.3767287048,0.0351424849\C,0,-1.45
 34421084,0.000138123,1.2090534783\C,0,-2.7524210229,0.5118632123,1.163
 2490845\C,0,-3.4063921959,0.6567047781,-0.0633870455\C,0,-2.751345868,
 0.2853835127,-1.240811498\C,0,-1.4523695812,-0.2257842532,-1.189090130
 4\H,0,4.877249031,0.5566915308,-0.0502732851\H,0,3.2689467488,-0.80157
 21673,0.971334088\H,0,3.2697367674,-0.9686071553,-0.8016492874\H,0,1.5
 173245265,0.9758404523,0.7948441958\H,0,1.5181072945,0.8103478269,-0.9
 617700375\H,0,0.801913241,-1.6003220922,-0.7367792219\H,0,0.8011288614
 ,-1.4344927538,1.0234073708\H,0,-0.9481911033,-0.1121965653,2.17271615
 26\H,0,-3.2574354818,0.7962742877,2.0898470643\H,0,-4.4233447702,1.054
 5045131,-0.1013173364\H,0,-3.2555147221,0.3917000653,-2.2046702536\H,0
 ,-0.9462738298,-0.5160710289,-2.1143706907\\Version=ES64L-G16RevC.01\S
 tate=1-A\HF=-425.0956098\RMSD=8.103e-09\Dipole=0.3626663,-0.5199475,0.
 0491464\Quadrupole=4.9412614,-5.2166981,0.2754368,-5.3253065,0.5037534
 ,0.5196195\PG=C01 [X(C9H12O1)]\\@
 The archive entry for this job was punched.


 MUD THROWN IS GROUND LOST -- FROM A TEA BAG
 File lengths (MBytes):  RWF=     24 Int=      0 D2E=      0 Chk=      3 Scr=      1
 Normal termination of Gaussian 16
