# Supplementary material for: Machine-Learning-Guided Discovery of Electrochemical Reactions
Source: J Am Chem Soc. 2022 Dec 2;144(49):22599–610. doi: 10.1021/jacs.2c08997 (PMC9756344; doi:10.1021/jacs.2c08997)
Supplement: Supplementary file 3 — ja2c08997_si_003.zip [file ja2c08997_si_003.zip › Oxidation Site Selectivity/Nlogs_notimes/21.log]

 Entering Gaussian System, Link 0=g16
 Input=21.com
 Output=21.log
 Initial command:
  
 Copyright (c) 1988-2019, Gaussian, Inc.  All Rights Reserved.
  
 This is part of the Gaussian(R) 16 program.  It is based on
 the Gaussian(R) 09 system (copyright 2009, Gaussian, Inc.),
 the Gaussian(R) 03 system (copyright 2003, Gaussian, Inc.),
 the Gaussian(R) 98 system (copyright 1998, Gaussian, Inc.),
 the Gaussian(R) 94 system (copyright 1995, Gaussian, Inc.),
 the Gaussian 92(TM) system (copyright 1992, Gaussian, Inc.),
 the Gaussian 90(TM) system (copyright 1990, Gaussian, Inc.),
 the Gaussian 88(TM) system (copyright 1988, Gaussian, Inc.),
 the Gaussian 86(TM) system (copyright 1986, Carnegie Mellon
 University), and the Gaussian 82(TM) system (copyright 1983,
 Carnegie Mellon University). Gaussian is a federally registered
 trademark of Gaussian, Inc.
  
 This software contains proprietary and confidential information,
 including trade secrets, belonging to Gaussian, Inc.
  
 This software is provided under written license and may be
 used, copied, transmitted, or stored only in accord with that
 written license.
  
 The following legend is applicable only to US Government
 contracts under FAR:
  
                    RESTRICTED RIGHTS LEGEND
  
 Use, reproduction and disclosure by the US Government is
 subject to restrictions as set forth in subparagraphs (a)
 and (c) of the Commercial Computer Software - Restricted
 Rights clause in FAR 52.227-19.
  
 Gaussian, Inc.
 340 Quinnipiac St., Bldg. 40, Wallingford CT 06492
  
  
 ---------------------------------------------------------------
 Warning -- This program may not be used in any manner that
 competes with the business of Gaussian, Inc. or will provide
 assistance to any competitor of Gaussian, Inc.  The licensee
 of this program is prohibited from giving any competitor of
 Gaussian, Inc. access to this program.  By using this program,
 the user acknowledges that Gaussian, Inc. is engaged in the
 business of creating and licensing software in the field of
 computational chemistry and represents and warrants to the
 licensee that it is not a competitor of Gaussian, Inc. and that
 it will not use this program in any manner prohibited above.
 ---------------------------------------------------------------
  

 Cite this work as:
 Gaussian 16, Revision C.01,
 M. J. Frisch, G. W. Trucks, H. B. Schlegel, G. E. Scuseria, 
 M. A. Robb, J. R. Cheeseman, G. Scalmani, V. Barone, 
 G. A. Petersson, H. Nakatsuji, X. Li, M. Caricato, A. V. Marenich, 
 J. Bloino, B. G. Janesko, R. Gomperts, B. Mennucci, H. P. Hratchian, 
 J. V. Ortiz, A. F. Izmaylov, J. L. Sonnenberg, D. Williams-Young, 
 F. Ding, F. Lipparini, F. Egidi, J. Goings, B. Peng, A. Petrone, 
 T. Henderson, D. Ranasinghe, V. G. Zakrzewski, J. Gao, N. Rega, 
 G. Zheng, W. Liang, M. Hada, M. Ehara, K. Toyota, R. Fukuda, 
 J. Hasegawa, M. Ishida, T. Nakajima, Y. Honda, O. Kitao, H. Nakai, 
 T. Vreven, K. Throssell, J. A. Montgomery, Jr., J. E. Peralta, 
 F. Ogliaro, M. J. Bearpark, J. J. Heyd, E. N. Brothers, K. N. Kudin, 
 V. N. Staroverov, T. A. Keith, R. Kobayashi, J. Normand, 
 K. Raghavachari, A. P. Rendell, J. C. Burant, S. S. Iyengar, 
 J. Tomasi, M. Cossi, J. M. Millam, M. Klene, C. Adamo, R. Cammi, 
 J. W. Ochterski, R. L. Martin, K. Morokuma, O. Farkas, 
 J. B. Foresman, and D. J. Fox, Gaussian, Inc., Wallingford CT, 2019.
 
 ******************************************
 Gaussian 16:  ES64L-G16RevC.01  3-Jul-2019
                 8-Jan-2021 
 ******************************************
 %nprocshared=16
 Will use up to   16 processors via shared memory.
 %mem=7GB
 -----------------------------------------
 # b3lyp/def2svp geom=NewRedundant pop=NBO
 -----------------------------------------
 1/29=4000,38=1,172=1/1;
 2/12=2,17=6,18=5,40=1/2;
 3/5=43,7=101,11=2,25=1,30=1,74=-5/1,2,3;
 4//1;
 5/5=2,38=5/2;
 6/7=2,8=2,9=2,10=2,28=1,40=1/1,7;
 99/5=1,9=1/99;
 --
 21
 --
 Symbolic Z-matrix:
 Charge =  0 Multiplicity = 1
 C                     2.20365  -0.50358   0.46111 
 C                     0.76431  -0.80722   0.05061 
 C                    -0.20965   0.29046   0.45829 
 O                     0.17955   1.49831  -0.1632 
 C                    -1.64937  -0.02927   0.07585 
 O                    -2.42377   1.10711   0.42839 
 H                     2.89264  -1.29335   0.12349 
 H                     2.29512  -0.42105   1.55686 
 H                     2.52925   0.45222   0.02573 
 H                     0.70566  -0.92882  -1.04533 
 H                     0.42962  -1.75936   0.49838 
 H                    -0.18032   0.40221   1.56487 
 H                    -0.56427   2.1061   -0.03309 
 H                    -1.69477  -0.22399  -1.0133 
 H                    -1.99292  -0.93958   0.60537 
 H                    -3.28473   1.04982  -0.00177 
 
                          Input orientation:                          
 ---------------------------------------------------------------------
 Center     Atomic      Atomic             Coordinates (Angstroms)
 Number     Number       Type             X           Y           Z
 ---------------------------------------------------------------------
      1          6           0        2.203648   -0.503581    0.461113
      2          6           0        0.764315   -0.807224    0.050607
      3          6           0       -0.209651    0.290459    0.458288
      4          8           0        0.179553    1.498311   -0.163203
      5          6           0       -1.649365   -0.029274    0.075848
      6          8           0       -2.423773    1.107109    0.428385
      7          1           0        2.892637   -1.293348    0.123486
      8          1           0        2.295121   -0.421055    1.556865
      9          1           0        2.529248    0.452220    0.025729
     10          1           0        0.705661   -0.928815   -1.045333
     11          1           0        0.429624   -1.759356    0.498384
     12          1           0       -0.180322    0.402213    1.564875
     13          1           0       -0.564271    2.106099   -0.033088
     14          1           0       -1.694770   -0.223991   -1.013300
     15          1           0       -1.992924   -0.939582    0.605375
     16          1           0       -3.284730    1.049816   -0.001770
 ---------------------------------------------------------------------
                    Distance matrix (angstroms):
                    1          2          3          4          5
     1  C    0.000000
     2  C    1.527218   0.000000
     3  C    2.540574   1.523063   0.000000
     4  O    2.914499   2.388127   1.413024   0.000000
     5  C    3.901167   2.536078   1.523571   2.394912   0.000000
     6  O    4.899839   3.737819   2.360116   2.698207   1.419633
     7  H    1.101104   2.184350   3.499247   3.903380   4.714863
     8  H    1.102656   2.182042   2.826129   3.334401   4.231533
     9  H    1.099604   2.168365   2.777560   2.578967   4.206561
    10  H    2.166603   1.104223   2.141332   2.635505   2.759053
    11  H    2.173826   1.104119   2.147563   3.333561   2.737502
    12  H    2.778861   2.155941   1.112602   2.077786   2.135759
    13  H    3.836149   3.203060   1.914093   0.969335   2.397731
    14  H    4.177287   2.742108   2.153094   2.683669   1.107349
    15  H    4.221626   2.815608   2.171336   3.354652   1.107741
    16  H    5.722726   4.454896   3.200685   3.496922   1.960836
                    6          7          8          9         10
     6  O    0.000000
     7  H    5.841179   0.000000
     8  H    5.086916   1.781150   0.000000
     9  H    5.012328   1.785669   1.778145   0.000000
    10  H    4.013751   2.506368   3.091219   2.525847   0.000000
    11  H    4.045170   2.534589   2.528144   3.085918   1.774558
    12  H    2.611811   3.794154   2.608765   3.116608   3.061011
    13  H    2.160714   4.850873   4.134075   3.508367   3.442103
    14  H    2.093258   4.845628   4.750139   4.402179   2.501974
    15  H    2.099023   4.921998   4.422842   4.766880   3.163434
    16  H    0.964138   6.608023   5.977252   5.844674   4.574629
                   11         12         13         14         15
    11  H    0.000000
    12  H    2.486326   0.000000
    13  H    4.026417   2.367304   0.000000
    14  H    3.025820   3.054942   2.769145   0.000000
    15  H    2.559730   2.450832   3.424157   1.794735   0.000000
    16  H    4.683805   3.537105   2.918494   2.274588   2.448488
                   16
    16  H    0.000000
 Stoichiometry    C4H10O2
 Framework group  C1[X(C4H10O2)]
 Deg. of freedom    42
 Full point group                 C1      NOp   1
 Largest Abelian subgroup         C1      NOp   1
 Largest concise Abelian subgroup C1      NOp   1
                         Standard orientation:                         
 ---------------------------------------------------------------------
 Center     Atomic      Atomic             Coordinates (Angstroms)
 Number     Number       Type             X           Y           Z
 ---------------------------------------------------------------------
      1          6           0        2.529407    0.038340    0.195040
      2          6           0        1.255361   -0.685692   -0.235054
      3          6           0       -0.010506    0.011192    0.246249
      4          8           0       -0.043810    1.317326   -0.291841
      5          6           0       -1.279127   -0.729964   -0.156935
      6          8           0       -2.369717    0.071293    0.271967
      7          1           0        3.428071   -0.464001   -0.195454
      8          1           0        2.613498    0.075355    1.293861
      9          1           0        2.520965    1.073963   -0.174478
     10          1           0        1.214891   -0.749022   -1.336717
     11          1           0        1.254291   -1.721574    0.147078
     12          1           0        0.005597    0.055100    1.357867
     13          1           0       -0.940455    1.643452   -0.120731
     14          1           0       -1.283407   -0.858532   -1.256787
     15          1           0       -1.300243   -1.734450    0.309597
     16          1           0       -3.175805   -0.232499   -0.161040
 ---------------------------------------------------------------------
 Rotational constants (GHZ):           8.0071836           1.9481634           1.6904973
 Standard basis: def2SVP (5D, 7F)
 There are   140 symmetry adapted cartesian basis functions of A   symmetry.
 There are   134 symmetry adapted basis functions of A   symmetry.
   134 basis functions,   220 primitive gaussians,   140 cartesian basis functions
    25 alpha electrons       25 beta electrons
       nuclear repulsion energy       260.6691806029 Hartrees.
 NAtoms=   16 NActive=   16 NUniq=   16 SFac= 1.00D+00 NAtFMM=   60 NAOKFM=F Big=F
 Integral buffers will be    131072 words long.
 Raffenetti 2 integral format.
 Two-electron integral symmetry is turned on.
 One-electron integrals computed using PRISM.
   1 Symmetry operations used in ECPInt.
 ECPInt:  NShTT=    2211 NPrTT=    7611 LenC2=    2198 LenP2D=    6364.
 LDataN:  DoStor=T MaxTD1= 4 Len=   56
 NBasis=   134 RedAO= T EigKep=  1.60D-03  NBF=   134
 NBsUse=   134 1.00D-06 EigRej= -1.00D+00 NBFU=   134
 ExpMin= 1.22D-01 ExpMax= 2.27D+03 ExpMxC= 3.41D+02 IAcc=3 IRadAn=         5 AccDes= 0.00D+00
 Harris functional with IExCor=  402 and IRadAn=       5 diagonalized for initial guess.
 HarFok:  IExCor=  402 AccDes= 0.00D+00 IRadAn=         5 IDoV= 1 UseB2=F ITyADJ=14
 ICtDFT=  3500011 ScaDFX=  1.000000  1.000000  1.000000  1.000000
 FoFCou: FMM=F IPFlag=           0 FMFlag=      100000 FMFlg1=           0
         NFxFlg=           0 DoJE=T BraDBF=F KetDBF=T FulRan=T
         wScrn=  0.000000 ICntrl=       500 IOpCl=  0 I1Cent=   200000004 NGrid=           0
         NMat0=    1 NMatS0=      1 NMatT0=    0 NMatD0=    1 NMtDS0=    0 NMtDT0=    0
 Petite list used in FoFCou.
 Requested convergence on RMS density matrix=1.00D-08 within 128 cycles.
 Requested convergence on MAX density matrix=1.00D-06.
 Requested convergence on             energy=1.00D-06.
 No special actions if energy rises.
 Integral accuracy reduced to 1.0D-05 until final iterations.
 Initial convergence to 1.0D-05 achieved.  Increase integral accuracy.
 SCF Done:  E(RB3LYP) =  -308.656791103     A.U. after   12 cycles
            NFock= 12  Conv=0.50D-08     -V/T= 2.0098

 **********************************************************************

            Population analysis using the SCF Density.

 **********************************************************************

 Orbital symmetries:
       Occupied  (A) (A) (A) (A) (A) (A) (A) (A) (A) (A) (A) (A)
                 (A) (A) (A) (A) (A) (A) (A) (A) (A) (A) (A) (A)
                 (A)
       Virtual   (A) (A) (A) (A) (A) (A) (A) (A) (A) (A) (A) (A)
                 (A) (A) (A) (A) (A) (A) (A) (A) (A) (A) (A) (A)
                 (A) (A) (A) (A) (A) (A) (A) (A) (A) (A) (A) (A)
                 (A) (A) (A) (A) (A) (A) (A) (A) (A) (A) (A) (A)
                 (A) (A) (A) (A) (A) (A) (A) (A) (A) (A) (A) (A)
                 (A) (A) (A) (A) (A) (A) (A) (A) (A) (A) (A) (A)
                 (A) (A) (A) (A) (A) (A) (A) (A) (A) (A) (A) (A)
                 (A) (A) (A) (A) (A) (A) (A) (A) (A) (A) (A) (A)
                 (A) (A) (A) (A) (A) (A) (A) (A) (A) (A) (A) (A)
                 (A)
 The electronic state is 1-A.
 Alpha  occ. eigenvalues --  -19.14306 -19.11503 -10.23338 -10.22528 -10.18046
 Alpha  occ. eigenvalues --  -10.17086  -1.02562  -0.99088  -0.77427  -0.70977
 Alpha  occ. eigenvalues --   -0.62331  -0.56870  -0.52915  -0.50253  -0.46944
 Alpha  occ. eigenvalues --   -0.43336  -0.41760  -0.40466  -0.36711  -0.35520
 Alpha  occ. eigenvalues --   -0.34788  -0.33594  -0.31572  -0.28605  -0.26020
 Alpha virt. eigenvalues --    0.04037   0.06555   0.08591   0.09644   0.11714
 Alpha virt. eigenvalues --    0.12758   0.14236   0.15162   0.15767   0.17690
 Alpha virt. eigenvalues --    0.18857   0.22811   0.23414   0.24973   0.27648
 Alpha virt. eigenvalues --    0.42166   0.44119   0.44374   0.47858   0.49786
 Alpha virt. eigenvalues --    0.50417   0.54787   0.57294   0.58440   0.61728
 Alpha virt. eigenvalues --    0.62907   0.63985   0.64401   0.65460   0.66768
 Alpha virt. eigenvalues --    0.67699   0.68256   0.69750   0.70953   0.71848
 Alpha virt. eigenvalues --    0.72736   0.74359   0.76830   0.88519   0.96447
 Alpha virt. eigenvalues --    0.98464   1.00226   1.04238   1.06246   1.08009
 Alpha virt. eigenvalues --    1.15536   1.18640   1.24104   1.26807   1.33353
 Alpha virt. eigenvalues --    1.35470   1.36755   1.41341   1.44269   1.50940
 Alpha virt. eigenvalues --    1.53401   1.54935   1.57280   1.66803   1.67113
 Alpha virt. eigenvalues --    1.71492   1.74926   1.76361   1.77900   1.78755
 Alpha virt. eigenvalues --    1.79558   1.80380   1.82449   1.85891   1.86964
 Alpha virt. eigenvalues --    1.87962   1.89928   1.93333   1.94246   1.96768
 Alpha virt. eigenvalues --    1.99862   2.03646   2.09447   2.16372   2.22016
 Alpha virt. eigenvalues --    2.24490   2.24588   2.27517   2.32092   2.39748
 Alpha virt. eigenvalues --    2.40244   2.46762   2.47256   2.55592   2.57413
 Alpha virt. eigenvalues --    2.59897   2.69319   2.79146   2.83985   2.86024
 Alpha virt. eigenvalues --    2.89167   2.93620   2.95194   2.98405   2.99754
 Alpha virt. eigenvalues --    3.02906   3.06037   3.08171   3.15343   3.20605
 Alpha virt. eigenvalues --    3.33474   3.37882   3.75890   3.80137
          Condensed to atoms (all electrons):
               1          2          3          4          5          6
     1  C    4.512576   0.423752  -0.028453  -0.006689   0.007360  -0.000093
     2  C    0.423752   4.735876   0.314807  -0.065482  -0.021727   0.004734
     3  C   -0.028453   0.314807   4.804308   0.326172   0.353228  -0.073557
     4  O   -0.006689  -0.065482   0.326172   7.775036  -0.030863  -0.007341
     5  C    0.007360  -0.021727   0.353228  -0.030863   4.529815   0.338484
     6  O   -0.000093   0.004734  -0.073557  -0.007341   0.338484   7.768787
     7  H    0.375769  -0.013351   0.006590   0.000078  -0.000372   0.000002
     8  H    0.378604  -0.022141  -0.005687  -0.001035   0.000231  -0.000003
     9  H    0.382897  -0.022190  -0.011029   0.017747   0.001311   0.000001
    10  H   -0.027614   0.345232  -0.010269   0.003012  -0.016621  -0.000216
    11  H   -0.024087   0.345288  -0.013823   0.005044  -0.003694  -0.000045
    12  H   -0.017874  -0.029398   0.331567  -0.036653  -0.039167   0.001862
    13  H   -0.000302   0.013090  -0.049713   0.324663  -0.009823   0.036152
    14  H   -0.000399  -0.008522  -0.016953   0.000907   0.351048  -0.031253
    15  H   -0.000583   0.000202  -0.026971   0.005475   0.352604  -0.032249
    16  H    0.000023  -0.000656   0.008824   0.000180  -0.017309   0.314177
               7          8          9         10         11         12
     1  C    0.375769   0.378604   0.382897  -0.027614  -0.024087  -0.017874
     2  C   -0.013351  -0.022141  -0.022190   0.345232   0.345288  -0.029398
     3  C    0.006590  -0.005687  -0.011029  -0.010269  -0.013823   0.331567
     4  O    0.000078  -0.001035   0.017747   0.003012   0.005044  -0.036653
     5  C   -0.000372   0.000231   0.001311  -0.016621  -0.003694  -0.039167
     6  O    0.000002  -0.000003   0.000001  -0.000216  -0.000045   0.001862
     7  H    0.690905  -0.027101  -0.024590  -0.007160  -0.006273  -0.000047
     8  H   -0.027101   0.691857  -0.023193   0.008985  -0.009118   0.008194
     9  H   -0.024590  -0.023193   0.652865  -0.007722   0.009110  -0.000375
    10  H   -0.007160   0.008985  -0.007722   0.721426  -0.027838   0.012008
    11  H   -0.006273  -0.009118   0.009110  -0.027838   0.732270  -0.004200
    12  H   -0.000047   0.008194  -0.000375   0.012008  -0.004200   0.789643
    13  H    0.000043  -0.000063  -0.000895  -0.000247  -0.000553  -0.002586
    14  H    0.000004   0.000051  -0.000003   0.011492  -0.001565   0.013679
    15  H    0.000005  -0.000014  -0.000038  -0.000875   0.006901  -0.006931
    16  H   -0.000000   0.000000   0.000000   0.000004   0.000008  -0.000550
              13         14         15         16
     1  C   -0.000302  -0.000399  -0.000583   0.000023
     2  C    0.013090  -0.008522   0.000202  -0.000656
     3  C   -0.049713  -0.016953  -0.026971   0.008824
     4  O    0.324663   0.000907   0.005475   0.000180
     5  C   -0.009823   0.351048   0.352604  -0.017309
     6  O    0.036152  -0.031253  -0.032249   0.314177
     7  H    0.000043   0.000004   0.000005  -0.000000
     8  H   -0.000063   0.000051  -0.000014   0.000000
     9  H   -0.000895  -0.000003  -0.000038   0.000000
    10  H   -0.000247   0.011492  -0.000875   0.000004
    11  H   -0.000553  -0.001565   0.006901   0.000008
    12  H   -0.002586   0.013679  -0.006931  -0.000550
    13  H    0.532192  -0.001741   0.002263  -0.002023
    14  H   -0.001741   0.749715  -0.045354  -0.009013
    15  H    0.002263  -0.045354   0.760480  -0.002038
    16  H   -0.002023  -0.009013  -0.002038   0.537153
 Mulliken charges:
               1
     1  C    0.025113
     2  C    0.000488
     3  C    0.090958
     4  O   -0.310252
     5  C    0.205496
     6  O   -0.319440
     7  H    0.005498
     8  H    0.000433
     9  H    0.026105
    10  H   -0.003596
    11  H   -0.007424
    12  H   -0.019174
    13  H    0.159544
    14  H   -0.012093
    15  H   -0.012876
    16  H    0.171221
 Sum of Mulliken charges =  -0.00000
 Mulliken charges with hydrogens summed into heavy atoms:
               1
     1  C    0.057148
     2  C   -0.010532
     3  C    0.071784
     4  O   -0.150708
     5  C    0.180527
     6  O   -0.148219
 Electronic spatial extent (au):  <R**2>=            745.1743
 Charge=             -0.0000 electrons
 Dipole moment (field-independent basis, Debye):
    X=             -1.6942    Y=             -1.7197    Z=             -0.4219  Tot=              2.4506
 Quadrupole moment (field-independent basis, Debye-Ang):
   XX=            -32.7768   YY=            -38.5847   ZZ=            -38.9489
   XY=              0.2261   XZ=              2.8976   YZ=              0.7097
 Traceless Quadrupole moment (field-independent basis, Debye-Ang):
   XX=              3.9933   YY=             -1.8145   ZZ=             -2.1788
   XY=              0.2261   XZ=              2.8976   YZ=              0.7097
 Octapole moment (field-independent basis, Debye-Ang**2):
  XXX=            -38.5650  YYY=              6.9600  ZZZ=             -0.4477  XYY=             -9.1437
  XXY=             -2.4896  XXZ=             -9.1275  XZZ=             -3.4774  YZZ=              1.3582
  YYZ=              1.0566  XYZ=              0.1005
 Hexadecapole moment (field-independent basis, Debye-Ang**3):
 XXXX=           -598.2933 YYYY=           -168.8322 ZZZZ=            -79.9034 XXXY=             13.0493
 XXXZ=             17.2898 YYYX=             -8.2402 YYYZ=             -2.6860 ZZZX=             -0.0143
 ZZZY=             -0.5573 XXYY=           -139.8296 XXZZ=           -131.5935 YYZZ=            -43.7595
 XXYZ=             -0.3407 YYXZ=             -0.6936 ZZXY=             -0.2388
 N-N= 2.606691806029D+02 E-N=-1.241953156735D+03  KE= 3.056502510203D+02
 ******************************Gaussian NBO Version 3.1******************************
             N A T U R A L   A T O M I C   O R B I T A L   A N D
          N A T U R A L   B O N D   O R B I T A L   A N A L Y S I S
 ******************************Gaussian NBO Version 3.1******************************
       /RESON  / : Allow strongly delocalized NBO set

 Analyzing the SCF density

 Job title: 21                                                              

 Storage needed:     54786 in NPA,     72496 in NBO ( 939522656 available)
 GSVD:  LWork=       10276 too small for GESVD, short by        4544 words or        4544 for optimal perf.


 NATURAL POPULATIONS:  Natural atomic orbital occupancies 
                                                          
   NAO  Atom  No  lang   Type(AO)    Occupancy      Energy
 ----------------------------------------------------------
     1    C    1  S      Cor( 1S)     1.99926     -10.05416
     2    C    1  S      Val( 2S)     1.08776      -0.21909
     3    C    1  S      Ryd( 3S)     0.00049       0.87919
     4    C    1  px     Val( 2p)     1.12192      -0.05666
     5    C    1  px     Ryd( 3p)     0.00269       0.58749
     6    C    1  py     Val( 2p)     1.19898      -0.06069
     7    C    1  py     Ryd( 3p)     0.00172       0.59026
     8    C    1  pz     Val( 2p)     1.20575      -0.06118
     9    C    1  pz     Ryd( 3p)     0.00157       0.59977
    10    C    1  dxy    Ryd( 3d)     0.00054       2.28080
    11    C    1  dxz    Ryd( 3d)     0.00035       2.17940
    12    C    1  dyz    Ryd( 3d)     0.00027       2.19618
    13    C    1  dx2y2  Ryd( 3d)     0.00061       2.31486
    14    C    1  dz2    Ryd( 3d)     0.00078       2.44546

    15    C    2  S      Cor( 1S)     1.99910     -10.05676
    16    C    2  S      Val( 2S)     1.01751      -0.20493
    17    C    2  S      Ryd( 3S)     0.00148       0.89992
    18    C    2  px     Val( 2p)     1.05226      -0.06989
    19    C    2  px     Ryd( 3p)     0.00225       0.61145
    20    C    2  py     Val( 2p)     1.16343      -0.06804
    21    C    2  py     Ryd( 3p)     0.00315       0.64791
    22    C    2  pz     Val( 2p)     1.19867      -0.06819
    23    C    2  pz     Ryd( 3p)     0.00259       0.69253
    24    C    2  dxy    Ryd( 3d)     0.00058       2.21901
    25    C    2  dxz    Ryd( 3d)     0.00048       2.11682
    26    C    2  dyz    Ryd( 3d)     0.00037       2.17301
    27    C    2  dx2y2  Ryd( 3d)     0.00082       2.29727
    28    C    2  dz2    Ryd( 3d)     0.00092       2.45195

    29    C    3  S      Cor( 1S)     1.99896     -10.11193
    30    C    3  S      Val( 2S)     0.92246      -0.18348
    31    C    3  S      Ryd( 3S)     0.00331       0.78484
    32    C    3  px     Val( 2p)     1.04334      -0.07760
    33    C    3  px     Ryd( 3p)     0.00529       0.71289
    34    C    3  py     Val( 2p)     0.77620      -0.05101
    35    C    3  py     Ryd( 3p)     0.00546       0.63734
    36    C    3  pz     Val( 2p)     1.12026      -0.06888
    37    C    3  pz     Ryd( 3p)     0.00286       0.76619
    38    C    3  dxy    Ryd( 3d)     0.00174       2.21291
    39    C    3  dxz    Ryd( 3d)     0.00067       2.09112
    40    C    3  dyz    Ryd( 3d)     0.00167       2.10668
    41    C    3  dx2y2  Ryd( 3d)     0.00162       2.19984
    42    C    3  dz2    Ryd( 3d)     0.00175       2.42730

    43    O    4  S      Cor( 1S)     1.99974     -18.92206
    44    O    4  S      Val( 2S)     1.66744      -0.83961
    45    O    4  S      Ryd( 3S)     0.00147       1.43156
    46    O    4  px     Val( 2p)     1.64930      -0.26809
    47    O    4  px     Ryd( 3p)     0.00203       1.24607
    48    O    4  py     Val( 2p)     1.55385      -0.27518
    49    O    4  py     Ryd( 3p)     0.00217       1.14111
    50    O    4  pz     Val( 2p)     1.88233      -0.27884
    51    O    4  pz     Ryd( 3p)     0.00177       1.09886
    52    O    4  dxy    Ryd( 3d)     0.00085       2.99654
    53    O    4  dxz    Ryd( 3d)     0.00077       2.88324
    54    O    4  dyz    Ryd( 3d)     0.00067       2.92015
    55    O    4  dx2y2  Ryd( 3d)     0.00111       3.22440
    56    O    4  dz2    Ryd( 3d)     0.00079       2.95464

    57    C    5  S      Cor( 1S)     1.99906     -10.12568
    58    C    5  S      Val( 2S)     1.00418      -0.22127
    59    C    5  S      Ryd( 3S)     0.00302       0.77188
    60    C    5  px     Val( 2p)     0.85357      -0.07688
    61    C    5  px     Ryd( 3p)     0.00306       0.55451
    62    C    5  py     Val( 2p)     1.04120      -0.07483
    63    C    5  py     Ryd( 3p)     0.00342       0.58322
    64    C    5  pz     Val( 2p)     1.14789      -0.07899
    65    C    5  pz     Ryd( 3p)     0.00176       0.66021
    66    C    5  dxy    Ryd( 3d)     0.00161       2.20907
    67    C    5  dxz    Ryd( 3d)     0.00121       2.07255
    68    C    5  dyz    Ryd( 3d)     0.00081       2.20063
    69    C    5  dx2y2  Ryd( 3d)     0.00151       2.21170
    70    C    5  dz2    Ryd( 3d)     0.00132       2.38346

    71    O    6  S      Cor( 1S)     1.99975     -18.96322
    72    O    6  S      Val( 2S)     1.67406      -0.86408
    73    O    6  S      Ryd( 3S)     0.00167       1.38222
    74    O    6  px     Val( 2p)     1.43293      -0.28384
    75    O    6  px     Ryd( 3p)     0.00260       1.21093
    76    O    6  py     Val( 2p)     1.78636      -0.30931
    77    O    6  py     Ryd( 3p)     0.00142       1.10374
    78    O    6  pz     Val( 2p)     1.85780      -0.30505
    79    O    6  pz     Ryd( 3p)     0.00138       1.08717
    80    O    6  dxy    Ryd( 3d)     0.00081       3.06814
    81    O    6  dxz    Ryd( 3d)     0.00071       3.06821
    82    O    6  dyz    Ryd( 3d)     0.00099       2.85191
    83    O    6  dx2y2  Ryd( 3d)     0.00063       2.96591
    84    O    6  dz2    Ryd( 3d)     0.00084       2.83359

    85    H    7  S      Val( 1S)     0.78464       0.08043
    86    H    7  S      Ryd( 2S)     0.00131       0.35860
    87    H    7  px     Ryd( 2p)     0.00051       2.17780
    88    H    7  py     Ryd( 2p)     0.00026       1.89206
    89    H    7  pz     Ryd( 2p)     0.00025       1.86185

    90    H    8  S      Val( 1S)     0.79131       0.07585
    91    H    8  S      Ryd( 2S)     0.00176       0.37240
    92    H    8  px     Ryd( 2p)     0.00017       1.77699
    93    H    8  py     Ryd( 2p)     0.00019       1.77214
    94    H    8  pz     Ryd( 2p)     0.00068       2.37801

    95    H    9  S      Val( 1S)     0.77169       0.09537
    96    H    9  S      Ryd( 2S)     0.00263       0.38376
    97    H    9  px     Ryd( 2p)     0.00017       1.77066
    98    H    9  py     Ryd( 2p)     0.00065       2.33169
    99    H    9  pz     Ryd( 2p)     0.00024       1.85626

   100    H   10  S      Val( 1S)     0.78163       0.07874
   101    H   10  S      Ryd( 2S)     0.00410       0.37838
   102    H   10  px     Ryd( 2p)     0.00013       1.83242
   103    H   10  py     Ryd( 2p)     0.00017       1.84301
   104    H   10  pz     Ryd( 2p)     0.00070       2.37999

   105    H   11  S      Val( 1S)     0.78300       0.07237
   106    H   11  S      Ryd( 2S)     0.00247       0.37193
   107    H   11  px     Ryd( 2p)     0.00014       1.81609
   108    H   11  py     Ryd( 2p)     0.00065       2.30578
   109    H   11  pz     Ryd( 2p)     0.00025       1.87422

   110    H   12  S      Val( 1S)     0.81103       0.07105
   111    H   12  S      Ryd( 2S)     0.00494       0.36711
   112    H   12  px     Ryd( 2p)     0.00017       1.94200
   113    H   12  py     Ryd( 2p)     0.00010       1.86585
   114    H   12  pz     Ryd( 2p)     0.00078       2.36744

   115    H   13  S      Val( 1S)     0.52408       0.12531
   116    H   13  S      Ryd( 2S)     0.00363       0.44226
   117    H   13  px     Ryd( 2p)     0.00213       2.36114
   118    H   13  py     Ryd( 2p)     0.00121       1.89092
   119    H   13  pz     Ryd( 2p)     0.00141       1.73563

   120    H   14  S      Val( 1S)     0.81796       0.04797
   121    H   14  S      Ryd( 2S)     0.00403       0.35148
   122    H   14  px     Ryd( 2p)     0.00014       1.78369
   123    H   14  py     Ryd( 2p)     0.00018       1.84572
   124    H   14  pz     Ryd( 2p)     0.00076       2.34414

   125    H   15  S      Val( 1S)     0.81591       0.04916
   126    H   15  S      Ryd( 2S)     0.00296       0.34797
   127    H   15  px     Ryd( 2p)     0.00012       1.78890
   128    H   15  py     Ryd( 2p)     0.00064       2.26671
   129    H   15  pz     Ryd( 2p)     0.00034       1.89320

   130    H   16  S      Val( 1S)     0.52994       0.09720
   131    H   16  S      Ryd( 2S)     0.00135       0.39446
   132    H   16  px     Ryd( 2p)     0.00189       2.25228
   133    H   16  py     Ryd( 2p)     0.00134       1.77304
   134    H   16  pz     Ryd( 2p)     0.00153       1.82036

 WARNING:  1 low occupancy (<1.9990e) core orbital  found on  C    3


 Summary of Natural Population Analysis:                  
                                                          
                                       Natural Population 
                Natural  -----------------------------------------------
    Atom  No    Charge         Core      Valence    Rydberg      Total
 -----------------------------------------------------------------------
      C    1   -0.62269      1.99926     4.61442    0.00901     6.62269
      C    2   -0.44359      1.99910     4.43186    0.01263     6.44359
      C    3    0.11441      1.99896     3.86226    0.02438     5.88559
      O    4   -0.76431      1.99974     6.75292    0.01164     8.76431
      C    5   -0.06363      1.99906     4.04685    0.01772     6.06363
      O    6   -0.76193      1.99975     6.75114    0.01104     8.76193
      H    7    0.21303      0.00000     0.78464    0.00233     0.78697
      H    8    0.20588      0.00000     0.79131    0.00281     0.79412
      H    9    0.22462      0.00000     0.77169    0.00369     0.77538
      H   10    0.21327      0.00000     0.78163    0.00510     0.78673
      H   11    0.21349      0.00000     0.78300    0.00351     0.78651
      H   12    0.18298      0.00000     0.81103    0.00598     0.81702
      H   13    0.46753      0.00000     0.52408    0.00839     0.53247
      H   14    0.17694      0.00000     0.81796    0.00510     0.82306
      H   15    0.18004      0.00000     0.81591    0.00405     0.81996
      H   16    0.46395      0.00000     0.52994    0.00611     0.53605
 =======================================================================
   * Total *   -0.00000     11.99586    37.87065    0.13349    50.00000

                                 Natural Population      
 --------------------------------------------------------
   Core                      11.99586 ( 99.9655% of  12)
   Valence                   37.87065 ( 99.6596% of  38)
   Natural Minimal Basis     49.86651 ( 99.7330% of  50)
   Natural Rydberg Basis      0.13349 (  0.2670% of  50)
 --------------------------------------------------------

    Atom  No          Natural Electron Configuration
 ----------------------------------------------------------------------------
      C    1      [core]2S( 1.09)2p( 3.53)3p( 0.01)
      C    2      [core]2S( 1.02)2p( 3.41)3p( 0.01)
      C    3      [core]2S( 0.92)2p( 2.94)3p( 0.01)3d( 0.01)
      O    4      [core]2S( 1.67)2p( 5.09)3p( 0.01)
      C    5      [core]2S( 1.00)2p( 3.04)3p( 0.01)3d( 0.01)
      O    6      [core]2S( 1.67)2p( 5.08)3p( 0.01)
      H    7            1S( 0.78)
      H    8            1S( 0.79)
      H    9            1S( 0.77)
      H   10            1S( 0.78)
      H   11            1S( 0.78)
      H   12            1S( 0.81)
      H   13            1S( 0.52)
      H   14            1S( 0.82)
      H   15            1S( 0.82)
      H   16            1S( 0.53)


 NATURAL BOND ORBITAL ANALYSIS:

                       Occupancies       Lewis Structure    Low   High
           Occ.    -------------------  -----------------   occ   occ
  Cycle   Thresh.   Lewis   Non-Lewis     CR  BD  3C  LP    (L)   (NL)   Dev
 =============================================================================
   1(1)    1.90    49.62121   0.37879      6  15   0   4     0      0    0.03
 -----------------------------------------------------------------------------

 Structure accepted: No low occupancy Lewis orbitals

 WARNING:  1 low occupancy (<1.9990e) core orbital  found on  C    3

 --------------------------------------------------------
   Core                     11.99587 ( 99.966% of  12)
   Valence Lewis            37.62534 ( 99.014% of  38)
  ==================       ============================
   Total Lewis              49.62121 ( 99.242% of  50)
  -----------------------------------------------------
   Valence non-Lewis         0.28708 (  0.574% of  50)
   Rydberg non-Lewis         0.09172 (  0.183% of  50)
  ==================       ============================
   Total non-Lewis           0.37879 (  0.758% of  50)
 --------------------------------------------------------


       (Occupancy)   Bond orbital/ Coefficients/ Hybrids
 ---------------------------------------------------------------------------------
     1. (1.98678) BD ( 1) C   1 - C   2  
                ( 49.08%)   0.7005* C   1 s( 29.50%)p 2.39( 70.45%)d 0.00(  0.04%)
                                            0.0004  0.5432  0.0047 -0.6966  0.0066
                                           -0.4053 -0.0126 -0.2339 -0.0087  0.0142
                                            0.0080  0.0047  0.0083 -0.0080
                ( 50.92%)   0.7136* C   2 s( 28.25%)p 2.54( 71.71%)d 0.00(  0.04%)
                                            0.0002  0.5313  0.0142  0.7101  0.0120
                                            0.3947 -0.0124  0.2384 -0.0065  0.0137
                                            0.0089  0.0053  0.0071 -0.0075
     2. (1.98814) BD ( 1) C   1 - H   7  
                ( 60.67%)   0.7789* C   1 s( 23.53%)p 3.25( 76.43%)d 0.00(  0.04%)
                                            0.0000  0.4850  0.0032  0.7137  0.0026
                                           -0.3987  0.0108 -0.3096  0.0070 -0.0139
                                           -0.0102  0.0058  0.0072 -0.0060
                ( 39.33%)   0.6272* H   7 s( 99.92%)p 0.00(  0.08%)
                                            0.9996 -0.0006 -0.0235  0.0118  0.0096
     3. (1.98894) BD ( 1) C   1 - H   8  
                ( 60.45%)   0.7775* C   1 s( 23.18%)p 3.31( 76.78%)d 0.00(  0.04%)
                                            0.0000  0.4814 -0.0034  0.0665  0.0163
                                            0.0267  0.0057  0.8731 -0.0012 -0.0004
                                            0.0019  0.0007  0.0001  0.0206
                ( 39.55%)   0.6289* H   8 s( 99.92%)p 0.00(  0.08%)
                                            0.9996 -0.0020 -0.0037 -0.0018 -0.0277
     4. (1.98803) BD ( 1) C   1 - H   9  
                ( 61.42%)   0.7837* C   1 s( 23.76%)p 3.21( 76.20%)d 0.00(  0.04%)
                                            0.0000  0.4874 -0.0035  0.0004  0.0136
                                            0.8218  0.0005 -0.2940  0.0047 -0.0010
                                           -0.0002 -0.0111 -0.0155 -0.0064
                ( 38.58%)   0.6211* H   9 s( 99.92%)p 0.00(  0.08%)
                                            0.9996 -0.0029  0.0009 -0.0271  0.0093
     5. (1.97390) BD ( 1) C   2 - C   3  
                ( 50.03%)   0.7073* C   2 s( 28.16%)p 2.55( 71.79%)d 0.00(  0.05%)
                                            0.0004  0.5306  0.0041 -0.7031  0.0004
                                            0.3869  0.0026  0.2717  0.0031 -0.0141
                                           -0.0099  0.0058  0.0088 -0.0076
                ( 49.97%)   0.7069* C   3 s( 29.41%)p 2.40( 70.54%)d 0.00(  0.05%)
                                            0.0001  0.5423  0.0048  0.7033 -0.0101
                                           -0.3699  0.0066 -0.2718  0.0036 -0.0134
                                           -0.0107  0.0069  0.0086 -0.0065
     6. (1.97644) BD ( 1) C   2 - H  10  
                ( 61.00%)   0.7810* C   2 s( 21.80%)p 3.59( 78.16%)d 0.00(  0.04%)
                                            0.0002 -0.4668  0.0079  0.0208 -0.0089
                                            0.0584  0.0108  0.8818 -0.0055 -0.0002
                                           -0.0023 -0.0018  0.0007 -0.0208
                ( 39.00%)   0.6245* H  10 s( 99.92%)p 0.00(  0.08%)
                                           -0.9996  0.0056 -0.0007 -0.0015 -0.0285
     7. (1.97513) BD ( 1) C   2 - H  11  
                ( 60.76%)   0.7795* C   2 s( 21.79%)p 3.59( 78.16%)d 0.00(  0.05%)
                                            0.0001 -0.4667  0.0075 -0.0113 -0.0087
                                            0.8308  0.0007 -0.3017  0.0139 -0.0012
                                            0.0005  0.0126  0.0159  0.0061
                ( 39.24%)   0.6264* H  11 s( 99.92%)p 0.00(  0.08%)
                                           -0.9996  0.0027  0.0010 -0.0272  0.0087
     8. (1.99110) BD ( 1) C   3 - O   4  
                ( 32.38%)   0.5691* C   3 s( 20.02%)p 3.98( 79.70%)d 0.01(  0.28%)
                                           -0.0001  0.4466  0.0285 -0.0316  0.0117
                                            0.8310  0.0377 -0.3221 -0.0062 -0.0053
                                            0.0026 -0.0325 -0.0382 -0.0165
                ( 67.62%)   0.8223* O   4 s( 33.15%)p 2.01( 66.78%)d 0.00(  0.07%)
                                           -0.0001  0.5758  0.0015  0.0277  0.0066
                                           -0.7484  0.0008  0.3269  0.0005  0.0074
                                           -0.0059 -0.0183 -0.0149 -0.0071
     9. (1.97966) BD ( 1) C   3 - C   5  
                ( 49.68%)   0.7049* C   3 s( 27.87%)p 2.59( 72.07%)d 0.00(  0.06%)
                                            0.0004  0.5279  0.0067 -0.7096 -0.0031
                                           -0.4016 -0.0007 -0.2362  0.0112  0.0156
                                            0.0095  0.0062  0.0106 -0.0094
                ( 50.32%)   0.7093* C   5 s( 30.30%)p 2.30( 69.66%)d 0.00(  0.05%)
                                            0.0003  0.5504  0.0021  0.6935 -0.0168
                                            0.4043  0.0026  0.2277  0.0026  0.0165
                                            0.0087  0.0058  0.0059 -0.0077
    10. (1.97278) BD ( 1) C   3 - H  12  
                ( 60.13%)   0.7754* C   3 s( 22.76%)p 3.39( 77.18%)d 0.00(  0.05%)
                                           -0.0002  0.4765 -0.0230  0.0151  0.0001
                                            0.0843  0.0099  0.8742 -0.0111 -0.0004
                                           -0.0010  0.0018  0.0027  0.0229
                ( 39.87%)   0.6315* H  12 s( 99.91%)p 0.00(  0.09%)
                                            0.9995 -0.0101 -0.0008 -0.0019 -0.0294
    11. (1.98760) BD ( 1) O   4 - H  13  
                ( 74.13%)   0.8610* O   4 s( 20.65%)p 3.84( 79.27%)d 0.00(  0.08%)
                                           -0.0002 -0.4541 -0.0171  0.7995  0.0217
                                           -0.3713 -0.0315 -0.1191  0.0056  0.0052
                                            0.0132 -0.0022 -0.0227  0.0105
                ( 25.87%)   0.5086* H  13 s( 99.58%)p 0.00(  0.42%)
                                           -0.9978  0.0115 -0.0590  0.0247  0.0093
    12. (1.99440) BD ( 1) C   5 - O   6  
                ( 31.95%)   0.5652* C   5 s( 20.58%)p 3.84( 79.13%)d 0.01(  0.29%)
                                            0.0000  0.4517  0.0428 -0.7133 -0.0345
                                            0.4669  0.0173  0.2507  0.0136 -0.0400
                                           -0.0204  0.0144  0.0154 -0.0209
                ( 68.05%)   0.8249* O   6 s( 32.57%)p 2.07( 67.36%)d 0.00(  0.07%)
                                           -0.0001  0.5707  0.0031  0.6079  0.0012
                                           -0.4869 -0.0008 -0.2588  0.0020 -0.0162
                                           -0.0100  0.0158 -0.0020 -0.0062
    13. (1.98612) BD ( 1) C   5 - H  14  
                ( 59.61%)   0.7721* C   5 s( 24.37%)p 3.10( 75.58%)d 0.00(  0.05%)
                                            0.0001 -0.4935  0.0139  0.0536  0.0049
                                            0.0940  0.0093  0.8625 -0.0073 -0.0021
                                           -0.0017 -0.0030  0.0007 -0.0224
                ( 40.39%)   0.6355* H  14 s( 99.91%)p 0.00(  0.09%)
                                           -0.9996  0.0068  0.0016 -0.0031 -0.0290
    14. (1.98556) BD ( 1) C   5 - H  15  
                ( 59.73%)   0.7729* C   5 s( 24.83%)p 3.02( 75.12%)d 0.00(  0.05%)
                                            0.0001 -0.4982  0.0095  0.0640  0.0098
                                            0.7792 -0.0025 -0.3739  0.0085 -0.0024
                                           -0.0009  0.0151  0.0158  0.0039
                ( 40.27%)   0.6346* H  15 s( 99.92%)p 0.00(  0.08%)
                                           -0.9996  0.0061 -0.0003 -0.0265  0.0122
    15. (1.98936) BD ( 1) O   6 - H  16  
                ( 73.46%)   0.8571* O   6 s( 20.25%)p 3.93( 79.67%)d 0.00(  0.08%)
                                           -0.0002 -0.4494 -0.0224  0.7746  0.0364
                                            0.2456 -0.0062  0.3674  0.0054 -0.0162
                                           -0.0187 -0.0126 -0.0051  0.0006
                ( 26.54%)   0.5151* H  16 s( 99.61%)p 0.00(  0.39%)
                                           -0.9980  0.0029 -0.0554 -0.0153 -0.0249
    16. (1.99926) CR ( 1) C   1           s(100.00%)p 0.00(  0.00%)
                                            1.0000 -0.0002 -0.0000  0.0003 -0.0000
                                            0.0001  0.0000  0.0001  0.0000 -0.0000
                                           -0.0000 -0.0000 -0.0000  0.0000
    17. (1.99910) CR ( 1) C   2           s(100.00%)p 0.00(  0.00%)
                                            1.0000 -0.0002 -0.0000  0.0002  0.0000
                                           -0.0004 -0.0000 -0.0003 -0.0000  0.0000
                                            0.0000 -0.0000 -0.0000  0.0000
    18. (1.99896) CR ( 1) C   3           s(100.00%)p 0.00(  0.00%)
                                            1.0000 -0.0001 -0.0000  0.0002  0.0000
                                            0.0003  0.0000  0.0003 -0.0000 -0.0000
                                           -0.0000 -0.0000 -0.0000  0.0000
    19. (1.99974) CR ( 1) O   4           s(100.00%)p 0.00(  0.00%)
                                            1.0000 -0.0001 -0.0000  0.0001  0.0000
                                           -0.0002 -0.0000 -0.0000  0.0000  0.0000
                                            0.0000 -0.0000 -0.0000  0.0000
    20. (1.99906) CR ( 1) C   5           s(100.00%)p 0.00(  0.00%)
                                            1.0000 -0.0001 -0.0000 -0.0002  0.0000
                                           -0.0002 -0.0000 -0.0001 -0.0000 -0.0000
                                           -0.0000 -0.0000 -0.0000  0.0000
    21. (1.99975) CR ( 1) O   6           s(100.00%)p 0.00(  0.00%)
                                            1.0000 -0.0000 -0.0000  0.0002  0.0000
                                            0.0000 -0.0000  0.0000  0.0000 -0.0000
                                           -0.0000 -0.0000 -0.0000 -0.0000
    22. (1.97693) LP ( 1) O   4           s( 46.15%)p 1.17( 53.82%)d 0.00(  0.03%)
                                            0.0001  0.6793 -0.0089  0.5020 -0.0066
                                            0.3737 -0.0030 -0.3827  0.0039 -0.0136
                                            0.0104  0.0064 -0.0039  0.0001
    23. (1.95041) LP ( 2) O   4           s(  0.05%)p99.99( 99.90%)d 1.10(  0.05%)
                                            0.0000  0.0205  0.0072  0.3256 -0.0058
                                            0.4014 -0.0080  0.8553 -0.0123 -0.0107
                                           -0.0111 -0.0055 -0.0005  0.0159
    24. (1.97850) LP ( 1) O   6           s( 42.97%)p 1.33( 56.99%)d 0.00(  0.04%)
                                           -0.0000  0.6554 -0.0110 -0.0478 -0.0027
                                            0.3548 -0.0032  0.6646 -0.0068  0.0003
                                            0.0011 -0.0136  0.0080 -0.0100
    25. (1.95556) LP ( 2) O   6           s(  4.22%)p22.68( 95.73%)d 0.01(  0.04%)
                                           -0.0000  0.2054 -0.0059  0.1612 -0.0045
                                            0.7588 -0.0134 -0.5961  0.0095 -0.0036
                                           -0.0012 -0.0012  0.0124  0.0164
    26. (0.00381) RY*( 1) C   1           s(  7.72%)p11.29( 87.15%)d 0.66(  5.13%)
                                           -0.0000  0.0130  0.2775 -0.0150 -0.7282
                                            0.0077  0.4663  0.0077  0.3515 -0.0820
                                           -0.0855 -0.0577  0.1691 -0.0730
    27. (0.00163) RY*( 2) C   1           s(  0.00%)p 1.00( 78.78%)d 0.27( 21.22%)
                                           -0.0000  0.0004  0.0022 -0.0010 -0.0433
                                            0.0077  0.4935 -0.0104 -0.7363 -0.1734
                                            0.2643  0.1374  0.1822  0.2453
    28. (0.00044) RY*( 3) C   1           s( 13.79%)p 6.04( 83.29%)d 0.21(  2.91%)
                                            0.0000  0.0107  0.3712  0.0165 -0.5134
                                            0.0072 -0.6359  0.0058 -0.4058  0.0784
                                            0.0326  0.0482 -0.1283  0.0559
    29. (0.00015) RY*( 4) C   1           s( 52.13%)p 0.33( 16.97%)d 0.59( 30.90%)
                                            0.0000 -0.0069  0.7220  0.0009  0.3159
                                           -0.0047  0.2207 -0.0064  0.1454  0.1996
                                            0.1437  0.1621 -0.4064  0.2388
    30. (0.00003) RY*( 5) C   1           s(  7.18%)p 0.63(  4.54%)d12.30( 88.28%)
    31. (0.00002) RY*( 6) C   1           s( 10.23%)p 0.93(  9.51%)d 7.85( 80.26%)
    32. (0.00000) RY*( 7) C   1           s(  2.51%)p 0.97(  2.45%)d37.81( 95.04%)
    33. (0.00000) RY*( 8) C   1           s(  0.49%)p21.22( 10.49%)d99.99( 89.02%)
    34. (0.00001) RY*( 9) C   1           s(  5.97%)p 1.16(  6.94%)d14.58( 87.08%)
    35. (0.00417) RY*( 1) C   2           s(  0.16%)p99.99( 94.46%)d32.90(  5.37%)
                                           -0.0000  0.0034  0.0403  0.0028  0.0717
                                            0.0109  0.7568 -0.0159 -0.6053 -0.0072
                                           -0.0192 -0.0747 -0.1292 -0.1761
    36. (0.00326) RY*( 2) C   2           s( 19.71%)p 3.73( 73.53%)d 0.34(  6.76%)
                                            0.0000  0.0027  0.4439 -0.0064 -0.6718
                                           -0.0063 -0.3196 -0.0113 -0.4262  0.0795
                                            0.0656 -0.1044  0.1485 -0.1550
    37. (0.00096) RY*( 3) C   2           s( 26.40%)p 1.76( 46.47%)d 1.03( 27.13%)
                                            0.0000 -0.0139  0.5136 -0.0052  0.6324
                                           -0.0112 -0.1983 -0.0080 -0.1587 -0.2113
                                           -0.1775 -0.0996  0.4010 -0.1563
    38. (0.00067) RY*( 4) C   2           s( 34.20%)p 1.44( 49.25%)d 0.48( 16.55%)
                                            0.0000  0.0087  0.5848  0.0048 -0.1670
                                           -0.0146  0.4449 -0.0004  0.5161 -0.1845
                                            0.3346  0.0787  0.0496  0.1043
    39. (0.00025) RY*( 5) C   2           s( 16.27%)p 0.13(  2.12%)d 5.02( 81.61%)
                                           -0.0000 -0.0007  0.4033 -0.0036  0.0487
                                            0.0056 -0.0207 -0.0025  0.1354  0.3950
                                           -0.5631 -0.0397 -0.5824  0.0476
    40. (0.00019) RY*( 6) C   2           s(  2.71%)p 8.70( 23.58%)d27.19( 73.71%)
                                           -0.0000 -0.0085  0.1644 -0.0171  0.2852
                                            0.0105 -0.2529  0.0085 -0.3000  0.0116
                                            0.6106  0.0289 -0.4772  0.3683
    41. (0.00012) RY*( 7) C   2           s(  0.02%)p99.99(  5.97%)d99.99( 94.01%)
                                            0.0000  0.0022  0.0126  0.0186 -0.1702
                                           -0.0003 -0.0126  0.0096 -0.1736 -0.6738
                                           -0.3961  0.2342 -0.0934  0.5154
    42. (0.00005) RY*( 8) C   2           s(  0.51%)p 5.67(  2.89%)d99.99( 96.59%)
    43. (0.00000) RY*( 9) C   2           s(  0.02%)p85.14(  1.90%)d99.99( 98.08%)
    44. (0.00653) RY*( 1) C   3           s( 10.99%)p 7.81( 85.89%)d 0.28(  3.12%)
                                           -0.0000 -0.0155  0.3312  0.0011  0.7248
                                           -0.0343  0.5679  0.0127 -0.0980 -0.1131
                                            0.1046 -0.0460  0.0731 -0.0010
    45. (0.00403) RY*( 2) C   3           s(  0.05%)p99.99( 87.17%)d99.99( 12.78%)
                                           -0.0000  0.0188 -0.0108  0.0073  0.5752
                                            0.0125 -0.7069 -0.0018 -0.2023  0.1004
                                            0.0243  0.2528 -0.1462 -0.1784
    46. (0.00320) RY*( 3) C   3           s( 28.52%)p 1.85( 52.80%)d 0.65( 18.68%)
                                            0.0000 -0.0031  0.5341  0.0066 -0.0462
                                            0.0003 -0.1331  0.0376  0.7118 -0.0195
                                            0.0155  0.0098 -0.0321 -0.4301
    47. (0.00231) RY*( 4) C   3           s( 21.46%)p 1.96( 41.98%)d 1.70( 36.56%)
                                            0.0000 -0.0053  0.4632 -0.0089 -0.3485
                                           -0.0012  0.0805  0.0139 -0.5400 -0.2376
                                           -0.0140  0.4779 -0.0462 -0.2802
    48. (0.00143) RY*( 5) C   3           s(  0.27%)p22.41(  6.13%)d99.99( 93.60%)
                                            0.0000 -0.0055  0.0520  0.0127 -0.0185
                                           -0.0037  0.2324  0.0056 -0.0819  0.8886
                                           -0.2995  0.1219 -0.0943 -0.1815
    49. (0.00073) RY*( 6) C   3           s( 12.40%)p 0.48(  5.96%)d 6.58( 81.64%)
                                            0.0000  0.0099  0.3521  0.0029 -0.0171
                                            0.0362 -0.2378 -0.0100 -0.0363  0.1688
                                           -0.0830  0.0283  0.7964  0.3821
    50. (0.00034) RY*( 7) C   3           s( 14.94%)p 0.52(  7.83%)d 5.17( 77.23%)
                                           -0.0000 -0.0039  0.3865 -0.0086 -0.0135
                                           -0.0340 -0.1743  0.0119 -0.2154 -0.0928
                                           -0.5259 -0.5893 -0.3299  0.1761
    51. (0.00020) RY*( 8) C   3           s(  5.85%)p 1.32(  7.69%)d14.78( 86.46%)
                                            0.0000 -0.0024  0.2419  0.0169 -0.1377
                                           -0.0191 -0.1049  0.0097 -0.2150  0.2954
                                            0.7774 -0.3978 -0.1211  0.0074
    52. (0.00009) RY*( 9) C   3           s(  5.45%)p 0.93(  5.05%)d16.41( 89.49%)
    53. (0.00222) RY*( 1) O   4           s( 15.18%)p 5.29( 80.36%)d 0.29(  4.46%)
                                           -0.0000  0.0038  0.3896 -0.0045 -0.0341
                                           -0.0043 -0.4678 -0.0123 -0.7638 -0.0277
                                           -0.0127  0.1437 -0.0557 -0.1411
    54. (0.00144) RY*( 2) O   4           s( 16.44%)p 4.48( 73.69%)d 0.60(  9.87%)
                                           -0.0000  0.0037  0.4055 -0.0010  0.8393
                                            0.0065  0.1611 -0.0007  0.0802 -0.3043
                                            0.0626  0.0075  0.0448 -0.0075
    55. (0.00040) RY*( 3) O   4           s( 51.84%)p 0.80( 41.33%)d 0.13(  6.83%)
                                            0.0000  0.0004  0.7200  0.0029 -0.3058
                                           -0.0030 -0.2802 -0.0072  0.4912  0.0872
                                           -0.0025 -0.0876 -0.0101  0.2300
    56. (0.00005) RY*( 4) O   4           s( 12.79%)p 6.18( 79.00%)d 0.64(  8.21%)
    57. (0.00002) RY*( 5) O   4           s(  1.60%)p 6.46( 10.36%)d54.89( 88.04%)
    58. (0.00000) RY*( 6) O   4           s(  0.00%)p 1.00(  0.37%)d99.99( 99.63%)
    59. (0.00001) RY*( 7) O   4           s(  0.56%)p12.10(  6.76%)d99.99( 92.69%)
    60. (0.00001) RY*( 8) O   4           s(  0.20%)p11.86(  2.42%)d99.99( 97.38%)
    61. (0.00001) RY*( 9) O   4           s(  1.38%)p 4.29(  5.94%)d66.92( 92.67%)
    62. (0.00415) RY*( 1) C   5           s( 24.20%)p 2.66( 64.41%)d 0.47( 11.39%)
                                            0.0000 -0.0123  0.4918  0.0227 -0.0740
                                           -0.0284  0.7927 -0.0227  0.0914  0.1060
                                           -0.0674 -0.0627  0.3002 -0.0636
    63. (0.00312) RY*( 2) C   5           s( 15.37%)p 4.36( 66.95%)d 1.15( 17.69%)
                                           -0.0000  0.0220  0.3914 -0.0018  0.6878
                                           -0.0013 -0.3173  0.0002 -0.3093  0.0664
                                           -0.1357 -0.1143  0.3637 -0.0933
    64. (0.00167) RY*( 3) C   5           s(  5.43%)p11.42( 61.98%)d 6.00( 32.60%)
                                            0.0000 -0.0034  0.2330  0.0014  0.0349
                                           -0.0142 -0.2737  0.0034  0.7372 -0.0450
                                            0.5088 -0.1213  0.2153 -0.0629
    65. (0.00134) RY*( 4) C   5           s(  0.20%)p69.87( 14.07%)d99.99( 85.73%)
                                            0.0000 -0.0014  0.0448  0.0041 -0.0498
                                            0.0077  0.0952 -0.0224 -0.3585 -0.2997
                                            0.4540 -0.4189 -0.2312 -0.5767
    66. (0.00058) RY*( 5) C   5           s( 16.52%)p 2.70( 44.63%)d 2.35( 38.85%)
                                            0.0000 -0.0238  0.4058  0.0411 -0.5575
                                           -0.0334 -0.3258 -0.0151 -0.1621 -0.4983
                                           -0.2049  0.1690  0.2638 -0.0037
    67. (0.00036) RY*( 6) C   5           s( 17.76%)p 0.78( 13.94%)d 3.85( 68.30%)
                                           -0.0000  0.0010  0.4214  0.0234  0.2721
                                           -0.0063  0.0329 -0.0077  0.2522 -0.2771
                                           -0.2411  0.1892 -0.7148 -0.0384
    68. (0.00013) RY*( 7) C   5           s( 16.04%)p 0.94( 15.04%)d 4.30( 68.93%)
                                            0.0000  0.0010  0.4004 -0.0198 -0.1394
                                            0.0079 -0.0817  0.0078 -0.3517  0.3512
                                            0.5183  0.1447 -0.2434  0.4661
    69. (0.00008) RY*( 8) C   5           s(  4.30%)p 4.28( 18.37%)d18.00( 77.33%)
    70. (0.00001) RY*( 9) C   5           s(  0.11%)p10.76(  1.15%)d99.99( 98.74%)
    71. (0.00192) RY*( 1) O   6           s( 21.57%)p 3.29( 71.04%)d 0.34(  7.38%)
                                           -0.0000  0.0070  0.4644  0.0008  0.5006
                                            0.0103  0.6736 -0.0037 -0.0773  0.0570
                                           -0.0056 -0.0220  0.2647  0.0016
    72. (0.00138) RY*( 2) O   6           s(  8.33%)p 9.88( 82.25%)d 1.13(  9.42%)
                                           -0.0000  0.0033  0.2886 -0.0054  0.1672
                                           -0.0042 -0.2332  0.0056  0.8603 -0.0702
                                            0.1998 -0.1450  0.0305 -0.1654
    73. (0.00020) RY*( 3) O   6           s( 55.76%)p 0.60( 33.65%)d 0.19( 10.59%)
                                            0.0000 -0.0007  0.7467  0.0076  0.0427
                                            0.0091 -0.4852  0.0098 -0.3146  0.0617
                                           -0.1116  0.0516 -0.2601  0.1391
    74. (0.00009) RY*( 4) O   6           s(  6.06%)p 6.55( 39.73%)d 8.94( 54.21%)
    75. (0.00002) RY*( 5) O   6           s(  7.95%)p 5.66( 44.97%)d 5.92( 47.07%)
    76. (0.00000) RY*( 6) O   6           s(  0.09%)p55.73(  4.99%)d99.99( 94.93%)
    77. (0.00000) RY*( 7) O   6           s(  0.04%)p78.97(  2.96%)d99.99( 97.00%)
    78. (0.00001) RY*( 8) O   6           s(  0.18%)p72.05( 13.06%)d99.99( 86.76%)
    79. (0.00001) RY*( 9) O   6           s(  0.01%)p 1.00(  7.58%)d12.20( 92.41%)
    80. (0.00134) RY*( 1) H   7           s( 97.68%)p 0.02(  2.32%)
                                            0.0046  0.9883  0.1486 -0.0259 -0.0218
    81. (0.00021) RY*( 2) H   7           s(  0.00%)p 1.00(100.00%)
                                            0.0001  0.0065 -0.0744  0.5318 -0.8436
    82. (0.00013) RY*( 3) H   7           s(  0.04%)p99.99( 99.96%)
                                            0.0061  0.0197 -0.3423 -0.8080 -0.4791
    83. (0.00003) RY*( 4) H   7           s(  2.35%)p41.47( 97.65%)
    84. (0.00180) RY*( 1) H   8           s( 98.37%)p 0.02(  1.63%)
                                            0.0052  0.9918  0.0533  0.0442  0.1074
    85. (0.00022) RY*( 2) H   8           s(  0.00%)p 1.00(100.00%)
                                            0.0005  0.0068  0.5673 -0.8235 -0.0058
    86. (0.00014) RY*( 3) H   8           s(  0.07%)p99.99( 99.93%)
                                            0.0064  0.0252 -0.7653 -0.5296  0.3648
    87. (0.00003) RY*( 4) H   8           s(  1.64%)p60.00( 98.36%)
    88. (0.00265) RY*( 1) H   9           s( 99.44%)p 0.01(  0.56%)
                                            0.0047  0.9972 -0.0303  0.0687  0.0026
    89. (0.00020) RY*( 2) H   9           s(  0.16%)p99.99( 99.84%)
                                           -0.0011  0.0398  0.6420 -0.2682 -0.7172
    90. (0.00015) RY*( 3) H   9           s(  0.03%)p99.99( 99.97%)
                                           -0.0051  0.0172  0.7541  0.0589  0.6539
    91. (0.00005) RY*( 4) H   9           s(  0.46%)p99.99( 99.54%)
    92. (0.00414) RY*( 1) H  10           s( 99.63%)p 0.00(  0.37%)
                                            0.0068  0.9981 -0.0135 -0.0425 -0.0408
    93. (0.00017) RY*( 2) H  10           s(  0.08%)p99.99( 99.92%)
                                            0.0057  0.0284 -0.1761  0.9542 -0.2401
    94. (0.00013) RY*( 3) H  10           s(  0.02%)p99.99( 99.98%)
                                            0.0029  0.0141  0.9802  0.1476 -0.1309
    95. (0.00004) RY*( 4) H  10           s(  0.34%)p99.99( 99.66%)
    96. (0.00250) RY*( 1) H  11           s( 99.19%)p 0.01(  0.81%)
                                            0.0047  0.9960 -0.0329 -0.0823 -0.0143
    97. (0.00019) RY*( 2) H  11           s(  0.09%)p99.99( 99.91%)
                                            0.0029  0.0292 -0.0581  0.2073  0.9761
    98. (0.00013) RY*( 3) H  11           s(  0.08%)p99.99( 99.92%)
                                            0.0034  0.0287  0.9951 -0.0618  0.0714
    99. (0.00004) RY*( 4) H  11           s(  0.72%)p99.99( 99.28%)
   100. (0.00502) RY*( 1) H  12           s( 99.93%)p 0.00(  0.07%)
                                            0.0105  0.9996 -0.0085 -0.0209  0.0153
   101. (0.00018) RY*( 2) H  12           s(  0.02%)p99.99( 99.98%)
                                            0.0027  0.0144  0.9414  0.3349  0.0380
   102. (0.00010) RY*( 3) H  12           s(  0.03%)p99.99( 99.97%)
   103. (0.00003) RY*( 4) H  12           s(  0.11%)p99.99( 99.89%)
   104. (0.00386) RY*( 1) H  13           s( 95.29%)p 0.05(  4.71%)
                                            0.0219  0.9759 -0.1198  0.1686 -0.0656
   105. (0.00150) RY*( 2) H  13           s(  0.13%)p99.99( 99.87%)
                                           -0.0031  0.0363  0.3511  0.3733  0.8579
   106. (0.00100) RY*( 3) H  13           s(  1.36%)p72.38( 98.64%)
                                            0.0104  0.1163 -0.3977 -0.7661  0.4912
   107. (0.00003) RY*( 4) H  13           s(  3.63%)p26.56( 96.37%)
   108. (0.00408) RY*( 1) H  14           s( 99.49%)p 0.01(  0.51%)
                                            0.0079  0.9974 -0.0276 -0.0565 -0.0333
   109. (0.00019) RY*( 2) H  14           s(  0.28%)p99.99( 99.72%)
                                            0.0058  0.0524  0.4653  0.8468 -0.2524
   110. (0.00013) RY*( 3) H  14           s(  0.04%)p99.99( 99.96%)
                                           -0.0094  0.0178  0.8442 -0.3420  0.4123
   111. (0.00003) RY*( 4) H  14           s(  0.27%)p99.99( 99.73%)
   112. (0.00301) RY*( 1) H  15           s( 99.23%)p 0.01(  0.77%)
                                            0.0071  0.9961 -0.0308 -0.0627 -0.0529
   113. (0.00020) RY*( 2) H  15           s(  0.53%)p99.99( 99.47%)
                                            0.0056  0.0724  0.2613  0.2331  0.9339
   114. (0.00012) RY*( 3) H  15           s(  0.09%)p99.99( 99.91%)
                                           -0.0114  0.0283  0.9038  0.2775 -0.3243
   115. (0.00003) RY*( 4) H  15           s(  0.23%)p99.99( 99.77%)
   116. (0.00161) RY*( 1) H  16           s( 29.00%)p 2.45( 71.00%)
                                            0.0074  0.5384 -0.0796  0.6881 -0.4798
   117. (0.00154) RY*( 2) H  16           s( 44.48%)p 1.25( 55.52%)
                                            0.0094  0.6669 -0.3807 -0.1285  0.6275
   118. (0.00088) RY*( 3) H  16           s( 22.88%)p 3.37( 77.12%)
                                            0.0090  0.4782  0.2687 -0.6812 -0.4848
   119. (0.00002) RY*( 4) H  16           s(  4.04%)p23.76( 95.96%)
   120. (0.00764) BD*( 1) C   1 - C   2  
                ( 50.92%)   0.7136* C   1 s( 29.50%)p 2.39( 70.45%)d 0.00(  0.04%)
                                            0.0004  0.5432  0.0047 -0.6966  0.0066
                                           -0.4053 -0.0126 -0.2339 -0.0087  0.0142
                                            0.0080  0.0047  0.0083 -0.0080
                ( 49.08%)  -0.7005* C   2 s( 28.25%)p 2.54( 71.71%)d 0.00(  0.04%)
                                            0.0002  0.5313  0.0142  0.7101  0.0120
                                            0.3947 -0.0124  0.2384 -0.0065  0.0137
                                            0.0089  0.0053  0.0071 -0.0075
   121. (0.00537) BD*( 1) C   1 - H   7  
                ( 39.33%)   0.6272* C   1 s( 23.53%)p 3.25( 76.43%)d 0.00(  0.04%)
                                           -0.0000 -0.4850 -0.0032 -0.7137 -0.0026
                                            0.3987 -0.0108  0.3096 -0.0070  0.0139
                                            0.0102 -0.0058 -0.0072  0.0060
                ( 60.67%)  -0.7789* H   7 s( 99.92%)p 0.00(  0.08%)
                                           -0.9996  0.0006  0.0235 -0.0118 -0.0096
   122. (0.00873) BD*( 1) C   1 - H   8  
                ( 39.55%)   0.6289* C   1 s( 23.18%)p 3.31( 76.78%)d 0.00(  0.04%)
                                           -0.0000 -0.4814  0.0034 -0.0665 -0.0163
                                           -0.0267 -0.0057 -0.8731  0.0012  0.0004
                                           -0.0019 -0.0007 -0.0001 -0.0206
                ( 60.45%)  -0.7775* H   8 s( 99.92%)p 0.00(  0.08%)
                                           -0.9996  0.0020  0.0037  0.0018  0.0277
   123. (0.00874) BD*( 1) C   1 - H   9  
                ( 38.58%)   0.6211* C   1 s( 23.76%)p 3.21( 76.20%)d 0.00(  0.04%)
                                           -0.0000 -0.4874  0.0035 -0.0004 -0.0136
                                           -0.8218 -0.0005  0.2940 -0.0047  0.0010
                                            0.0002  0.0111  0.0155  0.0064
                ( 61.42%)  -0.7837* H   9 s( 99.92%)p 0.00(  0.08%)
                                           -0.9996  0.0029 -0.0009  0.0271 -0.0093
   124. (0.02607) BD*( 1) C   2 - C   3  
                ( 49.97%)   0.7069* C   2 s( 28.16%)p 2.55( 71.79%)d 0.00(  0.05%)
                                           -0.0004 -0.5306 -0.0041  0.7031 -0.0004
                                           -0.3869 -0.0026 -0.2717 -0.0031  0.0141
                                            0.0099 -0.0058 -0.0088  0.0076
                ( 50.03%)  -0.7073* C   3 s( 29.41%)p 2.40( 70.54%)d 0.00(  0.05%)
                                           -0.0001 -0.5423 -0.0048 -0.7033  0.0101
                                            0.3699 -0.0066  0.2718 -0.0036  0.0134
                                            0.0107 -0.0069 -0.0086  0.0065
   125. (0.01884) BD*( 1) C   2 - H  10  
                ( 39.00%)   0.6245* C   2 s( 21.80%)p 3.59( 78.16%)d 0.00(  0.04%)
                                           -0.0002  0.4668 -0.0079 -0.0208  0.0089
                                           -0.0584 -0.0108 -0.8818  0.0055  0.0002
                                            0.0023  0.0018 -0.0007  0.0208
                ( 61.00%)  -0.7810* H  10 s( 99.92%)p 0.00(  0.08%)
                                            0.9996 -0.0056  0.0007  0.0015  0.0285
   126. (0.01420) BD*( 1) C   2 - H  11  
                ( 39.24%)   0.6264* C   2 s( 21.79%)p 3.59( 78.16%)d 0.00(  0.05%)
                                           -0.0001  0.4667 -0.0075  0.0113  0.0087
                                           -0.8308 -0.0007  0.3017 -0.0139  0.0012
                                           -0.0005 -0.0126 -0.0159 -0.0061
                ( 60.76%)  -0.7795* H  11 s( 99.92%)p 0.00(  0.08%)
                                            0.9996 -0.0027 -0.0010  0.0272 -0.0087
   127. (0.02827) BD*( 1) C   3 - O   4  
                ( 67.62%)   0.8223* C   3 s( 20.02%)p 3.98( 79.70%)d 0.01(  0.28%)
                                           -0.0001  0.4466  0.0285 -0.0316  0.0117
                                            0.8310  0.0377 -0.3221 -0.0062 -0.0053
                                            0.0026 -0.0325 -0.0382 -0.0165
                ( 32.38%)  -0.5691* O   4 s( 33.15%)p 2.01( 66.78%)d 0.00(  0.07%)
                                           -0.0001  0.5758  0.0015  0.0277  0.0066
                                           -0.7484  0.0008  0.3269  0.0005  0.0074
                                           -0.0059 -0.0183 -0.0149 -0.0071
   128. (0.03612) BD*( 1) C   3 - C   5  
                ( 50.32%)   0.7093* C   3 s( 27.87%)p 2.59( 72.07%)d 0.00(  0.06%)
                                            0.0004  0.5279  0.0067 -0.7096 -0.0031
                                           -0.4016 -0.0007 -0.2362  0.0112  0.0156
                                            0.0095  0.0062  0.0106 -0.0094
                ( 49.68%)  -0.7049* C   5 s( 30.30%)p 2.30( 69.66%)d 0.00(  0.05%)
                                            0.0003  0.5504  0.0021  0.6935 -0.0168
                                            0.4043  0.0026  0.2277  0.0026  0.0165
                                            0.0087  0.0058  0.0059 -0.0077
   129. (0.04171) BD*( 1) C   3 - H  12  
                ( 39.87%)   0.6315* C   3 s( 22.76%)p 3.39( 77.18%)d 0.00(  0.05%)
                                            0.0002 -0.4765  0.0230 -0.0151 -0.0001
                                           -0.0843 -0.0099 -0.8742  0.0111  0.0004
                                            0.0010 -0.0018 -0.0027 -0.0229
                ( 60.13%)  -0.7754* H  12 s( 99.91%)p 0.00(  0.09%)
                                           -0.9995  0.0101  0.0008  0.0019  0.0294
   130. (0.01604) BD*( 1) O   4 - H  13  
                ( 25.87%)   0.5086* O   4 s( 20.65%)p 3.84( 79.27%)d 0.00(  0.08%)
                                            0.0002  0.4541  0.0171 -0.7995 -0.0217
                                            0.3713  0.0315  0.1191 -0.0056 -0.0052
                                           -0.0132  0.0022  0.0227 -0.0105
                ( 74.13%)  -0.8610* H  13 s( 99.58%)p 0.00(  0.42%)
                                            0.9978 -0.0115  0.0590 -0.0247 -0.0093
   131. (0.01358) BD*( 1) C   5 - O   6  
                ( 68.05%)   0.8249* C   5 s( 20.58%)p 3.84( 79.13%)d 0.01(  0.29%)
                                            0.0000  0.4517  0.0428 -0.7133 -0.0345
                                            0.4669  0.0173  0.2507  0.0136 -0.0400
                                           -0.0204  0.0144  0.0154 -0.0209
                ( 31.95%)  -0.5652* O   6 s( 32.57%)p 2.07( 67.36%)d 0.00(  0.07%)
                                           -0.0001  0.5707  0.0031  0.6079  0.0012
                                           -0.4869 -0.0008 -0.2588  0.0020 -0.0162
                                           -0.0100  0.0158 -0.0020 -0.0062
   132. (0.02762) BD*( 1) C   5 - H  14  
                ( 40.39%)   0.6355* C   5 s( 24.37%)p 3.10( 75.58%)d 0.00(  0.05%)
                                           -0.0001  0.4935 -0.0139 -0.0536 -0.0049
                                           -0.0940 -0.0093 -0.8625  0.0073  0.0021
                                            0.0017  0.0030 -0.0007  0.0224
                ( 59.61%)  -0.7721* H  14 s( 99.91%)p 0.00(  0.09%)
                                            0.9996 -0.0068 -0.0016  0.0031  0.0290
   133. (0.02861) BD*( 1) C   5 - H  15  
                ( 40.27%)   0.6346* C   5 s( 24.83%)p 3.02( 75.12%)d 0.00(  0.05%)
                                           -0.0001  0.4982 -0.0095 -0.0640 -0.0098
                                           -0.7792  0.0025  0.3739 -0.0085  0.0024
                                            0.0009 -0.0151 -0.0158 -0.0039
                ( 59.73%)  -0.7729* H  15 s( 99.92%)p 0.00(  0.08%)
                                            0.9996 -0.0061  0.0003  0.0265 -0.0122
   134. (0.00553) BD*( 1) O   6 - H  16  
                ( 26.54%)   0.5151* O   6 s( 20.25%)p 3.93( 79.67%)d 0.00(  0.08%)
                                            0.0002  0.4494  0.0224 -0.7746 -0.0364
                                           -0.2456  0.0062 -0.3674 -0.0054  0.0162
                                            0.0187  0.0126  0.0051 -0.0006
                ( 73.46%)  -0.8571* H  16 s( 99.61%)p 0.00(  0.39%)
                                            0.9980 -0.0029  0.0554  0.0153  0.0249


 NHO Directionality and "Bond Bending" (deviations from line of nuclear centers)

         [Thresholds for printing:  angular deviation  >  1.0 degree]
                                    hybrid p-character > 25.0%
                                    orbital occupancy  >  0.10e

                                Line of Centers        Hybrid 1              Hybrid 2
                                ---------------  -------------------   ------------------
                NBO               Theta   Phi    Theta   Phi    Dev    Theta   Phi    Dev
 ========================================================================================
     1. BD (   1) C   1 - C   2   106.4  209.6   106.7  211.2   1.6     74.2   27.9   1.7
     3. BD (   1) C   1 - H   8     4.8   23.8     5.8   21.4   1.1      --     --    --
     4. BD (   1) C   1 - H   9   109.6   90.5   109.4   89.0   1.4      --     --    --
     5. BD (   1) C   2 - C   3    71.6  151.2     --     --    --     108.9  332.3   1.2
     6. BD (   1) C   2 - H  10   176.1  237.4   175.4  260.2   1.8      --     --    --
     7. BD (   1) C   2 - H  11    69.8  269.9    70.9  271.4   1.8      --     --    --
     8. BD (   1) C   3 - O   4   112.4   91.5   110.7   91.3   1.7     66.4  272.6   1.6
     9. BD (   1) C   3 - C   5   105.3  210.3     --     --    --      73.7   31.0   1.2
    10. BD (   1) C   3 - H  12     2.4   69.9     6.3   80.9   4.0      --     --    --
    11. BD (   1) O   4 - H  13    79.8  160.0    82.9  153.9   6.8      --     --    --
    12. BD (   1) C   5 - O   6    72.4  143.7    73.5  147.1   3.4    108.2  321.3   2.3
    13. BD (   1) C   5 - H  14   173.3  268.1   172.1  240.5   3.7      --     --    --
    14. BD (   1) C   5 - H  15    65.1  268.8    64.9  264.6   3.8      --     --    --
    15. BD (   1) O   6 - H  16   116.7  200.6   113.8  196.4   4.8      --     --    --
    22. LP (   1) O   4             --     --    121.5   36.8   --       --     --    --
    23. LP (   2) O   4             --     --     31.0   50.9   --       --     --    --
    24. LP (   1) O   6             --     --     28.4   98.2   --       --     --    --
    25. LP (   2) O   6             --     --    127.6   78.1   --       --     --    --


 Second Order Perturbation Theory Analysis of Fock Matrix in NBO Basis

     Threshold for printing:   0.50 kcal/mol
                                                                              E(2)  E(j)-E(i) F(i,j)
         Donor NBO (i)                     Acceptor NBO (j)                 kcal/mol   a.u.    a.u. 
 ===================================================================================================

 within unit  1
   1. BD (   1) C   1 - C   2        / 44. RY*(   1) C   3                    0.75    1.32    0.028
   1. BD (   1) C   1 - C   2        /121. BD*(   1) C   1 - H   7            0.54    1.04    0.021
   1. BD (   1) C   1 - C   2        /124. BD*(   1) C   2 - C   3            1.27    1.00    0.032
   1. BD (   1) C   1 - C   2        /125. BD*(   1) C   2 - H  10            0.64    1.04    0.023
   1. BD (   1) C   1 - C   2        /126. BD*(   1) C   2 - H  11            0.66    1.03    0.023
   1. BD (   1) C   1 - C   2        /128. BD*(   1) C   3 - C   5            2.40    0.98    0.044
   2. BD (   1) C   1 - H   7        /124. BD*(   1) C   2 - C   3            3.43    0.89    0.049
   3. BD (   1) C   1 - H   8        /125. BD*(   1) C   2 - H  10            3.15    0.92    0.048
   4. BD (   1) C   1 - H   9        /126. BD*(   1) C   2 - H  11            3.35    0.92    0.050
   5. BD (   1) C   2 - C   3        / 26. RY*(   1) C   1                    1.25    1.39    0.037
   5. BD (   1) C   2 - C   3        / 54. RY*(   2) O   4                    0.54    1.94    0.029
   5. BD (   1) C   2 - C   3        / 63. RY*(   2) C   5                    0.96    1.54    0.034
   5. BD (   1) C   2 - C   3        /120. BD*(   1) C   1 - C   2            1.07    1.01    0.029
   5. BD (   1) C   2 - C   3        /121. BD*(   1) C   1 - H   7            1.63    1.06    0.037
   5. BD (   1) C   2 - C   3        /125. BD*(   1) C   2 - H  10            0.58    1.05    0.022
   5. BD (   1) C   2 - C   3        /126. BD*(   1) C   2 - H  11            0.57    1.05    0.022
   5. BD (   1) C   2 - C   3        /128. BD*(   1) C   3 - C   5            0.99    0.99    0.028
   5. BD (   1) C   2 - C   3        /129. BD*(   1) C   3 - H  12            0.71    1.04    0.024
   5. BD (   1) C   2 - C   3        /130. BD*(   1) O   4 - H  13            1.84    1.05    0.039
   5. BD (   1) C   2 - C   3        /131. BD*(   1) C   5 - O   6            2.06    0.89    0.038
   6. BD (   1) C   2 - H  10        / 27. RY*(   2) C   1                    0.50    1.42    0.024
   6. BD (   1) C   2 - H  10        /122. BD*(   1) C   1 - H   8            3.14    0.92    0.048
   6. BD (   1) C   2 - H  10        /127. BD*(   1) C   3 - O   4            0.56    0.79    0.019
   6. BD (   1) C   2 - H  10        /129. BD*(   1) C   3 - H  12            3.34    0.92    0.050
   7. BD (   1) C   2 - H  11        / 27. RY*(   2) C   1                    0.57    1.42    0.026
   7. BD (   1) C   2 - H  11        /123. BD*(   1) C   1 - H   9            2.96    0.94    0.047
   7. BD (   1) C   2 - H  11        /127. BD*(   1) C   3 - O   4            4.65    0.80    0.054
   8. BD (   1) C   3 - O   4        /126. BD*(   1) C   2 - H  11            1.52    1.26    0.039
   8. BD (   1) C   3 - O   4        /133. BD*(   1) C   5 - H  15            1.34    1.25    0.037
   9. BD (   1) C   3 - C   5        / 36. RY*(   2) C   2                    1.39    1.44    0.040
   9. BD (   1) C   3 - C   5        / 71. RY*(   1) O   6                    0.78    1.90    0.034
   9. BD (   1) C   3 - C   5        /120. BD*(   1) C   1 - C   2            2.34    1.02    0.044
   9. BD (   1) C   3 - C   5        /124. BD*(   1) C   2 - C   3            1.46    1.02    0.035
   9. BD (   1) C   3 - C   5        /132. BD*(   1) C   5 - H  14            0.55    1.04    0.021
   9. BD (   1) C   3 - C   5        /133. BD*(   1) C   5 - H  15            0.68    1.04    0.024
   9. BD (   1) C   3 - C   5        /134. BD*(   1) O   6 - H  16            1.94    1.04    0.040
  10. BD (   1) C   3 - H  12        / 53. RY*(   1) O   4                    0.58    1.67    0.028
  10. BD (   1) C   3 - H  12        /125. BD*(   1) C   2 - H  10            3.28    0.93    0.049
  10. BD (   1) C   3 - H  12        /131. BD*(   1) C   5 - O   6            0.66    0.77    0.020
  10. BD (   1) C   3 - H  12        /132. BD*(   1) C   5 - H  14            3.29    0.91    0.049
  11. BD (   1) O   4 - H  13        / 44. RY*(   1) C   3                    0.76    1.41    0.029
  11. BD (   1) O   4 - H  13        / 48. RY*(   5) C   3                    0.70    2.71    0.039
  11. BD (   1) O   4 - H  13        /124. BD*(   1) C   2 - C   3            3.31    1.09    0.054
  12. BD (   1) C   5 - O   6        /124. BD*(   1) C   2 - C   3            2.02    1.24    0.045
  13. BD (   1) C   5 - H  14        / 44. RY*(   1) C   3                    0.76    1.23    0.027
  13. BD (   1) C   5 - H  14        / 72. RY*(   2) O   6                    0.58    1.73    0.028
  13. BD (   1) C   5 - H  14        /127. BD*(   1) C   3 - O   4            0.55    0.82    0.019
  13. BD (   1) C   5 - H  14        /129. BD*(   1) C   3 - H  12            3.00    0.95    0.048
  14. BD (   1) C   5 - H  15        /127. BD*(   1) C   3 - O   4            4.21    0.83    0.053
  15. BD (   1) O   6 - H  16        / 63. RY*(   2) C   5                    0.64    1.65    0.029
  15. BD (   1) O   6 - H  16        /128. BD*(   1) C   3 - C   5            2.47    1.11    0.047
  16. CR (   1) C   1                / 37. RY*(   3) C   2                    0.53   11.18    0.068
  16. CR (   1) C   1                / 80. RY*(   1) H   7                    0.62   10.49    0.072
  16. CR (   1) C   1                / 84. RY*(   1) H   8                    0.62   10.48    0.072
  16. CR (   1) C   1                / 88. RY*(   1) H   9                    0.70   10.46    0.076
  17. CR (   1) C   2                / 28. RY*(   3) C   1                    1.20   10.67    0.101
  17. CR (   1) C   2                / 45. RY*(   2) C   3                    1.08   10.88    0.097
  17. CR (   1) C   2                / 92. RY*(   1) H  10                    0.62   10.45    0.072
  17. CR (   1) C   2                / 96. RY*(   1) H  11                    0.59   10.46    0.070
  18. CR (   1) C   3                / 38. RY*(   4) C   2                    0.73   11.04    0.080
  18. CR (   1) C   3                /100. RY*(   1) H  12                    0.58   10.48    0.069
  18. CR (   1) C   3                /127. BD*(   1) C   3 - O   4            0.84   10.44    0.084
  19. CR (   1) O   4                / 44. RY*(   1) C   3                    1.40   19.66    0.148
  19. CR (   1) O   4                / 45. RY*(   2) C   3                    0.87   19.74    0.117
  20. CR (   1) C   5                / 44. RY*(   1) C   3                    0.92   10.86    0.089
  20. CR (   1) C   5                / 47. RY*(   4) C   3                    0.51   11.36    0.068
  20. CR (   1) C   5                /108. RY*(   1) H  14                    0.60   10.49    0.071
  20. CR (   1) C   5                /112. RY*(   1) H  15                    0.58   10.49    0.069
  20. CR (   1) C   5                /131. BD*(   1) C   5 - O   6            0.97   10.42    0.090
  21. CR (   1) O   6                / 62. RY*(   1) C   5                    1.24   19.72    0.140
  21. CR (   1) O   6                / 63. RY*(   2) C   5                    0.64   19.91    0.101
  21. CR (   1) O   6                / 66. RY*(   5) C   5                    0.67   20.20    0.104
  22. LP (   1) O   4                / 44. RY*(   1) C   3                    2.09    1.29    0.046
  22. LP (   1) O   4                / 47. RY*(   4) C   3                    0.87    1.79    0.035
  22. LP (   1) O   4                /106. RY*(   3) H  13                    0.69    2.38    0.036
  22. LP (   1) O   4                /124. BD*(   1) C   2 - C   3            0.80    0.97    0.025
  22. LP (   1) O   4                /128. BD*(   1) C   3 - C   5            1.93    0.95    0.038
  22. LP (   1) O   4                /129. BD*(   1) C   3 - H  12            0.87    1.00    0.026
  23. LP (   2) O   4                / 45. RY*(   2) C   3                    0.84    1.10    0.027
  23. LP (   2) O   4                /105. RY*(   2) H  13                    1.91    1.97    0.055
  23. LP (   2) O   4                /128. BD*(   1) C   3 - C   5            4.67    0.68    0.050
  23. LP (   2) O   4                /129. BD*(   1) C   3 - H  12            8.36    0.73    0.070
  23. LP (   2) O   4                /133. BD*(   1) C   5 - H  15            0.70    0.71    0.020
  24. LP (   1) O   6                / 62. RY*(   1) C   5                    1.06    1.31    0.033
  24. LP (   1) O   6                / 64. RY*(   3) C   5                    0.51    1.69    0.026
  24. LP (   1) O   6                /118. RY*(   3) H  16                    0.78    2.07    0.036
  24. LP (   1) O   6                /124. BD*(   1) C   2 - C   3            0.52    0.97    0.020
  24. LP (   1) O   6                /130. BD*(   1) O   4 - H  13            0.71    1.01    0.024
  24. LP (   1) O   6                /132. BD*(   1) C   5 - H  14            3.43    0.99    0.052
  25. LP (   2) O   6                / 62. RY*(   1) C   5                    0.60    1.09    0.023
  25. LP (   2) O   6                / 65. RY*(   4) C   5                    0.60    2.43    0.035
  25. LP (   2) O   6                /116. RY*(   1) H  16                    1.54    1.64    0.045
  25. LP (   2) O   6                /117. RY*(   2) H  16                    0.92    1.44    0.033
  25. LP (   2) O   6                /128. BD*(   1) C   3 - C   5            0.71    0.73    0.020
  25. LP (   2) O   6                /130. BD*(   1) O   4 - H  13            2.06    0.78    0.036
  25. LP (   2) O   6                /132. BD*(   1) C   5 - H  14            2.34    0.77    0.038
  25. LP (   2) O   6                /133. BD*(   1) C   5 - H  15            8.38    0.77    0.072


 Natural Bond Orbitals (Summary):

                                                            Principal Delocalizations
           NBO                        Occupancy    Energy   (geminal,vicinal,remote)
 ====================================================================================
 Molecular unit  1  (C4H10O2)
     1. BD (   1) C   1 - C   2          1.98678    -0.58432  128(v),124(g),44(v),126(g)
                                                    125(g),121(g)
     2. BD (   1) C   1 - H   7          1.98814    -0.47344  124(v)
     3. BD (   1) C   1 - H   8          1.98894    -0.47232  125(v)
     4. BD (   1) C   1 - H   9          1.98803    -0.46831  126(v)
     5. BD (   1) C   2 - C   3          1.97390    -0.59547  131(v),130(v),121(v),26(v)
                                                    120(g),128(g),63(v),129(g)
                                                    125(g),126(g),54(v)
     6. BD (   1) C   2 - H  10          1.97644    -0.46872  129(v),122(v),127(v),27(v)
     7. BD (   1) C   2 - H  11          1.97513    -0.47352  127(v),123(v),27(v)
     8. BD (   1) C   3 - O   4          1.99110    -0.81397  126(v),133(v)
     9. BD (   1) C   3 - C   5          1.97966    -0.60905  120(v),134(v),124(g),36(v)
                                                    71(v),133(g),132(g)
    10. BD (   1) C   3 - H  12          1.97278    -0.47580  125(v),132(v),131(v),53(v)
    11. BD (   1) O   4 - H  13          1.98760    -0.67892  124(v),44(v),48(v)
    12. BD (   1) C   5 - O   6          1.99440    -0.82537  124(v)
    13. BD (   1) C   5 - H  14          1.98612    -0.50158  129(v),44(v),72(v),127(v)
    14. BD (   1) C   5 - H  15          1.98556    -0.50231  127(v)
    15. BD (   1) O   6 - H  16          1.98936    -0.70842  128(v),63(v)
    16. CR (   1) C   1                  1.99926   -10.05381  88(v),84(v),80(v),37(v)
    17. CR (   1) C   2                  1.99910   -10.05648  28(v),45(v),92(v),96(v)
    18. CR (   1) C   3                  1.99896   -10.11178  127(g),38(v),100(v)
    19. CR (   1) O   4                  1.99974   -18.92236  44(v),45(v)
    20. CR (   1) C   5                  1.99906   -10.12550  131(g),44(v),108(v),112(v)
                                                    47(v)
    21. CR (   1) O   6                  1.99975   -18.96329  62(v),66(v),63(v)
    22. LP (   1) O   4                  1.97693    -0.55330  44(v),128(v),47(v),129(v)
                                                    124(v),106(v)
    23. LP (   2) O   4                  1.95041    -0.27759  129(v),128(v),105(v),45(v)
                                                    133(r)
    24. LP (   1) O   6                  1.97850    -0.55745  132(v),62(v),118(v),130(r)
                                                    124(r),64(v)
    25. LP (   2) O   6                  1.95556    -0.33203  133(v),132(v),130(r),116(v)
                                                    117(v),128(v),65(v),62(v)
    26. RY*(   1) C   1                  0.00381     0.79274   
    27. RY*(   2) C   1                  0.00163     0.95097   
    28. RY*(   3) C   1                  0.00044     0.61097   
    29. RY*(   4) C   1                  0.00015     1.25398   
    30. RY*(   5) C   1                  0.00003     2.14402   
    31. RY*(   6) C   1                  0.00002     2.02383   
    32. RY*(   7) C   1                  0.00000     2.12918   
    33. RY*(   8) C   1                  0.00000     1.95915   
    34. RY*(   9) C   1                  0.00001     2.19381   
    35. RY*(   1) C   2                  0.00417     0.88221   
    36. RY*(   2) C   2                  0.00326     0.83215   
    37. RY*(   3) C   2                  0.00096     1.12548   
    38. RY*(   4) C   2                  0.00067     0.93022   
    39. RY*(   5) C   2                  0.00025     1.90843   
    40. RY*(   6) C   2                  0.00019     1.78577   
    41. RY*(   7) C   2                  0.00012     2.20368   
    42. RY*(   8) C   2                  0.00005     2.25943   
    43. RY*(   9) C   2                  0.00000     2.16604   
    44. RY*(   1) C   3                  0.00653     0.73301   
    45. RY*(   2) C   3                  0.00403     0.81903   
    46. RY*(   3) C   3                  0.00320     1.17944   
    47. RY*(   4) C   3                  0.00231     1.23945   
    48. RY*(   5) C   3                  0.00143     2.02825   
    49. RY*(   6) C   3                  0.00073     1.94593   
    50. RY*(   7) C   3                  0.00034     1.89604   
    51. RY*(   8) C   3                  0.00020     1.98157   
    52. RY*(   9) C   3                  0.00009     2.09109   
    53. RY*(   1) O   4                  0.00222     1.19112   
    54. RY*(   2) O   4                  0.00144     1.34537   
    55. RY*(   3) O   4                  0.00040     1.61464   
    56. RY*(   4) O   4                  0.00005     1.25139   
    57. RY*(   5) O   4                  0.00002     2.77977   
    58. RY*(   6) O   4                  0.00000     2.88801   
    59. RY*(   7) O   4                  0.00001     2.82042   
    60. RY*(   8) O   4                  0.00001     3.18603   
    61. RY*(   9) O   4                  0.00001     2.81629   
    62. RY*(   1) C   5                  0.00415     0.75327   
    63. RY*(   2) C   5                  0.00312     0.94193   
    64. RY*(   3) C   5                  0.00167     1.12937   
    65. RY*(   4) C   5                  0.00134     2.09352   
    66. RY*(   5) C   5                  0.00058     1.23575   
    67. RY*(   6) C   5                  0.00036     1.69928   
    68. RY*(   7) C   5                  0.00013     1.75115   
    69. RY*(   8) C   5                  0.00008     1.81949   
    70. RY*(   9) C   5                  0.00001     2.19697   
    71. RY*(   1) O   6                  0.00192     1.29103   
    72. RY*(   2) O   6                  0.00138     1.22632   
    73. RY*(   3) O   6                  0.00020     1.68024   
    74. RY*(   4) O   6                  0.00009     2.10861   
    75. RY*(   5) O   6                  0.00002     2.07978   
    76. RY*(   6) O   6                  0.00000     2.89176   
    77. RY*(   7) O   6                  0.00000     2.89580   
    78. RY*(   8) O   6                  0.00001     2.69196   
    79. RY*(   9) O   6                  0.00001     2.70325   
    80. RY*(   1) H   7                  0.00134     0.43666   
    81. RY*(   2) H   7                  0.00021     1.80113   
    82. RY*(   3) H   7                  0.00013     1.78366   
    83. RY*(   4) H   7                  0.00003     2.26152   
    84. RY*(   1) H   8                  0.00180     0.42773   
    85. RY*(   2) H   8                  0.00022     1.80536   
    86. RY*(   3) H   8                  0.00014     1.79005   
    87. RY*(   4) H   8                  0.00003     2.26876   
    88. RY*(   1) H   9                  0.00265     0.40677   
    89. RY*(   2) H   9                  0.00020     1.81081   
    90. RY*(   3) H   9                  0.00015     1.76031   
    91. RY*(   4) H   9                  0.00005     2.35624   
    92. RY*(   1) H  10                  0.00414     0.39293   
    93. RY*(   2) H  10                  0.00017     1.85578   
    94. RY*(   3) H  10                  0.00013     1.84153   
    95. RY*(   4) H  10                  0.00004     2.33435   
    96. RY*(   1) H  11                  0.00250     0.40275   
    97. RY*(   2) H  11                  0.00019     1.81110   
    98. RY*(   3) H  11                  0.00013     1.82397   
    99. RY*(   4) H  11                  0.00004     2.32213   
   100. RY*(   1) H  12                  0.00502     0.36795   
   101. RY*(   2) H  12                  0.00018     1.93202   
   102. RY*(   3) H  12                  0.00010     1.99315   
   103. RY*(   4) H  12                  0.00003     2.23828   
   104. RY*(   1) H  13                  0.00386     0.56023   
   105. RY*(   2) H  13                  0.00150     1.68999   
   106. RY*(   3) H  13                  0.00100     1.82499   
   107. RY*(   4) H  13                  0.00003     2.32250   
   108. RY*(   1) H  14                  0.00408     0.36659   
   109. RY*(   2) H  14                  0.00019     1.81680   
   110. RY*(   3) H  14                  0.00013     1.87189   
   111. RY*(   4) H  14                  0.00003     2.26002   
   112. RY*(   1) H  15                  0.00301     0.36555   
   113. RY*(   2) H  15                  0.00020     1.79079   
   114. RY*(   3) H  15                  0.00012     1.88939   
   115. RY*(   4) H  15                  0.00003     2.24153   
   116. RY*(   1) H  16                  0.00161     1.30496   
   117. RY*(   2) H  16                  0.00154     1.10800   
   118. RY*(   3) H  16                  0.00088     1.51177   
   119. RY*(   4) H  16                  0.00002     2.28713   
   120. BD*(   1) C   1 - C   2          0.00764     0.41317   
   121. BD*(   1) C   1 - H   7          0.00537     0.46027   
   122. BD*(   1) C   1 - H   8          0.00873     0.45328   
   123. BD*(   1) C   1 - H   9          0.00874     0.47011   
   124. BD*(   1) C   2 - C   3          0.02607     0.41315   
   125. BD*(   1) C   2 - H  10          0.01884     0.45171   
   126. BD*(   1) C   2 - H  11          0.01420     0.44980   
   127. BD*(   1) C   3 - O   4          0.02827     0.32322   
   128. BD*(   1) C   3 - C   5          0.03612     0.39808   
   129. BD*(   1) C   3 - H  12          0.04171     0.44810   
   130. BD*(   1) O   4 - H  13          0.01604     0.44976   
   131. BD*(   1) C   5 - O   6          0.01358     0.29432   
   132. BD*(   1) C   5 - H  14          0.02762     0.43306   
   133. BD*(   1) C   5 - H  15          0.02861     0.43493   
   134. BD*(   1) O   6 - H  16          0.00553     0.42705   
       -------------------------------
              Total Lewis   49.62121  ( 99.2424%)
        Valence non-Lewis    0.28708  (  0.5742%)
        Rydberg non-Lewis    0.09172  (  0.1834%)
       -------------------------------
            Total unit  1   50.00000  (100.0000%)
           Charge unit  1    0.00000
 Unable to Open any file for archive entry.
 1\1\GINC-COMPUTE-0-13\SP\RB3LYP\def2SVP\C4H10O2\ZAHRT2\08-Jan-2021\0\\
 # b3lyp/def2svp geom=NewRedundant pop=NBO\\21\\0,1\C,0,2.203647788,-0.
 5035810606,0.461113166\C,0,0.7643146407,-0.8072235374,0.0506065146\C,0
 ,-0.2096508466,0.2904594719,0.4582880701\O,0,0.1795530572,1.4983113103
 ,-0.1632026439\C,0,-1.6493652515,-0.0292742138,0.0758484851\O,0,-2.423
 7732845,1.1071090212,0.4283851227\H,0,2.8926365113,-1.2933484299,0.123
 485918\H,0,2.295121013,-0.4210548842,1.5568649517\H,0,2.5292483117,0.4
 522195827,0.0257290974\H,0,0.705661373,-0.9288154621,-1.045333092\H,0,
 0.4296244414,-1.7593564907,0.4983839215\H,0,-0.1803224578,0.4022126824
 ,1.5648746606\H,0,-0.5642712322,2.1060985029,-0.0330884315\H,0,-1.6947
 703509,-0.2239912969,-1.0133004603\H,0,-1.99292395,-0.9395815889,0.605
 3745377\H,0,-3.2847297628,1.0498163931,-0.0017704204\\Version=ES64L-G1
 6RevC.01\State=1-A\HF=-308.6567911\RMSD=4.986e-09\Dipole=-0.848932,-0.
 4361361,-0.1367324\Quadrupole=2.6232412,-1.0327784,-1.5904628,-1.03073
 33,2.2848816,-0.2343373\PG=C01 [X(C4H10O2)]\\@
 The archive entry for this job was punched.


 IT IS NOT EASY TO DESCRIBE
     THE SEA WITH THE MOUTH

                   -- KOKYU
 File lengths (MBytes):  RWF=     15 Int=      0 D2E=      0 Chk=      2 Scr=      1
 Normal termination of Gaussian 16
