# Supplementary material for: Machine-Learning-Guided Discovery of Electrochemical Reactions
Source: J Am Chem Soc. 2022 Dec 2;144(49):22599–610. doi: 10.1021/jacs.2c08997 (PMC9756344; doi:10.1021/jacs.2c08997)
Supplement: Supplementary file 3 — ja2c08997_si_003.zip [file ja2c08997_si_003.zip › Oxidation Site Selectivity/Nlogs_notimes/22.log]

 Entering Gaussian System, Link 0=g16
 Input=22.com
 Output=22.log
 Initial command:
  
 Copyright (c) 1988-2019, Gaussian, Inc.  All Rights Reserved.
  
 This is part of the Gaussian(R) 16 program.  It is based on
 the Gaussian(R) 09 system (copyright 2009, Gaussian, Inc.),
 the Gaussian(R) 03 system (copyright 2003, Gaussian, Inc.),
 the Gaussian(R) 98 system (copyright 1998, Gaussian, Inc.),
 the Gaussian(R) 94 system (copyright 1995, Gaussian, Inc.),
 the Gaussian 92(TM) system (copyright 1992, Gaussian, Inc.),
 the Gaussian 90(TM) system (copyright 1990, Gaussian, Inc.),
 the Gaussian 88(TM) system (copyright 1988, Gaussian, Inc.),
 the Gaussian 86(TM) system (copyright 1986, Carnegie Mellon
 University), and the Gaussian 82(TM) system (copyright 1983,
 Carnegie Mellon University). Gaussian is a federally registered
 trademark of Gaussian, Inc.
  
 This software contains proprietary and confidential information,
 including trade secrets, belonging to Gaussian, Inc.
  
 This software is provided under written license and may be
 used, copied, transmitted, or stored only in accord with that
 written license.
  
 The following legend is applicable only to US Government
 contracts under FAR:
  
                    RESTRICTED RIGHTS LEGEND
  
 Use, reproduction and disclosure by the US Government is
 subject to restrictions as set forth in subparagraphs (a)
 and (c) of the Commercial Computer Software - Restricted
 Rights clause in FAR 52.227-19.
  
 Gaussian, Inc.
 340 Quinnipiac St., Bldg. 40, Wallingford CT 06492
  
  
 ---------------------------------------------------------------
 Warning -- This program may not be used in any manner that
 competes with the business of Gaussian, Inc. or will provide
 assistance to any competitor of Gaussian, Inc.  The licensee
 of this program is prohibited from giving any competitor of
 Gaussian, Inc. access to this program.  By using this program,
 the user acknowledges that Gaussian, Inc. is engaged in the
 business of creating and licensing software in the field of
 computational chemistry and represents and warrants to the
 licensee that it is not a competitor of Gaussian, Inc. and that
 it will not use this program in any manner prohibited above.
 ---------------------------------------------------------------
  

 Cite this work as:
 Gaussian 16, Revision C.01,
 M. J. Frisch, G. W. Trucks, H. B. Schlegel, G. E. Scuseria, 
 M. A. Robb, J. R. Cheeseman, G. Scalmani, V. Barone, 
 G. A. Petersson, H. Nakatsuji, X. Li, M. Caricato, A. V. Marenich, 
 J. Bloino, B. G. Janesko, R. Gomperts, B. Mennucci, H. P. Hratchian, 
 J. V. Ortiz, A. F. Izmaylov, J. L. Sonnenberg, D. Williams-Young, 
 F. Ding, F. Lipparini, F. Egidi, J. Goings, B. Peng, A. Petrone, 
 T. Henderson, D. Ranasinghe, V. G. Zakrzewski, J. Gao, N. Rega, 
 G. Zheng, W. Liang, M. Hada, M. Ehara, K. Toyota, R. Fukuda, 
 J. Hasegawa, M. Ishida, T. Nakajima, Y. Honda, O. Kitao, H. Nakai, 
 T. Vreven, K. Throssell, J. A. Montgomery, Jr., J. E. Peralta, 
 F. Ogliaro, M. J. Bearpark, J. J. Heyd, E. N. Brothers, K. N. Kudin, 
 V. N. Staroverov, T. A. Keith, R. Kobayashi, J. Normand, 
 K. Raghavachari, A. P. Rendell, J. C. Burant, S. S. Iyengar, 
 J. Tomasi, M. Cossi, J. M. Millam, M. Klene, C. Adamo, R. Cammi, 
 J. W. Ochterski, R. L. Martin, K. Morokuma, O. Farkas, 
 J. B. Foresman, and D. J. Fox, Gaussian, Inc., Wallingford CT, 2019.
 
 ******************************************
 Gaussian 16:  ES64L-G16RevC.01  3-Jul-2019
                 8-Jan-2021 
 ******************************************
 %nprocshared=16
 Will use up to   16 processors via shared memory.
 %mem=7GB
 -----------------------------------------
 # b3lyp/def2svp geom=NewRedundant pop=NBO
 -----------------------------------------
 1/29=4000,38=1,172=1/1;
 2/12=2,17=6,18=5,40=1/2;
 3/5=43,7=101,11=2,25=1,30=1,74=-5/1,2,3;
 4//1;
 5/5=2,38=5/2;
 6/7=2,8=2,9=2,10=2,28=1,40=1/1,7;
 99/5=1,9=1/99;
 --
 22
 --
 Symbolic Z-matrix:
 Charge =  0 Multiplicity = 1
 C                    -0.34712   0.00078   0.00702 
 O                     0.92947  -0.23023  -0.5375 
 H                    -1.09029  -0.33043  -0.73482 
 H                    -0.5455    1.0713    0.21856 
 H                    -0.5346   -0.56894   0.93997 
 H                     1.58803   0.0575    0.10676 
 
                          Input orientation:                          
 ---------------------------------------------------------------------
 Center     Atomic      Atomic             Coordinates (Angstroms)
 Number     Number       Type             X           Y           Z
 ---------------------------------------------------------------------
      1          6           0       -0.347117    0.000782    0.007020
      2          8           0        0.929472   -0.230226   -0.537498
      3          1           0       -1.090286   -0.330425   -0.734817
      4          1           0       -0.545497    1.071303    0.218564
      5          1           0       -0.534602   -0.568939    0.939966
      6          1           0        1.588030    0.057505    0.106764
 ---------------------------------------------------------------------
                    Distance matrix (angstroms):
                    1          2          3          4          5
     1  C    0.000000
     2  O    1.406963   0.000000
     3  H    1.101054   2.031845   0.000000
     4  H    1.109108   2.107402   1.780610   0.000000
     5  H    1.109108   2.107402   1.780610   1.791907   0.000000
     6  H    1.938545   0.965174   2.834100   2.364788   2.364788
                    6
     6  H    0.000000
 Stoichiometry    CH4O
 Framework group  CS[SG(CH2O),X(H2)]
 Deg. of freedom     8
 Full point group                 CS      NOp   2
 Largest Abelian subgroup         CS      NOp   2
 Largest concise Abelian subgroup CS      NOp   2
                         Standard orientation:                         
 ---------------------------------------------------------------------
 Center     Atomic      Atomic             Coordinates (Angstroms)
 Number     Number       Type             X           Y           Z
 ---------------------------------------------------------------------
      1          6           0        0.046601    0.653085   -0.000000
      2          8           0        0.046601   -0.753878    0.000000
      3          1           0        1.096149    0.985905   -0.000000
      4          1           0       -0.439055    1.090721    0.895954
      5          1           0       -0.439055    1.090721   -0.895954
      6          1           0       -0.870454   -1.054829    0.000000
 ---------------------------------------------------------------------
 Rotational constants (GHZ):         126.9964489          24.9713369          24.0865651
 Standard basis: def2SVP (5D, 7F)
 There are    35 symmetry adapted cartesian basis functions of A'  symmetry.
 There are    15 symmetry adapted cartesian basis functions of A"  symmetry.
 There are    33 symmetry adapted basis functions of A'  symmetry.
 There are    15 symmetry adapted basis functions of A"  symmetry.
    48 basis functions,    78 primitive gaussians,    50 cartesian basis functions
     9 alpha electrons        9 beta electrons
       nuclear repulsion energy        40.3117087805 Hartrees.
 NAtoms=    6 NActive=    6 NUniq=    5 SFac= 1.44D+00 NAtFMM=   60 NAOKFM=F Big=F
 Integral buffers will be    131072 words long.
 Raffenetti 2 integral format.
 Two-electron integral symmetry is turned on.
 One-electron integrals computed using PRISM.
   2 Symmetry operations used in ECPInt.
 ECPInt:  NShTT=     300 NPrTT=    1028 LenC2=     301 LenP2D=     972.
 LDataN:  DoStor=T MaxTD1= 4 Len=   56
 NBasis=    48 RedAO= T EigKep=  1.19D-02  NBF=    33    15
 NBsUse=    48 1.00D-06 EigRej= -1.00D+00 NBFU=    33    15
 ExpMin= 1.22D-01 ExpMax= 2.27D+03 ExpMxC= 3.41D+02 IAcc=3 IRadAn=         5 AccDes= 0.00D+00
 Harris functional with IExCor=  402 and IRadAn=       5 diagonalized for initial guess.
 HarFok:  IExCor=  402 AccDes= 0.00D+00 IRadAn=         5 IDoV= 1 UseB2=F ITyADJ=14
 ICtDFT=  3500011 ScaDFX=  1.000000  1.000000  1.000000  1.000000
 FoFCou: FMM=F IPFlag=           0 FMFlag=      100000 FMFlg1=           0
         NFxFlg=           0 DoJE=T BraDBF=F KetDBF=T FulRan=T
         wScrn=  0.000000 ICntrl=       500 IOpCl=  0 I1Cent=   200000004 NGrid=           0
         NMat0=    1 NMatS0=      1 NMatT0=    0 NMatD0=    1 NMtDS0=    0 NMtDT0=    0
 Petite list used in FoFCou.
 Initial guess orbital symmetries:
       Occupied  (A') (A') (A') (A') (A') (A") (A') (A') (A")
       Virtual   (A') (A') (A') (A") (A') (A') (A") (A') (A') (A')
                 (A") (A') (A') (A') (A") (A') (A") (A') (A') (A")
                 (A") (A') (A") (A') (A') (A") (A') (A') (A') (A")
                 (A') (A') (A") (A') (A") (A") (A') (A') (A')
 The electronic state of the initial guess is 1-A'.
 Keep R1 ints in memory in symmetry-blocked form, NReq=14659942.
 Requested convergence on RMS density matrix=1.00D-08 within 128 cycles.
 Requested convergence on MAX density matrix=1.00D-06.
 Requested convergence on             energy=1.00D-06.
 No special actions if energy rises.
 Integral accuracy reduced to 1.0D-05 until final iterations.
 Initial convergence to 1.0D-05 achieved.  Increase integral accuracy.
 SCF Done:  E(RB3LYP) =  -115.631893576     A.U. after   11 cycles
            NFock= 11  Conv=0.45D-08     -V/T= 2.0092

 **********************************************************************

            Population analysis using the SCF Density.

 **********************************************************************

 Orbital symmetries:
       Occupied  (A') (A') (A') (A') (A') (A") (A') (A') (A")
       Virtual   (A') (A') (A') (A") (A') (A') (A") (A') (A') (A')
                 (A") (A') (A') (A') (A") (A') (A") (A') (A') (A")
                 (A") (A') (A") (A') (A') (A") (A') (A') (A') (A")
                 (A') (A') (A") (A') (A") (A") (A') (A') (A')
 The electronic state is 1-A'.
 Alpha  occ. eigenvalues --  -19.12391 -10.22862  -1.00149  -0.67008  -0.50487
 Alpha  occ. eigenvalues --   -0.43464  -0.42195  -0.32822  -0.26752
 Alpha virt. eigenvalues --    0.05215   0.09217   0.13380   0.13549   0.19837
 Alpha virt. eigenvalues --    0.45147   0.46637   0.47694   0.58797   0.64185
 Alpha virt. eigenvalues --    0.64898   0.66900   0.71345   0.94026   0.96034
 Alpha virt. eigenvalues --    1.01265   1.21274   1.31000   1.41383   1.46906
 Alpha virt. eigenvalues --    1.52614   1.58171   1.72150   1.76351   1.81049
 Alpha virt. eigenvalues --    1.85796   1.94550   2.17758   2.23788   2.32180
 Alpha virt. eigenvalues --    2.37006   2.62418   2.77927   2.82014   2.94860
 Alpha virt. eigenvalues --    3.08408   3.14865   3.31947   3.74945
          Condensed to atoms (all electrons):
               1          2          3          4          5          6
     1  C    4.380658   0.342754   0.393054   0.385382   0.385382  -0.036033
     2  O    0.342754   7.758410  -0.032627  -0.030826  -0.030826   0.322805
     3  H    0.393054  -0.032627   0.673041  -0.031923  -0.031923   0.009971
     4  H    0.385382  -0.030826  -0.031923   0.734482  -0.049034  -0.006931
     5  H    0.385382  -0.030826  -0.031923  -0.049034   0.734482  -0.006931
     6  H   -0.036033   0.322805   0.009971  -0.006931  -0.006931   0.554342
 Mulliken charges:
               1
     1  C    0.148802
     2  O   -0.329689
     3  H    0.020408
     4  H   -0.001149
     5  H   -0.001149
     6  H    0.162777
 Sum of Mulliken charges =  -0.00000
 Mulliken charges with hydrogens summed into heavy atoms:
               1
     1  C    0.166912
     2  O   -0.166912
 Electronic spatial extent (au):  <R**2>=             84.0330
 Charge=              0.0000 electrons
 Dipole moment (field-independent basis, Debye):
    X=             -1.4058    Y=              0.8070    Z=             -0.0000  Tot=              1.6210
 Quadrupole moment (field-independent basis, Debye-Ang):
   XX=            -11.6890   YY=            -13.0843   ZZ=            -13.5620
   XY=              2.0699   XZ=             -0.0000   YZ=              0.0000
 Traceless Quadrupole moment (field-independent basis, Debye-Ang):
   XX=              1.0894   YY=             -0.3058   ZZ=             -0.7836
   XY=              2.0699   XZ=             -0.0000   YZ=              0.0000
 Octapole moment (field-independent basis, Debye-Ang**2):
  XXX=             -1.1782  YYY=             -4.2623  ZZZ=             -0.0000  XYY=             -2.1228
  XXY=             -2.4119  XXZ=              0.0000  XZZ=             -0.4712  YZZ=             -0.8386
  YYZ=             -0.0000  XYZ=              0.0000
 Hexadecapole moment (field-independent basis, Debye-Ang**3):
 XXXX=            -19.1453 YYYY=            -60.6768 ZZZZ=            -19.5057 XXXY=              0.8389
 XXXZ=             -0.0000 YYYX=              1.0779 YYYZ=              0.0000 ZZZX=              0.0000
 ZZZY=              0.0000 XXYY=            -12.2026 XXZZ=             -6.7976 YYZZ=            -13.7536
 XXYZ=              0.0000 YYXZ=             -0.0000 ZZXY=             -0.7093
 N-N= 4.031170878050D+01 E-N=-3.514964468909D+02  KE= 1.145797454533D+02
 Symmetry A'   KE= 1.079423539263D+02
 Symmetry A"   KE= 6.637391526993D+00
 ******************************Gaussian NBO Version 3.1******************************
             N A T U R A L   A T O M I C   O R B I T A L   A N D
          N A T U R A L   B O N D   O R B I T A L   A N A L Y S I S
 ******************************Gaussian NBO Version 3.1******************************
       /RESON  / : Allow strongly delocalized NBO set

 Analyzing the SCF density

 Job title: 22                                                              

 Storage needed:      7158 in NPA,      9410 in NBO ( 939523856 available)
 GSVD:  LWork=         960 too small for GESVD, short by        1512 words or        1512 for optimal perf.


 NATURAL POPULATIONS:  Natural atomic orbital occupancies 
                                                          
   NAO  Atom  No  lang   Type(AO)    Occupancy      Energy
 ----------------------------------------------------------
     1    C    1  S      Cor( 1S)     1.99936     -10.13319
     2    C    1  S      Val( 2S)     1.07856      -0.24178
     3    C    1  S      Ryd( 3S)     0.00212       0.69111
     4    C    1  px     Val( 2p)     1.20318      -0.07900
     5    C    1  px     Ryd( 3p)     0.00090       0.52545
     6    C    1  py     Val( 2p)     0.75342      -0.05772
     7    C    1  py     Ryd( 3p)     0.00326       0.49914
     8    C    1  pz     Val( 2p)     1.18338      -0.07266
     9    C    1  pz     Ryd( 3p)     0.00016       0.54507
    10    C    1  dxy    Ryd( 3d)     0.00137       2.16526
    11    C    1  dxz    Ryd( 3d)     0.00041       2.23984
    12    C    1  dyz    Ryd( 3d)     0.00188       2.18519
    13    C    1  dx2y2  Ryd( 3d)     0.00149       2.31087
    14    C    1  dz2    Ryd( 3d)     0.00075       2.28461

    15    O    2  S      Cor( 1S)     1.99976     -18.94876
    16    O    2  S      Val( 2S)     1.67629      -0.84353
    17    O    2  S      Ryd( 3S)     0.00154       1.43626
    18    O    2  px     Val( 2p)     1.60397      -0.26957
    19    O    2  px     Ryd( 3p)     0.00199       1.09301
    20    O    2  py     Val( 2p)     1.48236      -0.28157
    21    O    2  py     Ryd( 3p)     0.00204       1.01888
    22    O    2  pz     Val( 2p)     1.95482      -0.28362
    23    O    2  pz     Ryd( 3p)     0.00206       1.01392
    24    O    2  dxy    Ryd( 3d)     0.00102       2.96316
    25    O    2  dxz    Ryd( 3d)     0.00072       2.78481
    26    O    2  dyz    Ryd( 3d)     0.00050       2.75809
    27    O    2  dx2y2  Ryd( 3d)     0.00140       3.29377
    28    O    2  dz2    Ryd( 3d)     0.00101       2.97844

    29    H    3  S      Val( 1S)     0.80969       0.06087
    30    H    3  S      Ryd( 2S)     0.00130       0.32978
    31    H    3  px     Ryd( 2p)     0.00075       2.30550
    32    H    3  py     Ryd( 2p)     0.00010       1.74396
    33    H    3  pz     Ryd( 2p)     0.00027       1.73062

    34    H    4  S      Val( 1S)     0.83443       0.04427
    35    H    4  S      Ryd( 2S)     0.00208       0.33326
    36    H    4  px     Ryd( 2p)     0.00037       1.84357
    37    H    4  py     Ryd( 2p)     0.00020       1.78665
    38    H    4  pz     Ryd( 2p)     0.00062       2.12601

    39    H    5  S      Val( 1S)     0.83443       0.04427
    40    H    5  S      Ryd( 2S)     0.00208       0.33326
    41    H    5  px     Ryd( 2p)     0.00037       1.84357
    42    H    5  py     Ryd( 2p)     0.00020       1.78665
    43    H    5  pz     Ryd( 2p)     0.00062       2.12601

    44    H    6  S      Val( 1S)     0.54677       0.08938
    45    H    6  S      Ryd( 2S)     0.00137       0.46163
    46    H    6  px     Ryd( 2p)     0.00182       2.38500
    47    H    6  py     Ryd( 2p)     0.00119       1.81094
    48    H    6  pz     Ryd( 2p)     0.00165       1.63290


 Summary of Natural Population Analysis:                  
                                                          
                                       Natural Population 
                Natural  -----------------------------------------------
    Atom  No    Charge         Core      Valence    Rydberg      Total
 -----------------------------------------------------------------------
      C    1   -0.23022      1.99936     4.21854    0.01233     6.23022
      O    2   -0.72947      1.99976     6.71744    0.01227     8.72947
      H    3    0.18789      0.00000     0.80969    0.00242     0.81211
      H    4    0.16230      0.00000     0.83443    0.00327     0.83770
      H    5    0.16230      0.00000     0.83443    0.00327     0.83770
      H    6    0.44720      0.00000     0.54677    0.00603     0.55280
 =======================================================================
   * Total *    0.00000      3.99912    13.96129    0.03959    18.00000

                                 Natural Population      
 --------------------------------------------------------
   Core                       3.99912 ( 99.9779% of   4)
   Valence                   13.96129 ( 99.7235% of  14)
   Natural Minimal Basis     17.96041 ( 99.7800% of  18)
   Natural Rydberg Basis      0.03959 (  0.2200% of  18)
 --------------------------------------------------------

    Atom  No          Natural Electron Configuration
 ----------------------------------------------------------------------------
      C    1      [core]2S( 1.08)2p( 3.14)3d( 0.01)
      O    2      [core]2S( 1.68)2p( 5.04)3p( 0.01)
      H    3            1S( 0.81)
      H    4            1S( 0.83)
      H    5            1S( 0.83)
      H    6            1S( 0.55)


 NATURAL BOND ORBITAL ANALYSIS:

                       Occupancies       Lewis Structure    Low   High
           Occ.    -------------------  -----------------   occ   occ
  Cycle   Thresh.   Lewis   Non-Lewis     CR  BD  3C  LP    (L)   (NL)   Dev
 =============================================================================
   1(1)    1.90    17.91198   0.08802      2   5   0   2     0      0    0.03
 -----------------------------------------------------------------------------

 Structure accepted: No low occupancy Lewis orbitals

 --------------------------------------------------------
   Core                      3.99912 ( 99.978% of   4)
   Valence Lewis            13.91287 ( 99.378% of  14)
  ==================       ============================
   Total Lewis              17.91198 ( 99.511% of  18)
  -----------------------------------------------------
   Valence non-Lewis         0.06934 (  0.385% of  18)
   Rydberg non-Lewis         0.01868 (  0.104% of  18)
  ==================       ============================
   Total non-Lewis           0.08802 (  0.489% of  18)
 --------------------------------------------------------


       (Occupancy)   Bond orbital/ Coefficients/ Hybrids
 ---------------------------------------------------------------------------------
     1. (1.99838) BD ( 1) C   1 - O   2  
                ( 32.92%)   0.5737* C   1 s( 23.22%)p 3.30( 76.57%)d 0.01(  0.21%)
                                            0.0002  0.4793  0.0497 -0.0394  0.0095
                                           -0.8724 -0.0551  0.0000 -0.0000  0.0047
                                           -0.0000  0.0000 -0.0391 -0.0240
                ( 67.08%)   0.8190* O   2 s( 31.82%)p 2.14( 68.10%)d 0.00(  0.08%)
                                           -0.0000  0.5639  0.0133 -0.0226  0.0108
                                            0.8249 -0.0024  0.0000  0.0000 -0.0106
                                            0.0000  0.0000 -0.0180 -0.0192
     2. (1.99126) BD ( 1) C   1 - H   3  
                ( 59.71%)   0.7728* C   1 s( 25.33%)p 2.95( 74.63%)d 0.00(  0.05%)
                                           -0.0000  0.5032 -0.0033  0.8302 -0.0109
                                            0.2385 -0.0047 -0.0000  0.0000  0.0102
                                            0.0000 -0.0000  0.0168 -0.0089
                ( 40.29%)   0.6347* H   3 s( 99.92%)p 0.00(  0.08%)
                                            0.9996 -0.0026 -0.0274 -0.0079  0.0000
     3. (1.99770) BD ( 1) C   1 - H   4  
                ( 58.90%)   0.7675* C   1 s( 25.83%)p 2.87( 74.12%)d 0.00(  0.05%)
                                            0.0002  0.5081 -0.0123 -0.3926  0.0080
                                            0.2954  0.0055  0.7068 -0.0077 -0.0063
                                           -0.0132  0.0126  0.0032  0.0107
                ( 41.10%)   0.6411* H   4 s( 99.92%)p 0.00(  0.08%)
                                            0.9996 -0.0051  0.0112 -0.0111 -0.0235
     4. (1.99770) BD ( 1) C   1 - H   5  
                ( 58.90%)   0.7675* C   1 s( 25.83%)p 2.87( 74.12%)d 0.00(  0.05%)
                                            0.0002  0.5081 -0.0123 -0.3926  0.0080
                                            0.2954  0.0055 -0.7068  0.0077 -0.0063
                                            0.0132 -0.0126  0.0032  0.0107
                ( 41.10%)   0.6411* H   5 s( 99.92%)p 0.00(  0.08%)
                                            0.9996 -0.0051  0.0112 -0.0111  0.0235
     5. (1.98948) BD ( 1) O   2 - H   6  
                ( 72.69%)   0.8526* O   2 s( 19.68%)p 4.08( 80.22%)d 0.00(  0.10%)
                                           -0.0001 -0.4431 -0.0212  0.8331  0.0264
                                            0.3256  0.0370  0.0000  0.0000 -0.0034
                                            0.0000  0.0000 -0.0254  0.0175
                ( 27.31%)   0.5226* H   6 s( 99.67%)p 0.00(  0.33%)
                                           -0.9984  0.0030 -0.0528 -0.0222  0.0000
     6. (1.99935) CR ( 1) C   1           s(100.00%)p 0.00(  0.00%)
                                            1.0000 -0.0002 -0.0000  0.0001 -0.0000
                                            0.0000  0.0000  0.0000 -0.0000  0.0000
                                           -0.0000  0.0000  0.0000  0.0000
     7. (1.99976) CR ( 1) O   2           s(100.00%)
                                            1.0000 -0.0000 -0.0000  0.0001  0.0000
                                            0.0001  0.0000  0.0000  0.0000 -0.0000
                                            0.0000  0.0000 -0.0000  0.0000
     8. (1.98177) LP ( 1) O   2           s( 48.52%)p 1.06( 51.44%)d 0.00(  0.04%)
                                            0.0000  0.6963 -0.0173  0.5499 -0.0094
                                           -0.4603  0.0016  0.0000  0.0000  0.0186
                                            0.0000  0.0000 -0.0041  0.0051
     9. (1.95657) LP ( 2) O   2           s(  0.00%)p 1.00( 99.94%)d 0.00(  0.06%)
                                            0.0000  0.0000  0.0000  0.0000  0.0000
                                            0.0000  0.0000  0.9996 -0.0180  0.0000
                                           -0.0192  0.0141  0.0000  0.0000
    10. (0.00198) RY*( 1) C   1           s(  8.82%)p 8.20( 72.35%)d 2.13( 18.82%)
                                            0.0000 -0.0239  0.2961 -0.0042  0.4756
                                            0.0602 -0.7026 -0.0000  0.0000  0.4246
                                            0.0000 -0.0000 -0.0565 -0.0689
    11. (0.00169) RY*( 2) C   1           s(  0.00%)p 1.00(  0.67%)d99.99( 99.33%)
                                            0.0000  0.0000 -0.0000 -0.0000  0.0000
                                            0.0000  0.0000 -0.0172  0.0798 -0.0000
                                           -0.0145  0.9966  0.0000  0.0000
    12. (0.00124) RY*( 3) C   1           s(  0.18%)p99.99( 18.04%)d99.99( 81.79%)
                                           -0.0000  0.0119  0.0402 -0.0137 -0.1137
                                           -0.0303  0.4079 -0.0000  0.0000  0.8369
                                            0.0000 -0.0000  0.3321  0.0844
    13. (0.00006) RY*( 4) C   1           s( 28.24%)p 2.50( 70.53%)d 0.04(  1.23%)
    14. (0.00000) RY*( 5) C   1           s( 61.85%)p 0.55( 33.91%)d 0.07(  4.24%)
    15. (0.00000) RY*( 6) C   1           s(  0.00%)p 1.00(  0.03%)d99.99( 99.97%)
    16. (0.00000) RY*( 7) C   1           s(  0.00%)p 1.00( 99.37%)d 0.01(  0.63%)
    17. (0.00000) RY*( 8) C   1           s(  0.26%)p16.82(  4.42%)d99.99( 95.32%)
    18. (0.00000) RY*( 9) C   1           s(  0.44%)p 2.80(  1.24%)d99.99( 98.31%)
    19. (0.00153) RY*( 1) O   2           s(  0.00%)p 1.00( 93.07%)d 0.07(  6.93%)
                                            0.0000  0.0000  0.0000  0.0000  0.0000
                                            0.0000  0.0000  0.0133  0.9646  0.0000
                                           -0.0157  0.2628  0.0000  0.0000
    20. (0.00084) RY*( 2) O   2           s(  4.68%)p15.71( 73.56%)d 4.65( 21.76%)
                                           -0.0000  0.0011  0.2164 -0.0024  0.8403
                                           -0.0107 -0.1715  0.0000  0.0000  0.4492
                                            0.0000  0.0000  0.0777 -0.0990
    21. (0.00004) RY*( 3) O   2           s( 15.62%)p 4.96( 77.44%)d 0.44(  6.94%)
    22. (0.00003) RY*( 4) O   2           s( 57.79%)p 0.20( 11.57%)d 0.53( 30.64%)
    23. (0.00000) RY*( 5) O   2           s(  2.46%)p10.29( 25.27%)d29.43( 72.27%)
    24. (0.00000) RY*( 6) O   2           s(  0.00%)p 1.00(  0.06%)d99.99( 99.94%)
    25. (0.00000) RY*( 7) O   2           s(  0.00%)p 1.00(  6.93%)d13.43( 93.07%)
    26. (0.00001) RY*( 8) O   2           s( 19.37%)p 0.46(  8.97%)d 3.70( 71.66%)
    27. (0.00001) RY*( 9) O   2           s(  0.06%)p57.80(  3.43%)d99.99( 96.51%)
    28. (0.00131) RY*( 1) H   3           s( 99.66%)p 0.00(  0.34%)
                                            0.0042  0.9983  0.0587  0.0020  0.0000
    29. (0.00027) RY*( 2) H   3           s(  0.00%)p 1.00(100.00%)
                                            0.0000  0.0000  0.0000  0.0000  1.0000
    30. (0.00012) RY*( 3) H   3           s(  0.30%)p99.99( 99.70%)
                                           -0.0205  0.0511 -0.8835  0.4652 -0.0000
    31. (0.00004) RY*( 4) H   3           s(  0.12%)p99.99( 99.88%)
    32. (0.00214) RY*( 1) H   4           s( 98.19%)p 0.02(  1.81%)
                                            0.0071  0.9909 -0.0335  0.1300  0.0091
    33. (0.00030) RY*( 2) H   4           s(  0.20%)p99.99( 99.80%)
                                            0.0006  0.0443  0.8542 -0.1517  0.4953
    34. (0.00016) RY*( 3) H   4           s(  0.40%)p99.99( 99.60%)
                                            0.0128  0.0623 -0.4687 -0.6385  0.6071
    35. (0.00002) RY*( 4) H   4           s(  1.29%)p76.47( 98.71%)
    36. (0.00214) RY*( 1) H   5           s( 98.19%)p 0.02(  1.81%)
                                            0.0071  0.9909 -0.0335  0.1300 -0.0091
    37. (0.00030) RY*( 2) H   5           s(  0.20%)p99.99( 99.80%)
                                            0.0006  0.0443  0.8542 -0.1517 -0.4953
    38. (0.00016) RY*( 3) H   5           s(  0.40%)p99.99( 99.60%)
                                            0.0128  0.0623 -0.4687 -0.6385 -0.6071
    39. (0.00002) RY*( 4) H   5           s(  1.29%)p76.47( 98.71%)
    40. (0.00165) RY*( 1) H   6           s(  0.00%)p 1.00(100.00%)
                                            0.0000  0.0000  0.0000  0.0000  1.0000
    41. (0.00158) RY*( 2) H   6           s( 75.73%)p 0.32( 24.27%)
                                            0.0138  0.8701 -0.0032 -0.4926  0.0000
    42. (0.00104) RY*( 3) H   6           s( 17.49%)p 4.72( 82.51%)
                                            0.0124  0.4181 -0.5235  0.7423  0.0000
    43. (0.00003) RY*( 4) H   6           s(  7.10%)p13.08( 92.90%)
    44. (0.00065) BD*( 1) C   1 - O   2  
                ( 67.08%)   0.8190* C   1 s( 23.22%)p 3.30( 76.57%)d 0.01(  0.21%)
                                            0.0002  0.4793  0.0497 -0.0394  0.0095
                                           -0.8724 -0.0551  0.0000 -0.0000  0.0047
                                           -0.0000  0.0000 -0.0391 -0.0240
                ( 32.92%)  -0.5737* O   2 s( 31.82%)p 2.14( 68.10%)d 0.00(  0.08%)
                                           -0.0000  0.5639  0.0133 -0.0226  0.0108
                                            0.8249 -0.0024  0.0000  0.0000 -0.0106
                                            0.0000  0.0000 -0.0180 -0.0192
    45. (0.01371) BD*( 1) C   1 - H   3  
                ( 40.29%)   0.6347* C   1 s( 25.33%)p 2.95( 74.63%)d 0.00(  0.05%)
                                            0.0000 -0.5032  0.0033 -0.8302  0.0109
                                           -0.2385  0.0047  0.0000 -0.0000 -0.0102
                                           -0.0000  0.0000 -0.0168  0.0089
                ( 59.71%)  -0.7728* H   3 s( 99.92%)p 0.00(  0.08%)
                                           -0.9996  0.0026  0.0274  0.0079 -0.0000
    46. (0.02391) BD*( 1) C   1 - H   4  
                ( 41.10%)   0.6411* C   1 s( 25.83%)p 2.87( 74.12%)d 0.00(  0.05%)
                                           -0.0002 -0.5081  0.0123  0.3926 -0.0080
                                           -0.2954 -0.0055 -0.7068  0.0077  0.0063
                                            0.0132 -0.0126 -0.0032 -0.0107
                ( 58.90%)  -0.7675* H   4 s( 99.92%)p 0.00(  0.08%)
                                           -0.9996  0.0051 -0.0112  0.0111  0.0235
    47. (0.02391) BD*( 1) C   1 - H   5  
                ( 41.10%)   0.6411* C   1 s( 25.83%)p 2.87( 74.12%)d 0.00(  0.05%)
                                           -0.0002 -0.5081  0.0123  0.3926 -0.0080
                                           -0.2954 -0.0055  0.7068 -0.0077  0.0063
                                           -0.0132  0.0126 -0.0032 -0.0107
                ( 58.90%)  -0.7675* H   5 s( 99.92%)p 0.00(  0.08%)
                                           -0.9996  0.0051 -0.0112  0.0111 -0.0235
    48. (0.00716) BD*( 1) O   2 - H   6  
                ( 27.31%)   0.5226* O   2 s( 19.68%)p 4.08( 80.22%)d 0.00(  0.10%)
                                            0.0001  0.4431  0.0212 -0.8331 -0.0264
                                           -0.3256 -0.0370 -0.0000 -0.0000  0.0034
                                           -0.0000 -0.0000  0.0254 -0.0175
                ( 72.69%)  -0.8526* H   6 s( 99.67%)p 0.00(  0.33%)
                                            0.9984 -0.0030  0.0528  0.0222 -0.0000


 NHO Directionality and "Bond Bending" (deviations from line of nuclear centers)

         [Thresholds for printing:  angular deviation  >  1.0 degree]
                                    hybrid p-character > 25.0%
                                    orbital occupancy  >  0.10e

                                Line of Centers        Hybrid 1              Hybrid 2
                                ---------------  -------------------   ------------------
                NBO               Theta   Phi    Theta   Phi    Dev    Theta   Phi    Dev
 ========================================================================================
     1. BD (   1) C   1 - O   2    90.0  270.0    90.0  268.2   1.8      --     --    --
     2. BD (   1) C   1 - H   3    90.0   17.6    90.0   15.9   1.7      --     --    --
     3. BD (   1) C   1 - H   4    36.1  138.0    34.9  142.0   2.6      --     --    --
     4. BD (   1) C   1 - H   5   143.9  138.0   145.1  142.0   2.6      --     --    --
     5. BD (   1) O   2 - H   6    90.0  198.2    90.0  202.9   4.7      --     --    --
     8. LP (   1) O   2             --     --     90.0  319.7   --       --     --    --
     9. LP (   2) O   2             --     --      0.0    0.0   --       --     --    --


 Second Order Perturbation Theory Analysis of Fock Matrix in NBO Basis

     Threshold for printing:   0.50 kcal/mol
                                                                              E(2)  E(j)-E(i) F(i,j)
         Donor NBO (i)                     Acceptor NBO (j)                 kcal/mol   a.u.    a.u. 
 ===================================================================================================

 within unit  1
   1. BD (   1) C   1 - O   2        / 41. RY*(   2) H   6                    0.76    1.58    0.031
   2. BD (   1) C   1 - H   3        / 20. RY*(   2) O   2                    0.54    2.00    0.029
   2. BD (   1) C   1 - H   3        / 48. BD*(   1) O   2 - H   6            2.97    0.92    0.047
   3. BD (   1) C   1 - H   4        / 19. RY*(   1) O   2                    0.67    1.61    0.029
   4. BD (   1) C   1 - H   5        / 19. RY*(   1) O   2                    0.67    1.61    0.029
   5. BD (   1) O   2 - H   6        / 12. RY*(   3) C   1                    1.19    2.59    0.050
   5. BD (   1) O   2 - H   6        / 45. BD*(   1) C   1 - H   3            2.95    1.14    0.052
   6. CR (   1) C   1                / 28. RY*(   1) H   3                    0.63   10.48    0.073
   6. CR (   1) C   1                / 32. RY*(   1) H   4                    0.57   10.51    0.069
   6. CR (   1) C   1                / 36. RY*(   1) H   5                    0.57   10.51    0.069
   6. CR (   1) C   1                / 44. BD*(   1) C   1 - O   2            0.82   10.44    0.083
   7. CR (   1) O   2                / 10. RY*(   1) C   1                    1.68   19.77    0.163
   7. CR (   1) O   2                / 13. RY*(   4) C   1                    0.66   19.52    0.101
   8. LP (   1) O   2                / 10. RY*(   1) C   1                    1.99    1.39    0.047
   8. LP (   1) O   2                / 42. RY*(   3) H   6                    1.03    2.13    0.042
   8. LP (   1) O   2                / 45. BD*(   1) C   1 - H   3            1.87    1.02    0.039
   8. LP (   1) O   2                / 46. BD*(   1) C   1 - H   4            1.35    1.00    0.033
   8. LP (   1) O   2                / 47. BD*(   1) C   1 - H   5            1.35    1.00    0.033
   9. LP (   2) O   2                / 11. RY*(   2) C   1                    1.34    2.46    0.052
   9. LP (   2) O   2                / 40. RY*(   1) H   6                    2.25    1.92    0.059
   9. LP (   2) O   2                / 46. BD*(   1) C   1 - H   4            7.16    0.72    0.064
   9. LP (   2) O   2                / 47. BD*(   1) C   1 - H   5            7.16    0.72    0.064


 Natural Bond Orbitals (Summary):

                                                            Principal Delocalizations
           NBO                        Occupancy    Energy   (geminal,vicinal,remote)
 ====================================================================================
 Molecular unit  1  (CH4O)
     1. BD (   1) C   1 - O   2          1.99838    -0.81772  41(v)
     2. BD (   1) C   1 - H   3          1.99126    -0.49826  48(v),20(v)
     3. BD (   1) C   1 - H   4          1.99770    -0.50221  19(v)
     4. BD (   1) C   1 - H   5          1.99770    -0.50221  19(v)
     5. BD (   1) O   2 - H   6          1.98948    -0.68742  45(v),12(v)
     6. CR (   1) C   1                  1.99935   -10.13287  44(g),28(v),32(v),36(v)
     7. CR (   1) O   2                  1.99976   -18.94892  10(v),13(v)
     8. LP (   1) O   2                  1.98177    -0.56544  10(v),45(v),46(v),47(v)
                                                    42(v)
     9. LP (   2) O   2                  1.95657    -0.28474  46(v),47(v),40(v),11(v)
    10. RY*(   1) C   1                  0.00198     0.82285   
    11. RY*(   2) C   1                  0.00169     2.17929   
    12. RY*(   3) C   1                  0.00124     1.90093   
    13. RY*(   4) C   1                  0.00006     0.57573   
    14. RY*(   5) C   1                  0.00000     0.71969   
    15. RY*(   6) C   1                  0.00000     2.23131   
    16. RY*(   7) C   1                  0.00000     0.55506   
    17. RY*(   8) C   1                  0.00000     2.16373   
    18. RY*(   9) C   1                  0.00000     2.26695   
    19. RY*(   1) O   2                  0.00153     1.10567   
    20. RY*(   2) O   2                  0.00084     1.49691   
    21. RY*(   3) O   2                  0.00004     1.25762   
    22. RY*(   4) O   2                  0.00003     1.97618   
    23. RY*(   5) O   2                  0.00000     2.43839   
    24. RY*(   6) O   2                  0.00000     2.78544   
    25. RY*(   7) O   2                  0.00000     2.66682   
    26. RY*(   8) O   2                  0.00001     2.72660   
    27. RY*(   9) O   2                  0.00001     2.88567   
    28. RY*(   1) H   3                  0.00131     0.34778   
    29. RY*(   2) H   3                  0.00027     1.73062   
    30. RY*(   3) H   3                  0.00012     2.00764   
    31. RY*(   4) H   3                  0.00004     2.01577   
    32. RY*(   1) H   4                  0.00214     0.37556   
    33. RY*(   2) H   4                  0.00030     1.72690   
    34. RY*(   3) H   4                  0.00016     1.81291   
    35. RY*(   4) H   4                  0.00002     2.16542   
    36. RY*(   1) H   5                  0.00214     0.37556   
    37. RY*(   2) H   5                  0.00030     1.72690   
    38. RY*(   3) H   5                  0.00016     1.81291   
    39. RY*(   4) H   5                  0.00002     2.16542   
    40. RY*(   1) H   6                  0.00165     1.63290   
    41. RY*(   2) H   6                  0.00158     0.75825   
    42. RY*(   3) H   6                  0.00104     1.56407   
    43. RY*(   4) H   6                  0.00003     2.30798   
    44. BD*(   1) C   1 - O   2          0.00065     0.31110   
    45. BD*(   1) C   1 - H   3          0.01371     0.45231   
    46. BD*(   1) C   1 - H   4          0.02391     0.43497   
    47. BD*(   1) C   1 - H   5          0.02391     0.43497   
    48. BD*(   1) O   2 - H   6          0.00716     0.41858   
       -------------------------------
              Total Lewis   17.91198  ( 99.5110%)
        Valence non-Lewis    0.06934  (  0.3852%)
        Rydberg non-Lewis    0.01868  (  0.1038%)
       -------------------------------
            Total unit  1   18.00000  (100.0000%)
           Charge unit  1    0.00000
 Unable to Open any file for archive entry.
 1\1\GINC-COMPUTE-1-7\SP\RB3LYP\def2SVP\C1H4O1\ZAHRT2\08-Jan-2021\0\\# 
 b3lyp/def2svp geom=NewRedundant pop=NBO\\22\\0,1\C,0,-0.3471167621,0.0
 007819506,0.0070203392\O,0,0.9294721174,-0.2302256621,-0.5374984763\H,
 0,-1.0902856077,-0.3304252524,-0.7348167786\H,0,-0.5454974736,1.071302
 8521,0.2185642951\H,0,-0.5346022557,-0.5689387205,0.9399663714\H,0,1.5
 880297713,0.0575046915,0.1067638204\\Version=ES64L-G16RevC.01\State=1-
 A'\HF=-115.6318936\RMSD=4.546e-09\Dipole=-0.0555873,0.2554703,0.581698
 6\Quadrupole=1.1298125,-0.5705712,-0.5592414,0.569404,1.2687838,0.0186
 896\PG=CS [SG(C1H2O1),X(H2)]\\@
 The archive entry for this job was punched.


 THE MORE PROGRESS PHYSICAL SCIENCES MAKE, THE MORE THEY TEND TO ENTER
 THE DOMAIN OF MATHEMATICS, WHICH IS A KIND OF CENTRE TO WHICH THEY ALL
 CONVERGE.  WE MAY EVEN JUDGE THE DEGREE OF PERFECTION TO WHICH A 
 SCIENCE HAS ARRIVED BY THE FACILITY WITH WHICH IT MAY BE SUBMITTED
 TO CALCULATION.

                               -- ADOLPHE QUETELET, 1796-1874
 File lengths (MBytes):  RWF=      6 Int=      0 D2E=      0 Chk=      1 Scr=      1
 Normal termination of Gaussian 16
