# Supplementary material for: Machine-Learning-Guided Discovery of Electrochemical Reactions
Source: J Am Chem Soc. 2022 Dec 2;144(49):22599–610. doi: 10.1021/jacs.2c08997 (PMC9756344; doi:10.1021/jacs.2c08997)
Supplement: Supplementary file 3 — ja2c08997_si_003.zip [file ja2c08997_si_003.zip › Oxidation Site Selectivity/Nlogs_notimes/24.log]

 Entering Gaussian System, Link 0=g16
 Input=24.com
 Output=24.log
 Initial command:
  
 Copyright (c) 1988-2019, Gaussian, Inc.  All Rights Reserved.
  
 This is part of the Gaussian(R) 16 program.  It is based on
 the Gaussian(R) 09 system (copyright 2009, Gaussian, Inc.),
 the Gaussian(R) 03 system (copyright 2003, Gaussian, Inc.),
 the Gaussian(R) 98 system (copyright 1998, Gaussian, Inc.),
 the Gaussian(R) 94 system (copyright 1995, Gaussian, Inc.),
 the Gaussian 92(TM) system (copyright 1992, Gaussian, Inc.),
 the Gaussian 90(TM) system (copyright 1990, Gaussian, Inc.),
 the Gaussian 88(TM) system (copyright 1988, Gaussian, Inc.),
 the Gaussian 86(TM) system (copyright 1986, Carnegie Mellon
 University), and the Gaussian 82(TM) system (copyright 1983,
 Carnegie Mellon University). Gaussian is a federally registered
 trademark of Gaussian, Inc.
  
 This software contains proprietary and confidential information,
 including trade secrets, belonging to Gaussian, Inc.
  
 This software is provided under written license and may be
 used, copied, transmitted, or stored only in accord with that
 written license.
  
 The following legend is applicable only to US Government
 contracts under FAR:
  
                    RESTRICTED RIGHTS LEGEND
  
 Use, reproduction and disclosure by the US Government is
 subject to restrictions as set forth in subparagraphs (a)
 and (c) of the Commercial Computer Software - Restricted
 Rights clause in FAR 52.227-19.
  
 Gaussian, Inc.
 340 Quinnipiac St., Bldg. 40, Wallingford CT 06492
  
  
 ---------------------------------------------------------------
 Warning -- This program may not be used in any manner that
 competes with the business of Gaussian, Inc. or will provide
 assistance to any competitor of Gaussian, Inc.  The licensee
 of this program is prohibited from giving any competitor of
 Gaussian, Inc. access to this program.  By using this program,
 the user acknowledges that Gaussian, Inc. is engaged in the
 business of creating and licensing software in the field of
 computational chemistry and represents and warrants to the
 licensee that it is not a competitor of Gaussian, Inc. and that
 it will not use this program in any manner prohibited above.
 ---------------------------------------------------------------
  

 Cite this work as:
 Gaussian 16, Revision C.01,
 M. J. Frisch, G. W. Trucks, H. B. Schlegel, G. E. Scuseria, 
 M. A. Robb, J. R. Cheeseman, G. Scalmani, V. Barone, 
 G. A. Petersson, H. Nakatsuji, X. Li, M. Caricato, A. V. Marenich, 
 J. Bloino, B. G. Janesko, R. Gomperts, B. Mennucci, H. P. Hratchian, 
 J. V. Ortiz, A. F. Izmaylov, J. L. Sonnenberg, D. Williams-Young, 
 F. Ding, F. Lipparini, F. Egidi, J. Goings, B. Peng, A. Petrone, 
 T. Henderson, D. Ranasinghe, V. G. Zakrzewski, J. Gao, N. Rega, 
 G. Zheng, W. Liang, M. Hada, M. Ehara, K. Toyota, R. Fukuda, 
 J. Hasegawa, M. Ishida, T. Nakajima, Y. Honda, O. Kitao, H. Nakai, 
 T. Vreven, K. Throssell, J. A. Montgomery, Jr., J. E. Peralta, 
 F. Ogliaro, M. J. Bearpark, J. J. Heyd, E. N. Brothers, K. N. Kudin, 
 V. N. Staroverov, T. A. Keith, R. Kobayashi, J. Normand, 
 K. Raghavachari, A. P. Rendell, J. C. Burant, S. S. Iyengar, 
 J. Tomasi, M. Cossi, J. M. Millam, M. Klene, C. Adamo, R. Cammi, 
 J. W. Ochterski, R. L. Martin, K. Morokuma, O. Farkas, 
 J. B. Foresman, and D. J. Fox, Gaussian, Inc., Wallingford CT, 2019.
 
 ******************************************
 Gaussian 16:  ES64L-G16RevC.01  3-Jul-2019
                 8-Jan-2021 
 ******************************************
 %nprocshared=16
 Will use up to   16 processors via shared memory.
 %mem=7GB
 -----------------------------------------
 # b3lyp/def2svp geom=NewRedundant pop=NBO
 -----------------------------------------
 1/29=4000,38=1,172=1/1;
 2/12=2,17=6,18=5,40=1/2;
 3/5=43,7=101,11=2,25=1,30=1,74=-5/1,2,3;
 4//1;
 5/5=2,38=5/2;
 6/7=2,8=2,9=2,10=2,28=1,40=1/1,7;
 99/5=1,9=1/99;
 --
 24
 --
 Symbolic Z-matrix:
 Charge =  0 Multiplicity = 1
 C                     1.681     0.24355  -0.07318 
 C                     0.50844  -0.39221  -0.08919 
 C                    -0.80365   0.18101   0.38065 
 O                    -1.80446  -0.79938   0.2008 
 H                     2.59385  -0.23846  -0.43165 
 H                     1.77794   1.27      0.29791 
 H                     0.43625  -1.41926  -0.46526 
 H                    -1.02908   1.10591  -0.19144 
 H                    -0.71447   0.48447   1.44532 
 H                    -2.64582  -0.43563   0.50062 
 
                          Input orientation:                          
 ---------------------------------------------------------------------
 Center     Atomic      Atomic             Coordinates (Angstroms)
 Number     Number       Type             X           Y           Z
 ---------------------------------------------------------------------
      1          6           0        1.681005    0.243551   -0.073182
      2          6           0        0.508437   -0.392209   -0.089185
      3          6           0       -0.803645    0.181007    0.380654
      4          8           0       -1.804459   -0.799377    0.200795
      5          1           0        2.593845   -0.238457   -0.431652
      6          1           0        1.777937    1.270001    0.297910
      7          1           0        0.436250   -1.419265   -0.465264
      8          1           0       -1.029082    1.105909   -0.191443
      9          1           0       -0.714472    0.484467    1.445323
     10          1           0       -2.645817   -0.435626    0.500625
 ---------------------------------------------------------------------
                    Distance matrix (angstroms):
                    1          2          3          4          5
     1  C    0.000000
     2  C    1.333927   0.000000
     3  C    2.526532   1.506946   0.000000
     4  O    3.648455   2.366297   1.412491   0.000000
     5  H    1.092754   2.118927   3.518342   4.478806   0.000000
     6  H    1.095767   2.127068   2.803091   4.138275   1.863710
     7  H    2.113788   1.096124   2.194034   2.418403   2.459808
     8  H    2.846440   2.149135   1.110657   2.094081   3.871773
     9  H    2.846437   2.149135   1.110657   2.094081   3.871772
    10  H    4.417230   3.209218   1.946336   0.964414   5.325606
                    6          7          8          9         10
     6  H    0.000000
     7  H    3.100759   0.000000
     8  H    2.854076   2.932351   0.000000
     9  H    2.854071   2.932353   1.778812   0.000000
    10  H    4.745509   3.376333   2.338614   2.338614   0.000000
 Stoichiometry    C3H6O
 Framework group  C1[X(C3H6O)]
 Deg. of freedom    24
 Full point group                 C1      NOp   1
 Largest Abelian subgroup         C1      NOp   1
 Largest concise Abelian subgroup C1      NOp   1
                         Standard orientation:                         
 ---------------------------------------------------------------------
 Center     Atomic      Atomic             Coordinates (Angstroms)
 Number     Number       Type             X           Y           Z
 ---------------------------------------------------------------------
      1          6           0       -1.914468    0.049696   -0.000001
      2          6           0       -0.651283   -0.378938    0.000001
      3          6           0        0.571214    0.502191    0.000001
      4          8           0        1.714452   -0.327350   -0.000001
      5          1           0       -2.752612   -0.651464   -0.000001
      6          1           0       -2.163680    1.116748   -0.000003
      7          1           0       -0.426645   -1.451796    0.000003
      8          1           0        0.547809    1.166997    0.889408
      9          1           0        0.547808    1.167000   -0.889403
     10          1           0        2.498931    0.233620   -0.000001
 ---------------------------------------------------------------------
 Rotational constants (GHZ):          34.5585128           4.1762768           3.8157135
 Standard basis: def2SVP (5D, 7F)
 There are    90 symmetry adapted cartesian basis functions of A   symmetry.
 There are    86 symmetry adapted basis functions of A   symmetry.
    86 basis functions,   142 primitive gaussians,    90 cartesian basis functions
    16 alpha electrons       16 beta electrons
       nuclear repulsion energy       116.0041053828 Hartrees.
 NAtoms=   10 NActive=   10 NUniq=   10 SFac= 1.00D+00 NAtFMM=   60 NAOKFM=F Big=F
 Integral buffers will be    131072 words long.
 Raffenetti 2 integral format.
 Two-electron integral symmetry is turned on.
 One-electron integrals computed using PRISM.
   1 Symmetry operations used in ECPInt.
 ECPInt:  NShTT=     903 NPrTT=    3151 LenC2=     903 LenP2D=    2763.
 LDataN:  DoStor=T MaxTD1= 4 Len=   56
 NBasis=    86 RedAO= T EigKep=  2.36D-03  NBF=    86
 NBsUse=    86 1.00D-06 EigRej= -1.00D+00 NBFU=    86
 ExpMin= 1.22D-01 ExpMax= 2.27D+03 ExpMxC= 3.41D+02 IAcc=3 IRadAn=         5 AccDes= 0.00D+00
 Harris functional with IExCor=  402 and IRadAn=       5 diagonalized for initial guess.
 HarFok:  IExCor=  402 AccDes= 0.00D+00 IRadAn=         5 IDoV= 1 UseB2=F ITyADJ=14
 ICtDFT=  3500011 ScaDFX=  1.000000  1.000000  1.000000  1.000000
 FoFCou: FMM=F IPFlag=           0 FMFlag=      100000 FMFlg1=           0
         NFxFlg=           0 DoJE=T BraDBF=F KetDBF=T FulRan=T
         wScrn=  0.000000 ICntrl=       500 IOpCl=  0 I1Cent=   200000004 NGrid=           0
         NMat0=    1 NMatS0=      1 NMatT0=    0 NMatD0=    1 NMtDS0=    0 NMtDT0=    0
 Petite list used in FoFCou.
 Keep R1 ints in memory in canonical form, NReq=21629715.
 Requested convergence on RMS density matrix=1.00D-08 within 128 cycles.
 Requested convergence on MAX density matrix=1.00D-06.
 Requested convergence on             energy=1.00D-06.
 No special actions if energy rises.
 Integral accuracy reduced to 1.0D-05 until final iterations.
 Initial convergence to 1.0D-05 achieved.  Increase integral accuracy.
 SCF Done:  E(RB3LYP) =  -192.969278025     A.U. after   11 cycles
            NFock= 11  Conv=0.93D-08     -V/T= 2.0102

 **********************************************************************

            Population analysis using the SCF Density.

 **********************************************************************

 Orbital symmetries:
       Occupied  (A) (A) (A) (A) (A) (A) (A) (A) (A) (A) (A) (A)
                 (A) (A) (A) (A)
       Virtual   (A) (A) (A) (A) (A) (A) (A) (A) (A) (A) (A) (A)
                 (A) (A) (A) (A) (A) (A) (A) (A) (A) (A) (A) (A)
                 (A) (A) (A) (A) (A) (A) (A) (A) (A) (A) (A) (A)
                 (A) (A) (A) (A) (A) (A) (A) (A) (A) (A) (A) (A)
                 (A) (A) (A) (A) (A) (A) (A) (A) (A) (A) (A) (A)
                 (A) (A) (A) (A) (A) (A) (A) (A) (A) (A)
 The electronic state is 1-A.
 Alpha  occ. eigenvalues --  -19.12886 -10.23744 -10.18831 -10.18143  -1.00862
 Alpha  occ. eigenvalues --   -0.77240  -0.66609  -0.55488  -0.51347  -0.45213
 Alpha  occ. eigenvalues --   -0.45165  -0.41145  -0.36673  -0.33059  -0.28585
 Alpha  occ. eigenvalues --   -0.25084
 Alpha virt. eigenvalues --    0.00623   0.04975   0.08270   0.09882   0.12593
 Alpha virt. eigenvalues --    0.14265   0.15817   0.20963   0.26014   0.32155
 Alpha virt. eigenvalues --    0.41988   0.45137   0.48064   0.48423   0.49114
 Alpha virt. eigenvalues --    0.55885   0.58180   0.60463   0.62092   0.63511
 Alpha virt. eigenvalues --    0.65559   0.66998   0.67226   0.68667   0.69913
 Alpha virt. eigenvalues --    0.81240   0.85363   0.98859   1.00966   1.05562
 Alpha virt. eigenvalues --    1.19725   1.21973   1.26176   1.27096   1.39103
 Alpha virt. eigenvalues --    1.46552   1.53881   1.55552   1.60108   1.67343
 Alpha virt. eigenvalues --    1.69248   1.70574   1.72223   1.77906   1.80720
 Alpha virt. eigenvalues --    1.83288   1.86496   1.92110   1.97482   1.99869
 Alpha virt. eigenvalues --    2.14323   2.16015   2.16933   2.22600   2.29249
 Alpha virt. eigenvalues --    2.39615   2.44800   2.48011   2.49246   2.68792
 Alpha virt. eigenvalues --    2.77328   2.83189   2.83370   2.94894   2.94925
 Alpha virt. eigenvalues --    3.07114   3.18363   3.26844   3.34131   3.76782
          Condensed to atoms (all electrons):
               1          2          3          4          5          6
     1  C    4.725601   0.605164  -0.028598   0.005179   0.372237   0.380224
     2  C    0.605164   4.922471   0.329710  -0.057667  -0.001373  -0.018636
     3  C   -0.028598   0.329710   4.488672   0.341512   0.009387  -0.023129
     4  O    0.005179  -0.057667   0.341512   7.764096  -0.000130   0.000064
     5  H    0.372237  -0.001373   0.009387  -0.000130   0.667439  -0.052834
     6  H    0.380224  -0.018636  -0.023129   0.000064  -0.052834   0.689525
     7  H   -0.024352   0.387344  -0.063829   0.009501  -0.018164   0.009779
     8  H   -0.002937  -0.033210   0.369269  -0.030557  -0.000412   0.003338
     9  H   -0.002937  -0.033210   0.369269  -0.030557  -0.000412   0.003338
    10  H   -0.000938   0.008836  -0.016783   0.309421   0.000019   0.000006
               7          8          9         10
     1  C   -0.024352  -0.002937  -0.002937  -0.000938
     2  C    0.387344  -0.033210  -0.033210   0.008836
     3  C   -0.063829   0.369269   0.369269  -0.016783
     4  O    0.009501  -0.030557  -0.030557   0.309421
     5  H   -0.018164  -0.000412  -0.000412   0.000019
     6  H    0.009779   0.003338   0.003338   0.000006
     7  H    0.666189   0.006255   0.006255  -0.000446
     8  H    0.006255   0.737649  -0.048254  -0.005479
     9  H    0.006255  -0.048254   0.737649  -0.005479
    10  H   -0.000446  -0.005479  -0.005479   0.549144
 Mulliken charges:
               1
     1  C   -0.028644
     2  C   -0.109427
     3  C    0.224520
     4  O   -0.310860
     5  H    0.024243
     6  H    0.008325
     7  H    0.021469
     8  H    0.004339
     9  H    0.004339
    10  H    0.161698
 Sum of Mulliken charges =  -0.00000
 Mulliken charges with hydrogens summed into heavy atoms:
               1
     1  C    0.003923
     2  C   -0.087959
     3  C    0.233197
     4  O   -0.149162
 Electronic spatial extent (au):  <R**2>=            341.8978
 Charge=             -0.0000 electrons
 Dipole moment (field-independent basis, Debye):
    X=              0.5200    Y=              1.5434    Z=              0.0000  Tot=              1.6286
 Quadrupole moment (field-independent basis, Debye-Ang):
   XX=            -21.4394   YY=            -24.2554   ZZ=            -26.6452
   XY=              3.0589   XZ=              0.0000   YZ=             -0.0000
 Traceless Quadrupole moment (field-independent basis, Debye-Ang):
   XX=              2.6739   YY=             -0.1421   ZZ=             -2.5318
   XY=              3.0589   XZ=              0.0000   YZ=             -0.0000
 Octapole moment (field-independent basis, Debye-Ang**2):
  XXX=             20.5921  YYY=             -1.3943  ZZZ=             -0.0000  XYY=              1.2541
  XXY=              5.2629  XXZ=             -0.0000  XZZ=              5.1846  YZZ=              0.5375
  YYZ=             -0.0000  XYZ=              0.0000
 Hexadecapole moment (field-independent basis, Debye-Ang**3):
 XXXX=           -277.4584 YYYY=            -67.5843 ZZZZ=            -33.6207 XXXY=             14.0101
 XXXZ=             -0.0000 YYYX=             -1.2678 YYYZ=             -0.0000 ZZZX=             -0.0000
 ZZZY=              0.0000 XXYY=            -65.4528 XXZZ=            -66.2914 YYZZ=            -17.2043
 XXYZ=             -0.0000 YYXZ=             -0.0000 ZZXY=             -0.2499
 N-N= 1.160041053828D+02 E-N=-6.816253344836D+02  KE= 1.910138493159D+02
 ******************************Gaussian NBO Version 3.1******************************
             N A T U R A L   A T O M I C   O R B I T A L   A N D
          N A T U R A L   B O N D   O R B I T A L   A N A L Y S I S
 ******************************Gaussian NBO Version 3.1******************************
       /RESON  / : Allow strongly delocalized NBO set

 Analyzing the SCF density

 Job title: 24                                                              

 Storage needed:     22586 in NPA,     29956 in NBO ( 939523496 available)
 GSVD:  LWork=        4204 too small for GESVD, short by        1838 words or        1838 for optimal perf.


 NATURAL POPULATIONS:  Natural atomic orbital occupancies 
                                                          
   NAO  Atom  No  lang   Type(AO)    Occupancy      Energy
 ----------------------------------------------------------
     1    C    1  S      Cor( 1S)     1.99897     -10.05768
     2    C    1  S      Val( 2S)     1.04302      -0.18286
     3    C    1  S      Ryd( 3S)     0.00065       0.54744
     4    C    1  px     Val( 2p)     1.14368      -0.03753
     5    C    1  px     Ryd( 3p)     0.00252       0.55440
     6    C    1  py     Val( 2p)     1.18270      -0.03574
     7    C    1  py     Ryd( 3p)     0.00396       0.82506
     8    C    1  pz     Val( 2p)     1.03113      -0.10867
     9    C    1  pz     Ryd( 3p)     0.00117       0.52311
    10    C    1  dxy    Ryd( 3d)     0.00062       2.53688
    11    C    1  dxz    Ryd( 3d)     0.00065       1.97380
    12    C    1  dyz    Ryd( 3d)     0.00008       1.91377
    13    C    1  dx2y2  Ryd( 3d)     0.00064       2.49144
    14    C    1  dz2    Ryd( 3d)     0.00036       2.23164

    15    C    2  S      Cor( 1S)     1.99895     -10.06203
    16    C    2  S      Val( 2S)     0.98108      -0.16678
    17    C    2  S      Ryd( 3S)     0.00237       0.52088
    18    C    2  px     Val( 2p)     1.08381      -0.04636
    19    C    2  px     Ryd( 3p)     0.00575       0.65308
    20    C    2  py     Val( 2p)     1.16440      -0.04758
    21    C    2  py     Ryd( 3p)     0.00331       0.87407
    22    C    2  pz     Val( 2p)     0.97853      -0.09966
    23    C    2  pz     Ryd( 3p)     0.00247       0.55631
    24    C    2  dxy    Ryd( 3d)     0.00079       2.41319
    25    C    2  dxz    Ryd( 3d)     0.00084       1.97916
    26    C    2  dyz    Ryd( 3d)     0.00031       1.91009
    27    C    2  dx2y2  Ryd( 3d)     0.00063       2.51663
    28    C    2  dz2    Ryd( 3d)     0.00040       2.20004

    29    C    3  S      Cor( 1S)     1.99910     -10.13190
    30    C    3  S      Val( 2S)     1.00247      -0.21616
    31    C    3  S      Ryd( 3S)     0.00286       0.73701
    32    C    3  px     Val( 2p)     0.83049      -0.06979
    33    C    3  px     Ryd( 3p)     0.00265       0.53966
    34    C    3  py     Val( 2p)     1.02152      -0.06847
    35    C    3  py     Ryd( 3p)     0.00309       0.52401
    36    C    3  pz     Val( 2p)     1.19553      -0.07910
    37    C    3  pz     Ryd( 3p)     0.00098       0.65318
    38    C    3  dxy    Ryd( 3d)     0.00197       2.27260
    39    C    3  dxz    Ryd( 3d)     0.00133       1.97433
    40    C    3  dyz    Ryd( 3d)     0.00132       2.42563
    41    C    3  dx2y2  Ryd( 3d)     0.00141       2.13487
    42    C    3  dz2    Ryd( 3d)     0.00086       2.24575

    43    O    4  S      Cor( 1S)     1.99975     -18.94865
    44    O    4  S      Val( 2S)     1.67549      -0.84889
    45    O    4  S      Ryd( 3S)     0.00135       1.38834
    46    O    4  px     Val( 2p)     1.40125      -0.26740
    47    O    4  px     Ryd( 3p)     0.00239       1.20705
    48    O    4  py     Val( 2p)     1.69550      -0.29472
    49    O    4  py     Ryd( 3p)     0.00076       1.12725
    50    O    4  pz     Val( 2p)     1.95772      -0.28976
    51    O    4  pz     Ryd( 3p)     0.00192       1.03751
    52    O    4  dxy    Ryd( 3d)     0.00151       3.36065
    53    O    4  dxz    Ryd( 3d)     0.00007       2.79566
    54    O    4  dyz    Ryd( 3d)     0.00110       2.75003
    55    O    4  dx2y2  Ryd( 3d)     0.00085       2.90810
    56    O    4  dz2    Ryd( 3d)     0.00068       3.02464

    57    H    5  S      Val( 1S)     0.79072       0.07556
    58    H    5  S      Ryd( 2S)     0.00131       0.33159
    59    H    5  px     Ryd( 2p)     0.00052       2.15024
    60    H    5  py     Ryd( 2p)     0.00039       2.04489
    61    H    5  pz     Ryd( 2p)     0.00020       1.62443

    62    H    6  S      Val( 1S)     0.80525       0.06392
    63    H    6  S      Ryd( 2S)     0.00191       0.33672
    64    H    6  px     Ryd( 2p)     0.00017       1.83463
    65    H    6  py     Ryd( 2p)     0.00074       2.34540
    66    H    6  pz     Ryd( 2p)     0.00019       1.62032

    67    H    7  S      Val( 1S)     0.77585       0.08675
    68    H    7  S      Ryd( 2S)     0.00273       0.34610
    69    H    7  px     Ryd( 2p)     0.00014       1.95975
    70    H    7  py     Ryd( 2p)     0.00076       2.35824
    71    H    7  pz     Ryd( 2p)     0.00017       1.65799

    72    H    8  S      Val( 1S)     0.81300       0.04950
    73    H    8  S      Ryd( 2S)     0.00258       0.34240
    74    H    8  px     Ryd( 2p)     0.00018       1.74006
    75    H    8  py     Ryd( 2p)     0.00036       2.00820
    76    H    8  pz     Ryd( 2p)     0.00063       2.13759

    77    H    9  S      Val( 1S)     0.81300       0.04950
    78    H    9  S      Ryd( 2S)     0.00258       0.34240
    79    H    9  px     Ryd( 2p)     0.00018       1.74006
    80    H    9  py     Ryd( 2p)     0.00036       2.00821
    81    H    9  pz     Ryd( 2p)     0.00063       2.13759

    82    H   10  S      Val( 1S)     0.53954       0.10180
    83    H   10  S      Ryd( 2S)     0.00136       0.40475
    84    H   10  px     Ryd( 2p)     0.00189       2.24580
    85    H   10  py     Ryd( 2p)     0.00134       1.98322
    86    H   10  pz     Ryd( 2p)     0.00163       1.63132

 WARNING:  1 low occupancy (<1.9990e) core orbital  found on  C    1
           1 low occupancy (<1.9990e) core orbital  found on  C    2


 Summary of Natural Population Analysis:                  
                                                          
                                       Natural Population 
                Natural  -----------------------------------------------
    Atom  No    Charge         Core      Valence    Rydberg      Total
 -----------------------------------------------------------------------
      C    1   -0.41015      1.99897     4.40053    0.01065     6.41015
      C    2   -0.22364      1.99895     4.20782    0.01687     6.22364
      C    3   -0.06557      1.99910     4.05001    0.01645     6.06557
      O    4   -0.74034      1.99975     6.72995    0.01063     8.74034
      H    5    0.20686      0.00000     0.79072    0.00242     0.79314
      H    6    0.19174      0.00000     0.80525    0.00301     0.80826
      H    7    0.22033      0.00000     0.77585    0.00382     0.77967
      H    8    0.18326      0.00000     0.81300    0.00374     0.81674
      H    9    0.18326      0.00000     0.81300    0.00374     0.81674
      H   10    0.45424      0.00000     0.53954    0.00622     0.54576
 =======================================================================
   * Total *    0.00000      7.99677    23.92568    0.07755    32.00000

                                 Natural Population      
 --------------------------------------------------------
   Core                       7.99677 ( 99.9597% of   8)
   Valence                   23.92568 ( 99.6903% of  24)
   Natural Minimal Basis     31.92245 ( 99.7577% of  32)
   Natural Rydberg Basis      0.07755 (  0.2423% of  32)
 --------------------------------------------------------

    Atom  No          Natural Electron Configuration
 ----------------------------------------------------------------------------
      C    1      [core]2S( 1.04)2p( 3.36)3p( 0.01)
      C    2      [core]2S( 0.98)2p( 3.23)3p( 0.01)
      C    3      [core]2S( 1.00)2p( 3.05)3p( 0.01)3d( 0.01)
      O    4      [core]2S( 1.68)2p( 5.05)3p( 0.01)
      H    5            1S( 0.79)
      H    6            1S( 0.81)
      H    7            1S( 0.78)
      H    8            1S( 0.81)
      H    9            1S( 0.81)
      H   10            1S( 0.54)


 NATURAL BOND ORBITAL ANALYSIS:

                       Occupancies       Lewis Structure    Low   High
           Occ.    -------------------  -----------------   occ   occ
  Cycle   Thresh.   Lewis   Non-Lewis     CR  BD  3C  LP    (L)   (NL)   Dev
 =============================================================================
   1(1)    1.90    31.77858   0.22142      4  10   0   2     0      0    0.03
 -----------------------------------------------------------------------------

 Structure accepted: No low occupancy Lewis orbitals

 WARNING:  1 low occupancy (<1.9990e) core orbital  found on  C    1
           1 low occupancy (<1.9990e) core orbital  found on  C    2

 --------------------------------------------------------
   Core                      7.99678 ( 99.960% of   8)
   Valence Lewis            23.78180 ( 99.091% of  24)
  ==================       ============================
   Total Lewis              31.77858 ( 99.308% of  32)
  -----------------------------------------------------
   Valence non-Lewis         0.17370 (  0.543% of  32)
   Rydberg non-Lewis         0.04771 (  0.149% of  32)
  ==================       ============================
   Total non-Lewis           0.22142 (  0.692% of  32)
 --------------------------------------------------------


       (Occupancy)   Bond orbital/ Coefficients/ Hybrids
 ---------------------------------------------------------------------------------
     1. (1.98918) BD ( 1) C   1 - C   2  
                ( 49.16%)   0.7012* C   1 s( 40.56%)p 1.46( 59.39%)d 0.00(  0.05%)
                                            0.0003  0.6367  0.0159  0.7309  0.0223
                                           -0.2428 -0.0163 -0.0000  0.0000 -0.0104
                                            0.0000 -0.0000  0.0159 -0.0118
                ( 50.84%)   0.7130* C   2 s( 39.83%)p 1.51( 60.13%)d 0.00(  0.04%)
                                            0.0001  0.6306  0.0252 -0.7313 -0.0352
                                            0.2554 -0.0076 -0.0000  0.0000 -0.0120
                                            0.0000 -0.0000  0.0127 -0.0110
     2. (1.98531) BD ( 2) C   1 - C   2  
                ( 51.35%)   0.7166* C   1 s(  0.00%)p 1.00( 99.93%)d 0.00(  0.07%)
                                            0.0000  0.0000  0.0000  0.0000  0.0000
                                            0.0000 -0.0000  0.9992 -0.0314  0.0000
                                            0.0253 -0.0083  0.0000  0.0000
                ( 48.65%)   0.6975* C   2 s(  0.00%)p 1.00( 99.93%)d 0.00(  0.07%)
                                           -0.0000  0.0000  0.0000 -0.0000 -0.0000
                                            0.0000 -0.0000  0.9991 -0.0328 -0.0000
                                           -0.0250  0.0103  0.0000 -0.0000
     3. (1.98327) BD ( 1) C   1 - H   5  
                ( 60.34%)   0.7768* C   1 s( 29.96%)p 2.34( 70.00%)d 0.00(  0.03%)
                                            0.0002 -0.5474  0.0039  0.6508  0.0104
                                            0.5257 -0.0102 -0.0000  0.0000 -0.0156
                                            0.0000  0.0000 -0.0013  0.0094
                ( 39.66%)   0.6298* H   5 s( 99.92%)p 0.00(  0.08%)
                                           -0.9996  0.0013 -0.0225 -0.0186  0.0000
     4. (1.98487) BD ( 1) C   1 - H   6  
                ( 59.74%)   0.7729* C   1 s( 29.48%)p 2.39( 70.49%)d 0.00(  0.04%)
                                            0.0002 -0.5428  0.0106  0.2012  0.0232
                                           -0.8148 -0.0008  0.0000  0.0000  0.0054
                                           -0.0000  0.0000  0.0152  0.0100
                ( 40.26%)   0.6345* H   6 s( 99.92%)p 0.00(  0.08%)
                                           -0.9996  0.0029 -0.0077  0.0281 -0.0000
     5. (1.98117) BD ( 1) C   2 - C   3  
                ( 49.92%)   0.7066* C   2 s( 32.33%)p 2.09( 67.62%)d 0.00(  0.05%)
                                            0.0002  0.5686  0.0044  0.6607  0.0156
                                            0.4893 -0.0103  0.0000  0.0000  0.0166
                                            0.0000 -0.0000  0.0048 -0.0127
                ( 50.08%)   0.7076* C   3 s( 30.17%)p 2.31( 69.78%)d 0.00(  0.05%)
                                            0.0002  0.5492  0.0083 -0.6704  0.0090
                                           -0.4983 -0.0034 -0.0000  0.0000  0.0202
                                            0.0000  0.0000  0.0043 -0.0101
     6. (1.97387) BD ( 1) C   2 - H   7  
                ( 61.25%)   0.7826* C   2 s( 27.90%)p 2.58( 72.07%)d 0.00(  0.03%)
                                            0.0003 -0.5276  0.0253 -0.1633  0.0043
                                            0.8331 -0.0052 -0.0000  0.0000  0.0065
                                           -0.0000  0.0000  0.0130  0.0095
                ( 38.75%)   0.6225* H   7 s( 99.91%)p 0.00(  0.09%)
                                           -0.9995  0.0043  0.0059 -0.0294  0.0000
     7. (1.99484) BD ( 1) C   3 - O   4  
                ( 32.72%)   0.5720* C   3 s( 21.56%)p 3.63( 78.16%)d 0.01(  0.28%)
                                           -0.0001 -0.4623 -0.0432 -0.7388 -0.0322
                                            0.4840  0.0217  0.0000  0.0000  0.0422
                                            0.0000 -0.0000 -0.0175  0.0266
                ( 67.28%)   0.8203* O   4 s( 31.86%)p 2.14( 68.07%)d 0.00(  0.07%)
                                            0.0001 -0.5644 -0.0055  0.6478  0.0035
                                           -0.5109  0.0025 -0.0000 -0.0000  0.0205
                                            0.0000 -0.0000  0.0054  0.0158
     8. (1.98001) BD ( 1) C   3 - H   8  
                ( 59.82%)   0.7735* C   3 s( 24.21%)p 3.13( 75.74%)d 0.00(  0.05%)
                                           -0.0001  0.4918 -0.0149  0.0257  0.0050
                                            0.5070 -0.0006  0.7068 -0.0115  0.0015
                                           -0.0025  0.0173 -0.0074  0.0112
                ( 40.18%)   0.6338* H   8 s( 99.92%)p 0.00(  0.08%)
                                            0.9996 -0.0062  0.0010 -0.0166 -0.0239
     9. (1.98001) BD ( 1) C   3 - H   9  
                ( 59.82%)   0.7735* C   3 s( 24.21%)p 3.13( 75.74%)d 0.00(  0.05%)
                                           -0.0001  0.4918 -0.0149  0.0257  0.0050
                                            0.5070 -0.0006 -0.7068  0.0115  0.0015
                                            0.0025 -0.0173 -0.0074  0.0112
                ( 40.18%)   0.6338* H   9 s( 99.92%)p 0.00(  0.08%)
                                            0.9996 -0.0062  0.0010 -0.0166  0.0239
    10. (1.98910) BD ( 1) O   4 - H  10  
                ( 72.96%)   0.8541* O   4 s( 19.89%)p 4.02( 80.03%)d 0.00(  0.08%)
                                            0.0002  0.4455  0.0215  0.7594  0.0373
                                            0.4714  0.0011 -0.0000 -0.0000  0.0250
                                            0.0000  0.0000 -0.0052 -0.0138
                ( 27.04%)   0.5200* H  10 s( 99.61%)p 0.00(  0.39%)
                                            0.9980 -0.0027 -0.0545 -0.0304  0.0000
    11. (1.99897) CR ( 1) C   1           s(100.00%)p 0.00(  0.00%)
                                            1.0000  0.0001 -0.0000 -0.0004 -0.0000
                                            0.0001  0.0000 -0.0000 -0.0000  0.0000
                                           -0.0000 -0.0000 -0.0000 -0.0000
    12. (1.99896) CR ( 1) C   2           s(100.00%)p 0.00(  0.00%)
                                            1.0000  0.0000 -0.0000 -0.0000 -0.0000
                                           -0.0004  0.0000  0.0000 -0.0000 -0.0000
                                           -0.0000 -0.0000 -0.0000 -0.0000
    13. (1.99910) CR ( 1) C   3           s(100.00%)p 0.00(  0.00%)
                                            1.0000 -0.0001 -0.0000  0.0001 -0.0000
                                            0.0002  0.0000 -0.0000  0.0000 -0.0000
                                            0.0000 -0.0000 -0.0000  0.0000
    14. (1.99975) CR ( 1) O   4           s(100.00%)p 0.00(  0.00%)
                                            1.0000 -0.0000 -0.0000 -0.0002 -0.0000
                                           -0.0000 -0.0000  0.0000  0.0000 -0.0000
                                           -0.0000  0.0000  0.0000  0.0000
    15. (1.98088) LP ( 1) O   4           s( 48.27%)p 1.07( 51.70%)d 0.00(  0.04%)
                                            0.0000  0.6946 -0.0129  0.0386  0.0024
                                           -0.7179  0.0083 -0.0000  0.0000  0.0014
                                           -0.0000 -0.0000  0.0180  0.0054
    16. (1.95930) LP ( 2) O   4           s(  0.00%)p 1.00( 99.95%)d 0.00(  0.05%)
                                            0.0000  0.0000  0.0000  0.0000 -0.0000
                                           -0.0000  0.0000  0.9996 -0.0165  0.0000
                                            0.0001  0.0232  0.0000  0.0000
    17. (0.00459) RY*( 1) C   1           s(  1.54%)p60.50( 92.95%)d 3.59(  5.51%)
                                            0.0000  0.0050  0.1239  0.0038  0.4151
                                            0.0142  0.8701  0.0000 -0.0000  0.1810
                                           -0.0000  0.0000  0.1493 -0.0050
    18. (0.00083) RY*( 2) C   1           s( 14.63%)p 5.77( 84.49%)d 0.06(  0.88%)
                                            0.0000  0.0010  0.3825 -0.0366  0.7959
                                            0.0204 -0.4579 -0.0000  0.0000  0.0678
                                            0.0000  0.0000  0.0559  0.0331
    19. (0.00011) RY*( 3) C   1           s( 51.70%)p 0.11(  5.66%)d 0.82( 42.64%)
                                            0.0000 -0.0059  0.7190 -0.0101 -0.1888
                                           -0.0056  0.1442  0.0000  0.0000 -0.5651
                                            0.0000  0.0000 -0.2336 -0.2292
    20. (0.00009) RY*( 4) C   1           s(  0.00%)p 1.00( 93.68%)d 0.07(  6.32%)
    21. (0.00001) RY*( 5) C   1           s( 27.82%)p 0.48( 13.22%)d 2.12( 58.97%)
    22. (0.00000) RY*( 6) C   1           s(  0.00%)p 1.00(  4.28%)d22.35( 95.72%)
    23. (0.00000) RY*( 7) C   1           s(  0.00%)p 1.00(  2.10%)d46.52( 97.90%)
    24. (0.00001) RY*( 8) C   1           s(  1.94%)p 1.58(  3.06%)d49.06( 95.00%)
    25. (0.00001) RY*( 9) C   1           s(  2.38%)p 0.31(  0.74%)d40.70( 96.88%)
    26. (0.00514) RY*( 1) C   2           s(  0.04%)p99.99( 97.13%)d72.52(  2.83%)
                                            0.0000  0.0075  0.0183 -0.0283  0.8311
                                           -0.0113 -0.5288 -0.0000  0.0000  0.0192
                                           -0.0000  0.0000  0.1638 -0.0338
    27. (0.00318) RY*( 2) C   2           s( 10.55%)p 7.65( 80.72%)d 0.83(  8.73%)
                                           -0.0000 -0.0155  0.3244  0.0214 -0.5142
                                           -0.0222 -0.7361  0.0000  0.0000  0.2383
                                            0.0000  0.0000  0.1742  0.0146
    28. (0.00222) RY*( 3) C   2           s(  0.00%)p 1.00( 78.71%)d 0.27( 21.29%)
                                            0.0000  0.0000 -0.0000 -0.0000  0.0000
                                            0.0000  0.0000  0.0362  0.8865 -0.0000
                                            0.3876  0.2503 -0.0000  0.0000
    29. (0.00078) RY*( 4) C   2           s( 85.22%)p 0.10(  8.19%)d 0.08(  6.59%)
                                            0.0000 -0.0004  0.9231  0.0187  0.1345
                                           -0.0233  0.2508  0.0000  0.0000 -0.2446
                                            0.0000  0.0000  0.0635  0.0452
    30. (0.00011) RY*( 5) C   2           s(  2.71%)p 3.26(  8.84%)d32.61( 88.44%)
                                            0.0000  0.0022  0.1647 -0.0197  0.1421
                                           -0.0115  0.2603  0.0000  0.0000  0.9276
                                           -0.0000 -0.0000 -0.0427 -0.1486
    31. (0.00004) RY*( 6) C   2           s(  0.00%)p 1.00(  4.17%)d22.96( 95.83%)
    32. (0.00003) RY*( 7) C   2           s(  1.34%)p 3.74(  4.99%)d70.16( 93.68%)
    33. (0.00002) RY*( 8) C   2           s(  0.09%)p 3.38(  0.31%)d99.99( 99.60%)
    34. (0.00000) RY*( 9) C   2           s(  0.00%)p 1.00( 17.19%)d 4.82( 82.81%)
    35. (0.00357) RY*( 1) C   3           s(  1.13%)p80.79( 91.56%)d 6.45(  7.31%)
                                           -0.0000  0.0217  0.1042  0.0126 -0.6053
                                           -0.0070  0.7409 -0.0000 -0.0000 -0.0675
                                            0.0000  0.0000  0.2593 -0.0363
    36. (0.00301) RY*( 2) C   3           s( 36.11%)p 0.88( 31.84%)d 0.89( 32.06%)
                                            0.0000 -0.0051  0.6009 -0.0119 -0.2912
                                            0.0333 -0.4820  0.0000 -0.0000  0.2355
                                           -0.0000 -0.0000  0.5130 -0.0447
    37. (0.00176) RY*( 3) C   3           s(  0.00%)p 1.00(  5.52%)d17.13( 94.48%)
                                           -0.0000 -0.0000 -0.0000 -0.0000  0.0000
                                           -0.0000 -0.0000  0.0101 -0.2347 -0.0000
                                            0.8640 -0.4454 -0.0000 -0.0000
    38. (0.00108) RY*( 4) C   3           s(  0.00%)p 1.00( 57.45%)d 0.74( 42.55%)
                                            0.0000 -0.0000 -0.0000 -0.0000 -0.0000
                                           -0.0000 -0.0000 -0.0275 -0.7575  0.0000
                                            0.1247  0.6403 -0.0000  0.0000
    39. (0.00044) RY*( 5) C   3           s( 32.95%)p 0.02(  0.61%)d 2.02( 66.45%)
                                            0.0000 -0.0120  0.5739 -0.0475  0.0539
                                            0.0298 -0.0000  0.0000 -0.0000 -0.7505
                                           -0.0000  0.0000 -0.3074 -0.0820
    40. (0.00023) RY*( 6) C   3           s(  1.41%)p42.65( 60.13%)d27.28( 38.46%)
                                            0.0000 -0.0175  0.1174 -0.0224  0.7002
                                            0.0257  0.3314 -0.0000 -0.0000 -0.0988
                                           -0.0000  0.0000  0.6084 -0.0688
    41. (0.00008) RY*( 7) C   3           s( 24.86%)p 0.61( 15.16%)d 2.41( 59.98%)
    42. (0.00000) RY*( 8) C   3           s(  0.00%)p 1.00( 37.09%)d 1.70( 62.91%)
    43. (0.00001) RY*( 9) C   3           s(  3.40%)p 0.36(  1.23%)d28.02( 95.37%)
    44. (0.00150) RY*( 1) O   4           s(  0.00%)p 1.00( 92.57%)d 0.08(  7.43%)
                                           -0.0000 -0.0000 -0.0000  0.0000  0.0000
                                           -0.0000 -0.0000  0.0118  0.9621  0.0000
                                           -0.2081  0.1760 -0.0000  0.0000
    45. (0.00132) RY*( 2) O   4           s( 23.22%)p 2.78( 64.54%)d 0.53( 12.24%)
                                           -0.0000  0.0056  0.4818  0.0043 -0.4354
                                           -0.0046 -0.6751  0.0000  0.0000  0.1534
                                           -0.0000 -0.0000  0.3086 -0.0600
    46. (0.00007) RY*( 3) O   4           s( 16.30%)p 4.35( 70.92%)d 0.78( 12.78%)
    47. (0.00004) RY*( 4) O   4           s( 60.35%)p 0.47( 28.39%)d 0.19( 11.26%)
    48. (0.00001) RY*( 5) O   4           s(  0.01%)p 1.00( 18.13%)d 4.52( 81.87%)
    49. (0.00000) RY*( 6) O   4           s(  0.00%)p 1.00(  4.47%)d21.38( 95.53%)
    50. (0.00000) RY*( 7) O   4           s(  0.00%)p 1.00(  3.01%)d32.20( 96.99%)
    51. (0.00000) RY*( 8) O   4           s(  0.01%)p99.99( 16.67%)d99.99( 83.32%)
    52. (0.00000) RY*( 9) O   4           s(  0.09%)p16.45(  1.56%)d99.99( 98.35%)
    53. (0.00134) RY*( 1) H   5           s( 97.68%)p 0.02(  2.32%)
                                            0.0057  0.9883 -0.1355 -0.0692  0.0000
    54. (0.00020) RY*( 2) H   5           s(  0.00%)p 1.00(100.00%)
                                           -0.0000 -0.0000 -0.0000  0.0000  1.0000
    55. (0.00012) RY*( 3) H   5           s(  0.02%)p99.99( 99.98%)
                                            0.0041  0.0118  0.5217 -0.8531  0.0000
    56. (0.00006) RY*( 4) H   5           s(  2.39%)p40.92( 97.61%)
    57. (0.00194) RY*( 1) H   6           s( 98.89%)p 0.01(  1.11%)
                                            0.0059  0.9944 -0.0258  0.1021  0.0000
    58. (0.00019) RY*( 2) H   6           s(  0.00%)p 1.00(100.00%)
                                           -0.0000 -0.0000 -0.0000  0.0000  1.0000
    59. (0.00012) RY*( 3) H   6           s(  0.00%)p 1.00(100.00%)
                                           -0.0010  0.0058 -0.9545 -0.2980 -0.0000
    60. (0.00007) RY*( 4) H   6           s(  1.19%)p83.04( 98.81%)
    61. (0.00277) RY*( 1) H   7           s( 99.30%)p 0.01(  0.70%)
                                            0.0068  0.9965  0.0132 -0.0824  0.0000
    62. (0.00017) RY*( 2) H   7           s(  0.00%)p 1.00(100.00%)
                                           -0.0000 -0.0000 -0.0000  0.0000  1.0000
    63. (0.00012) RY*( 3) H   7           s(  0.13%)p99.99( 99.87%)
                                           -0.0130  0.0336 -0.9673  0.2510 -0.0000
    64. (0.00005) RY*( 4) H   7           s(  0.66%)p99.99( 99.34%)
    65. (0.00264) RY*( 1) H   8           s( 99.04%)p 0.01(  0.96%)
                                            0.0075  0.9952  0.0189  0.0957 -0.0076
    66. (0.00026) RY*( 2) H   8           s(  0.56%)p99.99( 99.44%)
                                            0.0029  0.0748 -0.5917 -0.6205  0.5091
    67. (0.00015) RY*( 3) H   8           s(  0.02%)p99.99( 99.98%)
                                            0.0120  0.0073  0.7400 -0.1712  0.6503
    68. (0.00002) RY*( 4) H   8           s(  0.46%)p99.99( 99.54%)
    69. (0.00264) RY*( 1) H   9           s( 99.04%)p 0.01(  0.96%)
                                            0.0075  0.9952  0.0189  0.0957  0.0076
    70. (0.00026) RY*( 2) H   9           s(  0.56%)p99.99( 99.44%)
                                            0.0029  0.0748 -0.5917 -0.6205 -0.5091
    71. (0.00015) RY*( 3) H   9           s(  0.02%)p99.99( 99.98%)
                                            0.0120  0.0073  0.7400 -0.1712 -0.6503
    72. (0.00002) RY*( 4) H   9           s(  0.46%)p99.99( 99.54%)
    73. (0.00163) RY*( 1) H  10           s(  0.00%)p 1.00(100.00%)
                                           -0.0000 -0.0000  0.0000 -0.0000  1.0000
    74. (0.00157) RY*( 2) H  10           s( 73.23%)p 0.37( 26.77%)
                                            0.0114  0.8557  0.3692 -0.3625  0.0000
    75. (0.00092) RY*( 3) H  10           s( 23.51%)p 3.25( 76.49%)
                                            0.0080  0.4848 -0.3281  0.8107  0.0000
    76. (0.00002) RY*( 4) H  10           s(  3.64%)p26.45( 96.36%)
    77. (0.00873) BD*( 1) C   1 - C   2  
                ( 50.84%)   0.7130* C   1 s( 40.56%)p 1.46( 59.39%)d 0.00(  0.05%)
                                            0.0003  0.6367  0.0159  0.7309  0.0223
                                           -0.2428 -0.0163 -0.0000  0.0000 -0.0104
                                            0.0000 -0.0000  0.0159 -0.0118
                ( 49.16%)  -0.7012* C   2 s( 39.83%)p 1.51( 60.13%)d 0.00(  0.04%)
                                            0.0001  0.6306  0.0252 -0.7313 -0.0352
                                            0.2554 -0.0076 -0.0000  0.0000 -0.0120
                                            0.0000 -0.0000  0.0127 -0.0110
    78. (0.02751) BD*( 2) C   1 - C   2  
                ( 48.65%)   0.6975* C   1 s(  0.00%)p 1.00( 99.93%)d 0.00(  0.07%)
                                           -0.0000 -0.0000 -0.0000 -0.0000 -0.0000
                                           -0.0000  0.0000 -0.9992  0.0314 -0.0000
                                           -0.0253  0.0083 -0.0000 -0.0000
                ( 51.35%)  -0.7166* C   2 s(  0.00%)p 1.00( 99.93%)d 0.00(  0.07%)
                                            0.0000 -0.0000 -0.0000  0.0000  0.0000
                                           -0.0000  0.0000 -0.9991  0.0328  0.0000
                                            0.0250 -0.0103 -0.0000  0.0000
    79. (0.00789) BD*( 1) C   1 - H   5  
                ( 39.66%)   0.6298* C   1 s( 29.96%)p 2.34( 70.00%)d 0.00(  0.03%)
                                           -0.0002  0.5474 -0.0039 -0.6508 -0.0104
                                           -0.5257  0.0102  0.0000 -0.0000  0.0156
                                           -0.0000 -0.0000  0.0013 -0.0094
                ( 60.34%)  -0.7768* H   5 s( 99.92%)p 0.00(  0.08%)
                                            0.9996 -0.0013  0.0225  0.0186 -0.0000
    80. (0.01154) BD*( 1) C   1 - H   6  
                ( 40.26%)   0.6345* C   1 s( 29.48%)p 2.39( 70.49%)d 0.00(  0.04%)
                                           -0.0002  0.5428 -0.0106 -0.2012 -0.0232
                                            0.8148  0.0008 -0.0000 -0.0000 -0.0054
                                            0.0000 -0.0000 -0.0152 -0.0100
                ( 59.74%)  -0.7729* H   6 s( 99.92%)p 0.00(  0.08%)
                                            0.9996 -0.0029  0.0077 -0.0281  0.0000
    81. (0.02467) BD*( 1) C   2 - C   3  
                ( 50.08%)   0.7076* C   2 s( 32.33%)p 2.09( 67.62%)d 0.00(  0.05%)
                                            0.0002  0.5686  0.0044  0.6607  0.0156
                                            0.4893 -0.0103  0.0000  0.0000  0.0166
                                            0.0000 -0.0000  0.0048 -0.0127
                ( 49.92%)  -0.7066* C   3 s( 30.17%)p 2.31( 69.78%)d 0.00(  0.05%)
                                            0.0002  0.5492  0.0083 -0.6704  0.0090
                                           -0.4983 -0.0034 -0.0000  0.0000  0.0202
                                            0.0000  0.0000  0.0043 -0.0101
    82. (0.01899) BD*( 1) C   2 - H   7  
                ( 38.75%)   0.6225* C   2 s( 27.90%)p 2.58( 72.07%)d 0.00(  0.03%)
                                           -0.0003  0.5276 -0.0253  0.1633 -0.0043
                                           -0.8331  0.0052  0.0000 -0.0000 -0.0065
                                            0.0000 -0.0000 -0.0130 -0.0095
                ( 61.25%)  -0.7826* H   7 s( 99.91%)p 0.00(  0.09%)
                                            0.9995 -0.0043 -0.0059  0.0294 -0.0000
    83. (0.00856) BD*( 1) C   3 - O   4  
                ( 67.28%)   0.8203* C   3 s( 21.56%)p 3.63( 78.16%)d 0.01(  0.28%)
                                           -0.0001 -0.4623 -0.0432 -0.7388 -0.0322
                                            0.4840  0.0217  0.0000  0.0000  0.0422
                                            0.0000 -0.0000 -0.0175  0.0266
                ( 32.72%)  -0.5720* O   4 s( 31.86%)p 2.14( 68.07%)d 0.00(  0.07%)
                                            0.0001 -0.5644 -0.0055  0.6478  0.0035
                                           -0.5109  0.0025 -0.0000 -0.0000  0.0205
                                            0.0000 -0.0000  0.0054  0.0158
    84. (0.03039) BD*( 1) C   3 - H   8  
                ( 40.18%)   0.6338* C   3 s( 24.21%)p 3.13( 75.74%)d 0.00(  0.05%)
                                            0.0001 -0.4918  0.0149 -0.0257 -0.0050
                                           -0.5070  0.0006 -0.7068  0.0115 -0.0015
                                            0.0025 -0.0173  0.0074 -0.0112
                ( 59.82%)  -0.7735* H   8 s( 99.92%)p 0.00(  0.08%)
                                           -0.9996  0.0062 -0.0010  0.0166  0.0239
    85. (0.03039) BD*( 1) C   3 - H   9  
                ( 40.18%)   0.6338* C   3 s( 24.21%)p 3.13( 75.74%)d 0.00(  0.05%)
                                            0.0001 -0.4918  0.0149 -0.0257 -0.0050
                                           -0.5070  0.0006  0.7068 -0.0115 -0.0015
                                           -0.0025  0.0173  0.0074 -0.0112
                ( 59.82%)  -0.7735* H   9 s( 99.92%)p 0.00(  0.08%)
                                           -0.9996  0.0062 -0.0010  0.0166 -0.0239
    86. (0.00504) BD*( 1) O   4 - H  10  
                ( 27.04%)   0.5200* O   4 s( 19.89%)p 4.02( 80.03%)d 0.00(  0.08%)
                                           -0.0002 -0.4455 -0.0215 -0.7594 -0.0373
                                           -0.4714 -0.0011  0.0000  0.0000 -0.0250
                                           -0.0000 -0.0000  0.0052  0.0138
                ( 72.96%)  -0.8541* H  10 s( 99.61%)p 0.00(  0.39%)
                                           -0.9980  0.0027  0.0545  0.0304 -0.0000


 NHO Directionality and "Bond Bending" (deviations from line of nuclear centers)

         [Thresholds for printing:  angular deviation  >  1.0 degree]
                                    hybrid p-character > 25.0%
                                    orbital occupancy  >  0.10e

                                Line of Centers        Hybrid 1              Hybrid 2
                                ---------------  -------------------   ------------------
                NBO               Theta   Phi    Theta   Phi    Dev    Theta   Phi    Dev
 ========================================================================================
     2. BD (   2) C   1 - C   2    90.0  341.3     0.0    0.0  90.0      0.0    0.0  90.0
     3. BD (   1) C   1 - H   5    90.0  219.9    90.0  217.9   2.0      --     --    --
     4. BD (   1) C   1 - H   6    90.0  103.1    90.0  105.4   2.2      --     --    --
     5. BD (   1) C   2 - C   3    90.0   35.8     --     --    --      90.0  217.2   1.4
     7. BD (   1) C   3 - O   4    90.0  324.0    90.0  326.7   2.7     90.0  142.0   2.0
     8. BD (   1) C   3 - H   8    36.8   92.0    36.1   86.5   3.3      --     --    --
     9. BD (   1) C   3 - H   9   143.2   92.0   143.9   86.5   3.3      --     --    --
    10. BD (   1) O   4 - H  10    90.0   35.6    90.0   30.7   4.9      --     --    --
    15. LP (   1) O   4             --     --     90.0  273.3   --       --     --    --
    16. LP (   2) O   4             --     --      0.0    0.0   --       --     --    --


 Second Order Perturbation Theory Analysis of Fock Matrix in NBO Basis

     Threshold for printing:   0.50 kcal/mol
                                                                              E(2)  E(j)-E(i) F(i,j)
         Donor NBO (i)                     Acceptor NBO (j)                 kcal/mol   a.u.    a.u. 
 ===================================================================================================

 within unit  1
   1. BD (   1) C   1 - C   2        / 35. RY*(   1) C   3                    1.33    1.40    0.039
   1. BD (   1) C   1 - C   2        / 79. BD*(   1) C   1 - H   5            1.20    1.20    0.034
   1. BD (   1) C   1 - C   2        / 80. BD*(   1) C   1 - H   6            1.06    1.19    0.032
   1. BD (   1) C   1 - C   2        / 81. BD*(   1) C   2 - C   3            2.01    1.16    0.043
   1. BD (   1) C   1 - C   2        / 82. BD*(   1) C   2 - H   7            1.70    1.21    0.040
   1. BD (   1) C   1 - C   2        / 83. BD*(   1) C   3 - O   4            0.88    1.04    0.027
   2. BD (   2) C   1 - C   2        / 84. BD*(   1) C   3 - H   8            2.07    0.70    0.034
   2. BD (   2) C   1 - C   2        / 85. BD*(   1) C   3 - H   9            2.07    0.70    0.034
   3. BD (   1) C   1 - H   5        / 26. RY*(   1) C   2                    1.16    1.29    0.035
   3. BD (   1) C   1 - H   5        / 77. BD*(   1) C   1 - C   2            1.46    1.18    0.037
   3. BD (   1) C   1 - H   5        / 81. BD*(   1) C   2 - C   3            6.28    0.93    0.068
   4. BD (   1) C   1 - H   6        / 27. RY*(   2) C   2                    1.60    1.44    0.043
   4. BD (   1) C   1 - H   6        / 77. BD*(   1) C   1 - C   2            1.14    1.18    0.033
   4. BD (   1) C   1 - H   6        / 82. BD*(   1) C   2 - H   7            5.33    0.98    0.065
   5. BD (   1) C   2 - C   3        / 17. RY*(   1) C   1                    1.82    1.61    0.048
   5. BD (   1) C   2 - C   3        / 45. RY*(   2) O   4                    0.84    2.02    0.037
   5. BD (   1) C   2 - C   3        / 77. BD*(   1) C   1 - C   2            2.66    1.30    0.053
   5. BD (   1) C   2 - C   3        / 79. BD*(   1) C   1 - H   5            2.71    1.10    0.049
   5. BD (   1) C   2 - C   3        / 86. BD*(   1) O   4 - H  10            1.89    1.06    0.040
   6. BD (   1) C   2 - H   7        / 17. RY*(   1) C   1                    0.78    1.48    0.030
   6. BD (   1) C   2 - H   7        / 35. RY*(   1) C   3                    0.58    1.17    0.023
   6. BD (   1) C   2 - H   7        / 77. BD*(   1) C   1 - C   2            1.43    1.17    0.037
   6. BD (   1) C   2 - H   7        / 80. BD*(   1) C   1 - H   6            5.04    0.96    0.062
   6. BD (   1) C   2 - H   7        / 83. BD*(   1) C   3 - O   4            1.71    0.80    0.033
   6. BD (   1) C   2 - H   7        / 84. BD*(   1) C   3 - H   8            0.90    0.93    0.026
   6. BD (   1) C   2 - H   7        / 85. BD*(   1) C   3 - H   9            0.90    0.93    0.026
   7. BD (   1) C   3 - O   4        / 74. RY*(   2) H  10                    0.78    1.60    0.032
   7. BD (   1) C   3 - O   4        / 77. BD*(   1) C   1 - C   2            2.11    1.50    0.050
   8. BD (   1) C   3 - H   8        / 28. RY*(   3) C   2                    1.01    1.34    0.033
   8. BD (   1) C   3 - H   8        / 44. RY*(   1) O   4                    0.65    1.63    0.029
   8. BD (   1) C   3 - H   8        / 78. BD*(   2) C   1 - C   2            3.50    0.55    0.039
   8. BD (   1) C   3 - H   8        / 82. BD*(   1) C   2 - H   7            1.53    0.98    0.035
   9. BD (   1) C   3 - H   9        / 28. RY*(   3) C   2                    1.01    1.34    0.033
   9. BD (   1) C   3 - H   9        / 44. RY*(   1) O   4                    0.65    1.63    0.029
   9. BD (   1) C   3 - H   9        / 78. BD*(   2) C   1 - C   2            3.50    0.55    0.039
   9. BD (   1) C   3 - H   9        / 82. BD*(   1) C   2 - H   7            1.53    0.98    0.035
  10. BD (   1) O   4 - H  10        / 26. RY*(   1) C   2                    0.55    1.48    0.025
  10. BD (   1) O   4 - H  10        / 35. RY*(   1) C   3                    0.87    1.37    0.031
  10. BD (   1) O   4 - H  10        / 39. RY*(   5) C   3                    0.56    2.42    0.033
  10. BD (   1) O   4 - H  10        / 81. BD*(   1) C   2 - C   3            2.94    1.12    0.052
  11. CR (   1) C   1                / 26. RY*(   1) C   2                    2.18   10.84    0.137
  11. CR (   1) C   1                / 27. RY*(   2) C   2                    0.66   10.99    0.076
  11. CR (   1) C   1                / 29. RY*(   4) C   2                    0.60   10.74    0.072
  11. CR (   1) C   1                / 53. RY*(   1) H   5                    0.76   10.47    0.080
  11. CR (   1) C   1                / 57. RY*(   1) H   6                    0.73   10.44    0.078
  11. CR (   1) C   1                / 77. BD*(   1) C   1 - C   2            0.81   10.74    0.083
  11. CR (   1) C   1                / 81. BD*(   1) C   2 - C   3            1.34   10.49    0.107
  11. CR (   1) C   1                / 82. BD*(   1) C   2 - H   7            0.86   10.54    0.085
  12. CR (   1) C   2                / 18. RY*(   2) C   1                    2.54   10.57    0.146
  12. CR (   1) C   2                / 36. RY*(   2) C   3                    1.00   11.18    0.095
  12. CR (   1) C   2                / 40. RY*(   6) C   3                    0.55   11.22    0.070
  12. CR (   1) C   2                / 61. RY*(   1) H   7                    0.78   10.44    0.081
  12. CR (   1) C   2                / 77. BD*(   1) C   1 - C   2            0.85   10.74    0.085
  12. CR (   1) C   2                / 79. BD*(   1) C   1 - H   5            0.71   10.54    0.078
  12. CR (   1) C   2                / 80. BD*(   1) C   1 - H   6            0.82   10.53    0.083
  13. CR (   1) C   3                / 29. RY*(   4) C   2                    0.52   10.82    0.067
  13. CR (   1) C   3                / 65. RY*(   1) H   8                    0.56   10.50    0.069
  13. CR (   1) C   3                / 69. RY*(   1) H   9                    0.56   10.50    0.069
  13. CR (   1) C   3                / 77. BD*(   1) C   1 - C   2            0.82   10.81    0.084
  13. CR (   1) C   3                / 83. BD*(   1) C   3 - O   4            0.89   10.44    0.086
  14. CR (   1) O   4                / 35. RY*(   1) C   3                    1.35   19.62    0.145
  14. CR (   1) O   4                / 39. RY*(   5) C   3                    0.54   20.68    0.095
  14. CR (   1) O   4                / 40. RY*(   6) C   3                    0.52   20.11    0.092
  15. LP (   1) O   4                / 36. RY*(   2) C   3                    1.18    1.69    0.040
  15. LP (   1) O   4                / 75. RY*(   3) H  10                    0.88    2.09    0.038
  15. LP (   1) O   4                / 81. BD*(   1) C   2 - C   3            0.98    1.00    0.028
  15. LP (   1) O   4                / 84. BD*(   1) C   3 - H   8            1.29    1.01    0.032
  15. LP (   1) O   4                / 85. BD*(   1) C   3 - H   9            1.29    1.01    0.032
  16. LP (   2) O   4                / 37. RY*(   3) C   3                    1.46    2.28    0.052
  16. LP (   2) O   4                / 73. RY*(   1) H  10                    2.24    1.92    0.059
  16. LP (   2) O   4                / 84. BD*(   1) C   3 - H   8            6.87    0.72    0.063
  16. LP (   2) O   4                / 85. BD*(   1) C   3 - H   9            6.87    0.72    0.063


 Natural Bond Orbitals (Summary):

                                                            Principal Delocalizations
           NBO                        Occupancy    Energy   (geminal,vicinal,remote)
 ====================================================================================
 Molecular unit  1  (C3H6O)
     1. BD (   1) C   1 - C   2          1.98918    -0.72746  81(g),82(g),35(v),79(g)
                                                    80(g),83(v)
     2. BD (   2) C   1 - C   2          1.98531    -0.26911  84(v),85(v)
     3. BD (   1) C   1 - H   5          1.98327    -0.50188  81(v),77(g),26(v)
     4. BD (   1) C   1 - H   6          1.98487    -0.50430  82(v),27(v),77(g)
     5. BD (   1) C   2 - C   3          1.98117    -0.62073  79(v),77(g),86(v),17(v)
                                                    45(v)
     6. BD (   1) C   2 - H   7          1.97387    -0.49354  80(v),83(v),77(g),84(v)
                                                    85(v),17(v),35(v)
     7. BD (   1) C   3 - O   4          1.99484    -0.81818  77(v),74(v)
     8. BD (   1) C   3 - H   8          1.98001    -0.49739  78(v),82(v),28(v),44(v)
     9. BD (   1) C   3 - H   9          1.98001    -0.49739  78(v),82(v),28(v),44(v)
    10. BD (   1) O   4 - H  10          1.98910    -0.69436  81(v),35(v),39(v),26(r)
    11. CR (   1) C   1                  1.99897   -10.05784  26(v),81(v),82(v),77(g)
                                                    53(v),57(v),27(v),29(v)
    12. CR (   1) C   2                  1.99896   -10.06208  18(v),36(v),77(g),80(v)
                                                    61(v),79(v),40(v)
    13. CR (   1) C   3                  1.99910   -10.13181  83(g),77(v),65(v),69(v)
                                                    29(v)
    14. CR (   1) O   4                  1.99975   -18.94878  35(v),39(v),40(v)
    15. LP (   1) O   4                  1.98088    -0.57254  84(v),85(v),36(v),81(v)
                                                    75(v)
    16. LP (   2) O   4                  1.95930    -0.29075  84(v),85(v),73(v),37(v)
    17. RY*(   1) C   1                  0.00459     0.98588   
    18. RY*(   2) C   1                  0.00083     0.51101   
    19. RY*(   3) C   1                  0.00011     1.38907   
    20. RY*(   4) C   1                  0.00009     0.60711   
    21. RY*(   5) C   1                  0.00001     1.70393   
    22. RY*(   6) C   1                  0.00000     1.92399   
    23. RY*(   7) C   1                  0.00000     1.88258   
    24. RY*(   8) C   1                  0.00001     2.37384   
    25. RY*(   9) C   1                  0.00001     2.20140   
    26. RY*(   1) C   2                  0.00514     0.78523   
    27. RY*(   2) C   2                  0.00318     0.93553   
    28. RY*(   3) C   2                  0.00222     0.83843   
    29. RY*(   4) C   2                  0.00078     0.68449   
    30. RY*(   5) C   2                  0.00011     2.16887   
    31. RY*(   6) C   2                  0.00004     1.87447   
    32. RY*(   7) C   2                  0.00003     2.37090   
    33. RY*(   8) C   2                  0.00002     2.21453   
    34. RY*(   9) C   2                  0.00000     1.73516   
    35. RY*(   1) C   3                  0.00357     0.67570   
    36. RY*(   2) C   3                  0.00301     1.12051   
    37. RY*(   3) C   3                  0.00176     1.99307   
    38. RY*(   4) C   3                  0.00108     1.45426   
    39. RY*(   5) C   3                  0.00044     1.72949   
    40. RY*(   6) C   3                  0.00023     1.16020   
    41. RY*(   7) C   3                  0.00008     1.58377   
    42. RY*(   8) C   3                  0.00000     1.60106   
    43. RY*(   9) C   3                  0.00001     2.16057   
    44. RY*(   1) O   4                  0.00150     1.12789   
    45. RY*(   2) O   4                  0.00132     1.39480   
    46. RY*(   3) O   4                  0.00007     1.32858   
    47. RY*(   4) O   4                  0.00004     1.66882   
    48. RY*(   5) O   4                  0.00001     2.95273   
    49. RY*(   6) O   4                  0.00000     2.73889   
    50. RY*(   7) O   4                  0.00000     2.71741   
    51. RY*(   8) O   4                  0.00000     2.62652   
    52. RY*(   9) O   4                  0.00000     3.04020   
    53. RY*(   1) H   5                  0.00134     0.41090   
    54. RY*(   2) H   5                  0.00020     1.62443   
    55. RY*(   3) H   5                  0.00012     1.82432   
    56. RY*(   4) H   5                  0.00006     2.28331   
    57. RY*(   1) H   6                  0.00194     0.38114   
    58. RY*(   2) H   6                  0.00019     1.62032   
    59. RY*(   3) H   6                  0.00012     1.80733   
    60. RY*(   4) H   6                  0.00007     2.31965   
    61. RY*(   1) H   7                  0.00277     0.37732   
    62. RY*(   2) H   7                  0.00017     1.65799   
    63. RY*(   3) H   7                  0.00012     2.02702   
    64. RY*(   4) H   7                  0.00005     2.25021   
    65. RY*(   1) H   8                  0.00264     0.36729   
    66. RY*(   2) H   8                  0.00026     1.75415   
    67. RY*(   3) H   8                  0.00015     1.86023   
    68. RY*(   4) H   8                  0.00002     2.23714   
    69. RY*(   1) H   9                  0.00264     0.36729   
    70. RY*(   2) H   9                  0.00026     1.75415   
    71. RY*(   3) H   9                  0.00015     1.86023   
    72. RY*(   4) H   9                  0.00002     2.23714   
    73. RY*(   1) H  10                  0.00163     1.63132   
    74. RY*(   2) H  10                  0.00157     0.78513   
    75. RY*(   3) H  10                  0.00092     1.51634   
    76. RY*(   4) H  10                  0.00002     2.30433   
    77. BD*(   1) C   1 - C   2          0.00873     0.68048   
    78. BD*(   2) C   1 - C   2          0.02751     0.05528   
    79. BD*(   1) C   1 - H   5          0.00789     0.47595   
    80. BD*(   1) C   1 - H   6          0.01154     0.46439   
    81. BD*(   1) C   2 - C   3          0.02467     0.42943   
    82. BD*(   1) C   2 - H   7          0.01899     0.47909   
    83. BD*(   1) C   3 - O   4          0.00856     0.31027   
    84. BD*(   1) C   3 - H   8          0.03039     0.43275   
    85. BD*(   1) C   3 - H   9          0.03039     0.43275   
    86. BD*(   1) O   4 - H  10          0.00504     0.43468   
       -------------------------------
              Total Lewis   31.77858  ( 99.3081%)
        Valence non-Lewis    0.17370  (  0.5428%)
        Rydberg non-Lewis    0.04771  (  0.1491%)
       -------------------------------
            Total unit  1   32.00000  (100.0000%)
           Charge unit  1    0.00000
 Unable to Open any file for archive entry.
 1\1\GINC-COMPUTE-0-2\SP\RB3LYP\def2SVP\C3H6O1\ZAHRT2\08-Jan-2021\0\\# 
 b3lyp/def2svp geom=NewRedundant pop=NBO\\24\\0,1\C,0,1.6810047369,0.24
 35508752,-0.0731823303\C,0,0.5084371668,-0.392209404,-0.0891854955\C,0
 ,-0.8036451129,0.1810070889,0.3806535406\O,0,-1.8044591171,-0.79937713
 83,0.2007952784\H,0,2.5938454564,-0.2384571995,-0.4316521738\H,0,1.777
 9372716,1.2700010536,0.2979100989\H,0,0.4362502411,-1.4192647534,-0.46
 52640439\H,0,-1.0290823177,1.1059089684,-0.1914428119\H,0,-0.714471684
 7,0.4844665325,1.4453225371\H,0,-2.6458166403,-0.4356260235,0.50062488
 57\\Version=ES64L-G16RevC.01\State=1-A\HF=-192.969278\RMSD=9.346e-09\D
 ipole=-0.2824623,0.5175582,0.2507982\Quadrupole=2.4342328,-1.0465924,-
 1.3876405,-1.4712869,-1.3883243,0.6001289\PG=C01 [X(C3H6O1)]\\@
 The archive entry for this job was punched.


 SILVERMAN'S PARADOX - IF MURPHY'S LAW CAN GO WRONG, IT WILL.
 File lengths (MBytes):  RWF=      6 Int=      0 D2E=      0 Chk=      2 Scr=      1
 Normal termination of Gaussian 16
