# Supplementary material for: Machine-Learning-Guided Discovery of Electrochemical Reactions
Source: J Am Chem Soc. 2022 Dec 2;144(49):22599–610. doi: 10.1021/jacs.2c08997 (PMC9756344; doi:10.1021/jacs.2c08997)
Supplement: Supplementary file 3 — ja2c08997_si_003.zip [file ja2c08997_si_003.zip › Oxidation Site Selectivity/Nlogs_notimes/25.log]

 Entering Gaussian System, Link 0=g16
 Input=25.com
 Output=25.log
 Initial command:
  
 Copyright (c) 1988-2019, Gaussian, Inc.  All Rights Reserved.
  
 This is part of the Gaussian(R) 16 program.  It is based on
 the Gaussian(R) 09 system (copyright 2009, Gaussian, Inc.),
 the Gaussian(R) 03 system (copyright 2003, Gaussian, Inc.),
 the Gaussian(R) 98 system (copyright 1998, Gaussian, Inc.),
 the Gaussian(R) 94 system (copyright 1995, Gaussian, Inc.),
 the Gaussian 92(TM) system (copyright 1992, Gaussian, Inc.),
 the Gaussian 90(TM) system (copyright 1990, Gaussian, Inc.),
 the Gaussian 88(TM) system (copyright 1988, Gaussian, Inc.),
 the Gaussian 86(TM) system (copyright 1986, Carnegie Mellon
 University), and the Gaussian 82(TM) system (copyright 1983,
 Carnegie Mellon University). Gaussian is a federally registered
 trademark of Gaussian, Inc.
  
 This software contains proprietary and confidential information,
 including trade secrets, belonging to Gaussian, Inc.
  
 This software is provided under written license and may be
 used, copied, transmitted, or stored only in accord with that
 written license.
  
 The following legend is applicable only to US Government
 contracts under FAR:
  
                    RESTRICTED RIGHTS LEGEND
  
 Use, reproduction and disclosure by the US Government is
 subject to restrictions as set forth in subparagraphs (a)
 and (c) of the Commercial Computer Software - Restricted
 Rights clause in FAR 52.227-19.
  
 Gaussian, Inc.
 340 Quinnipiac St., Bldg. 40, Wallingford CT 06492
  
  
 ---------------------------------------------------------------
 Warning -- This program may not be used in any manner that
 competes with the business of Gaussian, Inc. or will provide
 assistance to any competitor of Gaussian, Inc.  The licensee
 of this program is prohibited from giving any competitor of
 Gaussian, Inc. access to this program.  By using this program,
 the user acknowledges that Gaussian, Inc. is engaged in the
 business of creating and licensing software in the field of
 computational chemistry and represents and warrants to the
 licensee that it is not a competitor of Gaussian, Inc. and that
 it will not use this program in any manner prohibited above.
 ---------------------------------------------------------------
  

 Cite this work as:
 Gaussian 16, Revision C.01,
 M. J. Frisch, G. W. Trucks, H. B. Schlegel, G. E. Scuseria, 
 M. A. Robb, J. R. Cheeseman, G. Scalmani, V. Barone, 
 G. A. Petersson, H. Nakatsuji, X. Li, M. Caricato, A. V. Marenich, 
 J. Bloino, B. G. Janesko, R. Gomperts, B. Mennucci, H. P. Hratchian, 
 J. V. Ortiz, A. F. Izmaylov, J. L. Sonnenberg, D. Williams-Young, 
 F. Ding, F. Lipparini, F. Egidi, J. Goings, B. Peng, A. Petrone, 
 T. Henderson, D. Ranasinghe, V. G. Zakrzewski, J. Gao, N. Rega, 
 G. Zheng, W. Liang, M. Hada, M. Ehara, K. Toyota, R. Fukuda, 
 J. Hasegawa, M. Ishida, T. Nakajima, Y. Honda, O. Kitao, H. Nakai, 
 T. Vreven, K. Throssell, J. A. Montgomery, Jr., J. E. Peralta, 
 F. Ogliaro, M. J. Bearpark, J. J. Heyd, E. N. Brothers, K. N. Kudin, 
 V. N. Staroverov, T. A. Keith, R. Kobayashi, J. Normand, 
 K. Raghavachari, A. P. Rendell, J. C. Burant, S. S. Iyengar, 
 J. Tomasi, M. Cossi, J. M. Millam, M. Klene, C. Adamo, R. Cammi, 
 J. W. Ochterski, R. L. Martin, K. Morokuma, O. Farkas, 
 J. B. Foresman, and D. J. Fox, Gaussian, Inc., Wallingford CT, 2019.
 
 ******************************************
 Gaussian 16:  ES64L-G16RevC.01  3-Jul-2019
                 8-Jan-2021 
 ******************************************
 %nprocshared=16
 Will use up to   16 processors via shared memory.
 %mem=7GB
 -----------------------------------------
 # b3lyp/def2svp geom=NewRedundant pop=NBO
 -----------------------------------------
 1/29=4000,38=1,172=1/1;
 2/12=2,17=6,18=5,40=1/2;
 3/5=43,7=101,11=2,25=1,30=1,74=-5/1,2,3;
 4//1;
 5/5=2,38=5/2;
 6/7=2,8=2,9=2,10=2,28=1,40=1/1,7;
 99/5=1,9=1/99;
 --
 25
 --
 Symbolic Z-matrix:
 Charge =  0 Multiplicity = 1
 O                    -2.89842   0.40324  -0.45647 
 C                    -1.91248  -0.33771   0.23281 
 C                    -0.57407   0.35792   0.05008 
 C                     0.57407  -0.35792   0.75612 
 C                     1.91248   0.33771   0.57339 
 O                     2.89842  -0.40324   1.26267 
 H                    -3.74877  -0.03751  -0.34117 
 H                    -2.14145  -0.41327   1.31666 
 H                    -1.84058  -1.37745  -0.15014 
 H                    -0.67076   1.39285   0.4222 
 H                    -0.37237   0.43661  -1.03253 
 H                     0.37237  -0.43661   1.83872 
 H                     0.67076  -1.39285   0.384 
 H                     1.84058   1.37745   0.95634 
 H                     2.14145   0.41327  -0.51046 
 H                     3.74877   0.03751   1.14737 
 
                          Input orientation:                          
 ---------------------------------------------------------------------
 Center     Atomic      Atomic             Coordinates (Angstroms)
 Number     Number       Type             X           Y           Z
 ---------------------------------------------------------------------
      1          8           0       -2.898416    0.403242   -0.456473
      2          6           0       -1.912476   -0.337714    0.232811
      3          6           0       -0.574070    0.357919    0.050076
      4          6           0        0.574070   -0.357919    0.756121
      5          6           0        1.912476    0.337714    0.573386
      6          8           0        2.898415   -0.403242    1.262670
      7          1           0       -3.748765   -0.037513   -0.341170
      8          1           0       -2.141446   -0.413272    1.316660
      9          1           0       -1.840583   -1.377446   -0.150140
     10          1           0       -0.670756    1.392849    0.422201
     11          1           0       -0.372370    0.436610   -1.032527
     12          1           0        0.372370   -0.436610    1.838724
     13          1           0        0.670756   -1.392849    0.383996
     14          1           0        1.840583    1.377447    0.956337
     15          1           0        2.141446    0.413272   -0.510463
     16          1           0        3.748765    0.037513    1.147366
 ---------------------------------------------------------------------
                    Distance matrix (angstroms):
                    1          2          3          4          5
     1  O    0.000000
     2  C    1.412871   0.000000
     3  C    2.379334   1.519417   0.000000
     4  C    3.756049   2.541097   1.526155   0.000000
     5  C    4.920323   3.899032   2.541097   1.519417   0.000000
     6  O    6.099928   4.920323   3.756049   2.379334   1.412871
     7  H    0.964704   1.947186   3.223062   4.471421   5.746900
     8  H    2.093729   1.110344   2.157693   2.773318   4.189358
     9  H    2.093729   1.110344   2.157693   2.773318   4.189358
    10  H    2.591111   2.138360   1.104040   2.174002   2.794505
    11  H    2.591111   2.138360   1.104040   2.174002   2.794505
    12  H    4.083052   2.794505   2.174002   1.104040   2.138360
    13  H    4.083052   2.794505   2.174002   1.104040   2.138360
    14  H    5.040160   4.189358   2.773318   2.157693   1.110344
    15  H    5.040160   4.189358   2.773318   2.157693   1.110344
    16  H    6.847706   5.746900   4.471421   3.223062   1.947186
                    6          7          8          9         10
     6  O    0.000000
     7  H    6.847706   0.000000
     8  H    5.040160   2.339460   0.000000
     9  H    5.040160   2.339460   1.780914   0.000000
    10  H    4.083052   3.478909   2.495007   3.061145   0.000000
    11  H    4.083052   3.478909   3.061145   2.495006   1.766256
    12  H    2.591111   4.679206   2.567560   3.120563   2.538024
    13  H    2.591111   4.679206   3.120563   2.567560   3.092124
    14  H    2.093729   5.909860   4.380988   4.729134   2.567560
    15  H    2.093729   5.909860   4.729135   4.380988   3.120563
    16  H    0.964704   7.644235   5.909861   5.909860   4.679206
                   11         12         13         14         15
    11  H    0.000000
    12  H    3.092124   0.000000
    13  H    2.538024   1.766256   0.000000
    14  H    3.120563   2.495007   3.061145   0.000000
    15  H    2.567560   3.061145   2.495006   1.780914   0.000000
    16  H    4.679206   3.478910   3.478909   2.339460   2.339459
                   16
    16  H    0.000000
 Stoichiometry    C4H10O2
 Framework group  C2[X(C4H10O2)]
 Deg. of freedom    22
 Full point group                 C2      NOp   2
 Largest Abelian subgroup         C2      NOp   2
 Largest concise Abelian subgroup C2      NOp   2
                         Standard orientation:                         
 ---------------------------------------------------------------------
 Center     Atomic      Atomic             Coordinates (Angstroms)
 Number     Number       Type             X           Y           Z
 ---------------------------------------------------------------------
      1          8           0        1.503882    2.653417   -0.000000
      2          6           0        1.503882    1.240546    0.000000
      3          6           0        0.062280    0.760532   -0.000000
      4          6           0       -0.062280   -0.760532   -0.000000
      5          6           0       -1.503882   -1.240546    0.000000
      6          8           0       -1.503882   -2.653417   -0.000000
      7          1           0        2.418769    2.959415    0.000000
      8          1           0        2.026364    0.831934   -0.890457
      9          1           0        2.026364    0.831934    0.890457
     10          1           0       -0.442919    1.189207   -0.883128
     11          1           0       -0.442919    1.189208    0.883128
     12          1           0        0.442919   -1.189207   -0.883128
     13          1           0        0.442919   -1.189208    0.883128
     14          1           0       -2.026364   -0.831934   -0.890457
     15          1           0       -2.026364   -0.831934    0.890457
     16          1           0       -2.418769   -2.959415    0.000000
 ---------------------------------------------------------------------
 Rotational constants (GHZ):          17.2633972           1.1448018           1.1033297
 Standard basis: def2SVP (5D, 7F)
 There are    70 symmetry adapted cartesian basis functions of A   symmetry.
 There are    70 symmetry adapted cartesian basis functions of B   symmetry.
 There are    67 symmetry adapted basis functions of A   symmetry.
 There are    67 symmetry adapted basis functions of B   symmetry.
   134 basis functions,   220 primitive gaussians,   140 cartesian basis functions
    25 alpha electrons       25 beta electrons
       nuclear repulsion energy       244.6648584088 Hartrees.
 NAtoms=   16 NActive=   16 NUniq=    8 SFac= 4.00D+00 NAtFMM=   60 NAOKFM=F Big=F
 Integral buffers will be    131072 words long.
 Raffenetti 2 integral format.
 Two-electron integral symmetry is turned on.
 One-electron integrals computed using PRISM.
   2 Symmetry operations used in ECPInt.
 ECPInt:  NShTT=    2211 NPrTT=    7611 LenC2=    2165 LenP2D=    6188.
 LDataN:  DoStor=T MaxTD1= 4 Len=   56
 NBasis=   134 RedAO= T EigKep=  1.48D-03  NBF=    67    67
 NBsUse=   134 1.00D-06 EigRej= -1.00D+00 NBFU=    67    67
 ExpMin= 1.22D-01 ExpMax= 2.27D+03 ExpMxC= 3.41D+02 IAcc=3 IRadAn=         5 AccDes= 0.00D+00
 Harris functional with IExCor=  402 and IRadAn=       5 diagonalized for initial guess.
 HarFok:  IExCor=  402 AccDes= 0.00D+00 IRadAn=         5 IDoV= 1 UseB2=F ITyADJ=14
 ICtDFT=  3500011 ScaDFX=  1.000000  1.000000  1.000000  1.000000
 FoFCou: FMM=F IPFlag=           0 FMFlag=      100000 FMFlg1=           0
         NFxFlg=           0 DoJE=T BraDBF=F KetDBF=T FulRan=T
         wScrn=  0.000000 ICntrl=       500 IOpCl=  0 I1Cent=   200000004 NGrid=           0
         NMat0=    1 NMatS0=      1 NMatT0=    0 NMatD0=    1 NMtDS0=    0 NMtDT0=    0
 Petite list used in FoFCou.
 Initial guess orbital symmetries:
       Occupied  (B) (A) (B) (A) (A) (B) (A) (B) (A) (B) (A) (B)
                 (A) (B) (A) (B) (B) (A) (A) (A) (B) (B) (A) (B)
                 (A)
       Virtual   (B) (A) (A) (A) (B) (B) (A) (B) (B) (B) (A) (A)
                 (B) (B) (A) (A) (A) (B) (B) (A) (B) (A) (A) (B)
                 (A) (B) (B) (B) (A) (A) (A) (B) (A) (B) (A) (B)
                 (A) (B) (B) (A) (A) (A) (B) (B) (B) (B) (A) (A)
                 (B) (B) (B) (A) (A) (B) (A) (B) (A) (B) (A) (A)
                 (B) (A) (B) (B) (A) (A) (B) (A) (A) (B) (A) (B)
                 (A) (B) (A) (B) (A) (B) (B) (A) (B) (B) (A) (A)
                 (A) (B) (A) (B) (B) (A) (B) (A) (B) (B) (A) (A)
                 (A) (B) (B) (B) (A) (A) (B) (A) (B) (A) (B) (B)
                 (A)
 The electronic state of the initial guess is 1-A.
 Requested convergence on RMS density matrix=1.00D-08 within 128 cycles.
 Requested convergence on MAX density matrix=1.00D-06.
 Requested convergence on             energy=1.00D-06.
 No special actions if energy rises.
 Integral accuracy reduced to 1.0D-05 until final iterations.
 Initial convergence to 1.0D-05 achieved.  Increase integral accuracy.
 SCF Done:  E(RB3LYP) =  -308.646437182     A.U. after   11 cycles
            NFock= 11  Conv=0.98D-08     -V/T= 2.0098

 **********************************************************************

            Population analysis using the SCF Density.

 **********************************************************************

 Orbital symmetries:
       Occupied  (B) (A) (A) (B) (A) (B) (A) (B) (A) (B) (A) (B)
                 (A) (B) (A) (B) (B) (A) (A) (A) (B) (B) (A) (B)
                 (A)
       Virtual   (B) (A) (A) (A) (B) (B) (B) (A) (B) (A) (A) (B)
                 (B) (B) (A) (A) (A) (B) (B) (A) (B) (A) (A) (B)
                 (A) (B) (B) (A) (B) (A) (A) (B) (B) (A) (A) (B)
                 (A) (B) (B) (A) (B) (A) (A) (B) (B) (B) (A) (A)
                 (B) (B) (B) (A) (A) (B) (A) (B) (A) (B) (A) (B)
                 (A) (A) (B) (A) (A) (B) (B) (A) (B) (A) (A) (B)
                 (A) (B) (A) (B) (A) (B) (B) (A) (B) (B) (A) (A)
                 (A) (B) (A) (B) (B) (A) (B) (A) (B) (B) (A) (A)
                 (A) (B) (B) (B) (A) (A) (B) (A) (B) (A) (B) (B)
                 (A)
 The electronic state is 1-A.
 Alpha  occ. eigenvalues --  -19.12408 -19.12406 -10.22844 -10.22843 -10.17979
 Alpha  occ. eigenvalues --  -10.17974  -1.00287  -1.00245  -0.78501  -0.70437
 Alpha  occ. eigenvalues --   -0.61044  -0.57572  -0.51648  -0.49850  -0.48534
 Alpha  occ. eigenvalues --   -0.44849  -0.42523  -0.38191  -0.37762  -0.35957
 Alpha  occ. eigenvalues --   -0.33146  -0.33031  -0.31755  -0.26890  -0.26500
 Alpha virt. eigenvalues --    0.05083   0.05399   0.06990   0.08838   0.09488
 Alpha virt. eigenvalues --    0.13112   0.14419   0.15333   0.16718   0.17597
 Alpha virt. eigenvalues --    0.17941   0.20361   0.23558   0.27040   0.30765
 Alpha virt. eigenvalues --    0.42189   0.43326   0.44748   0.46121   0.48487
 Alpha virt. eigenvalues --    0.52035   0.55202   0.58380   0.58626   0.59040
 Alpha virt. eigenvalues --    0.62387   0.63539   0.63964   0.64563   0.65671
 Alpha virt. eigenvalues --    0.66920   0.68237   0.69321   0.69975   0.70021
 Alpha virt. eigenvalues --    0.72598   0.74229   0.85158   0.94581   0.96282
 Alpha virt. eigenvalues --    1.00783   1.01154   1.02166   1.05801   1.07876
 Alpha virt. eigenvalues --    1.11721   1.19703   1.19771   1.31404   1.34456
 Alpha virt. eigenvalues --    1.35596   1.36916   1.38635   1.42335   1.46546
 Alpha virt. eigenvalues --    1.46613   1.47244   1.63862   1.69305   1.71551
 Alpha virt. eigenvalues --    1.72063   1.73156   1.74087   1.77566   1.79073
 Alpha virt. eigenvalues --    1.79694   1.79836   1.83480   1.84658   1.85185
 Alpha virt. eigenvalues --    1.88182   1.89691   1.92634   1.92991   1.95270
 Alpha virt. eigenvalues --    1.99315   2.03711   2.07827   2.10689   2.21980
 Alpha virt. eigenvalues --    2.24360   2.29742   2.32860   2.32987   2.38200
 Alpha virt. eigenvalues --    2.40342   2.44073   2.47998   2.55703   2.56820
 Alpha virt. eigenvalues --    2.60581   2.70073   2.73716   2.80078   2.86435
 Alpha virt. eigenvalues --    2.89579   2.92667   2.94325   2.96682   2.98820
 Alpha virt. eigenvalues --    3.04826   3.12302   3.13659   3.14881   3.16808
 Alpha virt. eigenvalues --    3.32913   3.36569   3.77179   3.77424
          Condensed to atoms (all electrons):
               1          2          3          4          5          6
     1  O    7.754756   0.358179  -0.076819   0.004105  -0.000082   0.000000
     2  C    0.358179   4.435673   0.334127   0.007176   0.001586  -0.000082
     3  C   -0.076819   0.334127   4.964081   0.187164   0.007176   0.004105
     4  C    0.004105   0.007176   0.187164   4.964081   0.334127  -0.076819
     5  C   -0.000082   0.001586   0.007176   0.334127   4.435673   0.358179
     6  O    0.000000  -0.000082   0.004105  -0.076819   0.358179   7.754756
     7  H    0.310329  -0.020855   0.010748  -0.000801   0.000018  -0.000000
     8  H   -0.031307   0.369708  -0.033188   0.000636  -0.000009  -0.000001
     9  H   -0.031307   0.369708  -0.033188   0.000636  -0.000009  -0.000001
    10  H    0.008512  -0.016501   0.341198  -0.010852  -0.009045  -0.000021
    11  H    0.008512  -0.016501   0.341198  -0.010852  -0.009045  -0.000021
    12  H   -0.000021  -0.009045  -0.010852   0.341198  -0.016501   0.008512
    13  H   -0.000021  -0.009045  -0.010852   0.341198  -0.016501   0.008512
    14  H   -0.000001  -0.000009   0.000636  -0.033188   0.369708  -0.031307
    15  H   -0.000001  -0.000009   0.000636  -0.033188   0.369708  -0.031307
    16  H   -0.000000   0.000018  -0.000801   0.010748  -0.020855   0.310329
               7          8          9         10         11         12
     1  O    0.310329  -0.031307  -0.031307   0.008512   0.008512  -0.000021
     2  C   -0.020855   0.369708   0.369708  -0.016501  -0.016501  -0.009045
     3  C    0.010748  -0.033188  -0.033188   0.341198   0.341198  -0.010852
     4  C   -0.000801   0.000636   0.000636  -0.010852  -0.010852   0.341198
     5  C    0.000018  -0.000009  -0.000009  -0.009045  -0.009045  -0.016501
     6  O   -0.000000  -0.000001  -0.000001  -0.000021  -0.000021   0.008512
     7  H    0.550522  -0.005224  -0.005224  -0.000335  -0.000335   0.000013
     8  H   -0.005224   0.772702  -0.057817  -0.016372   0.012615   0.008500
     9  H   -0.005224  -0.057817   0.772702   0.012615  -0.016372  -0.002499
    10  H   -0.000335  -0.016372   0.012615   0.720172  -0.037631  -0.011875
    11  H   -0.000335   0.012615  -0.016372  -0.037631   0.720172   0.009774
    12  H    0.000013   0.008500  -0.002499  -0.011875   0.009774   0.720172
    13  H    0.000013  -0.002499   0.008500   0.009774  -0.011875  -0.037631
    14  H   -0.000000   0.000010  -0.000006   0.008500  -0.002499  -0.016372
    15  H   -0.000000  -0.000006   0.000010  -0.002499   0.008500   0.012615
    16  H    0.000000  -0.000000  -0.000000   0.000013   0.000013  -0.000335
              13         14         15         16
     1  O   -0.000021  -0.000001  -0.000001  -0.000000
     2  C   -0.009045  -0.000009  -0.000009   0.000018
     3  C   -0.010852   0.000636   0.000636  -0.000801
     4  C    0.341198  -0.033188  -0.033188   0.010748
     5  C   -0.016501   0.369708   0.369708  -0.020855
     6  O    0.008512  -0.031307  -0.031307   0.310329
     7  H    0.000013  -0.000000  -0.000000   0.000000
     8  H   -0.002499   0.000010  -0.000006  -0.000000
     9  H    0.008500  -0.000006   0.000010  -0.000000
    10  H    0.009774   0.008500  -0.002499   0.000013
    11  H   -0.011875  -0.002499   0.008500   0.000013
    12  H   -0.037631  -0.016372   0.012615  -0.000335
    13  H    0.720172   0.012615  -0.016372  -0.000335
    14  H    0.012615   0.772702  -0.057817  -0.005224
    15  H   -0.016372  -0.057817   0.772702  -0.005224
    16  H   -0.000335  -0.005224  -0.005224   0.550522
 Mulliken charges:
               1
     1  O   -0.304834
     2  C    0.195871
     3  C   -0.025371
     4  C   -0.025371
     5  C    0.195871
     6  O   -0.304834
     7  H    0.161130
     8  H   -0.017746
     9  H   -0.017746
    10  H    0.004347
    11  H    0.004347
    12  H    0.004347
    13  H    0.004347
    14  H   -0.017746
    15  H   -0.017746
    16  H    0.161130
 Sum of Mulliken charges =  -0.00000
 Mulliken charges with hydrogens summed into heavy atoms:
               1
     1  O   -0.143703
     2  C    0.160379
     3  C   -0.016676
     4  C   -0.016676
     5  C    0.160379
     6  O   -0.143703
 Electronic spatial extent (au):  <R**2>=           1018.6889
 Charge=              0.0000 electrons
 Dipole moment (field-independent basis, Debye):
    X=             -0.0000    Y=             -0.0000    Z=              0.0000  Tot=              0.0000
 Quadrupole moment (field-independent basis, Debye-Ang):
   XX=            -27.0077   YY=            -43.5822   ZZ=            -38.3830
   XY=              6.9334   XZ=              0.0000   YZ=              0.0000
 Traceless Quadrupole moment (field-independent basis, Debye-Ang):
   XX=              9.3166   YY=             -7.2579   ZZ=             -2.0587
   XY=              6.9334   XZ=              0.0000   YZ=              0.0000
 Octapole moment (field-independent basis, Debye-Ang**2):
  XXX=             -0.0000  YYY=              0.0000  ZZZ=              0.0000  XYY=              0.0000
  XXY=             -0.0000  XXZ=              0.0000  XZZ=             -0.0000  YZZ=              0.0000
  YYZ=              0.0000  XYZ=              0.0000
 Hexadecapole moment (field-independent basis, Debye-Ang**3):
 XXXX=           -340.8307 YYYY=           -730.9659 ZZZZ=            -65.6535 XXXY=           -110.7641
 XXXZ=              0.0000 YYYX=           -146.8915 YYYZ=             -0.0000 ZZZX=              0.0000
 ZZZY=              0.0000 XXYY=            -88.5365 XXZZ=            -83.9073 YYZZ=           -133.8011
 XXYZ=             -0.0000 YYXZ=             -0.0000 ZZXY=            -75.6469
 N-N= 2.446648584088D+02 E-N=-1.210002022176D+03  KE= 3.056632558515D+02
 Symmetry A    KE= 1.543594091819D+02
 Symmetry B    KE= 1.513038466695D+02
 ******************************Gaussian NBO Version 3.1******************************
             N A T U R A L   A T O M I C   O R B I T A L   A N D
          N A T U R A L   B O N D   O R B I T A L   A N A L Y S I S
 ******************************Gaussian NBO Version 3.1******************************
       /RESON  / : Allow strongly delocalized NBO set

 Analyzing the SCF density

 Job title: 25                                                              

 Storage needed:     54786 in NPA,     72496 in NBO ( 939522656 available)
 GSVD:  LWork=       10276 too small for GESVD, short by        4544 words or        4544 for optimal perf.


 NATURAL POPULATIONS:  Natural atomic orbital occupancies 
                                                          
   NAO  Atom  No  lang   Type(AO)    Occupancy      Energy
 ----------------------------------------------------------
     1    O    1  S      Cor( 1S)     1.99974     -18.94232
     2    O    1  S      Val( 2S)     1.67378      -0.84408
     3    O    1  S      Ryd( 3S)     0.00138       1.40360
     4    O    1  px     Val( 2p)     1.61080      -0.27093
     5    O    1  px     Ryd( 3p)     0.00192       1.21333
     6    O    1  py     Val( 2p)     1.49279      -0.28166
     7    O    1  py     Ryd( 3p)     0.00131       1.11934
     8    O    1  pz     Val( 2p)     1.95720      -0.28496
     9    O    1  pz     Ryd( 3p)     0.00197       1.06968
    10    O    1  dxy    Ryd( 3d)     0.00095       2.97354
    11    O    1  dxz    Ryd( 3d)     0.00070       2.78834
    12    O    1  dyz    Ryd( 3d)     0.00045       2.77892
    13    O    1  dx2y2  Ryd( 3d)     0.00140       3.30760
    14    O    1  dz2    Ryd( 3d)     0.00068       3.03180

    15    C    2  S      Cor( 1S)     1.99912     -10.12193
    16    C    2  S      Val( 2S)     0.99165      -0.20657
    17    C    2  S      Ryd( 3S)     0.00309       0.79633
    18    C    2  px     Val( 2p)     1.09535      -0.07081
    19    C    2  px     Ryd( 3p)     0.00143       0.51099
    20    C    2  py     Val( 2p)     0.73675      -0.04993
    21    C    2  py     Ryd( 3p)     0.00402       0.60604
    22    C    2  pz     Val( 2p)     1.18651      -0.07133
    23    C    2  pz     Ryd( 3p)     0.00165       0.68202
    24    C    2  dxy    Ryd( 3d)     0.00140       2.13838
    25    C    2  dxz    Ryd( 3d)     0.00087       2.28366
    26    C    2  dyz    Ryd( 3d)     0.00176       2.17044
    27    C    2  dx2y2  Ryd( 3d)     0.00193       2.26405
    28    C    2  dz2    Ryd( 3d)     0.00087       2.25418

    29    C    3  S      Cor( 1S)     1.99912     -10.05686
    30    C    3  S      Val( 2S)     1.02180      -0.20681
    31    C    3  S      Ryd( 3S)     0.00172       0.89195
    32    C    3  px     Val( 2p)     1.10860      -0.07436
    33    C    3  px     Ryd( 3p)     0.00249       0.63380
    34    C    3  py     Val( 2p)     1.08142      -0.06238
    35    C    3  py     Ryd( 3p)     0.00385       0.61572
    36    C    3  pz     Val( 2p)     1.22457      -0.06959
    37    C    3  pz     Ryd( 3p)     0.00283       0.75119
    38    C    3  dxy    Ryd( 3d)     0.00048       2.15716
    39    C    3  dxz    Ryd( 3d)     0.00074       2.30272
    40    C    3  dyz    Ryd( 3d)     0.00062       2.23434
    41    C    3  dx2y2  Ryd( 3d)     0.00075       2.28362
    42    C    3  dz2    Ryd( 3d)     0.00052       2.27613

    43    C    4  S      Cor( 1S)     1.99912     -10.05686
    44    C    4  S      Val( 2S)     1.02180      -0.20681
    45    C    4  S      Ryd( 3S)     0.00172       0.89195
    46    C    4  px     Val( 2p)     1.10860      -0.07436
    47    C    4  px     Ryd( 3p)     0.00249       0.63380
    48    C    4  py     Val( 2p)     1.08142      -0.06238
    49    C    4  py     Ryd( 3p)     0.00385       0.61572
    50    C    4  pz     Val( 2p)     1.22457      -0.06959
    51    C    4  pz     Ryd( 3p)     0.00283       0.75119
    52    C    4  dxy    Ryd( 3d)     0.00048       2.15716
    53    C    4  dxz    Ryd( 3d)     0.00074       2.30272
    54    C    4  dyz    Ryd( 3d)     0.00062       2.23434
    55    C    4  dx2y2  Ryd( 3d)     0.00075       2.28362
    56    C    4  dz2    Ryd( 3d)     0.00052       2.27613

    57    C    5  S      Cor( 1S)     1.99912     -10.12193
    58    C    5  S      Val( 2S)     0.99165      -0.20657
    59    C    5  S      Ryd( 3S)     0.00309       0.79633
    60    C    5  px     Val( 2p)     1.09535      -0.07081
    61    C    5  px     Ryd( 3p)     0.00143       0.51099
    62    C    5  py     Val( 2p)     0.73675      -0.04993
    63    C    5  py     Ryd( 3p)     0.00402       0.60604
    64    C    5  pz     Val( 2p)     1.18651      -0.07133
    65    C    5  pz     Ryd( 3p)     0.00165       0.68202
    66    C    5  dxy    Ryd( 3d)     0.00140       2.13838
    67    C    5  dxz    Ryd( 3d)     0.00087       2.28366
    68    C    5  dyz    Ryd( 3d)     0.00176       2.17044
    69    C    5  dx2y2  Ryd( 3d)     0.00193       2.26405
    70    C    5  dz2    Ryd( 3d)     0.00087       2.25418

    71    O    6  S      Cor( 1S)     1.99974     -18.94232
    72    O    6  S      Val( 2S)     1.67378      -0.84408
    73    O    6  S      Ryd( 3S)     0.00138       1.40360
    74    O    6  px     Val( 2p)     1.61080      -0.27093
    75    O    6  px     Ryd( 3p)     0.00192       1.21333
    76    O    6  py     Val( 2p)     1.49279      -0.28166
    77    O    6  py     Ryd( 3p)     0.00131       1.11934
    78    O    6  pz     Val( 2p)     1.95720      -0.28496
    79    O    6  pz     Ryd( 3p)     0.00197       1.06968
    80    O    6  dxy    Ryd( 3d)     0.00095       2.97354
    81    O    6  dxz    Ryd( 3d)     0.00070       2.78834
    82    O    6  dyz    Ryd( 3d)     0.00045       2.77892
    83    O    6  dx2y2  Ryd( 3d)     0.00140       3.30760
    84    O    6  dz2    Ryd( 3d)     0.00068       3.03180

    85    H    7  S      Val( 1S)     0.54100       0.10565
    86    H    7  S      Ryd( 2S)     0.00151       0.40573
    87    H    7  px     Ryd( 2p)     0.00195       2.38391
    88    H    7  py     Ryd( 2p)     0.00125       1.85501
    89    H    7  pz     Ryd( 2p)     0.00167       1.63835

    90    H    8  S      Val( 1S)     0.82762       0.05348
    91    H    8  S      Ryd( 2S)     0.00284       0.35857
    92    H    8  px     Ryd( 2p)     0.00035       1.89433
    93    H    8  py     Ryd( 2p)     0.00016       1.90221
    94    H    8  pz     Ryd( 2p)     0.00060       2.14860

    95    H    9  S      Val( 1S)     0.82762       0.05348
    96    H    9  S      Ryd( 2S)     0.00284       0.35857
    97    H    9  px     Ryd( 2p)     0.00035       1.89433
    98    H    9  py     Ryd( 2p)     0.00016       1.90221
    99    H    9  pz     Ryd( 2p)     0.00060       2.14860

   100    H   10  S      Val( 1S)     0.77917       0.08012
   101    H   10  S      Ryd( 2S)     0.00406       0.37534
   102    H   10  px     Ryd( 2p)     0.00027       1.95020
   103    H   10  py     Ryd( 2p)     0.00025       1.92286
   104    H   10  pz     Ryd( 2p)     0.00051       2.18326

   105    H   11  S      Val( 1S)     0.77917       0.08012
   106    H   11  S      Ryd( 2S)     0.00406       0.37534
   107    H   11  px     Ryd( 2p)     0.00027       1.95020
   108    H   11  py     Ryd( 2p)     0.00025       1.92286
   109    H   11  pz     Ryd( 2p)     0.00051       2.18326

   110    H   12  S      Val( 1S)     0.77917       0.08012
   111    H   12  S      Ryd( 2S)     0.00406       0.37534
   112    H   12  px     Ryd( 2p)     0.00027       1.95020
   113    H   12  py     Ryd( 2p)     0.00025       1.92286
   114    H   12  pz     Ryd( 2p)     0.00051       2.18326

   115    H   13  S      Val( 1S)     0.77917       0.08012
   116    H   13  S      Ryd( 2S)     0.00406       0.37534
   117    H   13  px     Ryd( 2p)     0.00027       1.95020
   118    H   13  py     Ryd( 2p)     0.00025       1.92286
   119    H   13  pz     Ryd( 2p)     0.00051       2.18326

   120    H   14  S      Val( 1S)     0.82762       0.05348
   121    H   14  S      Ryd( 2S)     0.00284       0.35857
   122    H   14  px     Ryd( 2p)     0.00035       1.89433
   123    H   14  py     Ryd( 2p)     0.00016       1.90221
   124    H   14  pz     Ryd( 2p)     0.00060       2.14860

   125    H   15  S      Val( 1S)     0.82762       0.05348
   126    H   15  S      Ryd( 2S)     0.00284       0.35857
   127    H   15  px     Ryd( 2p)     0.00035       1.89433
   128    H   15  py     Ryd( 2p)     0.00016       1.90221
   129    H   15  pz     Ryd( 2p)     0.00060       2.14860

   130    H   16  S      Val( 1S)     0.54100       0.10565
   131    H   16  S      Ryd( 2S)     0.00151       0.40573
   132    H   16  px     Ryd( 2p)     0.00195       2.38391
   133    H   16  py     Ryd( 2p)     0.00125       1.85501
   134    H   16  pz     Ryd( 2p)     0.00167       1.63835


 Summary of Natural Population Analysis:                  
                                                          
                                       Natural Population 
                Natural  -----------------------------------------------
    Atom  No    Charge         Core      Valence    Rydberg      Total
 -----------------------------------------------------------------------
      O    1   -0.74507      1.99974     6.73457    0.01075     8.74507
      C    2   -0.02641      1.99912     4.01027    0.01702     6.02641
      C    3   -0.44951      1.99912     4.43638    0.01401     6.44951
      C    4   -0.44951      1.99912     4.43638    0.01401     6.44951
      C    5   -0.02641      1.99912     4.01027    0.01702     6.02641
      O    6   -0.74507      1.99974     6.73457    0.01075     8.74507
      H    7    0.45263      0.00000     0.54100    0.00637     0.54737
      H    8    0.16843      0.00000     0.82762    0.00395     0.83157
      H    9    0.16843      0.00000     0.82762    0.00395     0.83157
      H   10    0.21574      0.00000     0.77917    0.00509     0.78426
      H   11    0.21574      0.00000     0.77917    0.00509     0.78426
      H   12    0.21574      0.00000     0.77917    0.00509     0.78426
      H   13    0.21574      0.00000     0.77917    0.00509     0.78426
      H   14    0.16843      0.00000     0.82762    0.00395     0.83157
      H   15    0.16843      0.00000     0.82762    0.00395     0.83157
      H   16    0.45263      0.00000     0.54100    0.00637     0.54737
 =======================================================================
   * Total *   -0.00000     11.99597    37.87158    0.13245    50.00000

                                 Natural Population      
 --------------------------------------------------------
   Core                      11.99597 ( 99.9664% of  12)
   Valence                   37.87158 ( 99.6620% of  38)
   Natural Minimal Basis     49.86755 ( 99.7351% of  50)
   Natural Rydberg Basis      0.13245 (  0.2649% of  50)
 --------------------------------------------------------

    Atom  No          Natural Electron Configuration
 ----------------------------------------------------------------------------
      O    1      [core]2S( 1.67)2p( 5.06)3p( 0.01)
      C    2      [core]2S( 0.99)2p( 3.02)3p( 0.01)3d( 0.01)
      C    3      [core]2S( 1.02)2p( 3.41)3p( 0.01)
      C    4      [core]2S( 1.02)2p( 3.41)3p( 0.01)
      C    5      [core]2S( 0.99)2p( 3.02)3p( 0.01)3d( 0.01)
      O    6      [core]2S( 1.67)2p( 5.06)3p( 0.01)
      H    7            1S( 0.54)
      H    8            1S( 0.83)
      H    9            1S( 0.83)
      H   10            1S( 0.78)
      H   11            1S( 0.78)
      H   12            1S( 0.78)
      H   13            1S( 0.78)
      H   14            1S( 0.83)
      H   15            1S( 0.83)
      H   16            1S( 0.54)


 NATURAL BOND ORBITAL ANALYSIS:

                       Occupancies       Lewis Structure    Low   High
           Occ.    -------------------  -----------------   occ   occ
  Cycle   Thresh.   Lewis   Non-Lewis     CR  BD  3C  LP    (L)   (NL)   Dev
 =============================================================================
   1(1)    1.90    49.63133   0.36867      6  15   0   4     0      0    0.03
 -----------------------------------------------------------------------------

 Structure accepted: No low occupancy Lewis orbitals

 --------------------------------------------------------
   Core                     11.99597 ( 99.966% of  12)
   Valence Lewis            37.63536 ( 99.040% of  38)
  ==================       ============================
   Total Lewis              49.63133 ( 99.263% of  50)
  -----------------------------------------------------
   Valence non-Lewis         0.27950 (  0.559% of  50)
   Rydberg non-Lewis         0.08917 (  0.178% of  50)
  ==================       ============================
   Total non-Lewis           0.36867 (  0.737% of  50)
 --------------------------------------------------------


       (Occupancy)   Bond orbital/ Coefficients/ Hybrids
 ---------------------------------------------------------------------------------
     1. (1.99457) BD ( 1) O   1 - C   2  
                ( 67.59%)   0.8221* O   1 s( 32.54%)p 2.07( 67.39%)d 0.00(  0.07%)
                                            0.0001 -0.5705 -0.0045 -0.0317  0.0035
                                            0.8203  0.0005 -0.0000  0.0000  0.0115
                                           -0.0000  0.0000  0.0176  0.0157
                ( 32.41%)   0.5693* C   2 s( 21.44%)p 3.65( 78.27%)d 0.01(  0.29%)
                                           -0.0001 -0.4608 -0.0459 -0.0419 -0.0011
                                           -0.8828 -0.0401  0.0000  0.0000 -0.0040
                                           -0.0000  0.0000  0.0462  0.0268
     2. (1.98846) BD ( 1) O   1 - H   7  
                ( 72.89%)   0.8538* O   1 s( 19.65%)p 4.08( 80.27%)d 0.00(  0.08%)
                                            0.0002  0.4428  0.0214  0.8282  0.0232
                                            0.3396  0.0293  0.0000  0.0000  0.0030
                                            0.0000  0.0000  0.0253 -0.0137
                ( 27.11%)   0.5207* H   7 s( 99.62%)p 0.00(  0.38%)
                                            0.9981 -0.0031 -0.0562 -0.0258 -0.0000
     3. (1.98163) BD ( 1) C   2 - C   3  
                ( 49.15%)   0.7010* C   2 s( 30.48%)p 2.28( 69.48%)d 0.00(  0.05%)
                                            0.0003  0.5520  0.0047 -0.7947  0.0059
                                           -0.2508  0.0150 -0.0000  0.0000  0.0099
                                            0.0000  0.0000  0.0164 -0.0100
                ( 50.85%)   0.7131* C   3 s( 27.73%)p 2.60( 72.22%)d 0.00(  0.05%)
                                            0.0004  0.5263  0.0165  0.8086  0.0012
                                            0.2611  0.0167  0.0000  0.0000  0.0105
                                            0.0000  0.0000  0.0152 -0.0107
     4. (1.98688) BD ( 1) C   2 - H   8  
                ( 59.24%)   0.7697* C   2 s( 24.10%)p 3.15( 75.85%)d 0.00(  0.05%)
                                           -0.0000  0.4907 -0.0140  0.4277  0.0051
                                           -0.2754  0.0056 -0.7068  0.0106 -0.0065
                                           -0.0144  0.0119  0.0039  0.0114
                ( 40.76%)   0.6384* H   8 s( 99.92%)p 0.00(  0.08%)
                                            0.9996 -0.0066 -0.0134  0.0107  0.0232
     5. (1.98688) BD ( 1) C   2 - H   9  
                ( 59.24%)   0.7697* C   2 s( 24.10%)p 3.15( 75.85%)d 0.00(  0.05%)
                                           -0.0000  0.4907 -0.0140  0.4277  0.0051
                                           -0.2754  0.0056  0.7068 -0.0106 -0.0065
                                            0.0144 -0.0119  0.0039  0.0114
                ( 40.76%)   0.6384* H   9 s( 99.92%)p 0.00(  0.08%)
                                            0.9996 -0.0066 -0.0134  0.0107 -0.0232
     6. (1.97667) BD ( 1) C   3 - C   4  
                ( 50.00%)   0.7071* C   3 s( 28.49%)p 2.51( 71.47%)d 0.00(  0.04%)
                                            0.0003  0.5337  0.0045 -0.0754  0.0016
                                           -0.8420 -0.0004  0.0000 -0.0000  0.0012
                                            0.0000 -0.0000 -0.0176 -0.0108
                ( 50.00%)   0.7071* C   4 s( 28.49%)p 2.51( 71.47%)d 0.00(  0.04%)
                                            0.0003  0.5337  0.0045  0.0754 -0.0016
                                            0.8420  0.0004  0.0000 -0.0000  0.0012
                                           -0.0000  0.0000 -0.0176 -0.0108
     7. (1.97586) BD ( 1) C   3 - H  10  
                ( 61.10%)   0.7817* C   3 s( 21.90%)p 3.56( 78.06%)d 0.00(  0.04%)
                                            0.0001 -0.4679  0.0085  0.4120  0.0026
                                           -0.3333 -0.0079  0.7068 -0.0125  0.0057
                                           -0.0129  0.0112 -0.0008 -0.0103
                ( 38.90%)   0.6237* H  10 s( 99.92%)p 0.00(  0.08%)
                                           -0.9996  0.0055 -0.0130  0.0130 -0.0220
     8. (1.97586) BD ( 1) C   3 - H  11  
                ( 61.10%)   0.7817* C   3 s( 21.90%)p 3.56( 78.06%)d 0.00(  0.04%)
                                            0.0001 -0.4679  0.0085  0.4120  0.0026
                                           -0.3333 -0.0079 -0.7068  0.0125  0.0057
                                            0.0129 -0.0112 -0.0008 -0.0103
                ( 38.90%)   0.6237* H  11 s( 99.92%)p 0.00(  0.08%)
                                           -0.9996  0.0055 -0.0130  0.0130  0.0220
     9. (1.98163) BD ( 1) C   4 - C   5  
                ( 50.85%)   0.7131* C   4 s( 27.73%)p 2.60( 72.22%)d 0.00(  0.05%)
                                            0.0004  0.5263  0.0165 -0.8086 -0.0012
                                           -0.2611 -0.0167  0.0000  0.0000  0.0105
                                           -0.0000 -0.0000  0.0152 -0.0107
                ( 49.15%)   0.7010* C   5 s( 30.48%)p 2.28( 69.48%)d 0.00(  0.05%)
                                            0.0003  0.5520  0.0047  0.7947 -0.0059
                                            0.2508 -0.0150 -0.0000  0.0000  0.0099
                                           -0.0000 -0.0000  0.0164 -0.0100
    10. (1.97586) BD ( 1) C   4 - H  12  
                ( 61.10%)   0.7817* C   4 s( 21.90%)p 3.56( 78.06%)d 0.00(  0.04%)
                                           -0.0001  0.4679 -0.0085  0.4120  0.0026
                                           -0.3333 -0.0079 -0.7068  0.0125 -0.0057
                                           -0.0129  0.0112  0.0008  0.0103
                ( 38.90%)   0.6237* H  12 s( 99.92%)p 0.00(  0.08%)
                                            0.9996 -0.0055 -0.0130  0.0130  0.0220
    11. (1.97586) BD ( 1) C   4 - H  13  
                ( 61.10%)   0.7817* C   4 s( 21.90%)p 3.56( 78.06%)d 0.00(  0.04%)
                                           -0.0001  0.4679 -0.0085  0.4120  0.0026
                                           -0.3333 -0.0079  0.7068 -0.0125 -0.0057
                                            0.0129 -0.0112  0.0008  0.0103
                ( 38.90%)   0.6237* H  13 s( 99.92%)p 0.00(  0.08%)
                                            0.9996 -0.0055 -0.0130  0.0130 -0.0220
    12. (1.99457) BD ( 1) C   5 - O   6  
                ( 32.41%)   0.5693* C   5 s( 21.44%)p 3.65( 78.27%)d 0.01(  0.29%)
                                            0.0001  0.4608  0.0459 -0.0419 -0.0011
                                           -0.8828 -0.0401 -0.0000 -0.0000  0.0040
                                           -0.0000  0.0000 -0.0462 -0.0268
                ( 67.59%)   0.8221* O   6 s( 32.54%)p 2.07( 67.39%)d 0.00(  0.07%)
                                           -0.0001  0.5705  0.0045 -0.0317  0.0035
                                            0.8203  0.0005  0.0000 -0.0000 -0.0115
                                           -0.0000  0.0000 -0.0176 -0.0157
    13. (1.98688) BD ( 1) C   5 - H  14  
                ( 59.24%)   0.7697* C   5 s( 24.10%)p 3.15( 75.85%)d 0.00(  0.05%)
                                            0.0000 -0.4907  0.0140  0.4277  0.0051
                                           -0.2754  0.0056  0.7068 -0.0106  0.0065
                                           -0.0144  0.0119 -0.0039 -0.0114
                ( 40.76%)   0.6384* H  14 s( 99.92%)p 0.00(  0.08%)
                                           -0.9996  0.0066 -0.0134  0.0107 -0.0232
    14. (1.98688) BD ( 1) C   5 - H  15  
                ( 59.24%)   0.7697* C   5 s( 24.10%)p 3.15( 75.85%)d 0.00(  0.05%)
                                            0.0000 -0.4907  0.0140  0.4277  0.0051
                                           -0.2754  0.0056 -0.7068  0.0106  0.0065
                                            0.0144 -0.0119 -0.0039 -0.0114
                ( 40.76%)   0.6384* H  15 s( 99.92%)p 0.00(  0.08%)
                                           -0.9996  0.0066 -0.0134  0.0107  0.0232
    15. (1.98846) BD ( 1) O   6 - H  16  
                ( 72.89%)   0.8538* O   6 s( 19.65%)p 4.08( 80.27%)d 0.00(  0.08%)
                                           -0.0002 -0.4428 -0.0214  0.8282  0.0232
                                            0.3396  0.0293 -0.0000 -0.0000 -0.0030
                                            0.0000  0.0000 -0.0253  0.0137
                ( 27.11%)   0.5207* H  16 s( 99.62%)p 0.00(  0.38%)
                                           -0.9981  0.0031 -0.0562 -0.0258  0.0000
    16. (1.99974) CR ( 1) O   1           s(100.00%)p 0.00(  0.00%)
                                            1.0000 -0.0000 -0.0000 -0.0001 -0.0000
                                           -0.0001 -0.0000 -0.0000 -0.0000 -0.0000
                                           -0.0000 -0.0000 -0.0000  0.0000
    17. (1.99912) CR ( 1) C   2           s(100.00%)p 0.00(  0.00%)
                                            1.0000 -0.0002 -0.0000  0.0002 -0.0000
                                           -0.0000 -0.0000  0.0000  0.0000 -0.0000
                                           -0.0000  0.0000 -0.0000  0.0000
    18. (1.99912) CR ( 1) C   3           s(100.00%)p 0.00(  0.00%)
                                            1.0000 -0.0002 -0.0000 -0.0004 -0.0000
                                            0.0002 -0.0000 -0.0000 -0.0000 -0.0000
                                           -0.0000  0.0000 -0.0000  0.0000
    19. (1.99912) CR ( 1) C   4           s(100.00%)p 0.00(  0.00%)
                                            1.0000 -0.0002 -0.0000  0.0004  0.0000
                                           -0.0002  0.0000 -0.0000 -0.0000 -0.0000
                                            0.0000 -0.0000 -0.0000  0.0000
    20. (1.99912) CR ( 1) C   5           s(100.00%)p 0.00(  0.00%)
                                            1.0000 -0.0002 -0.0000 -0.0002  0.0000
                                            0.0000  0.0000  0.0000  0.0000 -0.0000
                                            0.0000 -0.0000 -0.0000  0.0000
    21. (1.99974) CR ( 1) O   6           s(100.00%)p 0.00(  0.00%)
                                            1.0000 -0.0000 -0.0000  0.0001  0.0000
                                            0.0001  0.0000 -0.0000 -0.0000 -0.0000
                                            0.0000  0.0000 -0.0000  0.0000
    22. (1.98044) LP ( 1) O   1           s( 47.82%)p 1.09( 52.14%)d 0.00(  0.04%)
                                            0.0000  0.6914 -0.0123 -0.5575  0.0077
                                            0.4589 -0.0031 -0.0000  0.0000  0.0175
                                           -0.0000  0.0000 -0.0042  0.0055
    23. (1.95874) LP ( 2) O   1           s(  0.00%)p 1.00( 99.95%)d 0.00(  0.05%)
                                           -0.0000  0.0000 -0.0000 -0.0000  0.0000
                                            0.0000 -0.0000  0.9996 -0.0164  0.0000
                                            0.0187 -0.0130 -0.0000  0.0000
    24. (1.98044) LP ( 1) O   6           s( 47.82%)p 1.09( 52.14%)d 0.00(  0.04%)
                                            0.0000  0.6914 -0.0123  0.5575 -0.0077
                                           -0.4589  0.0031 -0.0000  0.0000  0.0175
                                            0.0000 -0.0000 -0.0042  0.0055
    25. (1.95874) LP ( 2) O   6           s(  0.00%)p 1.00( 99.95%)d 0.00(  0.05%)
                                           -0.0000  0.0000 -0.0000  0.0000 -0.0000
                                           -0.0000  0.0000  0.9996 -0.0164  0.0000
                                           -0.0187  0.0130 -0.0000  0.0000
    26. (0.00156) RY*( 1) O   1           s(  0.00%)p 1.00( 92.45%)d 0.08(  7.55%)
                                           -0.0000  0.0000  0.0000 -0.0000 -0.0000
                                            0.0000  0.0000  0.0116  0.9614  0.0000
                                            0.0326 -0.2729  0.0000 -0.0000
    27. (0.00149) RY*( 2) O   1           s( 25.57%)p 2.48( 63.42%)d 0.43( 11.01%)
                                           -0.0000  0.0063  0.5056 -0.0003 -0.7963
                                            0.0059 -0.0005 -0.0000 -0.0000  0.3223
                                           -0.0000  0.0000  0.0549 -0.0568
    28. (0.00007) RY*( 3) O   1           s( 49.90%)p 0.75( 37.32%)d 0.26( 12.78%)
    29. (0.00004) RY*( 4) O   1           s( 20.32%)p 3.19( 64.77%)d 0.73( 14.91%)
    30. (0.00001) RY*( 5) O   1           s(  1.88%)p 6.32( 11.89%)d45.89( 86.24%)
    31. (0.00001) RY*( 6) O   1           s(  0.00%)p 1.00(  0.13%)d99.99( 99.87%)
    32. (0.00000) RY*( 7) O   1           s(  0.00%)p 1.00(  7.47%)d12.38( 92.53%)
    33. (0.00000) RY*( 8) O   1           s(  1.05%)p19.29( 20.33%)d74.58( 78.62%)
    34. (0.00001) RY*( 9) O   1           s(  1.26%)p 1.97(  2.48%)d76.55( 96.26%)
    35. (0.00321) RY*( 1) C   2           s( 40.70%)p 0.66( 27.03%)d 0.79( 32.27%)
                                            0.0000 -0.0015  0.6380  0.0169 -0.5168
                                           -0.0351 -0.0416  0.0000 -0.0000  0.5652
                                           -0.0000 -0.0000 -0.0023 -0.0566
    36. (0.00284) RY*( 2) C   2           s(  0.26%)p99.99( 93.52%)d24.06(  6.22%)
                                           -0.0000  0.0244  0.0446 -0.0034  0.3117
                                            0.0145 -0.9153 -0.0000  0.0000  0.1625
                                           -0.0000 -0.0000 -0.1821 -0.0515
    37. (0.00203) RY*( 3) C   2           s(  0.00%)p 1.00( 58.23%)d 0.72( 41.77%)
                                           -0.0000 -0.0000 -0.0000  0.0000 -0.0000
                                            0.0000  0.0000  0.0099  0.7630 -0.0000
                                           -0.3607 -0.5363  0.0000  0.0000
    38. (0.00143) RY*( 4) C   2           s(  0.00%)p 1.00( 17.76%)d 4.63( 82.24%)
                                           -0.0000 -0.0000  0.0000  0.0000 -0.0000
                                           -0.0000  0.0000  0.0276  0.4205  0.0000
                                           -0.3523  0.8357 -0.0000 -0.0000
    39. (0.00057) RY*( 5) C   2           s( 31.98%)p 0.46( 14.65%)d 1.67( 53.37%)
                                           -0.0000 -0.0211  0.5651 -0.0004  0.3178
                                           -0.0634  0.2035  0.0000 -0.0000 -0.3534
                                           -0.0000 -0.0000 -0.6226 -0.1456
    40. (0.00027) RY*( 6) C   2           s(  0.41%)p99.99( 60.12%)d95.88( 39.47%)
                                            0.0000 -0.0162  0.0621  0.0135  0.7088
                                           -0.0044  0.3140  0.0000  0.0000  0.5978
                                            0.0000 -0.0000  0.1902 -0.0328
    41. (0.00012) RY*( 7) C   2           s( 26.08%)p 0.19(  4.98%)d 2.64( 68.95%)
                                            0.0000  0.0049  0.5106  0.0073  0.1757
                                            0.0191 -0.1359 -0.0000  0.0000 -0.4103
                                            0.0000  0.0000  0.7127  0.1147
    42. (0.00000) RY*( 8) C   2           s(  0.00%)p 1.00( 24.08%)d 3.15( 75.92%)
    43. (0.00001) RY*( 9) C   2           s(  0.45%)p 0.42(  0.19%)d99.99( 99.35%)
    44. (0.00390) RY*( 1) C   3           s(  0.39%)p99.99( 97.95%)d 4.31(  1.66%)
                                           -0.0000  0.0128  0.0608  0.0043 -0.5190
                                            0.0049 -0.8427  0.0000  0.0000  0.0335
                                            0.0000 -0.0000  0.1244  0.0074
    45. (0.00299) RY*( 2) C   3           s(  0.00%)p 1.00( 87.43%)d 0.14( 12.57%)
                                           -0.0000 -0.0000  0.0000 -0.0000 -0.0000
                                           -0.0000  0.0000  0.0250  0.9347  0.0000
                                            0.2688 -0.2311 -0.0000 -0.0000
    46. (0.00287) RY*( 3) C   3           s( 29.60%)p 2.11( 62.52%)d 0.27(  7.87%)
                                            0.0000 -0.0098  0.5440 -0.0166 -0.6510
                                           -0.0018  0.4485 -0.0000 -0.0000  0.2731
                                           -0.0000  0.0000 -0.0114 -0.0634
    47. (0.00077) RY*( 4) C   3           s( 64.21%)p 0.49( 31.29%)d 0.07(  4.50%)
                                            0.0000  0.0022  0.8013 -0.0129  0.4877
                                            0.0122 -0.2734 -0.0000  0.0000  0.0077
                                           -0.0000 -0.0000 -0.2117  0.0077
    48. (0.00034) RY*( 5) C   3           s(  0.00%)p 1.00(  0.05%)d99.99( 99.95%)
                                           -0.0000  0.0000  0.0000  0.0000  0.0000
                                            0.0000 -0.0000  0.0008 -0.0213 -0.0000
                                            0.6932  0.7204 -0.0000  0.0000
    49. (0.00013) RY*( 6) C   3           s(  0.24%)p30.37(  7.18%)d99.99( 92.58%)
                                            0.0000 -0.0006  0.0486  0.0196 -0.2607
                                            0.0047  0.0586  0.0000 -0.0000 -0.7887
                                           -0.0000 -0.0000 -0.5144  0.1979
    50. (0.00007) RY*( 7) C   3           s(  5.49%)p 0.21(  1.15%)d17.00( 93.36%)
    51. (0.00004) RY*( 8) C   3           s(  0.00%)p 1.00( 12.58%)d 6.95( 87.42%)
    52. (0.00001) RY*( 9) C   3           s(  0.05%)p 0.73(  0.04%)d99.99( 99.91%)
    53. (0.00390) RY*( 1) C   4           s(  0.39%)p99.99( 97.95%)d 4.31(  1.66%)
                                           -0.0000  0.0128  0.0608 -0.0043  0.5190
                                           -0.0049  0.8427  0.0000  0.0000  0.0335
                                           -0.0000  0.0000  0.1244  0.0074
    54. (0.00299) RY*( 2) C   4           s(  0.00%)p 1.00( 87.43%)d 0.14( 12.57%)
                                           -0.0000 -0.0000  0.0000  0.0000  0.0000
                                            0.0000 -0.0000  0.0250  0.9347  0.0000
                                           -0.2688  0.2311 -0.0000 -0.0000
    55. (0.00287) RY*( 3) C   4           s( 29.60%)p 2.11( 62.52%)d 0.27(  7.87%)
                                            0.0000 -0.0098  0.5440  0.0166  0.6510
                                            0.0018 -0.4485 -0.0000 -0.0000  0.2731
                                            0.0000 -0.0000 -0.0114 -0.0634
    56. (0.00077) RY*( 4) C   4           s( 64.21%)p 0.49( 31.29%)d 0.07(  4.50%)
                                            0.0000  0.0022  0.8013  0.0129 -0.4877
                                           -0.0122  0.2734 -0.0000  0.0000  0.0077
                                            0.0000  0.0000 -0.2117  0.0077
    57. (0.00034) RY*( 5) C   4           s(  0.00%)p 1.00(  0.05%)d99.99( 99.95%)
                                            0.0000 -0.0000 -0.0000  0.0000  0.0000
                                            0.0000 -0.0000 -0.0008  0.0213  0.0000
                                            0.6932  0.7204  0.0000 -0.0000
    58. (0.00013) RY*( 6) C   4           s(  0.24%)p30.37(  7.18%)d99.99( 92.58%)
                                           -0.0000 -0.0006  0.0486 -0.0196  0.2607
                                           -0.0047 -0.0586  0.0000 -0.0000 -0.7887
                                            0.0000  0.0000 -0.5144  0.1979
    59. (0.00007) RY*( 7) C   4           s(  5.49%)p 0.21(  1.15%)d17.00( 93.36%)
    60. (0.00004) RY*( 8) C   4           s(  0.00%)p 1.00( 12.58%)d 6.95( 87.42%)
    61. (0.00001) RY*( 9) C   4           s(  0.05%)p 0.73(  0.04%)d99.99( 99.91%)
    62. (0.00321) RY*( 1) C   5           s( 40.70%)p 0.66( 27.03%)d 0.79( 32.27%)
                                            0.0000 -0.0015  0.6380 -0.0169  0.5168
                                            0.0351  0.0416  0.0000 -0.0000  0.5652
                                            0.0000  0.0000 -0.0023 -0.0566
    63. (0.00284) RY*( 2) C   5           s(  0.26%)p99.99( 93.52%)d24.06(  6.22%)
                                           -0.0000  0.0244  0.0446  0.0034 -0.3117
                                           -0.0145  0.9153 -0.0000  0.0000  0.1625
                                            0.0000  0.0000 -0.1821 -0.0515
    64. (0.00203) RY*( 3) C   5           s(  0.00%)p 1.00( 58.23%)d 0.72( 41.77%)
                                           -0.0000 -0.0000 -0.0000 -0.0000  0.0000
                                           -0.0000 -0.0000  0.0099  0.7630 -0.0000
                                            0.3607  0.5363  0.0000  0.0000
    65. (0.00143) RY*( 4) C   5           s(  0.00%)p 1.00( 17.76%)d 4.63( 82.24%)
                                            0.0000  0.0000 -0.0000  0.0000 -0.0000
                                           -0.0000  0.0000 -0.0276 -0.4205 -0.0000
                                           -0.3523  0.8357  0.0000  0.0000
    66. (0.00057) RY*( 5) C   5           s( 31.98%)p 0.46( 14.65%)d 1.67( 53.37%)
                                            0.0000 -0.0211  0.5651  0.0004 -0.3178
                                            0.0634 -0.2035  0.0000 -0.0000 -0.3534
                                            0.0000  0.0000 -0.6226 -0.1456
    67. (0.00027) RY*( 6) C   5           s(  0.41%)p99.99( 60.12%)d95.88( 39.47%)
                                            0.0000 -0.0162  0.0621 -0.0135 -0.7088
                                            0.0044 -0.3140  0.0000  0.0000  0.5978
                                           -0.0000  0.0000  0.1902 -0.0328
    68. (0.00012) RY*( 7) C   5           s( 26.08%)p 0.19(  4.98%)d 2.64( 68.95%)
                                            0.0000  0.0049  0.5106 -0.0073 -0.1757
                                           -0.0191  0.1359 -0.0000  0.0000 -0.4103
                                           -0.0000 -0.0000  0.7127  0.1147
    69. (0.00000) RY*( 8) C   5           s(  0.00%)p 1.00( 24.08%)d 3.15( 75.92%)
    70. (0.00001) RY*( 9) C   5           s(  0.45%)p 0.42(  0.19%)d99.99( 99.35%)
    71. (0.00156) RY*( 1) O   6           s(  0.00%)p 1.00( 92.45%)d 0.08(  7.55%)
                                           -0.0000  0.0000  0.0000  0.0000  0.0000
                                           -0.0000 -0.0000  0.0116  0.9614  0.0000
                                           -0.0326  0.2729  0.0000 -0.0000
    72. (0.00149) RY*( 2) O   6           s( 25.57%)p 2.48( 63.42%)d 0.43( 11.01%)
                                           -0.0000  0.0063  0.5056  0.0003  0.7963
                                           -0.0059  0.0005 -0.0000 -0.0000  0.3223
                                            0.0000 -0.0000  0.0549 -0.0568
    73. (0.00007) RY*( 3) O   6           s( 49.90%)p 0.75( 37.32%)d 0.26( 12.78%)
    74. (0.00004) RY*( 4) O   6           s( 20.32%)p 3.19( 64.77%)d 0.73( 14.91%)
    75. (0.00001) RY*( 5) O   6           s(  1.88%)p 6.32( 11.89%)d45.89( 86.24%)
    76. (0.00001) RY*( 6) O   6           s(  0.00%)p 1.00(  0.13%)d99.99( 99.87%)
    77. (0.00000) RY*( 7) O   6           s(  0.00%)p 1.00(  7.47%)d12.38( 92.53%)
    78. (0.00000) RY*( 8) O   6           s(  1.05%)p19.29( 20.33%)d74.58( 78.62%)
    79. (0.00001) RY*( 9) O   6           s(  1.26%)p 1.97(  2.48%)d76.55( 96.26%)
    80. (0.00172) RY*( 1) H   7           s( 78.21%)p 0.28( 21.79%)
                                            0.0123  0.8843 -0.0423  0.4649 -0.0000
    81. (0.00167) RY*( 2) H   7           s(  0.00%)p 1.00(100.00%)
                                            0.0000  0.0000 -0.0000  0.0000  1.0000
    82. (0.00093) RY*( 3) H   7           s( 18.20%)p 4.50( 81.80%)
                                            0.0084  0.4265  0.4776 -0.7681  0.0000
    83. (0.00002) RY*( 4) H   7           s(  3.98%)p24.15( 96.02%)
    84. (0.00289) RY*( 1) H   8           s( 99.64%)p 0.00(  0.36%)
                                            0.0078  0.9982  0.0555 -0.0201 -0.0101
    85. (0.00023) RY*( 2) H   8           s(  0.16%)p99.99( 99.84%)
                                            0.0027  0.0398 -0.7972  0.0758 -0.5976
    86. (0.00013) RY*( 3) H   8           s(  0.05%)p99.99( 99.95%)
                                           -0.0116  0.0182 -0.4753 -0.6881  0.5479
    87. (0.00003) RY*( 4) H   8           s(  0.24%)p99.99( 99.76%)
    88. (0.00289) RY*( 1) H   9           s( 99.64%)p 0.00(  0.36%)
                                            0.0078  0.9982  0.0555 -0.0201  0.0101
    89. (0.00023) RY*( 2) H   9           s(  0.16%)p99.99( 99.84%)
                                            0.0027  0.0398 -0.7972  0.0758  0.5976
    90. (0.00013) RY*( 3) H   9           s(  0.05%)p99.99( 99.95%)
                                           -0.0116  0.0182 -0.4753 -0.6881 -0.5479
    91. (0.00003) RY*( 4) H   9           s(  0.24%)p99.99( 99.76%)
    92. (0.00409) RY*( 1) H  10           s( 99.79%)p 0.00(  0.21%)
                                            0.0064  0.9989 -0.0337 -0.0090 -0.0294
    93. (0.00018) RY*( 2) H  10           s(  0.00%)p 1.00(100.00%)
                                           -0.0022  0.0022 -0.6294  0.3633  0.6870
    94. (0.00013) RY*( 3) H  10           s(  0.09%)p99.99( 99.91%)
                                            0.0008  0.0299  0.5798  0.8075  0.1041
    95. (0.00005) RY*( 4) H  10           s(  0.20%)p99.99( 99.80%)
    96. (0.00409) RY*( 1) H  11           s( 99.79%)p 0.00(  0.21%)
                                            0.0064  0.9989 -0.0337 -0.0090  0.0294
    97. (0.00018) RY*( 2) H  11           s(  0.00%)p 1.00(100.00%)
                                           -0.0022  0.0022 -0.6294  0.3633 -0.6870
    98. (0.00013) RY*( 3) H  11           s(  0.09%)p99.99( 99.91%)
                                            0.0008  0.0299  0.5798  0.8075 -0.1041
    99. (0.00005) RY*( 4) H  11           s(  0.20%)p99.99( 99.80%)
   100. (0.00409) RY*( 1) H  12           s( 99.79%)p 0.00(  0.21%)
                                            0.0064  0.9989  0.0337  0.0090 -0.0294
   101. (0.00018) RY*( 2) H  12           s(  0.00%)p 1.00(100.00%)
                                           -0.0022  0.0022  0.6294 -0.3633  0.6870
   102. (0.00013) RY*( 3) H  12           s(  0.09%)p99.99( 99.91%)
                                            0.0008  0.0299 -0.5798 -0.8075  0.1041
   103. (0.00005) RY*( 4) H  12           s(  0.20%)p99.99( 99.80%)
   104. (0.00409) RY*( 1) H  13           s( 99.79%)p 0.00(  0.21%)
                                            0.0064  0.9989  0.0337  0.0090  0.0294
   105. (0.00018) RY*( 2) H  13           s(  0.00%)p 1.00(100.00%)
                                           -0.0022  0.0022  0.6294 -0.3633 -0.6870
   106. (0.00013) RY*( 3) H  13           s(  0.09%)p99.99( 99.91%)
                                            0.0008  0.0299 -0.5798 -0.8075 -0.1041
   107. (0.00005) RY*( 4) H  13           s(  0.20%)p99.99( 99.80%)
   108. (0.00289) RY*( 1) H  14           s( 99.64%)p 0.00(  0.36%)
                                            0.0078  0.9982 -0.0555  0.0201 -0.0101
   109. (0.00023) RY*( 2) H  14           s(  0.16%)p99.99( 99.84%)
                                            0.0027  0.0398  0.7972 -0.0758 -0.5976
   110. (0.00013) RY*( 3) H  14           s(  0.05%)p99.99( 99.95%)
                                           -0.0116  0.0182  0.4753  0.6881  0.5479
   111. (0.00003) RY*( 4) H  14           s(  0.24%)p99.99( 99.76%)
   112. (0.00289) RY*( 1) H  15           s( 99.64%)p 0.00(  0.36%)
                                            0.0078  0.9982 -0.0555  0.0201  0.0101
   113. (0.00023) RY*( 2) H  15           s(  0.16%)p99.99( 99.84%)
                                            0.0027  0.0398  0.7972 -0.0758  0.5976
   114. (0.00013) RY*( 3) H  15           s(  0.05%)p99.99( 99.95%)
                                           -0.0116  0.0182  0.4753  0.6881 -0.5479
   115. (0.00003) RY*( 4) H  15           s(  0.24%)p99.99( 99.76%)
   116. (0.00172) RY*( 1) H  16           s( 78.21%)p 0.28( 21.79%)
                                            0.0123  0.8843  0.0423 -0.4649 -0.0000
   117. (0.00167) RY*( 2) H  16           s(  0.00%)p 1.00(100.00%)
                                            0.0000  0.0000  0.0000 -0.0000  1.0000
   118. (0.00093) RY*( 3) H  16           s( 18.20%)p 4.50( 81.80%)
                                            0.0084  0.4265 -0.4776  0.7681  0.0000
   119. (0.00002) RY*( 4) H  16           s(  3.98%)p24.15( 96.02%)
   120. (0.01210) BD*( 1) O   1 - C   2  
                ( 32.41%)   0.5693* O   1 s( 32.54%)p 2.07( 67.39%)d 0.00(  0.07%)
                                           -0.0001  0.5705  0.0045  0.0317 -0.0035
                                           -0.8203 -0.0005  0.0000 -0.0000 -0.0115
                                            0.0000 -0.0000 -0.0176 -0.0157
                ( 67.59%)  -0.8221* C   2 s( 21.44%)p 3.65( 78.27%)d 0.01(  0.29%)
                                            0.0001  0.4608  0.0459  0.0419  0.0011
                                            0.8828  0.0401 -0.0000 -0.0000  0.0040
                                            0.0000 -0.0000 -0.0462 -0.0268
   121. (0.00549) BD*( 1) O   1 - H   7  
                ( 27.11%)   0.5207* O   1 s( 19.65%)p 4.08( 80.27%)d 0.00(  0.08%)
                                           -0.0002 -0.4428 -0.0214 -0.8282 -0.0232
                                           -0.3396 -0.0293 -0.0000 -0.0000 -0.0030
                                           -0.0000 -0.0000 -0.0253  0.0137
                ( 72.89%)  -0.8538* H   7 s( 99.62%)p 0.00(  0.38%)
                                           -0.9981  0.0031  0.0562  0.0258  0.0000
   122. (0.01765) BD*( 1) C   2 - C   3  
                ( 50.85%)   0.7131* C   2 s( 30.48%)p 2.28( 69.48%)d 0.00(  0.05%)
                                            0.0003  0.5520  0.0047 -0.7947  0.0059
                                           -0.2508  0.0150 -0.0000  0.0000  0.0099
                                            0.0000  0.0000  0.0164 -0.0100
                ( 49.15%)  -0.7010* C   3 s( 27.73%)p 2.60( 72.22%)d 0.00(  0.05%)
                                            0.0004  0.5263  0.0165  0.8086  0.0012
                                            0.2611  0.0167  0.0000  0.0000  0.0105
                                            0.0000  0.0000  0.0152 -0.0107
   123. (0.03107) BD*( 1) C   2 - H   8  
                ( 40.76%)   0.6384* C   2 s( 24.10%)p 3.15( 75.85%)d 0.00(  0.05%)
                                            0.0000 -0.4907  0.0140 -0.4277 -0.0051
                                            0.2754 -0.0056  0.7068 -0.0106  0.0065
                                            0.0144 -0.0119 -0.0039 -0.0114
                ( 59.24%)  -0.7697* H   8 s( 99.92%)p 0.00(  0.08%)
                                           -0.9996  0.0066  0.0134 -0.0107 -0.0232
   124. (0.03107) BD*( 1) C   2 - H   9  
                ( 40.76%)   0.6384* C   2 s( 24.10%)p 3.15( 75.85%)d 0.00(  0.05%)
                                            0.0000 -0.4907  0.0140 -0.4277 -0.0051
                                            0.2754 -0.0056 -0.7068  0.0106  0.0065
                                           -0.0144  0.0119 -0.0039 -0.0114
                ( 59.24%)  -0.7697* H   9 s( 99.92%)p 0.00(  0.08%)
                                           -0.9996  0.0066  0.0134 -0.0107  0.0232
   125. (0.01147) BD*( 1) C   3 - C   4  
                ( 50.00%)   0.7071* C   3 s( 28.49%)p 2.51( 71.47%)d 0.00(  0.04%)
                                            0.0003  0.5337  0.0045 -0.0754  0.0016
                                           -0.8420 -0.0004  0.0000 -0.0000  0.0012
                                            0.0000 -0.0000 -0.0176 -0.0108
                ( 50.00%)  -0.7071* C   4 s( 28.49%)p 2.51( 71.47%)d 0.00(  0.04%)
                                            0.0003  0.5337  0.0045  0.0754 -0.0016
                                            0.8420  0.0004  0.0000 -0.0000  0.0012
                                           -0.0000  0.0000 -0.0176 -0.0108
   126. (0.01832) BD*( 1) C   3 - H  10  
                ( 38.90%)   0.6237* C   3 s( 21.90%)p 3.56( 78.06%)d 0.00(  0.04%)
                                           -0.0001  0.4679 -0.0085 -0.4120 -0.0026
                                            0.3333  0.0079 -0.7068  0.0125 -0.0057
                                            0.0129 -0.0112  0.0008  0.0103
                ( 61.10%)  -0.7817* H  10 s( 99.92%)p 0.00(  0.08%)
                                            0.9996 -0.0055  0.0130 -0.0130  0.0220
   127. (0.01832) BD*( 1) C   3 - H  11  
                ( 38.90%)   0.6237* C   3 s( 21.90%)p 3.56( 78.06%)d 0.00(  0.04%)
                                           -0.0001  0.4679 -0.0085 -0.4120 -0.0026
                                            0.3333  0.0079  0.7068 -0.0125 -0.0057
                                           -0.0129  0.0112  0.0008  0.0103
                ( 61.10%)  -0.7817* H  11 s( 99.92%)p 0.00(  0.08%)
                                            0.9996 -0.0055  0.0130 -0.0130 -0.0220
   128. (0.01765) BD*( 1) C   4 - C   5  
                ( 49.15%)   0.7010* C   4 s( 27.73%)p 2.60( 72.22%)d 0.00(  0.05%)
                                           -0.0004 -0.5263 -0.0165  0.8086  0.0012
                                            0.2611  0.0167 -0.0000 -0.0000 -0.0105
                                            0.0000  0.0000 -0.0152  0.0107
                ( 50.85%)  -0.7131* C   5 s( 30.48%)p 2.28( 69.48%)d 0.00(  0.05%)
                                           -0.0003 -0.5520 -0.0047 -0.7947  0.0059
                                           -0.2508  0.0150  0.0000 -0.0000 -0.0099
                                            0.0000  0.0000 -0.0164  0.0100
   129. (0.01832) BD*( 1) C   4 - H  12  
                ( 38.90%)   0.6237* C   4 s( 21.90%)p 3.56( 78.06%)d 0.00(  0.04%)
                                            0.0001 -0.4679  0.0085 -0.4120 -0.0026
                                            0.3333  0.0079  0.7068 -0.0125  0.0057
                                            0.0129 -0.0112 -0.0008 -0.0103
                ( 61.10%)  -0.7817* H  12 s( 99.92%)p 0.00(  0.08%)
                                           -0.9996  0.0055  0.0130 -0.0130 -0.0220
   130. (0.01832) BD*( 1) C   4 - H  13  
                ( 38.90%)   0.6237* C   4 s( 21.90%)p 3.56( 78.06%)d 0.00(  0.04%)
                                            0.0001 -0.4679  0.0085 -0.4120 -0.0026
                                            0.3333  0.0079 -0.7068  0.0125  0.0057
                                           -0.0129  0.0112 -0.0008 -0.0103
                ( 61.10%)  -0.7817* H  13 s( 99.92%)p 0.00(  0.08%)
                                           -0.9996  0.0055  0.0130 -0.0130  0.0220
   131. (0.01210) BD*( 1) C   5 - O   6  
                ( 67.59%)   0.8221* C   5 s( 21.44%)p 3.65( 78.27%)d 0.01(  0.29%)
                                            0.0001  0.4608  0.0459 -0.0419 -0.0011
                                           -0.8828 -0.0401 -0.0000 -0.0000  0.0040
                                           -0.0000  0.0000 -0.0462 -0.0268
                ( 32.41%)  -0.5693* O   6 s( 32.54%)p 2.07( 67.39%)d 0.00(  0.07%)
                                           -0.0001  0.5705  0.0045 -0.0317  0.0035
                                            0.8203  0.0005  0.0000 -0.0000 -0.0115
                                           -0.0000  0.0000 -0.0176 -0.0157
   132. (0.03107) BD*( 1) C   5 - H  14  
                ( 40.76%)   0.6384* C   5 s( 24.10%)p 3.15( 75.85%)d 0.00(  0.05%)
                                           -0.0000  0.4907 -0.0140 -0.4277 -0.0051
                                            0.2754 -0.0056 -0.7068  0.0106 -0.0065
                                            0.0144 -0.0119  0.0039  0.0114
                ( 59.24%)  -0.7697* H  14 s( 99.92%)p 0.00(  0.08%)
                                            0.9996 -0.0066  0.0134 -0.0107  0.0232
   133. (0.03107) BD*( 1) C   5 - H  15  
                ( 40.76%)   0.6384* C   5 s( 24.10%)p 3.15( 75.85%)d 0.00(  0.05%)
                                           -0.0000  0.4907 -0.0140 -0.4277 -0.0051
                                            0.2754 -0.0056  0.7068 -0.0106 -0.0065
                                           -0.0144  0.0119  0.0039  0.0114
                ( 59.24%)  -0.7697* H  15 s( 99.92%)p 0.00(  0.08%)
                                            0.9996 -0.0066  0.0134 -0.0107 -0.0232
   134. (0.00549) BD*( 1) O   6 - H  16  
                ( 27.11%)   0.5207* O   6 s( 19.65%)p 4.08( 80.27%)d 0.00(  0.08%)
                                            0.0002  0.4428  0.0214 -0.8282 -0.0232
                                           -0.3396 -0.0293  0.0000  0.0000  0.0030
                                           -0.0000 -0.0000  0.0253 -0.0137
                ( 72.89%)  -0.8538* H  16 s( 99.62%)p 0.00(  0.38%)
                                            0.9981 -0.0031  0.0562  0.0258 -0.0000


 NHO Directionality and "Bond Bending" (deviations from line of nuclear centers)

         [Thresholds for printing:  angular deviation  >  1.0 degree]
                                    hybrid p-character > 25.0%
                                    orbital occupancy  >  0.10e

                                Line of Centers        Hybrid 1              Hybrid 2
                                ---------------  -------------------   ------------------
                NBO               Theta   Phi    Theta   Phi    Dev    Theta   Phi    Dev
 ========================================================================================
     1. BD (   1) O   1 - C   2    90.0  270.0    90.0  272.0   2.0     90.0   87.3   2.7
     2. BD (   1) O   1 - H   7    90.0   18.5    90.0   23.4   4.9      --     --    --
     3. BD (   1) C   2 - C   3    90.0  198.4    90.0  196.6   1.8      --     --    --
     4. BD (   1) C   2 - H   8   143.3  322.0   143.8  328.1   3.6      --     --    --
     5. BD (   1) C   2 - H   9    36.7  322.0    36.2  328.1   3.6      --     --    --
     9. BD (   1) C   4 - C   5    90.0  198.4     --     --    --      90.0   16.6   1.8
    12. BD (   1) C   5 - O   6    90.0  270.0    90.0  267.3   2.7     90.0   92.0   2.0
    13. BD (   1) C   5 - H  14   143.3  142.0   143.8  148.1   3.6      --     --    --
    14. BD (   1) C   5 - H  15    36.7  142.0    36.2  148.1   3.6      --     --    --
    15. BD (   1) O   6 - H  16    90.0  198.5    90.0  203.4   4.9      --     --    --
    22. LP (   1) O   1             --     --     90.0  140.3   --       --     --    --
    23. LP (   2) O   1             --     --      0.0    0.0   --       --     --    --
    24. LP (   1) O   6             --     --     90.0  320.3   --       --     --    --
    25. LP (   2) O   6             --     --      0.0    0.0   --       --     --    --


 Second Order Perturbation Theory Analysis of Fock Matrix in NBO Basis

     Threshold for printing:   0.50 kcal/mol
                                                                              E(2)  E(j)-E(i) F(i,j)
         Donor NBO (i)                     Acceptor NBO (j)                 kcal/mol   a.u.    a.u. 
 ===================================================================================================

 within unit  1
   1. BD (   1) O   1 - C   2        / 80. RY*(   1) H   7                    0.78    1.55    0.031
   1. BD (   1) O   1 - C   2        /125. BD*(   1) C   3 - C   4            1.94    1.23    0.044
   2. BD (   1) O   1 - H   7        / 36. RY*(   2) C   2                    0.85    1.37    0.031
   2. BD (   1) O   1 - H   7        /122. BD*(   1) C   2 - C   3            2.95    1.10    0.051
   3. BD (   1) C   2 - C   3        / 27. RY*(   2) O   1                    0.90    1.99    0.038
   3. BD (   1) C   2 - C   3        / 55. RY*(   3) C   4                    1.21    1.45    0.037
   3. BD (   1) C   2 - C   3        /121. BD*(   1) O   1 - H   7            1.95    1.04    0.040
   3. BD (   1) C   2 - C   3        /123. BD*(   1) C   2 - H   8            0.50    1.04    0.020
   3. BD (   1) C   2 - C   3        /124. BD*(   1) C   2 - H   9            0.50    1.04    0.020
   3. BD (   1) C   2 - C   3        /125. BD*(   1) C   3 - C   4            1.23    1.02    0.032
   3. BD (   1) C   2 - C   3        /126. BD*(   1) C   3 - H  10            0.60    1.05    0.022
   3. BD (   1) C   2 - C   3        /127. BD*(   1) C   3 - H  11            0.60    1.05    0.022
   3. BD (   1) C   2 - C   3        /128. BD*(   1) C   4 - C   5            2.24    1.01    0.042
   4. BD (   1) C   2 - H   8        / 26. RY*(   1) O   1                    0.69    1.64    0.030
   4. BD (   1) C   2 - H   8        /127. BD*(   1) C   3 - H  11            3.25    0.94    0.049
   5. BD (   1) C   2 - H   9        / 26. RY*(   1) O   1                    0.69    1.64    0.030
   5. BD (   1) C   2 - H   9        /126. BD*(   1) C   3 - H  10            3.25    0.94    0.049
   6. BD (   1) C   3 - C   4        / 36. RY*(   2) C   2                    1.24    1.28    0.036
   6. BD (   1) C   3 - C   4        / 63. RY*(   2) C   5                    1.24    1.28    0.036
   6. BD (   1) C   3 - C   4        /120. BD*(   1) O   1 - C   2            2.31    0.91    0.041
   6. BD (   1) C   3 - C   4        /122. BD*(   1) C   2 - C   3            0.76    1.00    0.025
   6. BD (   1) C   3 - C   4        /126. BD*(   1) C   3 - H  10            0.59    1.04    0.022
   6. BD (   1) C   3 - C   4        /127. BD*(   1) C   3 - H  11            0.59    1.04    0.022
   6. BD (   1) C   3 - C   4        /128. BD*(   1) C   4 - C   5            0.76    1.00    0.025
   6. BD (   1) C   3 - C   4        /129. BD*(   1) C   4 - H  12            0.59    1.04    0.022
   6. BD (   1) C   3 - C   4        /130. BD*(   1) C   4 - H  13            0.59    1.04    0.022
   6. BD (   1) C   3 - C   4        /131. BD*(   1) C   5 - O   6            2.31    0.91    0.041
   7. BD (   1) C   3 - H  10        /120. BD*(   1) O   1 - C   2            0.62    0.79    0.020
   7. BD (   1) C   3 - H  10        /124. BD*(   1) C   2 - H   9            3.19    0.91    0.048
   7. BD (   1) C   3 - H  10        /130. BD*(   1) C   4 - H  13            3.28    0.92    0.049
   8. BD (   1) C   3 - H  11        /120. BD*(   1) O   1 - C   2            0.62    0.79    0.020
   8. BD (   1) C   3 - H  11        /123. BD*(   1) C   2 - H   8            3.19    0.91    0.048
   8. BD (   1) C   3 - H  11        /129. BD*(   1) C   4 - H  12            3.28    0.92    0.049
   9. BD (   1) C   4 - C   5        / 46. RY*(   3) C   3                    1.21    1.45    0.037
   9. BD (   1) C   4 - C   5        / 72. RY*(   2) O   6                    0.90    1.99    0.038
   9. BD (   1) C   4 - C   5        /122. BD*(   1) C   2 - C   3            2.24    1.01    0.042
   9. BD (   1) C   4 - C   5        /125. BD*(   1) C   3 - C   4            1.23    1.02    0.032
   9. BD (   1) C   4 - C   5        /129. BD*(   1) C   4 - H  12            0.60    1.05    0.022
   9. BD (   1) C   4 - C   5        /130. BD*(   1) C   4 - H  13            0.60    1.05    0.022
   9. BD (   1) C   4 - C   5        /132. BD*(   1) C   5 - H  14            0.50    1.04    0.020
   9. BD (   1) C   4 - C   5        /133. BD*(   1) C   5 - H  15            0.50    1.04    0.020
   9. BD (   1) C   4 - C   5        /134. BD*(   1) O   6 - H  16            1.95    1.04    0.040
  10. BD (   1) C   4 - H  12        /127. BD*(   1) C   3 - H  11            3.28    0.92    0.049
  10. BD (   1) C   4 - H  12        /131. BD*(   1) C   5 - O   6            0.62    0.79    0.020
  10. BD (   1) C   4 - H  12        /133. BD*(   1) C   5 - H  15            3.19    0.91    0.048
  11. BD (   1) C   4 - H  13        /126. BD*(   1) C   3 - H  10            3.28    0.92    0.049
  11. BD (   1) C   4 - H  13        /131. BD*(   1) C   5 - O   6            0.62    0.79    0.020
  11. BD (   1) C   4 - H  13        /132. BD*(   1) C   5 - H  14            3.19    0.91    0.048
  12. BD (   1) C   5 - O   6        /116. RY*(   1) H  16                    0.78    1.55    0.031
  12. BD (   1) C   5 - O   6        /125. BD*(   1) C   3 - C   4            1.94    1.23    0.044
  13. BD (   1) C   5 - H  14        / 71. RY*(   1) O   6                    0.69    1.64    0.030
  13. BD (   1) C   5 - H  14        /130. BD*(   1) C   4 - H  13            3.25    0.94    0.049
  14. BD (   1) C   5 - H  15        / 71. RY*(   1) O   6                    0.69    1.64    0.030
  14. BD (   1) C   5 - H  15        /129. BD*(   1) C   4 - H  12            3.25    0.94    0.049
  15. BD (   1) O   6 - H  16        / 63. RY*(   2) C   5                    0.85    1.37    0.031
  15. BD (   1) O   6 - H  16        /128. BD*(   1) C   4 - C   5            2.95    1.10    0.051
  16. CR (   1) O   1                / 36. RY*(   2) C   2                    1.50   19.63    0.153
  16. CR (   1) O   1                / 39. RY*(   5) C   2                    0.96   20.47    0.125
  17. CR (   1) C   2                / 44. RY*(   1) C   3                    0.76   10.81    0.081
  17. CR (   1) C   2                / 47. RY*(   4) C   3                    0.56   10.96    0.070
  17. CR (   1) C   2                / 84. RY*(   1) H   8                    0.54   10.49    0.067
  17. CR (   1) C   2                / 88. RY*(   1) H   9                    0.54   10.49    0.067
  17. CR (   1) C   2                /120. BD*(   1) O   1 - C   2            0.95   10.44    0.089
  18. CR (   1) C   3                / 35. RY*(   1) C   2                    0.89   11.23    0.089
  18. CR (   1) C   3                / 53. RY*(   1) C   4                    0.99   10.74    0.092
  18. CR (   1) C   3                / 92. RY*(   1) H  10                    0.63   10.44    0.072
  18. CR (   1) C   3                / 96. RY*(   1) H  11                    0.63   10.44    0.072
  19. CR (   1) C   4                / 44. RY*(   1) C   3                    0.99   10.74    0.092
  19. CR (   1) C   4                / 62. RY*(   1) C   5                    0.89   11.23    0.089
  19. CR (   1) C   4                /100. RY*(   1) H  12                    0.63   10.44    0.072
  19. CR (   1) C   4                /104. RY*(   1) H  13                    0.63   10.44    0.072
  20. CR (   1) C   5                / 53. RY*(   1) C   4                    0.76   10.81    0.081
  20. CR (   1) C   5                / 56. RY*(   4) C   4                    0.56   10.96    0.070
  20. CR (   1) C   5                /108. RY*(   1) H  14                    0.54   10.49    0.067
  20. CR (   1) C   5                /112. RY*(   1) H  15                    0.54   10.49    0.067
  20. CR (   1) C   5                /131. BD*(   1) C   5 - O   6            0.95   10.44    0.089
  21. CR (   1) O   6                / 63. RY*(   2) C   5                    1.50   19.63    0.153
  21. CR (   1) O   6                / 66. RY*(   5) C   5                    0.96   20.47    0.125
  22. LP (   1) O   1                / 35. RY*(   1) C   2                    1.03    1.74    0.038
  22. LP (   1) O   1                / 36. RY*(   2) C   2                    0.76    1.25    0.028
  22. LP (   1) O   1                / 82. RY*(   3) H   7                    0.89    2.15    0.039
  22. LP (   1) O   1                /122. BD*(   1) C   2 - C   3            0.91    0.98    0.027
  22. LP (   1) O   1                /123. BD*(   1) C   2 - H   8            1.30    1.00    0.032
  22. LP (   1) O   1                /124. BD*(   1) C   2 - H   9            1.30    1.00    0.032
  22. LP (   1) O   1                /125. BD*(   1) C   3 - C   4            0.58    0.98    0.021
  23. LP (   2) O   1                / 37. RY*(   3) C   2                    0.90    1.50    0.033
  23. LP (   2) O   1                / 38. RY*(   4) C   2                    0.73    2.37    0.037
  23. LP (   2) O   1                / 81. RY*(   2) H   7                    2.27    1.92    0.060
  23. LP (   2) O   1                /123. BD*(   1) C   2 - H   8            6.88    0.72    0.063
  23. LP (   2) O   1                /124. BD*(   1) C   2 - H   9            6.88    0.72    0.063
  24. LP (   1) O   6                / 62. RY*(   1) C   5                    1.03    1.74    0.038
  24. LP (   1) O   6                / 63. RY*(   2) C   5                    0.76    1.25    0.028
  24. LP (   1) O   6                /118. RY*(   3) H  16                    0.89    2.15    0.039
  24. LP (   1) O   6                /125. BD*(   1) C   3 - C   4            0.58    0.98    0.021
  24. LP (   1) O   6                /128. BD*(   1) C   4 - C   5            0.91    0.98    0.027
  24. LP (   1) O   6                /132. BD*(   1) C   5 - H  14            1.30    1.00    0.032
  24. LP (   1) O   6                /133. BD*(   1) C   5 - H  15            1.30    1.00    0.032
  25. LP (   2) O   6                / 64. RY*(   3) C   5                    0.90    1.50    0.033
  25. LP (   2) O   6                / 65. RY*(   4) C   5                    0.73    2.37    0.037
  25. LP (   2) O   6                /117. RY*(   2) H  16                    2.27    1.92    0.060
  25. LP (   2) O   6                /132. BD*(   1) C   5 - H  14            6.88    0.72    0.063
  25. LP (   2) O   6                /133. BD*(   1) C   5 - H  15            6.88    0.72    0.063


 Natural Bond Orbitals (Summary):

                                                            Principal Delocalizations
           NBO                        Occupancy    Energy   (geminal,vicinal,remote)
 ====================================================================================
 Molecular unit  1  (C4H10O2)
     1. BD (   1) O   1 - C   2          1.99457    -0.81537  125(v),80(v)
     2. BD (   1) O   1 - H   7          1.98846    -0.68779  122(v),36(v)
     3. BD (   1) C   2 - C   3          1.98163    -0.59816  128(v),121(v),125(g),55(v)
                                                    27(v),126(g),127(g)
     4. BD (   1) C   2 - H   8          1.98688    -0.49005  127(v),26(v)
     5. BD (   1) C   2 - H   9          1.98688    -0.49005  126(v),26(v)
     6. BD (   1) C   3 - C   4          1.97667    -0.58926  120(v),131(v),36(v),63(v)
                                                    122(g),128(g),126(g),127(g)
                                                    129(g),130(g)
     7. BD (   1) C   3 - H  10          1.97586    -0.46959  130(v),124(v),120(v)
     8. BD (   1) C   3 - H  11          1.97586    -0.46959  129(v),123(v),120(v)
     9. BD (   1) C   4 - C   5          1.98163    -0.59816  122(v),134(v),125(g),46(v)
                                                    72(v),129(g),130(g)
    10. BD (   1) C   4 - H  12          1.97586    -0.46959  127(v),133(v),131(v)
    11. BD (   1) C   4 - H  13          1.97586    -0.46959  126(v),132(v),131(v)
    12. BD (   1) C   5 - O   6          1.99457    -0.81537  125(v),116(v)
    13. BD (   1) C   5 - H  14          1.98688    -0.49005  130(v),71(v)
    14. BD (   1) C   5 - H  15          1.98688    -0.49005  129(v),71(v)
    15. BD (   1) O   6 - H  16          1.98846    -0.68779  128(v),63(v)
    16. CR (   1) O   1                  1.99974   -18.94246  36(v),39(v)
    17. CR (   1) C   2                  1.99912   -10.12172  120(g),44(v),47(v),84(v)
                                                    88(v)
    18. CR (   1) C   3                  1.99912   -10.05653  53(v),35(v),92(v),96(v)
    19. CR (   1) C   4                  1.99912   -10.05653  44(v),62(v),100(v),104(v)
    20. CR (   1) C   5                  1.99912   -10.12172  131(g),53(v),56(v),108(v)
                                                    112(v)
    21. CR (   1) O   6                  1.99974   -18.94246  63(v),66(v)
    22. LP (   1) O   1                  1.98044    -0.56586  123(v),124(v),35(v),122(v)
                                                    82(v),36(v),125(r)
    23. LP (   2) O   1                  1.95874    -0.28593  123(v),124(v),81(v),37(v)
                                                    38(v)
    24. LP (   1) O   6                  1.98044    -0.56586  132(v),133(v),62(v),128(v)
                                                    118(v),63(v),125(r)
    25. LP (   2) O   6                  1.95874    -0.28593  132(v),133(v),117(v),64(v)
                                                    65(v)
    26. RY*(   1) O   1                  0.00156     1.15424   
    27. RY*(   2) O   1                  0.00149     1.39511   
    28. RY*(   3) O   1                  0.00007     1.71307   
    29. RY*(   4) O   1                  0.00004     1.36340   
    30. RY*(   5) O   1                  0.00001     3.07767   
    31. RY*(   6) O   1                  0.00001     2.78846   
    32. RY*(   7) O   1                  0.00000     2.69522   
    33. RY*(   8) O   1                  0.00000     2.57615   
    34. RY*(   9) O   1                  0.00001     2.91959   
    35. RY*(   1) C   2                  0.00321     1.17190   
    36. RY*(   2) C   2                  0.00284     0.68634   
    37. RY*(   3) C   2                  0.00203     1.21354   
    38. RY*(   4) C   2                  0.00143     2.08744   
    39. RY*(   5) C   2                  0.00057     1.52585   
    40. RY*(   6) C   2                  0.00027     1.20306   
    41. RY*(   7) C   2                  0.00012     1.75473   
    42. RY*(   8) C   2                  0.00000     1.82989   
    43. RY*(   9) C   2                  0.00001     2.20575   
    44. RY*(   1) C   3                  0.00390     0.68573   
    45. RY*(   2) C   3                  0.00299     1.01996   
    46. RY*(   3) C   3                  0.00287     0.84789   
    47. RY*(   4) C   3                  0.00077     0.84110   
    48. RY*(   5) C   3                  0.00034     2.04176   
    49. RY*(   6) C   3                  0.00013     2.14545   
    50. RY*(   7) C   3                  0.00007     2.14643   
    51. RY*(   8) C   3                  0.00004     2.22181   
    52. RY*(   9) C   3                  0.00001     2.17930   
    53. RY*(   1) C   4                  0.00390     0.68573   
    54. RY*(   2) C   4                  0.00299     1.01996   
    55. RY*(   3) C   4                  0.00287     0.84789   
    56. RY*(   4) C   4                  0.00077     0.84110   
    57. RY*(   5) C   4                  0.00034     2.04176   
    58. RY*(   6) C   4                  0.00013     2.14545   
    59. RY*(   7) C   4                  0.00007     2.14643   
    60. RY*(   8) C   4                  0.00004     2.22181   
    61. RY*(   9) C   4                  0.00001     2.17930   
    62. RY*(   1) C   5                  0.00321     1.17190   
    63. RY*(   2) C   5                  0.00284     0.68634   
    64. RY*(   3) C   5                  0.00203     1.21354   
    65. RY*(   4) C   5                  0.00143     2.08744   
    66. RY*(   5) C   5                  0.00057     1.52585   
    67. RY*(   6) C   5                  0.00027     1.20306   
    68. RY*(   7) C   5                  0.00012     1.75473   
    69. RY*(   8) C   5                  0.00000     1.82989   
    70. RY*(   9) C   5                  0.00001     2.20575   
    71. RY*(   1) O   6                  0.00156     1.15424   
    72. RY*(   2) O   6                  0.00149     1.39511   
    73. RY*(   3) O   6                  0.00007     1.71307   
    74. RY*(   4) O   6                  0.00004     1.36340   
    75. RY*(   5) O   6                  0.00001     3.07767   
    76. RY*(   6) O   6                  0.00001     2.78846   
    77. RY*(   7) O   6                  0.00000     2.69522   
    78. RY*(   8) O   6                  0.00000     2.57615   
    79. RY*(   9) O   6                  0.00001     2.91959   
    80. RY*(   1) H   7                  0.00172     0.72991   
    81. RY*(   2) H   7                  0.00167     1.63835   
    82. RY*(   3) H   7                  0.00093     1.58603   
    83. RY*(   4) H   7                  0.00002     2.30088   
    84. RY*(   1) H   8                  0.00289     0.37174   
    85. RY*(   2) H   8                  0.00023     1.77193   
    86. RY*(   3) H   8                  0.00013     1.89681   
    87. RY*(   4) H   8                  0.00003     2.25372   
    88. RY*(   1) H   9                  0.00289     0.37174   
    89. RY*(   2) H   9                  0.00023     1.77193   
    90. RY*(   3) H   9                  0.00013     1.89681   
    91. RY*(   4) H   9                  0.00003     2.25372   
    92. RY*(   1) H  10                  0.00409     0.38514   
    93. RY*(   2) H  10                  0.00018     1.82306   
    94. RY*(   3) H  10                  0.00013     1.85926   
    95. RY*(   4) H  10                  0.00005     2.35496   
    96. RY*(   1) H  11                  0.00409     0.38514   
    97. RY*(   2) H  11                  0.00018     1.82306   
    98. RY*(   3) H  11                  0.00013     1.85926   
    99. RY*(   4) H  11                  0.00005     2.35496   
   100. RY*(   1) H  12                  0.00409     0.38514   
   101. RY*(   2) H  12                  0.00018     1.82306   
   102. RY*(   3) H  12                  0.00013     1.85926   
   103. RY*(   4) H  12                  0.00005     2.35496   
   104. RY*(   1) H  13                  0.00409     0.38514   
   105. RY*(   2) H  13                  0.00018     1.82306   
   106. RY*(   3) H  13                  0.00013     1.85926   
   107. RY*(   4) H  13                  0.00005     2.35496   
   108. RY*(   1) H  14                  0.00289     0.37174   
   109. RY*(   2) H  14                  0.00023     1.77193   
   110. RY*(   3) H  14                  0.00013     1.89681   
   111. RY*(   4) H  14                  0.00003     2.25372   
   112. RY*(   1) H  15                  0.00289     0.37174   
   113. RY*(   2) H  15                  0.00023     1.77193   
   114. RY*(   3) H  15                  0.00013     1.89681   
   115. RY*(   4) H  15                  0.00003     2.25372   
   116. RY*(   1) H  16                  0.00172     0.72991   
   117. RY*(   2) H  16                  0.00167     1.63835   
   118. RY*(   3) H  16                  0.00093     1.58603   
   119. RY*(   4) H  16                  0.00002     2.30088   
   120. BD*(   1) O   1 - C   2          0.01210     0.31604   
   121. BD*(   1) O   1 - H   7          0.00549     0.43837   
   122. BD*(   1) C   2 - C   3          0.01765     0.41405   
   123. BD*(   1) C   2 - H   8          0.03107     0.43786   
   124. BD*(   1) C   2 - H   9          0.03107     0.43786   
   125. BD*(   1) C   3 - C   4          0.01147     0.41812   
   126. BD*(   1) C   3 - H  10          0.01832     0.45308   
   127. BD*(   1) C   3 - H  11          0.01832     0.45308   
   128. BD*(   1) C   4 - C   5          0.01765     0.41405   
   129. BD*(   1) C   4 - H  12          0.01832     0.45308   
   130. BD*(   1) C   4 - H  13          0.01832     0.45308   
   131. BD*(   1) C   5 - O   6          0.01210     0.31604   
   132. BD*(   1) C   5 - H  14          0.03107     0.43786   
   133. BD*(   1) C   5 - H  15          0.03107     0.43786   
   134. BD*(   1) O   6 - H  16          0.00549     0.43837   
       -------------------------------
              Total Lewis   49.63133  ( 99.2627%)
        Valence non-Lewis    0.27950  (  0.5590%)
        Rydberg non-Lewis    0.08917  (  0.1783%)
       -------------------------------
            Total unit  1   50.00000  (100.0000%)
           Charge unit  1    0.00000
 Unable to Open any file for archive entry.
 1\1\GINC-COMPUTE-0-10\SP\RB3LYP\def2SVP\C4H10O2\ZAHRT2\08-Jan-2021\0\\
 # b3lyp/def2svp geom=NewRedundant pop=NBO\\25\\0,1\O,0,-2.8984155545,0
 .4032418695,-0.4564729636\C,0,-1.9124762065,-0.3377137612,0.2328113449
 \C,0,-0.5740698941,0.3579194455,0.0500764727\C,0,0.5740698583,-0.35791
 93306,0.75612054\C,0,1.9124761858,0.3377138275,0.5733855987\O,0,2.8984
 154496,-0.403241545,1.2626703099\H,0,-3.7487650552,-0.0375132908,-0.34
 11703523\H,0,-2.1414455804,-0.4132720693,1.316660313\H,0,-1.8405831846
 ,-1.3774464948,-0.1501401487\H,0,-0.6707562407,1.3928490491,0.42220135
 01\H,0,-0.3723699873,0.4366101279,-1.0325265875\H,0,0.3723699831,-0.43
 6609916,1.8387236125\H,0,0.6707561516,-1.3928489677,0.3839957427\H,0,1
 .8405830866,1.3774466919,0.9563367439\H,0,2.1414457144,0.4132717843,-0
 .5104633535\H,0,3.7487652739,0.0375125797,1.1473661258\\Version=ES64L-
 G16RevC.01\State=1-A\HF=-308.6464372\RMSD=9.757e-09\Dipole=0.0000001,-
 0.0000004,-0.0000006\Quadrupole=5.6922491,-2.4944033,-3.1978458,5.7654
 315,-2.3082923,1.8161242\PG=C02 [X(C4H10O2)]\\@
 The archive entry for this job was punched.


 A MAN BEGINS CUTTING HIS WISDOM TEETH THE 1ST
 TIME HE BITES OFF MORE THAN HE CAN CHEW.
 File lengths (MBytes):  RWF=     15 Int=      0 D2E=      0 Chk=      2 Scr=      1
 Normal termination of Gaussian 16
