# Supplementary material for: Machine-Learning-Guided Discovery of Electrochemical Reactions
Source: J Am Chem Soc. 2022 Dec 2;144(49):22599–610. doi: 10.1021/jacs.2c08997 (PMC9756344; doi:10.1021/jacs.2c08997)
Supplement: Supplementary file 3 — ja2c08997_si_003.zip [file ja2c08997_si_003.zip › Oxidation Site Selectivity/Nlogs_notimes/26.log]

 Entering Gaussian System, Link 0=g16
 Input=26.com
 Output=26.log
 Initial command:
  
 Copyright (c) 1988-2019, Gaussian, Inc.  All Rights Reserved.
  
 This is part of the Gaussian(R) 16 program.  It is based on
 the Gaussian(R) 09 system (copyright 2009, Gaussian, Inc.),
 the Gaussian(R) 03 system (copyright 2003, Gaussian, Inc.),
 the Gaussian(R) 98 system (copyright 1998, Gaussian, Inc.),
 the Gaussian(R) 94 system (copyright 1995, Gaussian, Inc.),
 the Gaussian 92(TM) system (copyright 1992, Gaussian, Inc.),
 the Gaussian 90(TM) system (copyright 1990, Gaussian, Inc.),
 the Gaussian 88(TM) system (copyright 1988, Gaussian, Inc.),
 the Gaussian 86(TM) system (copyright 1986, Carnegie Mellon
 University), and the Gaussian 82(TM) system (copyright 1983,
 Carnegie Mellon University). Gaussian is a federally registered
 trademark of Gaussian, Inc.
  
 This software contains proprietary and confidential information,
 including trade secrets, belonging to Gaussian, Inc.
  
 This software is provided under written license and may be
 used, copied, transmitted, or stored only in accord with that
 written license.
  
 The following legend is applicable only to US Government
 contracts under FAR:
  
                    RESTRICTED RIGHTS LEGEND
  
 Use, reproduction and disclosure by the US Government is
 subject to restrictions as set forth in subparagraphs (a)
 and (c) of the Commercial Computer Software - Restricted
 Rights clause in FAR 52.227-19.
  
 Gaussian, Inc.
 340 Quinnipiac St., Bldg. 40, Wallingford CT 06492
  
  
 ---------------------------------------------------------------
 Warning -- This program may not be used in any manner that
 competes with the business of Gaussian, Inc. or will provide
 assistance to any competitor of Gaussian, Inc.  The licensee
 of this program is prohibited from giving any competitor of
 Gaussian, Inc. access to this program.  By using this program,
 the user acknowledges that Gaussian, Inc. is engaged in the
 business of creating and licensing software in the field of
 computational chemistry and represents and warrants to the
 licensee that it is not a competitor of Gaussian, Inc. and that
 it will not use this program in any manner prohibited above.
 ---------------------------------------------------------------
  

 Cite this work as:
 Gaussian 16, Revision C.01,
 M. J. Frisch, G. W. Trucks, H. B. Schlegel, G. E. Scuseria, 
 M. A. Robb, J. R. Cheeseman, G. Scalmani, V. Barone, 
 G. A. Petersson, H. Nakatsuji, X. Li, M. Caricato, A. V. Marenich, 
 J. Bloino, B. G. Janesko, R. Gomperts, B. Mennucci, H. P. Hratchian, 
 J. V. Ortiz, A. F. Izmaylov, J. L. Sonnenberg, D. Williams-Young, 
 F. Ding, F. Lipparini, F. Egidi, J. Goings, B. Peng, A. Petrone, 
 T. Henderson, D. Ranasinghe, V. G. Zakrzewski, J. Gao, N. Rega, 
 G. Zheng, W. Liang, M. Hada, M. Ehara, K. Toyota, R. Fukuda, 
 J. Hasegawa, M. Ishida, T. Nakajima, Y. Honda, O. Kitao, H. Nakai, 
 T. Vreven, K. Throssell, J. A. Montgomery, Jr., J. E. Peralta, 
 F. Ogliaro, M. J. Bearpark, J. J. Heyd, E. N. Brothers, K. N. Kudin, 
 V. N. Staroverov, T. A. Keith, R. Kobayashi, J. Normand, 
 K. Raghavachari, A. P. Rendell, J. C. Burant, S. S. Iyengar, 
 J. Tomasi, M. Cossi, J. M. Millam, M. Klene, C. Adamo, R. Cammi, 
 J. W. Ochterski, R. L. Martin, K. Morokuma, O. Farkas, 
 J. B. Foresman, and D. J. Fox, Gaussian, Inc., Wallingford CT, 2019.
 
 ******************************************
 Gaussian 16:  ES64L-G16RevC.01  3-Jul-2019
                 8-Jan-2021 
 ******************************************
 %nprocshared=16
 Will use up to   16 processors via shared memory.
 %mem=7GB
 -----------------------------------------
 # b3lyp/def2svp geom=NewRedundant pop=NBO
 -----------------------------------------
 1/29=4000,38=1,172=1/1;
 2/12=2,17=6,18=5,40=1/2;
 3/5=43,7=101,11=2,25=1,30=1,74=-5/1,2,3;
 4//1;
 5/5=2,38=5/2;
 6/7=2,8=2,9=2,10=2,28=1,40=1/1,7;
 99/5=1,9=1/99;
 --
 26
 --
 Symbolic Z-matrix:
 Charge =  0 Multiplicity = 1
 C                     2.12315   0.36537   0.50095 
 C                     0.86349  -0.3801    0.08888 
 O                     0.62397  -1.36013   1.0931 
 C                    -0.32971   0.56404  -0.08211 
 C                    -1.60709  -0.12888  -0.52634 
 O                    -2.6147    0.84686  -0.68021 
 H                     1.96248   0.8698    1.46689 
 H                     2.96036  -0.33846   0.61761 
 H                     2.39699   1.12295  -0.24884 
 H                     1.05451  -0.8806   -0.88507 
 H                    -0.08156  -1.94468   0.79185 
 H                    -0.52138   1.08185   0.87265 
 H                    -0.08259   1.33815  -0.82798 
 H                    -1.89581  -0.88665   0.23268 
 H                    -1.41884  -0.67558  -1.47568 
 H                    -3.43324   0.40607  -0.93839 
 
                          Input orientation:                          
 ---------------------------------------------------------------------
 Center     Atomic      Atomic             Coordinates (Angstroms)
 Number     Number       Type             X           Y           Z
 ---------------------------------------------------------------------
      1          6           0        2.123149    0.365370    0.500948
      2          6           0        0.863491   -0.380103    0.088884
      3          8           0        0.623969   -1.360131    1.093096
      4          6           0       -0.329710    0.564037   -0.082106
      5          6           0       -1.607093   -0.128875   -0.526337
      6          8           0       -2.614702    0.846860   -0.680211
      7          1           0        1.962475    0.869802    1.466889
      8          1           0        2.960360   -0.338462    0.617613
      9          1           0        2.396986    1.122947   -0.248837
     10          1           0        1.054512   -0.880601   -0.885074
     11          1           0       -0.081565   -1.944677    0.791850
     12          1           0       -0.521382    1.081847    0.872651
     13          1           0       -0.082595    1.338146   -0.827977
     14          1           0       -1.895815   -0.886653    0.232677
     15          1           0       -1.418840   -0.675578   -1.475675
     16          1           0       -3.433241    0.406072   -0.938390
 ---------------------------------------------------------------------
                    Distance matrix (angstroms):
                    1          2          3          4          5
     1  C    0.000000
     2  C    1.520613   0.000000
     3  O    2.361256   1.423470   0.000000
     4  C    2.529019   1.531133   2.448066   0.000000
     5  C    3.900551   2.558397   3.019303   1.519597   0.000000
     6  O    4.906547   3.767596   4.301677   2.378846   1.411033
     7  H    1.101503   2.160770   2.627531   2.783342   4.208577
     8  H    1.099960   2.162903   2.593957   3.482625   4.713192
     9  H    1.100495   2.173665   3.333174   2.788378   4.204368
    10  H    2.148368   1.111567   2.080498   2.155877   2.788893
    11  H    3.206510   1.958363   0.964480   2.668149   2.713299
    12  H    2.764968   2.160894   2.706230   1.102917   2.145177
    13  H    2.752752   2.165201   3.386806   1.103012   2.137108
    14  H    4.218009   2.809099   2.704406   2.157840   1.110716
    15  H    4.187636   2.782838   3.352651   2.159834   1.111560
    16  H    5.739932   4.487235   4.869021   3.223365   1.946991
                    6          7          8          9         10
     6  O    0.000000
     7  H    5.055801   0.000000
     8  H    5.845568   1.782398   0.000000
     9  H    5.037790   1.787903   1.789928   0.000000
    10  H    4.060693   3.069208   2.486814   2.494241   0.000000
    11  H    4.046780   3.543313   3.444357   4.078794   2.288013
    12  H    2.616981   2.562738   3.768932   3.126707   3.069893
    13  H    2.583556   3.109352   3.763021   2.555394   2.493815
    14  H    2.086920   4.415293   4.902155   4.764293   3.154969
    15  H    2.093005   4.741326   4.865480   4.393217   2.551140
    16  H    0.964861   5.925721   6.622207   5.914469   4.668865
                   11         12         13         14         15
    11  H    0.000000
    12  H    3.059382   0.000000
    13  H    3.660707   1.774926   0.000000
    14  H    2.173382   2.484678   3.059818   0.000000
    15  H    2.922428   3.067346   2.502029   1.786205   0.000000
    16  H    4.444490   3.495063   3.479624   2.325128   2.348714
                   16
    16  H    0.000000
 Stoichiometry    C4H10O2
 Framework group  C1[X(C4H10O2)]
 Deg. of freedom    42
 Full point group                 C1      NOp   1
 Largest Abelian subgroup         C1      NOp   1
 Largest concise Abelian subgroup C1      NOp   1
                         Standard orientation:                         
 ---------------------------------------------------------------------
 Center     Atomic      Atomic             Coordinates (Angstroms)
 Number     Number       Type             X           Y           Z
 ---------------------------------------------------------------------
      1          6           0        2.212920   -0.855166   -0.038429
      2          6           0        1.044172    0.046219    0.327353
      3          8           0        1.300171    1.309464   -0.276754
      4          6           0       -0.295027   -0.541394   -0.126106
      5          6           0       -1.499575    0.307136    0.245692
      6          8           0       -2.665591   -0.354945   -0.193706
      7          1           0        2.262848   -0.981050   -1.131575
      8          1           0        3.159051   -0.406068    0.297817
      9          1           0        2.106037   -1.847951    0.424217
     10          1           0        1.019521    0.157794    1.433031
     11          1           0        0.654483    1.945668    0.052720
     12          1           0       -0.279909   -0.674389   -1.220871
     13          1           0       -0.428731   -1.540794    0.321062
     14          1           0       -1.403803    1.306956   -0.228522
     15          1           0       -1.511036    0.469092    1.345331
     16          1           0       -3.430050    0.193818    0.019410
 ---------------------------------------------------------------------
 Rotational constants (GHZ):           7.5481323           1.7456381           1.5119912
 Standard basis: def2SVP (5D, 7F)
 There are   140 symmetry adapted cartesian basis functions of A   symmetry.
 There are   134 symmetry adapted basis functions of A   symmetry.
   134 basis functions,   220 primitive gaussians,   140 cartesian basis functions
    25 alpha electrons       25 beta electrons
       nuclear repulsion energy       255.4614919231 Hartrees.
 NAtoms=   16 NActive=   16 NUniq=   16 SFac= 1.00D+00 NAtFMM=   60 NAOKFM=F Big=F
 Integral buffers will be    131072 words long.
 Raffenetti 2 integral format.
 Two-electron integral symmetry is turned on.
 One-electron integrals computed using PRISM.
   1 Symmetry operations used in ECPInt.
 ECPInt:  NShTT=    2211 NPrTT=    7611 LenC2=    2193 LenP2D=    6330.
 LDataN:  DoStor=T MaxTD1= 4 Len=   56
 NBasis=   134 RedAO= T EigKep=  1.57D-03  NBF=   134
 NBsUse=   134 1.00D-06 EigRej= -1.00D+00 NBFU=   134
 ExpMin= 1.22D-01 ExpMax= 2.27D+03 ExpMxC= 3.41D+02 IAcc=3 IRadAn=         5 AccDes= 0.00D+00
 Harris functional with IExCor=  402 and IRadAn=       5 diagonalized for initial guess.
 HarFok:  IExCor=  402 AccDes= 0.00D+00 IRadAn=         5 IDoV= 1 UseB2=F ITyADJ=14
 ICtDFT=  3500011 ScaDFX=  1.000000  1.000000  1.000000  1.000000
 FoFCou: FMM=F IPFlag=           0 FMFlag=      100000 FMFlg1=           0
         NFxFlg=           0 DoJE=T BraDBF=F KetDBF=T FulRan=T
         wScrn=  0.000000 ICntrl=       500 IOpCl=  0 I1Cent=   200000004 NGrid=           0
         NMat0=    1 NMatS0=      1 NMatT0=    0 NMatD0=    1 NMtDS0=    0 NMtDT0=    0
 Petite list used in FoFCou.
 Requested convergence on RMS density matrix=1.00D-08 within 128 cycles.
 Requested convergence on MAX density matrix=1.00D-06.
 Requested convergence on             energy=1.00D-06.
 No special actions if energy rises.
 Integral accuracy reduced to 1.0D-05 until final iterations.
 Initial convergence to 1.0D-05 achieved.  Increase integral accuracy.
 SCF Done:  E(RB3LYP) =  -308.650784645     A.U. after   12 cycles
            NFock= 12  Conv=0.63D-08     -V/T= 2.0098

 **********************************************************************

            Population analysis using the SCF Density.

 **********************************************************************

 Orbital symmetries:
       Occupied  (A) (A) (A) (A) (A) (A) (A) (A) (A) (A) (A) (A)
                 (A) (A) (A) (A) (A) (A) (A) (A) (A) (A) (A) (A)
                 (A)
       Virtual   (A) (A) (A) (A) (A) (A) (A) (A) (A) (A) (A) (A)
                 (A) (A) (A) (A) (A) (A) (A) (A) (A) (A) (A) (A)
                 (A) (A) (A) (A) (A) (A) (A) (A) (A) (A) (A) (A)
                 (A) (A) (A) (A) (A) (A) (A) (A) (A) (A) (A) (A)
                 (A) (A) (A) (A) (A) (A) (A) (A) (A) (A) (A) (A)
                 (A) (A) (A) (A) (A) (A) (A) (A) (A) (A) (A) (A)
                 (A) (A) (A) (A) (A) (A) (A) (A) (A) (A) (A) (A)
                 (A) (A) (A) (A) (A) (A) (A) (A) (A) (A) (A) (A)
                 (A) (A) (A) (A) (A) (A) (A) (A) (A) (A) (A) (A)
                 (A)
 The electronic state is 1-A.
 Alpha  occ. eigenvalues --  -19.13033 -19.12547 -10.23612 -10.23410 -10.17799
 Alpha  occ. eigenvalues --  -10.17525  -1.01006  -1.00413  -0.77610  -0.71856
 Alpha  occ. eigenvalues --   -0.62010  -0.57390  -0.53040  -0.50888  -0.46603
 Alpha  occ. eigenvalues --   -0.44062  -0.42128  -0.38205  -0.38004  -0.36766
 Alpha  occ. eigenvalues --   -0.35573  -0.33416  -0.31684  -0.27389  -0.26886
 Alpha virt. eigenvalues --    0.04081   0.04996   0.07748   0.08964   0.11125
 Alpha virt. eigenvalues --    0.12128   0.14461   0.15278   0.15467   0.17561
 Alpha virt. eigenvalues --    0.20310   0.21324   0.24317   0.26269   0.26589
 Alpha virt. eigenvalues --    0.41030   0.43454   0.46913   0.47911   0.48885
 Alpha virt. eigenvalues --    0.50964   0.54556   0.56061   0.58430   0.59267
 Alpha virt. eigenvalues --    0.62414   0.63489   0.64484   0.65599   0.66286
 Alpha virt. eigenvalues --    0.67083   0.68254   0.69919   0.69997   0.70895
 Alpha virt. eigenvalues --    0.72058   0.73762   0.78373   0.91797   0.93832
 Alpha virt. eigenvalues --    0.96847   1.00756   1.03853   1.04723   1.10520
 Alpha virt. eigenvalues --    1.14111   1.17805   1.22602   1.31360   1.34270
 Alpha virt. eigenvalues --    1.35062   1.37805   1.43007   1.43946   1.47095
 Alpha virt. eigenvalues --    1.49823   1.53579   1.54656   1.62066   1.68898
 Alpha virt. eigenvalues --    1.72054   1.73180   1.75197   1.76613   1.78107
 Alpha virt. eigenvalues --    1.80777   1.82230   1.83089   1.85265   1.86496
 Alpha virt. eigenvalues --    1.86837   1.90440   1.91951   1.93006   1.97762
 Alpha virt. eigenvalues --    1.98127   2.03060   2.15654   2.17141   2.19228
 Alpha virt. eigenvalues --    2.22242   2.24746   2.29265   2.31427   2.38518
 Alpha virt. eigenvalues --    2.43003   2.46302   2.47610   2.51050   2.58542
 Alpha virt. eigenvalues --    2.62356   2.67864   2.78790   2.81757   2.84690
 Alpha virt. eigenvalues --    2.88789   2.89692   2.94403   2.95665   3.00428
 Alpha virt. eigenvalues --    3.03275   3.07756   3.12415   3.14910   3.17621
 Alpha virt. eigenvalues --    3.34154   3.37846   3.76687   3.78266
          Condensed to atoms (all electrons):
               1          2          3          4          5          6
     1  C    4.585322   0.399099  -0.062068  -0.036922   0.008538  -0.000101
     2  C    0.399099   4.644948   0.314708   0.258821   0.001058   0.004360
     3  O   -0.062068   0.314708   7.793544  -0.046198  -0.010327   0.000027
     4  C   -0.036922   0.258821  -0.046198   5.047347   0.318070  -0.073554
     5  C    0.008538   0.001058  -0.010327   0.318070   4.519605   0.355964
     6  O   -0.000101   0.004360   0.000027  -0.073554   0.355964   7.746868
     7  H    0.371781  -0.012241   0.002749  -0.015179  -0.000154  -0.000005
     8  H    0.362072  -0.007075   0.004947   0.009566  -0.000418   0.000001
     9  H    0.362046  -0.009874   0.004379  -0.002279   0.000135  -0.000004
    10  H   -0.034235   0.355823  -0.031141  -0.046471  -0.019565  -0.000065
    11  H    0.009125  -0.024072   0.318829  -0.004828   0.006598  -0.000171
    12  H   -0.013707  -0.001291   0.001562   0.328615  -0.023839   0.007620
    13  H   -0.005007   0.000265   0.005032   0.315759  -0.021192   0.008427
    14  H    0.000045  -0.003199   0.012441  -0.031960   0.340814  -0.028025
    15  H   -0.000176   0.004607  -0.000755  -0.041959   0.364842  -0.031367
    16  H    0.000023  -0.000804   0.000018   0.010382  -0.021790   0.310543
               7          8          9         10         11         12
     1  C    0.371781   0.362072   0.362046  -0.034235   0.009125  -0.013707
     2  C   -0.012241  -0.007075  -0.009874   0.355823  -0.024072  -0.001291
     3  O    0.002749   0.004947   0.004379  -0.031141   0.318829   0.001562
     4  C   -0.015179   0.009566  -0.002279  -0.046471  -0.004828   0.328615
     5  C   -0.000154  -0.000418   0.000135  -0.019565   0.006598  -0.023839
     6  O   -0.000005   0.000001  -0.000004  -0.000065  -0.000171   0.007620
     7  H    0.668853  -0.025410  -0.021009   0.010482  -0.000334   0.008768
     8  H   -0.025410   0.673330  -0.020326  -0.010996   0.000072  -0.000186
     9  H   -0.021009  -0.020326   0.683972  -0.003650  -0.000679  -0.000631
    10  H    0.010482  -0.010996  -0.003650   0.790364  -0.009207   0.011597
    11  H   -0.000334   0.000072  -0.000679  -0.009207   0.545151  -0.001752
    12  H    0.008768  -0.000186  -0.000631   0.011597  -0.001752   0.709245
    13  H   -0.000281  -0.000278   0.003268  -0.003616  -0.000055  -0.029829
    14  H    0.000110  -0.000039  -0.000021   0.000176   0.007014  -0.014861
    15  H    0.000038   0.000005  -0.000038   0.010951  -0.001647   0.012864
    16  H    0.000001  -0.000001  -0.000000   0.000032   0.000012  -0.000282
              13         14         15         16
     1  C   -0.005007   0.000045  -0.000176   0.000023
     2  C    0.000265  -0.003199   0.004607  -0.000804
     3  O    0.005032   0.012441  -0.000755   0.000018
     4  C    0.315759  -0.031960  -0.041959   0.010382
     5  C   -0.021192   0.340814   0.364842  -0.021790
     6  O    0.008427  -0.028025  -0.031367   0.310543
     7  H   -0.000281   0.000110   0.000038   0.000001
     8  H   -0.000278  -0.000039   0.000005  -0.000001
     9  H    0.003268  -0.000021  -0.000038  -0.000000
    10  H   -0.003616   0.000176   0.010951   0.000032
    11  H   -0.000055   0.007014  -0.001647   0.000012
    12  H   -0.029829  -0.014861   0.012864  -0.000282
    13  H    0.726421   0.014957  -0.015420  -0.000159
    14  H    0.014957   0.795211  -0.058665  -0.004671
    15  H   -0.015420  -0.058665   0.782252  -0.005097
    16  H   -0.000159  -0.004671  -0.005097   0.549796
 Mulliken charges:
               1
     1  C    0.054163
     2  C    0.074866
     3  O   -0.307747
     4  C    0.010791
     5  C    0.181661
     6  O   -0.300521
     7  H    0.011830
     8  H    0.014735
     9  H    0.004709
    10  H   -0.020479
    11  H    0.155944
    12  H    0.006106
    13  H    0.001707
    14  H   -0.029328
    15  H   -0.020437
    16  H    0.161997
 Sum of Mulliken charges =  -0.00000
 Mulliken charges with hydrogens summed into heavy atoms:
               1
     1  C    0.085437
     2  C    0.054388
     3  O   -0.151803
     4  C    0.018604
     5  C    0.131896
     6  O   -0.138523
 Electronic spatial extent (au):  <R**2>=            803.0680
 Charge=              0.0000 electrons
 Dipole moment (field-independent basis, Debye):
    X=             -1.2956    Y=              1.0488    Z=              1.5632  Tot=              2.2852
 Quadrupole moment (field-independent basis, Debye-Ang):
   XX=            -37.3147   YY=            -37.2567   ZZ=            -38.8337
   XY=             -6.5506   XZ=             -0.6416   YZ=              1.0492
 Traceless Quadrupole moment (field-independent basis, Debye-Ang):
   XX=              0.4870   YY=              0.5450   ZZ=             -1.0320
   XY=             -6.5506   XZ=             -0.6416   YZ=              1.0492
 Octapole moment (field-independent basis, Debye-Ang**2):
  XXX=            -33.0528  YYY=             11.1526  ZZZ=             -1.8873  XYY=             -3.9807
  XXY=              9.3340  XXZ=              5.9028  XZZ=             -1.9283  YZZ=              0.9819
  YYZ=              1.7318  XYZ=              2.2578
 Hexadecapole moment (field-independent basis, Debye-Ang**3):
 XXXX=           -621.3576 YYYY=           -168.8320 ZZZZ=            -78.6146 XXXY=            -31.6481
 XXXZ=             -9.3348 YYYX=              8.4748 YYYZ=             -0.7619 ZZZX=             -0.6946
 ZZZY=              0.1786 XXYY=           -165.3216 XXZZ=           -138.0406 YYZZ=            -45.3473
 XXYZ=              0.4811 YYXZ=              2.8228 ZZXY=              2.1394
 N-N= 2.554614919231D+02 E-N=-1.231454878741D+03  KE= 3.056653662101D+02
 ******************************Gaussian NBO Version 3.1******************************
             N A T U R A L   A T O M I C   O R B I T A L   A N D
          N A T U R A L   B O N D   O R B I T A L   A N A L Y S I S
 ******************************Gaussian NBO Version 3.1******************************
       /RESON  / : Allow strongly delocalized NBO set

 Analyzing the SCF density

 Job title: 26                                                              

 Storage needed:     54786 in NPA,     72496 in NBO ( 939522656 available)
 GSVD:  LWork=       10276 too small for GESVD, short by        4544 words or        4544 for optimal perf.


 NATURAL POPULATIONS:  Natural atomic orbital occupancies 
                                                          
   NAO  Atom  No  lang   Type(AO)    Occupancy      Energy
 ----------------------------------------------------------
     1    C    1  S      Cor( 1S)     1.99920     -10.05648
     2    C    1  S      Val( 2S)     1.09253      -0.22928
     3    C    1  S      Ryd( 3S)     0.00077       0.86620
     4    C    1  px     Val( 2p)     1.14606      -0.06874
     5    C    1  px     Ryd( 3p)     0.00248       0.58644
     6    C    1  py     Val( 2p)     1.17174      -0.06803
     7    C    1  py     Ryd( 3p)     0.00266       0.58355
     8    C    1  pz     Val( 2p)     1.21777      -0.06991
     9    C    1  pz     Ryd( 3p)     0.00161       0.59782
    10    C    1  dxy    Ryd( 3d)     0.00055       2.29343
    11    C    1  dxz    Ryd( 3d)     0.00028       2.15556
    12    C    1  dyz    Ryd( 3d)     0.00039       2.23879
    13    C    1  dx2y2  Ryd( 3d)     0.00052       2.27931
    14    C    1  dz2    Ryd( 3d)     0.00073       2.43271

    15    C    2  S      Cor( 1S)     1.99896     -10.12148
    16    C    2  S      Val( 2S)     0.92031      -0.18653
    17    C    2  S      Ryd( 3S)     0.00252       0.81164
    18    C    2  px     Val( 2p)     1.03632      -0.07445
    19    C    2  px     Ryd( 3p)     0.00441       0.64491
    20    C    2  py     Val( 2p)     0.79014      -0.06116
    21    C    2  py     Ryd( 3p)     0.00399       0.61964
    22    C    2  pz     Val( 2p)     1.09822      -0.06963
    23    C    2  pz     Ryd( 3p)     0.00290       0.75704
    24    C    2  dxy    Ryd( 3d)     0.00176       2.21662
    25    C    2  dxz    Ryd( 3d)     0.00067       2.07337
    26    C    2  dyz    Ryd( 3d)     0.00159       2.12199
    27    C    2  dx2y2  Ryd( 3d)     0.00171       2.17319
    28    C    2  dz2    Ryd( 3d)     0.00165       2.41599

    29    O    3  S      Cor( 1S)     1.99974     -18.93590
    30    O    3  S      Val( 2S)     1.66998      -0.84688
    31    O    3  S      Ryd( 3S)     0.00159       1.38599
    32    O    3  px     Val( 2p)     1.77557      -0.28331
    33    O    3  px     Ryd( 3p)     0.00209       1.16294
    34    O    3  py     Val( 2p)     1.45325      -0.27217
    35    O    3  py     Ryd( 3p)     0.00254       1.18480
    36    O    3  pz     Val( 2p)     1.84423      -0.28924
    37    O    3  pz     Ryd( 3p)     0.00139       1.10158
    38    O    3  dxy    Ryd( 3d)     0.00089       3.13781
    39    O    3  dxz    Ryd( 3d)     0.00101       2.92539
    40    O    3  dyz    Ryd( 3d)     0.00071       2.99859
    41    O    3  dx2y2  Ryd( 3d)     0.00065       2.97045
    42    O    3  dz2    Ryd( 3d)     0.00090       2.85536

    43    C    4  S      Cor( 1S)     1.99908     -10.05395
    44    C    4  S      Val( 2S)     1.03073      -0.21258
    45    C    4  S      Ryd( 3S)     0.00243       0.87385
    46    C    4  px     Val( 2p)     1.05524      -0.07426
    47    C    4  px     Ryd( 3p)     0.00444       0.65664
    48    C    4  py     Val( 2p)     1.16346      -0.07466
    49    C    4  py     Ryd( 3p)     0.00351       0.64926
    50    C    4  pz     Val( 2p)     1.21333      -0.07335
    51    C    4  pz     Ryd( 3p)     0.00261       0.72522
    52    C    4  dxy    Ryd( 3d)     0.00066       2.23740
    53    C    4  dxz    Ryd( 3d)     0.00047       2.10639
    54    C    4  dyz    Ryd( 3d)     0.00046       2.20410
    55    C    4  dx2y2  Ryd( 3d)     0.00057       2.26753
    56    C    4  dz2    Ryd( 3d)     0.00085       2.43417

    57    C    5  S      Cor( 1S)     1.99911     -10.12946
    58    C    5  S      Val( 2S)     0.98891      -0.21319
    59    C    5  S      Ryd( 3S)     0.00333       0.78624
    60    C    5  px     Val( 2p)     0.82310      -0.07008
    61    C    5  px     Ryd( 3p)     0.00370       0.57351
    62    C    5  py     Val( 2p)     1.06621      -0.07294
    63    C    5  py     Ryd( 3p)     0.00255       0.56419
    64    C    5  pz     Val( 2p)     1.13856      -0.07612
    65    C    5  pz     Ryd( 3p)     0.00191       0.65097
    66    C    5  dxy    Ryd( 3d)     0.00171       2.22462
    67    C    5  dxz    Ryd( 3d)     0.00141       2.07063
    68    C    5  dyz    Ryd( 3d)     0.00078       2.20004
    69    C    5  dx2y2  Ryd( 3d)     0.00163       2.21305
    70    C    5  dz2    Ryd( 3d)     0.00138       2.37474

    71    O    6  S      Cor( 1S)     1.99974     -18.94818
    72    O    6  S      Val( 2S)     1.67267      -0.84949
    73    O    6  S      Ryd( 3S)     0.00139       1.39937
    74    O    6  px     Val( 2p)     1.40535      -0.26923
    75    O    6  px     Ryd( 3p)     0.00240       1.20016
    76    O    6  py     Val( 2p)     1.75185      -0.29352
    77    O    6  py     Ryd( 3p)     0.00114       1.11395
    78    O    6  pz     Val( 2p)     1.89954      -0.29214
    79    O    6  pz     Ryd( 3p)     0.00171       1.07429
    80    O    6  dxy    Ryd( 3d)     0.00123       3.25978
    81    O    6  dxz    Ryd( 3d)     0.00037       2.90690
    82    O    6  dyz    Ryd( 3d)     0.00107       2.83958
    83    O    6  dx2y2  Ryd( 3d)     0.00075       2.92223
    84    O    6  dz2    Ryd( 3d)     0.00080       2.92904

    85    H    7  S      Val( 1S)     0.78083       0.07609
    86    H    7  S      Ryd( 2S)     0.00258       0.37411
    87    H    7  px     Ryd( 2p)     0.00016       1.79165
    88    H    7  py     Ryd( 2p)     0.00018       1.81843
    89    H    7  pz     Ryd( 2p)     0.00069       2.37281

    90    H    8  S      Val( 1S)     0.77398       0.08181
    91    H    8  S      Ryd( 2S)     0.00220       0.35965
    92    H    8  px     Ryd( 2p)     0.00054       2.23377
    93    H    8  py     Ryd( 2p)     0.00026       1.87896
    94    H    8  pz     Ryd( 2p)     0.00022       1.84581

    95    H    9  S      Val( 1S)     0.78264       0.06932
    96    H    9  S      Ryd( 2S)     0.00110       0.36834
    97    H    9  px     Ryd( 2p)     0.00015       1.77385
    98    H    9  py     Ryd( 2p)     0.00062       2.26734
    99    H    9  pz     Ryd( 2p)     0.00028       1.88198

   100    H   10  S      Val( 1S)     0.81710       0.06132
   101    H   10  S      Ryd( 2S)     0.00391       0.35674
   102    H   10  px     Ryd( 2p)     0.00018       1.84855
   103    H   10  py     Ryd( 2p)     0.00009       1.84212
   104    H   10  pz     Ryd( 2p)     0.00076       2.35285

   105    H   11  S      Val( 1S)     0.54173       0.10604
   106    H   11  S      Ryd( 2S)     0.00156       0.43633
   107    H   11  px     Ryd( 2p)     0.00181       2.02248
   108    H   11  py     Ryd( 2p)     0.00158       2.10940
   109    H   11  pz     Ryd( 2p)     0.00145       1.79723

   110    H   12  S      Val( 1S)     0.77150       0.08235
   111    H   12  S      Ryd( 2S)     0.00484       0.37959
   112    H   12  px     Ryd( 2p)     0.00013       1.87335
   113    H   12  py     Ryd( 2p)     0.00017       1.84143
   114    H   12  pz     Ryd( 2p)     0.00071       2.37996

   115    H   13  S      Val( 1S)     0.77113       0.07587
   116    H   13  S      Ryd( 2S)     0.00373       0.37614
   117    H   13  px     Ryd( 2p)     0.00015       1.87309
   118    H   13  py     Ryd( 2p)     0.00064       2.27906
   119    H   13  pz     Ryd( 2p)     0.00025       1.91536

   120    H   14  S      Val( 1S)     0.83427       0.03885
   121    H   14  S      Ryd( 2S)     0.00477       0.36667
   122    H   14  px     Ryd( 2p)     0.00017       1.78158
   123    H   14  py     Ryd( 2p)     0.00061       2.25115
   124    H   14  pz     Ryd( 2p)     0.00037       1.89155

   125    H   15  S      Val( 1S)     0.82993       0.04318
   126    H   15  S      Ryd( 2S)     0.00307       0.35234
   127    H   15  px     Ryd( 2p)     0.00014       1.78451
   128    H   15  py     Ryd( 2p)     0.00021       1.80419
   129    H   15  pz     Ryd( 2p)     0.00076       2.33074

   130    H   16  S      Val( 1S)     0.54031       0.10077
   131    H   16  S      Ryd( 2S)     0.00158       0.40117
   132    H   16  px     Ryd( 2p)     0.00184       2.22382
   133    H   16  py     Ryd( 2p)     0.00146       1.94675
   134    H   16  pz     Ryd( 2p)     0.00157       1.69229

 WARNING:  1 low occupancy (<1.9990e) core orbital  found on  C    2


 Summary of Natural Population Analysis:                  
                                                          
                                       Natural Population 
                Natural  -----------------------------------------------
    Atom  No    Charge         Core      Valence    Rydberg      Total
 -----------------------------------------------------------------------
      C    1   -0.63728      1.99920     4.62811    0.00998     6.63728
      C    2    0.13486      1.99896     3.84500    0.02119     5.86514
      O    3   -0.75453      1.99974     6.74303    0.01175     8.75453
      C    4   -0.47783      1.99908     4.46276    0.01600     6.47783
      C    5   -0.03429      1.99911     4.01678    0.01839     6.03429
      O    6   -0.74001      1.99974     6.72941    0.01085     8.74001
      H    7    0.21556      0.00000     0.78083    0.00361     0.78444
      H    8    0.22280      0.00000     0.77398    0.00322     0.77720
      H    9    0.21521      0.00000     0.78264    0.00215     0.78479
      H   10    0.17796      0.00000     0.81710    0.00494     0.82204
      H   11    0.45188      0.00000     0.54173    0.00639     0.54812
      H   12    0.22265      0.00000     0.77150    0.00585     0.77735
      H   13    0.22409      0.00000     0.77113    0.00478     0.77591
      H   14    0.15981      0.00000     0.83427    0.00592     0.84019
      H   15    0.16588      0.00000     0.82993    0.00419     0.83412
      H   16    0.45323      0.00000     0.54031    0.00645     0.54677
 =======================================================================
   * Total *   -0.00000     11.99583    37.86852    0.13565    50.00000

                                 Natural Population      
 --------------------------------------------------------
   Core                      11.99583 ( 99.9653% of  12)
   Valence                   37.86852 ( 99.6540% of  38)
   Natural Minimal Basis     49.86435 ( 99.7287% of  50)
   Natural Rydberg Basis      0.13565 (  0.2713% of  50)
 --------------------------------------------------------

    Atom  No          Natural Electron Configuration
 ----------------------------------------------------------------------------
      C    1      [core]2S( 1.09)2p( 3.54)3p( 0.01)
      C    2      [core]2S( 0.92)2p( 2.92)3p( 0.01)3d( 0.01)
      O    3      [core]2S( 1.67)2p( 5.07)3p( 0.01)
      C    4      [core]2S( 1.03)2p( 3.43)3p( 0.01)
      C    5      [core]2S( 0.99)2p( 3.03)3p( 0.01)3d( 0.01)
      O    6      [core]2S( 1.67)2p( 5.06)3p( 0.01)
      H    7            1S( 0.78)
      H    8            1S( 0.77)
      H    9            1S( 0.78)
      H   10            1S( 0.82)
      H   11            1S( 0.54)
      H   12            1S( 0.77)
      H   13            1S( 0.77)
      H   14            1S( 0.83)
      H   15            1S( 0.83)
      H   16            1S( 0.54)


 NATURAL BOND ORBITAL ANALYSIS:

                       Occupancies       Lewis Structure    Low   High
           Occ.    -------------------  -----------------   occ   occ
  Cycle   Thresh.   Lewis   Non-Lewis     CR  BD  3C  LP    (L)   (NL)   Dev
 =============================================================================
   1(1)    1.90    49.62429   0.37571      6  15   0   4     0      0    0.03
 -----------------------------------------------------------------------------

 Structure accepted: No low occupancy Lewis orbitals

 WARNING:  1 low occupancy (<1.9990e) core orbital  found on  C    2

 --------------------------------------------------------
   Core                     11.99583 ( 99.965% of  12)
   Valence Lewis            37.62846 ( 99.022% of  38)
  ==================       ============================
   Total Lewis              49.62429 ( 99.249% of  50)
  -----------------------------------------------------
   Valence non-Lewis         0.28315 (  0.566% of  50)
   Rydberg non-Lewis         0.09256 (  0.185% of  50)
  ==================       ============================
   Total non-Lewis           0.37571 (  0.751% of  50)
 --------------------------------------------------------


       (Occupancy)   Bond orbital/ Coefficients/ Hybrids
 ---------------------------------------------------------------------------------
     1. (1.98099) BD ( 1) C   1 - C   2  
                ( 49.62%)   0.7044* C   1 s( 29.83%)p 2.35( 70.13%)d 0.00(  0.04%)
                                            0.0005  0.5461  0.0064 -0.6456  0.0057
                                            0.4908  0.0124  0.2082  0.0076 -0.0166
                                           -0.0066  0.0050  0.0045 -0.0087
                ( 50.38%)   0.7098* C   2 s( 28.59%)p 2.50( 71.36%)d 0.00(  0.05%)
                                            0.0001  0.5345  0.0128  0.6539  0.0062
                                           -0.4932  0.0157 -0.2062  0.0102 -0.0172
                                           -0.0078  0.0065  0.0056 -0.0079
     2. (1.98724) BD ( 1) C   1 - H   7  
                ( 60.97%)   0.7809* C   1 s( 23.31%)p 3.29( 76.65%)d 0.00(  0.04%)
                                            0.0000 -0.4828  0.0036 -0.0458 -0.0165
                                            0.1088  0.0064  0.8673 -0.0033 -0.0003
                                            0.0004 -0.0038  0.0007 -0.0198
                ( 39.03%)   0.6247* H   7 s( 99.92%)p 0.00(  0.08%)
                                           -0.9996  0.0030  0.0025 -0.0026 -0.0280
     3. (1.98682) BD ( 1) C   1 - H   8  
                ( 61.19%)   0.7823* C   1 s( 23.50%)p 3.25( 76.46%)d 0.00(  0.04%)
                                           -0.0000  0.4847  0.0025  0.7578  0.0003
                                            0.3452 -0.0120  0.2664 -0.0083  0.0126
                                            0.0098  0.0042  0.0090 -0.0068
                ( 38.81%)   0.6229* H   8 s( 99.92%)p 0.00(  0.08%)
                                            0.9996 -0.0014 -0.0244 -0.0120 -0.0078
     4. (1.98416) BD ( 1) C   1 - H   9  
                ( 60.67%)   0.7789* C   1 s( 23.33%)p 3.28( 76.63%)d 0.00(  0.04%)
                                            0.0000 -0.4830  0.0024  0.0763 -0.0162
                                            0.7920  0.0057 -0.3644  0.0045 -0.0047
                                            0.0019  0.0137  0.0137  0.0043
                ( 39.33%)   0.6271* H   9 s( 99.92%)p 0.00(  0.08%)
                                           -0.9996  0.0001 -0.0012 -0.0259  0.0114
     5. (1.99164) BD ( 1) C   2 - O   3  
                ( 31.95%)   0.5652* C   2 s( 19.62%)p 4.08( 80.09%)d 0.01(  0.29%)
                                           -0.0001  0.4421  0.0290  0.1327  0.0203
                                            0.8070  0.0327 -0.3613 -0.0092  0.0118
                                           -0.0058 -0.0339 -0.0370 -0.0138
                ( 68.05%)   0.8249* O   3 s( 33.42%)p 1.99( 66.51%)d 0.00(  0.07%)
                                           -0.0001  0.5781  0.0012 -0.1601  0.0055
                                           -0.7104 -0.0006  0.3672 -0.0013  0.0110
                                           -0.0118 -0.0177 -0.0092 -0.0024
     6. (1.97734) BD ( 1) C   2 - C   4  
                ( 49.25%)   0.7018* C   2 s( 29.24%)p 2.42( 70.71%)d 0.00(  0.05%)
                                            0.0003  0.5407 -0.0042 -0.7439  0.0079
                                           -0.2907 -0.0065 -0.2629  0.0038  0.0117
                                            0.0103  0.0054  0.0130 -0.0084
                ( 50.75%)   0.7124* C   4 s( 28.47%)p 2.51( 71.48%)d 0.00(  0.04%)
                                            0.0003  0.5336  0.0048  0.7364 -0.0001
                                            0.3294  0.0020  0.2529 -0.0006  0.0130
                                            0.0099  0.0057  0.0087 -0.0075
     7. (1.97603) BD ( 1) C   2 - H  10  
                ( 59.74%)   0.7729* C   2 s( 22.60%)p 3.42( 77.34%)d 0.00(  0.06%)
                                           -0.0002  0.4748 -0.0229 -0.0138  0.0123
                                            0.1323  0.0029  0.8692 -0.0095 -0.0016
                                           -0.0011  0.0054  0.0011  0.0230
                ( 40.26%)   0.6345* H  10 s( 99.91%)p 0.00(  0.09%)
                                            0.9995 -0.0079 -0.0007 -0.0023 -0.0292
     8. (1.98778) BD ( 1) O   3 - H  11  
                ( 72.91%)   0.8539* O   3 s( 19.93%)p 4.01( 79.99%)d 0.00(  0.08%)
                                            0.0002  0.4459  0.0207 -0.5744 -0.0119
                                            0.6300  0.0377  0.2672 -0.0016 -0.0173
                                           -0.0173  0.0112  0.0096 -0.0047
                ( 27.09%)   0.5205* H  11 s( 99.63%)p 0.00(  0.37%)
                                            0.9981 -0.0037  0.0373 -0.0449 -0.0173
     9. (1.98230) BD ( 1) C   4 - C   5  
                ( 50.47%)   0.7105* C   4 s( 27.47%)p 2.64( 72.48%)d 0.00(  0.05%)
                                            0.0003  0.5239  0.0167 -0.6680 -0.0173
                                            0.4835 -0.0087  0.2105 -0.0049 -0.0165
                                           -0.0079  0.0056  0.0050 -0.0090
                ( 49.53%)   0.7037* C   5 s( 30.40%)p 2.29( 69.56%)d 0.00(  0.05%)
                                            0.0002  0.5513  0.0028  0.6539 -0.0184
                                           -0.4739 -0.0041 -0.2074 -0.0033 -0.0167
                                           -0.0077  0.0052  0.0047 -0.0082
    10. (1.97475) BD ( 1) C   4 - H  12  
                ( 61.47%)   0.7840* C   4 s( 22.07%)p 3.53( 77.89%)d 0.00(  0.04%)
                                            0.0002 -0.4697  0.0078 -0.0109  0.0061
                                            0.1126  0.0118  0.8752 -0.0078 -0.0000
                                           -0.0000 -0.0031  0.0004 -0.0200
                ( 38.53%)   0.6207* H  12 s( 99.92%)p 0.00(  0.08%)
                                           -0.9996  0.0063  0.0000 -0.0044 -0.0285
    11. (1.97143) BD ( 1) C   4 - H  13  
                ( 61.34%)   0.7832* C   4 s( 21.99%)p 3.54( 77.96%)d 0.00(  0.04%)
                                            0.0002 -0.4689  0.0079  0.1020  0.0043
                                            0.8025  0.0010 -0.3535  0.0158 -0.0041
                                            0.0019  0.0145  0.0131  0.0042
                ( 38.66%)   0.6218* H  13 s( 99.92%)p 0.00(  0.08%)
                                           -0.9996  0.0045 -0.0045 -0.0270  0.0096
    12. (1.99440) BD ( 1) C   5 - O   6  
                ( 32.63%)   0.5713* C   5 s( 21.70%)p 3.59( 78.02%)d 0.01(  0.28%)
                                            0.0001  0.4634  0.0478 -0.7513 -0.0328
                                           -0.3831 -0.0177 -0.2596 -0.0113  0.0339
                                            0.0233  0.0118  0.0247 -0.0196
                ( 67.37%)   0.8208* O   6 s( 32.54%)p 2.07( 67.39%)d 0.00(  0.07%)
                                           -0.0001  0.5704  0.0051  0.6596  0.0027
                                            0.4097 -0.0024  0.2665 -0.0008  0.0176
                                            0.0110  0.0136 -0.0003 -0.0089
    13. (1.98613) BD ( 1) C   5 - H  14  
                ( 58.93%)   0.7677* C   5 s( 23.99%)p 3.17( 75.96%)d 0.00(  0.06%)
                                           -0.0000  0.4896 -0.0137  0.0336 -0.0114
                                            0.7828 -0.0046 -0.3814  0.0064  0.0016
                                           -0.0031 -0.0155 -0.0167 -0.0047
                ( 41.07%)   0.6408* H  14 s( 99.92%)p 0.00(  0.08%)
                                            0.9996 -0.0082 -0.0016 -0.0250  0.0136
    14. (1.98734) BD ( 1) C   5 - H  15  
                ( 59.17%)   0.7692* C   5 s( 24.02%)p 3.16( 75.93%)d 0.00(  0.05%)
                                           -0.0000  0.4899 -0.0142 -0.0558 -0.0092
                                            0.1158  0.0044  0.8618 -0.0080 -0.0019
                                           -0.0009  0.0054 -0.0012  0.0224
                ( 40.83%)   0.6390* H  15 s( 99.92%)p 0.00(  0.08%)
                                            0.9996 -0.0071  0.0008 -0.0035 -0.0287
    15. (1.98854) BD ( 1) O   6 - H  16  
                ( 72.93%)   0.8540* O   6 s( 19.66%)p 4.08( 80.26%)d 0.00(  0.08%)
                                            0.0002  0.4429  0.0211 -0.7433 -0.0371
                                            0.4673  0.0035  0.1744 -0.0015 -0.0225
                                           -0.0100  0.0112 -0.0044 -0.0095
                ( 27.07%)   0.5202* H  16 s( 99.62%)p 0.00(  0.38%)
                                            0.9981 -0.0033  0.0530 -0.0304 -0.0107
    16. (1.99920) CR ( 1) C   1           s(100.00%)p 0.00(  0.00%)
                                            1.0000 -0.0003 -0.0000  0.0004 -0.0000
                                           -0.0003 -0.0000 -0.0001 -0.0000  0.0000
                                            0.0000 -0.0000 -0.0000  0.0000
    17. (1.99896) CR ( 1) C   2           s(100.00%)p 0.00(  0.00%)
                                            1.0000 -0.0001 -0.0000  0.0002  0.0000
                                            0.0002  0.0000  0.0002 -0.0000 -0.0000
                                           -0.0000 -0.0000 -0.0000  0.0000
    18. (1.99974) CR ( 1) O   3           s(100.00%)p 0.00(  0.00%)
                                            1.0000 -0.0001 -0.0000  0.0000  0.0000
                                           -0.0002 -0.0000 -0.0000  0.0000  0.0000
                                            0.0000 -0.0000 -0.0000  0.0000
    19. (1.99907) CR ( 1) C   4           s(100.00%)p 0.00(  0.00%)
                                            1.0000 -0.0002 -0.0000 -0.0000  0.0000
                                           -0.0004 -0.0000 -0.0002  0.0000  0.0000
                                           -0.0000 -0.0000 -0.0000  0.0000
    20. (1.99911) CR ( 1) C   5           s(100.00%)p 0.00(  0.00%)
                                            1.0000 -0.0001 -0.0000 -0.0001  0.0000
                                            0.0001  0.0000  0.0001  0.0000  0.0000
                                           -0.0000 -0.0000 -0.0000  0.0000
    21. (1.99974) CR ( 1) O   6           s(100.00%)p 0.00(  0.00%)
                                            1.0000 -0.0000 -0.0000  0.0002  0.0000
                                           -0.0000 -0.0000 -0.0000  0.0000  0.0000
                                            0.0000 -0.0000  0.0000  0.0000
    22. (1.97916) LP ( 1) O   3           s( 46.52%)p 1.15( 53.44%)d 0.00(  0.03%)
                                            0.0000  0.6820 -0.0100  0.4780 -0.0055
                                            0.1759  0.0002 -0.5243  0.0057 -0.0066
                                            0.0132  0.0041 -0.0090 -0.0057
    23. (1.95483) LP ( 2) O   3           s(  0.13%)p99.99( 99.81%)d 0.38(  0.05%)
                                            0.0000  0.0361  0.0067  0.6437 -0.0116
                                            0.2561 -0.0063  0.7197 -0.0101 -0.0068
                                           -0.0025  0.0012 -0.0099  0.0191
    24. (1.98037) LP ( 1) O   6           s( 47.82%)p 1.09( 52.15%)d 0.00(  0.04%)
                                            0.0000  0.6914 -0.0125 -0.0674 -0.0020
                                           -0.6384  0.0073 -0.3306  0.0035 -0.0027
                                           -0.0006 -0.0113  0.0150  0.0005
    25. (1.95721) LP ( 2) O   6           s(  0.00%)p 1.00( 99.95%)d 0.00(  0.05%)
                                           -0.0000  0.0009  0.0001  0.0768 -0.0012
                                            0.4526 -0.0076 -0.8879  0.0146  0.0018
                                            0.0004 -0.0134 -0.0092 -0.0161
    26. (0.00344) RY*( 1) C   1           s(  2.37%)p39.14( 92.86%)d 2.01(  4.77%)
                                           -0.0000  0.0091  0.1538 -0.0178 -0.6660
                                           -0.0055 -0.6884 -0.0053 -0.1042  0.0705
                                            0.0422 -0.0524  0.1889 -0.0497
    27. (0.00240) RY*( 2) C   1           s( 10.08%)p 8.13( 81.92%)d 0.79(  8.00%)
                                            0.0000  0.0069  0.3174 -0.0010 -0.2886
                                           -0.0054  0.4894 -0.0131 -0.7044 -0.0188
                                            0.1791 -0.1396  0.0022 -0.1678
    28. (0.00069) RY*( 3) C   1           s( 47.92%)p 0.93( 44.64%)d 0.16(  7.44%)
                                            0.0000  0.0058  0.6922  0.0114 -0.2792
                                           -0.0090  0.2788  0.0004  0.5390  0.0717
                                           -0.1119  0.0971 -0.1746  0.1299
    29. (0.00023) RY*( 4) C   1           s( 27.89%)p 2.10( 58.44%)d 0.49( 13.67%)
                                           -0.0000 -0.0134  0.5279 -0.0087  0.5391
                                            0.0149 -0.4310  0.0042 -0.3282  0.1370
                                           -0.0371 -0.0481 -0.2909  0.1721
    30. (0.00008) RY*( 5) C   1           s(  0.75%)p 8.14(  6.10%)d99.99( 93.15%)
    31. (0.00001) RY*( 6) C   1           s(  0.95%)p 3.00(  2.85%)d99.99( 96.20%)
    32. (0.00002) RY*( 7) C   1           s(  6.63%)p 1.19(  7.90%)d12.90( 85.48%)
    33. (0.00000) RY*( 8) C   1           s(  2.08%)p 1.60(  3.33%)d45.43( 94.59%)
    34. (0.00000) RY*( 9) C   1           s(  1.37%)p 1.53(  2.09%)d70.43( 96.54%)
    35. (0.00515) RY*( 1) C   2           s(  0.39%)p99.99( 93.32%)d16.21(  6.29%)
                                            0.0000 -0.0258  0.0567 -0.0103  0.7763
                                           -0.0250  0.3809 -0.0009 -0.4300 -0.1805
                                            0.1035 -0.0250 -0.0647  0.1215
    36. (0.00339) RY*( 2) C   2           s( 10.37%)p 7.42( 76.93%)d 1.22( 12.70%)
                                           -0.0000 -0.0130  0.3217 -0.0247 -0.2083
                                           -0.0120  0.7451  0.0233  0.4116 -0.2267
                                           -0.0160 -0.2460  0.1209 -0.0153
    37. (0.00237) RY*( 3) C   2           s( 18.10%)p 2.50( 45.17%)d 2.03( 36.73%)
                                            0.0000 -0.0075  0.4254 -0.0049  0.3897
                                           -0.0039 -0.2938  0.0298  0.4611 -0.0826
                                            0.1621  0.0869 -0.2498 -0.5141
    38. (0.00199) RY*( 4) C   2           s( 23.95%)p 1.49( 35.59%)d 1.69( 40.46%)
                                            0.0000 -0.0010  0.4894 -0.0037 -0.2622
                                           -0.0046  0.1976  0.0190 -0.4977  0.2670
                                           -0.0604  0.4384  0.0555 -0.3666
    39. (0.00120) RY*( 5) C   2           s(  0.24%)p52.06( 12.75%)d99.99( 87.01%)
                                           -0.0000  0.0118  0.0481 -0.0088 -0.2731
                                            0.0215 -0.1438 -0.0108 -0.1777 -0.8419
                                            0.2767  0.2667 -0.0944  0.0683
    40. (0.00074) RY*( 6) C   2           s(  3.82%)p 2.09(  7.99%)d23.08( 88.19%)
                                            0.0000  0.0060  0.1954  0.0122  0.1646
                                            0.0371 -0.2174 -0.0079  0.0626 -0.0551
                                            0.1336  0.0494  0.9234  0.0766
    41. (0.00027) RY*( 7) C   2           s(  3.66%)p 0.92(  3.35%)d25.43( 93.00%)
                                           -0.0000 -0.0010  0.1912 -0.0172  0.1127
                                            0.0023 -0.1408 -0.0010  0.0251 -0.2736
                                           -0.9144  0.0797  0.0071  0.1124
    42. (0.00024) RY*( 8) C   2           s( 16.70%)p 1.32( 22.04%)d 3.67( 61.26%)
                                           -0.0000  0.0007  0.4086 -0.0042 -0.1357
                                           -0.0303 -0.2763  0.0188 -0.3526 -0.0361
                                            0.0441 -0.7776 -0.0689 -0.0000
    43. (0.00008) RY*( 9) C   2           s( 22.72%)p 0.15(  3.36%)d 3.25( 73.92%)
    44. (0.00198) RY*( 1) O   3           s(  5.90%)p15.06( 88.91%)d 0.88(  5.19%)
                                           -0.0000  0.0024  0.2430 -0.0082 -0.5760
                                           -0.0047 -0.3440 -0.0104 -0.6624  0.1151
                                           -0.0040  0.1288 -0.0206 -0.1470
    45. (0.00161) RY*( 2) O   3           s( 23.71%)p 2.79( 66.27%)d 0.42( 10.01%)
                                            0.0000  0.0051  0.4869  0.0005  0.7102
                                            0.0048 -0.2535 -0.0026 -0.3067 -0.2473
                                            0.0800  0.0708 -0.1144 -0.1204
    46. (0.00037) RY*( 3) O   3           s( 57.73%)p 0.62( 36.00%)d 0.11(  6.27%)
                                            0.0000 -0.0006  0.7598  0.0055 -0.2557
                                           -0.0072 -0.1381 -0.0104  0.5248  0.0807
                                           -0.0161 -0.0774  0.1041  0.1978
    47. (0.00004) RY*( 4) O   3           s(  8.87%)p 8.10( 71.81%)d 2.18( 19.32%)
    48. (0.00000) RY*( 5) O   3           s(  0.75%)p13.35( 10.04%)d99.99( 89.21%)
    49. (0.00000) RY*( 6) O   3           s(  0.20%)p 4.09(  0.81%)d99.99( 98.99%)
    50. (0.00001) RY*( 7) O   3           s(  1.34%)p 8.90( 11.91%)d64.83( 86.75%)
    51. (0.00001) RY*( 8) O   3           s(  1.07%)p 7.15(  7.68%)d84.90( 91.24%)
    52. (0.00000) RY*( 9) O   3           s(  0.42%)p16.37(  6.80%)d99.99( 92.79%)
    53. (0.00428) RY*( 1) C   4           s(  5.67%)p16.24( 92.03%)d 0.41(  2.30%)
                                           -0.0000  0.0130  0.2377 -0.0073  0.9320
                                            0.0021  0.1815 -0.0077 -0.1363 -0.0650
                                           -0.0892 -0.0549 -0.0364 -0.0806
    54. (0.00371) RY*( 2) C   4           s(  0.58%)p99.99( 95.68%)d 6.46(  3.74%)
                                            0.0000 -0.0024  0.0761  0.0029  0.2203
                                           -0.0082 -0.8496  0.0158  0.4314 -0.0458
                                           -0.0521  0.0787  0.1133  0.1164
    55. (0.00296) RY*( 3) C   4           s( 38.45%)p 1.38( 53.25%)d 0.22(  8.30%)
                                            0.0000 -0.0129  0.6200  0.0127 -0.2061
                                           -0.0081 -0.3253 -0.0157 -0.6195 -0.0554
                                            0.0027 -0.1299  0.1668 -0.1876
    56. (0.00138) RY*( 4) C   4           s( 50.79%)p 0.83( 42.08%)d 0.14(  7.13%)
                                            0.0000  0.0020  0.7127 -0.0019 -0.1398
                                           -0.0186  0.3368  0.0017  0.5361  0.1666
                                           -0.0472  0.1034  0.1129  0.1338
    57. (0.00027) RY*( 5) C   4           s(  1.69%)p 0.61(  1.04%)d57.61( 97.27%)
                                           -0.0000  0.0005  0.1299 -0.0073  0.0455
                                            0.0039 -0.0467 -0.0004  0.0778 -0.0957
                                            0.8994 -0.1436 -0.3658  0.0183
    58. (0.00016) RY*( 6) C   4           s(  0.30%)p 7.35(  2.24%)d99.99( 97.45%)
                                           -0.0000 -0.0012  0.0552 -0.0060 -0.0061
                                            0.0182 -0.1447 -0.0028 -0.0325  0.6863
                                           -0.2319 -0.2776 -0.6104 -0.0098
    59. (0.00009) RY*( 7) C   4           s(  2.42%)p 0.56(  1.36%)d39.70( 96.21%)
    60. (0.00006) RY*( 8) C   4           s(  0.00%)p 1.00( 12.25%)d 7.16( 87.75%)
    61. (0.00001) RY*( 9) C   4           s(  0.09%)p 2.89(  0.25%)d99.99( 99.67%)
    62. (0.00402) RY*( 1) C   5           s( 11.75%)p 6.57( 77.20%)d 0.94( 11.06%)
                                           -0.0000  0.0272  0.3417  0.0006  0.7241
                                            0.0043  0.4163  0.0012  0.2725 -0.0317
                                            0.0327 -0.1030  0.2992 -0.0915
    63. (0.00310) RY*( 2) C   5           s( 29.62%)p 1.62( 48.06%)d 0.75( 22.32%)
                                            0.0000 -0.0137  0.5441  0.0224  0.0239
                                            0.0293 -0.6236  0.0190 -0.2990 -0.2222
                                           -0.0845 -0.1631  0.3547 -0.1194
    64. (0.00206) RY*( 3) C   5           s(  0.00%)p 1.00( 53.19%)d 0.88( 46.81%)
                                            0.0000  0.0003 -0.0000  0.0002  0.0561
                                            0.0032  0.3320 -0.0048 -0.6469  0.3190
                                           -0.5935 -0.0007  0.0580 -0.1033
    65. (0.00143) RY*( 4) C   5           s(  0.00%)p 1.00( 21.86%)d 3.57( 78.14%)
                                            0.0000 -0.0005  0.0037  0.0023  0.0203
                                            0.0133  0.2014 -0.0234 -0.4206 -0.2549
                                            0.3629  0.3925  0.2968  0.5853
    66. (0.00056) RY*( 5) C   5           s( 33.65%)p 0.44( 14.80%)d 1.53( 51.55%)
                                            0.0000 -0.0220  0.5797  0.0529 -0.3419
                                            0.0290  0.1519  0.0191  0.0631  0.6195
                                            0.3195  0.1683 -0.0219 -0.0289
    67. (0.00035) RY*( 6) C   5           s(  2.58%)p14.88( 38.33%)d22.94( 59.10%)
                                           -0.0000  0.0150  0.1598 -0.0026  0.5113
                                           -0.0121 -0.3069 -0.0066 -0.1658  0.1402
                                            0.0269  0.2136 -0.6906  0.2191
    68. (0.00019) RY*( 7) C   5           s( 22.27%)p 0.99( 21.96%)d 2.50( 55.76%)
                                            0.0000 -0.0032  0.4719 -0.0187 -0.3016
                                           -0.0003  0.3293 -0.0015  0.1408 -0.5292
                                           -0.3458  0.0025 -0.3630  0.1618
    69. (0.00001) RY*( 8) C   5           s(  0.00%)p 1.00( 10.84%)d 8.23( 89.16%)
    70. (0.00001) RY*( 9) C   5           s(  0.02%)p99.99( 14.30%)d99.99( 85.68%)
    71. (0.00158) RY*( 1) O   6           s(  1.02%)p89.55( 91.40%)d 7.43(  7.58%)
                                            0.0000  0.0013  0.1010 -0.0021  0.0165
                                           -0.0059 -0.5380  0.0097  0.7900 -0.1329
                                            0.1628  0.0737  0.0970  0.1297
    72. (0.00151) RY*( 2) O   6           s( 23.81%)p 2.74( 65.34%)d 0.46( 10.85%)
                                           -0.0000  0.0061  0.4880 -0.0047  0.4506
                                           -0.0022 -0.5152 -0.0039 -0.4299 -0.1436
                                           -0.0861 -0.0938  0.2390 -0.1204
    73. (0.00009) RY*( 3) O   6           s( 61.40%)p 0.50( 30.71%)d 0.13(  7.89%)
    74. (0.00004) RY*( 4) O   6           s( 10.98%)p 7.00( 76.87%)d 1.11( 12.15%)
    75. (0.00001) RY*( 5) O   6           s(  1.07%)p10.96( 11.67%)d81.91( 87.26%)
    76. (0.00000) RY*( 6) O   6           s(  0.49%)p10.89(  5.31%)d99.99( 94.21%)
    77. (0.00000) RY*( 7) O   6           s(  0.17%)p14.25(  2.36%)d99.99( 97.47%)
    78. (0.00000) RY*( 8) O   6           s(  0.62%)p19.98( 12.34%)d99.99( 87.05%)
    79. (0.00001) RY*( 9) O   6           s(  0.44%)p 9.73(  4.25%)d99.99( 95.31%)
    80. (0.00261) RY*( 1) H   7           s( 99.06%)p 0.01(  0.94%)
                                            0.0050  0.9953  0.0362 -0.0632 -0.0639
    81. (0.00020) RY*( 2) H   7           s(  0.06%)p99.99( 99.94%)
                                            0.0014  0.0234  0.6119  0.7878 -0.0669
    82. (0.00013) RY*( 3) H   7           s(  0.15%)p99.99( 99.85%)
                                            0.0074  0.0377 -0.7467  0.5469 -0.3767
    83. (0.00005) RY*( 4) H   7           s(  0.82%)p99.99( 99.18%)
    84. (0.00222) RY*( 1) H   8           s( 99.13%)p 0.01(  0.87%)
                                            0.0036  0.9956  0.0913 -0.0091  0.0161
    85. (0.00019) RY*( 2) H   8           s(  0.01%)p99.99( 99.99%)
                                            0.0015  0.0117  0.0747  0.5218 -0.8497
    86. (0.00013) RY*( 3) H   8           s(  0.07%)p99.99( 99.93%)
                                            0.0069  0.0254 -0.2792  0.8285  0.4846
    87. (0.00004) RY*( 4) H   8           s(  0.86%)p99.99( 99.14%)
    88. (0.00114) RY*( 1) H   9           s( 96.81%)p 0.03(  3.19%)
                                            0.0050  0.9839  0.0090 -0.1768  0.0241
    89. (0.00021) RY*( 2) H   9           s(  0.08%)p99.99( 99.92%)
                                            0.0009  0.0290  0.5042  0.2977  0.8101
    90. (0.00013) RY*( 3) H   9           s(  0.02%)p99.99( 99.98%)
                                            0.0044  0.0116 -0.8602  0.0896  0.5019
    91. (0.00003) RY*( 4) H   9           s(  3.17%)p30.54( 96.83%)
    92. (0.00397) RY*( 1) H  10           s( 99.81%)p 0.00(  0.19%)
                                            0.0087  0.9990 -0.0306  0.0155  0.0268
    93. (0.00018) RY*( 2) H  10           s(  0.08%)p99.99( 99.92%)
                                            0.0026  0.0277  0.9942  0.0901  0.0509
    94. (0.00009) RY*( 3) H  10           s(  0.10%)p99.99( 99.90%)
    95. (0.00003) RY*( 4) H  10           s(  0.10%)p99.99( 99.90%)
    96. (0.00199) RY*( 1) H  11           s( 49.63%)p 1.01( 50.37%)
                                            0.0062  0.7045  0.5146  0.3964  0.2859
    97. (0.00155) RY*( 2) H  11           s( 25.19%)p 2.97( 74.81%)
                                            0.0102  0.5018 -0.3870  0.1566 -0.7575
    98. (0.00086) RY*( 3) H  11           s( 21.19%)p 3.72( 78.81%)
                                            0.0128  0.4602 -0.5813 -0.4331  0.5125
    99. (0.00002) RY*( 4) H  11           s(  4.35%)p22.00( 95.65%)
   100. (0.00488) RY*( 1) H  12           s( 99.83%)p 0.00(  0.17%)
                                            0.0072  0.9991  0.0139 -0.0265 -0.0275
   101. (0.00017) RY*( 2) H  12           s(  0.02%)p99.99( 99.98%)
                                            0.0054  0.0145  0.0835  0.9391 -0.3331
   102. (0.00013) RY*( 3) H  12           s(  0.03%)p99.99( 99.97%)
                                            0.0000  0.0158 -0.9962  0.0847 -0.0101
   103. (0.00005) RY*( 4) H  12           s(  0.20%)p99.99( 99.80%)
   104. (0.00375) RY*( 1) H  13           s( 99.80%)p 0.00(  0.20%)
                                            0.0056  0.9990  0.0172 -0.0384  0.0155
   105. (0.00019) RY*( 2) H  13           s(  0.00%)p 1.00(100.00%)
                                            0.0019  0.0033 -0.3227  0.3036  0.8965
   106. (0.00013) RY*( 3) H  13           s(  0.06%)p99.99( 99.94%)
                                           -0.0005  0.0236 -0.9335  0.0526 -0.3539
   107. (0.00005) RY*( 4) H  13           s(  0.23%)p99.99( 99.77%)
   108. (0.00483) RY*( 1) H  14           s( 99.89%)p 0.00(  0.11%)
                                            0.0087  0.9994  0.0280  0.0184  0.0031
   109. (0.00026) RY*( 2) H  14           s(  0.00%)p 1.00(100.00%)
                                           -0.0016  0.0057 -0.5330  0.3781  0.7569
   110. (0.00015) RY*( 3) H  14           s(  0.06%)p99.99( 99.94%)
                                            0.0098  0.0218 -0.7867  0.1068 -0.6075
   111. (0.00005) RY*( 4) H  14           s(  0.13%)p99.99( 99.87%)
   112. (0.00313) RY*( 1) H  15           s( 99.67%)p 0.00(  0.33%)
                                            0.0082  0.9983 -0.0170  0.0451  0.0320
   113. (0.00023) RY*( 2) H  15           s(  0.17%)p99.99( 99.83%)
                                            0.0022  0.0412  0.4201 -0.8870  0.1870
   114. (0.00013) RY*( 3) H  15           s(  0.04%)p99.99( 99.96%)
                                           -0.0120  0.0146  0.8447  0.3085 -0.4370
   115. (0.00003) RY*( 4) H  15           s(  0.21%)p99.99( 99.79%)
   116. (0.00177) RY*( 1) H  16           s( 81.54%)p 0.23( 18.46%)
                                            0.0130  0.9029 -0.3398 -0.2068 -0.1624
   117. (0.00166) RY*( 2) H  16           s(  0.05%)p99.99( 99.95%)
                                            0.0001  0.0223 -0.0845 -0.4583  0.8845
   118. (0.00095) RY*( 3) H  16           s( 14.92%)p 5.70( 85.08%)
                                            0.0074  0.3861  0.3863  0.7323  0.4066
   119. (0.00002) RY*( 4) H  16           s(  3.88%)p24.76( 96.12%)
   120. (0.01781) BD*( 1) C   1 - C   2  
                ( 50.38%)   0.7098* C   1 s( 29.83%)p 2.35( 70.13%)d 0.00(  0.04%)
                                            0.0005  0.5461  0.0064 -0.6456  0.0057
                                            0.4908  0.0124  0.2082  0.0076 -0.0166
                                           -0.0066  0.0050  0.0045 -0.0087
                ( 49.62%)  -0.7044* C   2 s( 28.59%)p 2.50( 71.36%)d 0.00(  0.05%)
                                            0.0001  0.5345  0.0128  0.6539  0.0062
                                           -0.4932  0.0157 -0.2062  0.0102 -0.0172
                                           -0.0078  0.0065  0.0056 -0.0079
   121. (0.00972) BD*( 1) C   1 - H   7  
                ( 39.03%)   0.6247* C   1 s( 23.31%)p 3.29( 76.65%)d 0.00(  0.04%)
                                           -0.0000  0.4828 -0.0036  0.0458  0.0165
                                           -0.1088 -0.0064 -0.8673  0.0033  0.0003
                                           -0.0004  0.0038 -0.0007  0.0198
                ( 60.97%)  -0.7809* H   7 s( 99.92%)p 0.00(  0.08%)
                                            0.9996 -0.0030 -0.0025  0.0026  0.0280
   122. (0.00592) BD*( 1) C   1 - H   8  
                ( 38.81%)   0.6229* C   1 s( 23.50%)p 3.25( 76.46%)d 0.00(  0.04%)
                                            0.0000 -0.4847 -0.0025 -0.7578 -0.0003
                                           -0.3452  0.0120 -0.2664  0.0083 -0.0126
                                           -0.0098 -0.0042 -0.0090  0.0068
                ( 61.19%)  -0.7823* H   8 s( 99.92%)p 0.00(  0.08%)
                                           -0.9996  0.0014  0.0244  0.0120  0.0078
   123. (0.00485) BD*( 1) C   1 - H   9  
                ( 39.33%)   0.6271* C   1 s( 23.33%)p 3.28( 76.63%)d 0.00(  0.04%)
                                           -0.0000  0.4830 -0.0024 -0.0763  0.0162
                                           -0.7920 -0.0057  0.3644 -0.0045  0.0047
                                           -0.0019 -0.0137 -0.0137 -0.0043
                ( 60.67%)  -0.7789* H   9 s( 99.92%)p 0.00(  0.08%)
                                            0.9996 -0.0001  0.0012  0.0259 -0.0114
   124. (0.03170) BD*( 1) C   2 - O   3  
                ( 68.05%)   0.8249* C   2 s( 19.62%)p 4.08( 80.09%)d 0.01(  0.29%)
                                           -0.0001  0.4421  0.0290  0.1327  0.0203
                                            0.8070  0.0327 -0.3613 -0.0092  0.0118
                                           -0.0058 -0.0339 -0.0370 -0.0138
                ( 31.95%)  -0.5652* O   3 s( 33.42%)p 1.99( 66.51%)d 0.00(  0.07%)
                                           -0.0001  0.5781  0.0012 -0.1601  0.0055
                                           -0.7104 -0.0006  0.3672 -0.0013  0.0110
                                           -0.0118 -0.0177 -0.0092 -0.0024
   125. (0.03288) BD*( 1) C   2 - C   4  
                ( 50.75%)   0.7124* C   2 s( 29.24%)p 2.42( 70.71%)d 0.00(  0.05%)
                                            0.0003  0.5407 -0.0042 -0.7439  0.0079
                                           -0.2907 -0.0065 -0.2629  0.0038  0.0117
                                            0.0103  0.0054  0.0130 -0.0084
                ( 49.25%)  -0.7018* C   4 s( 28.47%)p 2.51( 71.48%)d 0.00(  0.04%)
                                            0.0003  0.5336  0.0048  0.7364 -0.0001
                                            0.3294  0.0020  0.2529 -0.0006  0.0130
                                            0.0099  0.0057  0.0087 -0.0075
   126. (0.03723) BD*( 1) C   2 - H  10  
                ( 40.26%)   0.6345* C   2 s( 22.60%)p 3.42( 77.34%)d 0.00(  0.06%)
                                            0.0002 -0.4748  0.0229  0.0138 -0.0123
                                           -0.1323 -0.0029 -0.8692  0.0095  0.0016
                                            0.0011 -0.0054 -0.0011 -0.0230
                ( 59.74%)  -0.7729* H  10 s( 99.91%)p 0.00(  0.09%)
                                           -0.9995  0.0079  0.0007  0.0023  0.0292
   127. (0.00716) BD*( 1) O   3 - H  11  
                ( 27.09%)   0.5205* O   3 s( 19.93%)p 4.01( 79.99%)d 0.00(  0.08%)
                                           -0.0002 -0.4459 -0.0207  0.5744  0.0119
                                           -0.6300 -0.0377 -0.2672  0.0016  0.0173
                                            0.0173 -0.0112 -0.0096  0.0047
                ( 72.91%)  -0.8539* H  11 s( 99.63%)p 0.00(  0.37%)
                                           -0.9981  0.0037 -0.0373  0.0449  0.0173
   128. (0.01869) BD*( 1) C   4 - C   5  
                ( 49.53%)   0.7037* C   4 s( 27.47%)p 2.64( 72.48%)d 0.00(  0.05%)
                                           -0.0003 -0.5239 -0.0167  0.6680  0.0173
                                           -0.4835  0.0087 -0.2105  0.0049  0.0165
                                            0.0079 -0.0056 -0.0050  0.0090
                ( 50.47%)  -0.7105* C   5 s( 30.40%)p 2.29( 69.56%)d 0.00(  0.05%)
                                           -0.0002 -0.5513 -0.0028 -0.6539  0.0184
                                            0.4739  0.0041  0.2074  0.0033  0.0167
                                            0.0077 -0.0052 -0.0047  0.0082
   129. (0.01837) BD*( 1) C   4 - H  12  
                ( 38.53%)   0.6207* C   4 s( 22.07%)p 3.53( 77.89%)d 0.00(  0.04%)
                                           -0.0002  0.4697 -0.0078  0.0109 -0.0061
                                           -0.1126 -0.0118 -0.8752  0.0078  0.0000
                                            0.0000  0.0031 -0.0004  0.0200
                ( 61.47%)  -0.7840* H  12 s( 99.92%)p 0.00(  0.08%)
                                            0.9996 -0.0063 -0.0000  0.0044  0.0285
   130. (0.01567) BD*( 1) C   4 - H  13  
                ( 38.66%)   0.6218* C   4 s( 21.99%)p 3.54( 77.96%)d 0.00(  0.04%)
                                           -0.0002  0.4689 -0.0079 -0.1020 -0.0043
                                           -0.8025 -0.0010  0.3535 -0.0158  0.0041
                                           -0.0019 -0.0145 -0.0131 -0.0042
                ( 61.34%)  -0.7832* H  13 s( 99.92%)p 0.00(  0.08%)
                                            0.9996 -0.0045  0.0045  0.0270 -0.0096
   131. (0.01234) BD*( 1) C   5 - O   6  
                ( 67.37%)   0.8208* C   5 s( 21.70%)p 3.59( 78.02%)d 0.01(  0.28%)
                                            0.0001  0.4634  0.0478 -0.7513 -0.0328
                                           -0.3831 -0.0177 -0.2596 -0.0113  0.0339
                                            0.0233  0.0118  0.0247 -0.0196
                ( 32.63%)  -0.5713* O   6 s( 32.54%)p 2.07( 67.39%)d 0.00(  0.07%)
                                           -0.0001  0.5704  0.0051  0.6596  0.0027
                                            0.4097 -0.0024  0.2665 -0.0008  0.0176
                                            0.0110  0.0136 -0.0003 -0.0089
   132. (0.03273) BD*( 1) C   5 - H  14  
                ( 41.07%)   0.6408* C   5 s( 23.99%)p 3.17( 75.96%)d 0.00(  0.06%)
                                            0.0000 -0.4896  0.0137 -0.0336  0.0114
                                           -0.7828  0.0046  0.3814 -0.0064 -0.0016
                                            0.0031  0.0155  0.0167  0.0047
                ( 58.93%)  -0.7677* H  14 s( 99.92%)p 0.00(  0.08%)
                                           -0.9996  0.0082  0.0016  0.0250 -0.0136
   133. (0.03240) BD*( 1) C   5 - H  15  
                ( 40.83%)   0.6390* C   5 s( 24.02%)p 3.16( 75.93%)d 0.00(  0.05%)
                                            0.0000 -0.4899  0.0142  0.0558  0.0092
                                           -0.1158 -0.0044 -0.8618  0.0080  0.0019
                                            0.0009 -0.0054  0.0012 -0.0224
                ( 59.17%)  -0.7692* H  15 s( 99.92%)p 0.00(  0.08%)
                                           -0.9996  0.0071 -0.0008  0.0035  0.0287
   134. (0.00569) BD*( 1) O   6 - H  16  
                ( 27.07%)   0.5202* O   6 s( 19.66%)p 4.08( 80.26%)d 0.00(  0.08%)
                                           -0.0002 -0.4429 -0.0211  0.7433  0.0371
                                           -0.4673 -0.0035 -0.1744  0.0015  0.0225
                                            0.0100 -0.0112  0.0044  0.0095
                ( 72.93%)  -0.8540* H  16 s( 99.62%)p 0.00(  0.38%)
                                           -0.9981  0.0033 -0.0530  0.0304  0.0107


 NHO Directionality and "Bond Bending" (deviations from line of nuclear centers)

         [Thresholds for printing:  angular deviation  >  1.0 degree]
                                    hybrid p-character > 25.0%
                                    orbital occupancy  >  0.10e

                                Line of Centers        Hybrid 1              Hybrid 2
                                ---------------  -------------------   ------------------
                NBO               Theta   Phi    Theta   Phi    Dev    Theta   Phi    Dev
 ========================================================================================
     1. BD (   1) C   1 - C   2    76.1  142.4    75.2  141.8   1.1    103.5  324.1   1.8
     2. BD (   1) C   1 - H   7   172.9  291.6   171.4  298.4   1.8      --     --    --
     3. BD (   1) C   1 - H   8    72.2   25.4    72.7   23.7   1.7      --     --    --
     4. BD (   1) C   1 - H   9    65.1  263.9    65.8  265.7   1.8      --     --    --
     5. BD (   1) C   2 - O   3   115.1   78.5   113.5   79.7   1.9     63.3  257.7   1.7
     6. BD (   1) C   2 - C   4   107.2  203.7   108.1  202.0   1.8      --     --    --
     7. BD (   1) C   2 - H  10     5.9  102.5     8.9   90.6   3.4      --     --    --
     8. BD (   1) O   3 - H  11    70.0  135.4    73.4  131.3   5.2      --     --    --
     9. BD (   1) C   4 - C   5    75.8  144.8     --     --    --     104.8  323.0   1.9
    10. BD (   1) C   4 - H  12   173.0  276.5   171.8  272.2   1.3      --     --    --
    11. BD (   1) C   4 - H  13    66.1  262.4    67.4  262.5   1.3      --     --    --
    12. BD (   1) C   5 - O   6   108.1  209.6   107.1  207.1   2.6     71.1   31.6   2.0
    13. BD (   1) C   5 - H  14   115.3   84.5   115.7   88.4   3.5      --     --    --
    14. BD (   1) C   5 - H  15     8.4   94.0     9.1  118.4   3.7      --     --    --
    15. BD (   1) O   6 - H  16    77.2  144.3    79.3  148.9   4.9      --     --    --
    22. LP (   1) O   3             --     --    135.8   20.4   --       --     --    --
    23. LP (   2) O   3             --     --     43.8   21.6   --       --     --    --
    24. LP (   1) O   6             --     --    117.3  263.7   --       --     --    --
    25. LP (   2) O   6             --     --    152.7   80.4   --       --     --    --


 Second Order Perturbation Theory Analysis of Fock Matrix in NBO Basis

     Threshold for printing:   0.50 kcal/mol
                                                                              E(2)  E(j)-E(i) F(i,j)
         Donor NBO (i)                     Acceptor NBO (j)                 kcal/mol   a.u.    a.u. 
 ===================================================================================================

 within unit  1
   1. BD (   1) C   1 - C   2        / 45. RY*(   2) O   3                    0.97    1.99    0.039
   1. BD (   1) C   1 - C   2        / 55. RY*(   3) C   4                    0.59    1.50    0.027
   1. BD (   1) C   1 - C   2        /122. BD*(   1) C   1 - H   8            0.61    1.06    0.023
   1. BD (   1) C   1 - C   2        /123. BD*(   1) C   1 - H   9            0.52    1.05    0.021
   1. BD (   1) C   1 - C   2        /125. BD*(   1) C   2 - C   4            1.47    1.00    0.034
   1. BD (   1) C   1 - C   2        /126. BD*(   1) C   2 - H  10            0.70    1.04    0.024
   1. BD (   1) C   1 - C   2        /127. BD*(   1) O   3 - H  11            1.99    1.04    0.041
   1. BD (   1) C   1 - C   2        /128. BD*(   1) C   4 - C   5            2.47    1.01    0.045
   2. BD (   1) C   1 - H   7        /124. BD*(   1) C   2 - O   3            0.58    0.78    0.019
   2. BD (   1) C   1 - H   7        /126. BD*(   1) C   2 - H  10            3.18    0.92    0.049
   3. BD (   1) C   1 - H   8        /124. BD*(   1) C   2 - O   3            0.69    0.78    0.021
   3. BD (   1) C   1 - H   8        /125. BD*(   1) C   2 - C   4            3.45    0.88    0.050
   4. BD (   1) C   1 - H   9        /124. BD*(   1) C   2 - O   3            4.24    0.79    0.052
   5. BD (   1) C   2 - O   3        /123. BD*(   1) C   1 - H   9            1.62    1.26    0.040
   5. BD (   1) C   2 - O   3        /130. BD*(   1) C   4 - H  13            1.30    1.26    0.036
   6. BD (   1) C   2 - C   4        / 26. RY*(   1) C   1                    1.24    1.35    0.037
   6. BD (   1) C   2 - C   4        / 44. RY*(   1) O   3                    0.90    1.75    0.036
   6. BD (   1) C   2 - C   4        / 62. RY*(   1) C   5                    1.03    1.44    0.034
   6. BD (   1) C   2 - C   4        /120. BD*(   1) C   1 - C   2            1.26    1.00    0.032
   6. BD (   1) C   2 - C   4        /122. BD*(   1) C   1 - H   8            1.78    1.06    0.039
   6. BD (   1) C   2 - C   4        /128. BD*(   1) C   4 - C   5            0.83    1.01    0.026
   6. BD (   1) C   2 - C   4        /129. BD*(   1) C   4 - H  12            0.64    1.05    0.023
   6. BD (   1) C   2 - C   4        /130. BD*(   1) C   4 - H  13            0.68    1.05    0.024
   6. BD (   1) C   2 - C   4        /131. BD*(   1) C   5 - O   6            2.27    0.91    0.041
   7. BD (   1) C   2 - H  10        / 27. RY*(   2) C   1                    0.65    1.26    0.026
   7. BD (   1) C   2 - H  10        /121. BD*(   1) C   1 - H   7            3.25    0.94    0.049
   7. BD (   1) C   2 - H  10        /129. BD*(   1) C   4 - H  12            3.29    0.94    0.050
   8. BD (   1) O   3 - H  11        / 35. RY*(   1) C   2                    0.90    1.45    0.032
   8. BD (   1) O   3 - H  11        / 39. RY*(   5) C   2                    0.61    2.67    0.036
   8. BD (   1) O   3 - H  11        /120. BD*(   1) C   1 - C   2            2.85    1.10    0.050
   9. BD (   1) C   4 - C   5        / 36. RY*(   2) C   2                    1.47    1.45    0.041
   9. BD (   1) C   4 - C   5        / 72. RY*(   2) O   6                    0.88    1.98    0.037
   9. BD (   1) C   4 - C   5        /120. BD*(   1) C   1 - C   2            2.10    1.01    0.041
   9. BD (   1) C   4 - C   5        /125. BD*(   1) C   2 - C   4            1.04    1.01    0.029
   9. BD (   1) C   4 - C   5        /129. BD*(   1) C   4 - H  12            0.58    1.06    0.022
   9. BD (   1) C   4 - C   5        /130. BD*(   1) C   4 - H  13            0.60    1.05    0.022
   9. BD (   1) C   4 - C   5        /132. BD*(   1) C   5 - H  14            0.52    1.03    0.021
   9. BD (   1) C   4 - C   5        /134. BD*(   1) O   6 - H  16            1.96    1.04    0.040
  10. BD (   1) C   4 - H  12        / 35. RY*(   1) C   2                    0.83    1.23    0.029
  10. BD (   1) C   4 - H  12        /126. BD*(   1) C   2 - H  10            3.13    0.91    0.048
  10. BD (   1) C   4 - H  12        /131. BD*(   1) C   5 - O   6            0.59    0.78    0.019
  10. BD (   1) C   4 - H  12        /133. BD*(   1) C   5 - H  15            3.21    0.90    0.048
  11. BD (   1) C   4 - H  13        /124. BD*(   1) C   2 - O   3            5.03    0.78    0.056
  11. BD (   1) C   4 - H  13        /131. BD*(   1) C   5 - O   6            0.69    0.78    0.021
  11. BD (   1) C   4 - H  13        /132. BD*(   1) C   5 - H  14            3.30    0.90    0.049
  12. BD (   1) C   5 - O   6        /116. RY*(   1) H  16                    0.74    1.51    0.030
  12. BD (   1) C   5 - O   6        /125. BD*(   1) C   2 - C   4            1.93    1.23    0.044
  13. BD (   1) C   5 - H  14        / 53. RY*(   1) C   4                    0.62    1.23    0.025
  13. BD (   1) C   5 - H  14        / 71. RY*(   1) O   6                    0.76    1.66    0.032
  13. BD (   1) C   5 - H  14        /130. BD*(   1) C   4 - H  13            3.21    0.95    0.049
  14. BD (   1) C   5 - H  15        / 54. RY*(   2) C   4                    0.59    1.32    0.025
  14. BD (   1) C   5 - H  15        / 71. RY*(   1) O   6                    0.60    1.66    0.028
  14. BD (   1) C   5 - H  15        /129. BD*(   1) C   4 - H  12            3.22    0.95    0.049
  15. BD (   1) O   6 - H  16        / 62. RY*(   1) C   5                    0.79    1.54    0.031
  15. BD (   1) O   6 - H  16        /128. BD*(   1) C   4 - C   5            2.96    1.10    0.051
  16. CR (   1) C   1                / 37. RY*(   3) C   2                    0.57   11.41    0.072
  16. CR (   1) C   1                / 80. RY*(   1) H   7                    0.66   10.46    0.074
  16. CR (   1) C   1                / 84. RY*(   1) H   8                    0.65   10.45    0.073
  16. CR (   1) C   1                / 88. RY*(   1) H   9                    0.66   10.52    0.075
  17. CR (   1) C   2                / 28. RY*(   3) C   1                    0.76   10.93    0.081
  17. CR (   1) C   2                / 53. RY*(   1) C   4                    1.13   10.85    0.099
  17. CR (   1) C   2                / 92. RY*(   1) H  10                    0.54   10.49    0.067
  17. CR (   1) C   2                /124. BD*(   1) C   2 - O   3            0.95   10.43    0.090
  18. CR (   1) O   3                / 35. RY*(   1) C   2                    1.28   19.69    0.142
  18. CR (   1) O   3                / 36. RY*(   2) C   2                    0.92   19.78    0.120
  18. CR (   1) O   3                / 38. RY*(   4) C   2                    0.62   20.21    0.100
  19. CR (   1) C   4                / 35. RY*(   1) C   2                    0.84   10.81    0.085
  19. CR (   1) C   4                / 38. RY*(   4) C   2                    0.51   11.33    0.068
  19. CR (   1) C   4                / 63. RY*(   2) C   5                    0.75   10.99    0.081
  19. CR (   1) C   4                /100. RY*(   1) H  12                    0.67   10.44    0.075
  19. CR (   1) C   4                /104. RY*(   1) H  13                    0.64   10.44    0.073
  20. CR (   1) C   5                / 56. RY*(   4) C   4                    0.60   10.99    0.072
  20. CR (   1) C   5                /108. RY*(   1) H  14                    0.55   10.50    0.068
  20. CR (   1) C   5                /112. RY*(   1) H  15                    0.53   10.49    0.067
  20. CR (   1) C   5                /131. BD*(   1) C   5 - O   6            0.93   10.44    0.088
  21. CR (   1) O   6                / 62. RY*(   1) C   5                    0.89   19.79    0.119
  21. CR (   1) O   6                / 63. RY*(   2) C   5                    0.90   19.88    0.120
  21. CR (   1) O   6                / 66. RY*(   5) C   5                    0.95   20.44    0.124
  22. LP (   1) O   3                / 35. RY*(   1) C   2                    1.92    1.32    0.045
  22. LP (   1) O   3                / 38. RY*(   4) C   2                    0.51    1.84    0.028
  22. LP (   1) O   3                / 98. RY*(   3) H  11                    0.76    2.16    0.036
  22. LP (   1) O   3                /120. BD*(   1) C   1 - C   2            0.90    0.97    0.026
  22. LP (   1) O   3                /123. BD*(   1) C   1 - H   9            0.60    1.01    0.022
  22. LP (   1) O   3                /125. BD*(   1) C   2 - C   4            0.94    0.97    0.027
  22. LP (   1) O   3                /126. BD*(   1) C   2 - H  10            1.88    1.00    0.039
  23. LP (   2) O   3                / 36. RY*(   2) C   2                    0.62    1.14    0.024
  23. LP (   2) O   3                / 38. RY*(   4) C   2                    0.56    1.56    0.027
  23. LP (   2) O   3                / 96. RY*(   1) H  11                    1.49    1.34    0.040
  23. LP (   2) O   3                / 97. RY*(   2) H  11                    1.28    1.69    0.042
  23. LP (   2) O   3                /125. BD*(   1) C   2 - C   4            6.97    0.69    0.062
  23. LP (   2) O   3                /126. BD*(   1) C   2 - H  10            5.35    0.73    0.056
  23. LP (   2) O   3                /130. BD*(   1) C   4 - H  13            0.87    0.74    0.023
  24. LP (   1) O   6                / 63. RY*(   2) C   5                    1.83    1.51    0.047
  24. LP (   1) O   6                /118. RY*(   3) H  16                    0.90    2.19    0.040
  24. LP (   1) O   6                /125. BD*(   1) C   2 - C   4            0.55    0.98    0.021
  24. LP (   1) O   6                /128. BD*(   1) C   4 - C   5            0.91    0.98    0.027
  24. LP (   1) O   6                /132. BD*(   1) C   5 - H  14            1.39    1.00    0.033
  24. LP (   1) O   6                /133. BD*(   1) C   5 - H  15            1.25    1.00    0.032
  25. LP (   2) O   6                / 64. RY*(   3) C   5                    1.02    1.57    0.036
  25. LP (   2) O   6                / 65. RY*(   4) C   5                    0.67    2.32    0.036
  25. LP (   2) O   6                /117. RY*(   2) H  16                    2.27    1.92    0.060
  25. LP (   2) O   6                /132. BD*(   1) C   5 - H  14            6.71    0.72    0.062
  25. LP (   2) O   6                /133. BD*(   1) C   5 - H  15            7.20    0.72    0.064


 Natural Bond Orbitals (Summary):

                                                            Principal Delocalizations
           NBO                        Occupancy    Energy   (geminal,vicinal,remote)
 ====================================================================================
 Molecular unit  1  (C4H10O2)
     1. BD (   1) C   1 - C   2          1.98099    -0.59954  128(v),127(v),125(g),45(v)
                                                    126(g),122(g),55(v),123(g)
     2. BD (   1) C   1 - H   7          1.98724    -0.47750  126(v),124(v)
     3. BD (   1) C   1 - H   8          1.98682    -0.47749  125(v),124(v)
     4. BD (   1) C   1 - H   9          1.98416    -0.48305  124(v)
     5. BD (   1) C   2 - O   3          1.99164    -0.81474  123(v),130(v)
     6. BD (   1) C   2 - C   4          1.97734    -0.59692  131(v),122(v),120(g),26(v)
                                                    62(v),44(v),128(g),130(g)
                                                    129(g)
     7. BD (   1) C   2 - H  10          1.97603    -0.48427  129(v),121(v),27(v)
     8. BD (   1) O   3 - H  11          1.98778    -0.69260  120(v),35(v),39(v)
     9. BD (   1) C   4 - C   5          1.98230    -0.60451  120(v),134(v),36(v),125(g)
                                                    72(v),130(g),129(g),132(g)
    10. BD (   1) C   4 - H  12          1.97475    -0.47062  133(v),126(v),35(v),131(v)
    11. BD (   1) C   4 - H  13          1.97143    -0.47380  124(v),132(v),131(v)
    12. BD (   1) C   5 - O   6          1.99440    -0.82389  125(v),116(v)
    13. BD (   1) C   5 - H  14          1.98613    -0.50093  130(v),71(v),53(v)
    14. BD (   1) C   5 - H  15          1.98734    -0.49839  129(v),71(v),54(v)
    15. BD (   1) O   6 - H  16          1.98854    -0.69348  128(v),62(v)
    16. CR (   1) C   1                  1.99920   -10.05609  88(v),80(v),84(v),37(v)
    17. CR (   1) C   2                  1.99896   -10.12138  53(v),124(g),28(v),92(v)
    18. CR (   1) O   3                  1.99974   -18.93613  35(v),36(v),38(v)
    19. CR (   1) C   4                  1.99907   -10.05367  35(v),63(v),100(v),104(v)
                                                    38(v)
    20. CR (   1) C   5                  1.99911   -10.12927  131(g),56(v),108(v),112(v)
    21. CR (   1) O   6                  1.99974   -18.94831  66(v),63(v),62(v)
    22. LP (   1) O   3                  1.97916    -0.56162  35(v),126(v),125(v),120(v)
                                                    98(v),123(r),38(v)
    23. LP (   2) O   3                  1.95483    -0.28763  125(v),126(v),96(v),97(v)
                                                    130(r),36(v),38(v)
    24. LP (   1) O   6                  1.98037    -0.57105  63(v),132(v),133(v),118(v)
                                                    128(v),125(r)
    25. LP (   2) O   6                  1.95721    -0.29166  133(v),132(v),117(v),64(v)
                                                    65(v)
    26. RY*(   1) C   1                  0.00344     0.74818   
    27. RY*(   2) C   1                  0.00240     0.77635   
    28. RY*(   3) C   1                  0.00069     0.80817   
    29. RY*(   4) C   1                  0.00023     0.83902   
    30. RY*(   5) C   1                  0.00008     2.24463   
    31. RY*(   6) C   1                  0.00001     2.34093   
    32. RY*(   7) C   1                  0.00002     2.13436   
    33. RY*(   8) C   1                  0.00000     2.02235   
    34. RY*(   9) C   1                  0.00000     2.10424   
    35. RY*(   1) C   2                  0.00515     0.75496   
    36. RY*(   2) C   2                  0.00339     0.84829   
    37. RY*(   3) C   2                  0.00237     1.35783   
    38. RY*(   4) C   2                  0.00199     1.27521   
    39. RY*(   5) C   2                  0.00120     1.97959   
    40. RY*(   6) C   2                  0.00074     2.01452   
    41. RY*(   7) C   2                  0.00027     2.02934   
    42. RY*(   8) C   2                  0.00024     1.59517   
    43. RY*(   9) C   2                  0.00008     1.95583   
    44. RY*(   1) O   3                  0.00198     1.15467   
    45. RY*(   2) O   3                  0.00161     1.39232   
    46. RY*(   3) O   3                  0.00037     1.56228   
    47. RY*(   4) O   3                  0.00004     1.42748   
    48. RY*(   5) O   3                  0.00000     2.92951   
    49. RY*(   6) O   3                  0.00000     2.92768   
    50. RY*(   7) O   3                  0.00001     2.76570   
    51. RY*(   8) O   3                  0.00001     2.82821   
    52. RY*(   9) O   3                  0.00000     2.73201   
    53. RY*(   1) C   4                  0.00428     0.72571   
    54. RY*(   2) C   4                  0.00371     0.82085   
    55. RY*(   3) C   4                  0.00296     0.89705   
    56. RY*(   4) C   4                  0.00138     0.86417   
    57. RY*(   5) C   4                  0.00027     2.05980   
    58. RY*(   6) C   4                  0.00016     2.27148   
    59. RY*(   7) C   4                  0.00009     2.19227   
    60. RY*(   8) C   4                  0.00006     2.17529   
    61. RY*(   9) C   4                  0.00001     2.13048   
    62. RY*(   1) C   5                  0.00402     0.84306   
    63. RY*(   2) C   5                  0.00310     0.93409   
    64. RY*(   3) C   5                  0.00206     1.27530   
    65. RY*(   4) C   5                  0.00143     2.03319   
    66. RY*(   5) C   5                  0.00056     1.49428   
    67. RY*(   6) C   5                  0.00035     1.50610   
    68. RY*(   7) C   5                  0.00019     1.53640   
    69. RY*(   8) C   5                  0.00001     2.03487   
    70. RY*(   9) C   5                  0.00001     1.97422   
    71. RY*(   1) O   6                  0.00158     1.15677   
    72. RY*(   2) O   6                  0.00151     1.37906   
    73. RY*(   3) O   6                  0.00009     1.64718   
    74. RY*(   4) O   6                  0.00004     1.27668   
    75. RY*(   5) O   6                  0.00001     3.01039   
    76. RY*(   6) O   6                  0.00000     2.81427   
    77. RY*(   7) O   6                  0.00000     2.81922   
    78. RY*(   8) O   6                  0.00000     2.70548   
    79. RY*(   9) O   6                  0.00001     2.83288   
    80. RY*(   1) H   7                  0.00261     0.40576   
    81. RY*(   2) H   7                  0.00020     1.81066   
    82. RY*(   3) H   7                  0.00013     1.82701   
    83. RY*(   4) H   7                  0.00005     2.30541   
    84. RY*(   1) H   8                  0.00222     0.39399   
    85. RY*(   2) H   8                  0.00019     1.80851   
    86. RY*(   3) H   8                  0.00013     1.79474   
    87. RY*(   4) H   8                  0.00004     2.31324   
    88. RY*(   1) H   9                  0.00114     0.46855   
    89. RY*(   2) H   9                  0.00021     1.80183   
    90. RY*(   3) H   9                  0.00013     1.76723   
    91. RY*(   4) H   9                  0.00003     2.24683   
    92. RY*(   1) H  10                  0.00397     0.36369   
    93. RY*(   2) H  10                  0.00018     1.84251   
    94. RY*(   3) H  10                  0.00009     1.95329   
    95. RY*(   4) H  10                  0.00003     2.23069   
    96. RY*(   1) H  11                  0.00199     1.05044   
    97. RY*(   2) H  11                  0.00155     1.40149   
    98. RY*(   3) H  11                  0.00086     1.60013   
    99. RY*(   4) H  11                  0.00002     2.28608   
   100. RY*(   1) H  12                  0.00488     0.38714   
   101. RY*(   2) H  12                  0.00017     1.86328   
   102. RY*(   3) H  12                  0.00013     1.87129   
   103. RY*(   4) H  12                  0.00005     2.34298   
   104. RY*(   1) H  13                  0.00375     0.38726   
   105. RY*(   2) H  13                  0.00019     1.83995   
   106. RY*(   3) H  13                  0.00013     1.85743   
   107. RY*(   4) H  13                  0.00005     2.35006   
   108. RY*(   1) H  14                  0.00483     0.36974   
   109. RY*(   2) H  14                  0.00026     1.75511   
   110. RY*(   3) H  14                  0.00015     1.85891   
   111. RY*(   4) H  14                  0.00005     2.29722   
   112. RY*(   1) H  15                  0.00313     0.36406   
   113. RY*(   2) H  15                  0.00023     1.75756   
   114. RY*(   3) H  15                  0.00013     1.88598   
   115. RY*(   4) H  15                  0.00003     2.25451   
   116. RY*(   1) H  16                  0.00177     0.68452   
   117. RY*(   2) H  16                  0.00166     1.63305   
   118. RY*(   3) H  16                  0.00095     1.61901   
   119. RY*(   4) H  16                  0.00002     2.29945   
   120. BD*(   1) C   1 - C   2          0.01781     0.40786   
   121. BD*(   1) C   1 - H   7          0.00972     0.45076   
   122. BD*(   1) C   1 - H   8          0.00592     0.45837   
   123. BD*(   1) C   1 - H   9          0.00485     0.45001   
   124. BD*(   1) C   2 - O   3          0.03170     0.30434   
   125. BD*(   1) C   2 - C   4          0.03288     0.40406   
   126. BD*(   1) C   2 - H  10          0.03723     0.44225   
   127. BD*(   1) O   3 - H  11          0.00716     0.43785   
   128. BD*(   1) C   4 - C   5          0.01869     0.40866   
   129. BD*(   1) C   4 - H  12          0.01837     0.45320   
   130. BD*(   1) C   4 - H  13          0.01567     0.44976   
   131. BD*(   1) C   5 - O   6          0.01234     0.31027   
   132. BD*(   1) C   5 - H  14          0.03273     0.42607   
   133. BD*(   1) C   5 - H  15          0.03240     0.42721   
   134. BD*(   1) O   6 - H  16          0.00569     0.43322   
       -------------------------------
              Total Lewis   49.62429  ( 99.2486%)
        Valence non-Lewis    0.28315  (  0.5663%)
        Rydberg non-Lewis    0.09256  (  0.1851%)
       -------------------------------
            Total unit  1   50.00000  (100.0000%)
           Charge unit  1    0.00000
 Unable to Open any file for archive entry.
 1\1\GINC-COMPUTE-1-15\SP\RB3LYP\def2SVP\C4H10O2\ZAHRT2\08-Jan-2021\0\\
 # b3lyp/def2svp geom=NewRedundant pop=NBO\\26\\0,1\C,0,2.1231488099,0.
 365369831,0.5009481466\C,0,0.863491254,-0.3801031358,0.0888838154\O,0,
 0.6239691877,-1.3601308112,1.0930960949\C,0,-0.3297101964,0.5640367423
 ,-0.082105908\C,0,-1.607092757,-0.1288751104,-0.5263370758\O,0,-2.6147
 022607,0.8468604895,-0.6802113378\H,0,1.9624752776,0.8698015165,1.4668
 888579\H,0,2.9603602026,-0.338461933,0.6176134976\H,0,2.3969861917,1.1
 229468826,-0.2488373983\H,0,1.0545120639,-0.880601095,-0.8850740734\H,
 0,-0.0815649178,-1.9446774065,0.7918495947\H,0,-0.521382042,1.08184669
 73,0.8726514315\H,0,-0.0825949872,1.338146422,-0.8279771682\H,0,-1.895
 8145729,-0.8866534591,0.2326772904\H,0,-1.4188399048,-0.6755779543,-1.
 4756754082\H,0,-3.4332413487,0.4060723243,-0.9383903592\\Version=ES64L
 -G16RevC.01\State=1-A\HF=-308.6507846\RMSD=6.340e-09\Dipole=-0.4539305
 ,-0.5089764,-0.5858513\Quadrupole=2.5118665,-0.9037032,-1.6081633,4.12
 75243,-0.1317837,1.75697\PG=C01 [X(C4H10O2)]\\@
 The archive entry for this job was punched.


 HOW IS IT THAT THE SKY FEEDS THE STARS?

                           -- LUCRETIUS
 File lengths (MBytes):  RWF=     15 Int=      0 D2E=      0 Chk=      2 Scr=      1
 Normal termination of Gaussian 16
