# Supplementary material for: Machine-Learning-Guided Discovery of Electrochemical Reactions
Source: J Am Chem Soc. 2022 Dec 2;144(49):22599–610. doi: 10.1021/jacs.2c08997 (PMC9756344; doi:10.1021/jacs.2c08997)
Supplement: Supplementary file 3 — ja2c08997_si_003.zip [file ja2c08997_si_003.zip › Oxidation Site Selectivity/Nlogs_notimes/35.log]

 Entering Gaussian System, Link 0=g16
 Input=35.com
 Output=35.log
 Initial command:
  
 Copyright (c) 1988-2019, Gaussian, Inc.  All Rights Reserved.
  
 This is part of the Gaussian(R) 16 program.  It is based on
 the Gaussian(R) 09 system (copyright 2009, Gaussian, Inc.),
 the Gaussian(R) 03 system (copyright 2003, Gaussian, Inc.),
 the Gaussian(R) 98 system (copyright 1998, Gaussian, Inc.),
 the Gaussian(R) 94 system (copyright 1995, Gaussian, Inc.),
 the Gaussian 92(TM) system (copyright 1992, Gaussian, Inc.),
 the Gaussian 90(TM) system (copyright 1990, Gaussian, Inc.),
 the Gaussian 88(TM) system (copyright 1988, Gaussian, Inc.),
 the Gaussian 86(TM) system (copyright 1986, Carnegie Mellon
 University), and the Gaussian 82(TM) system (copyright 1983,
 Carnegie Mellon University). Gaussian is a federally registered
 trademark of Gaussian, Inc.
  
 This software contains proprietary and confidential information,
 including trade secrets, belonging to Gaussian, Inc.
  
 This software is provided under written license and may be
 used, copied, transmitted, or stored only in accord with that
 written license.
  
 The following legend is applicable only to US Government
 contracts under FAR:
  
                    RESTRICTED RIGHTS LEGEND
  
 Use, reproduction and disclosure by the US Government is
 subject to restrictions as set forth in subparagraphs (a)
 and (c) of the Commercial Computer Software - Restricted
 Rights clause in FAR 52.227-19.
  
 Gaussian, Inc.
 340 Quinnipiac St., Bldg. 40, Wallingford CT 06492
  
  
 ---------------------------------------------------------------
 Warning -- This program may not be used in any manner that
 competes with the business of Gaussian, Inc. or will provide
 assistance to any competitor of Gaussian, Inc.  The licensee
 of this program is prohibited from giving any competitor of
 Gaussian, Inc. access to this program.  By using this program,
 the user acknowledges that Gaussian, Inc. is engaged in the
 business of creating and licensing software in the field of
 computational chemistry and represents and warrants to the
 licensee that it is not a competitor of Gaussian, Inc. and that
 it will not use this program in any manner prohibited above.
 ---------------------------------------------------------------
  

 Cite this work as:
 Gaussian 16, Revision C.01,
 M. J. Frisch, G. W. Trucks, H. B. Schlegel, G. E. Scuseria, 
 M. A. Robb, J. R. Cheeseman, G. Scalmani, V. Barone, 
 G. A. Petersson, H. Nakatsuji, X. Li, M. Caricato, A. V. Marenich, 
 J. Bloino, B. G. Janesko, R. Gomperts, B. Mennucci, H. P. Hratchian, 
 J. V. Ortiz, A. F. Izmaylov, J. L. Sonnenberg, D. Williams-Young, 
 F. Ding, F. Lipparini, F. Egidi, J. Goings, B. Peng, A. Petrone, 
 T. Henderson, D. Ranasinghe, V. G. Zakrzewski, J. Gao, N. Rega, 
 G. Zheng, W. Liang, M. Hada, M. Ehara, K. Toyota, R. Fukuda, 
 J. Hasegawa, M. Ishida, T. Nakajima, Y. Honda, O. Kitao, H. Nakai, 
 T. Vreven, K. Throssell, J. A. Montgomery, Jr., J. E. Peralta, 
 F. Ogliaro, M. J. Bearpark, J. J. Heyd, E. N. Brothers, K. N. Kudin, 
 V. N. Staroverov, T. A. Keith, R. Kobayashi, J. Normand, 
 K. Raghavachari, A. P. Rendell, J. C. Burant, S. S. Iyengar, 
 J. Tomasi, M. Cossi, J. M. Millam, M. Klene, C. Adamo, R. Cammi, 
 J. W. Ochterski, R. L. Martin, K. Morokuma, O. Farkas, 
 J. B. Foresman, and D. J. Fox, Gaussian, Inc., Wallingford CT, 2019.
 
 ******************************************
 Gaussian 16:  ES64L-G16RevC.01  3-Jul-2019
                 8-Jan-2021 
 ******************************************
 %nprocshared=16
 Will use up to   16 processors via shared memory.
 %mem=7GB
 -----------------------------------------
 # b3lyp/def2svp geom=NewRedundant pop=NBO
 -----------------------------------------
 1/29=4000,38=1,172=1/1;
 2/12=2,17=6,18=5,40=1/2;
 3/5=43,7=101,11=2,25=1,30=1,74=-5/1,2,3;
 4//1;
 5/5=2,38=5/2;
 6/7=2,8=2,9=2,10=2,28=1,40=1/1,7;
 99/5=1,9=1/99;
 --
 35
 --
 Symbolic Z-matrix:
 Charge =  0 Multiplicity = 1
 O                     2.00785   0.58505  -0.85451 
 C                     1.1898    0.44584   0.2905 
 C                    -0.23015   0.77382  -0.08111 
 C                    -1.09096  -0.26642  -0.7452 
 C                    -1.37001   0.14554   0.67832 
 H                     2.9264    0.45766  -0.58742 
 H                     1.22504  -0.58822   0.69505 
 H                     1.5198    1.12056   1.1078 
 H                    -0.36781   1.80782  -0.41574 
 H                    -1.78282   0.05734  -1.52721 
 H                    -0.64837  -1.25178  -0.91883 
 H                    -2.25286   0.75701   0.88278 
 H                    -1.12592  -0.56359   1.47557 
 
                          Input orientation:                          
 ---------------------------------------------------------------------
 Center     Atomic      Atomic             Coordinates (Angstroms)
 Number     Number       Type             X           Y           Z
 ---------------------------------------------------------------------
      1          8           0        2.007847    0.585053   -0.854507
      2          6           0        1.189801    0.445835    0.290505
      3          6           0       -0.230146    0.773818   -0.081110
      4          6           0       -1.090956   -0.266417   -0.745205
      5          6           0       -1.370006    0.145537    0.678316
      6          1           0        2.926396    0.457658   -0.587416
      7          1           0        1.225040   -0.588221    0.695052
      8          1           0        1.519800    1.120563    1.107797
      9          1           0       -0.367807    1.807823   -0.415743
     10          1           0       -1.782816    0.057338   -1.527206
     11          1           0       -0.648371   -1.251782   -0.918829
     12          1           0       -2.252861    0.757006    0.882778
     13          1           0       -1.125921   -0.563594    1.475568
 ---------------------------------------------------------------------
                    Distance matrix (angstroms):
                    1          2          3          4          5
     1  O    0.000000
     2  C    1.414084   0.000000
     3  C    2.375371   1.503968   0.000000
     4  C    3.215513   2.604198   1.504694   0.000000
     5  C    3.735319   2.606374   1.506900   1.507974   0.000000
     6  H    0.965038   1.945931   3.212485   4.085131   4.489829
     7  H    2.095350   1.110933   2.138958   2.746221   2.696840
     8  H    2.091792   1.110010   2.143838   3.489036   3.079953
     9  H    2.707658   2.186307   1.095489   2.221252   2.228130
    10  H    3.885889   3.505917   2.239492   1.093167   2.245555
    11  H    3.230107   2.779077   2.231533   1.094061   2.241457
    12  H    4.604493   3.507069   2.240701   2.246719   1.093221
    13  H    4.070521   2.790321   2.239271   2.240841   1.094557
                    6          7          8          9         10
     6  H    0.000000
     7  H    2.373436   0.000000
     8  H    2.300370   1.782466   0.000000
     9  H    3.564294   3.084162   2.521222   0.000000
    10  H    4.818728   3.795046   4.356714   2.510339   0.000000
    11  H    3.976302   2.560194   3.799500   3.113357   1.835996
    12  H    5.392196   3.733721   3.796812   2.518691   2.553135
    13  H    4.660486   2.477262   3.157765   3.126566   3.135877
                   11         12         13
    11  H    0.000000
    12  H    3.139332   0.000000
    13  H    2.536690   1.834497   0.000000
 Stoichiometry    C4H8O
 Framework group  C1[X(C4H8O)]
 Deg. of freedom    33
 Full point group                 C1      NOp   1
 Largest Abelian subgroup         C1      NOp   1
 Largest concise Abelian subgroup C1      NOp   1
                         Standard orientation:                         
 ---------------------------------------------------------------------
 Center     Atomic      Atomic             Coordinates (Angstroms)
 Number     Number       Type             X           Y           Z
 ---------------------------------------------------------------------
      1          8           0        1.954410    0.405797    0.074754
      2          6           0        0.950419   -0.558907   -0.172191
      3          6           0       -0.326021   -0.115125    0.487867
      4          6           0       -1.212890    0.890726   -0.194651
      5          6           0       -1.654233   -0.546514   -0.078265
      6          1           0        2.788399    0.071499   -0.277390
      7          1           0        0.765755   -0.687749   -1.260066
      8          1           0        1.240363   -1.554733    0.223266
      9          1           0       -0.252597   -0.041028    1.578378
     10          1           0       -1.713258    1.641746    0.422289
     11          1           0       -0.899386    1.255204   -1.177424
     12          1           0       -2.457784   -0.792321    0.621032
     13          1           0       -1.650418   -1.160080   -0.984674
 ---------------------------------------------------------------------
 Rotational constants (GHZ):          12.7041409           3.2123335           2.8855009
 Standard basis: def2SVP (5D, 7F)
 There are   115 symmetry adapted cartesian basis functions of A   symmetry.
 There are   110 symmetry adapted basis functions of A   symmetry.
   110 basis functions,   181 primitive gaussians,   115 cartesian basis functions
    20 alpha electrons       20 beta electrons
       nuclear repulsion energy       179.3363017429 Hartrees.
 NAtoms=   13 NActive=   13 NUniq=   13 SFac= 1.00D+00 NAtFMM=   60 NAOKFM=F Big=F
 Integral buffers will be    131072 words long.
 Raffenetti 2 integral format.
 Two-electron integral symmetry is turned on.
 One-electron integrals computed using PRISM.
   1 Symmetry operations used in ECPInt.
 ECPInt:  NShTT=    1485 NPrTT=    5139 LenC2=    1484 LenP2D=    4458.
 LDataN:  DoStor=T MaxTD1= 4 Len=   56
 NBasis=   110 RedAO= T EigKep=  1.77D-03  NBF=   110
 NBsUse=   110 1.00D-06 EigRej= -1.00D+00 NBFU=   110
 ExpMin= 1.22D-01 ExpMax= 2.27D+03 ExpMxC= 3.41D+02 IAcc=3 IRadAn=         5 AccDes= 0.00D+00
 Harris functional with IExCor=  402 and IRadAn=       5 diagonalized for initial guess.
 HarFok:  IExCor=  402 AccDes= 0.00D+00 IRadAn=         5 IDoV= 1 UseB2=F ITyADJ=14
 ICtDFT=  3500011 ScaDFX=  1.000000  1.000000  1.000000  1.000000
 FoFCou: FMM=F IPFlag=           0 FMFlag=      100000 FMFlg1=           0
         NFxFlg=           0 DoJE=T BraDBF=F KetDBF=T FulRan=T
         wScrn=  0.000000 ICntrl=       500 IOpCl=  0 I1Cent=   200000004 NGrid=           0
         NMat0=    1 NMatS0=      1 NMatT0=    0 NMatD0=    1 NMtDS0=    0 NMtDT0=    0
 Petite list used in FoFCou.
 Requested convergence on RMS density matrix=1.00D-08 within 128 cycles.
 Requested convergence on MAX density matrix=1.00D-06.
 Requested convergence on             energy=1.00D-06.
 No special actions if energy rises.
 Integral accuracy reduced to 1.0D-05 until final iterations.
 Initial convergence to 1.0D-05 achieved.  Increase integral accuracy.
 SCF Done:  E(RB3LYP) =  -232.251095020     A.U. after   12 cycles
            NFock= 12  Conv=0.54D-08     -V/T= 2.0109

 **********************************************************************

            Population analysis using the SCF Density.

 **********************************************************************

 Orbital symmetries:
       Occupied  (A) (A) (A) (A) (A) (A) (A) (A) (A) (A) (A) (A)
                 (A) (A) (A) (A) (A) (A) (A) (A)
       Virtual   (A) (A) (A) (A) (A) (A) (A) (A) (A) (A) (A) (A)
                 (A) (A) (A) (A) (A) (A) (A) (A) (A) (A) (A) (A)
                 (A) (A) (A) (A) (A) (A) (A) (A) (A) (A) (A) (A)
                 (A) (A) (A) (A) (A) (A) (A) (A) (A) (A) (A) (A)
                 (A) (A) (A) (A) (A) (A) (A) (A) (A) (A) (A) (A)
                 (A) (A) (A) (A) (A) (A) (A) (A) (A) (A) (A) (A)
                 (A) (A) (A) (A) (A) (A) (A) (A) (A) (A) (A) (A)
                 (A) (A) (A) (A) (A) (A)
 The electronic state is 1-A.
 Alpha  occ. eigenvalues --  -19.12230 -10.23051 -10.18838 -10.18776 -10.18469
 Alpha  occ. eigenvalues --   -1.00139  -0.85029  -0.68793  -0.59044  -0.55952
 Alpha  occ. eigenvalues --   -0.51006  -0.49121  -0.45986  -0.42532  -0.37473
 Alpha  occ. eigenvalues --   -0.36159  -0.32762  -0.29691  -0.29210  -0.26456
 Alpha virt. eigenvalues --    0.05171   0.07007   0.07629   0.10844   0.12384
 Alpha virt. eigenvalues --    0.13903   0.14590   0.15363   0.17889   0.21846
 Alpha virt. eigenvalues --    0.23861   0.25946   0.29186   0.39603   0.41989
 Alpha virt. eigenvalues --    0.47476   0.48774   0.50105   0.51534   0.56494
 Alpha virt. eigenvalues --    0.58648   0.58884   0.61434   0.63243   0.64450
 Alpha virt. eigenvalues --    0.65830   0.67055   0.68084   0.68960   0.69756
 Alpha virt. eigenvalues --    0.70073   0.70901   0.72995   0.81485   0.83734
 Alpha virt. eigenvalues --    0.86993   0.93542   1.01537   1.09868   1.18452
 Alpha virt. eigenvalues --    1.30110   1.30780   1.35427   1.42578   1.44618
 Alpha virt. eigenvalues --    1.48297   1.54197   1.55966   1.60951   1.65328
 Alpha virt. eigenvalues --    1.67799   1.69613   1.70763   1.73670   1.74887
 Alpha virt. eigenvalues --    1.77724   1.79694   1.83317   1.88365   1.91051
 Alpha virt. eigenvalues --    1.91355   1.93109   2.00800   2.02952   2.08995
 Alpha virt. eigenvalues --    2.09491   2.18226   2.22475   2.24234   2.26507
 Alpha virt. eigenvalues --    2.27118   2.32763   2.40896   2.49656   2.57533
 Alpha virt. eigenvalues --    2.61043   2.63750   2.68833   2.75496   2.81192
 Alpha virt. eigenvalues --    2.86455   2.88701   2.94244   2.97158   3.06911
 Alpha virt. eigenvalues --    3.10413   3.11453   3.16735   3.33581   3.77088
          Condensed to atoms (all electrons):
               1          2          3          4          5          6
     1  O    7.773552   0.356508  -0.074833   0.000760   0.005133   0.308582
     2  C    0.356508   4.380144   0.367627  -0.028932   0.000966  -0.019270
     3  C   -0.074833   0.367627   5.057849   0.267960   0.199387   0.010317
     4  C    0.000760  -0.028932   0.267960   4.820584   0.264894   0.000497
     5  C    0.005133   0.000966   0.199387   0.264894   4.853465  -0.000916
     6  H    0.308582  -0.019270   0.010317   0.000497  -0.000916   0.552699
     7  H   -0.034529   0.355304  -0.019225  -0.023398   0.003649  -0.003653
     8  H   -0.031513   0.360335  -0.022777   0.012256  -0.002998  -0.006718
     9  H    0.004436  -0.025217   0.369788  -0.028147  -0.011870  -0.000252
    10  H    0.000048   0.002132  -0.000401   0.363006  -0.003187   0.000003
    11  H    0.000798  -0.006768  -0.011957   0.376884  -0.007218  -0.000354
    12  H   -0.000107   0.001721   0.002226  -0.002496   0.359218   0.000016
    13  H    0.000056  -0.013629  -0.005390  -0.009306   0.372927   0.000013
               7          8          9         10         11         12
     1  O   -0.034529  -0.031513   0.004436   0.000048   0.000798  -0.000107
     2  C    0.355304   0.360335  -0.025217   0.002132  -0.006768   0.001721
     3  C   -0.019225  -0.022777   0.369788  -0.000401  -0.011957   0.002226
     4  C   -0.023398   0.012256  -0.028147   0.363006   0.376884  -0.002496
     5  C    0.003649  -0.002998  -0.011870  -0.003187  -0.007218   0.359218
     6  H   -0.003653  -0.006718  -0.000252   0.000003  -0.000354   0.000016
     7  H    0.793504  -0.059335   0.011424   0.000148   0.004296  -0.000330
     8  H   -0.059335   0.775853  -0.012719  -0.000438   0.000451   0.000242
     9  H    0.011424  -0.012719   0.686661  -0.009505   0.003584  -0.010345
    10  H    0.000148  -0.000438  -0.009505   0.663781  -0.032920  -0.012355
    11  H    0.004296   0.000451   0.003584  -0.032920   0.656336   0.003438
    12  H   -0.000330   0.000242  -0.010345  -0.012355   0.003438   0.666973
    13  H    0.006457   0.000507   0.003885   0.003499  -0.011530  -0.033806
              13
     1  O    0.000056
     2  C   -0.013629
     3  C   -0.005390
     4  C   -0.009306
     5  C    0.372927
     6  H    0.000013
     7  H    0.006457
     8  H    0.000507
     9  H    0.003885
    10  H    0.003499
    11  H   -0.011530
    12  H   -0.033806
    13  H    0.664536
 Mulliken charges:
               1
     1  O   -0.308890
     2  C    0.269081
     3  C   -0.140570
     4  C   -0.014560
     5  C   -0.033452
     6  H    0.159036
     7  H   -0.034312
     8  H   -0.013147
     9  H    0.018277
    10  H    0.026190
    11  H    0.024961
    12  H    0.025604
    13  H    0.021783
 Sum of Mulliken charges =  -0.00000
 Mulliken charges with hydrogens summed into heavy atoms:
               1
     1  O   -0.149855
     2  C    0.221621
     3  C   -0.122293
     4  C    0.036591
     5  C    0.013935
 Electronic spatial extent (au):  <R**2>=            469.2355
 Charge=             -0.0000 electrons
 Dipole moment (field-independent basis, Debye):
    X=              0.3921    Y=             -1.2159    Z=             -0.6222  Tot=              1.4210
 Quadrupole moment (field-independent basis, Debye-Ang):
   XX=            -28.1345   YY=            -32.6506   ZZ=            -30.7661
   XY=             -2.5493   XZ=             -2.6634   YZ=              0.1508
 Traceless Quadrupole moment (field-independent basis, Debye-Ang):
   XX=              2.3826   YY=             -2.1335   ZZ=             -0.2491
   XY=             -2.5493   XZ=             -2.6634   YZ=              0.1508
 Octapole moment (field-independent basis, Debye-Ang**2):
  XXX=             29.8899  YYY=              2.1370  ZZZ=              0.3599  XYY=              1.5541
  XXY=             -4.1518  XXZ=             -2.5001  XZZ=              2.5932  YZZ=              0.6693
  YYZ=             -0.3730  XYZ=             -1.2075
 Hexadecapole moment (field-independent basis, Debye-Ang**3):
 XXXX=           -342.5024 YYYY=           -123.7925 ZZZZ=            -70.2187 XXXY=             -0.9821
 XXXZ=            -21.2021 YYYX=             -0.0772 YYYZ=              0.7921 ZZZX=             -1.0980
 ZZZY=             -0.0018 XXYY=            -89.0950 XXZZ=            -79.2839 YYZZ=            -31.9688
 XXYZ=              0.5676 YYXZ=              0.0197 ZZXY=              1.0830
 N-N= 1.793363017429D+02 E-N=-8.987681230541D+02  KE= 2.297507104625D+02
 ******************************Gaussian NBO Version 3.1******************************
             N A T U R A L   A T O M I C   O R B I T A L   A N D
          N A T U R A L   B O N D   O R B I T A L   A N A L Y S I S
 ******************************Gaussian NBO Version 3.1******************************
       /RESON  / : Allow strongly delocalized NBO set

 Analyzing the SCF density

 Job title: 35                                                              

 Storage needed:     36930 in NPA,     48913 in NBO ( 939523121 available)
 GSVD:  LWork=        6906 too small for GESVD, short by        3041 words or        3041 for optimal perf.


 NATURAL POPULATIONS:  Natural atomic orbital occupancies 
                                                          
   NAO  Atom  No  lang   Type(AO)    Occupancy      Energy
 ----------------------------------------------------------
     1    O    1  S      Cor( 1S)     1.99975     -18.94123
     2    O    1  S      Val( 2S)     1.67614      -0.84231
     3    O    1  S      Ryd( 3S)     0.00155       1.40713
     4    O    1  px     Val( 2p)     1.43147      -0.25863
     5    O    1  px     Ryd( 3p)     0.00255       1.22127
     6    O    1  py     Val( 2p)     1.73064      -0.28938
     7    O    1  py     Ryd( 3p)     0.00085       1.09955
     8    O    1  pz     Val( 2p)     1.89299      -0.28271
     9    O    1  pz     Ryd( 3p)     0.00172       1.09082
    10    O    1  dxy    Ryd( 3d)     0.00112       3.17405
    11    O    1  dxz    Ryd( 3d)     0.00044       2.98728
    12    O    1  dyz    Ryd( 3d)     0.00106       2.83702
    13    O    1  dx2y2  Ryd( 3d)     0.00085       2.98465
    14    O    1  dz2    Ryd( 3d)     0.00075       2.91227

    15    C    2  S      Cor( 1S)     1.99905     -10.12173
    16    C    2  S      Val( 2S)     0.98882      -0.20204
    17    C    2  S      Ryd( 3S)     0.00282       0.76820
    18    C    2  px     Val( 2p)     0.89428      -0.06497
    19    C    2  px     Ryd( 3p)     0.00275       0.55107
    20    C    2  py     Val( 2p)     0.98371      -0.05888
    21    C    2  py     Ryd( 3p)     0.00317       0.61885
    22    C    2  pz     Val( 2p)     1.15641      -0.07249
    23    C    2  pz     Ryd( 3p)     0.00293       0.64860
    24    C    2  dxy    Ryd( 3d)     0.00194       2.23324
    25    C    2  dxz    Ryd( 3d)     0.00117       2.14808
    26    C    2  dyz    Ryd( 3d)     0.00089       2.15623
    27    C    2  dx2y2  Ryd( 3d)     0.00159       2.22189
    28    C    2  dz2    Ryd( 3d)     0.00120       2.37899

    29    C    3  S      Cor( 1S)     1.99896     -10.06513
    30    C    3  S      Val( 2S)     0.93477      -0.17256
    31    C    3  S      Ryd( 3S)     0.00282       0.76647
    32    C    3  px     Val( 2p)     1.00947      -0.06688
    33    C    3  px     Ryd( 3p)     0.00517       0.61192
    34    C    3  py     Val( 2p)     1.12338      -0.07975
    35    C    3  py     Ryd( 3p)     0.00191       0.60019
    36    C    3  pz     Val( 2p)     1.18006      -0.06266
    37    C    3  pz     Ryd( 3p)     0.00392       0.81138
    38    C    3  dxy    Ryd( 3d)     0.00102       2.19757
    39    C    3  dxz    Ryd( 3d)     0.00087       2.26979
    40    C    3  dyz    Ryd( 3d)     0.00054       2.10269
    41    C    3  dx2y2  Ryd( 3d)     0.00086       2.14771
    42    C    3  dz2    Ryd( 3d)     0.00081       2.42236

    43    C    4  S      Cor( 1S)     1.99908     -10.06582
    44    C    4  S      Val( 2S)     1.00773      -0.19466
    45    C    4  S      Ryd( 3S)     0.00137       0.74553
    46    C    4  px     Val( 2p)     1.14760      -0.07641
    47    C    4  px     Ryd( 3p)     0.00235       0.57926
    48    C    4  py     Val( 2p)     1.05456      -0.05528
    49    C    4  py     Ryd( 3p)     0.00424       0.51688
    50    C    4  pz     Val( 2p)     1.19708      -0.05862
    51    C    4  pz     Ryd( 3p)     0.00269       0.70553
    52    C    4  dxy    Ryd( 3d)     0.00091       2.28261
    53    C    4  dxz    Ryd( 3d)     0.00053       2.20393
    54    C    4  dyz    Ryd( 3d)     0.00069       2.37788
    55    C    4  dx2y2  Ryd( 3d)     0.00080       2.14039
    56    C    4  dz2    Ryd( 3d)     0.00054       2.28858

    57    C    5  S      Cor( 1S)     1.99908     -10.06969
    58    C    5  S      Val( 2S)     1.00706      -0.19821
    59    C    5  S      Ryd( 3S)     0.00122       0.73253
    60    C    5  px     Val( 2p)     1.11081      -0.06708
    61    C    5  px     Ryd( 3p)     0.00324       0.56366
    62    C    5  py     Val( 2p)     1.09514      -0.07216
    63    C    5  py     Ryd( 3p)     0.00287       0.51269
    64    C    5  pz     Val( 2p)     1.20204      -0.06388
    65    C    5  pz     Ryd( 3p)     0.00233       0.70981
    66    C    5  dxy    Ryd( 3d)     0.00084       2.12070
    67    C    5  dxz    Ryd( 3d)     0.00067       2.33847
    68    C    5  dyz    Ryd( 3d)     0.00060       2.27905
    69    C    5  dx2y2  Ryd( 3d)     0.00092       2.30771
    70    C    5  dz2    Ryd( 3d)     0.00050       2.22046

    71    H    6  S      Val( 1S)     0.54312       0.10518
    72    H    6  S      Ryd( 2S)     0.00150       0.40865
    73    H    6  px     Ryd( 2p)     0.00196       2.30478
    74    H    6  py     Ryd( 2p)     0.00128       1.81636
    75    H    6  pz     Ryd( 2p)     0.00166       1.75540

    76    H    7  S      Val( 1S)     0.82841       0.04798
    77    H    7  S      Ryd( 2S)     0.00279       0.36923
    78    H    7  px     Ryd( 2p)     0.00016       1.77028
    79    H    7  py     Ryd( 2p)     0.00020       1.82905
    80    H    7  pz     Ryd( 2p)     0.00076       2.32833

    81    H    8  S      Val( 1S)     0.81987       0.05439
    82    H    8  S      Ryd( 2S)     0.00283       0.34724
    83    H    8  px     Ryd( 2p)     0.00019       1.85125
    84    H    8  py     Ryd( 2p)     0.00063       2.25750
    85    H    8  pz     Ryd( 2p)     0.00032       1.86288

    86    H    9  S      Val( 1S)     0.76793       0.10048
    87    H    9  S      Ryd( 2S)     0.00302       0.34685
    88    H    9  px     Ryd( 2p)     0.00009       1.93412
    89    H    9  py     Ryd( 2p)     0.00019       1.76469
    90    H    9  pz     Ryd( 2p)     0.00073       2.38439

    91    H   10  S      Val( 1S)     0.77683       0.09041
    92    H   10  S      Ryd( 2S)     0.00143       0.33962
    93    H   10  px     Ryd( 2p)     0.00031       1.84846
    94    H   10  py     Ryd( 2p)     0.00041       2.10226
    95    H   10  pz     Ryd( 2p)     0.00031       1.99615

    96    H   11  S      Val( 1S)     0.78078       0.08719
    97    H   11  S      Ryd( 2S)     0.00174       0.35329
    98    H   11  px     Ryd( 2p)     0.00023       1.77215
    99    H   11  py     Ryd( 2p)     0.00018       1.91152
   100    H   11  pz     Ryd( 2p)     0.00061       2.26398

   101    H   12  S      Val( 1S)     0.77653       0.08754
   102    H   12  S      Ryd( 2S)     0.00147       0.33502
   103    H   12  px     Ryd( 2p)     0.00048       2.09244
   104    H   12  py     Ryd( 2p)     0.00016       1.81223
   105    H   12  pz     Ryd( 2p)     0.00037       2.03166

   106    H   13  S      Val( 1S)     0.78313       0.08090
   107    H   13  S      Ryd( 2S)     0.00171       0.34913
   108    H   13  px     Ryd( 2p)     0.00013       1.79596
   109    H   13  py     Ryd( 2p)     0.00033       1.94918
   110    H   13  pz     Ryd( 2p)     0.00055       2.18101

 WARNING:  1 low occupancy (<1.9990e) core orbital  found on  C    3


 Summary of Natural Population Analysis:                  
                                                          
                                       Natural Population 
                Natural  -----------------------------------------------
    Atom  No    Charge         Core      Valence    Rydberg      Total
 -----------------------------------------------------------------------
      O    1   -0.74188      1.99975     6.73124    0.01089     8.74188
      C    2   -0.04076      1.99905     4.02323    0.01849     6.04076
      C    3   -0.26455      1.99896     4.24768    0.01791     6.26455
      C    4   -0.42019      1.99908     4.40698    0.01414     6.42019
      C    5   -0.42731      1.99908     4.41506    0.01318     6.42731
      H    6    0.45049      0.00000     0.54312    0.00640     0.54951
      H    7    0.16769      0.00000     0.82841    0.00390     0.83231
      H    8    0.17616      0.00000     0.81987    0.00397     0.82384
      H    9    0.22804      0.00000     0.76793    0.00403     0.77196
      H   10    0.22071      0.00000     0.77683    0.00246     0.77929
      H   11    0.21647      0.00000     0.78078    0.00275     0.78353
      H   12    0.22098      0.00000     0.77653    0.00249     0.77902
      H   13    0.21415      0.00000     0.78313    0.00272     0.78585
 =======================================================================
   * Total *   -0.00000      9.99591    29.90077    0.10331    40.00000

                                 Natural Population      
 --------------------------------------------------------
   Core                       9.99591 ( 99.9591% of  10)
   Valence                   29.90077 ( 99.6692% of  30)
   Natural Minimal Basis     39.89669 ( 99.7417% of  40)
   Natural Rydberg Basis      0.10331 (  0.2583% of  40)
 --------------------------------------------------------

    Atom  No          Natural Electron Configuration
 ----------------------------------------------------------------------------
      O    1      [core]2S( 1.68)2p( 5.06)3p( 0.01)
      C    2      [core]2S( 0.99)2p( 3.03)3p( 0.01)3d( 0.01)
      C    3      [core]2S( 0.93)2p( 3.31)3p( 0.01)
      C    4      [core]2S( 1.01)2p( 3.40)3p( 0.01)
      C    5      [core]2S( 1.01)2p( 3.41)3p( 0.01)
      H    6            1S( 0.54)
      H    7            1S( 0.83)
      H    8            1S( 0.82)
      H    9            1S( 0.77)
      H   10            1S( 0.78)
      H   11            1S( 0.78)
      H   12            1S( 0.78)
      H   13            1S( 0.78)


 NATURAL BOND ORBITAL ANALYSIS:

                       Occupancies       Lewis Structure    Low   High
           Occ.    -------------------  -----------------   occ   occ
  Cycle   Thresh.   Lewis   Non-Lewis     CR  BD  3C  LP    (L)   (NL)   Dev
 =============================================================================
   1(1)    1.90    39.65328   0.34672      5  13   0   2     0      0    0.03
 -----------------------------------------------------------------------------

 Structure accepted: No low occupancy Lewis orbitals

 WARNING:  1 low occupancy (<1.9990e) core orbital  found on  C    3

 --------------------------------------------------------
   Core                      9.99593 ( 99.959% of  10)
   Valence Lewis            29.65735 ( 98.858% of  30)
  ==================       ============================
   Total Lewis              39.65328 ( 99.133% of  40)
  -----------------------------------------------------
   Valence non-Lewis         0.27589 (  0.690% of  40)
   Rydberg non-Lewis         0.07083 (  0.177% of  40)
  ==================       ============================
   Total non-Lewis           0.34672 (  0.867% of  40)
 --------------------------------------------------------


       (Occupancy)   Bond orbital/ Coefficients/ Hybrids
 ---------------------------------------------------------------------------------
     1. (1.99397) BD ( 1) O   1 - C   2  
                ( 67.46%)   0.8213* O   1 s( 32.35%)p 2.09( 67.58%)d 0.00(  0.07%)
                                           -0.0001  0.5688  0.0045 -0.5627 -0.0026
                                           -0.5778  0.0018 -0.1589  0.0015  0.0175
                                            0.0050  0.0126 -0.0088 -0.0112
                ( 32.54%)   0.5704* C   2 s( 21.32%)p 3.68( 78.39%)d 0.01(  0.28%)
                                            0.0000  0.4599  0.0419  0.6528  0.0319
                                            0.5814  0.0290  0.1335  0.0040  0.0448
                                            0.0104  0.0094  0.0054 -0.0247
     2. (1.98801) BD ( 1) O   1 - H   6  
                ( 72.78%)   0.8531* O   1 s( 19.53%)p 4.12( 80.39%)d 0.00(  0.09%)
                                            0.0002  0.4413  0.0222  0.7993  0.0364
                                           -0.2591  0.0060 -0.3106 -0.0053 -0.0204
                                           -0.0154  0.0117  0.0052 -0.0057
                ( 27.22%)   0.5217* H   6 s( 99.62%)p 0.00(  0.38%)
                                            0.9981 -0.0031 -0.0562  0.0155  0.0202
     3. (1.98114) BD ( 1) C   2 - C   3  
                ( 49.07%)   0.7005* C   2 s( 30.98%)p 2.23( 68.97%)d 0.00(  0.05%)
                                           -0.0003 -0.5566 -0.0065  0.6970 -0.0108
                                           -0.2571  0.0050 -0.3710 -0.0040  0.0110
                                            0.0140 -0.0050 -0.0108  0.0037
                ( 50.93%)   0.7137* C   3 s( 30.46%)p 2.28( 69.50%)d 0.00(  0.04%)
                                           -0.0002 -0.5519 -0.0082 -0.7066 -0.0196
                                            0.2518  0.0039  0.3623 -0.0256  0.0079
                                            0.0129 -0.0051 -0.0104 -0.0004
     4. (1.98693) BD ( 1) C   2 - H   7  
                ( 59.20%)   0.7694* C   2 s( 23.93%)p 3.18( 76.02%)d 0.00(  0.05%)
                                            0.0001 -0.4890  0.0150  0.0974 -0.0132
                                            0.0777  0.0081  0.8628 -0.0074  0.0017
                                           -0.0063 -0.0040 -0.0004 -0.0216
                ( 40.80%)   0.6387* H   7 s( 99.92%)p 0.00(  0.08%)
                                           -0.9996  0.0064 -0.0045 -0.0038 -0.0282
     5. (1.98455) BD ( 1) C   2 - H   8  
                ( 59.54%)   0.7716* C   2 s( 23.88%)p 3.19( 76.07%)d 0.00(  0.05%)
                                           -0.0001  0.4885 -0.0124  0.2748 -0.0014
                                           -0.7655  0.0064  0.3147 -0.0115 -0.0112
                                            0.0026 -0.0131 -0.0142 -0.0052
                ( 40.46%)   0.6361* H   8 s( 99.92%)p 0.00(  0.08%)
                                            0.9996 -0.0060 -0.0059  0.0266 -0.0102
     6. (1.95090) BD ( 1) C   3 - C   4  
                ( 50.45%)   0.7103* C   3 s( 21.92%)p 3.56( 78.02%)d 0.00(  0.06%)
                                            0.0002  0.4682  0.0009 -0.2430  0.0041
                                            0.7906  0.0064 -0.3090  0.0220 -0.0159
                                            0.0106 -0.0154 -0.0043 -0.0048
                ( 49.55%)   0.7039* C   4 s( 23.07%)p 3.33( 76.87%)d 0.00(  0.07%)
                                            0.0004  0.4803  0.0000  0.7051 -0.0049
                                           -0.2951  0.0170  0.4291  0.0032 -0.0179
                                            0.0124 -0.0129 -0.0002 -0.0047
     7. (1.94883) BD ( 1) C   3 - C   5  
                ( 50.44%)   0.7102* C   3 s( 21.63%)p 3.62( 78.30%)d 0.00(  0.06%)
                                            0.0001  0.4651 -0.0009 -0.6611  0.0012
                                           -0.5548 -0.0041 -0.1940  0.0218  0.0135
                                            0.0144  0.0069  0.0114 -0.0076
                ( 49.56%)   0.7040* C   5 s( 22.97%)p 3.35( 76.97%)d 0.00(  0.07%)
                                            0.0004  0.4792 -0.0036  0.7699 -0.0142
                                           -0.0908 -0.0094  0.4103  0.0058  0.0087
                                            0.0153  0.0039  0.0169 -0.0071
     8. (1.97588) BD ( 1) C   3 - H   9  
                ( 61.83%)   0.7863* C   3 s( 25.88%)p 2.86( 74.09%)d 0.00(  0.03%)
                                           -0.0003  0.5086 -0.0127  0.0613  0.0077
                                            0.0531 -0.0026  0.8568 -0.0114 -0.0002
                                           -0.0015  0.0027  0.0008  0.0162
                ( 38.17%)   0.6178* H   9 s( 99.92%)p 0.00(  0.08%)
                                            0.9996 -0.0051 -0.0021 -0.0026 -0.0288
     9. (1.96147) BD ( 1) C   4 - C   5  
                ( 49.70%)   0.7050* C   4 s( 22.00%)p 3.54( 77.93%)d 0.00(  0.07%)
                                            0.0002  0.4691  0.0024 -0.5419 -0.0133
                                           -0.6882  0.0093 -0.1080 -0.0051  0.0146
                                           -0.0011 -0.0016 -0.0167 -0.0128
                ( 50.30%)   0.7092* C   5 s( 22.21%)p 3.50( 77.72%)d 0.00(  0.06%)
                                            0.0002  0.4713  0.0016 -0.0704 -0.0154
                                            0.8478 -0.0033 -0.2308 -0.0038  0.0100
                                           -0.0015 -0.0046 -0.0191 -0.0120
    10. (1.98593) BD ( 1) C   4 - H  10  
                ( 61.23%)   0.7825* C   4 s( 27.44%)p 2.64( 72.54%)d 0.00(  0.03%)
                                           -0.0001  0.5238 -0.0005 -0.3930  0.0064
                                            0.5931  0.0132  0.4675 -0.0197 -0.0079
                                           -0.0097  0.0109 -0.0018  0.0034
                ( 38.77%)   0.6227* H  10 s( 99.92%)p 0.00(  0.08%)
                                            0.9996 -0.0022  0.0126 -0.0212 -0.0150
    11. (1.98701) BD ( 1) C   4 - H  11  
                ( 61.09%)   0.7816* C   4 s( 27.36%)p 2.65( 72.61%)d 0.00(  0.03%)
                                           -0.0001  0.5231 -0.0055  0.2318 -0.0125
                                            0.2943  0.0244 -0.7648  0.0081  0.0014
                                           -0.0096 -0.0047  0.0009  0.0134
                ( 38.91%)   0.6238* H  11 s( 99.92%)p 0.00(  0.08%)
                                            0.9996 -0.0027 -0.0079 -0.0118  0.0249
    12. (1.98638) BD ( 1) C   5 - H  12  
                ( 61.26%)   0.7827* C   5 s( 27.40%)p 2.65( 72.57%)d 0.00(  0.03%)
                                            0.0001 -0.5235 -0.0002  0.6334  0.0040
                                            0.1985  0.0161 -0.5334  0.0165 -0.0027
                                            0.0146  0.0020 -0.0061 -0.0053
                ( 38.74%)   0.6224* H  12 s( 99.92%)p 0.00(  0.08%)
                                           -0.9996  0.0023 -0.0218 -0.0077  0.0172
    13. (1.98719) BD ( 1) C   5 - H  13  
                ( 60.98%)   0.7809* C   5 s( 27.28%)p 2.66( 72.69%)d 0.00(  0.03%)
                                            0.0001 -0.5223  0.0046  0.0082  0.0239
                                            0.4825  0.0110  0.7023 -0.0089  0.0016
                                            0.0039 -0.0125  0.0030 -0.0108
                ( 39.02%)   0.6246* H  13 s( 99.92%)p 0.00(  0.08%)
                                           -0.9996  0.0028 -0.0019 -0.0168 -0.0231
    14. (1.99975) CR ( 1) O   1           s(100.00%)p 0.00(  0.00%)
                                            1.0000 -0.0000 -0.0000 -0.0002 -0.0000
                                           -0.0000 -0.0000  0.0000  0.0000  0.0000
                                            0.0000 -0.0000 -0.0000  0.0000
    15. (1.99905) CR ( 1) C   2           s(100.00%)p 0.00(  0.00%)
                                            1.0000 -0.0001 -0.0000  0.0002 -0.0000
                                           -0.0001 -0.0000 -0.0001 -0.0000  0.0000
                                            0.0000 -0.0000 -0.0000  0.0000
    16. (1.99896) CR ( 1) C   3           s(100.00%)p 0.00(  0.00%)
                                            1.0000 -0.0001 -0.0000 -0.0000 -0.0000
                                           -0.0000 -0.0000  0.0004 -0.0000  0.0000
                                           -0.0000  0.0000 -0.0000  0.0000
    17. (1.99908) CR ( 1) C   4           s(100.00%)p 0.00(  0.00%)
                                            1.0000 -0.0001 -0.0000 -0.0002  0.0000
                                            0.0004 -0.0000 -0.0002 -0.0000  0.0000
                                           -0.0000  0.0000  0.0000  0.0000
    18. (1.99909) CR ( 1) C   5           s(100.00%)p 0.00(  0.00%)
                                            1.0000 -0.0001  0.0000 -0.0004  0.0000
                                           -0.0002  0.0000 -0.0001 -0.0000 -0.0000
                                           -0.0000  0.0000 -0.0000  0.0000
    19. (1.98149) LP ( 1) O   1           s( 47.89%)p 1.09( 52.07%)d 0.00(  0.04%)
                                            0.0000  0.6919 -0.0124 -0.0624  0.0032
                                            0.6688 -0.0067  0.2637 -0.0029  0.0041
                                           -0.0001 -0.0105  0.0152  0.0018
    20. (1.95768) LP ( 2) O   1           s(  0.25%)p99.99( 99.69%)d 0.21(  0.05%)
                                           -0.0000  0.0503 -0.0005  0.1957 -0.0035
                                           -0.3882  0.0067  0.8987 -0.0147 -0.0053
                                            0.0010 -0.0139 -0.0069 -0.0160
    21. (0.00157) RY*( 1) O   1           s(  8.85%)p 9.35( 82.70%)d 0.95(  8.45%)
                                           -0.0000  0.0035  0.2974  0.0003 -0.4665
                                            0.0065  0.5940 -0.0082 -0.5064 -0.0379
                                            0.0809  0.0721  0.2635  0.0435
    22. (0.00146) RY*( 2) O   1           s( 22.44%)p 3.01( 67.43%)d 0.45( 10.13%)
                                           -0.0000  0.0045  0.4737  0.0032 -0.3278
                                            0.0014  0.1159  0.0073  0.7438  0.0011
                                           -0.1928 -0.1504  0.1718 -0.1095
    23. (0.00013) RY*( 3) O   1           s( 55.91%)p 0.69( 38.75%)d 0.10(  5.34%)
                                            0.0000 -0.0025  0.7477 -0.0102  0.0203
                                            0.0111 -0.5446  0.0066 -0.3003 -0.0341
                                            0.0733  0.0313 -0.2042  0.0646
    24. (0.00004) RY*( 4) O   1           s(  8.49%)p 8.23( 69.91%)d 2.55( 21.61%)
    25. (0.00001) RY*( 5) O   1           s(  2.87%)p 4.24( 12.16%)d29.60( 84.97%)
    26. (0.00000) RY*( 6) O   1           s(  0.33%)p19.21(  6.32%)d99.99( 93.35%)
    27. (0.00000) RY*( 7) O   1           s(  0.31%)p10.20(  3.19%)d99.99( 96.49%)
    28. (0.00000) RY*( 8) O   1           s(  0.39%)p40.54( 15.83%)d99.99( 83.78%)
    29. (0.00001) RY*( 9) O   1           s(  0.39%)p10.14(  3.97%)d99.99( 95.64%)
    30. (0.00404) RY*( 1) C   2           s( 14.06%)p 5.49( 77.22%)d 0.62(  8.72%)
                                            0.0000  0.0077  0.3749 -0.0124 -0.5406
                                           -0.0008  0.4173 -0.0206 -0.5525 -0.1232
                                            0.0813 -0.0632  0.1978 -0.1493
    31. (0.00302) RY*( 2) C   2           s( 22.51%)p 2.29( 51.59%)d 1.15( 25.89%)
                                            0.0000 -0.0077  0.4744 -0.0088 -0.0384
                                           -0.0312  0.2582 -0.0109  0.6683  0.0423
                                           -0.2880 -0.2442  0.3316 -0.0678
    32. (0.00227) RY*( 3) C   2           s(  1.45%)p51.32( 74.26%)d16.79( 24.29%)
                                            0.0000  0.0129  0.1196  0.0147 -0.3252
                                            0.0007 -0.7892  0.0004 -0.1173  0.2700
                                           -0.1486 -0.1827  0.3271 -0.0872
    33. (0.00152) RY*( 4) C   2           s(  0.96%)p 2.50(  2.40%)d99.99( 96.64%)
                                           -0.0000 -0.0047  0.0978  0.0007  0.1117
                                           -0.0192 -0.0488  0.0141  0.0925 -0.0340
                                            0.5537  0.4541  0.6034  0.2972
    34. (0.00083) RY*( 5) C   2           s( 16.03%)p 2.54( 40.66%)d 2.70( 43.31%)
                                            0.0000 -0.0249  0.3996 -0.0447  0.5574
                                           -0.0452  0.0773 -0.0124 -0.2929  0.6142
                                            0.1026 -0.0421 -0.0454 -0.2040
    35. (0.00024) RY*( 6) C   2           s(  4.99%)p 6.48( 32.32%)d12.56( 62.69%)
                                           -0.0000  0.0066  0.2233 -0.0197 -0.4443
                                           -0.0067 -0.0723  0.0010  0.3466  0.2996
                                            0.4706  0.1811 -0.5261 -0.0780
    36. (0.00011) RY*( 7) C   2           s( 14.54%)p 0.16(  2.26%)d 5.72( 83.20%)
                                            0.0000  0.0019  0.3814  0.0097 -0.0390
                                           -0.0045 -0.0606  0.0083 -0.1312  0.0417
                                           -0.4249  0.3198 -0.2338  0.7019
    37. (0.00003) RY*( 8) C   2           s( 24.73%)p 0.77( 19.08%)d 2.27( 56.19%)
    38. (0.00001) RY*( 9) C   2           s(  0.61%)p 1.25(  0.77%)d99.99( 98.62%)
    39. (0.00600) RY*( 1) C   3           s(  7.84%)p11.01( 86.26%)d 0.75(  5.91%)
                                           -0.0000  0.0239  0.2789  0.0069 -0.8326
                                           -0.0022 -0.0407 -0.0106 -0.4093 -0.1376
                                            0.0707  0.0213  0.1510  0.1090
    40. (0.00345) RY*( 2) C   3           s( 53.94%)p 0.62( 33.41%)d 0.23( 12.65%)
                                            0.0000 -0.0120  0.7344 -0.0034  0.1190
                                           -0.0007  0.4636  0.0258  0.3230 -0.1242
                                            0.0348 -0.0158  0.2911 -0.1579
    41. (0.00244) RY*( 3) C   3           s(  0.78%)p99.99( 83.33%)d20.37( 15.89%)
                                           -0.0000  0.0141  0.0872 -0.0045  0.4040
                                           -0.0006  0.3751 -0.0248 -0.7271  0.1784
                                            0.1223 -0.0222  0.0650  0.3277
    42. (0.00114) RY*( 4) C   3           s( 20.67%)p 3.45( 71.32%)d 0.39(  8.01%)
                                            0.0000 -0.0052  0.4546 -0.0049  0.3100
                                            0.0046 -0.7764  0.0020 -0.1197 -0.1206
                                            0.2318 -0.0292  0.0609  0.0855
    43. (0.00034) RY*( 5) C   3           s(  1.53%)p 2.37(  3.63%)d62.07( 94.84%)
                                           -0.0000  0.0005  0.1236 -0.0125 -0.0211
                                            0.0177 -0.1830 -0.0040  0.0432  0.5055
                                           -0.7173  0.0052  0.3611  0.2192
    44. (0.00024) RY*( 6) C   3           s(  1.14%)p 1.73(  1.97%)d85.08( 96.89%)
                                            0.0000  0.0066  0.1065  0.0196 -0.1352
                                            0.0008 -0.0219  0.0057  0.0227  0.6823
                                            0.3450 -0.5275 -0.1417 -0.2934
    45. (0.00018) RY*( 7) C   3           s(  5.43%)p 0.13(  0.73%)d17.29( 93.84%)
                                           -0.0000  0.0097  0.2328  0.0028 -0.0303
                                            0.0146 -0.0063 -0.0014 -0.0781  0.3508
                                            0.0028  0.7589 -0.4218 -0.2481
    46. (0.00012) RY*( 8) C   3           s(  6.56%)p 0.62(  4.08%)d13.61( 89.35%)
                                           -0.0000  0.0126  0.2559 -0.0132  0.0351
                                           -0.0168  0.0267 -0.0009 -0.1960 -0.2506
                                           -0.5179 -0.3780 -0.6306 -0.1485
    47. (0.00005) RY*( 9) C   3           s(  2.22%)p 6.92( 15.36%)d37.11( 82.42%)
    48. (0.00463) RY*( 1) C   4           s( 18.94%)p 3.63( 68.82%)d 0.65( 12.24%)
                                           -0.0000  0.0253  0.4344  0.0077  0.2882
                                            0.0020 -0.7774 -0.0124 -0.0248 -0.1989
                                           -0.1263 -0.0466 -0.2468 -0.0618
    49. (0.00368) RY*( 2) C   4           s(  0.36%)p99.99( 90.43%)d25.37(  9.21%)
                                           -0.0000 -0.0041  0.0601  0.0115  0.5785
                                           -0.0134  0.2414 -0.0183 -0.7146 -0.0553
                                            0.0470  0.2555  0.0939 -0.1126
    50. (0.00119) RY*( 3) C   4           s( 23.61%)p 2.89( 68.21%)d 0.35(  8.18%)
                                            0.0000 -0.0020  0.4859 -0.0123  0.5124
                                           -0.0034  0.4002  0.0042  0.5091  0.0358
                                           -0.0390 -0.2068  0.1389  0.1300
    51. (0.00032) RY*( 4) C   4           s( 38.97%)p 1.09( 42.34%)d 0.48( 18.69%)
                                            0.0000 -0.0202  0.6239  0.0094 -0.4761
                                            0.0045  0.3045  0.0048 -0.3223  0.0723
                                           -0.2336 -0.0325 -0.3424  0.0940
    52. (0.00020) RY*( 5) C   4           s(  0.11%)p11.71(  1.24%)d99.99( 98.65%)
                                           -0.0000  0.0020  0.0325  0.0056 -0.0701
                                            0.0031 -0.0504  0.0023 -0.0700  0.1966
                                           -0.5590 -0.2799  0.4674 -0.5819
    53. (0.00006) RY*( 6) C   4           s(  5.39%)p 0.85(  4.57%)d16.70( 90.04%)
    54. (0.00003) RY*( 7) C   4           s( 11.51%)p 0.88( 10.14%)d 6.81( 78.35%)
    55. (0.00001) RY*( 8) C   4           s(  1.06%)p11.67( 12.31%)d82.08( 86.63%)
    56. (0.00001) RY*( 9) C   4           s(  0.18%)p10.88(  1.99%)d99.99( 97.83%)
    57. (0.00491) RY*( 1) C   5           s( 17.75%)p 3.93( 69.70%)d 0.71( 12.56%)
                                           -0.0000  0.0262  0.4204  0.0048  0.6265
                                           -0.0074  0.5422 -0.0090 -0.1015  0.3032
                                           -0.1119  0.1097  0.0558 -0.0775
    58. (0.00324) RY*( 2) C   5           s(  0.00%)p 1.00( 89.22%)d 0.12( 10.77%)
                                           -0.0000 -0.0014  0.0067  0.0174  0.3239
                                           -0.0011 -0.4830 -0.0187 -0.7439 -0.0571
                                           -0.1293 -0.2596  0.1308 -0.0571
    59. (0.00058) RY*( 3) C   5           s( 40.85%)p 1.13( 46.29%)d 0.32( 12.87%)
                                            0.0000 -0.0060  0.6391 -0.0035  0.1282
                                            0.0082 -0.5873  0.0009  0.3184 -0.0644
                                            0.1045  0.3269  0.0464  0.0679
    60. (0.00034) RY*( 4) C   5           s( 23.35%)p 2.32( 54.13%)d 0.96( 22.52%)
                                            0.0000 -0.0192  0.4828  0.0090 -0.6315
                                           -0.0093  0.0980  0.0069 -0.3643  0.3170
                                           -0.2394 -0.0054 -0.2500  0.0698
    61. (0.00020) RY*( 5) C   5           s(  0.07%)p39.55(  2.71%)d99.99( 97.22%)
                                           -0.0000  0.0012  0.0262  0.0036 -0.0655
                                           -0.0056  0.0947  0.0042 -0.1174 -0.5083
                                           -0.2866  0.4093 -0.1407 -0.6666
    62. (0.00006) RY*( 6) C   5           s(  8.24%)p 0.60(  4.92%)d10.53( 86.83%)
    63. (0.00002) RY*( 7) C   5           s(  6.79%)p 1.80( 12.20%)d11.94( 81.01%)
    64. (0.00001) RY*( 8) C   5           s(  2.72%)p 4.16( 11.34%)d31.57( 85.94%)
    65. (0.00002) RY*( 9) C   5           s(  0.37%)p26.11(  9.55%)d99.99( 90.09%)
    66. (0.00175) RY*( 1) H   6           s( 58.16%)p 0.72( 41.84%)
                                            0.0103  0.7626  0.1633  0.5238 -0.3425
    67. (0.00166) RY*( 2) H   6           s( 17.59%)p 4.69( 82.41%)
                                            0.0064  0.4193  0.3377 -0.1771  0.8239
    68. (0.00093) RY*( 3) H   6           s( 20.67%)p 3.84( 79.33%)
                                            0.0086  0.4546 -0.2095 -0.8049 -0.3185
    69. (0.00002) RY*( 4) H   6           s(  3.96%)p24.24( 96.04%)
    70. (0.00283) RY*( 1) H   7           s( 99.59%)p 0.00(  0.41%)
                                            0.0079  0.9979  0.0039 -0.0421 -0.0483
    71. (0.00024) RY*( 2) H   7           s(  0.12%)p99.99( 99.88%)
                                            0.0009  0.0345 -0.5906  0.8054 -0.0358
    72. (0.00013) RY*( 3) H   7           s(  0.04%)p99.99( 99.96%)
                                           -0.0132  0.0146 -0.6377 -0.4402  0.6318
    73. (0.00003) RY*( 4) H   7           s(  0.34%)p99.99( 99.66%)
    74. (0.00288) RY*( 1) H   8           s( 99.46%)p 0.01(  0.54%)
                                            0.0073  0.9973  0.0523 -0.0448 -0.0252
    75. (0.00025) RY*( 2) H   8           s(  0.25%)p99.99( 99.75%)
                                            0.0028  0.0503 -0.3734  0.1734  0.9099
    76. (0.00013) RY*( 3) H   8           s(  0.16%)p99.99( 99.84%)
                                           -0.0095  0.0394 -0.9226  0.0140 -0.3834
    77. (0.00003) RY*( 4) H   8           s(  0.20%)p99.99( 99.80%)
    78. (0.00305) RY*( 1) H   9           s( 99.78%)p 0.00(  0.22%)
                                            0.0060  0.9989 -0.0125 -0.0298  0.0341
    79. (0.00019) RY*( 2) H   9           s(  0.12%)p99.99( 99.88%)
                                            0.0011  0.0348  0.3331  0.9392 -0.0759
    80. (0.00009) RY*( 3) H   9           s(  0.07%)p99.99( 99.93%)
    81. (0.00004) RY*( 4) H   9           s(  0.11%)p99.99( 99.89%)
    82. (0.00145) RY*( 1) H  10           s( 99.17%)p 0.01(  0.83%)
                                            0.0047  0.9959 -0.0347  0.0485  0.0686
    83. (0.00020) RY*( 2) H  10           s(  0.00%)p 1.00(100.00%)
                                            0.0007  0.0043 -0.9048 -0.2766 -0.3237
    84. (0.00011) RY*( 3) H  10           s(  0.46%)p99.99( 99.54%)
                                           -0.0140  0.0667  0.2863  0.1661 -0.9412
    85. (0.00004) RY*( 4) H  10           s(  0.44%)p99.99( 99.56%)
    86. (0.00176) RY*( 1) H  11           s( 99.14%)p 0.01(  0.86%)
                                            0.0050  0.9957  0.0113 -0.0097 -0.0918
    87. (0.00020) RY*( 2) H  11           s(  0.09%)p99.99( 99.91%)
                                            0.0005  0.0303  0.8622  0.3058  0.4028
    88. (0.00011) RY*( 3) H  11           s(  0.54%)p99.99( 99.46%)
                                           -0.0139  0.0724 -0.5062  0.5440  0.6652
    89. (0.00003) RY*( 4) H  11           s(  0.31%)p99.99( 99.69%)
    90. (0.00149) RY*( 1) H  12           s( 99.21%)p 0.01(  0.79%)
                                            0.0047  0.9960 -0.0458 -0.0221  0.0731
    91. (0.00019) RY*( 2) H  12           s(  0.04%)p99.99( 99.96%)
                                            0.0003  0.0200 -0.6007  0.6606 -0.4498
    92. (0.00011) RY*( 3) H  12           s(  0.39%)p99.99( 99.61%)
                                           -0.0146  0.0609  0.1503 -0.4596 -0.8731
    93. (0.00003) RY*( 4) H  12           s(  0.44%)p99.99( 99.56%)
    94. (0.00173) RY*( 1) H  13           s( 99.14%)p 0.01(  0.86%)
                                            0.0053  0.9957  0.0249 -0.0372 -0.0812
    95. (0.00020) RY*( 2) H  13           s(  0.00%)p 1.00(100.00%)
                                            0.0005  0.0011 -0.5606  0.6814 -0.4706
    96. (0.00011) RY*( 3) H  13           s(  0.56%)p99.99( 99.44%)
                                           -0.0140  0.0734 -0.6863 -0.0672  0.7204
    97. (0.00003) RY*( 4) H  13           s(  0.38%)p99.99( 99.62%)
    98. (0.01883) BD*( 1) O   1 - C   2  
                ( 32.54%)   0.5704* O   1 s( 32.35%)p 2.09( 67.58%)d 0.00(  0.07%)
                                            0.0001 -0.5688 -0.0045  0.5627  0.0026
                                            0.5778 -0.0018  0.1589 -0.0015 -0.0175
                                           -0.0050 -0.0126  0.0088  0.0112
                ( 67.46%)  -0.8213* C   2 s( 21.32%)p 3.68( 78.39%)d 0.01(  0.28%)
                                           -0.0000 -0.4599 -0.0419 -0.6528 -0.0319
                                           -0.5814 -0.0290 -0.1335 -0.0040 -0.0448
                                           -0.0104 -0.0094 -0.0054  0.0247
    99. (0.00559) BD*( 1) O   1 - H   6  
                ( 27.22%)   0.5217* O   1 s( 19.53%)p 4.12( 80.39%)d 0.00(  0.09%)
                                           -0.0002 -0.4413 -0.0222 -0.7993 -0.0364
                                            0.2591 -0.0060  0.3106  0.0053  0.0204
                                            0.0154 -0.0117 -0.0052  0.0057
                ( 72.78%)  -0.8531* H   6 s( 99.62%)p 0.00(  0.38%)
                                           -0.9981  0.0031  0.0562 -0.0155 -0.0202
   100. (0.02658) BD*( 1) C   2 - C   3  
                ( 50.93%)   0.7137* C   2 s( 30.98%)p 2.23( 68.97%)d 0.00(  0.05%)
                                           -0.0003 -0.5566 -0.0065  0.6970 -0.0108
                                           -0.2571  0.0050 -0.3710 -0.0040  0.0110
                                            0.0140 -0.0050 -0.0108  0.0037
                ( 49.07%)  -0.7005* C   3 s( 30.46%)p 2.28( 69.50%)d 0.00(  0.04%)
                                           -0.0002 -0.5519 -0.0082 -0.7066 -0.0196
                                            0.2518  0.0039  0.3623 -0.0256  0.0079
                                            0.0129 -0.0051 -0.0104 -0.0004
   101. (0.03111) BD*( 1) C   2 - H   7  
                ( 40.80%)   0.6387* C   2 s( 23.93%)p 3.18( 76.02%)d 0.00(  0.05%)
                                           -0.0001  0.4890 -0.0150 -0.0974  0.0132
                                           -0.0777 -0.0081 -0.8628  0.0074 -0.0017
                                            0.0063  0.0040  0.0004  0.0216
                ( 59.20%)  -0.7694* H   7 s( 99.92%)p 0.00(  0.08%)
                                            0.9996 -0.0064  0.0045  0.0038  0.0282
   102. (0.02953) BD*( 1) C   2 - H   8  
                ( 40.46%)   0.6361* C   2 s( 23.88%)p 3.19( 76.07%)d 0.00(  0.05%)
                                            0.0001 -0.4885  0.0124 -0.2748  0.0014
                                            0.7655 -0.0064 -0.3147  0.0115  0.0112
                                           -0.0026  0.0131  0.0142  0.0052
                ( 59.54%)  -0.7716* H   8 s( 99.92%)p 0.00(  0.08%)
                                           -0.9996  0.0060  0.0059 -0.0266  0.0102
   103. (0.03398) BD*( 1) C   3 - C   4  
                ( 49.55%)   0.7039* C   3 s( 21.92%)p 3.56( 78.02%)d 0.00(  0.06%)
                                           -0.0002 -0.4682 -0.0009  0.2430 -0.0041
                                           -0.7906 -0.0064  0.3090 -0.0220  0.0159
                                           -0.0106  0.0154  0.0043  0.0048
                ( 50.45%)  -0.7103* C   4 s( 23.07%)p 3.33( 76.87%)d 0.00(  0.07%)
                                           -0.0004 -0.4803 -0.0000 -0.7051  0.0049
                                            0.2951 -0.0170 -0.4291 -0.0032  0.0179
                                           -0.0124  0.0129  0.0002  0.0047
   104. (0.03005) BD*( 1) C   3 - C   5  
                ( 49.56%)   0.7040* C   3 s( 21.63%)p 3.62( 78.30%)d 0.00(  0.06%)
                                           -0.0001 -0.4651  0.0009  0.6611 -0.0012
                                            0.5548  0.0041  0.1940 -0.0218 -0.0135
                                           -0.0144 -0.0069 -0.0114  0.0076
                ( 50.44%)  -0.7102* C   5 s( 22.97%)p 3.35( 76.97%)d 0.00(  0.07%)
                                           -0.0004 -0.4792  0.0036 -0.7699  0.0142
                                            0.0908  0.0094 -0.4103 -0.0058 -0.0087
                                           -0.0153 -0.0039 -0.0169  0.0071
   105. (0.02329) BD*( 1) C   3 - H   9  
                ( 38.17%)   0.6178* C   3 s( 25.88%)p 2.86( 74.09%)d 0.00(  0.03%)
                                            0.0003 -0.5086  0.0127 -0.0613 -0.0077
                                           -0.0531  0.0026 -0.8568  0.0114  0.0002
                                            0.0015 -0.0027 -0.0008 -0.0162
                ( 61.83%)  -0.7863* H   9 s( 99.92%)p 0.00(  0.08%)
                                           -0.9996  0.0051  0.0021  0.0026  0.0288
   106. (0.02485) BD*( 1) C   4 - C   5  
                ( 50.30%)   0.7092* C   4 s( 22.00%)p 3.54( 77.93%)d 0.00(  0.07%)
                                            0.0002  0.4691  0.0024 -0.5419 -0.0133
                                           -0.6882  0.0093 -0.1080 -0.0051  0.0146
                                           -0.0011 -0.0016 -0.0167 -0.0128
                ( 49.70%)  -0.7050* C   5 s( 22.21%)p 3.50( 77.72%)d 0.00(  0.06%)
                                            0.0002  0.4713  0.0016 -0.0704 -0.0154
                                            0.8478 -0.0033 -0.2308 -0.0038  0.0100
                                           -0.0015 -0.0046 -0.0191 -0.0120
   107. (0.01235) BD*( 1) C   4 - H  10  
                ( 38.77%)   0.6227* C   4 s( 27.44%)p 2.64( 72.54%)d 0.00(  0.03%)
                                            0.0001 -0.5238  0.0005  0.3930 -0.0064
                                           -0.5931 -0.0132 -0.4675  0.0197  0.0079
                                            0.0097 -0.0109  0.0018 -0.0034
                ( 61.23%)  -0.7825* H  10 s( 99.92%)p 0.00(  0.08%)
                                           -0.9996  0.0022 -0.0126  0.0212  0.0150
   108. (0.01343) BD*( 1) C   4 - H  11  
                ( 38.91%)   0.6238* C   4 s( 27.36%)p 2.65( 72.61%)d 0.00(  0.03%)
                                            0.0001 -0.5231  0.0055 -0.2318  0.0125
                                           -0.2943 -0.0244  0.7648 -0.0081 -0.0014
                                            0.0096  0.0047 -0.0009 -0.0134
                ( 61.09%)  -0.7816* H  11 s( 99.92%)p 0.00(  0.08%)
                                           -0.9996  0.0027  0.0079  0.0118 -0.0249
   109. (0.01248) BD*( 1) C   5 - H  12  
                ( 38.74%)   0.6224* C   5 s( 27.40%)p 2.65( 72.57%)d 0.00(  0.03%)
                                           -0.0001  0.5235  0.0002 -0.6334 -0.0040
                                           -0.1985 -0.0161  0.5334 -0.0165  0.0027
                                           -0.0146 -0.0020  0.0061  0.0053
                ( 61.26%)  -0.7827* H  12 s( 99.92%)p 0.00(  0.08%)
                                            0.9996 -0.0023  0.0218  0.0077 -0.0172
   110. (0.01383) BD*( 1) C   5 - H  13  
                ( 39.02%)   0.6246* C   5 s( 27.28%)p 2.66( 72.69%)d 0.00(  0.03%)
                                           -0.0001  0.5223 -0.0046 -0.0082 -0.0239
                                           -0.4825 -0.0110 -0.7023  0.0089 -0.0016
                                           -0.0039  0.0125 -0.0030  0.0108
                ( 60.98%)  -0.7809* H  13 s( 99.92%)p 0.00(  0.08%)
                                            0.9996 -0.0028  0.0019  0.0168  0.0231


 NHO Directionality and "Bond Bending" (deviations from line of nuclear centers)

         [Thresholds for printing:  angular deviation  >  1.0 degree]
                                    hybrid p-character > 25.0%
                                    orbital occupancy  >  0.10e

                                Line of Centers        Hybrid 1              Hybrid 2
                                ---------------  -------------------   ------------------
                NBO               Theta   Phi    Theta   Phi    Dev    Theta   Phi    Dev
 ========================================================================================
     1. BD (   1) O   1 - C   2   100.1  223.9   101.0  225.5   1.9     81.5   41.7   2.6
     2. BD (   1) O   1 - H   6   111.4  338.2   109.9  343.2   4.9      --     --    --
     3. BD (   1) C   2 - C   3    64.0  160.8    62.8  159.8   1.4    113.6  340.6   2.4
     4. BD (   1) C   2 - H   7   168.3  214.9   172.0  225.5   4.1      --     --    --
     5. BD (   1) C   2 - H   8    69.1  286.2    69.4  289.8   3.4      --     --    --
     6. BD (   1) C   3 - C   4   117.0  131.4   109.0  106.7  24.0     60.2  338.3  23.8
     7. BD (   1) C   3 - C   5   112.1  198.0   101.3  220.3  23.9     61.4  352.4  23.9
     9. BD (   1) C   4 - C   5    85.6  252.9    97.3  230.7  25.1    105.5   95.8  25.0
    10. BD (   1) C   4 - H  10    55.6  123.7    58.1  122.5   2.6      --     --    --
    11. BD (   1) C   4 - H  11   153.9   49.3   152.9   55.5   2.9      --     --    --
    12. BD (   1) C   5 - H  12    50.2  197.0    52.5  198.6   2.5      --     --    --
    13. BD (   1) C   5 - H  13   145.9  270.4   144.5  266.3   2.7      --     --    --
    19. LP (   1) O   1             --     --     68.6   95.1   --       --     --    --
    20. LP (   2) O   1             --     --     25.8  296.7   --       --     --    --


 Second Order Perturbation Theory Analysis of Fock Matrix in NBO Basis

     Threshold for printing:   0.50 kcal/mol
                                                                              E(2)  E(j)-E(i) F(i,j)
         Donor NBO (i)                     Acceptor NBO (j)                 kcal/mol   a.u.    a.u. 
 ===================================================================================================

 within unit  1
   1. BD (   1) O   1 - C   2        / 66. RY*(   1) H   6                    0.51    1.77    0.027
   1. BD (   1) O   1 - C   2        /104. BD*(   1) C   3 - C   5            2.21    1.18    0.046
   2. BD (   1) O   1 - H   6        / 32. RY*(   3) C   2                    1.04    1.65    0.037
   2. BD (   1) O   1 - H   6        /100. BD*(   1) C   2 - C   3            3.03    1.12    0.052
   3. BD (   1) C   2 - C   3        / 22. RY*(   2) O   1                    0.70    1.95    0.033
   3. BD (   1) C   2 - C   3        / 49. RY*(   2) C   4                    0.92    1.51    0.033
   3. BD (   1) C   2 - C   3        / 58. RY*(   2) C   5                    0.86    1.58    0.033
   3. BD (   1) C   2 - C   3        / 99. BD*(   1) O   1 - H   6            1.87    1.05    0.040
   3. BD (   1) C   2 - C   3        /101. BD*(   1) C   2 - H   7            0.51    1.05    0.021
   3. BD (   1) C   2 - C   3        /102. BD*(   1) C   2 - H   8            0.65    1.05    0.023
   3. BD (   1) C   2 - C   3        /103. BD*(   1) C   3 - C   4            0.99    0.98    0.028
   3. BD (   1) C   2 - C   3        /104. BD*(   1) C   3 - C   5            1.06    0.98    0.029
   3. BD (   1) C   2 - C   3        /105. BD*(   1) C   3 - H   9            0.70    1.10    0.025
   3. BD (   1) C   2 - C   3        /107. BD*(   1) C   4 - H  10            1.14    1.09    0.032
   3. BD (   1) C   2 - C   3        /109. BD*(   1) C   5 - H  12            1.07    1.09    0.031
   4. BD (   1) C   2 - H   7        / 39. RY*(   1) C   3                    0.69    1.25    0.026
   4. BD (   1) C   2 - H   7        /105. BD*(   1) C   3 - H   9            3.75    0.98    0.054
   5. BD (   1) C   2 - H   8        / 21. RY*(   1) O   1                    0.68    1.73    0.031
   5. BD (   1) C   2 - H   8        / 41. RY*(   3) C   3                    0.87    1.52    0.033
   5. BD (   1) C   2 - H   8        /100. BD*(   1) C   2 - C   3            0.58    0.93    0.021
   5. BD (   1) C   2 - H   8        /103. BD*(   1) C   3 - C   4            4.55    0.86    0.056
   6. BD (   1) C   3 - C   4        / 30. RY*(   1) C   2                    0.97    1.37    0.033
   6. BD (   1) C   3 - C   4        / 57. RY*(   1) C   5                    2.66    1.25    0.052
   6. BD (   1) C   3 - C   4        / 98. BD*(   1) O   1 - C   2            0.62    0.84    0.021
   6. BD (   1) C   3 - C   4        /100. BD*(   1) C   2 - C   3            1.30    0.96    0.032
   6. BD (   1) C   3 - C   4        /102. BD*(   1) C   2 - H   8            1.95    0.96    0.039
   6. BD (   1) C   3 - C   4        /104. BD*(   1) C   3 - C   5            5.75    0.89    0.064
   6. BD (   1) C   3 - C   4        /105. BD*(   1) C   3 - H   9            0.81    1.01    0.026
   6. BD (   1) C   3 - C   4        /106. BD*(   1) C   4 - C   5            6.27    0.88    0.067
   6. BD (   1) C   3 - C   4        /107. BD*(   1) C   4 - H  10            0.64    1.00    0.023
   6. BD (   1) C   3 - C   4        /109. BD*(   1) C   5 - H  12            3.33    1.00    0.052
   6. BD (   1) C   3 - C   4        /110. BD*(   1) C   5 - H  13            3.36    0.99    0.052
   7. BD (   1) C   3 - C   5        / 32. RY*(   3) C   2                    0.81    1.49    0.031
   7. BD (   1) C   3 - C   5        / 48. RY*(   1) C   4                    2.38    1.28    0.050
   7. BD (   1) C   3 - C   5        / 98. BD*(   1) O   1 - C   2            3.04    0.84    0.045
   7. BD (   1) C   3 - C   5        /100. BD*(   1) C   2 - C   3            0.96    0.96    0.027
   7. BD (   1) C   3 - C   5        /103. BD*(   1) C   3 - C   4            5.89    0.90    0.065
   7. BD (   1) C   3 - C   5        /105. BD*(   1) C   3 - H   9            0.78    1.01    0.025
   7. BD (   1) C   3 - C   5        /106. BD*(   1) C   4 - C   5            6.42    0.88    0.068
   7. BD (   1) C   3 - C   5        /107. BD*(   1) C   4 - H  10            3.30    1.00    0.052
   7. BD (   1) C   3 - C   5        /108. BD*(   1) C   4 - H  11            3.27    1.00    0.052
   7. BD (   1) C   3 - C   5        /109. BD*(   1) C   5 - H  12            0.60    1.00    0.022
   8. BD (   1) C   3 - H   9        / 30. RY*(   1) C   2                    0.56    1.33    0.024
   8. BD (   1) C   3 - H   9        / 48. RY*(   1) C   4                    0.50    1.24    0.022
   8. BD (   1) C   3 - H   9        /101. BD*(   1) C   2 - H   7            2.55    0.92    0.043
   8. BD (   1) C   3 - H   9        /108. BD*(   1) C   4 - H  11            1.71    0.96    0.036
   8. BD (   1) C   3 - H   9        /110. BD*(   1) C   5 - H  13            1.73    0.95    0.036
   9. BD (   1) C   4 - C   5        / 39. RY*(   1) C   3                    1.23    1.28    0.036
   9. BD (   1) C   4 - C   5        / 40. RY*(   2) C   3                    0.85    1.41    0.031
   9. BD (   1) C   4 - C   5        /100. BD*(   1) C   2 - C   3            4.33    0.95    0.057
   9. BD (   1) C   4 - C   5        /103. BD*(   1) C   3 - C   4            6.54    0.89    0.068
   9. BD (   1) C   4 - C   5        /104. BD*(   1) C   3 - C   5            6.87    0.88    0.070
   9. BD (   1) C   4 - C   5        /105. BD*(   1) C   3 - H   9            3.63    1.00    0.054
   9. BD (   1) C   4 - C   5        /107. BD*(   1) C   4 - H  10            0.52    1.00    0.020
   9. BD (   1) C   4 - C   5        /109. BD*(   1) C   5 - H  12            0.56    0.99    0.021
  10. BD (   1) C   4 - H  10        / 39. RY*(   1) C   3                    0.51    1.25    0.023
  10. BD (   1) C   4 - H  10        / 57. RY*(   1) C   5                    0.55    1.22    0.023
  10. BD (   1) C   4 - H  10        /100. BD*(   1) C   2 - C   3            1.91    0.93    0.038
  10. BD (   1) C   4 - H  10        /110. BD*(   1) C   5 - H  13            1.55    0.96    0.034
  11. BD (   1) C   4 - H  11        / 39. RY*(   1) C   3                    0.60    1.25    0.024
  11. BD (   1) C   4 - H  11        / 58. RY*(   2) C   5                    0.51    1.46    0.024
  11. BD (   1) C   4 - H  11        /105. BD*(   1) C   3 - H   9            1.81    0.98    0.038
  11. BD (   1) C   4 - H  11        /109. BD*(   1) C   5 - H  12            1.58    0.97    0.035
  12. BD (   1) C   5 - H  12        / 39. RY*(   1) C   3                    0.54    1.25    0.023
  12. BD (   1) C   5 - H  12        / 48. RY*(   1) C   4                    0.61    1.25    0.025
  12. BD (   1) C   5 - H  12        /100. BD*(   1) C   2 - C   3            1.80    0.93    0.037
  12. BD (   1) C   5 - H  12        /108. BD*(   1) C   4 - H  11            1.53    0.97    0.034
  13. BD (   1) C   5 - H  13        / 39. RY*(   1) C   3                    0.67    1.26    0.026
  13. BD (   1) C   5 - H  13        / 49. RY*(   2) C   4                    0.59    1.40    0.026
  13. BD (   1) C   5 - H  13        /105. BD*(   1) C   3 - H   9            1.81    0.98    0.038
  13. BD (   1) C   5 - H  13        /107. BD*(   1) C   4 - H  10            1.54    0.98    0.035
  14. CR (   1) O   1                / 31. RY*(   2) C   2                    0.52   19.95    0.091
  14. CR (   1) O   1                / 32. RY*(   3) C   2                    0.92   19.90    0.121
  14. CR (   1) O   1                / 34. RY*(   5) C   2                    1.28   20.25    0.144
  15. CR (   1) C   2                / 42. RY*(   4) C   3                    0.88   10.87    0.087
  15. CR (   1) C   2                / 70. RY*(   1) H   7                    0.53   10.51    0.067
  15. CR (   1) C   2                / 74. RY*(   1) H   8                    0.52   10.49    0.066
  15. CR (   1) C   2                / 98. BD*(   1) O   1 - C   2            1.02   10.44    0.092
  16. CR (   1) C   3                / 31. RY*(   2) C   2                    0.64   11.08    0.075
  16. CR (   1) C   3                / 48. RY*(   1) C   4                    0.79   10.82    0.082
  16. CR (   1) C   3                / 57. RY*(   1) C   5                    0.72   10.79    0.079
  16. CR (   1) C   3                / 78. RY*(   1) H   9                    0.69   10.42    0.075
  17. CR (   1) C   4                / 39. RY*(   1) C   3                    0.63   10.82    0.074
  17. CR (   1) C   4                / 57. RY*(   1) C   5                    0.77   10.80    0.081
  17. CR (   1) C   4                / 82. RY*(   1) H  10                    0.72   10.44    0.077
  17. CR (   1) C   4                / 86. RY*(   1) H  11                    0.72   10.45    0.077
  17. CR (   1) C   4                /100. BD*(   1) C   2 - C   3            0.52   10.50    0.066
  18. CR (   1) C   5                / 39. RY*(   1) C   3                    1.21   10.83    0.102
  18. CR (   1) C   5                / 48. RY*(   1) C   4                    0.68   10.82    0.076
  18. CR (   1) C   5                / 90. RY*(   1) H  12                    0.72   10.44    0.078
  18. CR (   1) C   5                / 94. RY*(   1) H  13                    0.72   10.45    0.077
  19. LP (   1) O   1                / 31. RY*(   2) C   2                    1.18    1.58    0.039
  19. LP (   1) O   1                / 68. RY*(   3) H   6                    0.90    2.12    0.039
  19. LP (   1) O   1                /100. BD*(   1) C   2 - C   3            0.76    1.00    0.025
  19. LP (   1) O   1                /101. BD*(   1) C   2 - H   7            0.76    1.00    0.025
  19. LP (   1) O   1                /102. BD*(   1) C   2 - H   8            1.92    1.00    0.039
  20. LP (   2) O   1                / 33. RY*(   4) C   2                    1.02    2.49    0.045
  20. LP (   2) O   1                / 66. RY*(   1) H   6                    0.87    1.25    0.030
  20. LP (   2) O   1                / 67. RY*(   2) H   6                    1.92    1.73    0.052
  20. LP (   2) O   1                /101. BD*(   1) C   2 - H   7            7.95    0.72    0.068
  20. LP (   2) O   1                /102. BD*(   1) C   2 - H   8            5.49    0.72    0.056


 Natural Bond Orbitals (Summary):

                                                            Principal Delocalizations
           NBO                        Occupancy    Energy   (geminal,vicinal,remote)
 ====================================================================================
 Molecular unit  1  (C4H8O)
     1. BD (   1) O   1 - C   2          1.99397    -0.81219  104(v),66(v)
     2. BD (   1) O   1 - H   6          1.98801    -0.68536  100(v),32(v)
     3. BD (   1) C   2 - C   3          1.98114    -0.61392  99(v),107(v),109(v),104(g)
                                                    103(g),49(v),58(v),22(v)
                                                    105(g),102(g),101(g)
     4. BD (   1) C   2 - H   7          1.98693    -0.49159  105(v),39(v)
     5. BD (   1) C   2 - H   8          1.98455    -0.48984  103(v),41(v),21(v),100(g)
     6. BD (   1) C   3 - C   4          1.95090    -0.52238  106(g),104(g),110(v),109(v)
                                                    57(v),102(v),100(g),30(v)
                                                    105(g),107(g),98(v)
     7. BD (   1) C   3 - C   5          1.94883    -0.52457  106(g),103(g),107(v),108(v)
                                                    98(v),48(v),100(g),32(v)
                                                    105(g),109(g)
     8. BD (   1) C   3 - H   9          1.97588    -0.48469  101(v),110(v),108(v),30(v)
                                                    48(v)
     9. BD (   1) C   4 - C   5          1.96147    -0.51651  104(g),103(g),100(v),105(v)
                                                    39(v),40(v),109(g),107(g)
    10. BD (   1) C   4 - H  10          1.98593    -0.49234  100(v),110(v),57(v),39(v)
    11. BD (   1) C   4 - H  11          1.98701    -0.49230  105(v),109(v),39(v),58(v)
    12. BD (   1) C   5 - H  12          1.98638    -0.49553  100(v),108(v),48(v),39(v)
    13. BD (   1) C   5 - H  13          1.98719    -0.49685  105(v),107(v),39(v),49(v)
    14. CR (   1) O   1                  1.99975   -18.94135  34(v),32(v),31(v)
    15. CR (   1) C   2                  1.99905   -10.12159  98(g),42(v),70(v),74(v)
    16. CR (   1) C   3                  1.99896   -10.06499  48(v),57(v),78(v),31(v)
    17. CR (   1) C   4                  1.99908   -10.06566  57(v),82(v),86(v),39(v)
                                                    100(v)
    18. CR (   1) C   5                  1.99909   -10.06953  39(v),90(v),94(v),48(v)
    19. LP (   1) O   1                  1.98149    -0.56381  102(v),31(v),68(v),101(v)
                                                    100(v)
    20. LP (   2) O   1                  1.95768    -0.28573  101(v),102(v),67(v),33(v)
                                                    66(v)
    21. RY*(   1) O   1                  0.00157     1.23727   
    22. RY*(   2) O   1                  0.00146     1.33123   
    23. RY*(   3) O   1                  0.00013     1.58932   
    24. RY*(   4) O   1                  0.00004     1.47031   
    25. RY*(   5) O   1                  0.00001     2.91199   
    26. RY*(   6) O   1                  0.00000     2.85028   
    27. RY*(   7) O   1                  0.00000     2.80504   
    28. RY*(   8) O   1                  0.00000     2.68358   
    29. RY*(   9) O   1                  0.00001     2.83185   
    30. RY*(   1) C   2                  0.00404     0.85020   
    31. RY*(   2) C   2                  0.00302     1.01226   
    32. RY*(   3) C   2                  0.00227     0.96283   
    33. RY*(   4) C   2                  0.00152     2.20658   
    34. RY*(   5) C   2                  0.00083     1.30538   
    35. RY*(   6) C   2                  0.00024     1.63434   
    36. RY*(   7) C   2                  0.00011     2.00227   
    37. RY*(   8) C   2                  0.00003     1.54340   
    38. RY*(   9) C   2                  0.00001     2.17884   
    39. RY*(   1) C   3                  0.00600     0.75890   
    40. RY*(   2) C   3                  0.00345     0.89846   
    41. RY*(   3) C   3                  0.00244     1.03118   
    42. RY*(   4) C   3                  0.00114     0.74923   
    43. RY*(   5) C   3                  0.00034     2.12831   
    44. RY*(   6) C   3                  0.00024     2.12745   
    45. RY*(   7) C   3                  0.00018     2.03934   
    46. RY*(   8) C   3                  0.00012     2.08465   
    47. RY*(   9) C   3                  0.00005     2.10068   
    48. RY*(   1) C   4                  0.00463     0.75436   
    49. RY*(   2) C   4                  0.00368     0.90072   
    50. RY*(   3) C   4                  0.00119     0.76356   
    51. RY*(   4) C   4                  0.00032     0.87427   
    52. RY*(   5) C   4                  0.00020     2.03922   
    53. RY*(   6) C   4                  0.00006     2.04443   
    54. RY*(   7) C   4                  0.00003     1.92171   
    55. RY*(   8) C   4                  0.00001     2.20284   
    56. RY*(   9) C   4                  0.00001     2.32706   
    57. RY*(   1) C   5                  0.00491     0.72967   
    58. RY*(   2) C   5                  0.00324     0.96465   
    59. RY*(   3) C   5                  0.00058     0.84090   
    60. RY*(   4) C   5                  0.00034     0.90719   
    61. RY*(   5) C   5                  0.00020     2.01614   
    62. RY*(   6) C   5                  0.00006     2.00445   
    63. RY*(   7) C   5                  0.00002     2.09945   
    64. RY*(   8) C   5                  0.00001     2.06239   
    65. RY*(   9) C   5                  0.00002     2.14891   
    66. RY*(   1) H   6                  0.00175     0.96107   
    67. RY*(   2) H   6                  0.00166     1.43975   
    68. RY*(   3) H   6                  0.00093     1.55765   
    69. RY*(   4) H   6                  0.00002     2.29910   
    70. RY*(   1) H   7                  0.00283     0.38643   
    71. RY*(   2) H   7                  0.00024     1.78748   
    72. RY*(   3) H   7                  0.00013     1.89160   
    73. RY*(   4) H   7                  0.00003     2.22201   
    74. RY*(   1) H   8                  0.00288     0.36425   
    75. RY*(   2) H   8                  0.00025     1.76846   
    76. RY*(   3) H   8                  0.00013     1.91948   
    77. RY*(   4) H   8                  0.00003     2.25726   
    78. RY*(   1) H   9                  0.00305     0.35606   
    79. RY*(   2) H   9                  0.00019     1.76103   
    80. RY*(   3) H   9                  0.00009     2.06825   
    81. RY*(   4) H   9                  0.00004     2.23502   
    82. RY*(   1) H  10                  0.00145     0.37544   
    83. RY*(   2) H  10                  0.00020     1.70441   
    84. RY*(   3) H  10                  0.00011     1.99036   
    85. RY*(   4) H  10                  0.00004     2.20772   
    86. RY*(   1) H  11                  0.00176     0.38650   
    87. RY*(   2) H  11                  0.00020     1.69513   
    88. RY*(   3) H  11                  0.00011     2.00601   
    89. RY*(   4) H  11                  0.00003     2.20472   
    90. RY*(   1) H  12                  0.00149     0.36952   
    91. RY*(   2) H  12                  0.00019     1.69844   
    92. RY*(   3) H  12                  0.00011     1.99931   
    93. RY*(   4) H  12                  0.00003     2.19547   
    94. RY*(   1) H  13                  0.00173     0.38446   
    95. RY*(   2) H  13                  0.00020     1.68880   
    96. RY*(   3) H  13                  0.00011     1.99704   
    97. RY*(   4) H  13                  0.00003     2.19643   
    98. BD*(   1) O   1 - C   2          0.01883     0.31464   
    99. BD*(   1) O   1 - H   6          0.00559     0.43838   
   100. BD*(   1) C   2 - C   3          0.02658     0.43542   
   101. BD*(   1) C   2 - H   7          0.03111     0.43122   
   102. BD*(   1) C   2 - H   8          0.02953     0.43752   
   103. BD*(   1) C   3 - C   4          0.03398     0.37080   
   104. BD*(   1) C   3 - C   5          0.03005     0.36722   
   105. BD*(   1) C   3 - H   9          0.02329     0.48560   
   106. BD*(   1) C   4 - C   5          0.02485     0.35632   
   107. BD*(   1) C   4 - H  10          0.01235     0.47988   
   108. BD*(   1) C   4 - H  11          0.01343     0.47604   
   109. BD*(   1) C   5 - H  12          0.01248     0.47687   
   110. BD*(   1) C   5 - H  13          0.01383     0.47005   
       -------------------------------
              Total Lewis   39.65328  ( 99.1332%)
        Valence non-Lewis    0.27589  (  0.6897%)
        Rydberg non-Lewis    0.07083  (  0.1771%)
       -------------------------------
            Total unit  1   40.00000  (100.0000%)
           Charge unit  1    0.00000
 Unable to Open any file for archive entry.
 1\1\GINC-COMPUTE-0-11\SP\RB3LYP\def2SVP\C4H8O1\ZAHRT2\08-Jan-2021\0\\#
  b3lyp/def2svp geom=NewRedundant pop=NBO\\35\\0,1\O,0,2.0078468627,0.5
 850527974,-0.8545068625\C,0,1.1898007959,0.4458354994,0.2905049513\C,0
 ,-0.2301456214,0.7738183582,-0.0811101798\C,0,-1.0909555057,-0.2664168
 693,-0.7452046168\C,0,-1.3700059712,0.145536748,0.6783161627\H,0,2.926
 3957237,0.457657688,-0.5874164395\H,0,1.2250398578,-0.5882211297,0.695
 0515247\H,0,1.5198001431,1.1205630858,1.1077966001\H,0,-0.3678072491,1
 .8078232348,-0.4157429175\H,0,-1.7828162051,0.0573377218,-1.527205823\
 H,0,-0.6483710914,-1.2517818147,-0.9188290606\H,0,-2.2528610407,0.7570
 057317,0.8827782276\H,0,-1.1259206984,-0.5635943232,1.4755684333\\Vers
 ion=ES64L-G16RevC.01\State=1-A\HF=-232.251095\RMSD=5.447e-09\Dipole=0.
 2530133,-0.0890648,0.4905329\Quadrupole=2.8165427,-0.7062071,-2.110335
 5,-1.0537751,1.6765456,0.0801318\PG=C01 [X(C4H8O1)]\\@
 The archive entry for this job was punched.


 ABALONE: AN EXPRESSION OF DISBELIEF.
 File lengths (MBytes):  RWF=     10 Int=      0 D2E=      0 Chk=      2 Scr=      1
 Normal termination of Gaussian 16
