# Supplementary material for: Machine-Learning-Guided Discovery of Electrochemical Reactions
Source: J Am Chem Soc. 2022 Dec 2;144(49):22599–610. doi: 10.1021/jacs.2c08997 (PMC9756344; doi:10.1021/jacs.2c08997)
Supplement: Supplementary file 3 — ja2c08997_si_003.zip [file ja2c08997_si_003.zip › Oxidation Site Selectivity/Nlogs_notimes/44.log]

 Entering Gaussian System, Link 0=g16
 Input=44.com
 Output=44.log
 Initial command:
  
 Copyright (c) 1988-2019, Gaussian, Inc.  All Rights Reserved.
  
 This is part of the Gaussian(R) 16 program.  It is based on
 the Gaussian(R) 09 system (copyright 2009, Gaussian, Inc.),
 the Gaussian(R) 03 system (copyright 2003, Gaussian, Inc.),
 the Gaussian(R) 98 system (copyright 1998, Gaussian, Inc.),
 the Gaussian(R) 94 system (copyright 1995, Gaussian, Inc.),
 the Gaussian 92(TM) system (copyright 1992, Gaussian, Inc.),
 the Gaussian 90(TM) system (copyright 1990, Gaussian, Inc.),
 the Gaussian 88(TM) system (copyright 1988, Gaussian, Inc.),
 the Gaussian 86(TM) system (copyright 1986, Carnegie Mellon
 University), and the Gaussian 82(TM) system (copyright 1983,
 Carnegie Mellon University). Gaussian is a federally registered
 trademark of Gaussian, Inc.
  
 This software contains proprietary and confidential information,
 including trade secrets, belonging to Gaussian, Inc.
  
 This software is provided under written license and may be
 used, copied, transmitted, or stored only in accord with that
 written license.
  
 The following legend is applicable only to US Government
 contracts under FAR:
  
                    RESTRICTED RIGHTS LEGEND
  
 Use, reproduction and disclosure by the US Government is
 subject to restrictions as set forth in subparagraphs (a)
 and (c) of the Commercial Computer Software - Restricted
 Rights clause in FAR 52.227-19.
  
 Gaussian, Inc.
 340 Quinnipiac St., Bldg. 40, Wallingford CT 06492
  
  
 ---------------------------------------------------------------
 Warning -- This program may not be used in any manner that
 competes with the business of Gaussian, Inc. or will provide
 assistance to any competitor of Gaussian, Inc.  The licensee
 of this program is prohibited from giving any competitor of
 Gaussian, Inc. access to this program.  By using this program,
 the user acknowledges that Gaussian, Inc. is engaged in the
 business of creating and licensing software in the field of
 computational chemistry and represents and warrants to the
 licensee that it is not a competitor of Gaussian, Inc. and that
 it will not use this program in any manner prohibited above.
 ---------------------------------------------------------------
  

 Cite this work as:
 Gaussian 16, Revision C.01,
 M. J. Frisch, G. W. Trucks, H. B. Schlegel, G. E. Scuseria, 
 M. A. Robb, J. R. Cheeseman, G. Scalmani, V. Barone, 
 G. A. Petersson, H. Nakatsuji, X. Li, M. Caricato, A. V. Marenich, 
 J. Bloino, B. G. Janesko, R. Gomperts, B. Mennucci, H. P. Hratchian, 
 J. V. Ortiz, A. F. Izmaylov, J. L. Sonnenberg, D. Williams-Young, 
 F. Ding, F. Lipparini, F. Egidi, J. Goings, B. Peng, A. Petrone, 
 T. Henderson, D. Ranasinghe, V. G. Zakrzewski, J. Gao, N. Rega, 
 G. Zheng, W. Liang, M. Hada, M. Ehara, K. Toyota, R. Fukuda, 
 J. Hasegawa, M. Ishida, T. Nakajima, Y. Honda, O. Kitao, H. Nakai, 
 T. Vreven, K. Throssell, J. A. Montgomery, Jr., J. E. Peralta, 
 F. Ogliaro, M. J. Bearpark, J. J. Heyd, E. N. Brothers, K. N. Kudin, 
 V. N. Staroverov, T. A. Keith, R. Kobayashi, J. Normand, 
 K. Raghavachari, A. P. Rendell, J. C. Burant, S. S. Iyengar, 
 J. Tomasi, M. Cossi, J. M. Millam, M. Klene, C. Adamo, R. Cammi, 
 J. W. Ochterski, R. L. Martin, K. Morokuma, O. Farkas, 
 J. B. Foresman, and D. J. Fox, Gaussian, Inc., Wallingford CT, 2019.
 
 ******************************************
 Gaussian 16:  ES64L-G16RevC.01  3-Jul-2019
                 8-Jan-2021 
 ******************************************
 %nprocshared=16
 Will use up to   16 processors via shared memory.
 %mem=7GB
 -----------------------------------------
 # b3lyp/def2svp geom=NewRedundant pop=NBO
 -----------------------------------------
 1/29=4000,38=1,172=1/1;
 2/12=2,17=6,18=5,40=1/2;
 3/5=43,7=101,11=2,25=1,30=1,74=-5/1,2,3;
 4//1;
 5/5=2,38=5/2;
 6/7=2,8=2,9=2,10=2,28=1,40=1/1,7;
 99/5=1,9=1/99;
 --
 44
 --
 Symbolic Z-matrix:
 Charge =  0 Multiplicity = 1
 O                     2.09102   0.77149  -0.18225 
 C                     1.24736  -0.30086   0.17089 
 C                    -0.11625   0.26105   0.47078 
 C                    -1.35931  -0.60825   0.42302 
 C                    -1.14891   0.46779  -0.5975 
 Cl                   -2.15454   1.92483  -0.50384 
 Cl                   -0.79594  -0.01073  -2.26958 
 H                     2.95467   0.41558  -0.42386 
 H                     1.16375  -1.04996  -0.63908 
 H                     1.60891  -0.8317    1.07623 
 H                    -0.10235   1.04952   1.22991 
 H                    -1.24966  -1.63874   0.07346 
 H                    -2.13874  -0.45001   1.17182 
 
                          Input orientation:                          
 ---------------------------------------------------------------------
 Center     Atomic      Atomic             Coordinates (Angstroms)
 Number     Number       Type             X           Y           Z
 ---------------------------------------------------------------------
      1          8           0        2.091021    0.771488   -0.182250
      2          6           0        1.247362   -0.300863    0.170885
      3          6           0       -0.116255    0.261047    0.470775
      4          6           0       -1.359313   -0.608247    0.423023
      5          6           0       -1.148911    0.467794   -0.597500
      6         17           0       -2.154539    1.924831   -0.503842
      7         17           0       -0.795944   -0.010734   -2.269577
      8          1           0        2.954669    0.415576   -0.423855
      9          1           0        1.163748   -1.049956   -0.639078
     10          1           0        1.608908   -0.831699    1.076230
     11          1           0       -0.102347    1.049522    1.229906
     12          1           0       -1.249664   -1.638744    0.073462
     13          1           0       -2.138736   -0.450014    1.171821
 ---------------------------------------------------------------------
                    Distance matrix (angstroms):
                    1          2          3          4          5
     1  O    0.000000
     2  C    1.409397   0.000000
     3  C    2.357766   1.505035   0.000000
     4  C    3.764948   2.636819   1.517612   0.000000
     5  C    3.280521   2.631231   1.500112   1.497866   0.000000
     6  Cl   4.411168   4.120910   2.805825   2.812107   1.772855
     7  Cl   3.647379   3.196112   2.836437   2.815049   1.774659
     8  H    0.964849   1.944710   3.202314   4.513963   4.107584
     9  H    2.094322   1.106424   2.142175   2.772905   2.766529
    10  H    2.094377   1.110024   2.129990   3.047450   3.477876
    11  H    2.623423   2.183296   1.094607   2.231417   2.184746
    12  H    4.127321   2.834529   2.247595   1.093682   2.213108
    13  H    4.606129   3.534089   2.255549   1.092354   2.225449
                    6          7          8          9         10
     6  Cl   0.000000
     7  Cl   2.951273   0.000000
     8  H    5.328063   4.201849   0.000000
     9  H    4.458550   2.752980   2.324114   0.000000
    10  H    4.925304   4.201396   2.370027   1.785522   0.000000
    11  H    2.825515   3.721774   3.533010   3.082841   2.547745
    12  H    3.721713   2.888964   4.705738   2.584364   3.135012
    13  H    2.906541   3.720118   5.407237   3.813881   3.768244
                   11         12         13
    11  H    0.000000
    12  H    3.143322   0.000000
    13  H    2.529597   1.846598   0.000000
 Stoichiometry    C4H6Cl2O
 Framework group  C1[X(C4H6Cl2O)]
 Deg. of freedom    33
 Full point group                 C1      NOp   1
 Largest Abelian subgroup         C1      NOp   1
 Largest concise Abelian subgroup C1      NOp   1
                         Standard orientation:                         
 ---------------------------------------------------------------------
 Center     Atomic      Atomic             Coordinates (Angstroms)
 Number     Number       Type             X           Y           Z
 ---------------------------------------------------------------------
      1          8           0       -2.435615   -0.262034   -1.104474
      2          6           0       -2.071625   -0.290734    0.256808
      3          6           0       -0.692171   -0.884414    0.355699
      4          6           0        0.188561   -0.644300    1.568053
      5          6           0        0.548414   -0.048792    0.241601
      6         17           0        1.926029   -0.731088   -0.641385
      7         17           0        0.412081    1.709051    0.039565
      8          1           0       -3.298690    0.162203   -1.182309
      9          1           0       -2.068004    0.719088    0.708934
     10          1           0       -2.762008   -0.919353    0.857111
     11          1           0       -0.608272   -1.866552   -0.120254
     12          1           0       -0.171270    0.050652    2.332058
     13          1           0        0.806236   -1.465693    1.938227
 ---------------------------------------------------------------------
 Rotational constants (GHZ):           2.2716016           1.2855334           1.0996224
 Standard basis: def2SVP (5D, 7F)
 There are   143 symmetry adapted cartesian basis functions of A   symmetry.
 There are   136 symmetry adapted basis functions of A   symmetry.
   136 basis functions,   241 primitive gaussians,   143 cartesian basis functions
    36 alpha electrons       36 beta electrons
       nuclear repulsion energy       446.0375454193 Hartrees.
 NAtoms=   13 NActive=   13 NUniq=   13 SFac= 1.00D+00 NAtFMM=   60 NAOKFM=F Big=F
 Integral buffers will be    131072 words long.
 Raffenetti 2 integral format.
 Two-electron integral symmetry is turned on.
 One-electron integrals computed using PRISM.
   1 Symmetry operations used in ECPInt.
 ECPInt:  NShTT=    2080 NPrTT=    8130 LenC2=    2053 LenP2D=    6300.
 LDataN:  DoStor=T MaxTD1= 4 Len=   56
 NBasis=   136 RedAO= T EigKep=  1.53D-03  NBF=   136
 NBsUse=   136 1.00D-06 EigRej= -1.00D+00 NBFU=   136
 ExpMin= 1.22D-01 ExpMax= 1.04D+04 ExpMxC= 1.57D+03 IAcc=3 IRadAn=         5 AccDes= 0.00D+00
 Harris functional with IExCor=  402 and IRadAn=       5 diagonalized for initial guess.
 HarFok:  IExCor=  402 AccDes= 0.00D+00 IRadAn=         5 IDoV= 1 UseB2=F ITyADJ=14
 ICtDFT=  3500011 ScaDFX=  1.000000  1.000000  1.000000  1.000000
 FoFCou: FMM=F IPFlag=           0 FMFlag=      100000 FMFlg1=           0
         NFxFlg=           0 DoJE=T BraDBF=F KetDBF=T FulRan=T
         wScrn=  0.000000 ICntrl=       500 IOpCl=  0 I1Cent=   200000004 NGrid=           0
         NMat0=    1 NMatS0=      1 NMatT0=    0 NMatD0=    1 NMtDS0=    0 NMtDT0=    0
 Petite list used in FoFCou.
 Requested convergence on RMS density matrix=1.00D-08 within 128 cycles.
 Requested convergence on MAX density matrix=1.00D-06.
 Requested convergence on             energy=1.00D-06.
 No special actions if energy rises.
 Integral accuracy reduced to 1.0D-05 until final iterations.
 Initial convergence to 1.0D-05 achieved.  Increase integral accuracy.
 SCF Done:  E(RB3LYP) =  -1151.17457262     A.U. after   13 cycles
            NFock= 13  Conv=0.63D-08     -V/T= 2.0037

 **********************************************************************

            Population analysis using the SCF Density.

 **********************************************************************

 Orbital symmetries:
       Occupied  (A) (A) (A) (A) (A) (A) (A) (A) (A) (A) (A) (A)
                 (A) (A) (A) (A) (A) (A) (A) (A) (A) (A) (A) (A)
                 (A) (A) (A) (A) (A) (A) (A) (A) (A) (A) (A) (A)
       Virtual   (A) (A) (A) (A) (A) (A) (A) (A) (A) (A) (A) (A)
                 (A) (A) (A) (A) (A) (A) (A) (A) (A) (A) (A) (A)
                 (A) (A) (A) (A) (A) (A) (A) (A) (A) (A) (A) (A)
                 (A) (A) (A) (A) (A) (A) (A) (A) (A) (A) (A) (A)
                 (A) (A) (A) (A) (A) (A) (A) (A) (A) (A) (A) (A)
                 (A) (A) (A) (A) (A) (A) (A) (A) (A) (A) (A) (A)
                 (A) (A) (A) (A) (A) (A) (A) (A) (A) (A) (A) (A)
                 (A) (A) (A) (A) (A) (A) (A) (A) (A) (A) (A) (A)
                 (A) (A) (A) (A)
 The electronic state is 1-A.
 Alpha  occ. eigenvalues -- -101.50389-101.50071 -19.13427 -10.29742 -10.24586
 Alpha  occ. eigenvalues --  -10.21682 -10.21671  -9.45876  -9.45586  -7.22813
 Alpha  occ. eigenvalues --   -7.22529  -7.21770  -7.21714  -7.21471  -7.21424
 Alpha  occ. eigenvalues --   -1.01536  -0.92780  -0.82308  -0.81849  -0.70615
 Alpha  occ. eigenvalues --   -0.60374  -0.56130  -0.52811  -0.50535  -0.48526
 Alpha  occ. eigenvalues --   -0.45185  -0.40758  -0.40122  -0.38656  -0.36271
 Alpha  occ. eigenvalues --   -0.34248  -0.31136  -0.30722  -0.29888  -0.28114
 Alpha  occ. eigenvalues --   -0.26711
 Alpha virt. eigenvalues --    0.02152   0.02346   0.04458   0.07418   0.10196
 Alpha virt. eigenvalues --    0.11598   0.12323   0.14106   0.15680   0.20006
 Alpha virt. eigenvalues --    0.20620   0.22590   0.25803   0.38308   0.39742
 Alpha virt. eigenvalues --    0.41720   0.46351   0.46938   0.48780   0.52331
 Alpha virt. eigenvalues --    0.54270   0.56528   0.56718   0.58474   0.59659
 Alpha virt. eigenvalues --    0.61607   0.62565   0.63399   0.64501   0.64999
 Alpha virt. eigenvalues --    0.65449   0.66090   0.68318   0.71900   0.72993
 Alpha virt. eigenvalues --    0.74788   0.76866   0.77949   0.79075   0.80064
 Alpha virt. eigenvalues --    0.82486   0.82589   0.83744   0.86668   0.88030
 Alpha virt. eigenvalues --    0.95043   0.96347   1.00583   1.04258   1.06353
 Alpha virt. eigenvalues --    1.08538   1.12857   1.18846   1.20721   1.26484
 Alpha virt. eigenvalues --    1.28104   1.33127   1.37086   1.43897   1.46530
 Alpha virt. eigenvalues --    1.52358   1.57911   1.61200   1.63217   1.66427
 Alpha virt. eigenvalues --    1.68257   1.71812   1.74820   1.77271   1.79689
 Alpha virt. eigenvalues --    1.83511   1.86456   1.88271   1.90075   1.93510
 Alpha virt. eigenvalues --    2.01103   2.06986   2.08381   2.15161   2.15810
 Alpha virt. eigenvalues --    2.16815   2.23133   2.25722   2.38392   2.38762
 Alpha virt. eigenvalues --    2.45433   2.50904   2.56164   2.59928   2.71150
 Alpha virt. eigenvalues --    2.77032   2.83446   2.85319   2.89687   2.98319
 Alpha virt. eigenvalues --    3.03320   3.10183   3.14927   3.33190   3.76232
          Condensed to atoms (all electrons):
               1          2          3          4          5          6
     1  O    7.752580   0.364153  -0.075773   0.004955   0.002332  -0.000045
     2  C    0.364153   4.376338   0.314379   0.018101  -0.030057   0.001965
     3  C   -0.075773   0.314379   5.390038   0.105231   0.101449  -0.038806
     4  C    0.004955   0.018101   0.105231   5.015147   0.176525  -0.038512
     5  C    0.002332  -0.030057   0.101449   0.176525   5.353887   0.249128
     6  Cl  -0.000045   0.001965  -0.038806  -0.038512   0.249128  16.941984
     7  Cl  -0.000124  -0.003800  -0.048177  -0.039424   0.264597  -0.045944
     8  H    0.311420  -0.019100   0.009995  -0.000860   0.000739  -0.000000
     9  H   -0.031230   0.354544  -0.005824   0.004959  -0.031895   0.000338
    10  H   -0.031776   0.356104  -0.024132  -0.004033   0.014284  -0.000163
    11  H    0.004739  -0.010427   0.345688  -0.000843  -0.024382   0.005893
    12  H    0.000052  -0.013915   0.005434   0.344764  -0.000637   0.002586
    13  H   -0.000076   0.000989   0.007719   0.335781   0.007809   0.003176
               7          8          9         10         11         12
     1  O   -0.000124   0.311420  -0.031230  -0.031776   0.004739   0.000052
     2  C   -0.003800  -0.019100   0.354544   0.356104  -0.010427  -0.013915
     3  C   -0.048177   0.009995  -0.005824  -0.024132   0.345688   0.005434
     4  C   -0.039424  -0.000860   0.004959  -0.004033  -0.000843   0.344764
     5  C    0.264597   0.000739  -0.031895   0.014284  -0.024382  -0.000637
     6  Cl  -0.045944  -0.000000   0.000338  -0.000163   0.005893   0.002586
     7  Cl  16.922741  -0.000026   0.020018   0.000359   0.002561   0.002170
     8  H   -0.000026   0.543258  -0.005955  -0.004091  -0.000138  -0.000004
     9  H    0.020018  -0.005955   0.758630  -0.055621   0.009906   0.005086
    10  H    0.000359  -0.004091  -0.055621   0.767228  -0.012441   0.000992
    11  H    0.002561  -0.000138   0.009906  -0.012441   0.646085   0.002841
    12  H    0.002170  -0.000004   0.005086   0.000992   0.002841   0.630000
    13  H    0.002488   0.000012  -0.000512   0.000330  -0.011249  -0.020093
              13
     1  O   -0.000076
     2  C    0.000989
     3  C    0.007719
     4  C    0.335781
     5  C    0.007809
     6  Cl   0.003176
     7  Cl   0.002488
     8  H    0.000012
     9  H   -0.000512
    10  H    0.000330
    11  H   -0.011249
    12  H   -0.020093
    13  H    0.629072
 Mulliken charges:
               1
     1  O   -0.301206
     2  C    0.290725
     3  C   -0.087222
     4  C    0.078209
     5  C   -0.083778
     6  Cl  -0.081598
     7  Cl  -0.077439
     8  H    0.164751
     9  H   -0.022445
    10  H   -0.007042
    11  H    0.041766
    12  H    0.040725
    13  H    0.044555
 Sum of Mulliken charges =  -0.00000
 Mulliken charges with hydrogens summed into heavy atoms:
               1
     1  O   -0.136455
     2  C    0.261238
     3  C   -0.045456
     4  C    0.163488
     5  C   -0.083778
     6  Cl  -0.081598
     7  Cl  -0.077439
 Electronic spatial extent (au):  <R**2>=           1141.8009
 Charge=             -0.0000 electrons
 Dipole moment (field-independent basis, Debye):
    X=             -2.2916    Y=             -0.4002    Z=              1.9204  Tot=              3.0165
 Quadrupole moment (field-independent basis, Debye-Ang):
   XX=            -48.8012   YY=            -54.4499   ZZ=            -55.0175
   XY=             -2.4248   XZ=             -0.1422   YZ=             -1.5287
 Traceless Quadrupole moment (field-independent basis, Debye-Ang):
   XX=              3.9550   YY=             -1.6937   ZZ=             -2.2613
   XY=             -2.4248   XZ=             -0.1422   YZ=             -1.5287
 Octapole moment (field-independent basis, Debye-Ang**2):
  XXX=            -35.6215  YYY=              3.7791  ZZZ=             -3.5603  XYY=             -0.0819
  XXY=              6.9228  XXZ=             -8.5967  XZZ=              1.2704  YZZ=              2.1749
  YYZ=             -2.6731  XYZ=              2.2852
 Hexadecapole moment (field-independent basis, Debye-Ang**3):
 XXXX=           -640.9806 YYYY=           -361.6549 ZZZZ=           -252.0301 XXXY=            -25.8505
 XXXZ=             33.9191 YYYX=             -3.1246 YYYZ=              1.3029 ZZZX=              7.0350
 ZZZY=              2.0558 XXYY=           -192.7927 XXZZ=           -164.4343 YYZZ=           -106.0761
 XXYZ=             -7.1587 YYXZ=              2.1310 ZZXY=             -8.7869
 N-N= 4.460375454193D+02 E-N=-3.617869232758D+03  KE= 1.146976709477D+03
 ******************************Gaussian NBO Version 3.1******************************
             N A T U R A L   A T O M I C   O R B I T A L   A N D
          N A T U R A L   B O N D   O R B I T A L   A N A L Y S I S
 ******************************Gaussian NBO Version 3.1******************************
       /RESON  / : Allow strongly delocalized NBO set

 Analyzing the SCF density

 Job title: 44                                                              

 Storage needed:     56144 in NPA,     74579 in NBO ( 939523121 available)


 NATURAL POPULATIONS:  Natural atomic orbital occupancies 
                                                          
   NAO  Atom  No  lang   Type(AO)    Occupancy      Energy
 ----------------------------------------------------------
     1    O    1  S      Cor( 1S)     1.99974     -18.95341
     2    O    1  S      Val( 2S)     1.67392      -0.85298
     3    O    1  S      Ryd( 3S)     0.00151       1.40297
     4    O    1  px     Val( 2p)     1.61199      -0.27738
     5    O    1  px     Ryd( 3p)     0.00224       1.22252
     6    O    1  py     Val( 2p)     1.88245      -0.29169
     7    O    1  py     Ryd( 3p)     0.00198       1.10030
     8    O    1  pz     Val( 2p)     1.55964      -0.29778
     9    O    1  pz     Ryd( 3p)     0.00088       1.08856
    10    O    1  dxy    Ryd( 3d)     0.00070       3.06317
    11    O    1  dxz    Ryd( 3d)     0.00083       2.90257
    12    O    1  dyz    Ryd( 3d)     0.00077       2.78633
    13    O    1  dx2y2  Ryd( 3d)     0.00062       2.95091
    14    O    1  dz2    Ryd( 3d)     0.00132       3.14599

    15    C    2  S      Cor( 1S)     1.99904     -10.13676
    16    C    2  S      Val( 2S)     0.98679      -0.21579
    17    C    2  S      Ryd( 3S)     0.00288       0.75761
    18    C    2  px     Val( 2p)     1.06020      -0.08804
    19    C    2  px     Ryd( 3p)     0.00285       0.54357
    20    C    2  py     Val( 2p)     1.18434      -0.09043
    21    C    2  py     Ryd( 3p)     0.00331       0.67009
    22    C    2  pz     Val( 2p)     0.79542      -0.06499
    23    C    2  pz     Ryd( 3p)     0.00412       0.57246
    24    C    2  dxy    Ryd( 3d)     0.00069       2.21083
    25    C    2  dxz    Ryd( 3d)     0.00165       2.15643
    26    C    2  dyz    Ryd( 3d)     0.00177       2.22957
    27    C    2  dx2y2  Ryd( 3d)     0.00066       2.24045
    28    C    2  dz2    Ryd( 3d)     0.00207       2.23727

    29    C    3  S      Cor( 1S)     1.99879     -10.08949
    30    C    3  S      Val( 2S)     0.93701      -0.20125
    31    C    3  S      Ryd( 3S)     0.00342       0.73276
    32    C    3  px     Val( 2p)     1.02806      -0.10362
    33    C    3  px     Ryd( 3p)     0.00411       0.58500
    34    C    3  py     Val( 2p)     1.17668      -0.10163
    35    C    3  py     Ryd( 3p)     0.00374       0.72899
    36    C    3  pz     Val( 2p)     1.10043      -0.10192
    37    C    3  pz     Ryd( 3p)     0.00516       0.65123
    38    C    3  dxy    Ryd( 3d)     0.00099       2.26003
    39    C    3  dxz    Ryd( 3d)     0.00082       2.14330
    40    C    3  dyz    Ryd( 3d)     0.00058       2.13804
    41    C    3  dx2y2  Ryd( 3d)     0.00062       2.32719
    42    C    3  dz2    Ryd( 3d)     0.00085       2.15149

    43    C    4  S      Cor( 1S)     1.99891     -10.09186
    44    C    4  S      Val( 2S)     1.01020      -0.22873
    45    C    4  S      Ryd( 3S)     0.00162       0.70933
    46    C    4  px     Val( 2p)     1.13970      -0.10646
    47    C    4  px     Ryd( 3p)     0.00280       0.57755
    48    C    4  py     Val( 2p)     1.19660      -0.09985
    49    C    4  py     Ryd( 3p)     0.00323       0.68295
    50    C    4  pz     Val( 2p)     1.05621      -0.09452
    51    C    4  pz     Ryd( 3p)     0.00448       0.47008
    52    C    4  dxy    Ryd( 3d)     0.00057       2.21573
    53    C    4  dxz    Ryd( 3d)     0.00086       2.26453
    54    C    4  dyz    Ryd( 3d)     0.00074       2.38216
    55    C    4  dx2y2  Ryd( 3d)     0.00022       2.09049
    56    C    4  dz2    Ryd( 3d)     0.00089       2.20550

    57    C    5  S      Cor( 1S)     1.99854     -10.19954
    58    C    5  S      Val( 2S)     0.94878      -0.31085
    59    C    5  S      Ryd( 3S)     0.00426       0.67633
    60    C    5  px     Val( 2p)     1.02955      -0.19286
    61    C    5  px     Ryd( 3p)     0.01019       0.61546
    62    C    5  py     Val( 2p)     0.91695      -0.21108
    63    C    5  py     Ryd( 3p)     0.01089       0.68325
    64    C    5  pz     Val( 2p)     1.11277      -0.18096
    65    C    5  pz     Ryd( 3p)     0.00969       0.57896
    66    C    5  dxy    Ryd( 3d)     0.00205       2.08265
    67    C    5  dxz    Ryd( 3d)     0.00209       1.96306
    68    C    5  dyz    Ryd( 3d)     0.00165       1.97084
    69    C    5  dx2y2  Ryd( 3d)     0.00286       2.00634
    70    C    5  dz2    Ryd( 3d)     0.00187       2.07978

    71   Cl    6  S      Cor( 1S)     2.00000    -100.57184
    72   Cl    6  S      Cor( 2S)     1.99971     -10.04349
    73   Cl    6  S      Val( 3S)     1.82645      -1.00063
    74   Cl    6  S      Ryd( 4S)     0.00226       0.62158
    75   Cl    6  px     Cor( 2p)     1.99992      -7.21449
    76   Cl    6  px     Val( 3p)     1.54646      -0.28930
    77   Cl    6  px     Ryd( 4p)     0.00137       0.96752
    78   Cl    6  py     Cor( 2p)     1.99997      -7.21088
    79   Cl    6  py     Val( 3p)     1.83607      -0.30667
    80   Cl    6  py     Ryd( 4p)     0.00082       0.94130
    81   Cl    6  pz     Cor( 2p)     1.99996      -7.21128
    82   Cl    6  pz     Val( 3p)     1.79436      -0.30220
    83   Cl    6  pz     Ryd( 4p)     0.00119       0.95319
    84   Cl    6  dxy    Ryd( 3d)     0.00216       0.95086
    85   Cl    6  dxz    Ryd( 3d)     0.00305       1.00451
    86   Cl    6  dyz    Ryd( 3d)     0.00110       0.87556
    87   Cl    6  dx2y2  Ryd( 3d)     0.00187       0.96271
    88   Cl    6  dz2    Ryd( 3d)     0.00138       0.86530

    89   Cl    7  S      Cor( 1S)     2.00000    -100.58672
    90   Cl    7  S      Cor( 2S)     1.99971     -10.03542
    91   Cl    7  S      Val( 3S)     1.82672      -1.00292
    92   Cl    7  S      Ryd( 4S)     0.00199       0.63110
    93   Cl    7  px     Cor( 2p)     1.99999      -7.21236
    94   Cl    7  px     Val( 3p)     1.94516      -0.31364
    95   Cl    7  px     Ryd( 4p)     0.00085       0.96763
    96   Cl    7  py     Cor( 2p)     1.99988      -7.22083
    97   Cl    7  py     Val( 3p)     1.27985      -0.27844
    98   Cl    7  py     Ryd( 4p)     0.00140       0.98031
    99   Cl    7  pz     Cor( 2p)     1.99999      -7.21211
   100   Cl    7  pz     Val( 3p)     1.95345      -0.31330
   101   Cl    7  pz     Ryd( 4p)     0.00095       0.94502
   102   Cl    7  dxy    Ryd( 3d)     0.00160       0.95551
   103   Cl    7  dxz    Ryd( 3d)     0.00012       0.79609
   104   Cl    7  dyz    Ryd( 3d)     0.00193       0.94242
   105   Cl    7  dx2y2  Ryd( 3d)     0.00437       1.05808
   106   Cl    7  dz2    Ryd( 3d)     0.00157       0.88654

   107    H    8  S      Val( 1S)     0.53720       0.09881
   108    H    8  S      Ryd( 2S)     0.00135       0.40184
   109    H    8  px     Ryd( 2p)     0.00202       2.29233
   110    H    8  py     Ryd( 2p)     0.00173       1.79075
   111    H    8  pz     Ryd( 2p)     0.00115       1.76929

   112    H    9  S      Val( 1S)     0.81154       0.04399
   113    H    9  S      Ryd( 2S)     0.00387       0.36217
   114    H    9  px     Ryd( 2p)     0.00026       1.74231
   115    H    9  py     Ryd( 2p)     0.00074       2.25583
   116    H    9  pz     Ryd( 2p)     0.00018       1.91136

   117    H   10  S      Val( 1S)     0.81302       0.04323
   118    H   10  S      Ryd( 2S)     0.00282       0.33860
   119    H   10  px     Ryd( 2p)     0.00043       1.99039
   120    H   10  py     Ryd( 2p)     0.00043       1.94968
   121    H   10  pz     Ryd( 2p)     0.00028       1.99722

   122    H   11  S      Val( 1S)     0.74211       0.08555
   123    H   11  S      Ryd( 2S)     0.00401       0.33708
   124    H   11  px     Ryd( 2p)     0.00011       1.91987
   125    H   11  py     Ryd( 2p)     0.00061       2.25578
   126    H   11  pz     Ryd( 2p)     0.00030       1.88993

   127    H   12  S      Val( 1S)     0.76145       0.06228
   128    H   12  S      Ryd( 2S)     0.00238       0.33406
   129    H   12  px     Ryd( 2p)     0.00022       1.78436
   130    H   12  py     Ryd( 2p)     0.00041       1.99375
   131    H   12  pz     Ryd( 2p)     0.00040       2.09525

   132    H   13  S      Val( 1S)     0.75522       0.07017
   133    H   13  S      Ryd( 2S)     0.00225       0.32256
   134    H   13  px     Ryd( 2p)     0.00038       1.91145
   135    H   13  py     Ryd( 2p)     0.00049       2.08657
   136    H   13  pz     Ryd( 2p)     0.00016       1.89633

 WARNING:  1 low occupancy (<1.9990e) core orbital  found on  C    3
           1 low occupancy (<1.9990e) core orbital  found on  C    4
           1 low occupancy (<1.9990e) core orbital  found on  C    5


 Summary of Natural Population Analysis:                  
                                                          
                                       Natural Population 
                Natural  -----------------------------------------------
    Atom  No    Charge         Core      Valence    Rydberg      Total
 -----------------------------------------------------------------------
      O    1   -0.73860      1.99974     6.72800    0.01086     8.73860
      C    2   -0.04580      1.99904     4.02675    0.02000     6.04580
      C    3   -0.26128      1.99879     4.24218    0.02030     6.26128
      C    4   -0.41702      1.99891     4.40271    0.01541     6.41702
      C    5   -0.05215      1.99854     4.00805    0.04555     6.05215
     Cl    6   -0.01812      9.99957     7.00334    0.01521    17.01812
     Cl    7   -0.01951      9.99957     7.00517    0.01477    17.01951
      H    8    0.45654      0.00000     0.53720    0.00625     0.54346
      H    9    0.18341      0.00000     0.81154    0.00505     0.81659
      H   10    0.18301      0.00000     0.81302    0.00397     0.81699
      H   11    0.25285      0.00000     0.74211    0.00503     0.74715
      H   12    0.23513      0.00000     0.76145    0.00341     0.76487
      H   13    0.24151      0.00000     0.75522    0.00327     0.75849
 =======================================================================
   * Total *    0.00000     29.99416    41.83675    0.16908    72.00000

                                 Natural Population      
 --------------------------------------------------------
   Core                      29.99416 ( 99.9805% of  30)
   Valence                   41.83675 ( 99.6113% of  42)
   Natural Minimal Basis     71.83092 ( 99.7652% of  72)
   Natural Rydberg Basis      0.16908 (  0.2348% of  72)
 --------------------------------------------------------

    Atom  No          Natural Electron Configuration
 ----------------------------------------------------------------------------
      O    1      [core]2S( 1.67)2p( 5.05)3p( 0.01)
      C    2      [core]2S( 0.99)2p( 3.04)3p( 0.01)3d( 0.01)
      C    3      [core]2S( 0.94)2p( 3.31)3p( 0.01)
      C    4      [core]2S( 1.01)2p( 3.39)3p( 0.01)
      C    5      [core]2S( 0.95)2p( 3.06)3p( 0.03)3d( 0.01)
     Cl    6      [core]3S( 1.83)3p( 5.18)3d( 0.01)
     Cl    7      [core]3S( 1.83)3p( 5.18)3d( 0.01)
      H    8            1S( 0.54)
      H    9            1S( 0.81)
      H   10            1S( 0.81)
      H   11            1S( 0.74)
      H   12            1S( 0.76)
      H   13            1S( 0.76)


 NATURAL BOND ORBITAL ANALYSIS:

                       Occupancies       Lewis Structure    Low   High
           Occ.    -------------------  -----------------   occ   occ
  Cycle   Thresh.   Lewis   Non-Lewis     CR  BD  3C  LP    (L)   (NL)   Dev
 =============================================================================
   1(1)    1.90    71.42056   0.57944     15  13   0   8     0      0    0.07
 -----------------------------------------------------------------------------

 Structure accepted: No low occupancy Lewis orbitals

 WARNING:  1 low occupancy (<1.9990e) core orbital  found on  C    3
           1 low occupancy (<1.9990e) core orbital  found on  C    4
           1 low occupancy (<1.9990e) core orbital  found on  C    5

 --------------------------------------------------------
   Core                     29.99418 ( 99.981% of  30)
   Valence Lewis            41.42638 ( 98.634% of  42)
  ==================       ============================
   Total Lewis              71.42056 ( 99.195% of  72)
  -----------------------------------------------------
   Valence non-Lewis         0.46519 (  0.646% of  72)
   Rydberg non-Lewis         0.11425 (  0.159% of  72)
  ==================       ============================
   Total non-Lewis           0.57944 (  0.805% of  72)
 --------------------------------------------------------


       (Occupancy)   Bond orbital/ Coefficients/ Hybrids
 ---------------------------------------------------------------------------------
     1. (1.99343) BD ( 1) O   1 - C   2  
                ( 67.18%)   0.8196* O   1 s( 32.26%)p 2.10( 67.67%)d 0.00(  0.07%)
                                           -0.0001  0.5679  0.0047  0.1831  0.0020
                                           -0.0040 -0.0020  0.8020  0.0003 -0.0025
                                            0.0005  0.0050  0.0015  0.0258
                ( 32.82%)   0.5729* C   2 s( 21.52%)p 3.63( 78.20%)d 0.01(  0.28%)
                                            0.0000  0.4620  0.0415 -0.2672 -0.0144
                                            0.0360  0.0030 -0.8411 -0.0407 -0.0014
                                            0.0253 -0.0030  0.0037  0.0462
     2. (1.98711) BD ( 1) O   1 - H   8  
                ( 73.06%)   0.8548* O   1 s( 19.70%)p 4.07( 80.21%)d 0.00(  0.08%)
                                           -0.0002 -0.4433 -0.0216  0.7983  0.0262
                                           -0.3831 -0.0111  0.1294  0.0228  0.0194
                                            0.0085 -0.0044 -0.0136  0.0137
                ( 26.94%)   0.5190* H   8 s( 99.61%)p 0.00(  0.39%)
                                           -0.9981  0.0029 -0.0549  0.0268 -0.0124
     3. (1.97650) BD ( 1) C   2 - C   3  
                ( 48.08%)   0.6934* C   2 s( 29.94%)p 2.34( 70.01%)d 0.00(  0.05%)
                                            0.0003  0.5471  0.0061  0.7693 -0.0119
                                           -0.3261 -0.0061  0.0422 -0.0002 -0.0139
                                            0.0008 -0.0004  0.0131 -0.0122
                ( 51.92%)   0.7206* C   3 s( 31.09%)p 2.22( 68.88%)d 0.00(  0.03%)
                                            0.0001  0.5575  0.0096 -0.7589 -0.0152
                                            0.3314 -0.0270 -0.0438 -0.0131 -0.0129
                                            0.0017  0.0015  0.0069 -0.0104
     4. (1.98636) BD ( 1) C   2 - H   9  
                ( 60.03%)   0.7748* C   2 s( 24.70%)p 3.05( 75.25%)d 0.00(  0.05%)
                                           -0.0001  0.4967 -0.0147 -0.0283 -0.0153
                                            0.8074 -0.0079  0.3154 -0.0016  0.0011
                                           -0.0005  0.0146 -0.0151 -0.0075
                ( 39.97%)   0.6322* H   9 s( 99.91%)p 0.00(  0.09%)
                                            0.9995 -0.0075  0.0001 -0.0273 -0.0116
     5. (1.98223) BD ( 1) C   2 - H  10  
                ( 59.88%)   0.7738* C   2 s( 23.95%)p 3.17( 76.00%)d 0.00(  0.05%)
                                           -0.0001  0.4892 -0.0116 -0.5786  0.0010
                                           -0.4894  0.0136  0.4307 -0.0047  0.0129
                                           -0.0136 -0.0123 -0.0003 -0.0037
                ( 40.12%)   0.6334* H  10 s( 99.91%)p 0.00(  0.09%)
                                            0.9996 -0.0064  0.0177  0.0163 -0.0167
     6. (1.93375) BD ( 1) C   3 - C   4  
                ( 50.33%)   0.7094* C   3 s( 20.81%)p 3.80( 79.12%)d 0.00(  0.07%)
                                            0.0001 -0.4561  0.0061 -0.2536  0.0128
                                            0.0767  0.0239 -0.8487  0.0035 -0.0033
                                           -0.0196 -0.0069 -0.0062 -0.0144
                ( 49.67%)   0.7048* C   4 s( 22.23%)p 3.50( 77.70%)d 0.00(  0.07%)
                                           -0.0001 -0.4714  0.0087  0.6875 -0.0051
                                            0.3290  0.0139  0.4421 -0.0204 -0.0033
                                           -0.0220 -0.0068 -0.0076 -0.0110
     7. (1.95468) BD ( 1) C   3 - C   5  
                ( 47.97%)   0.6926* C   3 s( 22.25%)p 3.49( 77.68%)d 0.00(  0.07%)
                                            0.0003  0.4717  0.0051  0.5971 -0.0053
                                            0.5206 -0.0140 -0.3852 -0.0270  0.0209
                                           -0.0051 -0.0047  0.0057 -0.0119
                ( 52.03%)   0.7213* C   5 s( 28.34%)p 2.53( 71.61%)d 0.00(  0.05%)
                                            0.0003  0.5323 -0.0084 -0.7064  0.0055
                                           -0.3598  0.0017 -0.2946 -0.0280  0.0180
                                           -0.0002 -0.0003  0.0088 -0.0108
     8. (1.96691) BD ( 1) C   3 - H  11  
                ( 62.96%)   0.7935* C   3 s( 25.69%)p 2.89( 74.29%)d 0.00(  0.03%)
                                            0.0004 -0.5067  0.0108 -0.0512  0.0153
                                            0.7821 -0.0087  0.3581 -0.0043  0.0063
                                            0.0020 -0.0104  0.0098  0.0046
                ( 37.04%)   0.6086* H  11 s( 99.91%)p 0.00(  0.09%)
                                           -0.9995  0.0062  0.0031 -0.0262 -0.0141
     9. (1.96113) BD ( 1) C   4 - C   5  
                ( 47.71%)   0.6907* C   4 s( 22.51%)p 3.44( 77.42%)d 0.00(  0.07%)
                                            0.0003  0.4744  0.0057  0.4768  0.0227
                                            0.4604  0.0062 -0.5780  0.0175  0.0057
                                           -0.0121 -0.0162 -0.0023  0.0147
                ( 52.29%)   0.7231* C   5 s( 26.91%)p 2.71( 73.04%)d 0.00(  0.05%)
                                            0.0002  0.5187 -0.0060  0.1229  0.0264
                                           -0.1549  0.0124  0.8309  0.0114  0.0031
                                           -0.0050 -0.0131 -0.0015  0.0179
    10. (1.97870) BD ( 1) C   4 - H  12  
                ( 61.92%)   0.7869* C   4 s( 27.36%)p 2.65( 72.61%)d 0.00(  0.03%)
                                           -0.0003  0.5231 -0.0034 -0.2828  0.0152
                                            0.5207 -0.0191  0.6115  0.0193 -0.0090
                                           -0.0062  0.0117 -0.0060 -0.0009
                ( 38.08%)   0.6171* H  12 s( 99.91%)p 0.00(  0.09%)
                                            0.9996 -0.0032  0.0078 -0.0185 -0.0216
    11. (1.97953) BD ( 1) C   4 - H  13  
                ( 62.23%)   0.7889* C   4 s( 27.70%)p 2.61( 72.27%)d 0.00(  0.03%)
                                           -0.0002  0.5264  0.0018  0.4676 -0.0095
                                           -0.6385  0.0115  0.3094  0.0219 -0.0137
                                            0.0024 -0.0034 -0.0040 -0.0071
                ( 37.77%)   0.6146* H  13 s( 99.91%)p 0.00(  0.09%)
                                            0.9996 -0.0030 -0.0174  0.0214 -0.0111
    12. (1.98909) BD ( 1) C   5 -Cl   6  
                ( 46.02%)   0.6784* C   5 s( 22.36%)p 3.46( 77.39%)d 0.01(  0.25%)
                                           -0.0001  0.4728  0.0038  0.6946  0.0036
                                           -0.2937  0.0168 -0.4526 -0.0065 -0.0258
                                           -0.0333  0.0161  0.0196 -0.0068
                ( 53.98%)   0.7347*Cl   6 s( 18.65%)p 4.33( 80.84%)d 0.03(  0.52%)
                                           -0.0000  0.0001  0.4298 -0.0414  0.0001
                                           -0.6930 -0.0252 -0.0000  0.3632  0.0147
                                           -0.0000  0.4416  0.0162 -0.0385 -0.0478
                                            0.0245  0.0265 -0.0097
    13. (1.98984) BD ( 1) C   5 -Cl   7  
                ( 45.85%)   0.6771* C   5 s( 22.23%)p 3.49( 77.53%)d 0.01(  0.25%)
                                           -0.0001  0.4715  0.0014 -0.0349  0.0165
                                            0.8704  0.0010 -0.1270 -0.0105 -0.0067
                                            0.0005 -0.0095 -0.0418 -0.0239
                ( 54.15%)   0.7359*Cl   7 s( 18.71%)p 4.32( 80.78%)d 0.03(  0.51%)
                                           -0.0000  0.0001  0.4308 -0.0387  0.0000
                                            0.0776  0.0052  0.0001 -0.8900 -0.0319
                                           -0.0000  0.0923  0.0027 -0.0107  0.0004
                                           -0.0133 -0.0602 -0.0350
    14. (1.99974) CR ( 1) O   1           s(100.00%)p 0.00(  0.00%)
                                            1.0000 -0.0000 -0.0000  0.0002  0.0000
                                           -0.0001 -0.0000  0.0001  0.0000  0.0000
                                            0.0000 -0.0000 -0.0000  0.0000
    15. (1.99905) CR ( 1) C   2           s(100.00%)p 0.00(  0.00%)
                                            1.0000 -0.0001 -0.0000 -0.0002  0.0000
                                            0.0001  0.0000  0.0001  0.0000  0.0000
                                           -0.0000  0.0000 -0.0000  0.0000
    16. (1.99879) CR ( 1) C   3           s(100.00%)p 0.00(  0.00%)
                                            1.0000  0.0001 -0.0000 -0.0000 -0.0000
                                           -0.0005  0.0000  0.0001  0.0000 -0.0000
                                            0.0000  0.0000 -0.0000  0.0000
    17. (1.99891) CR ( 1) C   4           s(100.00%)p 0.00(  0.00%)
                                            1.0000  0.0001 -0.0000 -0.0000 -0.0000
                                           -0.0001 -0.0000  0.0005  0.0000 -0.0000
                                           -0.0000  0.0000 -0.0000 -0.0000
    18. (1.99856) CR ( 1) C   5           s(100.00%)p 0.00(  0.00%)
                                            1.0000 -0.0002  0.0000  0.0002 -0.0000
                                            0.0002 -0.0000 -0.0001  0.0000 -0.0000
                                           -0.0000  0.0000 -0.0000 -0.0000
    19. (2.00000) CR ( 1)Cl   6           s(100.00%)
                                            1.0000 -0.0000  0.0000 -0.0000 -0.0000
                                           -0.0000 -0.0000  0.0000 -0.0000  0.0000
                                            0.0000  0.0000  0.0000 -0.0000 -0.0000
                                            0.0000  0.0000 -0.0000
    20. (1.99971) CR ( 2)Cl   6           s(100.00%)p 0.00(  0.00%)
                                           -0.0000  1.0000  0.0003  0.0000 -0.0000
                                            0.0002  0.0000  0.0000 -0.0002 -0.0000
                                            0.0000 -0.0001 -0.0000  0.0000  0.0000
                                           -0.0000 -0.0000  0.0000
    21. (1.99992) CR ( 3)Cl   6           s(  0.00%)p 1.00(100.00%)
                                           -0.0000 -0.0000  0.0001  0.0000  1.0000
                                            0.0001  0.0000  0.0000 -0.0001 -0.0000
                                            0.0000 -0.0001 -0.0000  0.0000  0.0000
                                           -0.0000 -0.0000  0.0000
    22. (1.99997) CR ( 4)Cl   6           s(  0.00%)p 1.00(100.00%)
                                            0.0000  0.0000 -0.0001 -0.0000  0.0000
                                           -0.0001 -0.0000  1.0000 -0.0000  0.0000
                                           -0.0000  0.0000  0.0000 -0.0000 -0.0000
                                            0.0000  0.0000 -0.0000
    23. (1.99996) CR ( 5)Cl   6           s(  0.00%)p 1.00(100.00%)
                                            0.0000  0.0000 -0.0001 -0.0000  0.0000
                                           -0.0001 -0.0000 -0.0000  0.0001  0.0000
                                            1.0000 -0.0000  0.0000 -0.0000 -0.0000
                                            0.0000  0.0000 -0.0000
    24. (2.00000) CR ( 1)Cl   7           s(100.00%)
                                            1.0000 -0.0000  0.0000 -0.0000  0.0000
                                            0.0000  0.0000  0.0000 -0.0000 -0.0000
                                            0.0000  0.0000 -0.0000 -0.0000  0.0000
                                           -0.0000 -0.0000 -0.0000
    25. (1.99971) CR ( 2)Cl   7           s(100.00%)p 0.00(  0.00%)
                                           -0.0000  1.0000  0.0003  0.0000  0.0000
                                           -0.0001 -0.0000 -0.0000  0.0002  0.0000
                                            0.0000  0.0000 -0.0000  0.0000 -0.0000
                                            0.0000  0.0000  0.0000
    26. (1.99999) CR ( 3)Cl   7           s(  0.00%)p 1.00(100.00%)
                                            0.0000  0.0000 -0.0000  0.0000  1.0000
                                           -0.0001  0.0000  0.0000 -0.0000  0.0000
                                            0.0000  0.0000  0.0000  0.0000 -0.0000
                                           -0.0000  0.0000  0.0000
    27. (1.99988) CR ( 4)Cl   7           s(  0.00%)p 1.00(100.00%)
                                            0.0000 -0.0000  0.0002  0.0000  0.0000
                                           -0.0001 -0.0000  1.0000  0.0002  0.0000
                                            0.0000 -0.0000 -0.0000  0.0000 -0.0000
                                            0.0000  0.0000  0.0000
    28. (1.99999) CR ( 5)Cl   7           s(  0.00%)p 1.00(100.00%)
                                            0.0000  0.0000 -0.0000 -0.0000  0.0000
                                            0.0000  0.0000  0.0000 -0.0000 -0.0000
                                            1.0000 -0.0001  0.0000 -0.0000  0.0000
                                            0.0000 -0.0000 -0.0000
    29. (1.98048) LP ( 1) O   1           s( 48.06%)p 1.08( 51.91%)d 0.00(  0.04%)
                                           -0.0000  0.6931 -0.0124  0.3630 -0.0060
                                           -0.2391  0.0038 -0.5745  0.0040  0.0028
                                            0.0153 -0.0090 -0.0003 -0.0067
    30. (1.95761) LP ( 2) O   1           s(  0.00%)p 1.00( 99.95%)d 0.00(  0.05%)
                                            0.0000  0.0024  0.0007 -0.4419  0.0076
                                           -0.8916  0.0143  0.0948 -0.0010  0.0077
                                           -0.0090 -0.0148  0.0128  0.0027
    31. (1.99029) LP ( 1)Cl   6           s( 80.83%)p 0.24( 19.16%)d 0.00(  0.01%)
                                           -0.0000 -0.0004  0.8990  0.0100 -0.0002
                                            0.3572  0.0043  0.0001 -0.0922 -0.0028
                                            0.0001 -0.2356 -0.0030  0.0047  0.0074
                                           -0.0033 -0.0054  0.0005
    32. (1.96674) LP ( 2)Cl   6           s(  0.00%)p 1.00( 99.97%)d 0.00(  0.02%)
                                            0.0000 -0.0000  0.0065 -0.0003 -0.0000
                                           -0.5815  0.0063 -0.0000 -0.1440  0.0015
                                           -0.0001 -0.8005  0.0083 -0.0016  0.0045
                                           -0.0055  0.0076 -0.0108
    33. (1.94932) LP ( 3)Cl   6           s(  0.64%)p99.99( 99.33%)d 0.05(  0.03%)
                                           -0.0000 -0.0001  0.0800  0.0038 -0.0001
                                           -0.2222  0.0019 -0.0001 -0.9150  0.0066
                                            0.0001  0.3266 -0.0027  0.0112 -0.0069
                                           -0.0071  0.0071  0.0042
    34. (1.99041) LP ( 1)Cl   7           s( 80.78%)p 0.24( 19.21%)d 0.00(  0.01%)
                                           -0.0000 -0.0004  0.8987  0.0092  0.0000
                                            0.0350 -0.0012 -0.0002  0.4271  0.0055
                                            0.0000 -0.0916 -0.0007  0.0001 -0.0008
                                            0.0030  0.0093  0.0047
    35. (1.96561) LP ( 2)Cl   7           s(  0.00%)p 1.00( 99.97%)d 0.00(  0.02%)
                                           -0.0000 -0.0000  0.0063  0.0005  0.0000
                                            0.4736 -0.0050  0.0000  0.1345 -0.0018
                                            0.0001  0.8702 -0.0084 -0.0069  0.0016
                                           -0.0127  0.0025  0.0037
    36. (1.94668) LP ( 3)Cl   7           s(  0.61%)p99.99( 99.36%)d 0.05(  0.03%)
                                            0.0000 -0.0001  0.0777  0.0045 -0.0001
                                           -0.8764  0.0065 -0.0001  0.0101  0.0005
                                            0.0001  0.4748 -0.0035  0.0144 -0.0039
                                           -0.0081  0.0004  0.0017
    37. (0.00173) RY*( 1) O   1           s(  5.86%)p14.84( 87.03%)d 1.21(  7.10%)
                                           -0.0000  0.0022  0.2422  0.0062  0.6440
                                            0.0092  0.6608 -0.0026 -0.1373 -0.0026
                                            0.1795  0.1638  0.0620 -0.0902
    38. (0.00142) RY*( 2) O   1           s( 26.55%)p 2.36( 62.54%)d 0.41( 10.91%)
                                           -0.0000  0.0053  0.5152 -0.0010  0.4352
                                           -0.0040 -0.6513 -0.0047 -0.1086 -0.1092
                                            0.1605 -0.2172  0.1026 -0.1170
    39. (0.00010) RY*( 3) O   1           s( 47.69%)p 0.94( 44.90%)d 0.16(  7.41%)
                                            0.0000 -0.0003  0.6906  0.0071 -0.2389
                                           -0.0041  0.1572 -0.0083  0.6058  0.0935
                                           -0.1819  0.0939 -0.1061  0.1107
    40. (0.00004) RY*( 4) O   1           s( 17.05%)p 4.09( 69.72%)d 0.78( 13.23%)
    41. (0.00002) RY*( 5) O   1           s(  2.66%)p 4.19( 11.16%)d32.38( 86.18%)
    42. (0.00000) RY*( 6) O   1           s(  0.02%)p99.99( 11.46%)d99.99( 88.52%)
    43. (0.00000) RY*( 7) O   1           s(  0.02%)p99.99(  8.31%)d99.99( 91.67%)
    44. (0.00000) RY*( 8) O   1           s(  0.04%)p56.71(  2.03%)d99.99( 97.93%)
    45. (0.00000) RY*( 9) O   1           s(  0.10%)p31.54(  3.10%)d99.99( 96.80%)
    46. (0.00469) RY*( 1) C   2           s( 14.75%)p 5.38( 79.36%)d 0.40(  5.90%)
                                            0.0000  0.0052  0.3840  0.0108  0.6545
                                            0.0173  0.5683  0.0165 -0.2037  0.0806
                                            0.0828  0.0067  0.1787 -0.1167
    47. (0.00324) RY*( 2) C   2           s( 10.69%)p 7.42( 79.25%)d 0.94( 10.07%)
                                            0.0000 -0.0138  0.3266 -0.0038  0.1131
                                           -0.0004 -0.6133  0.0318 -0.6344 -0.1448
                                            0.1108 -0.2016  0.0248 -0.1617
    48. (0.00276) RY*( 3) C   2           s( 11.04%)p 4.89( 54.03%)d 3.16( 34.94%)
                                            0.0000  0.0131  0.3320 -0.0175  0.1435
                                            0.0023 -0.2614  0.0018  0.6716 -0.1255
                                            0.5156 -0.1935  0.0829 -0.1531
    49. (0.00158) RY*( 4) C   2           s(  0.00%)p 1.00(  2.64%)d36.89( 97.36%)
                                            0.0000  0.0025  0.0034  0.0087  0.0329
                                            0.0187  0.1302 -0.0042  0.0890 -0.1506
                                           -0.3724 -0.8848 -0.0650  0.1585
    50. (0.00071) RY*( 5) C   2           s( 17.46%)p 2.29( 39.95%)d 2.44( 42.59%)
                                            0.0000 -0.0257  0.4170  0.0141 -0.5149
                                           -0.0024  0.3019  0.0605 -0.1983  0.0211
                                            0.4200 -0.0805 -0.0863  0.4849
    51. (0.00030) RY*( 6) C   2           s( 10.28%)p 2.27( 23.35%)d 6.46( 66.37%)
                                           -0.0000  0.0044  0.3205  0.0138  0.3011
                                           -0.0027 -0.3307  0.0191  0.1814  0.3773
                                           -0.3324  0.1763 -0.1721  0.5917
    52. (0.00014) RY*( 7) C   2           s(  4.42%)p 0.41(  1.83%)d21.21( 93.75%)
                                           -0.0000  0.0015  0.2102 -0.0087  0.0775
                                           -0.0097  0.0908  0.0024  0.0626 -0.7370
                                           -0.1827  0.2666 -0.5383  0.0095
    53. (0.00007) RY*( 8) C   2           s( 30.28%)p 0.62( 18.82%)d 1.68( 50.90%)
    54. (0.00002) RY*( 9) C   2           s(  0.99%)p 1.33(  1.31%)d99.03( 97.70%)
    55. (0.00630) RY*( 1) C   3           s(  3.31%)p27.82( 92.09%)d 1.39(  4.60%)
                                           -0.0000  0.0324  0.1790  0.0026  0.5386
                                            0.0157  0.2389  0.0029  0.7573  0.0315
                                            0.0275  0.1450  0.0282 -0.1499
    56. (0.00410) RY*( 2) C   3           s( 49.02%)p 0.88( 43.05%)d 0.16(  7.93%)
                                            0.0000 -0.0099  0.7001  0.0026  0.3998
                                           -0.0317 -0.3733 -0.0022 -0.3609  0.0239
                                            0.1578 -0.0385  0.1966 -0.1171
    57. (0.00278) RY*( 3) C   3           s( 32.66%)p 1.91( 62.35%)d 0.15(  4.99%)
                                            0.0000  0.0037  0.5715  0.0009 -0.4698
                                            0.0088  0.6331  0.0092 -0.0421  0.0244
                                            0.1314  0.1744 -0.0373 -0.0165
    58. (0.00142) RY*( 4) C   3           s(  5.35%)p16.29( 87.15%)d 1.40(  7.50%)
                                           -0.0000 -0.0193  0.2305  0.0097 -0.5584
                                           -0.0058 -0.5430 -0.0125  0.5144  0.0640
                                           -0.0689 -0.0698  0.2465 -0.0223
    59. (0.00041) RY*( 5) C   3           s(  0.27%)p 8.18(  2.19%)d99.99( 97.55%)
                                           -0.0000 -0.0018  0.0517  0.0214 -0.0544
                                            0.0115 -0.0957 -0.0054  0.0956 -0.8602
                                            0.3106 -0.1401 -0.3232 -0.1221
    60. (0.00023) RY*( 6) C   3           s(  3.95%)p 1.09(  4.32%)d23.19( 91.72%)
                                            0.0000  0.0168  0.1982  0.0047  0.0752
                                           -0.0035  0.1931  0.0152  0.0052 -0.2689
                                           -0.7249 -0.5174  0.1386  0.1801
    61. (0.00021) RY*( 7) C   3           s(  4.80%)p 1.01(  4.83%)d18.83( 90.37%)
                                           -0.0000  0.0054  0.2190 -0.0031  0.0655
                                            0.0069 -0.1868 -0.0110  0.0943  0.1304
                                           -0.0647  0.1239 -0.6185  0.6961
    62. (0.00015) RY*( 8) C   3           s(  0.18%)p18.64(  3.43%)d99.99( 96.39%)
                                            0.0000 -0.0096  0.0418  0.0081 -0.0255
                                            0.0024 -0.1503  0.0122 -0.1040 -0.2126
                                           -0.5580  0.7066 -0.1389 -0.2979
    63. (0.00006) RY*( 9) C   3           s(  0.61%)p 1.03(  0.63%)d99.99( 98.75%)
    64. (0.00486) RY*( 1) C   4           s( 17.12%)p 4.31( 73.70%)d 0.54(  9.18%)
                                           -0.0000  0.0309  0.4125 -0.0157 -0.5012
                                            0.0147  0.4276  0.0000 -0.5500 -0.1937
                                            0.1056 -0.1161  0.0004  0.1723
    65. (0.00382) RY*( 2) C   4           s(  2.22%)p40.74( 90.46%)d 3.30(  7.32%)
                                           -0.0000  0.0126  0.1485  0.0136  0.3872
                                           -0.0186 -0.5880  0.0009 -0.6391 -0.0402
                                           -0.0151  0.1020 -0.1053  0.2233
    66. (0.00078) RY*( 3) C   4           s( 74.16%)p 0.28( 21.06%)d 0.06(  4.79%)
                                            0.0000 -0.0149  0.8610 -0.0015 -0.0021
                                           -0.0028 -0.2204 -0.0048  0.4024 -0.0086
                                           -0.0213  0.1815 -0.0534 -0.1076
    67. (0.00066) RY*( 4) C   4           s(  4.40%)p20.74( 91.26%)d 0.99(  4.34%)
                                            0.0000 -0.0019  0.2098 -0.0201  0.7386
                                           -0.0143  0.5979  0.0100 -0.0947  0.0442
                                           -0.1536 -0.1121 -0.0089 -0.0721
    68. (0.00015) RY*( 5) C   4           s(  0.50%)p10.83(  5.44%)d99.99( 94.05%)
                                            0.0000 -0.0037  0.0708 -0.0045  0.0921
                                            0.0050 -0.2135  0.0030  0.0182 -0.2461
                                            0.3625 -0.7908  0.0604 -0.3459
    69. (0.00007) RY*( 6) C   4           s(  0.26%)p 5.90(  1.52%)d99.99( 98.22%)
    70. (0.00008) RY*( 7) C   4           s(  0.46%)p22.56( 10.38%)d99.99( 89.16%)
    71. (0.00002) RY*( 8) C   4           s(  0.00%)p 1.00(  3.63%)d26.54( 96.37%)
    72. (0.00003) RY*( 9) C   4           s(  1.07%)p 2.38(  2.55%)d89.76( 96.37%)
    73. (0.01427) RY*( 1) C   5           s(  0.81%)p99.99( 92.03%)d 8.82(  7.15%)
                                           -0.0000  0.0328  0.0839  0.0017 -0.5040
                                            0.0039 -0.5853 -0.0069  0.5689  0.1934
                                           -0.0724 -0.1354  0.0822  0.0617
    74. (0.00907) RY*( 2) C   5           s(  2.69%)p35.94( 96.70%)d 0.23(  0.61%)
                                           -0.0000  0.0080  0.1638 -0.0093 -0.6449
                                            0.0076  0.7300  0.0070  0.1341  0.0519
                                           -0.0035 -0.0365 -0.0060 -0.0454
    75. (0.00720) RY*( 3) C   5           s(  0.92%)p97.63( 89.72%)d10.19(  9.36%)
                                            0.0000  0.0050  0.0957  0.0204 -0.4686
                                            0.0057 -0.3115  0.0319 -0.7610  0.1311
                                            0.0382  0.1077  0.1380 -0.2105
    76. (0.00480) RY*( 4) C   5           s( 80.43%)p 0.06(  4.86%)d 0.18( 14.71%)
                                           -0.0000 -0.0092  0.8968 -0.0122  0.2175
                                           -0.0057 -0.0197  0.0043 -0.0267  0.0133
                                           -0.3442 -0.1385 -0.0249 -0.0928
    77. (0.00197) RY*( 5) C   5           s(  0.17%)p 3.61(  0.62%)d99.99( 99.21%)
                                           -0.0000 -0.0007  0.0413  0.0303  0.0204
                                           -0.0459 -0.0461 -0.0110 -0.0221  0.2618
                                            0.4173 -0.3701 -0.7219 -0.3023
    78. (0.00109) RY*( 6) C   5           s(  0.14%)p 0.35(  0.05%)d99.99( 99.81%)
                                            0.0000  0.0016  0.0370  0.0053  0.0127
                                           -0.0001  0.0161 -0.0032 -0.0048  0.5183
                                           -0.1989  0.6458 -0.3979  0.3386
    79. (0.00093) RY*( 7) C   5           s(  2.60%)p 1.36(  3.54%)d36.16( 93.86%)
                                            0.0000  0.0120  0.1607  0.0208  0.1220
                                            0.0195  0.0834 -0.0239 -0.1104  0.4594
                                            0.4623 -0.2950  0.3704  0.5382
    80. (0.00020) RY*( 8) C   5           s(  0.27%)p35.63(  9.46%)d99.99( 90.28%)
                                           -0.0000  0.0046  0.0513 -0.0111 -0.2132
                                           -0.0091 -0.0995 -0.0083 -0.1973 -0.5111
                                           -0.0700 -0.1998 -0.3925  0.6654
    81. (0.00014) RY*( 9) C   5           s( 12.15%)p 0.28(  3.46%)d 6.95( 84.40%)
                                           -0.0000  0.0191  0.3480 -0.0048 -0.0347
                                           -0.0052 -0.0861  0.0050  0.1608 -0.3634
                                            0.6644  0.5178  0.0243 -0.0429
    82. (0.00267) RY*( 1)Cl   6           s(  0.01%)p 1.00( 34.13%)d 1.93( 65.87%)
                                            0.0000 -0.0000 -0.0002  0.0077 -0.0000
                                            0.0035 -0.3436  0.0000  0.0009 -0.0902
                                            0.0000  0.0049 -0.4638 -0.0644  0.2578
                                           -0.2651  0.4243 -0.5811
    83. (0.00130) RY*( 2)Cl   6           s(  6.15%)p 8.46( 52.06%)d 6.79( 41.79%)
                                           -0.0000  0.0000  0.0034  0.2480 -0.0000
                                           -0.0145  0.3240  0.0000  0.0027  0.5608
                                            0.0000  0.0107 -0.3174 -0.3617  0.2411
                                            0.1547 -0.3899 -0.2302
    84. (0.00077) RY*( 3)Cl   6           s( 36.39%)p 1.28( 46.43%)d 0.47( 17.18%)
                                            0.0000  0.0000  0.0153  0.6031 -0.0000
                                           -0.0438  0.5266  0.0000  0.0298 -0.3300
                                            0.0000  0.0273 -0.2731  0.2790  0.0779
                                           -0.0868  0.2245  0.1730
    85. (0.00016) RY*( 4)Cl   6           s(  3.59%)p 0.31(  1.11%)d26.51( 95.30%)
                                           -0.0000 -0.0000 -0.0182  0.1887  0.0000
                                            0.0446  0.0483 -0.0000 -0.0248 -0.0612
                                           -0.0000 -0.0268  0.0413 -0.5379 -0.5154
                                            0.4375  0.4448 -0.0933
    86. (0.00007) RY*( 5)Cl   6           s(  0.47%)p30.49( 14.28%)d99.99( 85.26%)
    87. (0.00005) RY*( 6)Cl   6           s(  9.52%)p 3.73( 35.47%)d 5.78( 55.00%)
    88. (0.00002) RY*( 7)Cl   6           s(  1.88%)p10.50( 19.72%)d41.74( 78.40%)
    89. (0.00001) RY*( 8)Cl   6           s( 41.78%)p 1.18( 49.10%)d 0.22(  9.13%)
    90. (0.00000) RY*( 9)Cl   6           s(  0.08%)p99.99( 48.41%)d99.99( 51.50%)
    91. (0.00259) RY*( 1)Cl   7           s(  0.02%)p99.99( 31.89%)d99.99( 68.08%)
                                            0.0000  0.0000  0.0009  0.0146  0.0000
                                           -0.0039  0.3302 -0.0000 -0.0030  0.0902
                                           -0.0000 -0.0053  0.4491 -0.4675  0.0848
                                           -0.6330  0.1464  0.1815
    92. (0.00127) RY*( 2)Cl   7           s(  5.31%)p 9.72( 51.60%)d 8.11( 43.09%)
                                            0.0000  0.0000  0.0035  0.2304  0.0000
                                           -0.0021  0.5462  0.0000 -0.0172  0.1763
                                           -0.0000  0.0046 -0.4315 -0.5103 -0.0483
                                            0.3854  0.1180 -0.0753
    93. (0.00082) RY*( 3)Cl   7           s( 33.70%)p 1.31( 44.06%)d 0.66( 22.24%)
                                           -0.0000  0.0000  0.0170  0.5803  0.0000
                                            0.0118 -0.0966  0.0000 -0.0629  0.6516
                                           -0.0000  0.0025 -0.0504  0.3489  0.1108
                                           -0.1266  0.2162  0.1601
    94. (0.00018) RY*( 4)Cl   7           s(  2.07%)p 1.97(  4.08%)d45.30( 93.85%)
                                            0.0000 -0.0000 -0.0151  0.1431 -0.0000
                                           -0.0031  0.1235 -0.0000  0.0485  0.1473
                                            0.0000 -0.0046 -0.0380 -0.0238  0.3769
                                           -0.1182 -0.8690 -0.1634
    95. (0.00008) RY*( 5)Cl   7           s(  0.88%)p10.59(  9.35%)d99.99( 89.76%)
    96. (0.00004) RY*( 6)Cl   7           s(  3.07%)p 8.45( 25.93%)d23.15( 71.00%)
    97. (0.00002) RY*( 7)Cl   7           s(  1.31%)p40.27( 52.74%)d35.08( 45.95%)
    98. (0.00001) RY*( 8)Cl   7           s(  0.00%)p 1.00( 34.88%)d 1.87( 65.12%)
    99. (0.00001) RY*( 9)Cl   7           s( 53.53%)p 0.86( 46.14%)d 0.01(  0.33%)
   100. (0.00166) RY*( 1) H   8           s(  0.70%)p99.99( 99.30%)
                                            0.0013  0.0839  0.4465  0.8748 -0.1680
   101. (0.00158) RY*( 2) H   8           s( 70.63%)p 0.42( 29.37%)
                                            0.0123  0.8403 -0.1203 -0.1181 -0.5150
   102. (0.00093) RY*( 3) H   8           s( 24.87%)p 3.02( 75.13%)
                                            0.0086  0.4986 -0.2091  0.2151  0.8132
   103. (0.00002) RY*( 4) H   8           s(  4.19%)p22.89( 95.81%)
   104. (0.00394) RY*( 1) H   9           s( 99.38%)p 0.01(  0.62%)
                                            0.0092  0.9968  0.0540  0.0502  0.0278
   105. (0.00028) RY*( 2) H   9           s(  0.27%)p99.99( 99.73%)
                                           -0.0023  0.0517 -0.9006 -0.2513  0.3510
   106. (0.00013) RY*( 3) H   9           s(  0.03%)p99.99( 99.97%)
                                            0.0155 -0.0036 -0.4057  0.7737 -0.4864
   107. (0.00002) RY*( 4) H   9           s(  0.42%)p99.99( 99.58%)
   108. (0.00287) RY*( 1) H  10           s( 99.54%)p 0.00(  0.46%)
                                            0.0075  0.9977 -0.0618  0.0195  0.0210
   109. (0.00025) RY*( 2) H  10           s(  0.27%)p99.99( 99.73%)
                                            0.0022  0.0517  0.5138 -0.8403 -0.1649
   110. (0.00013) RY*( 3) H  10           s(  0.10%)p99.99( 99.90%)
                                           -0.0108  0.0295  0.7688  0.3696  0.5209
   111. (0.00003) RY*( 4) H  10           s(  0.18%)p99.99( 99.82%)
   112. (0.00405) RY*( 1) H  11           s( 99.76%)p 0.00(  0.24%)
                                            0.0069  0.9988  0.0085 -0.0408  0.0253
   113. (0.00018) RY*( 2) H  11           s(  0.10%)p99.99( 99.90%)
                                            0.0045  0.0318  0.4032  0.3376 -0.8500
   114. (0.00010) RY*( 3) H  11           s(  0.13%)p99.99( 99.87%)
   115. (0.00005) RY*( 4) H  11           s(  0.09%)p99.99( 99.91%)
   116. (0.00240) RY*( 1) H  12           s( 99.44%)p 0.01(  0.56%)
                                            0.0050  0.9972 -0.0529  0.0474  0.0227
   117. (0.00019) RY*( 2) H  12           s(  0.02%)p99.99( 99.98%)
                                            0.0026  0.0147  0.7757  0.6176 -0.1290
   118. (0.00012) RY*( 3) H  12           s(  0.44%)p99.99( 99.56%)
                                           -0.0144  0.0648  0.6285 -0.7511  0.1910
   119. (0.00003) RY*( 4) H  12           s(  0.18%)p99.99( 99.82%)
   120. (0.00226) RY*( 1) H  13           s( 99.57%)p 0.00(  0.43%)
                                            0.0046  0.9978  0.0218 -0.0618 -0.0055
   121. (0.00018) RY*( 2) H  13           s(  0.03%)p99.99( 99.97%)
                                            0.0010  0.0168  0.8165  0.5684 -0.1001
   122. (0.00011) RY*( 3) H  13           s(  0.33%)p99.99( 99.67%)
                                           -0.0155  0.0555 -0.4155  0.6975  0.5810
   123. (0.00004) RY*( 4) H  13           s(  0.16%)p99.99( 99.84%)
   124. (0.01509) BD*( 1) O   1 - C   2  
                ( 32.82%)   0.5729* O   1 s( 32.26%)p 2.10( 67.67%)d 0.00(  0.07%)
                                            0.0001 -0.5679 -0.0047 -0.1831 -0.0020
                                            0.0040  0.0020 -0.8020 -0.0003  0.0025
                                           -0.0005 -0.0050 -0.0015 -0.0258
                ( 67.18%)  -0.8196* C   2 s( 21.52%)p 3.63( 78.20%)d 0.01(  0.28%)
                                           -0.0000 -0.4620 -0.0415  0.2672  0.0144
                                           -0.0360 -0.0030  0.8411  0.0407  0.0014
                                           -0.0253  0.0030 -0.0037 -0.0462
   125. (0.00544) BD*( 1) O   1 - H   8  
                ( 26.94%)   0.5190* O   1 s( 19.70%)p 4.07( 80.21%)d 0.00(  0.08%)
                                            0.0002  0.4433  0.0216 -0.7983 -0.0262
                                            0.3831  0.0111 -0.1294 -0.0228 -0.0194
                                           -0.0085  0.0044  0.0136 -0.0137
                ( 73.06%)  -0.8548* H   8 s( 99.61%)p 0.00(  0.39%)
                                            0.9981 -0.0029  0.0549 -0.0268  0.0124
   126. (0.02835) BD*( 1) C   2 - C   3  
                ( 51.92%)   0.7206* C   2 s( 29.94%)p 2.34( 70.01%)d 0.00(  0.05%)
                                            0.0003  0.5471  0.0061  0.7693 -0.0119
                                           -0.3261 -0.0061  0.0422 -0.0002 -0.0139
                                            0.0008 -0.0004  0.0131 -0.0122
                ( 48.08%)  -0.6934* C   3 s( 31.09%)p 2.22( 68.88%)d 0.00(  0.03%)
                                            0.0001  0.5575  0.0096 -0.7589 -0.0152
                                            0.3314 -0.0270 -0.0438 -0.0131 -0.0129
                                            0.0017  0.0015  0.0069 -0.0104
   127. (0.03040) BD*( 1) C   2 - H   9  
                ( 39.97%)   0.6322* C   2 s( 24.70%)p 3.05( 75.25%)d 0.00(  0.05%)
                                            0.0001 -0.4967  0.0147  0.0283  0.0153
                                           -0.8074  0.0079 -0.3154  0.0016 -0.0011
                                            0.0005 -0.0146  0.0151  0.0075
                ( 60.03%)  -0.7748* H   9 s( 99.91%)p 0.00(  0.09%)
                                           -0.9995  0.0075 -0.0001  0.0273  0.0116
   128. (0.03085) BD*( 1) C   2 - H  10  
                ( 40.12%)   0.6334* C   2 s( 23.95%)p 3.17( 76.00%)d 0.00(  0.05%)
                                            0.0001 -0.4892  0.0116  0.5786 -0.0010
                                            0.4894 -0.0136 -0.4307  0.0047 -0.0129
                                            0.0136  0.0123  0.0003  0.0037
                ( 59.88%)  -0.7738* H  10 s( 99.91%)p 0.00(  0.09%)
                                           -0.9996  0.0064 -0.0177 -0.0163  0.0167
   129. (0.02478) BD*( 1) C   3 - C   4  
                ( 49.67%)   0.7048* C   3 s( 20.81%)p 3.80( 79.12%)d 0.00(  0.07%)
                                           -0.0001  0.4561 -0.0061  0.2536 -0.0128
                                           -0.0767 -0.0239  0.8487 -0.0035  0.0033
                                            0.0196  0.0069  0.0062  0.0144
                ( 50.33%)  -0.7094* C   4 s( 22.23%)p 3.50( 77.70%)d 0.00(  0.07%)
                                            0.0001  0.4714 -0.0087 -0.6875  0.0051
                                           -0.3290 -0.0139 -0.4421  0.0204  0.0033
                                            0.0220  0.0068  0.0076  0.0110
   130. (0.07139) BD*( 1) C   3 - C   5  
                ( 52.03%)   0.7213* C   3 s( 22.25%)p 3.49( 77.68%)d 0.00(  0.07%)
                                            0.0003  0.4717  0.0051  0.5971 -0.0053
                                            0.5206 -0.0140 -0.3852 -0.0270  0.0209
                                           -0.0051 -0.0047  0.0057 -0.0119
                ( 47.97%)  -0.6926* C   5 s( 28.34%)p 2.53( 71.61%)d 0.00(  0.05%)
                                            0.0003  0.5323 -0.0084 -0.7064  0.0055
                                           -0.3598  0.0017 -0.2946 -0.0280  0.0180
                                           -0.0002 -0.0003  0.0088 -0.0108
   131. (0.02253) BD*( 1) C   3 - H  11  
                ( 37.04%)   0.6086* C   3 s( 25.69%)p 2.89( 74.29%)d 0.00(  0.03%)
                                           -0.0004  0.5067 -0.0108  0.0512 -0.0153
                                           -0.7821  0.0087 -0.3581  0.0043 -0.0063
                                           -0.0020  0.0104 -0.0098 -0.0046
                ( 62.96%)  -0.7935* H  11 s( 99.91%)p 0.00(  0.09%)
                                            0.9995 -0.0062 -0.0031  0.0262  0.0141
   132. (0.06063) BD*( 1) C   4 - C   5  
                ( 52.29%)   0.7231* C   4 s( 22.51%)p 3.44( 77.42%)d 0.00(  0.07%)
                                            0.0003  0.4744  0.0057  0.4768  0.0227
                                            0.4604  0.0062 -0.5780  0.0175  0.0057
                                           -0.0121 -0.0162 -0.0023  0.0147
                ( 47.71%)  -0.6907* C   5 s( 26.91%)p 2.71( 73.04%)d 0.00(  0.05%)
                                            0.0002  0.5187 -0.0060  0.1229  0.0264
                                           -0.1549  0.0124  0.8309  0.0114  0.0031
                                           -0.0050 -0.0131 -0.0015  0.0179
   133. (0.01381) BD*( 1) C   4 - H  12  
                ( 38.08%)   0.6171* C   4 s( 27.36%)p 2.65( 72.61%)d 0.00(  0.03%)
                                            0.0003 -0.5231  0.0034  0.2828 -0.0152
                                           -0.5207  0.0191 -0.6115 -0.0193  0.0090
                                            0.0062 -0.0117  0.0060  0.0009
                ( 61.92%)  -0.7869* H  12 s( 99.91%)p 0.00(  0.09%)
                                           -0.9996  0.0032 -0.0078  0.0185  0.0216
   134. (0.01326) BD*( 1) C   4 - H  13  
                ( 37.77%)   0.6146* C   4 s( 27.70%)p 2.61( 72.27%)d 0.00(  0.03%)
                                            0.0002 -0.5264 -0.0018 -0.4676  0.0095
                                            0.6385 -0.0115 -0.3094 -0.0219  0.0137
                                           -0.0024  0.0034  0.0040  0.0071
                ( 62.23%)  -0.7889* H  13 s( 99.91%)p 0.00(  0.09%)
                                           -0.9996  0.0030  0.0174 -0.0214  0.0111
   135. (0.07284) BD*( 1) C   5 -Cl   6  
                ( 53.98%)   0.7347* C   5 s( 22.36%)p 3.46( 77.39%)d 0.01(  0.25%)
                                           -0.0001  0.4728  0.0038  0.6946  0.0036
                                           -0.2937  0.0168 -0.4526 -0.0065 -0.0258
                                           -0.0333  0.0161  0.0196 -0.0068
                ( 46.02%)  -0.6784*Cl   6 s( 18.65%)p 4.33( 80.84%)d 0.03(  0.52%)
                                           -0.0000  0.0001  0.4298 -0.0414  0.0001
                                           -0.6930 -0.0252 -0.0000  0.3632  0.0147
                                           -0.0000  0.4416  0.0162 -0.0385 -0.0478
                                            0.0245  0.0265 -0.0097
   136. (0.07581) BD*( 1) C   5 -Cl   7  
                ( 54.15%)   0.7359* C   5 s( 22.23%)p 3.49( 77.53%)d 0.01(  0.25%)
                                           -0.0001  0.4715  0.0014 -0.0349  0.0165
                                            0.8704  0.0010 -0.1270 -0.0105 -0.0067
                                            0.0005 -0.0095 -0.0418 -0.0239
                ( 45.85%)  -0.6771*Cl   7 s( 18.71%)p 4.32( 80.78%)d 0.03(  0.51%)
                                           -0.0000  0.0001  0.4308 -0.0387  0.0000
                                            0.0776  0.0052  0.0001 -0.8900 -0.0319
                                           -0.0000  0.0923  0.0027 -0.0107  0.0004
                                           -0.0133 -0.0602 -0.0350


 NHO Directionality and "Bond Bending" (deviations from line of nuclear centers)

         [Thresholds for printing:  angular deviation  >  1.0 degree]
                                    hybrid p-character > 25.0%
                                    orbital occupancy  >  0.10e

                                Line of Centers        Hybrid 1              Hybrid 2
                                ---------------  -------------------   ------------------
                NBO               Theta   Phi    Theta   Phi    Dev    Theta   Phi    Dev
 ========================================================================================
     1. BD (   1) O   1 - C   2    15.0  355.5    13.0  358.2   2.1    162.1  172.1   3.0
     2. BD (   1) O   1 - H   8    94.6  153.8    99.5  154.5   4.9      --     --    --
     3. BD (   1) C   2 - C   3    86.2  336.7     --     --    --      93.9  158.5   1.8
     4. BD (   1) C   2 - H   9    65.9   89.8    68.6   93.1   4.1      --     --    --
     5. BD (   1) C   2 - H  10    57.3  222.3    60.4  219.5   3.9      --     --    --
     6. BD (   1) C   3 - C   4    37.0   15.2    17.2  337.3  25.4    118.9  206.7  25.5
     7. BD (   1) C   3 - C   5    94.4   34.0   117.9   40.6  24.3    112.3  207.1  27.5
     8. BD (   1) C   3 - H  11   115.8  274.9   114.6  272.7   2.4      --     --    --
     9. BD (   1) C   4 - C   5   152.3   58.9   129.4   43.0  24.9     13.8  316.3  27.9
    10. BD (   1) C   4 - H  12    45.7  117.4    42.0  118.1   3.7      --     --    --
    11. BD (   1) C   4 - H  13    70.2  306.9    66.9  306.2   3.4      --     --    --
    12. BD (   1) C   5 -Cl   6   119.9  333.7   121.4  338.4   4.3     60.6  152.2   1.3
    13. BD (   1) C   5 -Cl   7    96.5   94.4    99.0   91.2   4.0      --     --    --
    29. LP (   1) O   1             --     --    143.2  326.6   --       --     --    --
    30. LP (   2) O   1             --     --     84.5  243.7   --       --     --    --
    32. LP (   2)Cl   6             --     --    143.2  193.9   --       --     --    --
    33. LP (   3)Cl   6             --     --     70.9  256.4   --       --     --    --
    35. LP (   2)Cl   7             --     --     29.5   15.8   --       --     --    --
    36. LP (   3)Cl   7             --     --     61.6  179.3   --       --     --    --


 Second Order Perturbation Theory Analysis of Fock Matrix in NBO Basis

     Threshold for printing:   0.50 kcal/mol
                                                                              E(2)  E(j)-E(i) F(i,j)
         Donor NBO (i)                     Acceptor NBO (j)                 kcal/mol   a.u.    a.u. 
 ===================================================================================================

 within unit  1
   1. BD (   1) O   1 - C   2        /101. RY*(   2) H   8                    0.75    1.65    0.031
   1. BD (   1) O   1 - C   2        /129. BD*(   1) C   3 - C   4            2.54    1.15    0.048
   2. BD (   1) O   1 - H   8        / 48. RY*(   3) C   2                    0.94    1.86    0.037
   2. BD (   1) O   1 - H   8        /126. BD*(   1) C   2 - C   3            3.10    1.11    0.053
   3. BD (   1) C   2 - C   3        / 38. RY*(   2) O   1                    0.75    2.02    0.035
   3. BD (   1) C   2 - C   3        / 65. RY*(   2) C   4                    0.79    1.45    0.030
   3. BD (   1) C   2 - C   3        / 73. RY*(   1) C   5                    0.76    1.29    0.028
   3. BD (   1) C   2 - C   3        / 74. RY*(   2) C   5                    0.59    1.37    0.025
   3. BD (   1) C   2 - C   3        /125. BD*(   1) O   1 - H   8            1.92    1.07    0.041
   3. BD (   1) C   2 - C   3        /127. BD*(   1) C   2 - H   9            0.51    1.06    0.021
   3. BD (   1) C   2 - C   3        /128. BD*(   1) C   2 - H  10            0.58    1.06    0.022
   3. BD (   1) C   2 - C   3        /129. BD*(   1) C   3 - C   4            0.97    0.96    0.027
   3. BD (   1) C   2 - C   3        /130. BD*(   1) C   3 - C   5            1.40    0.96    0.033
   3. BD (   1) C   2 - C   3        /131. BD*(   1) C   3 - H  11            0.80    1.10    0.027
   3. BD (   1) C   2 - C   3        /134. BD*(   1) C   4 - H  13            0.95    1.09    0.029
   3. BD (   1) C   2 - C   3        /135. BD*(   1) C   5 -Cl   6            2.00    0.75    0.035
   4. BD (   1) C   2 - H   9        / 55. RY*(   1) C   3                    0.63    1.24    0.025
   4. BD (   1) C   2 - H   9        /131. BD*(   1) C   3 - H  11            3.73    0.97    0.054
   5. BD (   1) C   2 - H  10        / 37. RY*(   1) O   1                    0.78    1.69    0.033
   5. BD (   1) C   2 - H  10        / 58. RY*(   4) C   3                    0.54    1.21    0.023
   5. BD (   1) C   2 - H  10        /126. BD*(   1) C   2 - C   3            0.56    0.91    0.020
   5. BD (   1) C   2 - H  10        /130. BD*(   1) C   3 - C   5            5.22    0.83    0.060
   6. BD (   1) C   3 - C   4        / 47. RY*(   2) C   2                    0.55    1.26    0.024
   6. BD (   1) C   3 - C   4        / 76. RY*(   4) C   5                    2.21    1.33    0.049
   6. BD (   1) C   3 - C   4        /124. BD*(   1) O   1 - C   2            2.68    0.85    0.043
   6. BD (   1) C   3 - C   4        /126. BD*(   1) C   2 - C   3            0.91    0.95    0.027
   6. BD (   1) C   3 - C   4        /130. BD*(   1) C   3 - C   5            4.80    0.87    0.058
   6. BD (   1) C   3 - C   4        /131. BD*(   1) C   3 - H  11            0.63    1.00    0.023
   6. BD (   1) C   3 - C   4        /132. BD*(   1) C   4 - C   5            5.43    0.86    0.061
   6. BD (   1) C   3 - C   4        /134. BD*(   1) C   4 - H  13            0.53    0.99    0.021
   6. BD (   1) C   3 - C   4        /135. BD*(   1) C   5 -Cl   6            5.84    0.66    0.055
   6. BD (   1) C   3 - C   4        /136. BD*(   1) C   5 -Cl   7            6.73    0.65    0.059
   7. BD (   1) C   3 - C   5        / 46. RY*(   1) C   2                    1.29    1.38    0.038
   7. BD (   1) C   3 - C   5        / 64. RY*(   1) C   4                    2.22    1.33    0.049
   7. BD (   1) C   3 - C   5        / 82. RY*(   1)Cl   6                    0.69    1.41    0.028
   7. BD (   1) C   3 - C   5        / 91. RY*(   1)Cl   7                    0.61    1.40    0.026
   7. BD (   1) C   3 - C   5        /126. BD*(   1) C   2 - C   3            1.90    1.00    0.039
   7. BD (   1) C   3 - C   5        /128. BD*(   1) C   2 - H  10            1.40    1.02    0.034
   7. BD (   1) C   3 - C   5        /129. BD*(   1) C   3 - C   4            4.50    0.92    0.058
   7. BD (   1) C   3 - C   5        /131. BD*(   1) C   3 - H  11            0.95    1.06    0.028
   7. BD (   1) C   3 - C   5        /132. BD*(   1) C   4 - C   5            7.72    0.91    0.075
   7. BD (   1) C   3 - C   5        /133. BD*(   1) C   4 - H  12            2.92    1.04    0.050
   7. BD (   1) C   3 - C   5        /134. BD*(   1) C   4 - H  13            3.62    1.05    0.055
   8. BD (   1) C   3 - H  11        / 73. RY*(   1) C   5                    0.81    1.16    0.027
   8. BD (   1) C   3 - H  11        /124. BD*(   1) O   1 - C   2            0.55    0.81    0.019
   8. BD (   1) C   3 - H  11        /127. BD*(   1) C   2 - H   9            2.49    0.94    0.043
   8. BD (   1) C   3 - H  11        /133. BD*(   1) C   4 - H  12            1.71    0.95    0.036
   8. BD (   1) C   3 - H  11        /135. BD*(   1) C   5 -Cl   6            0.71    0.62    0.019
   8. BD (   1) C   3 - H  11        /136. BD*(   1) C   5 -Cl   7            3.73    0.62    0.043
   9. BD (   1) C   4 - C   5        / 55. RY*(   1) C   3                    1.10    1.33    0.034
   9. BD (   1) C   4 - C   5        / 56. RY*(   2) C   3                    0.92    1.44    0.033
   9. BD (   1) C   4 - C   5        / 57. RY*(   3) C   3                    0.50    1.40    0.024
   9. BD (   1) C   4 - C   5        / 82. RY*(   1)Cl   6                    0.67    1.40    0.028
   9. BD (   1) C   4 - C   5        / 91. RY*(   1)Cl   7                    0.66    1.40    0.027
   9. BD (   1) C   4 - C   5        /126. BD*(   1) C   2 - C   3            5.10    1.00    0.064
   9. BD (   1) C   4 - C   5        /129. BD*(   1) C   3 - C   4            5.50    0.91    0.064
   9. BD (   1) C   4 - C   5        /130. BD*(   1) C   3 - C   5            8.05    0.92    0.077
   9. BD (   1) C   4 - C   5        /131. BD*(   1) C   3 - H  11            2.98    1.05    0.050
   9. BD (   1) C   4 - C   5        /133. BD*(   1) C   4 - H  12            0.70    1.04    0.024
   9. BD (   1) C   4 - C   5        /134. BD*(   1) C   4 - H  13            0.83    1.04    0.027
  10. BD (   1) C   4 - H  12        / 55. RY*(   1) C   3                    0.57    1.26    0.024
  10. BD (   1) C   4 - H  12        / 73. RY*(   1) C   5                    1.15    1.18    0.033
  10. BD (   1) C   4 - H  12        /131. BD*(   1) C   3 - H  11            1.78    0.99    0.037
  10. BD (   1) C   4 - H  12        /135. BD*(   1) C   5 -Cl   6            3.11    0.64    0.040
  10. BD (   1) C   4 - H  12        /136. BD*(   1) C   5 -Cl   7            0.58    0.63    0.017
  11. BD (   1) C   4 - H  13        / 55. RY*(   1) C   3                    0.51    1.26    0.023
  11. BD (   1) C   4 - H  13        / 73. RY*(   1) C   5                    1.01    1.17    0.031
  11. BD (   1) C   4 - H  13        /126. BD*(   1) C   2 - C   3            1.57    0.93    0.034
  11. BD (   1) C   4 - H  13        /135. BD*(   1) C   5 -Cl   6            0.57    0.64    0.017
  11. BD (   1) C   4 - H  13        /136. BD*(   1) C   5 -Cl   7            2.89    0.63    0.039
  12. BD (   1) C   5 -Cl   6        /126. BD*(   1) C   2 - C   3            1.19    1.14    0.033
  12. BD (   1) C   5 -Cl   6        /133. BD*(   1) C   4 - H  12            0.93    1.18    0.029
  12. BD (   1) C   5 -Cl   6        /136. BD*(   1) C   5 -Cl   7            0.63    0.84    0.021
  13. BD (   1) C   5 -Cl   7        / 65. RY*(   2) C   4                    0.58    1.55    0.027
  13. BD (   1) C   5 -Cl   7        /131. BD*(   1) C   3 - H  11            0.92    1.20    0.030
  13. BD (   1) C   5 -Cl   7        /134. BD*(   1) C   4 - H  13            0.86    1.19    0.029
  13. BD (   1) C   5 -Cl   7        /135. BD*(   1) C   5 -Cl   6            0.66    0.85    0.021
  14. CR (   1) O   1                / 47. RY*(   2) C   2                    1.07   19.67    0.129
  14. CR (   1) O   1                / 50. RY*(   5) C   2                    1.10   20.24    0.133
  15. CR (   1) C   2                / 57. RY*(   3) C   3                    1.15   10.95    0.100
  15. CR (   1) C   2                /104. RY*(   1) H   9                    0.64   10.52    0.073
  15. CR (   1) C   2                /108. RY*(   1) H  10                    0.53   10.49    0.067
  15. CR (   1) C   2                /124. BD*(   1) O   1 - C   2            0.96   10.44    0.090
  16. CR (   1) C   3                / 64. RY*(   1) C   4                    0.61   10.82    0.072
  16. CR (   1) C   3                / 73. RY*(   1) C   5                    1.41   10.74    0.110
  16. CR (   1) C   3                / 75. RY*(   3) C   5                    1.08   10.79    0.097
  16. CR (   1) C   3                /112. RY*(   1) H  11                    0.76   10.43    0.080
  16. CR (   1) C   3                /130. BD*(   1) C   3 - C   5            0.54   10.42    0.068
  16. CR (   1) C   3                /135. BD*(   1) C   5 -Cl   6            0.53   10.21    0.067
  16. CR (   1) C   3                /136. BD*(   1) C   5 -Cl   7            0.69   10.20    0.076
  17. CR (   1) C   4                / 55. RY*(   1) C   3                    1.09   10.83    0.097
  17. CR (   1) C   4                / 73. RY*(   1) C   5                    1.75   10.74    0.123
  17. CR (   1) C   4                / 75. RY*(   3) C   5                    0.75   10.79    0.080
  17. CR (   1) C   4                /116. RY*(   1) H  12                    0.77   10.45    0.080
  17. CR (   1) C   4                /120. RY*(   1) H  13                    0.78   10.43    0.081
  17. CR (   1) C   4                /132. BD*(   1) C   4 - C   5            0.50   10.41    0.066
  17. CR (   1) C   4                /135. BD*(   1) C   5 -Cl   6            0.60   10.21    0.071
  17. CR (   1) C   4                /136. BD*(   1) C   5 -Cl   7            0.60   10.20    0.071
  18. CR (   1) C   5                / 56. RY*(   2) C   3                    0.55   11.05    0.070
  18. CR (   1) C   5                / 58. RY*(   4) C   3                    0.71   10.90    0.078
  18. CR (   1) C   5                / 64. RY*(   1) C   4                    0.51   10.93    0.067
  18. CR (   1) C   5                / 67. RY*(   4) C   4                    0.71   10.77    0.078
  18. CR (   1) C   5                /126. BD*(   1) C   2 - C   3            0.63   10.61    0.073
  18. CR (   1) C   5                /130. BD*(   1) C   3 - C   5            1.31   10.53    0.107
  18. CR (   1) C   5                /132. BD*(   1) C   4 - C   5            1.08   10.52    0.097
  18. CR (   1) C   5                /135. BD*(   1) C   5 -Cl   6            1.01   10.32    0.093
  18. CR (   1) C   5                /136. BD*(   1) C   5 -Cl   7            1.05   10.31    0.095
  20. CR (   2)Cl   6                / 73. RY*(   1) C   5                    0.87   10.70    0.086
  20. CR (   2)Cl   6                / 74. RY*(   2) C   5                    1.98   10.78    0.131
  20. CR (   2)Cl   6                / 76. RY*(   4) C   5                    0.86   10.84    0.086
  25. CR (   2)Cl   7                / 73. RY*(   1) C   5                    1.49   10.69    0.113
  25. CR (   2)Cl   7                / 74. RY*(   2) C   5                    1.96   10.77    0.130
  29. LP (   1) O   1                / 47. RY*(   2) C   2                    1.53    1.29    0.040
  29. LP (   1) O   1                /102. RY*(   3) H   8                    0.90    2.07    0.039
  29. LP (   1) O   1                /126. BD*(   1) C   2 - C   3            0.89    0.99    0.027
  29. LP (   1) O   1                /127. BD*(   1) C   2 - H   9            1.54    1.00    0.035
  29. LP (   1) O   1                /128. BD*(   1) C   2 - H  10            1.14    1.00    0.030
  29. LP (   1) O   1                /129. BD*(   1) C   3 - C   4            0.63    0.90    0.021
  30. LP (   2) O   1                / 49. RY*(   4) C   2                    1.18    2.49    0.049
  30. LP (   2) O   1                /100. RY*(   1) H   8                    2.25    1.92    0.059
  30. LP (   2) O   1                /127. BD*(   1) C   2 - H   9            6.29    0.72    0.060
  30. LP (   2) O   1                /128. BD*(   1) C   2 - H  10            7.55    0.72    0.066
  31. LP (   1)Cl   6                / 73. RY*(   1) C   5                    1.33    1.57    0.041
  31. LP (   1)Cl   6                / 74. RY*(   2) C   5                    3.36    1.65    0.067
  31. LP (   1)Cl   6                / 76. RY*(   4) C   5                    1.53    1.71    0.046
  31. LP (   1)Cl   6                /130. BD*(   1) C   3 - C   5            0.79    1.25    0.028
  31. LP (   1)Cl   6                /132. BD*(   1) C   4 - C   5            0.74    1.24    0.027
  32. LP (   2)Cl   6                / 75. RY*(   3) C   5                    0.70    1.01    0.024
  32. LP (   2)Cl   6                /130. BD*(   1) C   3 - C   5            3.57    0.64    0.043
  32. LP (   2)Cl   6                /132. BD*(   1) C   4 - C   5            4.01    0.63    0.045
  33. LP (   3)Cl   6                / 73. RY*(   1) C   5                    0.97    0.97    0.028
  33. LP (   3)Cl   6                /130. BD*(   1) C   3 - C   5            1.37    0.64    0.027
  33. LP (   3)Cl   6                /132. BD*(   1) C   4 - C   5            1.39    0.63    0.027
  33. LP (   3)Cl   6                /136. BD*(   1) C   5 -Cl   7            9.15    0.43    0.056
  34. LP (   1)Cl   7                / 73. RY*(   1) C   5                    2.38    1.57    0.055
  34. LP (   1)Cl   7                / 74. RY*(   2) C   5                    3.41    1.65    0.067
  34. LP (   1)Cl   7                /130. BD*(   1) C   3 - C   5            0.84    1.25    0.029
  34. LP (   1)Cl   7                /132. BD*(   1) C   4 - C   5            0.73    1.24    0.027
  35. LP (   2)Cl   7                / 75. RY*(   3) C   5                    0.67    1.01    0.023
  35. LP (   2)Cl   7                /130. BD*(   1) C   3 - C   5            3.31    0.64    0.041
  35. LP (   2)Cl   7                /132. BD*(   1) C   4 - C   5            4.49    0.63    0.048
  36. LP (   3)Cl   7                / 73. RY*(   1) C   5                    0.61    0.97    0.022
  36. LP (   3)Cl   7                / 74. RY*(   2) C   5                    0.60    1.05    0.023
  36. LP (   3)Cl   7                /127. BD*(   1) C   2 - H   9            0.50    0.75    0.017
  36. LP (   3)Cl   7                /130. BD*(   1) C   3 - C   5            2.26    0.65    0.034
  36. LP (   3)Cl   7                /132. BD*(   1) C   4 - C   5            0.81    0.64    0.020
  36. LP (   3)Cl   7                /135. BD*(   1) C   5 -Cl   6            8.83    0.44    0.056


 Natural Bond Orbitals (Summary):

                                                            Principal Delocalizations
           NBO                        Occupancy    Energy   (geminal,vicinal,remote)
 ====================================================================================
 Molecular unit  1  (C4H6OCl2)
     1. BD (   1) O   1 - C   2          1.99343    -0.82808  129(v),101(v)
     2. BD (   1) O   1 - H   8          1.98711    -0.69713  126(v),48(v)
     3. BD (   1) C   2 - C   3          1.97650    -0.63566  135(v),125(v),130(g),129(g)
                                                    134(v),131(g),65(v),73(v)
                                                    38(v),74(v),128(g),127(g)
     4. BD (   1) C   2 - H   9          1.98636    -0.50886  131(v),55(v)
     5. BD (   1) C   2 - H  10          1.98223    -0.50298  130(v),37(v),126(g),58(v)
     6. BD (   1) C   3 - C   4          1.93375    -0.54136  136(v),135(v),132(g),130(g)
                                                    124(v),76(v),126(g),131(g)
                                                    47(v),134(g)
     7. BD (   1) C   3 - C   5          1.95468    -0.59469  132(g),129(g),134(v),133(v)
                                                    64(v),126(g),128(v),46(v)
                                                    131(g),82(v),91(v)
     8. BD (   1) C   3 - H  11          1.96691    -0.50724  136(v),127(v),133(v),73(v)
                                                    135(v),124(v)
     9. BD (   1) C   4 - C   5          1.96113    -0.59126  130(g),129(g),126(v),131(v)
                                                    55(v),56(v),134(g),133(g)
                                                    82(v),91(v),57(v)
    10. BD (   1) C   4 - H  12          1.97870    -0.52280  135(v),131(v),73(v),136(v)
                                                    55(v)
    11. BD (   1) C   4 - H  13          1.97953    -0.52189  136(v),126(v),73(v),135(v)
                                                    55(v)
    12. BD (   1) C   5 -Cl   6          1.98909    -0.73066  126(v),133(v),136(g)
    13. BD (   1) C   5 -Cl   7          1.98984    -0.73257  131(v),134(v),135(g),65(v)
    14. CR (   1) O   1                  1.99974   -18.95352  50(v),47(v)
    15. CR (   1) C   2                  1.99905   -10.13663  57(v),124(g),104(v),108(v)
    16. CR (   1) C   3                  1.99879   -10.08960  73(v),75(v),112(v),136(v)
                                                    64(v),130(g),135(v)
    17. CR (   1) C   4                  1.99891   -10.09199  73(v),55(v),120(v),116(v)
                                                    75(v),136(v),135(v),132(g)
    18. CR (   1) C   5                  1.99856   -10.19938  130(g),132(g),136(g),135(g)
                                                    67(v),58(v),126(v),56(v)
                                                    64(v)
    19. CR (   1)Cl   6                  2.00000  -100.57186   
    20. CR (   2)Cl   6                  1.99971   -10.04450  74(v),73(v),76(v)
    21. CR (   3)Cl   6                  1.99992    -7.21446   
    22. CR (   4)Cl   6                  1.99997    -7.21090   
    23. CR (   5)Cl   6                  1.99996    -7.21129   
    24. CR (   1)Cl   7                  2.00000  -100.58674   
    25. CR (   2)Cl   7                  1.99971   -10.03642  74(v),73(v)
    26. CR (   3)Cl   7                  1.99999    -7.21239   
    27. CR (   4)Cl   7                  1.99988    -7.22076   
    28. CR (   5)Cl   7                  1.99999    -7.21214   
    29. LP (   1) O   1                  1.98048    -0.57579  127(v),47(v),128(v),102(v)
                                                    126(v),129(r)
    30. LP (   2) O   1                  1.95761    -0.29556  128(v),127(v),100(v),49(v)
    31. LP (   1)Cl   6                  1.99029    -0.91999  74(v),76(v),73(v),130(v)
                                                    132(v)
    32. LP (   2)Cl   6                  1.96674    -0.31075  132(v),130(v),75(v)
    33. LP (   3)Cl   6                  1.94932    -0.31749  136(v),132(v),130(v),73(v)
    34. LP (   1)Cl   7                  1.99041    -0.92188  74(v),73(v),130(v),132(v)
    35. LP (   2)Cl   7                  1.96561    -0.31289  132(v),130(v),75(v)
    36. LP (   3)Cl   7                  1.94668    -0.31955  135(v),130(v),132(v),73(v)
                                                    74(v)
    37. RY*(   1) O   1                  0.00173     1.18748   
    38. RY*(   2) O   1                  0.00142     1.37935   
    39. RY*(   3) O   1                  0.00010     1.59967   
    40. RY*(   4) O   1                  0.00004     1.32020   
    41. RY*(   5) O   1                  0.00002     2.91905   
    42. RY*(   6) O   1                  0.00000     2.69554   
    43. RY*(   7) O   1                  0.00000     2.69137   
    44. RY*(   8) O   1                  0.00000     2.86962   
    45. RY*(   9) O   1                  0.00000     2.99784   
    46. RY*(   1) C   2                  0.00469     0.78455   
    47. RY*(   2) C   2                  0.00324     0.71758   
    48. RY*(   3) C   2                  0.00276     1.16452   
    49. RY*(   4) C   2                  0.00158     2.19496   
    50. RY*(   5) C   2                  0.00071     1.28458   
    51. RY*(   6) C   2                  0.00030     1.69105   
    52. RY*(   7) C   2                  0.00014     2.13442   
    53. RY*(   8) C   2                  0.00007     1.45233   
    54. RY*(   9) C   2                  0.00002     2.16530   
    55. RY*(   1) C   3                  0.00630     0.73574   
    56. RY*(   2) C   3                  0.00410     0.84674   
    57. RY*(   3) C   3                  0.00278     0.81059   
    58. RY*(   4) C   3                  0.00142     0.70239   
    59. RY*(   5) C   3                  0.00041     2.16276   
    60. RY*(   6) C   3                  0.00023     2.04038   
    61. RY*(   7) C   3                  0.00021     2.11483   
    62. RY*(   8) C   3                  0.00015     2.15903   
    63. RY*(   9) C   3                  0.00006     2.13459   
    64. RY*(   1) C   4                  0.00486     0.73052   
    65. RY*(   2) C   4                  0.00382     0.81887   
    66. RY*(   3) C   4                  0.00078     0.74876   
    67. RY*(   4) C   4                  0.00066     0.56914   
    68. RY*(   5) C   4                  0.00015     2.31928   
    69. RY*(   6) C   4                  0.00007     2.04280   
    70. RY*(   7) C   4                  0.00008     1.90797   
    71. RY*(   8) C   4                  0.00002     2.16675   
    72. RY*(   9) C   4                  0.00003     2.28302   
    73. RY*(   1) C   5                  0.01427     0.65289   
    74. RY*(   2) C   5                  0.00907     0.73056   
    75. RY*(   3) C   5                  0.00720     0.69870   
    76. RY*(   4) C   5                  0.00480     0.79196   
    77. RY*(   5) C   5                  0.00197     2.02629   
    78. RY*(   6) C   5                  0.00109     1.84753   
    79. RY*(   7) C   5                  0.00093     1.94983   
    80. RY*(   8) C   5                  0.00020     2.02578   
    81. RY*(   9) C   5                  0.00014     1.91864   
    82. RY*(   1)Cl   6                  0.00267     0.81177   
    83. RY*(   2)Cl   6                  0.00130     0.82880   
    84. RY*(   3)Cl   6                  0.00077     0.86287   
    85. RY*(   4)Cl   6                  0.00016     1.16042   
    86. RY*(   5)Cl   6                  0.00007     0.85844   
    87. RY*(   6)Cl   6                  0.00005     0.92963   
    88. RY*(   7)Cl   6                  0.00002     0.93107   
    89. RY*(   8)Cl   6                  0.00001     0.75697   
    90. RY*(   9)Cl   6                  0.00000     0.98577   
    91. RY*(   1)Cl   7                  0.00259     0.80863   
    92. RY*(   2)Cl   7                  0.00127     0.84928   
    93. RY*(   3)Cl   7                  0.00082     0.83255   
    94. RY*(   4)Cl   7                  0.00018     1.13754   
    95. RY*(   5)Cl   7                  0.00008     0.88467   
    96. RY*(   6)Cl   7                  0.00004     0.92326   
    97. RY*(   7)Cl   7                  0.00002     1.01794   
    98. RY*(   8)Cl   7                  0.00001     0.99147   
    99. RY*(   9)Cl   7                  0.00001     0.70102   
   100. RY*(   1) H   8                  0.00166     1.62194   
   101. RY*(   2) H   8                  0.00158     0.82034   
   102. RY*(   3) H   8                  0.00093     1.49586   
   103. RY*(   4) H   8                  0.00002     2.28803   
   104. RY*(   1) H   9                  0.00394     0.38278   
   105. RY*(   2) H   9                  0.00028     1.77093   
   106. RY*(   3) H   9                  0.00013     1.91299   
   107. RY*(   4) H   9                  0.00002     2.19488   
   108. RY*(   1) H  10                  0.00287     0.35264   
   109. RY*(   2) H  10                  0.00025     1.75657   
   110. RY*(   3) H  10                  0.00013     1.91477   
   111. RY*(   4) H  10                  0.00003     2.24230   
   112. RY*(   1) H  11                  0.00405     0.34442   
   113. RY*(   2) H  11                  0.00018     1.74858   
   114. RY*(   3) H  11                  0.00010     2.03006   
   115. RY*(   4) H  11                  0.00005     2.26926   
   116. RY*(   1) H  12                  0.00240     0.35625   
   117. RY*(   2) H  12                  0.00019     1.67884   
   118. RY*(   3) H  12                  0.00012     1.97369   
   119. RY*(   4) H  12                  0.00003     2.18965   
   120. RY*(   1) H  13                  0.00226     0.34184   
   121. RY*(   2) H  13                  0.00018     1.69578   
   122. RY*(   3) H  13                  0.00011     1.98174   
   123. RY*(   4) H  13                  0.00004     2.18842   
   124. BD*(   1) O   1 - C   2          0.01509     0.30565   
   125. BD*(   1) O   1 - H   8          0.00544     0.43048   
   126. BD*(   1) C   2 - C   3          0.02835     0.41022   
   127. BD*(   1) C   2 - H   9          0.03040     0.42790   
   128. BD*(   1) C   2 - H  10          0.03085     0.42397   
   129. BD*(   1) C   3 - C   4          0.02478     0.32345   
   130. BD*(   1) C   3 - C   5          0.07139     0.32720   
   131. BD*(   1) C   3 - H  11          0.02253     0.46306   
   132. BD*(   1) C   4 - C   5          0.06063     0.31571   
   133. BD*(   1) C   4 - H  12          0.01381     0.44532   
   134. BD*(   1) C   4 - H  13          0.01326     0.45297   
   135. BD*(   1) C   5 -Cl   6          0.07284     0.11581   
   136. BD*(   1) C   5 -Cl   7          0.07581     0.11173   
       -------------------------------
              Total Lewis   71.42056  ( 99.1952%)
        Valence non-Lewis    0.46519  (  0.6461%)
        Rydberg non-Lewis    0.11425  (  0.1587%)
       -------------------------------
            Total unit  1   72.00000  (100.0000%)
           Charge unit  1    0.00000
 Unable to Open any file for archive entry.
 1\1\GINC-COMPUTE-1-13\SP\RB3LYP\def2SVP\C4H6Cl2O1\ZAHRT2\08-Jan-2021\0
 \\# b3lyp/def2svp geom=NewRedundant pop=NBO\\44\\0,1\O,0,2.0910211163,
 0.7714876139,-0.1822500776\C,0,1.247362434,-0.3008631068,0.1708851753\
 C,0,-0.1162548425,0.2610472888,0.4707753612\C,0,-1.3593133427,-0.60824
 71132,0.4230228389\C,0,-1.1489106226,0.4677942037,-0.5975001124\Cl,0,-
 2.1545388434,1.9248305022,-0.5038419375\Cl,0,-0.7959440841,-0.01073400
 64,-2.2695770391\H,0,2.9546693141,0.4155761525,-0.4238550288\H,0,1.163
 7476679,-1.0499564609,-0.6390782258\H,0,1.6089080293,-0.831699415,1.07
 62304088\H,0,-0.1023468737,1.0495222689,1.2299057231\H,0,-1.2496636647
 ,-1.6387443632,0.0734620591\H,0,-2.1387362878,-0.4500135644,1.17182085
 48\\Version=ES64L-G16RevC.01\State=1-A\HF=-1151.1745726\RMSD=6.333e-09
 \Dipole=0.5400615,-0.8994895,0.554732\Quadrupole=2.5627613,-1.3908173,
 -1.171944,-2.1472194,-1.0815101,-0.6033856\PG=C01 [X(C4H6Cl2O1)]\\@
 The archive entry for this job was punched.


 WE HAVE LEARNED THAT NOTHING IS SIMPLE AND
 RATIONAL EXCEPT WHAT WE OURSELVES HAVE INVENTED;
 THAT GOD THINKS IN TERMS NEITHER OF EUCLID OR RIEMANN; THAT SCIENCE HAS "EXPLAINED" NOTHING;
 THAT THE MORE WE KNOW THE MORE FANTASTIC THE WORLD BECOMES
 AND THE PROFOUNDER THE SURROUNDING DARKNESS.
   --  ALDOUS HUXLEY
 File lengths (MBytes):  RWF=     15 Int=      0 D2E=      0 Chk=      2 Scr=      1
 Normal termination of Gaussian 16
