# Supplementary material for: Machine-Learning-Guided Discovery of Electrochemical Reactions
Source: J Am Chem Soc. 2022 Dec 2;144(49):22599–610. doi: 10.1021/jacs.2c08997 (PMC9756344; doi:10.1021/jacs.2c08997)
Supplement: Supplementary file 3 — ja2c08997_si_003.zip [file ja2c08997_si_003.zip › Oxidation Site Selectivity/Nlogs_notimes/46.log]

 Entering Gaussian System, Link 0=g16
 Input=46.com
 Output=46.log
 Initial command:
  
 Copyright (c) 1988-2019, Gaussian, Inc.  All Rights Reserved.
  
 This is part of the Gaussian(R) 16 program.  It is based on
 the Gaussian(R) 09 system (copyright 2009, Gaussian, Inc.),
 the Gaussian(R) 03 system (copyright 2003, Gaussian, Inc.),
 the Gaussian(R) 98 system (copyright 1998, Gaussian, Inc.),
 the Gaussian(R) 94 system (copyright 1995, Gaussian, Inc.),
 the Gaussian 92(TM) system (copyright 1992, Gaussian, Inc.),
 the Gaussian 90(TM) system (copyright 1990, Gaussian, Inc.),
 the Gaussian 88(TM) system (copyright 1988, Gaussian, Inc.),
 the Gaussian 86(TM) system (copyright 1986, Carnegie Mellon
 University), and the Gaussian 82(TM) system (copyright 1983,
 Carnegie Mellon University). Gaussian is a federally registered
 trademark of Gaussian, Inc.
  
 This software contains proprietary and confidential information,
 including trade secrets, belonging to Gaussian, Inc.
  
 This software is provided under written license and may be
 used, copied, transmitted, or stored only in accord with that
 written license.
  
 The following legend is applicable only to US Government
 contracts under FAR:
  
                    RESTRICTED RIGHTS LEGEND
  
 Use, reproduction and disclosure by the US Government is
 subject to restrictions as set forth in subparagraphs (a)
 and (c) of the Commercial Computer Software - Restricted
 Rights clause in FAR 52.227-19.
  
 Gaussian, Inc.
 340 Quinnipiac St., Bldg. 40, Wallingford CT 06492
  
  
 ---------------------------------------------------------------
 Warning -- This program may not be used in any manner that
 competes with the business of Gaussian, Inc. or will provide
 assistance to any competitor of Gaussian, Inc.  The licensee
 of this program is prohibited from giving any competitor of
 Gaussian, Inc. access to this program.  By using this program,
 the user acknowledges that Gaussian, Inc. is engaged in the
 business of creating and licensing software in the field of
 computational chemistry and represents and warrants to the
 licensee that it is not a competitor of Gaussian, Inc. and that
 it will not use this program in any manner prohibited above.
 ---------------------------------------------------------------
  

 Cite this work as:
 Gaussian 16, Revision C.01,
 M. J. Frisch, G. W. Trucks, H. B. Schlegel, G. E. Scuseria, 
 M. A. Robb, J. R. Cheeseman, G. Scalmani, V. Barone, 
 G. A. Petersson, H. Nakatsuji, X. Li, M. Caricato, A. V. Marenich, 
 J. Bloino, B. G. Janesko, R. Gomperts, B. Mennucci, H. P. Hratchian, 
 J. V. Ortiz, A. F. Izmaylov, J. L. Sonnenberg, D. Williams-Young, 
 F. Ding, F. Lipparini, F. Egidi, J. Goings, B. Peng, A. Petrone, 
 T. Henderson, D. Ranasinghe, V. G. Zakrzewski, J. Gao, N. Rega, 
 G. Zheng, W. Liang, M. Hada, M. Ehara, K. Toyota, R. Fukuda, 
 J. Hasegawa, M. Ishida, T. Nakajima, Y. Honda, O. Kitao, H. Nakai, 
 T. Vreven, K. Throssell, J. A. Montgomery, Jr., J. E. Peralta, 
 F. Ogliaro, M. J. Bearpark, J. J. Heyd, E. N. Brothers, K. N. Kudin, 
 V. N. Staroverov, T. A. Keith, R. Kobayashi, J. Normand, 
 K. Raghavachari, A. P. Rendell, J. C. Burant, S. S. Iyengar, 
 J. Tomasi, M. Cossi, J. M. Millam, M. Klene, C. Adamo, R. Cammi, 
 J. W. Ochterski, R. L. Martin, K. Morokuma, O. Farkas, 
 J. B. Foresman, and D. J. Fox, Gaussian, Inc., Wallingford CT, 2019.
 
 ******************************************
 Gaussian 16:  ES64L-G16RevC.01  3-Jul-2019
                 8-Jan-2021 
 ******************************************
 %nprocshared=16
 Will use up to   16 processors via shared memory.
 %mem=7GB
 -----------------------------------------
 # b3lyp/def2svp geom=NewRedundant pop=NBO
 -----------------------------------------
 1/29=4000,38=1,172=1/1;
 2/12=2,17=6,18=5,40=1/2;
 3/5=43,7=101,11=2,25=1,30=1,74=-5/1,2,3;
 4//1;
 5/5=2,38=5/2;
 6/7=2,8=2,9=2,10=2,28=1,40=1/1,7;
 99/5=1,9=1/99;
 --
 46
 --
 Symbolic Z-matrix:
 Charge =  0 Multiplicity = 1
 O                     2.08019  -0.63394  -0.42666 
 C                     1.19835   0.43629  -0.16644 
 C                    -0.02657  -0.10403   0.52062 
 C                    -1.36258   0.59077   0.37809 
 C                    -1.11713  -0.72725  -0.29466 
 Cl                   -1.93834  -2.18263   0.30149 
 H                     2.89841  -0.27456  -0.79102 
 H                     1.66475   1.20503   0.48395 
 H                     0.8904    0.95346  -1.10002 
 H                     0.17034  -0.58282   1.48498 
 H                    -2.02424   0.59546   1.2471 
 H                    -1.43172   1.47983  -0.25671 
 H                    -1.00186  -0.75561  -1.38072 
 
                          Input orientation:                          
 ---------------------------------------------------------------------
 Center     Atomic      Atomic             Coordinates (Angstroms)
 Number     Number       Type             X           Y           Z
 ---------------------------------------------------------------------
      1          8           0        2.080194   -0.633941   -0.426657
      2          6           0        1.198348    0.436293   -0.166440
      3          6           0       -0.026575   -0.104035    0.520624
      4          6           0       -1.362576    0.590769    0.378092
      5          6           0       -1.117129   -0.727245   -0.294658
      6         17           0       -1.938338   -2.182627    0.301488
      7          1           0        2.898410   -0.274559   -0.791020
      8          1           0        1.664755    1.205025    0.483946
      9          1           0        0.890402    0.953463   -1.100024
     10          1           0        0.170340   -0.582820    1.484976
     11          1           0       -2.024243    0.595459    1.247103
     12          1           0       -1.431724    1.479827   -0.256709
     13          1           0       -1.001864   -0.755610   -1.380720
 ---------------------------------------------------------------------
                    Distance matrix (angstroms):
                    1          2          3          4          5
     1  O    0.000000
     2  C    1.410945   0.000000
     3  C    2.369940   1.504808   0.000000
     4  C    3.741684   2.622729   1.512603   0.000000
     5  C    3.201406   2.594552   1.497459   1.500000   0.000000
     6  Cl   4.367748   4.112968   2.832562   2.833567   1.774235
     7  H    0.965087   1.945667   3.210144   4.502401   4.071345
     8  H    2.093701   1.109723   2.139060   3.090832   3.475453
     9  H    2.094965   1.110799   2.141413   2.718875   2.739266
    10  H    2.702683   2.196034   1.094525   2.225384   2.201257
    11  H    4.599923   3.522574   2.237798   1.092248   2.224732
    12  H    4.102494   2.830970   2.255506   1.094613   2.229704
    13  H    3.228640   2.781375   2.234021   2.244164   1.092530
                    6          7          8          9         10
     6  Cl   0.000000
     7  H    5.313043   0.000000
     8  H    4.948915   2.310111   0.000000
     9  H    4.449840   2.373945   1.780974   0.000000
    10  H    2.899405   3.566167   2.536085   3.092067   0.000000
    11  H    2.935870   5.398461   3.816108   3.759299   2.502223
    12  H    3.739226   4.702490   3.195663   2.525967   3.139201
    13  H    2.396495   3.973826   3.798938   2.565228   3.100989
                   11         12         13
    11  H    0.000000
    12  H    1.842454   0.000000
    13  H    3.126676   2.538771   0.000000
 Stoichiometry    C4H7ClO
 Framework group  C1[X(C4H7ClO)]
 Deg. of freedom    33
 Full point group                 C1      NOp   1
 Largest Abelian subgroup         C1      NOp   1
 Largest concise Abelian subgroup C1      NOp   1
                         Standard orientation:                         
 ---------------------------------------------------------------------
 Center     Atomic      Atomic             Coordinates (Angstroms)
 Number     Number       Type             X           Y           Z
 ---------------------------------------------------------------------
      1          8           0       -2.278393   -1.124270    0.002927
      2          6           0       -1.959752    0.250137    0.018314
      3          6           0       -0.543787    0.422496   -0.461045
      4          6           0        0.292000    1.594787    0.002808
      5          6           0        0.590730    0.208868    0.492693
      6         17           0        2.059580   -0.619002   -0.059594
      7          1           0       -3.210831   -1.224766    0.230639
      8          1           0       -2.634854    0.836495   -0.638883
      9          1           0       -2.051626    0.683575    1.036923
     10          1           0       -0.367861    0.076580   -1.484460
     11          1           0        0.987591    2.034284   -0.715524
     12          1           0       -0.140158    2.303467    0.716383
     13          1           0        0.356873   -0.050173    1.527985
 ---------------------------------------------------------------------
 Rotational constants (GHZ):           5.4802765           1.5738155           1.3030128
 Standard basis: def2SVP (5D, 7F)
 There are   129 symmetry adapted cartesian basis functions of A   symmetry.
 There are   123 symmetry adapted basis functions of A   symmetry.
   123 basis functions,   211 primitive gaussians,   129 cartesian basis functions
    28 alpha electrons       28 beta electrons
       nuclear repulsion energy       286.4751255038 Hartrees.
 NAtoms=   13 NActive=   13 NUniq=   13 SFac= 1.00D+00 NAtFMM=   60 NAOKFM=F Big=F
 Integral buffers will be    131072 words long.
 Raffenetti 2 integral format.
 Two-electron integral symmetry is turned on.
 One-electron integrals computed using PRISM.
   1 Symmetry operations used in ECPInt.
 ECPInt:  NShTT=    1770 NPrTT=    6550 LenC2=    1755 LenP2D=    5342.
 LDataN:  DoStor=T MaxTD1= 4 Len=   56
 NBasis=   123 RedAO= T EigKep=  1.68D-03  NBF=   123
 NBsUse=   123 1.00D-06 EigRej= -1.00D+00 NBFU=   123
 ExpMin= 1.22D-01 ExpMax= 1.04D+04 ExpMxC= 1.57D+03 IAcc=3 IRadAn=         5 AccDes= 0.00D+00
 Harris functional with IExCor=  402 and IRadAn=       5 diagonalized for initial guess.
 HarFok:  IExCor=  402 AccDes= 0.00D+00 IRadAn=         5 IDoV= 1 UseB2=F ITyADJ=14
 ICtDFT=  3500011 ScaDFX=  1.000000  1.000000  1.000000  1.000000
 FoFCou: FMM=F IPFlag=           0 FMFlag=      100000 FMFlg1=           0
         NFxFlg=           0 DoJE=T BraDBF=F KetDBF=T FulRan=T
         wScrn=  0.000000 ICntrl=       500 IOpCl=  0 I1Cent=   200000004 NGrid=           0
         NMat0=    1 NMatS0=      1 NMatT0=    0 NMatD0=    1 NMtDS0=    0 NMtDT0=    0
 Petite list used in FoFCou.
 Requested convergence on RMS density matrix=1.00D-08 within 128 cycles.
 Requested convergence on MAX density matrix=1.00D-06.
 Requested convergence on             energy=1.00D-06.
 No special actions if energy rises.
 Integral accuracy reduced to 1.0D-05 until final iterations.
 Initial convergence to 1.0D-05 achieved.  Increase integral accuracy.
 SCF Done:  E(RB3LYP) =  -691.715060743     A.U. after   12 cycles
            NFock= 12  Conv=0.91D-08     -V/T= 2.0049

 **********************************************************************

            Population analysis using the SCF Density.

 **********************************************************************

 Orbital symmetries:
       Occupied  (A) (A) (A) (A) (A) (A) (A) (A) (A) (A) (A) (A)
                 (A) (A) (A) (A) (A) (A) (A) (A) (A) (A) (A) (A)
                 (A) (A) (A) (A)
       Virtual   (A) (A) (A) (A) (A) (A) (A) (A) (A) (A) (A) (A)
                 (A) (A) (A) (A) (A) (A) (A) (A) (A) (A) (A) (A)
                 (A) (A) (A) (A) (A) (A) (A) (A) (A) (A) (A) (A)
                 (A) (A) (A) (A) (A) (A) (A) (A) (A) (A) (A) (A)
                 (A) (A) (A) (A) (A) (A) (A) (A) (A) (A) (A) (A)
                 (A) (A) (A) (A) (A) (A) (A) (A) (A) (A) (A) (A)
                 (A) (A) (A) (A) (A) (A) (A) (A) (A) (A) (A) (A)
                 (A) (A) (A) (A) (A) (A) (A) (A) (A) (A) (A)
 The electronic state is 1-A.
 Alpha  occ. eigenvalues -- -101.48385 -19.13239 -10.24302 -10.24226 -10.20395
 Alpha  occ. eigenvalues --  -10.20316  -9.43876  -7.20798  -7.19767  -7.19743
 Alpha  occ. eigenvalues --   -1.01256  -0.89115  -0.80409  -0.69798  -0.59441
 Alpha  occ. eigenvalues --   -0.57643  -0.52156  -0.49176  -0.48360  -0.43797
 Alpha  occ. eigenvalues --   -0.39300  -0.38473  -0.35228  -0.33969  -0.33238
 Alpha  occ. eigenvalues --   -0.28340  -0.27789  -0.26357
 Alpha virt. eigenvalues --    0.03534   0.04662   0.06410   0.09086   0.11504
 Alpha virt. eigenvalues --    0.12432   0.12909   0.14187   0.16380   0.20698
 Alpha virt. eigenvalues --    0.22206   0.23911   0.27351   0.38960   0.41698
 Alpha virt. eigenvalues --    0.45345   0.46331   0.47588   0.50602   0.54233
 Alpha virt. eigenvalues --    0.55609   0.57259   0.58558   0.60617   0.62999
 Alpha virt. eigenvalues --    0.63393   0.64731   0.65276   0.65965   0.67310
 Alpha virt. eigenvalues --    0.67459   0.68381   0.70881   0.74441   0.76001
 Alpha virt. eigenvalues --    0.80468   0.81612   0.83398   0.85791   0.88481
 Alpha virt. eigenvalues --    0.91233   0.92543   1.00834   1.04805   1.08033
 Alpha virt. eigenvalues --    1.10054   1.19868   1.24310   1.33589   1.36462
 Alpha virt. eigenvalues --    1.41493   1.43941   1.46037   1.50762   1.54506
 Alpha virt. eigenvalues --    1.60436   1.64483   1.67569   1.69718   1.70989
 Alpha virt. eigenvalues --    1.73203   1.74692   1.78167   1.83732   1.87338
 Alpha virt. eigenvalues --    1.88984   1.90461   1.93117   1.95396   2.02908
 Alpha virt. eigenvalues --    2.07446   2.11038   2.14390   2.17347   2.20381
 Alpha virt. eigenvalues --    2.23782   2.26054   2.36697   2.41038   2.46107
 Alpha virt. eigenvalues --    2.52958   2.56230   2.60093   2.68889   2.77603
 Alpha virt. eigenvalues --    2.84440   2.85268   2.88458   2.94737   3.01968
 Alpha virt. eigenvalues --    3.05557   3.10031   3.15317   3.33012   3.76193
          Condensed to atoms (all electrons):
               1          2          3          4          5          6
     1  O    7.760434   0.362783  -0.078036   0.005351   0.001611  -0.000032
     2  C    0.362783   4.382106   0.329474   0.006016  -0.015219   0.001925
     3  C   -0.078036   0.329474   5.223550   0.164664   0.172611  -0.039244
     4  C    0.005351   0.006016   0.164664   4.943981   0.206274  -0.038616
     5  C    0.001611  -0.015219   0.172611   0.206274   5.098685   0.246752
     6  Cl  -0.000032   0.001925  -0.039244  -0.038616   0.246752  16.978802
     7  H    0.310212  -0.018854   0.010273  -0.000890   0.000542   0.000001
     8  H   -0.030675   0.360669  -0.021231  -0.003586   0.012605  -0.000178
     9  H   -0.034309   0.354769  -0.014417   0.003677  -0.025828   0.000094
    10  H    0.004553  -0.017363   0.360202  -0.006584  -0.029276   0.005852
    11  H   -0.000095   0.002062   0.002694   0.345627   0.004100   0.003112
    12  H    0.000018  -0.015337   0.002580   0.353312  -0.002866   0.002397
    13  H    0.000917  -0.002069  -0.019839  -0.008434   0.381051  -0.028254
               7          8          9         10         11         12
     1  O    0.310212  -0.030675  -0.034309   0.004553  -0.000095   0.000018
     2  C   -0.018854   0.360669   0.354769  -0.017363   0.002062  -0.015337
     3  C    0.010273  -0.021231  -0.014417   0.360202   0.002694   0.002580
     4  C   -0.000890  -0.003586   0.003677  -0.006584   0.345627   0.353312
     5  C    0.000542   0.012605  -0.025828  -0.029276   0.004100  -0.002866
     6  Cl   0.000001  -0.000178   0.000094   0.005852   0.003112   0.002397
     7  H    0.546851  -0.006691  -0.003716  -0.000210   0.000014   0.000008
     8  H   -0.006691   0.765854  -0.058827  -0.013087   0.000295   0.000825
     9  H   -0.003716  -0.058827   0.789362   0.010491  -0.000417   0.006422
    10  H   -0.000210  -0.013087   0.010491   0.655892  -0.010265   0.003366
    11  H    0.000014   0.000295  -0.000417  -0.010265   0.639309  -0.026526
    12  H    0.000008   0.000825   0.006422   0.003366  -0.026526   0.655057
    13  H   -0.000312   0.000322   0.003650   0.003797   0.003469  -0.008731
              13
     1  O    0.000917
     2  C   -0.002069
     3  C   -0.019839
     4  C   -0.008434
     5  C    0.381051
     6  Cl  -0.028254
     7  H   -0.000312
     8  H    0.000322
     9  H    0.003650
    10  H    0.003797
    11  H    0.003469
    12  H   -0.008731
    13  H    0.617272
 Mulliken charges:
               1
     1  O   -0.302732
     2  C    0.269038
     3  C   -0.093281
     4  C    0.029209
     5  C   -0.051042
     6  Cl  -0.132611
     7  H    0.162772
     8  H   -0.006295
     9  H   -0.030952
    10  H    0.032632
    11  H    0.036623
    12  H    0.029475
    13  H    0.057162
 Sum of Mulliken charges =  -0.00000
 Mulliken charges with hydrogens summed into heavy atoms:
               1
     1  O   -0.139960
     2  C    0.231792
     3  C   -0.060648
     4  C    0.095308
     5  C    0.006120
     6  Cl  -0.132611
 Electronic spatial extent (au):  <R**2>=            875.9367
 Charge=             -0.0000 electrons
 Dipole moment (field-independent basis, Debye):
    X=             -2.6143    Y=              1.7241    Z=              0.6336  Tot=              3.1951
 Quadrupole moment (field-independent basis, Debye-Ang):
   XX=            -38.2822   YY=            -44.3427   ZZ=            -41.7622
   XY=              0.6293   XZ=             -1.7952   YZ=             -0.3678
 Traceless Quadrupole moment (field-independent basis, Debye-Ang):
   XX=              3.1802   YY=             -2.8803   ZZ=             -0.2998
   XY=              0.6293   XZ=             -1.7952   YZ=             -0.3678
 Octapole moment (field-independent basis, Debye-Ang**2):
  XXX=            -38.8697  YYY=             -5.3165  ZZZ=              0.7161  XYY=              0.2722
  XXY=             -9.4042  XXZ=              2.4647  XZZ=             -0.5769  YZZ=             -2.6293
  YYZ=              0.9467  XYZ=              0.8834
 Hexadecapole moment (field-independent basis, Debye-Ang**3):
 XXXX=           -622.5629 YYYY=           -249.3173 ZZZZ=            -83.3653 XXXY=             38.9885
 XXXZ=            -19.5622 YYYX=              8.7219 YYYZ=              0.8908 ZZZX=             -1.4717
 ZZZY=             -0.2389 XXYY=           -156.8332 XXZZ=           -140.0859 YYZZ=            -56.3603
 XXYZ=             -5.8489 YYXZ=             -5.9526 ZZXY=              1.8842
 N-N= 2.864751255038D+02 E-N=-2.206077486907D+03  KE= 6.883747916823D+02
 ******************************Gaussian NBO Version 3.1******************************
             N A T U R A L   A T O M I C   O R B I T A L   A N D
          N A T U R A L   B O N D   O R B I T A L   A N A L Y S I S
 ******************************Gaussian NBO Version 3.1******************************
       /RESON  / : Allow strongly delocalized NBO set

 Analyzing the SCF density

 Job title: 46                                                              

 Storage needed:     46030 in NPA,     61072 in NBO ( 939523121 available)
 GSVD:  LWork=        9519 too small for GESVD, short by        1242 words or        1242 for optimal perf.


 NATURAL POPULATIONS:  Natural atomic orbital occupancies 
                                                          
   NAO  Atom  No  lang   Type(AO)    Occupancy      Energy
 ----------------------------------------------------------
     1    O    1  S      Cor( 1S)     1.99974     -18.95137
     2    O    1  S      Val( 2S)     1.67491      -0.85161
     3    O    1  S      Ryd( 3S)     0.00152       1.39853
     4    O    1  px     Val( 2p)     1.56751      -0.27304
     5    O    1  px     Ryd( 3p)     0.00226       1.22452
     6    O    1  py     Val( 2p)     1.55318      -0.29537
     7    O    1  py     Ryd( 3p)     0.00090       1.09162
     8    O    1  pz     Val( 2p)     1.93292      -0.29220
     9    O    1  pz     Ryd( 3p)     0.00193       1.07645
    10    O    1  dxy    Ryd( 3d)     0.00085       2.90802
    11    O    1  dxz    Ryd( 3d)     0.00057       2.88253
    12    O    1  dyz    Ryd( 3d)     0.00071       2.77369
    13    O    1  dx2y2  Ryd( 3d)     0.00145       3.31221
    14    O    1  dz2    Ryd( 3d)     0.00067       2.97578

    15    C    2  S      Cor( 1S)     1.99906     -10.13445
    16    C    2  S      Val( 2S)     0.98756      -0.21343
    17    C    2  S      Ryd( 3S)     0.00282       0.75756
    18    C    2  px     Val( 2p)     1.07320      -0.08474
    19    C    2  px     Ryd( 3p)     0.00239       0.53569
    20    C    2  py     Val( 2p)     0.78113      -0.06131
    21    C    2  py     Ryd( 3p)     0.00351       0.57529
    22    C    2  pz     Val( 2p)     1.18060      -0.08681
    23    C    2  pz     Ryd( 3p)     0.00325       0.68056
    24    C    2  dxy    Ryd( 3d)     0.00163       2.14980
    25    C    2  dxz    Ryd( 3d)     0.00063       2.20072
    26    C    2  dyz    Ryd( 3d)     0.00179       2.21844
    27    C    2  dx2y2  Ryd( 3d)     0.00187       2.24451
    28    C    2  dz2    Ryd( 3d)     0.00094       2.26514

    29    C    3  S      Cor( 1S)     1.99889     -10.07843
    30    C    3  S      Val( 2S)     0.93809      -0.18862
    31    C    3  S      Ryd( 3S)     0.00306       0.75264
    32    C    3  px     Val( 2p)     1.02517      -0.08581
    33    C    3  px     Ryd( 3p)     0.00408       0.59707
    34    C    3  py     Val( 2p)     1.11037      -0.09240
    35    C    3  py     Ryd( 3p)     0.00419       0.63093
    36    C    3  pz     Val( 2p)     1.17421      -0.08482
    37    C    3  pz     Ryd( 3p)     0.00381       0.76342
    38    C    3  dxy    Ryd( 3d)     0.00070       2.14701
    39    C    3  dxz    Ryd( 3d)     0.00107       2.30121
    40    C    3  dyz    Ryd( 3d)     0.00066       2.11586
    41    C    3  dx2y2  Ryd( 3d)     0.00095       2.19526
    42    C    3  dz2    Ryd( 3d)     0.00060       2.31316

    43    C    4  S      Cor( 1S)     1.99901     -10.08272
    44    C    4  S      Val( 2S)     1.01010      -0.21547
    45    C    4  S      Ryd( 3S)     0.00138       0.71746
    46    C    4  px     Val( 2p)     1.16244      -0.09269
    47    C    4  px     Ryd( 3p)     0.00272       0.60892
    48    C    4  py     Val( 2p)     1.04975      -0.07773
    49    C    4  py     Ryd( 3p)     0.00456       0.47882
    50    C    4  pz     Val( 2p)     1.18995      -0.08655
    51    C    4  pz     Ryd( 3p)     0.00222       0.67392
    52    C    4  dxy    Ryd( 3d)     0.00079       2.29791
    53    C    4  dxz    Ryd( 3d)     0.00062       2.24685
    54    C    4  dyz    Ryd( 3d)     0.00079       2.38013
    55    C    4  dx2y2  Ryd( 3d)     0.00077       2.17749
    56    C    4  dz2    Ryd( 3d)     0.00040       2.09762

    57    C    5  S      Cor( 1S)     1.99874     -10.13383
    58    C    5  S      Val( 2S)     0.97946      -0.24915
    59    C    5  S      Ryd( 3S)     0.00295       0.70433
    60    C    5  px     Val( 2p)     0.96548      -0.14330
    61    C    5  px     Ryd( 3p)     0.00544       0.60153
    62    C    5  py     Val( 2p)     1.07485      -0.12832
    63    C    5  py     Ryd( 3p)     0.00537       0.53556
    64    C    5  pz     Val( 2p)     1.16169      -0.10499
    65    C    5  pz     Ryd( 3p)     0.00459       0.68269
    66    C    5  dxy    Ryd( 3d)     0.00186       2.00329
    67    C    5  dxz    Ryd( 3d)     0.00146       2.19400
    68    C    5  dyz    Ryd( 3d)     0.00094       2.09253
    69    C    5  dx2y2  Ryd( 3d)     0.00148       2.11263
    70    C    5  dz2    Ryd( 3d)     0.00099       2.28937

    71   Cl    6  S      Cor( 1S)     2.00000    -100.76289
    72   Cl    6  S      Cor( 2S)     1.99977      -9.85455
    73   Cl    6  S      Val( 3S)     1.83507      -0.96239
    74   Cl    6  S      Ryd( 4S)     0.00204       0.63826
    75   Cl    6  px     Cor( 2p)     1.99994      -7.19844
    76   Cl    6  px     Val( 3p)     1.49820      -0.27063
    77   Cl    6  px     Ryd( 4p)     0.00131       0.98386
    78   Cl    6  py     Cor( 2p)     1.99998      -7.19434
    79   Cl    6  py     Val( 3p)     1.82120      -0.28915
    80   Cl    6  py     Ryd( 4p)     0.00107       0.96537
    81   Cl    6  pz     Cor( 2p)     1.99998      -7.19346
    82   Cl    6  pz     Val( 3p)     1.89979      -0.29436
    83   Cl    6  pz     Ryd( 4p)     0.00074       0.95748
    84   Cl    6  dxy    Ryd( 3d)     0.00314       1.01698
    85   Cl    6  dxz    Ryd( 3d)     0.00202       0.94872
    86   Cl    6  dyz    Ryd( 3d)     0.00081       0.85660
    87   Cl    6  dx2y2  Ryd( 3d)     0.00258       0.92057
    88   Cl    6  dz2    Ryd( 3d)     0.00114       0.92921

    89    H    7  S      Val( 1S)     0.53982       0.09844
    90    H    7  S      Ryd( 2S)     0.00141       0.40196
    91    H    7  px     Ryd( 2p)     0.00207       2.40159
    92    H    7  py     Ryd( 2p)     0.00115       1.77530
    93    H    7  pz     Ryd( 2p)     0.00168       1.67622

    94    H    8  S      Val( 1S)     0.81430       0.04558
    95    H    8  S      Ryd( 2S)     0.00281       0.33884
    96    H    8  px     Ryd( 2p)     0.00042       1.98108
    97    H    8  py     Ryd( 2p)     0.00028       1.98864
    98    H    8  pz     Ryd( 2p)     0.00045       1.97337

    99    H    9  S      Val( 1S)     0.82685       0.03702
   100    H    9  S      Ryd( 2S)     0.00277       0.35882
   101    H    9  px     Ryd( 2p)     0.00024       1.75249
   102    H    9  py     Ryd( 2p)     0.00018       1.89360
   103    H    9  pz     Ryd( 2p)     0.00070       2.25030

   104    H   10  S      Val( 1S)     0.75190       0.09332
   105    H   10  S      Ryd( 2S)     0.00402       0.34125
   106    H   10  px     Ryd( 2p)     0.00012       1.92610
   107    H   10  py     Ryd( 2p)     0.00024       1.83334
   108    H   10  pz     Ryd( 2p)     0.00065       2.30542

   109    H   11  S      Val( 1S)     0.76077       0.07954
   110    H   11  S      Ryd( 2S)     0.00251       0.32993
   111    H   11  px     Ryd( 2p)     0.00042       1.97286
   112    H   11  py     Ryd( 2p)     0.00019       1.93089
   113    H   11  pz     Ryd( 2p)     0.00040       2.00643

   114    H   12  S      Val( 1S)     0.77432       0.06797
   115    H   12  S      Ryd( 2S)     0.00175       0.33699
   116    H   12  px     Ryd( 2p)     0.00024       1.83122
   117    H   12  py     Ryd( 2p)     0.00037       2.06204
   118    H   12  pz     Ryd( 2p)     0.00041       1.99613

   119    H   13  S      Val( 1S)     0.75871       0.08596
   120    H   13  S      Ryd( 2S)     0.00194       0.32130
   121    H   13  px     Ryd( 2p)     0.00008       1.85035
   122    H   13  py     Ryd( 2p)     0.00018       1.80879
   123    H   13  pz     Ryd( 2p)     0.00068       2.30122

 WARNING:  1 low occupancy (<1.9990e) core orbital  found on  C    3
           1 low occupancy (<1.9990e) core orbital  found on  C    5


 Summary of Natural Population Analysis:                  
                                                          
                                       Natural Population 
                Natural  -----------------------------------------------
    Atom  No    Charge         Core      Valence    Rydberg      Total
 -----------------------------------------------------------------------
      O    1   -0.73913      1.99974     6.72852    0.01087     8.73913
      C    2   -0.04038      1.99906     4.02249    0.01884     6.04038
      C    3   -0.26583      1.99889     4.24783    0.01910     6.26583
      C    4   -0.42554      1.99901     4.41225    0.01427     6.42554
      C    5   -0.20530      1.99874     4.18147    0.02508     6.20530
     Cl    6   -0.06878      9.99966     7.05426    0.01486    17.06878
      H    7    0.45387      0.00000     0.53982    0.00631     0.54613
      H    8    0.18175      0.00000     0.81430    0.00395     0.81825
      H    9    0.16926      0.00000     0.82685    0.00390     0.83074
      H   10    0.24306      0.00000     0.75190    0.00503     0.75694
      H   11    0.23572      0.00000     0.76077    0.00351     0.76428
      H   12    0.22289      0.00000     0.77432    0.00279     0.77711
      H   13    0.23841      0.00000     0.75871    0.00288     0.76159
 =======================================================================
   * Total *   -0.00000     19.99511    35.87350    0.13140    56.00000

                                 Natural Population      
 --------------------------------------------------------
   Core                      19.99511 ( 99.9755% of  20)
   Valence                   35.87350 ( 99.6486% of  36)
   Natural Minimal Basis     55.86860 ( 99.7654% of  56)
   Natural Rydberg Basis      0.13140 (  0.2346% of  56)
 --------------------------------------------------------

    Atom  No          Natural Electron Configuration
 ----------------------------------------------------------------------------
      O    1      [core]2S( 1.67)2p( 5.05)3p( 0.01)
      C    2      [core]2S( 0.99)2p( 3.03)3p( 0.01)3d( 0.01)
      C    3      [core]2S( 0.94)2p( 3.31)3p( 0.01)
      C    4      [core]2S( 1.01)2p( 3.40)3p( 0.01)
      C    5      [core]2S( 0.98)2p( 3.20)3p( 0.02)3d( 0.01)
     Cl    6      [core]3S( 1.84)3p( 5.22)3d( 0.01)
      H    7            1S( 0.54)
      H    8            1S( 0.81)
      H    9            1S( 0.83)
      H   10            1S( 0.75)
      H   11            1S( 0.76)
      H   12            1S( 0.77)
      H   13            1S( 0.76)


 NATURAL BOND ORBITAL ANALYSIS:

                       Occupancies       Lewis Structure    Low   High
           Occ.    -------------------  -----------------   occ   occ
  Cycle   Thresh.   Lewis   Non-Lewis     CR  BD  3C  LP    (L)   (NL)   Dev
 =============================================================================
   1(1)    1.90    55.56760   0.43240     10  13   0   5     0      0    0.03
 -----------------------------------------------------------------------------

 Structure accepted: No low occupancy Lewis orbitals

 WARNING:  1 low occupancy (<1.9990e) core orbital  found on  C    3
           1 low occupancy (<1.9990e) core orbital  found on  C    5

 --------------------------------------------------------
   Core                     19.99512 ( 99.976% of  20)
   Valence Lewis            35.57248 ( 98.812% of  36)
  ==================       ============================
   Total Lewis              55.56760 ( 99.228% of  56)
  -----------------------------------------------------
   Valence non-Lewis         0.34469 (  0.616% of  56)
   Rydberg non-Lewis         0.08770 (  0.157% of  56)
  ==================       ============================
   Total non-Lewis           0.43240 (  0.772% of  56)
 --------------------------------------------------------


       (Occupancy)   Bond orbital/ Coefficients/ Hybrids
 ---------------------------------------------------------------------------------
     1. (1.99385) BD ( 1) O   1 - C   2  
                ( 67.29%)   0.8203* O   1 s( 32.32%)p 2.09( 67.61%)d 0.00(  0.07%)
                                           -0.0001  0.5685  0.0046  0.1555  0.0031
                                            0.8072  0.0000  0.0183 -0.0009 -0.0021
                                           -0.0017  0.0040 -0.0211 -0.0151
                ( 32.71%)   0.5719* C   2 s( 21.50%)p 3.64( 78.21%)d 0.01(  0.28%)
                                            0.0000  0.4618  0.0420 -0.2376 -0.0125
                                           -0.8507 -0.0421  0.0037  0.0028  0.0235
                                           -0.0002 -0.0001 -0.0395 -0.0266
     2. (1.98759) BD ( 1) O   1 - H   7  
                ( 72.94%)   0.8541* O   1 s( 19.61%)p 4.09( 80.30%)d 0.00(  0.08%)
                                           -0.0002 -0.4423 -0.0218  0.8578  0.0281
                                            0.1507  0.0234 -0.2079 -0.0054  0.0081
                                            0.0119 -0.0022 -0.0227  0.0110
                ( 27.06%)   0.5202* H   7 s( 99.61%)p 0.00(  0.39%)
                                           -0.9981  0.0030 -0.0590 -0.0136  0.0137
     3. (1.97825) BD ( 1) C   2 - C   3  
                ( 48.71%)   0.6980* C   2 s( 30.66%)p 2.26( 69.29%)d 0.00(  0.05%)
                                            0.0003  0.5537  0.0057  0.7844 -0.0119
                                            0.0803 -0.0008 -0.2662 -0.0063  0.0025
                                           -0.0112 -0.0011  0.0175 -0.0068
                ( 51.29%)   0.7161* C   3 s( 30.79%)p 2.25( 69.18%)d 0.00(  0.04%)
                                            0.0002  0.5548  0.0089 -0.7845 -0.0129
                                           -0.0876 -0.0110  0.2598 -0.0290  0.0033
                                           -0.0121  0.0005  0.0139 -0.0023
     4. (1.98300) BD ( 1) C   2 - H   8  
                ( 59.78%)   0.7732* C   2 s( 23.93%)p 3.18( 76.02%)d 0.00(  0.05%)
                                           -0.0001  0.4890 -0.0117 -0.5631  0.0019
                                            0.4195 -0.0029 -0.5167  0.0132 -0.0132
                                            0.0133 -0.0124  0.0036  0.0024
                ( 40.22%)   0.6342* H   8 s( 99.91%)p 0.00(  0.09%)
                                            0.9996 -0.0061  0.0168 -0.0166  0.0172
     5. (1.98690) BD ( 1) C   2 - H   9  
                ( 59.28%)   0.7699* C   2 s( 24.01%)p 3.16( 75.93%)d 0.00(  0.05%)
                                           -0.0001  0.4898 -0.0150 -0.1002 -0.0151
                                            0.2964 -0.0018  0.8131 -0.0096 -0.0020
                                           -0.0020  0.0141 -0.0006  0.0177
                ( 40.72%)   0.6382* H   9 s( 99.92%)p 0.00(  0.08%)
                                            0.9996 -0.0064  0.0034 -0.0115 -0.0264
     6. (1.94269) BD ( 1) C   3 - C   4  
                ( 50.41%)   0.7100* C   3 s( 21.23%)p 3.71( 78.70%)d 0.00(  0.07%)
                                           -0.0000  0.4608 -0.0037  0.2491 -0.0051
                                            0.8495 -0.0025  0.0524 -0.0222  0.0167
                                            0.0066  0.0120 -0.0102 -0.0094
                ( 49.59%)   0.7042* C   4 s( 22.55%)p 3.43( 77.38%)d 0.00(  0.07%)
                                            0.0003  0.4749 -0.0062 -0.6462  0.0058
                                           -0.4041  0.0181 -0.4387 -0.0064  0.0203
                                            0.0078  0.0107 -0.0041 -0.0092
     7. (1.95231) BD ( 1) C   3 - C   5  
                ( 49.28%)   0.7020* C   3 s( 22.01%)p 3.54( 77.93%)d 0.00(  0.07%)
                                            0.0002  0.4691  0.0039  0.5545  0.0005
                                           -0.4493 -0.0187  0.5189 -0.0170 -0.0060
                                            0.0210 -0.0073  0.0106  0.0036
                ( 50.72%)   0.7122* C   5 s( 25.48%)p 2.92( 74.46%)d 0.00(  0.06%)
                                            0.0003  0.5048 -0.0037 -0.6411  0.0069
                                           -0.2360 -0.0178 -0.5267  0.0098 -0.0029
                                            0.0214 -0.0010  0.0103  0.0049
     8. (1.97234) BD ( 1) C   3 - H  10  
                ( 62.58%)   0.7910* C   3 s( 25.84%)p 2.87( 74.13%)d 0.00(  0.03%)
                                            0.0003 -0.5082  0.0119 -0.1195  0.0136
                                            0.2604 -0.0020  0.8118 -0.0089  0.0019
                                            0.0079 -0.0074 -0.0006 -0.0117
                ( 37.42%)   0.6118* H  10 s( 99.91%)p 0.00(  0.09%)
                                           -0.9995  0.0061  0.0057 -0.0103 -0.0272
     9. (1.96129) BD ( 1) C   4 - C   5  
                ( 49.02%)   0.7002* C   4 s( 22.31%)p 3.48( 77.63%)d 0.00(  0.07%)
                                            0.0003  0.4723  0.0036  0.4325  0.0154
                                           -0.6229  0.0137  0.4480  0.0089 -0.0104
                                            0.0039 -0.0145 -0.0163 -0.0072
                ( 50.98%)   0.7140* C   5 s( 24.33%)p 3.11( 75.61%)d 0.00(  0.06%)
                                            0.0002  0.4933 -0.0005  0.1427  0.0137
                                            0.8533  0.0031 -0.0833  0.0199 -0.0027
                                            0.0013 -0.0140 -0.0176 -0.0094
    10. (1.98221) BD ( 1) C   4 - H  11  
                ( 61.96%)   0.7872* C   4 s( 27.33%)p 2.66( 72.64%)d 0.00(  0.03%)
                                           -0.0001  0.5228 -0.0001  0.5320 -0.0085
                                            0.3667  0.0210 -0.5552  0.0124  0.0041
                                           -0.0140 -0.0046  0.0053  0.0042
                ( 38.04%)   0.6167* H  11 s( 99.91%)p 0.00(  0.09%)
                                            0.9996 -0.0031 -0.0190 -0.0129  0.0184
    11. (1.98343) BD ( 1) C   4 - H  12  
                ( 61.37%)   0.7834* C   4 s( 27.65%)p 2.62( 72.32%)d 0.00(  0.03%)
                                           -0.0002  0.5258 -0.0032 -0.3335  0.0167
                                            0.5599  0.0189  0.5456 -0.0137 -0.0067
                                           -0.0106  0.0106 -0.0008  0.0048
                ( 38.63%)   0.6215* H  12 s( 99.92%)p 0.00(  0.08%)
                                            0.9996 -0.0029  0.0097 -0.0205 -0.0182
    12. (1.99063) BD ( 1) C   5 -Cl   6  
                ( 44.00%)   0.6633* C   5 s( 20.44%)p 3.88( 79.31%)d 0.01(  0.25%)
                                           -0.0000  0.4521  0.0092  0.7378  0.0040
                                           -0.4121 -0.0131 -0.2799  0.0206 -0.0324
                                           -0.0251  0.0123  0.0209 -0.0144
                ( 56.00%)   0.7483*Cl   6 s( 18.46%)p 4.39( 81.05%)d 0.03(  0.49%)
                                           -0.0000  0.0001  0.4279 -0.0383  0.0001
                                           -0.7433 -0.0267 -0.0000  0.4159  0.0155
                                           -0.0000  0.2897  0.0100 -0.0474 -0.0317
                                            0.0176  0.0281 -0.0243
    13. (1.98668) BD ( 1) C   5 - H  13  
                ( 62.61%)   0.7912* C   5 s( 29.59%)p 2.38( 70.38%)d 0.00(  0.03%)
                                           -0.0002  0.5439 -0.0076 -0.1489  0.0183
                                           -0.2118 -0.0093  0.7977 -0.0029  0.0009
                                           -0.0070 -0.0054  0.0006  0.0136
                ( 37.39%)   0.6115* H  13 s( 99.91%)p 0.00(  0.09%)
                                            0.9995 -0.0050  0.0047  0.0089 -0.0278
    14. (1.99974) CR ( 1) O   1           s(100.00%)p 0.00(  0.00%)
                                            1.0000 -0.0000 -0.0000  0.0002  0.0000
                                            0.0001  0.0000 -0.0000 -0.0000  0.0000
                                            0.0000 -0.0000 -0.0000  0.0000
    15. (1.99906) CR ( 1) C   2           s(100.00%)p 0.00(  0.00%)
                                            1.0000 -0.0001 -0.0000 -0.0002  0.0000
                                            0.0001  0.0000  0.0001  0.0000 -0.0000
                                            0.0000  0.0000 -0.0000  0.0000
    16. (1.99889) CR ( 1) C   3           s(100.00%)p 0.00(  0.00%)
                                            1.0000 -0.0001 -0.0000  0.0000 -0.0000
                                            0.0001  0.0000 -0.0004  0.0000  0.0000
                                           -0.0000  0.0000 -0.0000  0.0000
    17. (1.99902) CR ( 1) C   4           s(100.00%)p 0.00(  0.00%)
                                            1.0000 -0.0001  0.0000  0.0001 -0.0000
                                            0.0005 -0.0000  0.0000 -0.0000 -0.0000
                                           -0.0000  0.0000  0.0000  0.0000
    18. (1.99875) CR ( 1) C   5           s(100.00%)p 0.00(  0.00%)
                                            1.0000 -0.0001  0.0000  0.0002 -0.0000
                                           -0.0001  0.0000  0.0003 -0.0000  0.0000
                                           -0.0000  0.0000  0.0000  0.0000
    19. (2.00000) CR ( 1)Cl   6           s(100.00%)
                                            1.0000 -0.0000  0.0000 -0.0000 -0.0000
                                           -0.0000 -0.0000  0.0000 -0.0000  0.0000
                                            0.0000  0.0000 -0.0000 -0.0000 -0.0000
                                            0.0000  0.0000  0.0000
    20. (1.99977) CR ( 2)Cl   6           s(100.00%)p 0.00(  0.00%)
                                           -0.0000  1.0000  0.0002  0.0000 -0.0000
                                            0.0002  0.0000  0.0000 -0.0001 -0.0000
                                            0.0000 -0.0000 -0.0000  0.0000  0.0000
                                           -0.0000 -0.0000  0.0000
    21. (1.99994) CR ( 3)Cl   6           s(  0.00%)p 1.00(100.00%)
                                           -0.0000 -0.0000  0.0001  0.0000  1.0000
                                            0.0001  0.0000  0.0000 -0.0001 -0.0000
                                            0.0000 -0.0000 -0.0000  0.0000  0.0000
                                           -0.0000 -0.0000  0.0000
    22. (1.99998) CR ( 4)Cl   6           s(  0.00%)p 1.00(100.00%)
                                            0.0000  0.0000 -0.0001 -0.0000  0.0000
                                           -0.0001 -0.0000  1.0000 -0.0000  0.0000
                                           -0.0000  0.0000  0.0000 -0.0000 -0.0000
                                            0.0000  0.0000 -0.0000
    23. (1.99998) CR ( 5)Cl   6           s(  0.00%)p 1.00(100.00%)
                                            0.0000  0.0000 -0.0000 -0.0000  0.0000
                                           -0.0001 -0.0000 -0.0000  0.0000  0.0000
                                            1.0000 -0.0001  0.0000 -0.0000 -0.0000
                                            0.0000  0.0000 -0.0000
    24. (1.98088) LP ( 1) O   1           s( 47.90%)p 1.09( 52.06%)d 0.00(  0.04%)
                                            0.0000  0.6920 -0.0124  0.4349 -0.0069
                                           -0.5688  0.0040 -0.0889  0.0011  0.0174
                                            0.0017 -0.0044  0.0039  0.0052
    25. (1.95665) LP ( 2) O   1           s(  0.18%)p99.99( 99.77%)d 0.30(  0.05%)
                                           -0.0000  0.0421 -0.0003 -0.2204  0.0041
                                            0.0349 -0.0008 -0.9735  0.0160 -0.0041
                                            0.0132 -0.0165  0.0027 -0.0078
    26. (1.99354) LP ( 1)Cl   6           s( 81.30%)p 0.23( 18.69%)d 0.00(  0.01%)
                                           -0.0000 -0.0002  0.9016  0.0101 -0.0001
                                            0.3502  0.0047  0.0001 -0.1640 -0.0034
                                            0.0001 -0.1931 -0.0009  0.0064  0.0054
                                           -0.0034 -0.0044  0.0037
    27. (1.97205) LP ( 2)Cl   6           s(  0.34%)p99.99( 99.63%)d 0.07(  0.02%)
                                           -0.0000 -0.0001  0.0584 -0.0021 -0.0000
                                            0.1184 -0.0011 -0.0000 -0.4600  0.0041
                                            0.0001  0.8778 -0.0076  0.0076 -0.0100
                                            0.0051  0.0018  0.0070
    28. (1.96819) LP ( 3)Cl   6           s(  0.00%)p 1.00( 99.98%)d 0.00(  0.02%)
                                            0.0000 -0.0000  0.0055 -0.0002 -0.0000
                                           -0.5530  0.0056 -0.0000 -0.7660  0.0073
                                           -0.0000 -0.3272  0.0031  0.0051  0.0012
                                           -0.0061  0.0122 -0.0026
    29. (0.00160) RY*( 1) O   1           s(  7.00%)p12.15( 85.08%)d 1.13(  7.92%)
                                           -0.0000  0.0032  0.2646  0.0022  0.5722
                                           -0.0035 -0.1271  0.0101  0.7121  0.1801
                                            0.0083  0.1880  0.1067 -0.0005
    30. (0.00146) RY*( 2) O   1           s( 24.44%)p 2.66( 65.14%)d 0.43( 10.42%)
                                           -0.0000  0.0047  0.4944 -0.0003  0.5045
                                           -0.0045 -0.0904 -0.0059 -0.6234  0.1916
                                           -0.0776 -0.1934  0.1458 -0.0525
    31. (0.00011) RY*( 3) O   1           s( 56.44%)p 0.67( 38.05%)d 0.10(  5.52%)
                                            0.0000 -0.0025  0.7512  0.0149 -0.3457
                                           -0.0059  0.4914 -0.0032  0.1386 -0.1971
                                            0.0580  0.0402 -0.0915  0.0543
    32. (0.00004) RY*( 4) O   1           s(  8.69%)p 8.35( 72.56%)d 2.16( 18.75%)
    33. (0.00000) RY*( 5) O   1           s(  0.01%)p99.99( 11.38%)d99.99( 88.61%)
    34. (0.00001) RY*( 6) O   1           s(  2.88%)p 5.80( 16.69%)d27.95( 80.43%)
    35. (0.00000) RY*( 7) O   1           s(  0.04%)p99.99(  7.45%)d99.99( 92.51%)
    36. (0.00000) RY*( 8) O   1           s(  0.01%)p 1.00(  1.08%)d91.65( 98.91%)
    37. (0.00001) RY*( 9) O   1           s(  0.48%)p 5.98(  2.84%)d99.99( 96.68%)
    38. (0.00413) RY*( 1) C   2           s( 14.70%)p 5.22( 76.81%)d 0.58(  8.49%)
                                           -0.0000  0.0080  0.3833  0.0078  0.5885
                                            0.0127  0.0103  0.0202  0.6489  0.1411
                                            0.1404  0.0007  0.1860 -0.1033
    39. (0.00302) RY*( 2) C   2           s( 20.81%)p 2.55( 53.00%)d 1.26( 26.20%)
                                            0.0000 -0.0065  0.4561 -0.0104  0.2678
                                            0.0303 -0.3055  0.0023 -0.6032  0.3389
                                           -0.1594 -0.2796  0.2078  0.0190
    40. (0.00234) RY*( 3) C   2           s(  1.33%)p56.61( 75.41%)d17.46( 23.26%)
                                            0.0000  0.0135  0.1146 -0.0131 -0.1099
                                           -0.0105  0.8598  0.0004 -0.0498  0.4252
                                           -0.1014 -0.1994 -0.0255 -0.0330
    41. (0.00157) RY*( 4) C   2           s(  0.78%)p 2.76(  2.16%)d99.99( 97.06%)
                                            0.0000 -0.0039  0.0883 -0.0084 -0.0898
                                            0.0105 -0.0196 -0.0190 -0.1122  0.4265
                                            0.1105  0.8707  0.1207  0.0623
    42. (0.00079) RY*( 5) C   2           s( 16.31%)p 2.56( 41.69%)d 2.58( 42.01%)
                                           -0.0000 -0.0260  0.4030  0.0132 -0.4958
                                            0.0633 -0.2999  0.0010  0.2774  0.3025
                                            0.0054 -0.1270 -0.5367 -0.1560
    43. (0.00026) RY*( 6) C   2           s(  8.21%)p 3.42( 28.04%)d 7.76( 63.75%)
                                           -0.0000  0.0058  0.2865  0.0130  0.3605
                                            0.0180  0.2220 -0.0022 -0.3173 -0.3523
                                            0.2768  0.2018 -0.6244 -0.0787
    44. (0.00012) RY*( 7) C   2           s( 12.06%)p 0.22(  2.64%)d 7.07( 85.30%)
                                            0.0000  0.0014  0.3473 -0.0095 -0.0372
                                           -0.0036  0.0832 -0.0093  0.1337 -0.3021
                                           -0.7081  0.1897 -0.0424  0.4717
    45. (0.00003) RY*( 8) C   2           s( 25.56%)p 0.80( 20.43%)d 2.11( 54.01%)
    46. (0.00001) RY*( 9) C   2           s(  0.13%)p 2.96(  0.38%)d99.99( 99.49%)
    47. (0.00625) RY*( 1) C   3           s(  7.97%)p10.82( 86.21%)d 0.73(  5.82%)
                                           -0.0000  0.0252  0.2812 -0.0032  0.6401
                                            0.0005  0.6159  0.0061  0.2702  0.0414
                                            0.0377  0.1346  0.1894  0.0328
    48. (0.00379) RY*( 2) C   3           s( 41.83%)p 1.14( 47.80%)d 0.25( 10.36%)
                                            0.0000 -0.0157  0.6466  0.0057  0.2955
                                           -0.0016 -0.4862 -0.0322 -0.3914  0.1743
                                            0.0657 -0.0274  0.1844 -0.1849
    49. (0.00238) RY*( 3) C   3           s( 21.91%)p 3.14( 68.87%)d 0.42(  9.22%)
                                           -0.0000  0.0104  0.4679 -0.0014 -0.3645
                                            0.0081 -0.2102  0.0142  0.7152  0.1333
                                            0.0216  0.1996 -0.0086  0.1845
    50. (0.00141) RY*( 4) C   3           s( 15.56%)p 5.19( 80.74%)d 0.24(  3.70%)
                                            0.0000 -0.0134  0.3942  0.0101 -0.5911
                                           -0.0061  0.5584 -0.0057 -0.3822 -0.0117
                                            0.1308  0.0221  0.1179 -0.0734
    51. (0.00037) RY*( 5) C   3           s(  0.75%)p 2.02(  1.52%)d99.99( 97.73%)
                                           -0.0000  0.0006  0.0867  0.0216 -0.0411
                                           -0.0044  0.1008  0.0116 -0.0521  0.3317
                                           -0.9090 -0.1847 -0.0177  0.0808
    52. (0.00021) RY*( 6) C   3           s(  7.53%)p 0.40(  3.03%)d11.88( 89.44%)
                                           -0.0000  0.0174  0.2738 -0.0025  0.0616
                                           -0.0035  0.0750  0.0001  0.1444 -0.3807
                                           -0.0775 -0.3199 -0.6632 -0.4487
    53. (0.00017) RY*( 7) C   3           s(  0.02%)p99.99(  3.81%)d99.99( 96.16%)
                                            0.0000  0.0023  0.0150  0.0087 -0.0737
                                            0.0217 -0.0926 -0.0014  0.1535 -0.6579
                                           -0.2581 -0.1324  0.6339 -0.2068
    54. (0.00015) RY*( 8) C   3           s(  0.01%)p 1.00(  2.61%)d37.27( 97.38%)
                                            0.0000  0.0066  0.0050 -0.0062 -0.0177
                                            0.0128  0.0435 -0.0075  0.1538  0.2269
                                            0.2717 -0.8851  0.1851  0.1757
    55. (0.00010) RY*( 9) C   3           s(  4.55%)p 1.20(  5.46%)d19.78( 89.99%)
    56. (0.00489) RY*( 1) C   4           s( 18.26%)p 3.82( 69.67%)d 0.66( 12.07%)
                                           -0.0000  0.0297  0.4262 -0.0054 -0.2579
                                            0.0033 -0.7927  0.0017  0.0424  0.0990
                                           -0.1891  0.0295 -0.2188 -0.1625
    57. (0.00378) RY*( 2) C   4           s(  0.30%)p99.99( 92.75%)d23.57(  6.96%)
                                           -0.0000  0.0006  0.0543 -0.0196 -0.6708
                                           -0.0003  0.2642  0.0204  0.6378  0.1134
                                           -0.0317 -0.2024  0.1213 -0.0086
    58. (0.00063) RY*( 3) C   4           s( 53.53%)p 0.72( 38.52%)d 0.15(  7.94%)
                                            0.0000 -0.0107  0.7316  0.0059 -0.2127
                                           -0.0076  0.4394  0.0009 -0.3832 -0.0169
                                           -0.0352  0.2702  0.0168  0.0679
    59. (0.00040) RY*( 4) C   4           s( 22.23%)p 3.09( 68.70%)d 0.41(  9.07%)
                                            0.0000 -0.0118  0.4714 -0.0161  0.6170
                                            0.0074  0.0958 -0.0125  0.5447 -0.1482
                                           -0.1068 -0.2068 -0.1021  0.0641
    60. (0.00015) RY*( 5) C   4           s(  0.98%)p 4.01(  3.93%)d97.09( 95.09%)
                                           -0.0000  0.0112  0.0983  0.0018  0.0438
                                           -0.0013 -0.1457 -0.0005  0.1270 -0.3675
                                            0.2628  0.2705  0.6791 -0.4609
    61. (0.00010) RY*( 6) C   4           s(  0.13%)p71.94(  9.47%)d99.99( 90.40%)
    62. (0.00006) RY*( 7) C   4           s(  4.42%)p 1.29(  5.69%)d20.35( 89.90%)
    63. (0.00001) RY*( 8) C   4           s(  0.08%)p49.36(  4.04%)d99.99( 95.87%)
    64. (0.00002) RY*( 9) C   4           s(  0.23%)p31.41(  7.27%)d99.99( 92.50%)
    65. (0.00797) RY*( 1) C   5           s( 11.64%)p 6.70( 77.94%)d 0.90( 10.42%)
                                           -0.0000  0.0277  0.3400 -0.0025 -0.4640
                                           -0.0038  0.6087  0.0007 -0.4400 -0.2352
                                            0.1367 -0.1553  0.0151 -0.0764
    66. (0.00473) RY*( 2) C   5           s(  0.82%)p99.99( 90.10%)d11.09(  9.08%)
                                            0.0000 -0.0004  0.0905 -0.0137 -0.7731
                                            0.0118 -0.3145  0.0203  0.4513 -0.0082
                                           -0.0454  0.0746  0.2347 -0.1675
    67. (0.00359) RY*( 3) C   5           s( 27.89%)p 2.24( 62.49%)d 0.34(  9.62%)
                                            0.0000 -0.0045  0.5281  0.0040  0.0978
                                            0.0168 -0.6262  0.0010 -0.4722 -0.0205
                                            0.0516 -0.1603  0.2590  0.0171
    68. (0.00252) RY*( 4) C   5           s( 36.76%)p 0.89( 32.84%)d 0.83( 30.40%)
                                            0.0000 -0.0213  0.6060 -0.0312  0.3109
                                            0.0001  0.1248  0.0120  0.4637 -0.4641
                                           -0.2178  0.1251 -0.1143 -0.1114
    69. (0.00053) RY*( 5) C   5           s(  0.28%)p 7.75(  2.16%)d99.99( 97.56%)
                                            0.0000  0.0057  0.0525  0.0068  0.0412
                                           -0.0107 -0.1139  0.0109 -0.0818  0.0909
                                            0.5140  0.3790 -0.3641 -0.6534
    70. (0.00030) RY*( 6) C   5           s(  9.88%)p 0.60(  5.95%)d 8.52( 84.18%)
                                           -0.0000  0.0133  0.3140  0.0167 -0.2146
                                           -0.0178 -0.0978 -0.0114  0.0560  0.3466
                                            0.0114 -0.0229 -0.7119  0.4628
    71. (0.00022) RY*( 7) C   5           s(  2.60%)p 2.38(  6.19%)d35.14( 91.22%)
                                            0.0000  0.0011  0.1611 -0.0004  0.1083
                                           -0.0205  0.1394 -0.0035  0.1739  0.5182
                                           -0.1789 -0.6309  0.0028 -0.4621
    72. (0.00010) RY*( 8) C   5           s(  1.28%)p11.56( 14.83%)d65.42( 83.89%)
                                            0.0000 -0.0077  0.1130  0.0254  0.1248
                                           -0.0060  0.0912  0.0089  0.3516  0.0346
                                            0.7891 -0.2445  0.2584  0.2974
    73. (0.00006) RY*( 9) C   5           s(  9.00%)p 0.86(  7.74%)d 9.25( 83.25%)
    74. (0.00261) RY*( 1)Cl   6           s(  0.02%)p99.99( 29.18%)d99.99( 70.80%)
                                           -0.0000 -0.0000  0.0003  0.0147  0.0000
                                           -0.0048  0.3130 -0.0000 -0.0051  0.4028
                                           -0.0000 -0.0019  0.1777 -0.3066 -0.0967
                                            0.3050 -0.7021  0.1366
    75. (0.00176) RY*( 2)Cl   6           s(  6.40%)p 6.04( 38.62%)d 8.60( 54.98%)
                                            0.0000  0.0000  0.0028  0.2529  0.0000
                                           -0.0122  0.2269 -0.0000  0.0093 -0.3469
                                            0.0000  0.0002  0.4627  0.2530 -0.5410
                                            0.1590  0.1330  0.3876
    76. (0.00043) RY*( 3)Cl   6           s( 37.52%)p 0.97( 36.45%)d 0.69( 26.04%)
                                            0.0000  0.0000  0.0173  0.6123 -0.0000
                                           -0.0542  0.5281  0.0000  0.0289 -0.2257
                                            0.0000  0.0286 -0.1734  0.1428  0.4376
                                           -0.1579 -0.1316 -0.0787
    77. (0.00013) RY*( 4)Cl   6           s( 10.09%)p 1.61( 16.20%)d 7.31( 73.72%)
                                           -0.0000 -0.0000 -0.0132  0.3174  0.0000
                                            0.0330  0.1755 -0.0000 -0.0158  0.0971
                                           -0.0000 -0.0147 -0.3467 -0.5045 -0.4066
                                            0.2773  0.3923 -0.2941
    78. (0.00003) RY*( 5)Cl   6           s(  1.03%)p30.31( 31.19%)d65.87( 67.78%)
    79. (0.00002) RY*( 6)Cl   6           s(  2.17%)p 8.53( 18.50%)d36.58( 79.33%)
    80. (0.00001) RY*( 7)Cl   6           s(  0.10%)p99.99( 38.20%)d99.99( 61.71%)
    81. (0.00001) RY*( 8)Cl   6           s(  1.57%)p30.22( 47.40%)d32.54( 51.03%)
    82. (0.00000) RY*( 9)Cl   6           s( 41.01%)p 1.10( 44.92%)d 0.34( 14.06%)
    83. (0.00170) RY*( 1) H   7           s( 24.91%)p 3.01( 75.09%)
                                            0.0065  0.4991  0.1738 -0.3286  0.7827
    84. (0.00161) RY*( 2) H   7           s( 47.86%)p 1.09( 52.14%)
                                            0.0104  0.6918 -0.1806 -0.4039 -0.5706
    85. (0.00093) RY*( 3) H   7           s( 23.47%)p 3.26( 76.53%)
                                            0.0088  0.4844 -0.2902  0.8192  0.0995
    86. (0.00002) RY*( 4) H   7           s(  4.13%)p23.19( 95.87%)
    87. (0.00285) RY*( 1) H   8           s( 99.47%)p 0.01(  0.53%)
                                            0.0073  0.9973 -0.0696  0.0154  0.0131
    88. (0.00026) RY*( 2) H   8           s(  0.28%)p99.99( 99.72%)
                                            0.0026  0.0526  0.5746 -0.1213 -0.8077
    89. (0.00013) RY*( 3) H   8           s(  0.14%)p99.99( 99.86%)
                                           -0.0098  0.0356  0.7128  0.5561  0.4259
    90. (0.00003) RY*( 4) H   8           s(  0.20%)p99.99( 99.80%)
    91. (0.00282) RY*( 1) H   9           s( 99.66%)p 0.00(  0.34%)
                                            0.0079  0.9983 -0.0215  0.0426  0.0338
    92. (0.00025) RY*( 2) H   9           s(  0.06%)p99.99( 99.94%)
                                            0.0004  0.0247  0.8952 -0.3481  0.2772
    93. (0.00013) RY*( 3) H   9           s(  0.03%)p99.99( 99.97%)
                                            0.0138 -0.0100 -0.4347 -0.5520  0.7113
    94. (0.00002) RY*( 4) H   9           s(  0.34%)p99.99( 99.66%)
    95. (0.00406) RY*( 1) H  10           s( 99.73%)p 0.00(  0.27%)
                                            0.0068  0.9986  0.0071  0.0355 -0.0373
    96. (0.00017) RY*( 2) H  10           s(  0.17%)p99.99( 99.83%)
                                            0.0041  0.0405  0.2892 -0.9185  0.2667
    97. (0.00009) RY*( 3) H  10           s(  0.10%)p99.99( 99.90%)
    98. (0.00004) RY*( 4) H  10           s(  0.09%)p99.99( 99.91%)
    99. (0.00252) RY*( 1) H  11           s( 99.58%)p 0.00(  0.42%)
                                            0.0046  0.9979  0.0157  0.0060 -0.0627
   100. (0.00017) RY*( 2) H  11           s(  0.07%)p99.99( 99.93%)
                                            0.0018  0.0264  0.7829 -0.1618  0.6002
   101. (0.00012) RY*( 3) H  11           s(  0.27%)p99.99( 99.73%)
                                           -0.0150  0.0494 -0.4483  0.5224  0.7235
   102. (0.00003) RY*( 4) H  11           s(  0.17%)p99.99( 99.83%)
   103. (0.00177) RY*( 1) H  12           s( 99.22%)p 0.01(  0.78%)
                                            0.0052  0.9961 -0.0643  0.0351  0.0496
   104. (0.00021) RY*( 2) H  12           s(  0.04%)p99.99( 99.96%)
                                            0.0010  0.0203  0.7150 -0.2087  0.6669
   105. (0.00011) RY*( 3) H  12           s(  0.52%)p99.99( 99.48%)
                                           -0.0144  0.0710  0.6961  0.2212 -0.6791
   106. (0.00003) RY*( 4) H  12           s(  0.30%)p99.99( 99.70%)
   107. (0.00196) RY*( 1) H  13           s( 99.87%)p 0.00(  0.13%)
                                            0.0055  0.9993 -0.0043  0.0266  0.0236
   108. (0.00018) RY*( 2) H  13           s(  0.07%)p99.99( 99.93%)
                                            0.0005  0.0259 -0.5448 -0.7725 -0.3252
   109. (0.00005) RY*( 3) H  13           s(  0.10%)p99.99( 99.90%)
   110. (0.00002) RY*( 4) H  13           s(  0.04%)p99.99( 99.96%)
   111. (0.01710) BD*( 1) O   1 - C   2  
                ( 32.71%)   0.5719* O   1 s( 32.32%)p 2.09( 67.61%)d 0.00(  0.07%)
                                            0.0001 -0.5685 -0.0046 -0.1555 -0.0031
                                           -0.8072 -0.0000 -0.0183  0.0009  0.0021
                                            0.0017 -0.0040  0.0211  0.0151
                ( 67.29%)  -0.8203* C   2 s( 21.50%)p 3.64( 78.21%)d 0.01(  0.28%)
                                           -0.0000 -0.4618 -0.0420  0.2376  0.0125
                                            0.8507  0.0421 -0.0037 -0.0028 -0.0235
                                            0.0002  0.0001  0.0395  0.0266
   112. (0.00557) BD*( 1) O   1 - H   7  
                ( 27.06%)   0.5202* O   1 s( 19.61%)p 4.09( 80.30%)d 0.00(  0.08%)
                                            0.0002  0.4423  0.0218 -0.8578 -0.0281
                                           -0.1507 -0.0234  0.2079  0.0054 -0.0081
                                           -0.0119  0.0022  0.0227 -0.0110
                ( 72.94%)  -0.8541* H   7 s( 99.61%)p 0.00(  0.39%)
                                            0.9981 -0.0030  0.0590  0.0136 -0.0137
   113. (0.02746) BD*( 1) C   2 - C   3  
                ( 51.29%)   0.7161* C   2 s( 30.66%)p 2.26( 69.29%)d 0.00(  0.05%)
                                            0.0003  0.5537  0.0057  0.7844 -0.0119
                                            0.0803 -0.0008 -0.2662 -0.0063  0.0025
                                           -0.0112 -0.0011  0.0175 -0.0068
                ( 48.71%)  -0.6980* C   3 s( 30.79%)p 2.25( 69.18%)d 0.00(  0.04%)
                                            0.0002  0.5548  0.0089 -0.7845 -0.0129
                                           -0.0876 -0.0110  0.2598 -0.0290  0.0033
                                           -0.0121  0.0005  0.0139 -0.0023
   114. (0.02928) BD*( 1) C   2 - H   8  
                ( 40.22%)   0.6342* C   2 s( 23.93%)p 3.18( 76.02%)d 0.00(  0.05%)
                                            0.0001 -0.4890  0.0117  0.5631 -0.0019
                                           -0.4195  0.0029  0.5167 -0.0132  0.0132
                                           -0.0133  0.0124 -0.0036 -0.0024
                ( 59.78%)  -0.7732* H   8 s( 99.91%)p 0.00(  0.09%)
                                           -0.9996  0.0061 -0.0168  0.0166 -0.0172
   115. (0.03100) BD*( 1) C   2 - H   9  
                ( 40.72%)   0.6382* C   2 s( 24.01%)p 3.16( 75.93%)d 0.00(  0.05%)
                                            0.0001 -0.4898  0.0150  0.1002  0.0151
                                           -0.2964  0.0018 -0.8131  0.0096  0.0020
                                            0.0020 -0.0141  0.0006 -0.0177
                ( 59.28%)  -0.7699* H   9 s( 99.92%)p 0.00(  0.08%)
                                           -0.9996  0.0064 -0.0034  0.0115  0.0264
   116. (0.02747) BD*( 1) C   3 - C   4  
                ( 49.59%)   0.7042* C   3 s( 21.23%)p 3.71( 78.70%)d 0.00(  0.07%)
                                            0.0000 -0.4608  0.0037 -0.2491  0.0051
                                           -0.8495  0.0025 -0.0524  0.0222 -0.0167
                                           -0.0066 -0.0120  0.0102  0.0094
                ( 50.41%)  -0.7100* C   4 s( 22.55%)p 3.43( 77.38%)d 0.00(  0.07%)
                                           -0.0003 -0.4749  0.0062  0.6462 -0.0058
                                            0.4041 -0.0181  0.4387  0.0064 -0.0203
                                           -0.0078 -0.0107  0.0041  0.0092
   117. (0.05201) BD*( 1) C   3 - C   5  
                ( 50.72%)   0.7122* C   3 s( 22.01%)p 3.54( 77.93%)d 0.00(  0.07%)
                                            0.0002  0.4691  0.0039  0.5545  0.0005
                                           -0.4493 -0.0187  0.5189 -0.0170 -0.0060
                                            0.0210 -0.0073  0.0106  0.0036
                ( 49.28%)  -0.7020* C   5 s( 25.48%)p 2.92( 74.46%)d 0.00(  0.06%)
                                            0.0003  0.5048 -0.0037 -0.6411  0.0069
                                           -0.2360 -0.0178 -0.5267  0.0098 -0.0029
                                            0.0214 -0.0010  0.0103  0.0049
   118. (0.02304) BD*( 1) C   3 - H  10  
                ( 37.42%)   0.6118* C   3 s( 25.84%)p 2.87( 74.13%)d 0.00(  0.03%)
                                           -0.0003  0.5082 -0.0119  0.1195 -0.0136
                                           -0.2604  0.0020 -0.8118  0.0089 -0.0019
                                           -0.0079  0.0074  0.0006  0.0117
                ( 62.58%)  -0.7910* H  10 s( 99.91%)p 0.00(  0.09%)
                                            0.9995 -0.0061 -0.0057  0.0103  0.0272
   119. (0.04366) BD*( 1) C   4 - C   5  
                ( 50.98%)   0.7140* C   4 s( 22.31%)p 3.48( 77.63%)d 0.00(  0.07%)
                                            0.0003  0.4723  0.0036  0.4325  0.0154
                                           -0.6229  0.0137  0.4480  0.0089 -0.0104
                                            0.0039 -0.0145 -0.0163 -0.0072
                ( 49.02%)  -0.7002* C   5 s( 24.33%)p 3.11( 75.61%)d 0.00(  0.06%)
                                            0.0002  0.4933 -0.0005  0.1427  0.0137
                                            0.8533  0.0031 -0.0833  0.0199 -0.0027
                                            0.0013 -0.0140 -0.0176 -0.0094
   120. (0.01204) BD*( 1) C   4 - H  11  
                ( 38.04%)   0.6167* C   4 s( 27.33%)p 2.66( 72.64%)d 0.00(  0.03%)
                                            0.0001 -0.5228  0.0001 -0.5320  0.0085
                                           -0.3667 -0.0210  0.5552 -0.0124 -0.0041
                                            0.0140  0.0046 -0.0053 -0.0042
                ( 61.96%)  -0.7872* H  11 s( 99.91%)p 0.00(  0.09%)
                                           -0.9996  0.0031  0.0190  0.0129 -0.0184
   121. (0.01423) BD*( 1) C   4 - H  12  
                ( 38.63%)   0.6215* C   4 s( 27.65%)p 2.62( 72.32%)d 0.00(  0.03%)
                                            0.0002 -0.5258  0.0032  0.3335 -0.0167
                                           -0.5599 -0.0189 -0.5456  0.0137  0.0067
                                            0.0106 -0.0106  0.0008 -0.0048
                ( 61.37%)  -0.7834* H  12 s( 99.92%)p 0.00(  0.08%)
                                           -0.9996  0.0029 -0.0097  0.0205  0.0182
   122. (0.03546) BD*( 1) C   5 -Cl   6  
                ( 56.00%)   0.7483* C   5 s( 20.44%)p 3.88( 79.31%)d 0.01(  0.25%)
                                           -0.0000  0.4521  0.0092  0.7378  0.0040
                                           -0.4121 -0.0131 -0.2799  0.0206 -0.0324
                                           -0.0251  0.0123  0.0209 -0.0144
                ( 44.00%)  -0.6633*Cl   6 s( 18.46%)p 4.39( 81.05%)d 0.03(  0.49%)
                                           -0.0000  0.0001  0.4279 -0.0383  0.0001
                                           -0.7433 -0.0267 -0.0000  0.4159  0.0155
                                           -0.0000  0.2897  0.0100 -0.0474 -0.0317
                                            0.0176  0.0281 -0.0243
   123. (0.02637) BD*( 1) C   5 - H  13  
                ( 37.39%)   0.6115* C   5 s( 29.59%)p 2.38( 70.38%)d 0.00(  0.03%)
                                            0.0002 -0.5439  0.0076  0.1489 -0.0183
                                            0.2118  0.0093 -0.7977  0.0029 -0.0009
                                            0.0070  0.0054 -0.0006 -0.0136
                ( 62.61%)  -0.7912* H  13 s( 99.91%)p 0.00(  0.09%)
                                           -0.9995  0.0050 -0.0047 -0.0089  0.0278


 NHO Directionality and "Bond Bending" (deviations from line of nuclear centers)

         [Thresholds for printing:  angular deviation  >  1.0 degree]
                                    hybrid p-character > 25.0%
                                    orbital occupancy  >  0.10e

                                Line of Centers        Hybrid 1              Hybrid 2
                                ---------------  -------------------   ------------------
                NBO               Theta   Phi    Theta   Phi    Dev    Theta   Phi    Dev
 ========================================================================================
     1. BD (   1) O   1 - C   2    89.4   76.9    88.8   78.9   2.0     89.6  254.4   2.8
     2. BD (   1) O   1 - H   7    76.4  186.2    76.7  191.1   4.8      --     --    --
     3. BD (   1) C   2 - C   3   108.6    6.9   109.3    5.9   1.3     74.0  187.0   2.6
     4. BD (   1) C   2 - H   8   126.3  139.0   125.8  143.4   3.6      --     --    --
     5. BD (   1) C   2 - H   9    23.5  102.0    21.5  111.4   4.1      --     --    --
     6. BD (   1) C   3 - C   4    72.1   54.5    88.0   73.9  24.8    120.8  211.1  24.9
     7. BD (   1) C   3 - C   5    50.4  349.3    55.3  319.9  23.9    127.1  201.8  25.5
     8. BD (   1) C   3 - H  10   159.2  297.0   160.8  292.3   2.3      --     --    --
     9. BD (   1) C   4 - C   5    70.9  282.2    58.9  306.3  24.9     94.2   79.6  26.6
    10. BD (   1) C   4 - H  11   131.1   32.3   129.8   36.5   3.5      --     --    --
    11. BD (   1) C   4 - H  12    49.3  121.4    51.1  118.7   2.7      --     --    --
    12. BD (   1) C   5 -Cl   6   108.1  330.6   106.9  330.2   1.3      --     --    --
    13. BD (   1) C   5 - H  13    18.6  227.9    17.9  239.4   3.7      --     --    --
    24. LP (   1) O   1             --     --     97.1  307.2   --       --     --    --
    25. LP (   2) O   1             --     --    167.1  171.0   --       --     --    --
    27. LP (   2)Cl   6             --     --     28.4  284.4   --       --     --    --
    28. LP (   3)Cl   6             --     --    109.1  234.2   --       --     --    --


 Second Order Perturbation Theory Analysis of Fock Matrix in NBO Basis

     Threshold for printing:   0.50 kcal/mol
                                                                              E(2)  E(j)-E(i) F(i,j)
         Donor NBO (i)                     Acceptor NBO (j)                 kcal/mol   a.u.    a.u. 
 ===================================================================================================

 within unit  1
   1. BD (   1) O   1 - C   2        /116. BD*(   1) C   3 - C   4            2.29    1.17    0.046
   2. BD (   1) O   1 - H   7        / 40. RY*(   3) C   2                    1.09    1.63    0.038
   2. BD (   1) O   1 - H   7        /113. BD*(   1) C   2 - C   3            3.07    1.11    0.052
   3. BD (   1) C   2 - C   3        / 30. RY*(   2) O   1                    0.76    1.97    0.035
   3. BD (   1) C   2 - C   3        / 57. RY*(   2) C   4                    0.79    1.56    0.032
   3. BD (   1) C   2 - C   3        / 66. RY*(   2) C   5                    0.85    1.49    0.032
   3. BD (   1) C   2 - C   3        /112. BD*(   1) O   1 - H   7            1.91    1.06    0.040
   3. BD (   1) C   2 - C   3        /114. BD*(   1) C   2 - H   8            0.62    1.06    0.023
   3. BD (   1) C   2 - C   3        /116. BD*(   1) C   3 - C   4            0.94    0.97    0.027
   3. BD (   1) C   2 - C   3        /117. BD*(   1) C   3 - C   5            1.20    0.98    0.031
   3. BD (   1) C   2 - C   3        /118. BD*(   1) C   3 - H  10            0.79    1.10    0.026
   3. BD (   1) C   2 - C   3        /120. BD*(   1) C   4 - H  11            0.99    1.09    0.029
   3. BD (   1) C   2 - C   3        /122. BD*(   1) C   5 -Cl   6            2.04    0.77    0.036
   4. BD (   1) C   2 - H   8        / 29. RY*(   1) O   1                    0.72    1.71    0.032
   4. BD (   1) C   2 - H   8        /113. BD*(   1) C   2 - C   3            0.57    0.92    0.021
   4. BD (   1) C   2 - H   8        /117. BD*(   1) C   3 - C   5            4.72    0.85    0.057
   5. BD (   1) C   2 - H   9        / 47. RY*(   1) C   3                    0.65    1.22    0.025
   5. BD (   1) C   2 - H   9        /118. BD*(   1) C   3 - H  10            3.79    0.98    0.055
   6. BD (   1) C   3 - C   4        / 40. RY*(   3) C   2                    0.87    1.47    0.032
   6. BD (   1) C   3 - C   4        / 65. RY*(   1) C   5                    1.70    1.23    0.041
   6. BD (   1) C   3 - C   4        / 68. RY*(   4) C   5                    0.52    1.56    0.026
   6. BD (   1) C   3 - C   4        /111. BD*(   1) O   1 - C   2            2.96    0.84    0.045
   6. BD (   1) C   3 - C   4        /113. BD*(   1) C   2 - C   3            0.91    0.95    0.027
   6. BD (   1) C   3 - C   4        /117. BD*(   1) C   3 - C   5            5.47    0.89    0.062
   6. BD (   1) C   3 - C   4        /118. BD*(   1) C   3 - H  10            0.74    1.01    0.025
   6. BD (   1) C   3 - C   4        /119. BD*(   1) C   4 - C   5            6.00    0.87    0.065
   6. BD (   1) C   3 - C   4        /120. BD*(   1) C   4 - H  11            0.56    1.00    0.021
   6. BD (   1) C   3 - C   4        /122. BD*(   1) C   5 -Cl   6            5.47    0.68    0.055
   6. BD (   1) C   3 - C   4        /123. BD*(   1) C   5 - H  13            4.15    1.00    0.058
   7. BD (   1) C   3 - C   5        / 38. RY*(   1) C   2                    1.05    1.40    0.035
   7. BD (   1) C   3 - C   5        / 56. RY*(   1) C   4                    2.81    1.24    0.053
   7. BD (   1) C   3 - C   5        / 74. RY*(   1)Cl   6                    0.68    1.39    0.028
   7. BD (   1) C   3 - C   5        /111. BD*(   1) O   1 - C   2            0.52    0.87    0.019
   7. BD (   1) C   3 - C   5        /113. BD*(   1) C   2 - C   3            1.42    0.98    0.034
   7. BD (   1) C   3 - C   5        /114. BD*(   1) C   2 - H   8            1.69    0.99    0.037
   7. BD (   1) C   3 - C   5        /116. BD*(   1) C   3 - C   4            5.27    0.90    0.062
   7. BD (   1) C   3 - C   5        /118. BD*(   1) C   3 - H  10            1.01    1.04    0.029
   7. BD (   1) C   3 - C   5        /119. BD*(   1) C   4 - C   5            7.02    0.90    0.071
   7. BD (   1) C   3 - C   5        /120. BD*(   1) C   4 - H  11            2.94    1.03    0.049
   7. BD (   1) C   3 - C   5        /121. BD*(   1) C   4 - H  12            3.60    1.02    0.054
   7. BD (   1) C   3 - C   5        /123. BD*(   1) C   5 - H  13            0.86    1.03    0.027
   8. BD (   1) C   3 - H  10        / 38. RY*(   1) C   2                    0.50    1.34    0.023
   8. BD (   1) C   3 - H  10        / 65. RY*(   1) C   5                    0.61    1.19    0.024
   8. BD (   1) C   3 - H  10        /115. BD*(   1) C   2 - H   9            2.47    0.92    0.043
   8. BD (   1) C   3 - H  10        /121. BD*(   1) C   4 - H  12            1.72    0.95    0.036
   8. BD (   1) C   3 - H  10        /122. BD*(   1) C   5 -Cl   6            0.76    0.64    0.020
   8. BD (   1) C   3 - H  10        /123. BD*(   1) C   5 - H  13            1.96    0.97    0.039
   9. BD (   1) C   4 - C   5        / 47. RY*(   1) C   3                    1.37    1.28    0.038
   9. BD (   1) C   4 - C   5        / 48. RY*(   2) C   3                    0.57    1.45    0.026
   9. BD (   1) C   4 - C   5        / 74. RY*(   1)Cl   6                    0.66    1.38    0.027
   9. BD (   1) C   4 - C   5        /113. BD*(   1) C   2 - C   3            4.58    0.98    0.060
   9. BD (   1) C   4 - C   5        /116. BD*(   1) C   3 - C   4            6.17    0.90    0.067
   9. BD (   1) C   4 - C   5        /117. BD*(   1) C   3 - C   5            7.25    0.91    0.073
   9. BD (   1) C   4 - C   5        /118. BD*(   1) C   3 - H  10            3.29    1.03    0.052
   9. BD (   1) C   4 - C   5        /120. BD*(   1) C   4 - H  11            0.72    1.02    0.024
   9. BD (   1) C   4 - C   5        /121. BD*(   1) C   4 - H  12            0.56    1.01    0.021
   9. BD (   1) C   4 - C   5        /123. BD*(   1) C   5 - H  13            0.78    1.03    0.025
  10. BD (   1) C   4 - H  11        / 65. RY*(   1) C   5                    0.76    1.20    0.027
  10. BD (   1) C   4 - H  11        /113. BD*(   1) C   2 - C   3            1.81    0.93    0.037
  10. BD (   1) C   4 - H  11        /122. BD*(   1) C   5 -Cl   6            0.72    0.65    0.019
  10. BD (   1) C   4 - H  11        /123. BD*(   1) C   5 - H  13            1.77    0.98    0.037
  11. BD (   1) C   4 - H  12        / 47. RY*(   1) C   3                    0.76    1.23    0.027
  11. BD (   1) C   4 - H  12        /118. BD*(   1) C   3 - H  10            1.68    0.99    0.036
  11. BD (   1) C   4 - H  12        /122. BD*(   1) C   5 -Cl   6            2.72    0.66    0.038
  12. BD (   1) C   5 -Cl   6        /113. BD*(   1) C   2 - C   3            1.14    1.11    0.032
  12. BD (   1) C   5 -Cl   6        /121. BD*(   1) C   4 - H  12            0.90    1.14    0.029
  13. BD (   1) C   5 - H  13        / 47. RY*(   1) C   3                    0.64    1.25    0.025
  13. BD (   1) C   5 - H  13        / 75. RY*(   2)Cl   6                    0.72    1.37    0.028
  13. BD (   1) C   5 - H  13        /117. BD*(   1) C   3 - C   5            0.62    0.88    0.021
  13. BD (   1) C   5 - H  13        /118. BD*(   1) C   3 - H  10            1.78    1.00    0.038
  13. BD (   1) C   5 - H  13        /120. BD*(   1) C   4 - H  11            1.51    0.99    0.035
  13. BD (   1) C   5 - H  13        /122. BD*(   1) C   5 -Cl   6            0.71    0.67    0.020
  14. CR (   1) O   1                / 40. RY*(   3) C   2                    1.01   19.88    0.126
  14. CR (   1) O   1                / 42. RY*(   5) C   2                    1.30   20.22    0.145
  15. CR (   1) C   2                / 49. RY*(   3) C   3                    0.75   11.07    0.081
  15. CR (   1) C   2                / 50. RY*(   4) C   3                    0.59   10.78    0.071
  15. CR (   1) C   2                / 87. RY*(   1) H   8                    0.53   10.49    0.067
  15. CR (   1) C   2                / 91. RY*(   1) H   9                    0.53   10.51    0.067
  15. CR (   1) C   2                /111. BD*(   1) O   1 - C   2            0.98   10.44    0.091
  16. CR (   1) C   3                / 39. RY*(   2) C   2                    0.62   11.09    0.074
  16. CR (   1) C   3                / 56. RY*(   1) C   4                    0.82   10.76    0.084
  16. CR (   1) C   3                / 65. RY*(   1) C   5                    1.05   10.77    0.095
  16. CR (   1) C   3                / 95. RY*(   1) H  10                    0.76   10.43    0.079
  17. CR (   1) C   4                / 47. RY*(   1) C   3                    1.22   10.80    0.103
  17. CR (   1) C   4                / 65. RY*(   1) C   5                    1.26   10.78    0.104
  17. CR (   1) C   4                / 99. RY*(   1) H  11                    0.78   10.43    0.081
  17. CR (   1) C   4                /103. RY*(   1) H  12                    0.73   10.45    0.078
  18. CR (   1) C   5                / 47. RY*(   1) C   3                    0.53   10.85    0.068
  18. CR (   1) C   5                / 50. RY*(   4) C   3                    0.50   10.78    0.066
  18. CR (   1) C   5                / 56. RY*(   1) C   4                    0.79   10.81    0.082
  18. CR (   1) C   5                /107. RY*(   1) H  13                    0.82   10.46    0.083
  18. CR (   1) C   5                /113. BD*(   1) C   2 - C   3            0.51   10.55    0.066
  18. CR (   1) C   5                /117. BD*(   1) C   3 - C   5            0.81   10.49    0.083
  18. CR (   1) C   5                /119. BD*(   1) C   4 - C   5            0.58   10.47    0.070
  18. CR (   1) C   5                /122. BD*(   1) C   5 -Cl   6            1.60   10.28    0.115
  20. CR (   2)Cl   6                / 66. RY*(   2) C   5                    0.51   10.71    0.066
  20. CR (   2)Cl   6                / 67. RY*(   3) C   5                    1.05   10.61    0.094
  24. LP (   1) O   1                / 39. RY*(   2) C   2                    1.11    1.58    0.038
  24. LP (   1) O   1                / 85. RY*(   3) H   7                    0.91    2.09    0.039
  24. LP (   1) O   1                /113. BD*(   1) C   2 - C   3            0.81    0.99    0.025
  24. LP (   1) O   1                /114. BD*(   1) C   2 - H   8            1.90    1.00    0.039
  24. LP (   1) O   1                /115. BD*(   1) C   2 - H   9            0.84    0.99    0.026
  25. LP (   2) O   1                / 41. RY*(   4) C   2                    1.07    2.50    0.047
  25. LP (   2) O   1                / 83. RY*(   1) H   7                    1.82    1.63    0.049
  25. LP (   2) O   1                / 84. RY*(   2) H   7                    1.03    1.38    0.034
  25. LP (   2) O   1                /114. BD*(   1) C   2 - H   8            5.75    0.72    0.058
  25. LP (   2) O   1                /115. BD*(   1) C   2 - H   9            7.98    0.72    0.068
  26. LP (   1)Cl   6                / 66. RY*(   2) C   5                    0.81    1.74    0.034
  26. LP (   1)Cl   6                / 67. RY*(   3) C   5                    1.65    1.64    0.047
  26. LP (   1)Cl   6                /123. BD*(   1) C   5 - H  13            0.50    1.36    0.023
  27. LP (   2)Cl   6                / 65. RY*(   1) C   5                    0.87    1.00    0.026
  27. LP (   2)Cl   6                /117. BD*(   1) C   3 - C   5            1.88    0.65    0.031
  27. LP (   2)Cl   6                /119. BD*(   1) C   4 - C   5            2.08    0.64    0.033
  27. LP (   2)Cl   6                /123. BD*(   1) C   5 - H  13            4.49    0.77    0.053
  28. LP (   3)Cl   6                /117. BD*(   1) C   3 - C   5            3.66    0.65    0.044
  28. LP (   3)Cl   6                /119. BD*(   1) C   4 - C   5            3.83    0.63    0.044


 Natural Bond Orbitals (Summary):

                                                            Principal Delocalizations
           NBO                        Occupancy    Energy   (geminal,vicinal,remote)
 ====================================================================================
 Molecular unit  1  (C4H7OCl)
     1. BD (   1) O   1 - C   2          1.99385    -0.82529  116(v)
     2. BD (   1) O   1 - H   7          1.98759    -0.69513  113(v),40(v)
     3. BD (   1) C   2 - C   3          1.97825    -0.62804  122(v),112(v),117(g),120(v)
                                                    116(g),66(v),57(v),118(g)
                                                    30(v),114(g)
     4. BD (   1) C   2 - H   8          1.98300    -0.50106  117(v),29(v),113(g)
     5. BD (   1) C   2 - H   9          1.98690    -0.50397  118(v),47(v)
     6. BD (   1) C   3 - C   4          1.94269    -0.53395  119(g),122(v),117(g),123(v)
                                                    111(v),65(v),113(g),40(v)
                                                    118(g),120(g),68(v)
     7. BD (   1) C   3 - C   5          1.95231    -0.56198  119(g),116(g),121(v),120(v)
                                                    56(v),114(v),113(g),38(v)
                                                    118(g),123(g),74(v),111(v)
     8. BD (   1) C   3 - H  10          1.97234    -0.49801  115(v),123(v),121(v),122(v)
                                                    65(v),38(v)
     9. BD (   1) C   4 - C   5          1.96129    -0.55601  117(g),116(g),113(v),118(v)
                                                    47(v),123(g),120(g),74(v)
                                                    48(v),121(g)
    10. BD (   1) C   4 - H  11          1.98221    -0.50884  113(v),123(v),65(v),122(v)
    11. BD (   1) C   4 - H  12          1.98343    -0.51347  122(v),118(v),47(v)
    12. BD (   1) C   5 -Cl   6          1.99063    -0.68846  113(v),121(v)
    13. BD (   1) C   5 - H  13          1.98668    -0.52835  118(v),120(v),75(v),122(g)
                                                    47(v),117(g)
    14. CR (   1) O   1                  1.99974   -18.95148  42(v),40(v)
    15. CR (   1) C   2                  1.99906   -10.13430  111(g),49(v),50(v),87(v)
                                                    91(v)
    16. CR (   1) C   3                  1.99889   -10.07837  65(v),56(v),95(v),39(v)
    17. CR (   1) C   4                  1.99902   -10.08265  65(v),47(v),99(v),103(v)
    18. CR (   1) C   5                  1.99875   -10.13370  122(g),117(g),107(v),56(v)
                                                    119(g),47(v),113(v),50(v)
    19. CR (   1)Cl   6                  2.00000  -100.76290   
    20. CR (   2)Cl   6                  1.99977    -9.85518  67(v),66(v)
    21. CR (   3)Cl   6                  1.99994    -7.19841   
    22. CR (   4)Cl   6                  1.99998    -7.19434   
    23. CR (   5)Cl   6                  1.99998    -7.19348   
    24. LP (   1) O   1                  1.98088    -0.57295  114(v),39(v),85(v),115(v)
                                                    113(v)
    25. LP (   2) O   1                  1.95665    -0.29504  115(v),114(v),83(v),41(v)
                                                    84(v)
    26. LP (   1)Cl   6                  1.99354    -0.88617  67(v),66(v),123(v)
    27. LP (   2)Cl   6                  1.97205    -0.30136  123(v),119(v),117(v),65(v)
    28. LP (   3)Cl   6                  1.96819    -0.29682  119(v),117(v)
    29. RY*(   1) O   1                  0.00160     1.20811   
    30. RY*(   2) O   1                  0.00146     1.34366   
    31. RY*(   3) O   1                  0.00011     1.58334   
    32. RY*(   4) O   1                  0.00004     1.40589   
    33. RY*(   5) O   1                  0.00000     2.73376   
    34. RY*(   6) O   1                  0.00001     2.91562   
    35. RY*(   7) O   1                  0.00000     2.69056   
    36. RY*(   8) O   1                  0.00000     2.85353   
    37. RY*(   9) O   1                  0.00001     2.90568   
    38. RY*(   1) C   2                  0.00413     0.83854   
    39. RY*(   2) C   2                  0.00302     1.00810   
    40. RY*(   3) C   2                  0.00234     0.93235   
    41. RY*(   4) C   2                  0.00157     2.20373   
    42. RY*(   5) C   2                  0.00079     1.27001   
    43. RY*(   6) C   2                  0.00026     1.64580   
    44. RY*(   7) C   2                  0.00012     2.02102   
    45. RY*(   8) C   2                  0.00003     1.49303   
    46. RY*(   9) C   2                  0.00001     2.18602   
    47. RY*(   1) C   3                  0.00625     0.72079   
    48. RY*(   2) C   3                  0.00379     0.89889   
    49. RY*(   3) C   3                  0.00238     0.93132   
    50. RY*(   4) C   3                  0.00141     0.64172   
    51. RY*(   5) C   3                  0.00037     2.20639   
    52. RY*(   6) C   3                  0.00021     1.98187   
    53. RY*(   7) C   3                  0.00017     2.16474   
    54. RY*(   8) C   3                  0.00015     2.06866   
    55. RY*(   9) C   3                  0.00010     2.19086   
    56. RY*(   1) C   4                  0.00489     0.68080   
    57. RY*(   2) C   4                  0.00378     0.93078   
    58. RY*(   3) C   4                  0.00063     0.76502   
    59. RY*(   4) C   4                  0.00040     0.69608   
    60. RY*(   5) C   4                  0.00015     2.02531   
    61. RY*(   6) C   4                  0.00010     2.09651   
    62. RY*(   7) C   4                  0.00006     2.08345   
    63. RY*(   8) C   4                  0.00001     2.25781   
    64. RY*(   9) C   4                  0.00002     2.13202   
    65. RY*(   1) C   5                  0.00797     0.69469   
    66. RY*(   2) C   5                  0.00473     0.85807   
    67. RY*(   3) C   5                  0.00359     0.75825   
    68. RY*(   4) C   5                  0.00252     1.03006   
    69. RY*(   5) C   5                  0.00053     2.20870   
    70. RY*(   6) C   5                  0.00030     1.90201   
    71. RY*(   7) C   5                  0.00022     1.87476   
    72. RY*(   8) C   5                  0.00010     1.94687   
    73. RY*(   9) C   5                  0.00006     1.92977   
    74. RY*(   1)Cl   6                  0.00261     0.82471   
    75. RY*(   2)Cl   6                  0.00176     0.83969   
    76. RY*(   3)Cl   6                  0.00043     0.82814   
    77. RY*(   4)Cl   6                  0.00013     1.20492   
    78. RY*(   5)Cl   6                  0.00003     0.89951   
    79. RY*(   6)Cl   6                  0.00002     0.88015   
    80. RY*(   7)Cl   6                  0.00001     0.94550   
    81. RY*(   8)Cl   6                  0.00001     1.02538   
    82. RY*(   9)Cl   6                  0.00000     0.75298   
    83. RY*(   1) H   7                  0.00170     1.33880   
    84. RY*(   2) H   7                  0.00161     1.08524   
    85. RY*(   3) H   7                  0.00093     1.51585   
    86. RY*(   4) H   7                  0.00002     2.28736   
    87. RY*(   1) H   8                  0.00285     0.35486   
    88. RY*(   2) H   8                  0.00026     1.75714   
    89. RY*(   3) H   8                  0.00013     1.91205   
    90. RY*(   4) H   8                  0.00003     2.24838   
    91. RY*(   1) H   9                  0.00282     0.37426   
    92. RY*(   2) H   9                  0.00025     1.77690   
    93. RY*(   3) H   9                  0.00013     1.88920   
    94. RY*(   4) H   9                  0.00002     2.20544   
    95. RY*(   1) H  10                  0.00406     0.34880   
    96. RY*(   2) H  10                  0.00017     1.74687   
    97. RY*(   3) H  10                  0.00009     2.04276   
    98. RY*(   4) H  10                  0.00004     2.25739   
    99. RY*(   1) H  11                  0.00252     0.34812   
   100. RY*(   2) H  11                  0.00017     1.68981   
   101. RY*(   3) H  11                  0.00012     1.98798   
   102. RY*(   4) H  11                  0.00003     2.20511   
   103. RY*(   1) H  12                  0.00177     0.36850   
   104. RY*(   2) H  12                  0.00021     1.68298   
   105. RY*(   3) H  12                  0.00011     1.98914   
   106. RY*(   4) H  12                  0.00003     2.17700   
   107. RY*(   1) H  13                  0.00196     0.32454   
   108. RY*(   2) H  13                  0.00018     1.69969   
   109. RY*(   3) H  13                  0.00005     2.34323   
   110. RY*(   4) H  13                  0.00002     1.90443   
   111. BD*(   1) O   1 - C   2          0.01710     0.30681   
   112. BD*(   1) O   1 - H   7          0.00557     0.43071   
   113. BD*(   1) C   2 - C   3          0.02746     0.41938   
   114. BD*(   1) C   2 - H   8          0.02928     0.42743   
   115. BD*(   1) C   2 - H   9          0.03100     0.42027   
   116. BD*(   1) C   3 - C   4          0.02747     0.34256   
   117. BD*(   1) C   3 - C   5          0.05201     0.35254   
   118. BD*(   1) C   3 - H  10          0.02304     0.47423   
   119. BD*(   1) C   4 - C   5          0.04366     0.33767   
   120. BD*(   1) C   4 - H  11          0.01204     0.46481   
   121. BD*(   1) C   4 - H  12          0.01423     0.45448   
   122. BD*(   1) C   5 -Cl   6          0.03546     0.14517   
   123. BD*(   1) C   5 - H  13          0.02637     0.47053   
       -------------------------------
              Total Lewis   55.56760  ( 99.2279%)
        Valence non-Lewis    0.34469  (  0.6155%)
        Rydberg non-Lewis    0.08770  (  0.1566%)
       -------------------------------
            Total unit  1   56.00000  (100.0000%)
           Charge unit  1    0.00000
 Unable to Open any file for archive entry.
 1\1\GINC-COMPUTE-1-13\SP\RB3LYP\def2SVP\C4H7Cl1O1\ZAHRT2\08-Jan-2021\0
 \\# b3lyp/def2svp geom=NewRedundant pop=NBO\\46\\0,1\O,0,2.080193503,-
 0.633940585,-0.4266573251\C,0,1.1983482,0.4362933878,-0.1664398401\C,0
 ,-0.0265749289,-0.1040348888,0.5206235999\C,0,-1.3625757923,0.59076929
 66,0.3780918314\C,0,-1.1171291711,-0.7272453863,-0.2946582448\Cl,0,-1.
 9383379607,-2.1826274057,0.3014877785\H,0,2.8984095979,-0.2745590943,-
 0.7910201593\H,0,1.6647546178,1.2050251541,0.4839463777\H,0,0.89040227
 23,0.9534633329,-1.100024058\H,0,0.1703399051,-0.5828201997,1.48497560
 57\H,0,-2.0242426002,0.5954591465,1.2471033746\H,0,-1.4317235254,1.479
 8271069,-0.2567085933\H,0,-1.0018641176,-0.7556098651,-1.3807203471\\V
 ersion=ES64L-G16RevC.01\State=1-A\HF=-691.7150607\RMSD=9.136e-09\Dipol
 e=0.5590482,1.093895,-0.2665409\Quadrupole=1.2607944,-1.4904932,0.2296
 988,1.5555413,-1.4771081,-0.8089305\PG=C01 [X(C4H7Cl1O1)]\\@
 The archive entry for this job was punched.


 MY GROUP MEETINGS AREN'T VERY STRUCTURED.
     -- PROF. M. S. GORDON, OCT. 5, 1984
 File lengths (MBytes):  RWF=     15 Int=      0 D2E=      0 Chk=      2 Scr=      1
 Normal termination of Gaussian 16
