# Supplementary material for: Machine-Learning-Guided Discovery of Electrochemical Reactions
Source: J Am Chem Soc. 2022 Dec 2;144(49):22599–610. doi: 10.1021/jacs.2c08997 (PMC9756344; doi:10.1021/jacs.2c08997)
Supplement: Supplementary file 3 — ja2c08997_si_003.zip [file ja2c08997_si_003.zip › Oxidation Site Selectivity/Nlogs_notimes/55.log]

 Entering Gaussian System, Link 0=g16
 Input=55.com
 Output=55.log
 Initial command:
  
 Copyright (c) 1988-2019, Gaussian, Inc.  All Rights Reserved.
  
 This is part of the Gaussian(R) 16 program.  It is based on
 the Gaussian(R) 09 system (copyright 2009, Gaussian, Inc.),
 the Gaussian(R) 03 system (copyright 2003, Gaussian, Inc.),
 the Gaussian(R) 98 system (copyright 1998, Gaussian, Inc.),
 the Gaussian(R) 94 system (copyright 1995, Gaussian, Inc.),
 the Gaussian 92(TM) system (copyright 1992, Gaussian, Inc.),
 the Gaussian 90(TM) system (copyright 1990, Gaussian, Inc.),
 the Gaussian 88(TM) system (copyright 1988, Gaussian, Inc.),
 the Gaussian 86(TM) system (copyright 1986, Carnegie Mellon
 University), and the Gaussian 82(TM) system (copyright 1983,
 Carnegie Mellon University). Gaussian is a federally registered
 trademark of Gaussian, Inc.
  
 This software contains proprietary and confidential information,
 including trade secrets, belonging to Gaussian, Inc.
  
 This software is provided under written license and may be
 used, copied, transmitted, or stored only in accord with that
 written license.
  
 The following legend is applicable only to US Government
 contracts under FAR:
  
                    RESTRICTED RIGHTS LEGEND
  
 Use, reproduction and disclosure by the US Government is
 subject to restrictions as set forth in subparagraphs (a)
 and (c) of the Commercial Computer Software - Restricted
 Rights clause in FAR 52.227-19.
  
 Gaussian, Inc.
 340 Quinnipiac St., Bldg. 40, Wallingford CT 06492
  
  
 ---------------------------------------------------------------
 Warning -- This program may not be used in any manner that
 competes with the business of Gaussian, Inc. or will provide
 assistance to any competitor of Gaussian, Inc.  The licensee
 of this program is prohibited from giving any competitor of
 Gaussian, Inc. access to this program.  By using this program,
 the user acknowledges that Gaussian, Inc. is engaged in the
 business of creating and licensing software in the field of
 computational chemistry and represents and warrants to the
 licensee that it is not a competitor of Gaussian, Inc. and that
 it will not use this program in any manner prohibited above.
 ---------------------------------------------------------------
  

 Cite this work as:
 Gaussian 16, Revision C.01,
 M. J. Frisch, G. W. Trucks, H. B. Schlegel, G. E. Scuseria, 
 M. A. Robb, J. R. Cheeseman, G. Scalmani, V. Barone, 
 G. A. Petersson, H. Nakatsuji, X. Li, M. Caricato, A. V. Marenich, 
 J. Bloino, B. G. Janesko, R. Gomperts, B. Mennucci, H. P. Hratchian, 
 J. V. Ortiz, A. F. Izmaylov, J. L. Sonnenberg, D. Williams-Young, 
 F. Ding, F. Lipparini, F. Egidi, J. Goings, B. Peng, A. Petrone, 
 T. Henderson, D. Ranasinghe, V. G. Zakrzewski, J. Gao, N. Rega, 
 G. Zheng, W. Liang, M. Hada, M. Ehara, K. Toyota, R. Fukuda, 
 J. Hasegawa, M. Ishida, T. Nakajima, Y. Honda, O. Kitao, H. Nakai, 
 T. Vreven, K. Throssell, J. A. Montgomery, Jr., J. E. Peralta, 
 F. Ogliaro, M. J. Bearpark, J. J. Heyd, E. N. Brothers, K. N. Kudin, 
 V. N. Staroverov, T. A. Keith, R. Kobayashi, J. Normand, 
 K. Raghavachari, A. P. Rendell, J. C. Burant, S. S. Iyengar, 
 J. Tomasi, M. Cossi, J. M. Millam, M. Klene, C. Adamo, R. Cammi, 
 J. W. Ochterski, R. L. Martin, K. Morokuma, O. Farkas, 
 J. B. Foresman, and D. J. Fox, Gaussian, Inc., Wallingford CT, 2019.
 
 ******************************************
 Gaussian 16:  ES64L-G16RevC.01  3-Jul-2019
                 8-Jan-2021 
 ******************************************
 %nprocshared=16
 Will use up to   16 processors via shared memory.
 %mem=7GB
 -----------------------------------------
 # b3lyp/def2svp geom=NewRedundant pop=NBO
 -----------------------------------------
 1/29=4000,38=1,172=1/1;
 2/12=2,17=6,18=5,40=1/2;
 3/5=43,7=101,11=2,25=1,30=1,74=-5/1,2,3;
 4//1;
 5/5=2,38=5/2;
 6/7=2,8=2,9=2,10=2,28=1,40=1/1,7;
 99/5=1,9=1/99;
 --
 55
 --
 Symbolic Z-matrix:
 Charge =  0 Multiplicity = 1
 C                     1.73589  -0.87402   0.17099 
 C                     0.66955   0.19635   0.3764 
 O                     0.9404    1.35338  -0.39659 
 C                    -0.73212  -0.304     0.01003 
 C                    -1.77502   0.8067    0.07065 
 O                    -0.66873  -0.88603  -1.28102 
 H                     1.52293  -1.77003   0.77548 
 H                     2.72773  -0.49575   0.47126 
 H                     1.76666  -1.16487  -0.88793 
 H                     0.62623   0.46013   1.45539 
 H                     1.85608   1.61186  -0.23701 
 H                    -0.98589  -1.07884   0.76559 
 H                    -2.77692   0.41113  -0.16752 
 H                    -1.5174    1.59366  -0.65128 
 H                    -1.82279   1.2542    1.07616 
 H                    -1.5666   -1.11386  -1.5506 
 
                          Input orientation:                          
 ---------------------------------------------------------------------
 Center     Atomic      Atomic             Coordinates (Angstroms)
 Number     Number       Type             X           Y           Z
 ---------------------------------------------------------------------
      1          6           0        1.735886   -0.874018    0.170991
      2          6           0        0.669546    0.196348    0.376401
      3          8           0        0.940397    1.353379   -0.396587
      4          6           0       -0.732124   -0.303999    0.010030
      5          6           0       -1.775018    0.806701    0.070652
      6          8           0       -0.668727   -0.886033   -1.281020
      7          1           0        1.522934   -1.770026    0.775476
      8          1           0        2.727728   -0.495750    0.471260
      9          1           0        1.766660   -1.164865   -0.887929
     10          1           0        0.626229    0.460127    1.455385
     11          1           0        1.856082    1.611856   -0.237011
     12          1           0       -0.985892   -1.078845    0.765595
     13          1           0       -2.776916    0.411134   -0.167518
     14          1           0       -1.517402    1.593657   -0.651280
     15          1           0       -1.822786    1.254199    1.076159
     16          1           0       -1.566597   -1.113865   -1.550604
 ---------------------------------------------------------------------
                    Distance matrix (angstroms):
                    1          2          3          4          5
     1  C    0.000000
     2  C    1.524781   0.000000
     3  O    2.432333   1.417600   0.000000
     4  C    2.538091   1.532728   2.389470   0.000000
     5  C    3.893756   2.538091   2.809029   1.524781   0.000000
     6  O    2.809029   2.389470   2.895939   1.417600   2.432333
     7  H    1.101627   2.180403   3.386553   2.796503   4.244147
     8  H    1.103176   2.173502   2.714220   3.495723   4.704422
     9  H    1.098568   2.157566   2.695492   2.791297   4.165265
    10  H    2.158923   1.111604   2.080000   2.125574   2.793490
    11  H    2.522000   1.946229   0.964756   3.229604   3.731999
    12  H    2.793490   2.125574   3.313151   1.111604   2.158923
    13  H    4.704422   3.495723   3.841707   2.173502   1.103176
    14  H    4.165265   2.791297   2.482615   2.157566   1.098568
    15  H    4.244147   2.796503   3.132730   2.180403   1.101627
    16  H    3.731999   3.229604   3.701900   1.946229   2.522000
                    6          7          8          9         10
     6  O    0.000000
     7  H    3.132730   0.000000
     8  H    3.841707   1.779847   0.000000
     9  H    2.482615   1.786768   1.794091   0.000000
    10  H    3.313151   2.497987   2.509682   3.071205   0.000000
    11  H    3.701900   3.545877   2.388184   2.853397   2.388142
    12  H    2.080000   2.602314   3.770625   3.212177   2.333062
    13  H    2.714220   4.912780   5.615299   4.862803   3.770625
    14  H    2.695492   4.753276   4.862803   4.295405   3.212177
    15  H    3.386553   4.519977   4.912780   4.753276   2.602314
    16  H    0.964756   3.922550   4.786568   3.398873   4.040038
                   11         12         13         14         15
    11  H    0.000000
    12  H    4.040038   0.000000
    13  H    4.786568   2.509682   0.000000
    14  H    3.398873   3.071205   1.794091   0.000000
    15  H    3.922551   2.497987   1.779847   1.786768   0.000000
    16  H    4.568349   2.388142   2.388184   2.853397   3.545878
                   16
    16  H    0.000000
 Stoichiometry    C4H10O2
 Framework group  C2[X(C4H10O2)]
 Deg. of freedom    22
 Full point group                 C2      NOp   2
 Largest Abelian subgroup         C2      NOp   2
 Largest concise Abelian subgroup C2      NOp   2
                         Standard orientation:                         
 ---------------------------------------------------------------------
 Center     Atomic      Atomic             Coordinates (Angstroms)
 Number     Number       Type             X           Y           Z
 ---------------------------------------------------------------------
      1          6           0        0.425778    1.899749    0.307708
      2          6           0       -0.425778    0.637202    0.383768
      3          8           0       -1.335643    0.559173   -0.700505
      4          6           0        0.425778   -0.637202    0.383768
      5          6           0       -0.425778   -1.899749    0.307708
      6          8           0        1.335643   -0.559173   -0.700505
      7          1           0        1.129291    1.957613    1.153465
      8          1           0       -0.211455    2.799676    0.340331
      9          1           0        1.001686    1.899803   -0.627803
     10          1           0       -0.979756    0.633146    1.347487
     11          1           0       -1.804616    1.400290   -0.758295
     12          1           0        0.979756   -0.633146    1.347487
     13          1           0        0.211455   -2.799676    0.340331
     14          1           0       -1.001686   -1.899803   -0.627803
     15          1           0       -1.129291   -1.957613    1.153465
     16          1           0        1.804616   -1.400290   -0.758295
 ---------------------------------------------------------------------
 Rotational constants (GHZ):           4.7112251           2.9130803           2.2880774
 Standard basis: def2SVP (5D, 7F)
 There are    70 symmetry adapted cartesian basis functions of A   symmetry.
 There are    70 symmetry adapted cartesian basis functions of B   symmetry.
 There are    67 symmetry adapted basis functions of A   symmetry.
 There are    67 symmetry adapted basis functions of B   symmetry.
   134 basis functions,   220 primitive gaussians,   140 cartesian basis functions
    25 alpha electrons       25 beta electrons
       nuclear repulsion energy       267.9602854223 Hartrees.
 NAtoms=   16 NActive=   16 NUniq=    8 SFac= 4.00D+00 NAtFMM=   60 NAOKFM=F Big=F
 Integral buffers will be    131072 words long.
 Raffenetti 2 integral format.
 Two-electron integral symmetry is turned on.
 One-electron integrals computed using PRISM.
   2 Symmetry operations used in ECPInt.
 ECPInt:  NShTT=    2211 NPrTT=    7611 LenC2=    2208 LenP2D=    6459.
 LDataN:  DoStor=T MaxTD1= 4 Len=   56
 NBasis=   134 RedAO= T EigKep=  1.68D-03  NBF=    67    67
 NBsUse=   134 1.00D-06 EigRej= -1.00D+00 NBFU=    67    67
 ExpMin= 1.22D-01 ExpMax= 2.27D+03 ExpMxC= 3.41D+02 IAcc=3 IRadAn=         5 AccDes= 0.00D+00
 Harris functional with IExCor=  402 and IRadAn=       5 diagonalized for initial guess.
 HarFok:  IExCor=  402 AccDes= 0.00D+00 IRadAn=         5 IDoV= 1 UseB2=F ITyADJ=14
 ICtDFT=  3500011 ScaDFX=  1.000000  1.000000  1.000000  1.000000
 FoFCou: FMM=F IPFlag=           0 FMFlag=      100000 FMFlg1=           0
         NFxFlg=           0 DoJE=T BraDBF=F KetDBF=T FulRan=T
         wScrn=  0.000000 ICntrl=       500 IOpCl=  0 I1Cent=   200000004 NGrid=           0
         NMat0=    1 NMatS0=      1 NMatT0=    0 NMatD0=    1 NMtDS0=    0 NMtDT0=    0
 Petite list used in FoFCou.
 Initial guess orbital symmetries:
       Occupied  (A) (B) (A) (B) (B) (A) (A) (B) (A) (B) (A) (B)
                 (A) (B) (A) (B) (A) (B) (B) (A) (A) (B) (A) (A)
                 (B)
       Virtual   (A) (B) (B) (A) (B) (A) (A) (B) (B) (A) (A) (B)
                 (B) (A) (B) (B) (A) (B) (A) (B) (A) (A) (A) (B)
                 (B) (A) (B) (A) (B) (B) (B) (A) (A) (B) (A) (B)
                 (A) (A) (B) (A) (B) (B) (A) (A) (A) (B) (B) (A)
                 (B) (A) (B) (A) (B) (B) (A) (B) (A) (B) (B) (A)
                 (A) (A) (B) (A) (B) (A) (B) (B) (A) (A) (A) (B)
                 (B) (A) (B) (A) (B) (A) (B) (A) (B) (A) (A) (B)
                 (B) (A) (B) (B) (A) (A) (B) (A) (B) (B) (A) (B)
                 (A) (A) (B) (B) (A) (A) (B) (A) (B) (B) (A) (A)
                 (B)
 The electronic state of the initial guess is 1-A.
 Requested convergence on RMS density matrix=1.00D-08 within 128 cycles.
 Requested convergence on MAX density matrix=1.00D-06.
 Requested convergence on             energy=1.00D-06.
 No special actions if energy rises.
 Integral accuracy reduced to 1.0D-05 until final iterations.
 Initial convergence to 1.0D-05 achieved.  Increase integral accuracy.
 SCF Done:  E(RB3LYP) =  -308.655013113     A.U. after   12 cycles
            NFock= 12  Conv=0.67D-08     -V/T= 2.0098

 **********************************************************************

            Population analysis using the SCF Density.

 **********************************************************************

 Orbital symmetries:
       Occupied  (A) (B) (A) (B) (A) (B) (A) (B) (A) (B) (A) (B)
                 (A) (B) (A) (B) (A) (B) (B) (A) (A) (B) (A) (A)
                 (B)
       Virtual   (A) (B) (A) (B) (B) (A) (A) (B) (B) (A) (A) (B)
                 (B) (A) (B) (A) (B) (B) (A) (B) (A) (A) (B) (A)
                 (B) (A) (B) (A) (B) (B) (B) (A) (A) (B) (A) (A)
                 (A) (B) (B) (A) (B) (B) (A) (A) (A) (B) (B) (A)
                 (B) (A) (B) (A) (B) (B) (A) (A) (B) (B) (B) (A)
                 (A) (A) (B) (A) (A) (B) (B) (B) (A) (A) (A) (B)
                 (B) (A) (B) (A) (B) (A) (B) (A) (B) (A) (A) (B)
                 (B) (A) (B) (B) (A) (A) (B) (A) (B) (B) (A) (B)
                 (A) (A) (B) (B) (A) (A) (B) (A) (B) (B) (A) (A)
                 (B)
 The electronic state is 1-A.
 Alpha  occ. eigenvalues --  -19.12142 -19.12135 -10.22906 -10.22897 -10.17459
 Alpha  occ. eigenvalues --  -10.17459  -1.01209  -0.99291  -0.76345  -0.71687
 Alpha  occ. eigenvalues --   -0.63411  -0.57031  -0.52710  -0.47305  -0.44983
 Alpha  occ. eigenvalues --   -0.44001  -0.41163  -0.40613  -0.37321  -0.36577
 Alpha  occ. eigenvalues --   -0.35797  -0.33202  -0.30992  -0.26774  -0.26284
 Alpha virt. eigenvalues --    0.03740   0.06856   0.09407   0.09740   0.11128
 Alpha virt. eigenvalues --    0.12861   0.14357   0.15061   0.15790   0.16473
 Alpha virt. eigenvalues --    0.20466   0.23081   0.24478   0.25474   0.26289
 Alpha virt. eigenvalues --    0.43185   0.43755   0.46545   0.46897   0.50417
 Alpha virt. eigenvalues --    0.50471   0.52838   0.58168   0.58362   0.60687
 Alpha virt. eigenvalues --    0.63379   0.65045   0.65443   0.65858   0.67093
 Alpha virt. eigenvalues --    0.67735   0.67834   0.68951   0.70042   0.71189
 Alpha virt. eigenvalues --    0.72707   0.73654   0.73999   0.87039   0.91684
 Alpha virt. eigenvalues --    0.99133   1.02498   1.02781   1.05864   1.12070
 Alpha virt. eigenvalues --    1.15869   1.23176   1.26009   1.26498   1.33367
 Alpha virt. eigenvalues --    1.37585   1.40984   1.43349   1.47387   1.48577
 Alpha virt. eigenvalues --    1.54590   1.54715   1.56208   1.62628   1.66640
 Alpha virt. eigenvalues --    1.69251   1.75518   1.77282   1.77295   1.78019
 Alpha virt. eigenvalues --    1.78580   1.79290   1.81651   1.82267   1.88458
 Alpha virt. eigenvalues --    1.89712   1.91633   1.93328   1.98089   2.01590
 Alpha virt. eigenvalues --    2.04621   2.07889   2.10188   2.15412   2.20990
 Alpha virt. eigenvalues --    2.22471   2.24827   2.26686   2.31389   2.36451
 Alpha virt. eigenvalues --    2.42826   2.44160   2.52049   2.52315   2.56731
 Alpha virt. eigenvalues --    2.60409   2.73632   2.79790   2.84794   2.87292
 Alpha virt. eigenvalues --    2.88786   2.92316   2.94857   2.96058   2.99832
 Alpha virt. eigenvalues --    3.00986   3.06031   3.10540   3.11681   3.21223
 Alpha virt. eigenvalues --    3.36804   3.42358   3.75604   3.82060
          Condensed to atoms (all electrons):
               1          2          3          4          5          6
     1  C    4.601644   0.420477  -0.044912  -0.040351   0.013512  -0.005111
     2  C    0.420477   4.725143   0.338986   0.277306  -0.040351  -0.070812
     3  O   -0.044912   0.338986   7.764963  -0.070812  -0.005111   0.000096
     4  C   -0.040351   0.277306  -0.070812   4.725143   0.420477   0.338986
     5  C    0.013512  -0.040351  -0.005111   0.420477   4.601644  -0.044912
     6  O   -0.005111  -0.070812   0.000096   0.338986  -0.044912   7.764963
     7  H    0.344471  -0.010774   0.005182  -0.000074  -0.000330  -0.000859
     8  H    0.367498  -0.017807  -0.003059   0.009552  -0.000428   0.000275
     9  H    0.369300  -0.015704   0.004648  -0.017847   0.000253   0.020149
    10  H   -0.043294   0.336195  -0.032264  -0.019377  -0.015888   0.004327
    11  H   -0.004078  -0.028337   0.316846   0.010420   0.000307  -0.000250
    12  H   -0.015888  -0.019377   0.004327   0.336195  -0.043294  -0.032264
    13  H   -0.000428   0.009552   0.000275  -0.017807   0.367498  -0.003059
    14  H    0.000253  -0.017847   0.020149  -0.015704   0.369300   0.004648
    15  H   -0.000330  -0.000074  -0.000859  -0.010774   0.344471   0.005182
    16  H    0.000307   0.010420  -0.000250  -0.028337  -0.004078   0.316846
               7          8          9         10         11         12
     1  C    0.344471   0.367498   0.369300  -0.043294  -0.004078  -0.015888
     2  C   -0.010774  -0.017807  -0.015704   0.336195  -0.028337  -0.019377
     3  O    0.005182  -0.003059   0.004648  -0.032264   0.316846   0.004327
     4  C   -0.000074   0.009552  -0.017847  -0.019377   0.010420   0.336195
     5  C   -0.000330  -0.000428   0.000253  -0.015888   0.000307  -0.043294
     6  O   -0.000859   0.000275   0.020149   0.004327  -0.000250  -0.032264
     7  H    0.697126  -0.022680  -0.015256  -0.000153  -0.000190   0.004508
     8  H   -0.022680   0.704893  -0.028593  -0.010703   0.007067  -0.000217
     9  H   -0.015256  -0.028593   0.640879   0.011230  -0.001848   0.001273
    10  H   -0.000153  -0.010703   0.011230   0.797135  -0.004965  -0.001903
    11  H   -0.000190   0.007067  -0.001848  -0.004965   0.549345  -0.000641
    12  H    0.004508  -0.000217   0.001273  -0.001903  -0.000641   0.797135
    13  H   -0.000028   0.000019  -0.000045  -0.000217   0.000026  -0.010703
    14  H   -0.000032  -0.000045   0.000229   0.001273  -0.001261   0.011230
    15  H   -0.000021  -0.000028  -0.000032   0.004508  -0.000045  -0.000153
    16  H   -0.000045   0.000026  -0.001261  -0.000641   0.000091  -0.004965
              13         14         15         16
     1  C   -0.000428   0.000253  -0.000330   0.000307
     2  C    0.009552  -0.017847  -0.000074   0.010420
     3  O    0.000275   0.020149  -0.000859  -0.000250
     4  C   -0.017807  -0.015704  -0.010774  -0.028337
     5  C    0.367498   0.369300   0.344471  -0.004078
     6  O   -0.003059   0.004648   0.005182   0.316846
     7  H   -0.000028  -0.000032  -0.000021  -0.000045
     8  H    0.000019  -0.000045  -0.000028   0.000026
     9  H   -0.000045   0.000229  -0.000032  -0.001261
    10  H   -0.000217   0.001273   0.004508  -0.000641
    11  H    0.000026  -0.001261  -0.000045   0.000091
    12  H   -0.010703   0.011230  -0.000153  -0.004965
    13  H    0.704893  -0.028593  -0.022680   0.007067
    14  H   -0.028593   0.640879  -0.015256  -0.001848
    15  H   -0.022680  -0.015256   0.697126  -0.000190
    16  H    0.007067  -0.001848  -0.000190   0.549345
 Mulliken charges:
               1
     1  C    0.036932
     2  C    0.103005
     3  O   -0.298204
     4  C    0.103005
     5  C    0.036932
     6  O   -0.298204
     7  H   -0.000845
     8  H   -0.005768
     9  H    0.032626
    10  H   -0.025262
    11  H    0.157515
    12  H   -0.025262
    13  H   -0.005768
    14  H    0.032626
    15  H   -0.000845
    16  H    0.157515
 Sum of Mulliken charges =  -0.00000
 Mulliken charges with hydrogens summed into heavy atoms:
               1
     1  C    0.062945
     2  C    0.077743
     3  O   -0.140689
     4  C    0.077743
     5  C    0.062945
     6  O   -0.140689
 Electronic spatial extent (au):  <R**2>=            629.9737
 Charge=              0.0000 electrons
 Dipole moment (field-independent basis, Debye):
    X=             -0.0000    Y=             -0.0000    Z=              1.3836  Tot=              1.3836
 Quadrupole moment (field-independent basis, Debye-Ang):
   XX=            -36.6651   YY=            -33.1413   ZZ=            -39.4815
   XY=             -5.2735   XZ=              0.0000   YZ=             -0.0000
 Traceless Quadrupole moment (field-independent basis, Debye-Ang):
   XX=             -0.2358   YY=              3.2880   ZZ=             -3.0522
   XY=             -5.2735   XZ=              0.0000   YZ=             -0.0000
 Octapole moment (field-independent basis, Debye-Ang**2):
  XXX=             -0.0000  YYY=              0.0000  ZZZ=             -5.5240  XYY=              0.0000
  XXY=              0.0000  XXZ=             -3.6210  XZZ=             -0.0000  YZZ=              0.0000
  YYZ=             -6.7116  XYZ=              3.9456
 Hexadecapole moment (field-independent basis, Debye-Ang**3):
 XXXX=           -209.6765 YYYY=           -460.8539 ZZZZ=           -122.7536 XXXY=            -21.8013
 XXXZ=              0.0000 YYYX=            -20.0361 YYYZ=             -0.0000 ZZZX=              0.0000
 ZZZY=             -0.0000 XXYY=            -94.2886 XXZZ=            -54.2399 YYZZ=            -95.2128
 XXYZ=             -0.0000 YYXZ=              0.0000 ZZXY=             -0.9498
 N-N= 2.679602854223D+02 E-N=-1.256674499568D+03  KE= 3.056538925250D+02
 Symmetry A    KE= 1.541339520913D+02
 Symmetry B    KE= 1.515199404337D+02
 ******************************Gaussian NBO Version 3.1******************************
             N A T U R A L   A T O M I C   O R B I T A L   A N D
          N A T U R A L   B O N D   O R B I T A L   A N A L Y S I S
 ******************************Gaussian NBO Version 3.1******************************
       /RESON  / : Allow strongly delocalized NBO set

 Analyzing the SCF density

 Job title: 55                                                              

 Storage needed:     54786 in NPA,     72496 in NBO ( 939522656 available)
 GSVD:  LWork=       10276 too small for GESVD, short by        4544 words or        4544 for optimal perf.


 NATURAL POPULATIONS:  Natural atomic orbital occupancies 
                                                          
   NAO  Atom  No  lang   Type(AO)    Occupancy      Energy
 ----------------------------------------------------------
     1    C    1  S      Cor( 1S)     1.99921     -10.05573
     2    C    1  S      Val( 2S)     1.09563      -0.23025
     3    C    1  S      Ryd( 3S)     0.00065       0.85657
     4    C    1  px     Val( 2p)     1.18420      -0.07212
     5    C    1  px     Ryd( 3p)     0.00284       0.58006
     6    C    1  py     Val( 2p)     1.12903      -0.06901
     7    C    1  py     Ryd( 3p)     0.00273       0.58021
     8    C    1  pz     Val( 2p)     1.23793      -0.07120
     9    C    1  pz     Ryd( 3p)     0.00144       0.60574
    10    C    1  dxy    Ryd( 3d)     0.00072       2.37359
    11    C    1  dxz    Ryd( 3d)     0.00073       2.46117
    12    C    1  dyz    Ryd( 3d)     0.00013       2.08713
    13    C    1  dx2y2  Ryd( 3d)     0.00031       2.15422
    14    C    1  dz2    Ryd( 3d)     0.00055       2.33584

    15    C    2  S      Cor( 1S)     1.99893     -10.11599
    16    C    2  S      Val( 2S)     0.92140      -0.18543
    17    C    2  S      Ryd( 3S)     0.00335       0.80108
    18    C    2  px     Val( 2p)     0.94984      -0.06840
    19    C    2  px     Ryd( 3p)     0.00403       0.64016
    20    C    2  py     Val( 2p)     1.04992      -0.07967
    21    C    2  py     Ryd( 3p)     0.00378       0.65516
    22    C    2  pz     Val( 2p)     0.93728      -0.05680
    23    C    2  pz     Ryd( 3p)     0.00481       0.76614
    24    C    2  dxy    Ryd( 3d)     0.00137       2.27603
    25    C    2  dxz    Ryd( 3d)     0.00208       2.39347
    26    C    2  dyz    Ryd( 3d)     0.00087       2.01407
    27    C    2  dx2y2  Ryd( 3d)     0.00112       2.08773
    28    C    2  dz2    Ryd( 3d)     0.00194       2.25838

    29    O    3  S      Cor( 1S)     1.99973     -18.93155
    30    O    3  S      Val( 2S)     1.66652      -0.84237
    31    O    3  S      Ryd( 3S)     0.00163       1.41677
    32    O    3  px     Val( 2p)     1.68889      -0.27491
    33    O    3  px     Ryd( 3p)     0.00271       1.15236
    34    O    3  py     Val( 2p)     1.66997      -0.27332
    35    O    3  py     Ryd( 3p)     0.00203       1.24639
    36    O    3  pz     Val( 2p)     1.71631      -0.28565
    37    O    3  pz     Ryd( 3p)     0.00133       1.09751
    38    O    3  dxy    Ryd( 3d)     0.00092       3.10813
    39    O    3  dxz    Ryd( 3d)     0.00074       3.03158
    40    O    3  dyz    Ryd( 3d)     0.00086       2.83450
    41    O    3  dx2y2  Ryd( 3d)     0.00070       2.99622
    42    O    3  dz2    Ryd( 3d)     0.00092       2.96458

    43    C    4  S      Cor( 1S)     1.99893     -10.11599
    44    C    4  S      Val( 2S)     0.92140      -0.18543
    45    C    4  S      Ryd( 3S)     0.00335       0.80108
    46    C    4  px     Val( 2p)     0.94984      -0.06840
    47    C    4  px     Ryd( 3p)     0.00403       0.64016
    48    C    4  py     Val( 2p)     1.04992      -0.07967
    49    C    4  py     Ryd( 3p)     0.00378       0.65516
    50    C    4  pz     Val( 2p)     0.93728      -0.05680
    51    C    4  pz     Ryd( 3p)     0.00481       0.76614
    52    C    4  dxy    Ryd( 3d)     0.00137       2.27603
    53    C    4  dxz    Ryd( 3d)     0.00208       2.39347
    54    C    4  dyz    Ryd( 3d)     0.00087       2.01407
    55    C    4  dx2y2  Ryd( 3d)     0.00112       2.08773
    56    C    4  dz2    Ryd( 3d)     0.00194       2.25838

    57    C    5  S      Cor( 1S)     1.99921     -10.05573
    58    C    5  S      Val( 2S)     1.09563      -0.23025
    59    C    5  S      Ryd( 3S)     0.00065       0.85657
    60    C    5  px     Val( 2p)     1.18420      -0.07212
    61    C    5  px     Ryd( 3p)     0.00284       0.58006
    62    C    5  py     Val( 2p)     1.12903      -0.06901
    63    C    5  py     Ryd( 3p)     0.00273       0.58021
    64    C    5  pz     Val( 2p)     1.23793      -0.07120
    65    C    5  pz     Ryd( 3p)     0.00144       0.60574
    66    C    5  dxy    Ryd( 3d)     0.00072       2.37359
    67    C    5  dxz    Ryd( 3d)     0.00073       2.46117
    68    C    5  dyz    Ryd( 3d)     0.00013       2.08713
    69    C    5  dx2y2  Ryd( 3d)     0.00031       2.15422
    70    C    5  dz2    Ryd( 3d)     0.00055       2.33584

    71    O    6  S      Cor( 1S)     1.99973     -18.93155
    72    O    6  S      Val( 2S)     1.66652      -0.84237
    73    O    6  S      Ryd( 3S)     0.00163       1.41677
    74    O    6  px     Val( 2p)     1.68889      -0.27491
    75    O    6  px     Ryd( 3p)     0.00271       1.15236
    76    O    6  py     Val( 2p)     1.66997      -0.27332
    77    O    6  py     Ryd( 3p)     0.00203       1.24639
    78    O    6  pz     Val( 2p)     1.71631      -0.28565
    79    O    6  pz     Ryd( 3p)     0.00133       1.09751
    80    O    6  dxy    Ryd( 3d)     0.00092       3.10813
    81    O    6  dxz    Ryd( 3d)     0.00074       3.03158
    82    O    6  dyz    Ryd( 3d)     0.00086       2.83450
    83    O    6  dx2y2  Ryd( 3d)     0.00070       2.99622
    84    O    6  dz2    Ryd( 3d)     0.00092       2.96458

    85    H    7  S      Val( 1S)     0.77936       0.06966
    86    H    7  S      Ryd( 2S)     0.00182       0.36677
    87    H    7  px     Ryd( 2p)     0.00042       2.02567
    88    H    7  py     Ryd( 2p)     0.00017       1.77124
    89    H    7  pz     Ryd( 2p)     0.00048       2.12492

    90    H    8  S      Val( 1S)     0.79233       0.06188
    91    H    8  S      Ryd( 2S)     0.00199       0.35928
    92    H    8  px     Ryd( 2p)     0.00029       1.94685
    93    H    8  py     Ryd( 2p)     0.00055       2.17302
    94    H    8  pz     Ryd( 2p)     0.00022       1.80028

    95    H    9  S      Val( 1S)     0.76288       0.09336
    96    H    9  S      Ryd( 2S)     0.00369       0.38252
    97    H    9  px     Ryd( 2p)     0.00031       1.96500
    98    H    9  py     Ryd( 2p)     0.00017       1.79738
    99    H    9  pz     Ryd( 2p)     0.00057       2.23635

   100    H   10  S      Val( 1S)     0.81391       0.06458
   101    H   10  S      Ryd( 2S)     0.00343       0.36193
   102    H   10  px     Ryd( 2p)     0.00031       1.96538
   103    H   10  py     Ryd( 2p)     0.00019       1.86589
   104    H   10  pz     Ryd( 2p)     0.00055       2.24510

   105    H   11  S      Val( 1S)     0.53995       0.10843
   106    H   11  S      Ryd( 2S)     0.00147       0.42633
   107    H   11  px     Ryd( 2p)     0.00161       1.90280
   108    H   11  py     Ryd( 2p)     0.00190       2.28723
   109    H   11  pz     Ryd( 2p)     0.00134       1.74792

   110    H   12  S      Val( 1S)     0.81391       0.06458
   111    H   12  S      Ryd( 2S)     0.00343       0.36193
   112    H   12  px     Ryd( 2p)     0.00031       1.96538
   113    H   12  py     Ryd( 2p)     0.00019       1.86589
   114    H   12  pz     Ryd( 2p)     0.00055       2.24510

   115    H   13  S      Val( 1S)     0.79233       0.06188
   116    H   13  S      Ryd( 2S)     0.00199       0.35928
   117    H   13  px     Ryd( 2p)     0.00029       1.94685
   118    H   13  py     Ryd( 2p)     0.00055       2.17302
   119    H   13  pz     Ryd( 2p)     0.00022       1.80028

   120    H   14  S      Val( 1S)     0.76288       0.09336
   121    H   14  S      Ryd( 2S)     0.00369       0.38252
   122    H   14  px     Ryd( 2p)     0.00031       1.96500
   123    H   14  py     Ryd( 2p)     0.00017       1.79738
   124    H   14  pz     Ryd( 2p)     0.00057       2.23635

   125    H   15  S      Val( 1S)     0.77936       0.06966
   126    H   15  S      Ryd( 2S)     0.00182       0.36677
   127    H   15  px     Ryd( 2p)     0.00042       2.02567
   128    H   15  py     Ryd( 2p)     0.00017       1.77124
   129    H   15  pz     Ryd( 2p)     0.00048       2.12492

   130    H   16  S      Val( 1S)     0.53995       0.10843
   131    H   16  S      Ryd( 2S)     0.00147       0.42633
   132    H   16  px     Ryd( 2p)     0.00161       1.90280
   133    H   16  py     Ryd( 2p)     0.00190       2.28723
   134    H   16  pz     Ryd( 2p)     0.00134       1.74792

 WARNING:  1 low occupancy (<1.9990e) core orbital  found on  C    2
           1 low occupancy (<1.9990e) core orbital  found on  C    4


 Summary of Natural Population Analysis:                  
                                                          
                                       Natural Population 
                Natural  -----------------------------------------------
    Atom  No    Charge         Core      Valence    Rydberg      Total
 -----------------------------------------------------------------------
      C    1   -0.65610      1.99921     4.64679    0.01010     6.65610
      C    2    0.11929      1.99893     3.85844    0.02334     5.88071
      O    3   -0.75327      1.99973     6.74169    0.01184     8.75327
      C    4    0.11929      1.99893     3.85844    0.02334     5.88071
      C    5   -0.65610      1.99921     4.64679    0.01010     6.65610
      O    6   -0.75327      1.99973     6.74169    0.01184     8.75327
      H    7    0.21776      0.00000     0.77936    0.00289     0.78224
      H    8    0.20461      0.00000     0.79233    0.00306     0.79539
      H    9    0.23239      0.00000     0.76288    0.00473     0.76761
      H   10    0.18159      0.00000     0.81391    0.00449     0.81841
      H   11    0.45374      0.00000     0.53995    0.00631     0.54626
      H   12    0.18159      0.00000     0.81391    0.00449     0.81841
      H   13    0.20461      0.00000     0.79233    0.00306     0.79539
      H   14    0.23239      0.00000     0.76288    0.00473     0.76761
      H   15    0.21776      0.00000     0.77936    0.00289     0.78224
      H   16    0.45374      0.00000     0.53995    0.00631     0.54626
 =======================================================================
   * Total *   -0.00000     11.99574    37.87072    0.13354    50.00000

                                 Natural Population      
 --------------------------------------------------------
   Core                      11.99574 ( 99.9645% of  12)
   Valence                   37.87072 ( 99.6598% of  38)
   Natural Minimal Basis     49.86646 ( 99.7329% of  50)
   Natural Rydberg Basis      0.13354 (  0.2671% of  50)
 --------------------------------------------------------

    Atom  No          Natural Electron Configuration
 ----------------------------------------------------------------------------
      C    1      [core]2S( 1.10)2p( 3.55)3p( 0.01)
      C    2      [core]2S( 0.92)2p( 2.94)3p( 0.01)3d( 0.01)
      O    3      [core]2S( 1.67)2p( 5.08)3p( 0.01)
      C    4      [core]2S( 0.92)2p( 2.94)3p( 0.01)3d( 0.01)
      C    5      [core]2S( 1.10)2p( 3.55)3p( 0.01)
      O    6      [core]2S( 1.67)2p( 5.08)3p( 0.01)
      H    7            1S( 0.78)
      H    8            1S( 0.79)
      H    9            1S( 0.76)
      H   10            1S( 0.81)
      H   11            1S( 0.54)
      H   12            1S( 0.81)
      H   13            1S( 0.79)
      H   14            1S( 0.76)
      H   15            1S( 0.78)
      H   16            1S( 0.54)


 NATURAL BOND ORBITAL ANALYSIS:

                       Occupancies       Lewis Structure    Low   High
           Occ.    -------------------  -----------------   occ   occ
  Cycle   Thresh.   Lewis   Non-Lewis     CR  BD  3C  LP    (L)   (NL)   Dev
 =============================================================================
   1(1)    1.90    49.62080   0.37920      6  15   0   4     0      0    0.03
 -----------------------------------------------------------------------------

 Structure accepted: No low occupancy Lewis orbitals

 WARNING:  1 low occupancy (<1.9990e) core orbital  found on  C    2
           1 low occupancy (<1.9990e) core orbital  found on  C    4

 --------------------------------------------------------
   Core                     11.99575 ( 99.965% of  12)
   Valence Lewis            37.62506 ( 99.013% of  38)
  ==================       ============================
   Total Lewis              49.62080 ( 99.242% of  50)
  -----------------------------------------------------
   Valence non-Lewis         0.28729 (  0.575% of  50)
   Rydberg non-Lewis         0.09191 (  0.184% of  50)
  ==================       ============================
   Total non-Lewis           0.37920 (  0.758% of  50)
 --------------------------------------------------------


       (Occupancy)   Bond orbital/ Coefficients/ Hybrids
 ---------------------------------------------------------------------------------
     1. (1.98560) BD ( 1) C   1 - C   2  
                ( 50.04%)   0.7074* C   1 s( 29.59%)p 2.38( 70.36%)d 0.00(  0.04%)
                                            0.0004  0.5440  0.0031 -0.4694 -0.0161
                                           -0.6931  0.0082  0.0515 -0.0006  0.0167
                                           -0.0010 -0.0018 -0.0057 -0.0107
                ( 49.96%)   0.7068* C   2 s( 29.13%)p 2.43( 70.82%)d 0.00(  0.05%)
                                            0.0002  0.5397  0.0046  0.4520 -0.0112
                                            0.7071  0.0056 -0.0612  0.0091  0.0168
                                           -0.0024 -0.0018 -0.0073 -0.0122
     2. (1.98353) BD ( 1) C   1 - H   7  
                ( 60.90%)   0.7804* C   1 s( 23.41%)p 3.27( 76.55%)d 0.00(  0.04%)
                                           -0.0000  0.4838 -0.0008  0.5603  0.0050
                                            0.0499  0.0154  0.6699 -0.0042  0.0002
                                            0.0170  0.0010  0.0062  0.0090
                ( 39.10%)   0.6253* H   7 s( 99.92%)p 0.00(  0.08%)
                                            0.9996 -0.0015 -0.0191 -0.0028 -0.0207
     3. (1.98616) BD ( 1) C   1 - H   8  
                ( 60.28%)   0.7764* C   1 s( 23.00%)p 3.35( 76.95%)d 0.00(  0.04%)
                                           -0.0000  0.4796  0.0017 -0.5030  0.0164
                                            0.7181  0.0061  0.0208  0.0010 -0.0175
                                           -0.0004  0.0016 -0.0043 -0.0102
                ( 39.72%)   0.6302* H   8 s( 99.92%)p 0.00(  0.08%)
                                            0.9996 -0.0010  0.0141 -0.0241 -0.0011
     4. (1.98686) BD ( 1) C   1 - H   9  
                ( 61.88%)   0.7867* C   1 s( 23.95%)p 3.17( 76.01%)d 0.00(  0.04%)
                                            0.0000  0.4894 -0.0031  0.4605  0.0052
                                            0.0171  0.0128 -0.7400  0.0045 -0.0005
                                           -0.0146  0.0000  0.0049  0.0121
                ( 38.12%)   0.6174* H   9 s( 99.92%)p 0.00(  0.08%)
                                            0.9996 -0.0041 -0.0155  0.0020  0.0244
     5. (1.99192) BD ( 1) C   2 - O   3  
                ( 32.04%)   0.5661* C   2 s( 19.94%)p 4.00( 79.78%)d 0.01(  0.29%)
                                           -0.0001  0.4454  0.0313 -0.5865 -0.0306
                                           -0.0229 -0.0075 -0.6721 -0.0226  0.0011
                                            0.0459  0.0015  0.0197  0.0191
                ( 67.96%)   0.8244* O   3 s( 33.92%)p 1.95( 66.01%)d 0.00(  0.07%)
                                           -0.0001  0.5824  0.0009  0.5056 -0.0016
                                            0.0550 -0.0044  0.6336 -0.0003  0.0048
                                            0.0201  0.0113  0.0028  0.0103
     6. (1.96644) BD ( 1) C   2 - C   4  
                ( 50.00%)   0.7071* C   2 s( 28.55%)p 2.50( 71.40%)d 0.00(  0.05%)
                                            0.0003  0.5343  0.0033  0.4631 -0.0049
                                           -0.7062  0.0081 -0.0264  0.0015 -0.0177
                                           -0.0019  0.0018 -0.0078 -0.0116
                ( 50.00%)   0.7071* C   4 s( 28.55%)p 2.50( 71.40%)d 0.00(  0.05%)
                                            0.0003  0.5343  0.0033 -0.4631  0.0049
                                            0.7062 -0.0081 -0.0264  0.0015 -0.0177
                                            0.0019 -0.0018 -0.0078 -0.0116
     7. (1.97452) BD ( 1) C   2 - H  10  
                ( 59.85%)   0.7737* C   2 s( 22.44%)p 3.45( 77.51%)d 0.00(  0.06%)
                                           -0.0002  0.4732 -0.0214 -0.4845 -0.0035
                                            0.0126  0.0050  0.7348 -0.0143 -0.0002
                                           -0.0185 -0.0008  0.0036  0.0140
                ( 40.15%)   0.6336* H  10 s( 99.91%)p 0.00(  0.09%)
                                            0.9995 -0.0070  0.0150  0.0004 -0.0252
     8. (1.98801) BD ( 1) O   3 - H  11  
                ( 73.00%)   0.8544* O   3 s( 19.89%)p 4.02( 80.03%)d 0.00(  0.08%)
                                            0.0002  0.4455  0.0200 -0.4702 -0.0273
                                            0.7535  0.0192 -0.0993 -0.0199 -0.0157
                                           -0.0033  0.0066 -0.0184 -0.0136
                ( 27.00%)   0.5197* H  11 s( 99.62%)p 0.00(  0.38%)
                                            0.9981 -0.0037  0.0326 -0.0516  0.0093
     9. (1.98560) BD ( 1) C   4 - C   5  
                ( 49.96%)   0.7068* C   4 s( 29.13%)p 2.43( 70.82%)d 0.00(  0.05%)
                                            0.0002  0.5397  0.0046 -0.4520  0.0112
                                           -0.7071 -0.0056 -0.0612  0.0091  0.0168
                                            0.0024  0.0018 -0.0073 -0.0122
                ( 50.04%)   0.7074* C   5 s( 29.59%)p 2.38( 70.36%)d 0.00(  0.04%)
                                            0.0004  0.5440  0.0031  0.4694  0.0161
                                            0.6931 -0.0082  0.0515 -0.0006  0.0167
                                            0.0010  0.0018 -0.0057 -0.0107
    10. (1.99192) BD ( 1) C   4 - O   6  
                ( 32.04%)   0.5661* C   4 s( 19.94%)p 4.00( 79.78%)d 0.01(  0.29%)
                                           -0.0001  0.4454  0.0313  0.5865  0.0306
                                            0.0229  0.0075 -0.6721 -0.0226  0.0011
                                           -0.0459 -0.0015  0.0197  0.0191
                ( 67.96%)   0.8244* O   6 s( 33.92%)p 1.95( 66.01%)d 0.00(  0.07%)
                                           -0.0001  0.5824  0.0009 -0.5056  0.0016
                                           -0.0550  0.0044  0.6336 -0.0003  0.0048
                                           -0.0201 -0.0113  0.0028  0.0103
    11. (1.97452) BD ( 1) C   4 - H  12  
                ( 59.85%)   0.7737* C   4 s( 22.44%)p 3.45( 77.51%)d 0.00(  0.06%)
                                           -0.0002  0.4732 -0.0214  0.4845  0.0035
                                           -0.0126 -0.0050  0.7348 -0.0143 -0.0002
                                            0.0185  0.0008  0.0036  0.0140
                ( 40.15%)   0.6336* H  12 s( 99.91%)p 0.00(  0.09%)
                                            0.9995 -0.0070 -0.0150 -0.0004 -0.0252
    12. (1.98616) BD ( 1) C   5 - H  13  
                ( 60.28%)   0.7764* C   5 s( 23.00%)p 3.35( 76.95%)d 0.00(  0.04%)
                                            0.0000 -0.4796 -0.0017 -0.5030  0.0164
                                            0.7181  0.0061 -0.0208 -0.0010  0.0175
                                           -0.0004  0.0016  0.0043  0.0102
                ( 39.72%)   0.6302* H  13 s( 99.92%)p 0.00(  0.08%)
                                           -0.9996  0.0010  0.0141 -0.0241  0.0011
    13. (1.98686) BD ( 1) C   5 - H  14  
                ( 61.88%)   0.7867* C   5 s( 23.95%)p 3.17( 76.01%)d 0.00(  0.04%)
                                           -0.0000 -0.4894  0.0031  0.4605  0.0052
                                            0.0171  0.0128  0.7400 -0.0045  0.0005
                                           -0.0146  0.0000 -0.0049 -0.0121
                ( 38.12%)   0.6174* H  14 s( 99.92%)p 0.00(  0.08%)
                                           -0.9996  0.0041 -0.0155  0.0020 -0.0244
    14. (1.98353) BD ( 1) C   5 - H  15  
                ( 60.90%)   0.7804* C   5 s( 23.41%)p 3.27( 76.55%)d 0.00(  0.04%)
                                            0.0000 -0.4838  0.0008  0.5603  0.0050
                                            0.0499  0.0154 -0.6699  0.0042 -0.0002
                                            0.0170  0.0010 -0.0062 -0.0090
                ( 39.10%)   0.6253* H  15 s( 99.92%)p 0.00(  0.08%)
                                           -0.9996  0.0015 -0.0191 -0.0028  0.0207
    15. (1.98801) BD ( 1) O   6 - H  16  
                ( 73.00%)   0.8544* O   6 s( 19.89%)p 4.02( 80.03%)d 0.00(  0.08%)
                                           -0.0002 -0.4455 -0.0200 -0.4702 -0.0273
                                            0.7535  0.0192  0.0993  0.0199  0.0157
                                           -0.0033  0.0066  0.0184  0.0136
                ( 27.00%)   0.5197* H  16 s( 99.62%)p 0.00(  0.38%)
                                           -0.9981  0.0037  0.0326 -0.0516 -0.0093
    16. (1.99921) CR ( 1) C   1           s(100.00%)p 0.00(  0.00%)
                                            1.0000 -0.0002 -0.0000  0.0002  0.0000
                                            0.0003 -0.0000  0.0000  0.0000 -0.0000
                                            0.0000  0.0000  0.0000  0.0000
    17. (1.99893) CR ( 1) C   2           s(100.00%)p 0.00(  0.00%)
                                            1.0000 -0.0001 -0.0000 -0.0004 -0.0000
                                            0.0000 -0.0000  0.0001 -0.0000  0.0000
                                            0.0000 -0.0000  0.0000  0.0000
    18. (1.99973) CR ( 1) O   3           s(100.00%)p 0.00(  0.00%)
                                            1.0000 -0.0001 -0.0000  0.0002  0.0000
                                           -0.0001 -0.0000  0.0000  0.0000  0.0000
                                            0.0000 -0.0000  0.0000  0.0000
    19. (1.99893) CR ( 1) C   4           s(100.00%)p 0.00(  0.00%)
                                            1.0000 -0.0001 -0.0000  0.0004  0.0000
                                           -0.0000  0.0000  0.0001 -0.0000  0.0000
                                           -0.0000  0.0000  0.0000  0.0000
    20. (1.99921) CR ( 1) C   5           s(100.00%)p 0.00(  0.00%)
                                            1.0000 -0.0002 -0.0000 -0.0002 -0.0000
                                           -0.0003  0.0000  0.0000  0.0000 -0.0000
                                           -0.0000 -0.0000  0.0000  0.0000
    21. (1.99973) CR ( 1) O   6           s(100.00%)p 0.00(  0.00%)
                                            1.0000 -0.0001 -0.0000 -0.0002 -0.0000
                                            0.0001  0.0000  0.0000  0.0000  0.0000
                                           -0.0000  0.0000  0.0000  0.0000
    22. (1.97718) LP ( 1) O   3           s( 46.19%)p 1.16( 53.78%)d 0.00(  0.04%)
                                            0.0000  0.6796 -0.0093 -0.1206  0.0005
                                           -0.5401  0.0070 -0.4811  0.0035 -0.0061
                                            0.0000 -0.0156  0.0081 -0.0027
    23. (1.95553) LP ( 2) O   3           s(  0.01%)p 1.00( 99.94%)d 0.00(  0.05%)
                                            0.0001  0.0038  0.0063 -0.7123  0.0128
                                           -0.3681  0.0068  0.5970 -0.0067 -0.0138
                                           -0.0086  0.0057  0.0045  0.0142
    24. (1.97718) LP ( 1) O   6           s( 46.19%)p 1.16( 53.78%)d 0.00(  0.04%)
                                            0.0000  0.6796 -0.0093  0.1206 -0.0005
                                            0.5401 -0.0070 -0.4811  0.0035 -0.0061
                                           -0.0000  0.0156  0.0081 -0.0027
    25. (1.95553) LP ( 2) O   6           s(  0.01%)p 1.00( 99.94%)d 0.00(  0.05%)
                                            0.0001  0.0038  0.0063  0.7123 -0.0128
                                            0.3681 -0.0068  0.5970 -0.0067 -0.0138
                                            0.0086 -0.0057  0.0045  0.0142
    26. (0.00418) RY*( 1) C   1           s(  5.38%)p17.13( 92.14%)d 0.46(  2.48%)
                                           -0.0000  0.0114  0.2316  0.0050  0.6729
                                           -0.0174 -0.6745  0.0010  0.1155 -0.0736
                                            0.0386  0.0132 -0.1307 -0.0256
    27. (0.00182) RY*( 2) C   1           s(  6.81%)p12.34( 84.08%)d 1.34(  9.10%)
                                            0.0000  0.0069  0.2609  0.0062 -0.2700
                                            0.0053 -0.2732 -0.0099 -0.8325 -0.0657
                                            0.1868  0.1695 -0.1290 -0.0803
    28. (0.00056) RY*( 3) C   1           s( 35.63%)p 1.53( 54.47%)d 0.28(  9.89%)
                                            0.0000  0.0088  0.5969  0.0052 -0.5413
                                            0.0168 -0.3379  0.0041  0.3704  0.1593
                                           -0.1334 -0.1345  0.1896  0.0415
    29. (0.00018) RY*( 4) C   1           s( 46.70%)p 1.02( 47.73%)d 0.12(  5.56%)
                                           -0.0000 -0.0136  0.6832 -0.0070  0.3809
                                           -0.0096  0.5556 -0.0008 -0.1532 -0.0738
                                           -0.0626 -0.0833  0.1613  0.1154
    30. (0.00016) RY*( 5) C   1           s(  0.02%)p79.07(  1.46%)d99.99( 98.52%)
                                            0.0000  0.0003  0.0136  0.0127 -0.0551
                                           -0.0005  0.0218  0.0114 -0.1038 -0.1927
                                           -0.5611 -0.5488 -0.5330 -0.2190
    31. (0.00004) RY*( 6) C   1           s(  4.04%)p 4.02( 16.25%)d19.73( 79.71%)
    32. (0.00002) RY*( 7) C   1           s(  1.44%)p 1.75(  2.51%)d66.75( 96.05%)
    33. (0.00000) RY*( 8) C   1           s(  0.01%)p 1.00(  0.17%)d99.99( 99.82%)
    34. (0.00001) RY*( 9) C   1           s(  0.01%)p99.99(  1.31%)d99.99( 98.68%)
    35. (0.00657) RY*( 1) C   2           s( 15.09%)p 5.42( 81.77%)d 0.21(  3.14%)
                                           -0.0000 -0.0143  0.3882  0.0219 -0.4748
                                            0.0013 -0.6605  0.0285 -0.3932 -0.0933
                                           -0.0243 -0.1288 -0.0672  0.0320
    36. (0.00406) RY*( 2) C   2           s(  0.74%)p99.99( 92.83%)d 8.75(  6.43%)
                                            0.0000 -0.0025  0.0857 -0.0118 -0.4294
                                           -0.0075 -0.1573  0.0188  0.8477  0.0488
                                            0.2336  0.0194 -0.0804 -0.0226
    37. (0.00298) RY*( 3) C   2           s( 24.65%)p 1.48( 36.47%)d 1.58( 38.89%)
                                            0.0000  0.0122  0.4963 -0.0180  0.5353
                                            0.0015 -0.2277  0.0143  0.1603 -0.0396
                                            0.0850 -0.0332  0.1909 -0.5853
    38. (0.00145) RY*( 4) C   2           s(  1.21%)p 6.44(  7.77%)d75.48( 91.02%)
                                            0.0000 -0.0091  0.1094  0.0057 -0.1988
                                           -0.0142  0.0747  0.0153 -0.1792  0.6705
                                            0.1089  0.6322  0.0814 -0.2061
    39. (0.00102) RY*( 5) C   2           s( 14.57%)p 3.29( 47.90%)d 2.58( 37.53%)
                                            0.0000 -0.0213  0.3812  0.0173 -0.3218
                                            0.0077  0.5840  0.0386 -0.1802 -0.2715
                                            0.4621 -0.1363  0.2537 -0.0718
    40. (0.00096) RY*( 6) C   2           s( 24.96%)p 0.35(  8.65%)d 2.66( 66.39%)
                                            0.0000  0.0004  0.4996 -0.0195  0.0666
                                            0.0027  0.2817 -0.0048  0.0483 -0.0904
                                           -0.2839  0.1882 -0.7270  0.1058
    41. (0.00046) RY*( 7) C   2           s( 10.13%)p 1.34( 13.53%)d 7.53( 76.34%)
                                           -0.0000  0.0025  0.3183  0.0287  0.3248
                                            0.0018 -0.1458  0.0207  0.0855  0.0108
                                            0.2198  0.2485  0.2841  0.7566
    42. (0.00025) RY*( 8) C   2           s(  8.31%)p 0.67(  5.58%)d10.37( 86.11%)
                                           -0.0000 -0.0008  0.2882 -0.0015 -0.0856
                                           -0.0151  0.1909 -0.0080  0.1083  0.5114
                                           -0.4811 -0.5196  0.2812  0.1379
    43. (0.00004) RY*( 9) C   2           s(  0.30%)p20.29(  6.00%)d99.99( 93.71%)
    44. (0.00223) RY*( 1) O   3           s( 19.40%)p 3.90( 75.65%)d 0.26(  4.96%)
                                           -0.0000  0.0043  0.4404  0.0079  0.7299
                                            0.0040 -0.0733 -0.0082 -0.4672 -0.0357
                                            0.0629 -0.0494  0.0729 -0.1912
    45. (0.00168) RY*( 2) O   3           s( 14.96%)p 5.19( 77.63%)d 0.49(  7.41%)
                                           -0.0000  0.0044  0.3868 -0.0072 -0.2160
                                           -0.0017 -0.8369 -0.0010  0.1706 -0.1917
                                            0.0082 -0.1853 -0.0309  0.0446
    46. (0.00032) RY*( 3) O   3           s( 44.11%)p 1.06( 46.81%)d 0.21(  9.08%)
                                           -0.0000  0.0019  0.6641  0.0030  0.0821
                                           -0.0026  0.3509 -0.0055  0.5815  0.2038
                                           -0.0696  0.0800 -0.0425  0.1904
    47. (0.00005) RY*( 4) O   3           s( 18.83%)p 3.54( 66.59%)d 0.77( 14.58%)
    48. (0.00003) RY*( 5) O   3           s(  0.27%)p34.55(  9.50%)d99.99( 90.22%)
    49. (0.00001) RY*( 6) O   3           s(  1.33%)p 2.41(  3.20%)d71.85( 95.47%)
    50. (0.00000) RY*( 7) O   3           s(  0.17%)p 3.73(  0.64%)d99.99( 99.19%)
    51. (0.00000) RY*( 8) O   3           s(  0.36%)p12.12(  4.36%)d99.99( 95.28%)
    52. (0.00001) RY*( 9) O   3           s(  0.56%)p28.19( 15.87%)d99.99( 83.57%)
    53. (0.00657) RY*( 1) C   4           s( 15.09%)p 5.42( 81.77%)d 0.21(  3.14%)
                                           -0.0000 -0.0143  0.3882 -0.0219  0.4748
                                           -0.0013  0.6605  0.0285 -0.3932 -0.0933
                                            0.0243  0.1288 -0.0672  0.0320
    54. (0.00406) RY*( 2) C   4           s(  0.74%)p99.99( 92.83%)d 8.75(  6.43%)
                                            0.0000 -0.0025  0.0857  0.0118  0.4294
                                            0.0075  0.1573  0.0188  0.8477  0.0488
                                           -0.2336 -0.0194 -0.0804 -0.0226
    55. (0.00298) RY*( 3) C   4           s( 24.65%)p 1.48( 36.47%)d 1.58( 38.89%)
                                            0.0000  0.0122  0.4963  0.0180 -0.5353
                                           -0.0015  0.2277  0.0143  0.1603 -0.0396
                                           -0.0850  0.0332  0.1909 -0.5853
    56. (0.00145) RY*( 4) C   4           s(  1.21%)p 6.44(  7.77%)d75.48( 91.02%)
                                            0.0000 -0.0091  0.1094 -0.0057  0.1988
                                            0.0142 -0.0747  0.0153 -0.1792  0.6705
                                           -0.1089 -0.6322  0.0814 -0.2061
    57. (0.00102) RY*( 5) C   4           s( 14.57%)p 3.29( 47.90%)d 2.58( 37.53%)
                                            0.0000 -0.0213  0.3812 -0.0173  0.3218
                                           -0.0077 -0.5840  0.0386 -0.1802 -0.2715
                                           -0.4621  0.1363  0.2537 -0.0718
    58. (0.00096) RY*( 6) C   4           s( 24.96%)p 0.35(  8.65%)d 2.66( 66.39%)
                                            0.0000  0.0004  0.4996  0.0195 -0.0666
                                           -0.0027 -0.2817 -0.0048  0.0483 -0.0904
                                            0.2839 -0.1882 -0.7270  0.1058
    59. (0.00046) RY*( 7) C   4           s( 10.13%)p 1.34( 13.53%)d 7.53( 76.34%)
                                           -0.0000  0.0025  0.3183 -0.0287 -0.3248
                                           -0.0018  0.1458  0.0207  0.0855  0.0108
                                           -0.2198 -0.2485  0.2841  0.7566
    60. (0.00025) RY*( 8) C   4           s(  8.31%)p 0.67(  5.58%)d10.37( 86.11%)
                                           -0.0000 -0.0008  0.2882  0.0015  0.0856
                                            0.0151 -0.1909 -0.0080  0.1083  0.5114
                                            0.4811  0.5196  0.2812  0.1379
    61. (0.00004) RY*( 9) C   4           s(  0.30%)p20.29(  6.00%)d99.99( 93.71%)
    62. (0.00418) RY*( 1) C   5           s(  5.38%)p17.13( 92.14%)d 0.46(  2.48%)
                                           -0.0000  0.0114  0.2316 -0.0050 -0.6729
                                            0.0174  0.6745  0.0010  0.1155 -0.0736
                                           -0.0386 -0.0132 -0.1307 -0.0256
    63. (0.00182) RY*( 2) C   5           s(  6.81%)p12.34( 84.08%)d 1.34(  9.10%)
                                            0.0000  0.0069  0.2609 -0.0062  0.2700
                                           -0.0053  0.2732 -0.0099 -0.8325 -0.0657
                                           -0.1868 -0.1695 -0.1290 -0.0803
    64. (0.00056) RY*( 3) C   5           s( 35.63%)p 1.53( 54.47%)d 0.28(  9.89%)
                                            0.0000  0.0088  0.5969 -0.0052  0.5413
                                           -0.0168  0.3379  0.0041  0.3704  0.1593
                                            0.1334  0.1345  0.1896  0.0415
    65. (0.00018) RY*( 4) C   5           s( 46.70%)p 1.02( 47.73%)d 0.12(  5.56%)
                                           -0.0000 -0.0136  0.6832  0.0070 -0.3809
                                            0.0096 -0.5556 -0.0008 -0.1532 -0.0738
                                            0.0626  0.0833  0.1613  0.1154
    66. (0.00016) RY*( 5) C   5           s(  0.02%)p79.07(  1.46%)d99.99( 98.52%)
                                            0.0000  0.0003  0.0136 -0.0127  0.0551
                                            0.0005 -0.0218  0.0114 -0.1038 -0.1927
                                            0.5611  0.5488 -0.5330 -0.2190
    67. (0.00004) RY*( 6) C   5           s(  4.04%)p 4.02( 16.25%)d19.73( 79.71%)
    68. (0.00002) RY*( 7) C   5           s(  1.44%)p 1.75(  2.51%)d66.75( 96.05%)
    69. (0.00000) RY*( 8) C   5           s(  0.01%)p 1.00(  0.17%)d99.99( 99.82%)
    70. (0.00001) RY*( 9) C   5           s(  0.01%)p99.99(  1.31%)d99.99( 98.68%)
    71. (0.00223) RY*( 1) O   6           s( 19.40%)p 3.90( 75.65%)d 0.26(  4.96%)
                                           -0.0000  0.0043  0.4404 -0.0079 -0.7299
                                           -0.0040  0.0733 -0.0082 -0.4672 -0.0357
                                           -0.0629  0.0494  0.0729 -0.1912
    72. (0.00168) RY*( 2) O   6           s( 14.96%)p 5.19( 77.63%)d 0.49(  7.41%)
                                           -0.0000  0.0044  0.3868  0.0072  0.2160
                                            0.0017  0.8369 -0.0010  0.1706 -0.1917
                                           -0.0082  0.1853 -0.0309  0.0446
    73. (0.00032) RY*( 3) O   6           s( 44.11%)p 1.06( 46.81%)d 0.21(  9.08%)
                                           -0.0000  0.0019  0.6641 -0.0030 -0.0821
                                            0.0026 -0.3509 -0.0055  0.5815  0.2038
                                            0.0696 -0.0800 -0.0425  0.1904
    74. (0.00005) RY*( 4) O   6           s( 18.83%)p 3.54( 66.59%)d 0.77( 14.58%)
    75. (0.00003) RY*( 5) O   6           s(  0.27%)p34.55(  9.50%)d99.99( 90.22%)
    76. (0.00001) RY*( 6) O   6           s(  1.33%)p 2.41(  3.20%)d71.85( 95.47%)
    77. (0.00000) RY*( 7) O   6           s(  0.17%)p 3.73(  0.64%)d99.99( 99.19%)
    78. (0.00000) RY*( 8) O   6           s(  0.36%)p12.12(  4.36%)d99.99( 95.28%)
    79. (0.00001) RY*( 9) O   6           s(  0.56%)p28.19( 15.87%)d99.99( 83.57%)
    80. (0.00185) RY*( 1) H   7           s( 98.23%)p 0.02(  1.77%)
                                            0.0044  0.9911  0.0983  0.0812  0.0384
    81. (0.00022) RY*( 2) H   7           s(  0.01%)p 1.00( 99.99%)
                                            0.0002  0.0071  0.6241 -0.6117 -0.4861
    82. (0.00014) RY*( 3) H   7           s(  0.25%)p99.99( 99.75%)
                                            0.0087  0.0496 -0.1744 -0.7144  0.6758
    83. (0.00004) RY*( 4) H   7           s(  1.60%)p61.67( 98.40%)
    84. (0.00202) RY*( 1) H   8           s( 98.60%)p 0.01(  1.40%)
                                            0.0041  0.9929 -0.0225  0.1161  0.0081
    85. (0.00023) RY*( 2) H   8           s(  0.02%)p99.99( 99.98%)
                                           -0.0002  0.0138 -0.2223 -0.0938 -0.9704
    86. (0.00014) RY*( 3) H   8           s(  0.05%)p99.99( 99.95%)
                                            0.0036  0.0224 -0.8920 -0.3814  0.2416
    87. (0.00004) RY*( 4) H   8           s(  1.41%)p69.86( 98.59%)
    88. (0.00372) RY*( 1) H   9           s( 99.60%)p 0.00(  0.40%)
                                            0.0055  0.9980  0.0591 -0.0159 -0.0168
    89. (0.00019) RY*( 2) H   9           s(  0.15%)p99.99( 99.85%)
                                           -0.0026  0.0388 -0.5184  0.8058 -0.2838
    90. (0.00014) RY*( 3) H   9           s(  0.02%)p99.99( 99.98%)
                                            0.0087  0.0111 -0.5216 -0.5621 -0.6417
    91. (0.00005) RY*( 4) H   9           s(  0.32%)p99.99( 99.68%)
    92. (0.00348) RY*( 1) H  10           s( 99.84%)p 0.00(  0.16%)
                                            0.0078  0.9992 -0.0210  0.0276  0.0198
    93. (0.00020) RY*( 2) H  10           s(  0.06%)p99.99( 99.94%)
                                            0.0025  0.0235 -0.2092 -0.9763 -0.0496
    94. (0.00010) RY*( 3) H  10           s(  0.08%)p99.99( 99.92%)
                                           -0.0130  0.0254  0.9755 -0.2112  0.0542
    95. (0.00003) RY*( 4) H  10           s(  0.11%)p99.99( 99.89%)
    96. (0.00174) RY*( 1) H  11           s( 55.77%)p 0.79( 44.23%)
                                            0.0097  0.7467 -0.6148 -0.2533  0.0122
    97. (0.00165) RY*( 2) H  11           s( 19.22%)p 4.20( 80.78%)
                                            0.0087  0.4384  0.4103  0.2603 -0.7561
    98. (0.00088) RY*( 3) H  11           s( 21.00%)p 3.76( 79.00%)
                                            0.0101  0.4581  0.3607  0.5058  0.6357
    99. (0.00002) RY*( 4) H  11           s(  4.39%)p21.76( 95.61%)
   100. (0.00348) RY*( 1) H  12           s( 99.84%)p 0.00(  0.16%)
                                            0.0078  0.9992  0.0210 -0.0276  0.0198
   101. (0.00020) RY*( 2) H  12           s(  0.06%)p99.99( 99.94%)
                                            0.0025  0.0235  0.2092  0.9763 -0.0496
   102. (0.00010) RY*( 3) H  12           s(  0.08%)p99.99( 99.92%)
                                           -0.0130  0.0254 -0.9755  0.2112  0.0542
   103. (0.00003) RY*( 4) H  12           s(  0.11%)p99.99( 99.89%)
   104. (0.00202) RY*( 1) H  13           s( 98.60%)p 0.01(  1.40%)
                                            0.0041  0.9929  0.0225 -0.1161  0.0081
   105. (0.00023) RY*( 2) H  13           s(  0.02%)p99.99( 99.98%)
                                           -0.0002  0.0138  0.2223  0.0938 -0.9704
   106. (0.00014) RY*( 3) H  13           s(  0.05%)p99.99( 99.95%)
                                            0.0036  0.0224  0.8920  0.3814  0.2416
   107. (0.00004) RY*( 4) H  13           s(  1.41%)p69.86( 98.59%)
   108. (0.00372) RY*( 1) H  14           s( 99.60%)p 0.00(  0.40%)
                                            0.0055  0.9980 -0.0591  0.0159 -0.0168
   109. (0.00019) RY*( 2) H  14           s(  0.15%)p99.99( 99.85%)
                                           -0.0026  0.0388  0.5184 -0.8058 -0.2838
   110. (0.00014) RY*( 3) H  14           s(  0.02%)p99.99( 99.98%)
                                            0.0087  0.0111  0.5216  0.5621 -0.6417
   111. (0.00005) RY*( 4) H  14           s(  0.32%)p99.99( 99.68%)
   112. (0.00185) RY*( 1) H  15           s( 98.23%)p 0.02(  1.77%)
                                            0.0044  0.9911 -0.0983 -0.0812  0.0384
   113. (0.00022) RY*( 2) H  15           s(  0.01%)p 1.00( 99.99%)
                                            0.0002  0.0071 -0.6241  0.6117 -0.4861
   114. (0.00014) RY*( 3) H  15           s(  0.25%)p99.99( 99.75%)
                                            0.0087  0.0496  0.1744  0.7144  0.6758
   115. (0.00004) RY*( 4) H  15           s(  1.60%)p61.67( 98.40%)
   116. (0.00174) RY*( 1) H  16           s( 55.77%)p 0.79( 44.23%)
                                            0.0097  0.7467  0.6148  0.2533  0.0122
   117. (0.00165) RY*( 2) H  16           s( 19.22%)p 4.20( 80.78%)
                                            0.0087  0.4384 -0.4103 -0.2603 -0.7561
   118. (0.00088) RY*( 3) H  16           s( 21.00%)p 3.76( 79.00%)
                                            0.0101  0.4581 -0.3607 -0.5058  0.6357
   119. (0.00002) RY*( 4) H  16           s(  4.39%)p21.76( 95.61%)
   120. (0.02418) BD*( 1) C   1 - C   2  
                ( 49.96%)   0.7068* C   1 s( 29.59%)p 2.38( 70.36%)d 0.00(  0.04%)
                                           -0.0004 -0.5440 -0.0031  0.4694  0.0161
                                            0.6931 -0.0082 -0.0515  0.0006 -0.0167
                                            0.0010  0.0018  0.0057  0.0107
                ( 50.04%)  -0.7074* C   2 s( 29.13%)p 2.43( 70.82%)d 0.00(  0.05%)
                                           -0.0002 -0.5397 -0.0046 -0.4520  0.0112
                                           -0.7071 -0.0056  0.0612 -0.0091 -0.0168
                                            0.0024  0.0018  0.0073  0.0122
   121. (0.00738) BD*( 1) C   1 - H   7  
                ( 39.10%)   0.6253* C   1 s( 23.41%)p 3.27( 76.55%)d 0.00(  0.04%)
                                            0.0000 -0.4838  0.0008 -0.5603 -0.0050
                                           -0.0499 -0.0154 -0.6699  0.0042 -0.0002
                                           -0.0170 -0.0010 -0.0062 -0.0090
                ( 60.90%)  -0.7804* H   7 s( 99.92%)p 0.00(  0.08%)
                                           -0.9996  0.0015  0.0191  0.0028  0.0207
   122. (0.00673) BD*( 1) C   1 - H   8  
                ( 39.72%)   0.6302* C   1 s( 23.00%)p 3.35( 76.95%)d 0.00(  0.04%)
                                            0.0000 -0.4796 -0.0017  0.5030 -0.0164
                                           -0.7181 -0.0061 -0.0208 -0.0010  0.0175
                                            0.0004 -0.0016  0.0043  0.0102
                ( 60.28%)  -0.7764* H   8 s( 99.92%)p 0.00(  0.08%)
                                           -0.9996  0.0010 -0.0141  0.0241  0.0011
   123. (0.01001) BD*( 1) C   1 - H   9  
                ( 38.12%)   0.6174* C   1 s( 23.95%)p 3.17( 76.01%)d 0.00(  0.04%)
                                           -0.0000 -0.4894  0.0031 -0.4605 -0.0052
                                           -0.0171 -0.0128  0.7400 -0.0045  0.0005
                                            0.0146 -0.0000 -0.0049 -0.0121
                ( 61.88%)  -0.7867* H   9 s( 99.92%)p 0.00(  0.08%)
                                           -0.9996  0.0041  0.0155 -0.0020 -0.0244
   124. (0.03051) BD*( 1) C   2 - O   3  
                ( 67.96%)   0.8244* C   2 s( 19.94%)p 4.00( 79.78%)d 0.01(  0.29%)
                                           -0.0001  0.4454  0.0313 -0.5865 -0.0306
                                           -0.0229 -0.0075 -0.6721 -0.0226  0.0011
                                            0.0459  0.0015  0.0197  0.0191
                ( 32.04%)  -0.5661* O   3 s( 33.92%)p 1.95( 66.01%)d 0.00(  0.07%)
                                           -0.0001  0.5824  0.0009  0.5056 -0.0016
                                            0.0550 -0.0044  0.6336 -0.0003  0.0048
                                            0.0201  0.0113  0.0028  0.0103
   125. (0.04238) BD*( 1) C   2 - C   4  
                ( 50.00%)   0.7071* C   2 s( 28.55%)p 2.50( 71.40%)d 0.00(  0.05%)
                                            0.0003  0.5343  0.0033  0.4631 -0.0049
                                           -0.7062  0.0081 -0.0264  0.0015 -0.0177
                                           -0.0019  0.0018 -0.0078 -0.0116
                ( 50.00%)  -0.7071* C   4 s( 28.55%)p 2.50( 71.40%)d 0.00(  0.05%)
                                            0.0003  0.5343  0.0033 -0.4631  0.0049
                                            0.7062 -0.0081 -0.0264  0.0015 -0.0177
                                            0.0019 -0.0018 -0.0078 -0.0116
   126. (0.03662) BD*( 1) C   2 - H  10  
                ( 40.15%)   0.6336* C   2 s( 22.44%)p 3.45( 77.51%)d 0.00(  0.06%)
                                            0.0002 -0.4732  0.0214  0.4845  0.0035
                                           -0.0126 -0.0050 -0.7348  0.0143  0.0002
                                            0.0185  0.0008 -0.0036 -0.0140
                ( 59.85%)  -0.7737* H  10 s( 99.91%)p 0.00(  0.09%)
                                           -0.9995  0.0070 -0.0150 -0.0004  0.0252
   127. (0.00702) BD*( 1) O   3 - H  11  
                ( 27.00%)   0.5197* O   3 s( 19.89%)p 4.02( 80.03%)d 0.00(  0.08%)
                                           -0.0002 -0.4455 -0.0200  0.4702  0.0273
                                           -0.7535 -0.0192  0.0993  0.0199  0.0157
                                            0.0033 -0.0066  0.0184  0.0136
                ( 73.00%)  -0.8544* H  11 s( 99.62%)p 0.00(  0.38%)
                                           -0.9981  0.0037 -0.0326  0.0516 -0.0093
   128. (0.02418) BD*( 1) C   4 - C   5  
                ( 50.04%)   0.7074* C   4 s( 29.13%)p 2.43( 70.82%)d 0.00(  0.05%)
                                            0.0002  0.5397  0.0046 -0.4520  0.0112
                                           -0.7071 -0.0056 -0.0612  0.0091  0.0168
                                            0.0024  0.0018 -0.0073 -0.0122
                ( 49.96%)  -0.7068* C   5 s( 29.59%)p 2.38( 70.36%)d 0.00(  0.04%)
                                            0.0004  0.5440  0.0031  0.4694  0.0161
                                            0.6931 -0.0082  0.0515 -0.0006  0.0167
                                            0.0010  0.0018 -0.0057 -0.0107
   129. (0.03051) BD*( 1) C   4 - O   6  
                ( 67.96%)   0.8244* C   4 s( 19.94%)p 4.00( 79.78%)d 0.01(  0.29%)
                                           -0.0001  0.4454  0.0313  0.5865  0.0306
                                            0.0229  0.0075 -0.6721 -0.0226  0.0011
                                           -0.0459 -0.0015  0.0197  0.0191
                ( 32.04%)  -0.5661* O   6 s( 33.92%)p 1.95( 66.01%)d 0.00(  0.07%)
                                           -0.0001  0.5824  0.0009 -0.5056  0.0016
                                           -0.0550  0.0044  0.6336 -0.0003  0.0048
                                           -0.0201 -0.0113  0.0028  0.0103
   130. (0.03662) BD*( 1) C   4 - H  12  
                ( 40.15%)   0.6336* C   4 s( 22.44%)p 3.45( 77.51%)d 0.00(  0.06%)
                                            0.0002 -0.4732  0.0214 -0.4845 -0.0035
                                            0.0126  0.0050 -0.7348  0.0143  0.0002
                                           -0.0185 -0.0008 -0.0036 -0.0140
                ( 59.85%)  -0.7737* H  12 s( 99.91%)p 0.00(  0.09%)
                                           -0.9995  0.0070  0.0150  0.0004  0.0252
   131. (0.00673) BD*( 1) C   5 - H  13  
                ( 39.72%)   0.6302* C   5 s( 23.00%)p 3.35( 76.95%)d 0.00(  0.04%)
                                           -0.0000  0.4796  0.0017  0.5030 -0.0164
                                           -0.7181 -0.0061  0.0208  0.0010 -0.0175
                                            0.0004 -0.0016 -0.0043 -0.0102
                ( 60.28%)  -0.7764* H  13 s( 99.92%)p 0.00(  0.08%)
                                            0.9996 -0.0010 -0.0141  0.0241 -0.0011
   132. (0.01001) BD*( 1) C   5 - H  14  
                ( 38.12%)   0.6174* C   5 s( 23.95%)p 3.17( 76.01%)d 0.00(  0.04%)
                                            0.0000  0.4894 -0.0031 -0.4605 -0.0052
                                           -0.0171 -0.0128 -0.7400  0.0045 -0.0005
                                            0.0146 -0.0000  0.0049  0.0121
                ( 61.88%)  -0.7867* H  14 s( 99.92%)p 0.00(  0.08%)
                                            0.9996 -0.0041  0.0155 -0.0020  0.0244
   133. (0.00738) BD*( 1) C   5 - H  15  
                ( 39.10%)   0.6253* C   5 s( 23.41%)p 3.27( 76.55%)d 0.00(  0.04%)
                                           -0.0000  0.4838 -0.0008 -0.5603 -0.0050
                                           -0.0499 -0.0154  0.6699 -0.0042  0.0002
                                           -0.0170 -0.0010  0.0062  0.0090
                ( 60.90%)  -0.7804* H  15 s( 99.92%)p 0.00(  0.08%)
                                            0.9996 -0.0015  0.0191  0.0028 -0.0207
   134. (0.00702) BD*( 1) O   6 - H  16  
                ( 27.00%)   0.5197* O   6 s( 19.89%)p 4.02( 80.03%)d 0.00(  0.08%)
                                            0.0002  0.4455  0.0200  0.4702  0.0273
                                           -0.7535 -0.0192 -0.0993 -0.0199 -0.0157
                                            0.0033 -0.0066 -0.0184 -0.0136
                ( 73.00%)  -0.8544* H  16 s( 99.62%)p 0.00(  0.38%)
                                            0.9981 -0.0037 -0.0326  0.0516  0.0093


 NHO Directionality and "Bond Bending" (deviations from line of nuclear centers)

         [Thresholds for printing:  angular deviation  >  1.0 degree]
                                    hybrid p-character > 25.0%
                                    orbital occupancy  >  0.10e

                                Line of Centers        Hybrid 1              Hybrid 2
                                ---------------  -------------------   ------------------
                NBO               Theta   Phi    Theta   Phi    Dev    Theta   Phi    Dev
 ========================================================================================
     1. BD (   1) C   1 - C   2    87.1  236.0    86.5  234.7   1.5     93.6   58.3   2.4
     2. BD (   1) C   1 - H   7    39.8    4.7    40.5    6.6   1.4      --     --    --
     3. BD (   1) C   1 - H   8    88.3  125.3    88.6  123.9   1.4      --     --    --
     4. BD (   1) C   1 - H   9   148.4    0.0   147.6    3.7   2.1      --     --    --
     5. BD (   1) C   2 - O   3   139.9  184.9   138.3  182.8   2.1     38.7    5.7   1.5
     6. BD (   1) C   2 - C   4    90.0  303.8    91.7  303.3   1.8     91.7  123.3   1.8
     7. BD (   1) C   2 - H  10    29.9  180.4    34.1  177.9   4.4      --     --    --
     8. BD (   1) O   3 - H  11    93.4  119.1    97.4  122.8   5.4      --     --    --
     9. BD (   1) C   4 - C   5    92.9  236.0    93.6  238.3   2.4     86.5   54.7   1.5
    10. BD (   1) C   4 - O   6   139.9    4.9   138.3    2.8   2.1     38.7  185.7   1.5
    11. BD (   1) C   4 - H  12    29.9    0.4    34.1  357.9   4.4      --     --    --
    12. BD (   1) C   5 - H  13    88.3  305.3    88.6  303.9   1.4      --     --    --
    13. BD (   1) C   5 - H  14   148.4  180.0   147.6  183.7   2.1      --     --    --
    14. BD (   1) C   5 - H  15    39.8  184.7    40.5  186.6   1.4      --     --    --
    15. BD (   1) O   6 - H  16    93.4  299.1    97.4  302.8   5.4      --     --    --
    22. LP (   1) O   3             --     --    131.2  257.3   --       --     --    --
    23. LP (   2) O   3             --     --     53.1  207.3   --       --     --    --
    24. LP (   1) O   6             --     --    131.2   77.3   --       --     --    --
    25. LP (   2) O   6             --     --     53.1   27.3   --       --     --    --


 Second Order Perturbation Theory Analysis of Fock Matrix in NBO Basis

     Threshold for printing:   0.50 kcal/mol
                                                                              E(2)  E(j)-E(i) F(i,j)
         Donor NBO (i)                     Acceptor NBO (j)                 kcal/mol   a.u.    a.u. 
 ===================================================================================================

 within unit  1
   1. BD (   1) C   1 - C   2        / 53. RY*(   1) C   4                    0.78    1.30    0.028
   1. BD (   1) C   1 - C   2        /121. BD*(   1) C   1 - H   7            0.61    1.05    0.023
   1. BD (   1) C   1 - C   2        /122. BD*(   1) C   1 - H   8            0.56    1.04    0.022
   1. BD (   1) C   1 - C   2        /123. BD*(   1) C   1 - H   9            0.55    1.07    0.022
   1. BD (   1) C   1 - C   2        /125. BD*(   1) C   2 - C   4            1.49    0.99    0.035
   1. BD (   1) C   1 - C   2        /126. BD*(   1) C   2 - H  10            0.63    1.05    0.023
   1. BD (   1) C   1 - C   2        /128. BD*(   1) C   4 - C   5            2.33    1.01    0.043
   2. BD (   1) C   1 - H   7        / 36. RY*(   2) C   2                    0.54    1.43    0.025
   2. BD (   1) C   1 - H   7        /124. BD*(   1) C   2 - O   3            4.89    0.80    0.056
   3. BD (   1) C   1 - H   8        /124. BD*(   1) C   2 - O   3            0.54    0.80    0.019
   3. BD (   1) C   1 - H   8        /125. BD*(   1) C   2 - C   4            3.53    0.88    0.050
   4. BD (   1) C   1 - H   9        / 35. RY*(   1) C   2                    0.59    1.18    0.024
   4. BD (   1) C   1 - H   9        /126. BD*(   1) C   2 - H  10            3.27    0.92    0.049
   5. BD (   1) C   2 - O   3        /121. BD*(   1) C   1 - H   7            1.29    1.27    0.036
   5. BD (   1) C   2 - O   3        /130. BD*(   1) C   4 - H  12            1.31    1.26    0.037
   6. BD (   1) C   2 - C   4        / 26. RY*(   1) C   1                    1.37    1.33    0.038
   6. BD (   1) C   2 - C   4        / 44. RY*(   1) O   3                    0.63    1.83    0.030
   6. BD (   1) C   2 - C   4        / 62. RY*(   1) C   5                    1.37    1.33    0.038
   6. BD (   1) C   2 - C   4        / 71. RY*(   1) O   6                    0.63    1.83    0.030
   6. BD (   1) C   2 - C   4        /120. BD*(   1) C   1 - C   2            1.25    1.00    0.032
   6. BD (   1) C   2 - C   4        /122. BD*(   1) C   1 - H   8            1.74    1.04    0.038
   6. BD (   1) C   2 - C   4        /126. BD*(   1) C   2 - H  10            0.60    1.04    0.022
   6. BD (   1) C   2 - C   4        /127. BD*(   1) O   3 - H  11            1.95    1.04    0.040
   6. BD (   1) C   2 - C   4        /128. BD*(   1) C   4 - C   5            1.25    1.00    0.032
   6. BD (   1) C   2 - C   4        /130. BD*(   1) C   4 - H  12            0.60    1.04    0.022
   6. BD (   1) C   2 - C   4        /131. BD*(   1) C   5 - H  13            1.74    1.04    0.038
   6. BD (   1) C   2 - C   4        /134. BD*(   1) O   6 - H  16            1.95    1.04    0.040
   7. BD (   1) C   2 - H  10        / 27. RY*(   2) C   1                    0.56    1.24    0.024
   7. BD (   1) C   2 - H  10        / 44. RY*(   1) O   3                    0.50    1.72    0.026
   7. BD (   1) C   2 - H  10        /123. BD*(   1) C   1 - H   9            3.21    0.95    0.049
   7. BD (   1) C   2 - H  10        /129. BD*(   1) C   4 - O   6            4.56    0.79    0.054
   8. BD (   1) O   3 - H  11        / 35. RY*(   1) C   2                    0.64    1.39    0.027
   8. BD (   1) O   3 - H  11        / 38. RY*(   4) C   2                    0.69    2.69    0.039
   8. BD (   1) O   3 - H  11        /125. BD*(   1) C   2 - C   4            3.17    1.08    0.053
   9. BD (   1) C   4 - C   5        / 35. RY*(   1) C   2                    0.78    1.30    0.028
   9. BD (   1) C   4 - C   5        /120. BD*(   1) C   1 - C   2            2.33    1.01    0.043
   9. BD (   1) C   4 - C   5        /125. BD*(   1) C   2 - C   4            1.49    0.99    0.035
   9. BD (   1) C   4 - C   5        /130. BD*(   1) C   4 - H  12            0.63    1.05    0.023
   9. BD (   1) C   4 - C   5        /131. BD*(   1) C   5 - H  13            0.56    1.04    0.022
   9. BD (   1) C   4 - C   5        /132. BD*(   1) C   5 - H  14            0.55    1.07    0.022
   9. BD (   1) C   4 - C   5        /133. BD*(   1) C   5 - H  15            0.61    1.05    0.023
  10. BD (   1) C   4 - O   6        /126. BD*(   1) C   2 - H  10            1.31    1.26    0.037
  10. BD (   1) C   4 - O   6        /133. BD*(   1) C   5 - H  15            1.29    1.27    0.036
  11. BD (   1) C   4 - H  12        / 63. RY*(   2) C   5                    0.56    1.24    0.024
  11. BD (   1) C   4 - H  12        / 71. RY*(   1) O   6                    0.50    1.72    0.026
  11. BD (   1) C   4 - H  12        /124. BD*(   1) C   2 - O   3            4.56    0.79    0.054
  11. BD (   1) C   4 - H  12        /132. BD*(   1) C   5 - H  14            3.21    0.95    0.049
  12. BD (   1) C   5 - H  13        /125. BD*(   1) C   2 - C   4            3.53    0.88    0.050
  12. BD (   1) C   5 - H  13        /129. BD*(   1) C   4 - O   6            0.54    0.80    0.019
  13. BD (   1) C   5 - H  14        / 53. RY*(   1) C   4                    0.59    1.18    0.024
  13. BD (   1) C   5 - H  14        /130. BD*(   1) C   4 - H  12            3.27    0.92    0.049
  14. BD (   1) C   5 - H  15        / 54. RY*(   2) C   4                    0.54    1.43    0.025
  14. BD (   1) C   5 - H  15        /129. BD*(   1) C   4 - O   6            4.89    0.80    0.056
  15. BD (   1) O   6 - H  16        / 53. RY*(   1) C   4                    0.64    1.39    0.027
  15. BD (   1) O   6 - H  16        / 56. RY*(   4) C   4                    0.69    2.69    0.039
  15. BD (   1) O   6 - H  16        /125. BD*(   1) C   2 - C   4            3.17    1.08    0.053
  16. CR (   1) C   1                / 35. RY*(   1) C   2                    0.74   10.76    0.080
  16. CR (   1) C   1                / 80. RY*(   1) H   7                    0.64   10.47    0.073
  16. CR (   1) C   1                / 84. RY*(   1) H   8                    0.60   10.47    0.071
  16. CR (   1) C   1                / 88. RY*(   1) H   9                    0.74   10.45    0.079
  17. CR (   1) C   2                / 28. RY*(   3) C   1                    0.92   10.93    0.090
  17. CR (   1) C   2                / 55. RY*(   3) C   4                    0.83   11.39    0.087
  17. CR (   1) C   2                / 92. RY*(   1) H  10                    0.52   10.48    0.066
  17. CR (   1) C   2                /124. BD*(   1) C   2 - O   3            0.93   10.43    0.089
  18. CR (   1) O   3                / 35. RY*(   1) C   2                    1.78   19.63    0.167
  18. CR (   1) O   3                / 39. RY*(   5) C   2                    0.86   20.24    0.118
  19. CR (   1) C   4                / 37. RY*(   3) C   2                    0.83   11.39    0.087
  19. CR (   1) C   4                / 64. RY*(   3) C   5                    0.92   10.93    0.090
  19. CR (   1) C   4                /100. RY*(   1) H  12                    0.52   10.48    0.066
  19. CR (   1) C   4                /129. BD*(   1) C   4 - O   6            0.93   10.43    0.089
  20. CR (   1) C   5                / 53. RY*(   1) C   4                    0.74   10.76    0.080
  20. CR (   1) C   5                /104. RY*(   1) H  13                    0.60   10.47    0.071
  20. CR (   1) C   5                /108. RY*(   1) H  14                    0.74   10.45    0.079
  20. CR (   1) C   5                /112. RY*(   1) H  15                    0.64   10.47    0.073
  21. CR (   1) O   6                / 53. RY*(   1) C   4                    1.78   19.63    0.167
  21. CR (   1) O   6                / 57. RY*(   5) C   4                    0.86   20.24    0.118
  22. LP (   1) O   3                / 35. RY*(   1) C   2                    2.50    1.26    0.050
  22. LP (   1) O   3                / 39. RY*(   5) C   2                    0.55    1.86    0.029
  22. LP (   1) O   3                / 98. RY*(   3) H  11                    0.85    2.13    0.038
  22. LP (   1) O   3                /120. BD*(   1) C   1 - C   2            1.83    0.96    0.037
  22. LP (   1) O   3                /125. BD*(   1) C   2 - C   4            0.92    0.95    0.026
  22. LP (   1) O   3                /126. BD*(   1) C   2 - H  10            0.98    1.00    0.028
  23. LP (   2) O   3                / 37. RY*(   3) C   2                    0.76    1.55    0.031
  23. LP (   2) O   3                / 96. RY*(   1) H  11                    1.06    1.28    0.033
  23. LP (   2) O   3                / 97. RY*(   2) H  11                    1.60    1.74    0.048
  23. LP (   2) O   3                /120. BD*(   1) C   1 - C   2            4.96    0.69    0.052
  23. LP (   2) O   3                /121. BD*(   1) C   1 - H   7            0.70    0.73    0.020
  23. LP (   2) O   3                /126. BD*(   1) C   2 - H  10            7.98    0.73    0.068
  24. LP (   1) O   6                / 53. RY*(   1) C   4                    2.50    1.26    0.050
  24. LP (   1) O   6                / 57. RY*(   5) C   4                    0.55    1.86    0.029
  24. LP (   1) O   6                /118. RY*(   3) H  16                    0.85    2.13    0.038
  24. LP (   1) O   6                /125. BD*(   1) C   2 - C   4            0.92    0.95    0.026
  24. LP (   1) O   6                /128. BD*(   1) C   4 - C   5            1.83    0.96    0.037
  24. LP (   1) O   6                /130. BD*(   1) C   4 - H  12            0.98    1.00    0.028
  25. LP (   2) O   6                / 55. RY*(   3) C   4                    0.76    1.55    0.031
  25. LP (   2) O   6                /116. RY*(   1) H  16                    1.06    1.28    0.033
  25. LP (   2) O   6                /117. RY*(   2) H  16                    1.60    1.74    0.048
  25. LP (   2) O   6                /128. BD*(   1) C   4 - C   5            4.96    0.69    0.052
  25. LP (   2) O   6                /130. BD*(   1) C   4 - H  12            7.98    0.73    0.068
  25. LP (   2) O   6                /133. BD*(   1) C   5 - H  15            0.70    0.73    0.020


 Natural Bond Orbitals (Summary):

                                                            Principal Delocalizations
           NBO                        Occupancy    Energy   (geminal,vicinal,remote)
 ====================================================================================
 Molecular unit  1  (C4H10O2)
     1. BD (   1) C   1 - C   2          1.98560    -0.60022  128(v),125(g),53(v),126(g)
                                                    121(g),122(g),123(g)
     2. BD (   1) C   1 - H   7          1.98353    -0.48188  124(v),36(v)
     3. BD (   1) C   1 - H   8          1.98616    -0.48362  125(v),124(v)
     4. BD (   1) C   1 - H   9          1.98686    -0.47481  126(v),35(v)
     5. BD (   1) C   2 - O   3          1.99192    -0.81902  130(v),121(v)
     6. BD (   1) C   2 - C   4          1.96644    -0.59578  127(v),134(v),122(v),131(v)
                                                    26(v),62(v),120(g),128(g)
                                                    44(v),71(v),126(g),130(g)
     7. BD (   1) C   2 - H  10          1.97452    -0.47959  129(v),123(v),27(v),44(v)
     8. BD (   1) O   3 - H  11          1.98801    -0.68735  125(v),38(v),35(v)
     9. BD (   1) C   4 - C   5          1.98560    -0.60022  120(v),125(g),35(v),130(g)
                                                    133(g),131(g),132(g)
    10. BD (   1) C   4 - O   6          1.99192    -0.81902  126(v),133(v)
    11. BD (   1) C   4 - H  12          1.97452    -0.47959  124(v),132(v),63(v),71(v)
    12. BD (   1) C   5 - H  13          1.98616    -0.48362  125(v),129(v)
    13. BD (   1) C   5 - H  14          1.98686    -0.47481  130(v),53(v)
    14. BD (   1) C   5 - H  15          1.98353    -0.48188  129(v),54(v)
    15. BD (   1) O   6 - H  16          1.98801    -0.68735  125(v),56(v),53(v)
    16. CR (   1) C   1                  1.99921   -10.05542  88(v),35(v),80(v),84(v)
    17. CR (   1) C   2                  1.99893   -10.11587  124(g),28(v),55(v),92(v)
    18. CR (   1) O   3                  1.99973   -18.93179  35(v),39(v)
    19. CR (   1) C   4                  1.99893   -10.11587  129(g),64(v),37(v),100(v)
    20. CR (   1) C   5                  1.99921   -10.05542  108(v),53(v),112(v),104(v)
    21. CR (   1) O   6                  1.99973   -18.93179  53(v),57(v)
    22. LP (   1) O   3                  1.97718    -0.55642  35(v),120(v),126(v),125(v)
                                                    98(v),39(v)
    23. LP (   2) O   3                  1.95553    -0.28269  126(v),120(v),97(v),96(v)
                                                    37(v),121(r)
    24. LP (   1) O   6                  1.97718    -0.55642  53(v),128(v),130(v),125(v)
                                                    118(v),57(v)
    25. LP (   2) O   6                  1.95553    -0.28269  130(v),128(v),117(v),116(v)
                                                    55(v),133(r)
    26. RY*(   1) C   1                  0.00418     0.73201   
    27. RY*(   2) C   1                  0.00182     0.76350   
    28. RY*(   3) C   1                  0.00056     0.81248   
    29. RY*(   4) C   1                  0.00018     0.75767   
    30. RY*(   5) C   1                  0.00016     2.28651   
    31. RY*(   6) C   1                  0.00004     2.02476   
    32. RY*(   7) C   1                  0.00002     2.19975   
    33. RY*(   8) C   1                  0.00000     2.25595   
    34. RY*(   9) C   1                  0.00001     2.18742   
    35. RY*(   1) C   2                  0.00657     0.70152   
    36. RY*(   2) C   2                  0.00406     0.94474   
    37. RY*(   3) C   2                  0.00298     1.27107   
    38. RY*(   4) C   2                  0.00145     2.00269   
    39. RY*(   5) C   2                  0.00102     1.30672   
    40. RY*(   6) C   2                  0.00096     1.64078   
    41. RY*(   7) C   2                  0.00046     1.92678   
    42. RY*(   8) C   2                  0.00025     1.99876   
    43. RY*(   9) C   2                  0.00004     2.07392   
    44. RY*(   1) O   3                  0.00223     1.23826   
    45. RY*(   2) O   3                  0.00168     1.29919   
    46. RY*(   3) O   3                  0.00032     1.63561   
    47. RY*(   4) O   3                  0.00005     1.36749   
    48. RY*(   5) O   3                  0.00003     2.77174   
    49. RY*(   6) O   3                  0.00001     2.92530   
    50. RY*(   7) O   3                  0.00000     2.86122   
    51. RY*(   8) O   3                  0.00000     3.03587   
    52. RY*(   9) O   3                  0.00001     2.71058   
    53. RY*(   1) C   4                  0.00657     0.70152   
    54. RY*(   2) C   4                  0.00406     0.94474   
    55. RY*(   3) C   4                  0.00298     1.27107   
    56. RY*(   4) C   4                  0.00145     2.00269   
    57. RY*(   5) C   4                  0.00102     1.30672   
    58. RY*(   6) C   4                  0.00096     1.64078   
    59. RY*(   7) C   4                  0.00046     1.92678   
    60. RY*(   8) C   4                  0.00025     1.99876   
    61. RY*(   9) C   4                  0.00004     2.07392   
    62. RY*(   1) C   5                  0.00418     0.73201   
    63. RY*(   2) C   5                  0.00182     0.76350   
    64. RY*(   3) C   5                  0.00056     0.81248   
    65. RY*(   4) C   5                  0.00018     0.75767   
    66. RY*(   5) C   5                  0.00016     2.28651   
    67. RY*(   6) C   5                  0.00004     2.02476   
    68. RY*(   7) C   5                  0.00002     2.19975   
    69. RY*(   8) C   5                  0.00000     2.25595   
    70. RY*(   9) C   5                  0.00001     2.18742   
    71. RY*(   1) O   6                  0.00223     1.23826   
    72. RY*(   2) O   6                  0.00168     1.29919   
    73. RY*(   3) O   6                  0.00032     1.63561   
    74. RY*(   4) O   6                  0.00005     1.36749   
    75. RY*(   5) O   6                  0.00003     2.77174   
    76. RY*(   6) O   6                  0.00001     2.92530   
    77. RY*(   7) O   6                  0.00000     2.86122   
    78. RY*(   8) O   6                  0.00000     3.03587   
    79. RY*(   9) O   6                  0.00001     2.71058   
    80. RY*(   1) H   7                  0.00185     0.41813   
    81. RY*(   2) H   7                  0.00022     1.80874   
    82. RY*(   3) H   7                  0.00014     1.81776   
    83. RY*(   4) H   7                  0.00004     2.23637   
    84. RY*(   1) H   8                  0.00202     0.41130   
    85. RY*(   2) H   8                  0.00023     1.80074   
    86. RY*(   3) H   8                  0.00014     1.76924   
    87. RY*(   4) H   8                  0.00004     2.29085   
    88. RY*(   1) H   9                  0.00372     0.39768   
    89. RY*(   2) H   9                  0.00019     1.80904   
    90. RY*(   3) H   9                  0.00014     1.82992   
    91. RY*(   4) H   9                  0.00005     2.33581   
    92. RY*(   1) H  10                  0.00348     0.36854   
    93. RY*(   2) H  10                  0.00020     1.88252   
    94. RY*(   3) H  10                  0.00010     1.92036   
    95. RY*(   4) H  10                  0.00003     2.25718   
    96. RY*(   1) H  11                  0.00174     1.00165   
    97. RY*(   2) H  11                  0.00165     1.45554   
    98. RY*(   3) H  11                  0.00088     1.57754   
    99. RY*(   4) H  11                  0.00002     2.30153   
   100. RY*(   1) H  12                  0.00348     0.36854   
   101. RY*(   2) H  12                  0.00020     1.88252   
   102. RY*(   3) H  12                  0.00010     1.92036   
   103. RY*(   4) H  12                  0.00003     2.25718   
   104. RY*(   1) H  13                  0.00202     0.41130   
   105. RY*(   2) H  13                  0.00023     1.80074   
   106. RY*(   3) H  13                  0.00014     1.76924   
   107. RY*(   4) H  13                  0.00004     2.29085   
   108. RY*(   1) H  14                  0.00372     0.39768   
   109. RY*(   2) H  14                  0.00019     1.80904   
   110. RY*(   3) H  14                  0.00014     1.82992   
   111. RY*(   4) H  14                  0.00005     2.33581   
   112. RY*(   1) H  15                  0.00185     0.41813   
   113. RY*(   2) H  15                  0.00022     1.80874   
   114. RY*(   3) H  15                  0.00014     1.81776   
   115. RY*(   4) H  15                  0.00004     2.23637   
   116. RY*(   1) H  16                  0.00174     1.00165   
   117. RY*(   2) H  16                  0.00165     1.45554   
   118. RY*(   3) H  16                  0.00088     1.57754   
   119. RY*(   4) H  16                  0.00002     2.30153   
   120. BD*(   1) C   1 - C   2          0.02418     0.40565   
   121. BD*(   1) C   1 - H   7          0.00738     0.44768   
   122. BD*(   1) C   1 - H   8          0.00673     0.44242   
   123. BD*(   1) C   1 - H   9          0.01001     0.46542   
   124. BD*(   1) C   2 - O   3          0.03051     0.31392   
   125. BD*(   1) C   2 - C   4          0.04238     0.39293   
   126. BD*(   1) C   2 - H  10          0.03662     0.44497   
   127. BD*(   1) O   3 - H  11          0.00702     0.43952   
   128. BD*(   1) C   4 - C   5          0.02418     0.40565   
   129. BD*(   1) C   4 - O   6          0.03051     0.31392   
   130. BD*(   1) C   4 - H  12          0.03662     0.44497   
   131. BD*(   1) C   5 - H  13          0.00673     0.44242   
   132. BD*(   1) C   5 - H  14          0.01001     0.46542   
   133. BD*(   1) C   5 - H  15          0.00738     0.44768   
   134. BD*(   1) O   6 - H  16          0.00702     0.43952   
       -------------------------------
              Total Lewis   49.62080  ( 99.2416%)
        Valence non-Lewis    0.28729  (  0.5746%)
        Rydberg non-Lewis    0.09191  (  0.1838%)
       -------------------------------
            Total unit  1   50.00000  (100.0000%)
           Charge unit  1    0.00000
 Unable to Open any file for archive entry.
 1\1\GINC-COMPUTE-0-13\SP\RB3LYP\def2SVP\C4H10O2\ZAHRT2\08-Jan-2021\0\\
 # b3lyp/def2svp geom=NewRedundant pop=NBO\\55\\0,1\C,0,1.7358864775,-0
 .8740175611,0.1709910259\C,0,0.6695459704,0.1963478097,0.3764010305\O,
 0,0.9403967575,1.353378558,-0.3965872119\C,0,-0.7321242062,-0.30399924
 71,0.0100298378\C,0,-1.775017845,0.8067010949,0.0706515455\O,0,-0.6687
 267953,-0.8860325206,-1.2810197996\H,0,1.5229339418,-1.7700258987,0.77
 54764831\H,0,2.7277283537,-0.4957503391,0.4712601237\H,0,1.7666596963,
 -1.1648653769,-0.887928911\H,0,0.6262290174,0.4601268436,1.455385097\H
 ,0,1.8560816947,1.6118563326,-0.2370111192\H,0,-0.9858922412,-1.078844
 9598,0.7655946965\H,0,-2.7769161355,0.4111341146,-0.1675175257\H,0,-1.
 5174017231,1.5936566962,-0.6512803694\H,0,-1.8227859877,1.2541992333,1
 .0761593841\H,0,-1.5665969753,-1.1138647795,-1.5506042873\\Version=ES6
 4L-G16RevC.01\State=1-A\HF=-308.6550131\RMSD=6.723e-09\Dipole=-0.08390
 51,-0.1443395,0.5181277\Quadrupole=3.7267903,-1.8876946,-1.8390957,2.6
 966561,1.7222252,0.5429888\PG=C02 [X(C4H10O2)]\\@
 The archive entry for this job was punched.


 MODELS ARE TO BE USED, NOT BELIEVED.

    -- PARAPHRASED BY H. THIEL IN "PRINCIPLES OF ECONOMETRICS"
 File lengths (MBytes):  RWF=     15 Int=      0 D2E=      0 Chk=      2 Scr=      1
 Normal termination of Gaussian 16
