# Supplementary material for: Machine-Learning-Guided Discovery of Electrochemical Reactions
Source: J Am Chem Soc. 2022 Dec 2;144(49):22599–610. doi: 10.1021/jacs.2c08997 (PMC9756344; doi:10.1021/jacs.2c08997)
Supplement: Supplementary file 3 — ja2c08997_si_003.zip [file ja2c08997_si_003.zip › Oxidation Site Selectivity/Nlogs_notimes/56.log]

 Entering Gaussian System, Link 0=g16
 Input=56.com
 Output=56.log
 Initial command:
  
 Copyright (c) 1988-2019, Gaussian, Inc.  All Rights Reserved.
  
 This is part of the Gaussian(R) 16 program.  It is based on
 the Gaussian(R) 09 system (copyright 2009, Gaussian, Inc.),
 the Gaussian(R) 03 system (copyright 2003, Gaussian, Inc.),
 the Gaussian(R) 98 system (copyright 1998, Gaussian, Inc.),
 the Gaussian(R) 94 system (copyright 1995, Gaussian, Inc.),
 the Gaussian 92(TM) system (copyright 1992, Gaussian, Inc.),
 the Gaussian 90(TM) system (copyright 1990, Gaussian, Inc.),
 the Gaussian 88(TM) system (copyright 1988, Gaussian, Inc.),
 the Gaussian 86(TM) system (copyright 1986, Carnegie Mellon
 University), and the Gaussian 82(TM) system (copyright 1983,
 Carnegie Mellon University). Gaussian is a federally registered
 trademark of Gaussian, Inc.
  
 This software contains proprietary and confidential information,
 including trade secrets, belonging to Gaussian, Inc.
  
 This software is provided under written license and may be
 used, copied, transmitted, or stored only in accord with that
 written license.
  
 The following legend is applicable only to US Government
 contracts under FAR:
  
                    RESTRICTED RIGHTS LEGEND
  
 Use, reproduction and disclosure by the US Government is
 subject to restrictions as set forth in subparagraphs (a)
 and (c) of the Commercial Computer Software - Restricted
 Rights clause in FAR 52.227-19.
  
 Gaussian, Inc.
 340 Quinnipiac St., Bldg. 40, Wallingford CT 06492
  
  
 ---------------------------------------------------------------
 Warning -- This program may not be used in any manner that
 competes with the business of Gaussian, Inc. or will provide
 assistance to any competitor of Gaussian, Inc.  The licensee
 of this program is prohibited from giving any competitor of
 Gaussian, Inc. access to this program.  By using this program,
 the user acknowledges that Gaussian, Inc. is engaged in the
 business of creating and licensing software in the field of
 computational chemistry and represents and warrants to the
 licensee that it is not a competitor of Gaussian, Inc. and that
 it will not use this program in any manner prohibited above.
 ---------------------------------------------------------------
  

 Cite this work as:
 Gaussian 16, Revision C.01,
 M. J. Frisch, G. W. Trucks, H. B. Schlegel, G. E. Scuseria, 
 M. A. Robb, J. R. Cheeseman, G. Scalmani, V. Barone, 
 G. A. Petersson, H. Nakatsuji, X. Li, M. Caricato, A. V. Marenich, 
 J. Bloino, B. G. Janesko, R. Gomperts, B. Mennucci, H. P. Hratchian, 
 J. V. Ortiz, A. F. Izmaylov, J. L. Sonnenberg, D. Williams-Young, 
 F. Ding, F. Lipparini, F. Egidi, J. Goings, B. Peng, A. Petrone, 
 T. Henderson, D. Ranasinghe, V. G. Zakrzewski, J. Gao, N. Rega, 
 G. Zheng, W. Liang, M. Hada, M. Ehara, K. Toyota, R. Fukuda, 
 J. Hasegawa, M. Ishida, T. Nakajima, Y. Honda, O. Kitao, H. Nakai, 
 T. Vreven, K. Throssell, J. A. Montgomery, Jr., J. E. Peralta, 
 F. Ogliaro, M. J. Bearpark, J. J. Heyd, E. N. Brothers, K. N. Kudin, 
 V. N. Staroverov, T. A. Keith, R. Kobayashi, J. Normand, 
 K. Raghavachari, A. P. Rendell, J. C. Burant, S. S. Iyengar, 
 J. Tomasi, M. Cossi, J. M. Millam, M. Klene, C. Adamo, R. Cammi, 
 J. W. Ochterski, R. L. Martin, K. Morokuma, O. Farkas, 
 J. B. Foresman, and D. J. Fox, Gaussian, Inc., Wallingford CT, 2019.
 
 ******************************************
 Gaussian 16:  ES64L-G16RevC.01  3-Jul-2019
                 8-Jan-2021 
 ******************************************
 %nprocshared=16
 Will use up to   16 processors via shared memory.
 %mem=7GB
 -----------------------------------------
 # b3lyp/def2svp geom=NewRedundant pop=NBO
 -----------------------------------------
 1/29=4000,38=1,172=1/1;
 2/12=2,17=6,18=5,40=1/2;
 3/5=43,7=101,11=2,25=1,30=1,74=-5/1,2,3;
 4//1;
 5/5=2,38=5/2;
 6/7=2,8=2,9=2,10=2,28=1,40=1/1,7;
 99/5=1,9=1/99;
 --
 56
 --
 Symbolic Z-matrix:
 Charge =  0 Multiplicity = 1
 O                    -2.5291    0.34032  -0.43564 
 C                    -1.26885   0.14414   0.16717 
 C                    -0.63929  -1.18525  -0.2771 
 C                     0.78687  -1.36811   0.24565 
 C                     1.66858  -0.19003  -0.17635 
 C                     1.05991   1.13962   0.28212 
 C                    -0.36737   1.30815  -0.23128 
 Cl                   -1.05156   2.87439   0.38389 
 H                    -3.13241  -0.33391  -0.09973 
 H                    -1.34954   0.15547   1.27384 
 H                    -1.28913  -2.01284   0.05677 
 H                    -0.64634  -1.20441  -1.38083 
 H                     0.77066  -1.43468   1.34854 
 H                     1.20636  -2.31969  -0.11859 
 H                     1.77406  -0.18764  -1.2761 
 H                     2.68499  -0.29513   0.23599 
 H                     1.03987   1.18125   1.38463 
 H                     1.66644   1.99358  -0.0549 
 H                    -0.38414   1.39477  -1.3281 
 
                          Input orientation:                          
 ---------------------------------------------------------------------
 Center     Atomic      Atomic             Coordinates (Angstroms)
 Number     Number       Type             X           Y           Z
 ---------------------------------------------------------------------
      1          8           0       -2.529104    0.340321   -0.435640
      2          6           0       -1.268851    0.144138    0.167167
      3          6           0       -0.639287   -1.185248   -0.277097
      4          6           0        0.786867   -1.368111    0.245648
      5          6           0        1.668583   -0.190035   -0.176352
      6          6           0        1.059907    1.139625    0.282124
      7          6           0       -0.367366    1.308152   -0.231280
      8         17           0       -1.051561    2.874395    0.383893
      9          1           0       -3.132414   -0.333910   -0.099725
     10          1           0       -1.349537    0.155471    1.273842
     11          1           0       -1.289135   -2.012838    0.056774
     12          1           0       -0.646343   -1.204411   -1.380826
     13          1           0        0.770661   -1.434677    1.348541
     14          1           0        1.206358   -2.319693   -0.118592
     15          1           0        1.774059   -0.187645   -1.276097
     16          1           0        2.684985   -0.295129    0.235988
     17          1           0        1.039868    1.181249    1.384632
     18          1           0        1.666444    1.993581   -0.054897
     19          1           0       -0.384135    1.394766   -1.328102
 ---------------------------------------------------------------------
                    Distance matrix (angstroms):
                    1          2          3          4          5
     1  O    0.000000
     2  C    1.410709   0.000000
     3  C    2.433907   1.536552   0.000000
     4  C    3.791906   2.553240   1.529907   0.000000
     5  C    4.238996   2.976273   2.515326   1.530807   0.000000
     6  C    3.746341   2.535216   2.933432   2.522819   1.532541
     7  C    2.377302   1.525242   2.508602   2.953319   2.528373
     8  Cl   3.045701   2.747451   4.133713   4.625774   4.135673
     9  H    0.965096   1.942326   2.640440   4.068122   4.803764
    10  H    2.085156   1.109671   2.169654   2.818281   3.366228
    11  H    2.705060   2.159894   1.103937   2.182001   3.482105
    12  H    2.612348   2.145317   1.103918   2.174007   2.799750
    13  H    4.149984   2.836884   2.166302   1.105019   2.163492
    14  H    4.596723   3.504109   2.172209   1.101885   2.180007
    15  H    4.416144   3.384139   2.795971   2.164198   1.104794
    16  H    5.295432   3.978758   3.479418   2.180421   1.101881
    17  H    4.093667   2.808559   3.343832   2.803663   2.170799
    18  H    4.525578   3.476451   3.933284   3.487830   2.186992
    19  H    2.551320   2.140706   2.797532   3.388425   2.837565
                    6          7          8          9         10
     6  C    0.000000
     7  C    1.526137   0.000000
     8  Cl   2.734609   1.816502   0.000000
     9  H    4.460120   3.218565   3.854485   0.000000
    10  H    2.785226   2.135118   2.876343   2.303222   0.000000
    11  H    3.937867   3.458555   4.903926   2.498193   2.487261
    12  H    3.342334   2.777095   4.462633   2.929085   3.064478
    13  H    2.801417   3.363636   4.776938   4.306177   2.651300
    14  H    3.485527   3.956079   5.685880   4.771649   3.820721
    15  H    2.167882   2.813317   4.485062   5.047646   4.046823
    16  H    2.168300   3.479324   4.901993   5.827207   4.190173
    17  H    1.103475   2.146528   2.870941   4.680487   2.602644
    18  H    1.100324   2.153442   2.890662   5.333692   3.773638
    19  H    2.177885   1.100365   2.359171   3.471349   3.039403
                   11         12         13         14         15
    11  H    0.000000
    12  H    1.770149   0.000000
    13  H    2.499137   3.083888   0.000000
    14  H    2.520396   2.503915   1.767926   0.000000
    15  H    3.806709   2.627381   3.074186   2.491531   0.000000
    16  H    4.333159   3.812955   2.490177   2.531980   1.768542
    17  H    4.170089   4.022740   2.629989   3.813658   3.080971
    18  H    4.979890   4.163439   3.811171   4.338210   2.502130
    19  H    3.787963   2.612901   4.062477   4.217794   2.676664
                   16         17         18         19
    16  H    0.000000
    17  H    2.491081   0.000000
    18  H    2.521951   1.767689   0.000000
    19  H    3.836877   3.071205   2.486867   0.000000
 Stoichiometry    C6H11ClO
 Framework group  C1[X(C6H11ClO)]
 Deg. of freedom    51
 Full point group                 C1      NOp   1
 Largest Abelian subgroup         C1      NOp   1
 Largest concise Abelian subgroup C1      NOp   1
                         Standard orientation:                         
 ---------------------------------------------------------------------
 Center     Atomic      Atomic             Coordinates (Angstroms)
 Number     Number       Type             X           Y           Z
 ---------------------------------------------------------------------
      1          8           0       -0.771725    2.057411    0.255397
      2          6           0       -0.004581    0.990992   -0.258743
      3          6           0        1.485760    1.166419    0.071557
      4          6           0        2.330261   -0.038382   -0.347834
      5          6           0        1.787957   -1.321361    0.287180
      6          6           0        0.307030   -1.516770   -0.055386
      7          6           0       -0.526285   -0.305175    0.352927
      8         17           0       -2.258902   -0.573572   -0.122129
      9          1           0       -0.517149    2.863823   -0.209685
     10          1           0       -0.124964    0.906540   -1.358627
     11          1           0        1.848987    2.088849   -0.414103
     12          1           0        1.568395    1.329721    1.160197
     13          1           0        2.309733   -0.139234   -1.448050
     14          1           0        3.384244    0.120143   -0.068299
     15          1           0        1.908606   -1.265912    1.383966
     16          1           0        2.365590   -2.197799   -0.047989
     17          1           0        0.191455   -1.667729   -1.142359
     18          1           0       -0.100565   -2.414598    0.432962
     19          1           0       -0.540048   -0.186713    1.446809
 ---------------------------------------------------------------------
 Rotational constants (GHZ):           2.4664487           1.3612614           0.9337889
 Standard basis: def2SVP (5D, 7F)
 There are   179 symmetry adapted cartesian basis functions of A   symmetry.
 There are   171 symmetry adapted basis functions of A   symmetry.
   171 basis functions,   289 primitive gaussians,   179 cartesian basis functions
    36 alpha electrons       36 beta electrons
       nuclear repulsion energy       475.3492110562 Hartrees.
 NAtoms=   19 NActive=   19 NUniq=   19 SFac= 1.00D+00 NAtFMM=   60 NAOKFM=F Big=F
 Integral buffers will be    131072 words long.
 Raffenetti 2 integral format.
 Two-electron integral symmetry is turned on.
 One-electron integrals computed using PRISM.
   1 Symmetry operations used in ECPInt.
 ECPInt:  NShTT=    3486 NPrTT=   12550 LenC2=    3462 LenP2D=   10140.
 LDataN:  DoStor=T MaxTD1= 4 Len=   56
 NBasis=   171 RedAO= T EigKep=  1.34D-03  NBF=   171
 NBsUse=   171 1.00D-06 EigRej= -1.00D+00 NBFU=   171
 ExpMin= 1.22D-01 ExpMax= 1.04D+04 ExpMxC= 1.57D+03 IAcc=3 IRadAn=         5 AccDes= 0.00D+00
 Harris functional with IExCor=  402 and IRadAn=       5 diagonalized for initial guess.
 HarFok:  IExCor=  402 AccDes= 0.00D+00 IRadAn=         5 IDoV= 1 UseB2=F ITyADJ=14
 ICtDFT=  3500011 ScaDFX=  1.000000  1.000000  1.000000  1.000000
 FoFCou: FMM=F IPFlag=           0 FMFlag=      100000 FMFlg1=           0
         NFxFlg=           0 DoJE=T BraDBF=F KetDBF=T FulRan=T
         wScrn=  0.000000 ICntrl=       500 IOpCl=  0 I1Cent=   200000004 NGrid=           0
         NMat0=    1 NMatS0=      1 NMatT0=    0 NMatD0=    1 NMtDS0=    0 NMtDT0=    0
 Petite list used in FoFCou.
 Requested convergence on RMS density matrix=1.00D-08 within 128 cycles.
 Requested convergence on MAX density matrix=1.00D-06.
 Requested convergence on             energy=1.00D-06.
 No special actions if energy rises.
 Integral accuracy reduced to 1.0D-05 until final iterations.
 Initial convergence to 1.0D-05 achieved.  Increase integral accuracy.
 SCF Done:  E(RB3LYP) =  -770.335927745     A.U. after   13 cycles
            NFock= 13  Conv=0.38D-08     -V/T= 2.0057

 **********************************************************************

            Population analysis using the SCF Density.

 **********************************************************************

 Orbital symmetries:
       Occupied  (A) (A) (A) (A) (A) (A) (A) (A) (A) (A) (A) (A)
                 (A) (A) (A) (A) (A) (A) (A) (A) (A) (A) (A) (A)
                 (A) (A) (A) (A) (A) (A) (A) (A) (A) (A) (A) (A)
       Virtual   (A) (A) (A) (A) (A) (A) (A) (A) (A) (A) (A) (A)
                 (A) (A) (A) (A) (A) (A) (A) (A) (A) (A) (A) (A)
                 (A) (A) (A) (A) (A) (A) (A) (A) (A) (A) (A) (A)
                 (A) (A) (A) (A) (A) (A) (A) (A) (A) (A) (A) (A)
                 (A) (A) (A) (A) (A) (A) (A) (A) (A) (A) (A) (A)
                 (A) (A) (A) (A) (A) (A) (A) (A) (A) (A) (A) (A)
                 (A) (A) (A) (A) (A) (A) (A) (A) (A) (A) (A) (A)
                 (A) (A) (A) (A) (A) (A) (A) (A) (A) (A) (A) (A)
                 (A) (A) (A) (A) (A) (A) (A) (A) (A) (A) (A) (A)
                 (A) (A) (A) (A) (A) (A) (A) (A) (A) (A) (A) (A)
                 (A) (A) (A) (A) (A) (A) (A) (A) (A) (A) (A) (A)
                 (A) (A) (A)
 The electronic state is 1-A.
 Alpha  occ. eigenvalues -- -101.47173 -19.13189 -10.24203 -10.23688 -10.19413
 Alpha  occ. eigenvalues --  -10.19377 -10.19350 -10.19194  -9.42654  -7.19555
 Alpha  occ. eigenvalues --   -7.18553  -7.18536  -1.01545  -0.85570  -0.80696
 Alpha  occ. eigenvalues --   -0.73979  -0.71782  -0.62269  -0.59928  -0.56590
 Alpha  occ. eigenvalues --   -0.52124  -0.48088  -0.46152  -0.45184  -0.42920
 Alpha  occ. eigenvalues --   -0.41090  -0.39533  -0.38838  -0.36202  -0.35310
 Alpha  occ. eigenvalues --   -0.33947  -0.33562  -0.32086  -0.28160  -0.27871
 Alpha  occ. eigenvalues --   -0.27004
 Alpha virt. eigenvalues --    0.02863   0.04834   0.06179   0.07450   0.09160
 Alpha virt. eigenvalues --    0.11066   0.12546   0.12696   0.13772   0.13970
 Alpha virt. eigenvalues --    0.14763   0.14822   0.18635   0.21614   0.22299
 Alpha virt. eigenvalues --    0.22838   0.24222   0.25482   0.28086   0.40910
 Alpha virt. eigenvalues --    0.41578   0.43243   0.44820   0.45980   0.47615
 Alpha virt. eigenvalues --    0.47962   0.51807   0.55870   0.57520   0.59275
 Alpha virt. eigenvalues --    0.60441   0.61301   0.61793   0.62452   0.63744
 Alpha virt. eigenvalues --    0.64979   0.65070   0.65504   0.65905   0.66577
 Alpha virt. eigenvalues --    0.67825   0.68001   0.69064   0.69874   0.70155
 Alpha virt. eigenvalues --    0.70976   0.74046   0.74765   0.79216   0.81236
 Alpha virt. eigenvalues --    0.82882   0.83627   0.85755   0.90178   0.91815
 Alpha virt. eigenvalues --    0.97943   1.01065   1.01464   1.03858   1.05999
 Alpha virt. eigenvalues --    1.08881   1.14361   1.17468   1.20957   1.22821
 Alpha virt. eigenvalues --    1.23695   1.30219   1.30781   1.35663   1.36219
 Alpha virt. eigenvalues --    1.39324   1.42628   1.45279   1.48140   1.54436
 Alpha virt. eigenvalues --    1.62747   1.64799   1.70770   1.70991   1.72999
 Alpha virt. eigenvalues --    1.73878   1.75169   1.77178   1.77930   1.79977
 Alpha virt. eigenvalues --    1.81143   1.82671   1.84051   1.85005   1.86080
 Alpha virt. eigenvalues --    1.87188   1.88546   1.90740   1.91693   1.92740
 Alpha virt. eigenvalues --    1.94511   1.94901   2.00852   2.02165   2.04309
 Alpha virt. eigenvalues --    2.08008   2.13740   2.16240   2.21181   2.22009
 Alpha virt. eigenvalues --    2.23179   2.26237   2.28212   2.32919   2.35006
 Alpha virt. eigenvalues --    2.42735   2.43991   2.45060   2.48612   2.53674
 Alpha virt. eigenvalues --    2.54996   2.56613   2.63561   2.65689   2.74442
 Alpha virt. eigenvalues --    2.76451   2.84337   2.86718   2.87951   2.90813
 Alpha virt. eigenvalues --    2.95032   2.98226   3.00322   3.02708   3.04587
 Alpha virt. eigenvalues --    3.08618   3.10661   3.18183   3.39190   3.77187
          Condensed to atoms (all electrons):
               1          2          3          4          5          6
     1  O    7.738739   0.350660  -0.052875   0.006999   0.000065   0.004492
     2  C    0.350660   4.761876   0.377168  -0.045025  -0.010432  -0.018297
     3  C   -0.052875   0.377168   4.883377   0.303549  -0.056648  -0.002740
     4  C    0.006999  -0.045025   0.303549   4.696055   0.427981  -0.058665
     5  C    0.000065  -0.010432  -0.056648   0.427981   4.636418   0.372530
     6  C    0.004492  -0.018297  -0.002740  -0.058665   0.372530   4.760978
     7  C   -0.077339   0.215335  -0.056941   0.001005  -0.038755   0.290491
     8  Cl   0.003328  -0.059646   0.006028  -0.000180   0.005806  -0.059405
     9  H    0.318766  -0.032110  -0.000728   0.000256   0.000012  -0.000676
    10  H   -0.028660   0.345995  -0.053514   0.005830  -0.004543  -0.005129
    11  H    0.000302  -0.018579   0.331864  -0.001234   0.008847   0.000178
    12  H    0.008570  -0.006997   0.325362  -0.010349  -0.004721  -0.005913
    13  H   -0.000020  -0.005114  -0.019364   0.355053  -0.024268  -0.003215
    14  H   -0.000162   0.007318  -0.000036   0.334605  -0.011520   0.008485
    15  H   -0.000021  -0.009535  -0.002994  -0.024943   0.357033  -0.020777
    16  H    0.000003   0.001401   0.008277  -0.011379   0.342620  -0.008069
    17  H   -0.000078  -0.014245  -0.007079  -0.004128  -0.013924   0.339174
    18  H   -0.000119   0.009957   0.000304   0.007842  -0.003723   0.340407
    19  H    0.006658  -0.018406  -0.010617  -0.003209  -0.001809  -0.018990
               7          8          9         10         11         12
     1  O   -0.077339   0.003328   0.318766  -0.028660   0.000302   0.008570
     2  C    0.215335  -0.059646  -0.032110   0.345995  -0.018579  -0.006997
     3  C   -0.056941   0.006028  -0.000728  -0.053514   0.331864   0.325362
     4  C    0.001005  -0.000180   0.000256   0.005830  -0.001234  -0.010349
     5  C   -0.038755   0.005806   0.000012  -0.004543   0.008847  -0.004721
     6  C    0.290491  -0.059405  -0.000676  -0.005129   0.000178  -0.005913
     7  C    5.198603   0.251560   0.012635  -0.036721   0.011572  -0.017346
     8  Cl   0.251560  17.016179  -0.000024   0.005023  -0.000195  -0.000171
     9  H    0.012635  -0.000024   0.544163  -0.008750   0.006307  -0.001691
    10  H   -0.036721   0.005023  -0.008750   0.773318  -0.011937   0.012133
    11  H    0.011572  -0.000195   0.006307  -0.011937   0.730086  -0.032281
    12  H   -0.017346  -0.000171  -0.001691   0.012133  -0.032281   0.721895
    13  H   -0.008464  -0.000070   0.000002   0.006058  -0.008736   0.009251
    14  H    0.000555   0.000011  -0.000017  -0.000434  -0.006401  -0.009623
    15  H   -0.003351  -0.000048   0.000006   0.000399  -0.000045   0.005469
    16  H    0.007391  -0.000179  -0.000003   0.000015  -0.000478   0.000044
    17  H   -0.012067   0.007217   0.000003   0.008977  -0.000029   0.000547
    18  H   -0.014108   0.006435   0.000026  -0.000694   0.000058  -0.000078
    19  H    0.342554  -0.030974  -0.000587   0.012354  -0.000513   0.008913
              13         14         15         16         17         18
     1  O   -0.000020  -0.000162  -0.000021   0.000003  -0.000078  -0.000119
     2  C   -0.005114   0.007318  -0.009535   0.001401  -0.014245   0.009957
     3  C   -0.019364  -0.000036  -0.002994   0.008277  -0.007079   0.000304
     4  C    0.355053   0.334605  -0.024943  -0.011379  -0.004128   0.007842
     5  C   -0.024268  -0.011520   0.357033   0.342620  -0.013924  -0.003723
     6  C   -0.003215   0.008485  -0.020777  -0.008069   0.339174   0.340407
     7  C   -0.008464   0.000555  -0.003351   0.007391  -0.012067  -0.014108
     8  Cl  -0.000070   0.000011  -0.000048  -0.000179   0.007217   0.006435
     9  H    0.000002  -0.000017   0.000006  -0.000003   0.000003   0.000026
    10  H    0.006058  -0.000434   0.000399   0.000015   0.008977  -0.000694
    11  H   -0.008736  -0.006401  -0.000045  -0.000478  -0.000029   0.000058
    12  H    0.009251  -0.009623   0.005469   0.000044   0.000547  -0.000078
    13  H    0.727354  -0.030295   0.009563  -0.008550   0.005505  -0.000050
    14  H   -0.030295   0.717989  -0.008764  -0.004172  -0.000054  -0.000429
    15  H    0.009563  -0.008764   0.726549  -0.030409   0.009136  -0.008718
    16  H   -0.008550  -0.004172  -0.030409   0.714114  -0.009445  -0.005680
    17  H    0.005505  -0.000054   0.009136  -0.009445   0.710803  -0.029836
    18  H   -0.000050  -0.000429  -0.008718  -0.005680  -0.029836   0.698093
    19  H    0.000410  -0.000049   0.005414  -0.000094   0.009482  -0.010949
              19
     1  O    0.006658
     2  C   -0.018406
     3  C   -0.010617
     4  C   -0.003209
     5  C   -0.001809
     6  C   -0.018990
     7  C    0.342554
     8  Cl  -0.030974
     9  H   -0.000587
    10  H    0.012354
    11  H   -0.000513
    12  H    0.008913
    13  H    0.000410
    14  H   -0.000049
    15  H    0.005414
    16  H   -0.000094
    17  H    0.009482
    18  H   -0.010949
    19  H    0.674960
 Mulliken charges:
               1
     1  O   -0.279308
     2  C    0.168677
     3  C    0.027607
     4  C    0.019938
     5  C    0.019030
     6  C    0.085141
     7  C   -0.066608
     8  Cl  -0.150696
     9  H    0.162411
    10  H   -0.019721
    11  H   -0.008785
    12  H   -0.003015
    13  H   -0.005049
    14  H    0.002994
    15  H   -0.003964
    16  H    0.004593
    17  H    0.000042
    18  H    0.011260
    19  H    0.035454
 Sum of Mulliken charges =  -0.00000
 Mulliken charges with hydrogens summed into heavy atoms:
               1
     1  O   -0.116898
     2  C    0.148956
     3  C    0.015807
     4  C    0.017882
     5  C    0.019659
     6  C    0.096443
     7  C   -0.031154
     8  Cl  -0.150696
 Electronic spatial extent (au):  <R**2>=           1247.6135
 Charge=             -0.0000 electrons
 Dipole moment (field-independent basis, Debye):
    X=              3.0262    Y=              0.5538    Z=             -0.6234  Tot=              3.1390
 Quadrupole moment (field-independent basis, Debye-Ang):
   XX=            -61.1360   YY=            -52.3515   ZZ=            -55.8917
   XY=              0.3994   XZ=              0.4482   YZ=             -2.9859
 Traceless Quadrupole moment (field-independent basis, Debye-Ang):
   XX=             -4.6763   YY=              4.1082   ZZ=              0.5680
   XY=              0.3994   XZ=              0.4482   YZ=             -2.9859
 Octapole moment (field-independent basis, Debye-Ang**2):
  XXX=             -6.3300  YYY=             25.0530  ZZZ=              1.1668  XYY=             -1.8922
  XXY=              1.3934  XXZ=             -0.5522  XZZ=             -4.4173  YZZ=              1.8290
  YYZ=             -6.9127  XYZ=              2.0447
 Hexadecapole moment (field-independent basis, Debye-Ang**3):
 XXXX=           -946.4146 YYYY=           -467.3069 ZZZZ=           -120.7460 XXXY=              0.6580
 XXXZ=              6.7755 YYYX=             -6.9697 YYYZ=            -17.3481 ZZZX=              0.4575
 ZZZY=              1.0432 XXYY=           -254.5229 XXZZ=           -180.5867 YYZZ=           -112.3994
 XXYZ=              0.7618 YYXZ=              2.4007 ZZXY=              0.0651
 N-N= 4.753492110562D+02 E-N=-2.765161762419D+03  KE= 7.659944226636D+02
 ******************************Gaussian NBO Version 3.1******************************
             N A T U R A L   A T O M I C   O R B I T A L   A N D
          N A T U R A L   B O N D   O R B I T A L   A N A L Y S I S
 ******************************Gaussian NBO Version 3.1******************************
       /RESON  / : Allow strongly delocalized NBO set

 Analyzing the SCF density

 Job title: 56                                                              

 Storage needed:     88996 in NPA,    117856 in NBO ( 939522101 available)
 GSVD:  LWork=       17999 too small for GESVD, short by        3828 words or        3828 for optimal perf.


 NATURAL POPULATIONS:  Natural atomic orbital occupancies 
                                                          
   NAO  Atom  No  lang   Type(AO)    Occupancy      Energy
 ----------------------------------------------------------
     1    O    1  S      Cor( 1S)     1.99973     -18.93993
     2    O    1  S      Val( 2S)     1.66277      -0.85069
     3    O    1  S      Ryd( 3S)     0.00135       1.41427
     4    O    1  px     Val( 2p)     1.82154      -0.29726
     5    O    1  px     Ryd( 3p)     0.00200       1.09906
     6    O    1  py     Val( 2p)     1.42685      -0.27162
     7    O    1  py     Ryd( 3p)     0.00267       1.22867
     8    O    1  pz     Val( 2p)     1.82038      -0.29462
     9    O    1  pz     Ryd( 3p)     0.00162       1.13168
    10    O    1  dxy    Ryd( 3d)     0.00075       3.05308
    11    O    1  dxz    Ryd( 3d)     0.00104       2.88329
    12    O    1  dyz    Ryd( 3d)     0.00083       3.13814
    13    O    1  dx2y2  Ryd( 3d)     0.00066       2.99587
    14    O    1  dz2    Ryd( 3d)     0.00092       2.83456

    15    C    2  S      Cor( 1S)     1.99880     -10.12443
    16    C    2  S      Val( 2S)     0.90746      -0.18806
    17    C    2  S      Ryd( 3S)     0.00353       0.87947
    18    C    2  px     Val( 2p)     0.95477      -0.07763
    19    C    2  px     Ryd( 3p)     0.00680       0.63950
    20    C    2  py     Val( 2p)     0.85789      -0.08182
    21    C    2  py     Ryd( 3p)     0.00385       0.66710
    22    C    2  pz     Val( 2p)     1.13057      -0.08575
    23    C    2  pz     Ryd( 3p)     0.00373       0.77332
    24    C    2  dxy    Ryd( 3d)     0.00172       2.17829
    25    C    2  dxz    Ryd( 3d)     0.00093       2.08432
    26    C    2  dyz    Ryd( 3d)     0.00141       2.12045
    27    C    2  dx2y2  Ryd( 3d)     0.00172       2.19951
    28    C    2  dz2    Ryd( 3d)     0.00153       2.41103

    29    C    3  S      Cor( 1S)     1.99907     -10.06687
    30    C    3  S      Val( 2S)     1.01888      -0.21555
    31    C    3  S      Ryd( 3S)     0.00131       0.96326
    32    C    3  px     Val( 2p)     1.06146      -0.08386
    33    C    3  px     Ryd( 3p)     0.00255       0.58638
    34    C    3  py     Val( 2p)     1.15072      -0.08209
    35    C    3  py     Ryd( 3p)     0.00631       0.67807
    36    C    3  pz     Val( 2p)     1.21267      -0.08589
    37    C    3  pz     Ryd( 3p)     0.00331       0.74244
    38    C    3  dxy    Ryd( 3d)     0.00059       2.21128
    39    C    3  dxz    Ryd( 3d)     0.00043       2.09287
    40    C    3  dyz    Ryd( 3d)     0.00049       2.22503
    41    C    3  dx2y2  Ryd( 3d)     0.00074       2.25589
    42    C    3  dz2    Ryd( 3d)     0.00087       2.41002

    43    C    4  S      Cor( 1S)     1.99911     -10.06960
    44    C    4  S      Val( 2S)     1.00969      -0.21023
    45    C    4  S      Ryd( 3S)     0.00081       0.96470
    46    C    4  px     Val( 2p)     1.17984      -0.08040
    47    C    4  px     Ryd( 3p)     0.00504       0.72322
    48    C    4  py     Val( 2p)     1.04127      -0.07608
    49    C    4  py     Ryd( 3p)     0.00194       0.57298
    50    C    4  pz     Val( 2p)     1.18754      -0.08035
    51    C    4  pz     Ryd( 3p)     0.00243       0.67201
    52    C    4  dxy    Ryd( 3d)     0.00062       2.19857
    53    C    4  dxz    Ryd( 3d)     0.00028       2.12802
    54    C    4  dyz    Ryd( 3d)     0.00053       2.12663
    55    C    4  dx2y2  Ryd( 3d)     0.00081       2.28546
    56    C    4  dz2    Ryd( 3d)     0.00097       2.44841

    57    C    5  S      Cor( 1S)     1.99910     -10.06958
    58    C    5  S      Val( 2S)     1.01028      -0.21026
    59    C    5  S      Ryd( 3S)     0.00080       0.96699
    60    C    5  px     Val( 2p)     1.07694      -0.07605
    61    C    5  px     Ryd( 3p)     0.00274       0.60706
    62    C    5  py     Val( 2p)     1.13688      -0.07896
    63    C    5  py     Ryd( 3p)     0.00423       0.68445
    64    C    5  pz     Val( 2p)     1.19144      -0.08047
    65    C    5  pz     Ryd( 3p)     0.00255       0.68505
    66    C    5  dxy    Ryd( 3d)     0.00076       2.25698
    67    C    5  dxz    Ryd( 3d)     0.00041       2.10661
    68    C    5  dyz    Ryd( 3d)     0.00043       2.16465
    69    C    5  dx2y2  Ryd( 3d)     0.00067       2.22057
    70    C    5  dz2    Ryd( 3d)     0.00096       2.43626

    71    C    6  S      Cor( 1S)     1.99903     -10.06651
    72    C    6  S      Val( 2S)     1.00918      -0.21211
    73    C    6  S      Ryd( 3S)     0.00120       0.95651
    74    C    6  px     Val( 2p)     1.06062      -0.08102
    75    C    6  px     Ryd( 3p)     0.00427       0.59601
    76    C    6  py     Val( 2p)     1.14448      -0.08438
    77    C    6  py     Ryd( 3p)     0.00433       0.65599
    78    C    6  pz     Val( 2p)     1.21653      -0.08557
    79    C    6  pz     Ryd( 3p)     0.00414       0.73503
    80    C    6  dxy    Ryd( 3d)     0.00073       2.23393
    81    C    6  dxz    Ryd( 3d)     0.00046       2.10885
    82    C    6  dyz    Ryd( 3d)     0.00043       2.21457
    83    C    6  dx2y2  Ryd( 3d)     0.00064       2.23102
    84    C    6  dz2    Ryd( 3d)     0.00086       2.40728

    85    C    7  S      Cor( 1S)     1.99880     -10.12049
    86    C    7  S      Val( 2S)     1.00700      -0.26023
    87    C    7  S      Ryd( 3S)     0.00209       0.91028
    88    C    7  px     Val( 2p)     0.89149      -0.15292
    89    C    7  px     Ryd( 3p)     0.00688       0.72528
    90    C    7  py     Val( 2p)     1.07489      -0.11381
    91    C    7  py     Ryd( 3p)     0.00603       0.63175
    92    C    7  pz     Val( 2p)     1.19776      -0.11038
    93    C    7  pz     Ryd( 3p)     0.00425       0.73335
    94    C    7  dxy    Ryd( 3d)     0.00110       2.13015
    95    C    7  dxz    Ryd( 3d)     0.00099       1.98095
    96    C    7  dyz    Ryd( 3d)     0.00072       2.10335
    97    C    7  dx2y2  Ryd( 3d)     0.00190       2.09044
    98    C    7  dz2    Ryd( 3d)     0.00142       2.39369

    99   Cl    8  S      Cor( 1S)     2.00000    -100.68087
   100   Cl    8  S      Cor( 2S)     1.99981      -9.90662
   101   Cl    8  S      Val( 3S)     1.84477      -0.96379
   102   Cl    8  S      Ryd( 4S)     0.00236       0.66163
   103   Cl    8  px     Cor( 2p)     1.99993      -7.18806
   104   Cl    8  px     Val( 3p)     1.36076      -0.25431
   105   Cl    8  px     Ryd( 4p)     0.00135       1.01484
   106   Cl    8  py     Cor( 2p)     1.99999      -7.18063
   107   Cl    8  py     Val( 3p)     1.95383      -0.28608
   108   Cl    8  py     Ryd( 4p)     0.00095       0.98175
   109   Cl    8  pz     Cor( 2p)     1.99999      -7.18112
   110   Cl    8  pz     Val( 3p)     1.92339      -0.28601
   111   Cl    8  pz     Ryd( 4p)     0.00071       0.97204
   112   Cl    8  dxy    Ryd( 3d)     0.00154       0.97534
   113   Cl    8  dxz    Ryd( 3d)     0.00207       0.99042
   114   Cl    8  dyz    Ryd( 3d)     0.00015       0.86578
   115   Cl    8  dx2y2  Ryd( 3d)     0.00330       1.07162
   116   Cl    8  dz2    Ryd( 3d)     0.00127       0.90885

   117    H    9  S      Val( 1S)     0.53761       0.10119
   118    H    9  S      Ryd( 2S)     0.00145       0.41434
   119    H    9  px     Ryd( 2p)     0.00146       1.75345
   120    H    9  py     Ryd( 2p)     0.00190       2.27741
   121    H    9  pz     Ryd( 2p)     0.00151       1.88350

   122    H   10  S      Val( 1S)     0.80207       0.06058
   123    H   10  S      Ryd( 2S)     0.00472       0.36210
   124    H   10  px     Ryd( 2p)     0.00017       1.89425
   125    H   10  py     Ryd( 2p)     0.00009       1.88827
   126    H   10  pz     Ryd( 2p)     0.00075       2.34931

   127    H   11  S      Val( 1S)     0.77453       0.06486
   128    H   11  S      Ryd( 2S)     0.00289       0.35033
   129    H   11  px     Ryd( 2p)     0.00023       1.87824
   130    H   11  py     Ryd( 2p)     0.00054       2.20524
   131    H   11  pz     Ryd( 2p)     0.00028       1.94586

   132    H   12  S      Val( 1S)     0.77539       0.06755
   133    H   12  S      Ryd( 2S)     0.00428       0.37281
   134    H   12  px     Ryd( 2p)     0.00013       1.81981
   135    H   12  py     Ryd( 2p)     0.00018       1.87894
   136    H   12  pz     Ryd( 2p)     0.00069       2.35905

   137    H   13  S      Val( 1S)     0.78415       0.06414
   138    H   13  S      Ryd( 2S)     0.00287       0.36792
   139    H   13  px     Ryd( 2p)     0.00018       1.87313
   140    H   13  py     Ryd( 2p)     0.00013       1.77571
   141    H   13  pz     Ryd( 2p)     0.00071       2.36020

   142    H   14  S      Val( 1S)     0.76814       0.07680
   143    H   14  S      Ryd( 2S)     0.00219       0.34705
   144    H   14  px     Ryd( 2p)     0.00067       2.32605
   145    H   14  py     Ryd( 2p)     0.00013       1.81300
   146    H   14  pz     Ryd( 2p)     0.00020       1.87557

   147    H   15  S      Val( 1S)     0.78346       0.06525
   148    H   15  S      Ryd( 2S)     0.00280       0.36875
   149    H   15  px     Ryd( 2p)     0.00016       1.80839
   150    H   15  py     Ryd( 2p)     0.00016       1.84345
   151    H   15  pz     Ryd( 2p)     0.00070       2.35792

   152    H   16  S      Val( 1S)     0.76677       0.07774
   153    H   16  S      Ryd( 2S)     0.00207       0.34806
   154    H   16  px     Ryd( 2p)     0.00030       1.95950
   155    H   16  py     Ryd( 2p)     0.00050       2.16344
   156    H   16  pz     Ryd( 2p)     0.00021       1.88892

   157    H   17  S      Val( 1S)     0.77306       0.06993
   158    H   17  S      Ryd( 2S)     0.00403       0.37399
   159    H   17  px     Ryd( 2p)     0.00013       1.82655
   160    H   17  py     Ryd( 2p)     0.00019       1.85937
   161    H   17  pz     Ryd( 2p)     0.00068       2.35939

   162    H   18  S      Val( 1S)     0.75732       0.08384
   163    H   18  S      Ryd( 2S)     0.00299       0.35334
   164    H   18  px     Ryd( 2p)     0.00022       1.90506
   165    H   18  py     Ryd( 2p)     0.00052       2.19087
   166    H   18  pz     Ryd( 2p)     0.00026       1.95013

   167    H   19  S      Val( 1S)     0.75346       0.08330
   168    H   19  S      Ryd( 2S)     0.00421       0.34965
   169    H   19  px     Ryd( 2p)     0.00008       1.93006
   170    H   19  py     Ryd( 2p)     0.00012       1.85335
   171    H   19  pz     Ryd( 2p)     0.00074       2.36044

 WARNING:  1 low occupancy (<1.9990e) core orbital  found on  C    2
           1 low occupancy (<1.9990e) core orbital  found on  C    7


 Summary of Natural Population Analysis:                  
                                                          
                                       Natural Population 
                Natural  -----------------------------------------------
    Atom  No    Charge         Core      Valence    Rydberg      Total
 -----------------------------------------------------------------------
      O    1   -0.74310      1.99973     6.73153    0.01184     8.74310
      C    2    0.12529      1.99880     3.85069    0.02522     5.87471
      C    3   -0.45939      1.99907     4.44374    0.01659     6.45939
      C    4   -0.43088      1.99911     4.41833    0.01343     6.43088
      C    5   -0.42818      1.99910     4.41554    0.01353     6.42818
      C    6   -0.44689      1.99903     4.43081    0.01705     6.44689
      C    7   -0.19532      1.99880     4.17114    0.02538     6.19532
     Cl    8   -0.09618      9.99972     7.08275    0.01371    17.09618
      H    9    0.45608      0.00000     0.53761    0.00631     0.54392
      H   10    0.19219      0.00000     0.80207    0.00574     0.80781
      H   11    0.22154      0.00000     0.77453    0.00394     0.77846
      H   12    0.21933      0.00000     0.77539    0.00528     0.78067
      H   13    0.21196      0.00000     0.78415    0.00389     0.78804
      H   14    0.22867      0.00000     0.76814    0.00319     0.77133
      H   15    0.21272      0.00000     0.78346    0.00382     0.78728
      H   16    0.23015      0.00000     0.76677    0.00308     0.76985
      H   17    0.22191      0.00000     0.77306    0.00503     0.77809
      H   18    0.23869      0.00000     0.75732    0.00399     0.76131
      H   19    0.24141      0.00000     0.75346    0.00514     0.75859
 =======================================================================
   * Total *   -0.00000     23.99336    47.82048    0.18616    72.00000

                                 Natural Population      
 --------------------------------------------------------
   Core                      23.99336 ( 99.9723% of  24)
   Valence                   47.82048 ( 99.6260% of  48)
   Natural Minimal Basis     71.81384 ( 99.7414% of  72)
   Natural Rydberg Basis      0.18616 (  0.2586% of  72)
 --------------------------------------------------------

    Atom  No          Natural Electron Configuration
 ----------------------------------------------------------------------------
      O    1      [core]2S( 1.66)2p( 5.07)3p( 0.01)
      C    2      [core]2S( 0.91)2p( 2.94)3p( 0.01)3d( 0.01)
      C    3      [core]2S( 1.02)2p( 3.42)3p( 0.01)
      C    4      [core]2S( 1.01)2p( 3.41)3p( 0.01)
      C    5      [core]2S( 1.01)2p( 3.41)3p( 0.01)
      C    6      [core]2S( 1.01)2p( 3.42)3p( 0.01)
      C    7      [core]2S( 1.01)2p( 3.16)3p( 0.02)3d( 0.01)
     Cl    8      [core]3S( 1.84)3p( 5.24)3d( 0.01)
      H    9            1S( 0.54)
      H   10            1S( 0.80)
      H   11            1S( 0.77)
      H   12            1S( 0.78)
      H   13            1S( 0.78)
      H   14            1S( 0.77)
      H   15            1S( 0.78)
      H   16            1S( 0.77)
      H   17            1S( 0.77)
      H   18            1S( 0.76)
      H   19            1S( 0.75)


 NATURAL BOND ORBITAL ANALYSIS:

                       Occupancies       Lewis Structure    Low   High
           Occ.    -------------------  -----------------   occ   occ
  Cycle   Thresh.   Lewis   Non-Lewis     CR  BD  3C  LP    (L)   (NL)   Dev
 =============================================================================
   1(1)    1.90    71.45946   0.54054     12  19   0   5     0      0    0.03
 -----------------------------------------------------------------------------

 Structure accepted: No low occupancy Lewis orbitals

 WARNING:  1 low occupancy (<1.9990e) core orbital  found on  C    2
           1 low occupancy (<1.9990e) core orbital  found on  C    7

 --------------------------------------------------------
   Core                     23.99336 ( 99.972% of  24)
   Valence Lewis            47.46610 ( 98.888% of  48)
  ==================       ============================
   Total Lewis              71.45946 ( 99.249% of  72)
  -----------------------------------------------------
   Valence non-Lewis         0.41046 (  0.570% of  72)
   Rydberg non-Lewis         0.13008 (  0.181% of  72)
  ==================       ============================
   Total non-Lewis           0.54054 (  0.751% of  72)
 --------------------------------------------------------


       (Occupancy)   Bond orbital/ Coefficients/ Hybrids
 ---------------------------------------------------------------------------------
     1. (1.99167) BD ( 1) O   1 - C   2  
                ( 67.50%)   0.8216* O   1 s( 34.14%)p 1.93( 65.79%)d 0.00(  0.07%)
                                           -0.0001  0.5843  0.0013  0.4417 -0.0035
                                           -0.6005 -0.0010 -0.3198  0.0013 -0.0161
                                           -0.0171  0.0111  0.0006 -0.0030
                ( 32.50%)   0.5701* C   2 s( 20.25%)p 3.92( 79.47%)d 0.01(  0.28%)
                                           -0.0000  0.4482  0.0406 -0.4713 -0.0252
                                            0.6952  0.0197  0.2972  0.0020 -0.0372
                                           -0.0170  0.0248 -0.0147 -0.0168
     2. (1.98728) BD ( 1) O   1 - H   9  
                ( 73.09%)   0.8549* O   1 s( 19.52%)p 4.12( 80.39%)d 0.00(  0.08%)
                                            0.0002  0.4415  0.0188  0.1953 -0.0073
                                            0.7815  0.0374 -0.3919 -0.0032  0.0150
                                           -0.0123 -0.0204 -0.0063  0.0015
                ( 26.91%)   0.5188* H   9 s( 99.62%)p 0.00(  0.38%)
                                            0.9981 -0.0035 -0.0114 -0.0548  0.0268
     3. (1.97230) BD ( 1) C   2 - C   3  
                ( 49.66%)   0.7047* C   2 s( 28.82%)p 2.47( 71.13%)d 0.00(  0.05%)
                                            0.0002  0.5368 -0.0050  0.8127 -0.0055
                                            0.1257  0.0243  0.1852 -0.0086  0.0034
                                            0.0096 -0.0010  0.0174 -0.0095
                ( 50.34%)   0.7095* C   3 s( 27.61%)p 2.62( 72.35%)d 0.00(  0.05%)
                                            0.0004  0.5254 -0.0016 -0.8218 -0.0064
                                           -0.1024  0.0342 -0.1907 -0.0051  0.0052
                                            0.0083  0.0009  0.0164 -0.0095
     4. (1.97398) BD ( 1) C   2 - C   7  
                ( 48.86%)   0.6990* C   2 s( 28.17%)p 2.55( 71.78%)d 0.00(  0.05%)
                                            0.0001  0.5307  0.0057 -0.3197 -0.0233
                                           -0.7058  0.0193  0.3412 -0.0008  0.0119
                                           -0.0060 -0.0142 -0.0108 -0.0047
                ( 51.14%)   0.7151* C   7 s( 30.03%)p 2.33( 69.92%)d 0.00(  0.05%)
                                            0.0003  0.5480  0.0046  0.2418 -0.0209
                                            0.7149  0.0136 -0.3593  0.0011  0.0096
                                           -0.0046 -0.0140 -0.0111 -0.0053
     5. (1.97413) BD ( 1) C   2 - H  10  
                ( 60.52%)   0.7780* C   2 s( 22.68%)p 3.41( 77.26%)d 0.00(  0.05%)
                                            0.0003 -0.4759  0.0183  0.1144  0.0107
                                            0.0111 -0.0144  0.8712 -0.0099 -0.0022
                                           -0.0039 -0.0034  0.0000 -0.0219
                ( 39.48%)   0.6283* H  10 s( 99.91%)p 0.00(  0.09%)
                                           -0.9995  0.0089 -0.0056 -0.0018 -0.0292
     6. (1.97902) BD ( 1) C   3 - C   4  
                ( 50.34%)   0.7095* C   3 s( 28.39%)p 2.52( 71.57%)d 0.00(  0.04%)
                                            0.0002  0.5328  0.0046  0.4773  0.0283
                                           -0.6569  0.0148 -0.2352 -0.0061 -0.0144
                                           -0.0053  0.0087 -0.0072 -0.0079
                ( 49.66%)   0.7047* C   4 s( 27.60%)p 2.62( 72.35%)d 0.00(  0.05%)
                                            0.0003  0.5254  0.0007 -0.4597  0.0239
                                            0.6781  0.0224  0.2263 -0.0006 -0.0165
                                           -0.0062  0.0079 -0.0042 -0.0084
     7. (1.97646) BD ( 1) C   3 - H  11  
                ( 61.19%)   0.7822* C   3 s( 22.06%)p 3.53( 77.90%)d 0.00(  0.04%)
                                           -0.0001  0.4696  0.0066  0.2977  0.0048
                                            0.7353 -0.0068 -0.3864  0.0177  0.0091
                                           -0.0050 -0.0138 -0.0107 -0.0035
                ( 38.81%)   0.6230* H  11 s( 99.92%)p 0.00(  0.08%)
                                            0.9996 -0.0026 -0.0105 -0.0242  0.0109
     8. (1.97676) BD ( 1) C   3 - H  12  
                ( 61.30%)   0.7830* C   3 s( 21.81%)p 3.58( 78.15%)d 0.00(  0.04%)
                                           -0.0002  0.4670 -0.0064  0.0813  0.0112
                                            0.1269  0.0212  0.8707 -0.0051  0.0001
                                            0.0018  0.0038 -0.0007  0.0205
                ( 38.70%)   0.6221* H  12 s( 99.92%)p 0.00(  0.08%)
                                            0.9996 -0.0056 -0.0024 -0.0074 -0.0280
     9. (1.98065) BD ( 1) C   4 - C   5  
                ( 50.03%)   0.7073* C   4 s( 27.81%)p 2.59( 72.15%)d 0.00(  0.04%)
                                            0.0003  0.5273  0.0009 -0.2847  0.0282
                                           -0.7187 -0.0163  0.3504  0.0018  0.0117
                                           -0.0065 -0.0126 -0.0090 -0.0050
                ( 49.97%)   0.7069* C   5 s( 27.86%)p 2.59( 72.10%)d 0.00(  0.04%)
                                            0.0003  0.5278  0.0017  0.3160  0.0316
                                            0.7045 -0.0092 -0.3518 -0.0040  0.0094
                                           -0.0046 -0.0133 -0.0114 -0.0051
    10. (1.97786) BD ( 1) C   4 - H  13  
                ( 60.87%)   0.7802* C   4 s( 21.77%)p 3.59( 78.19%)d 0.00(  0.05%)
                                            0.0001 -0.4665  0.0070  0.0166 -0.0238
                                            0.0797 -0.0026  0.8802 -0.0010 -0.0004
                                           -0.0027 -0.0033 -0.0004 -0.0208
                ( 39.13%)   0.6256* H  13 s( 99.92%)p 0.00(  0.08%)
                                           -0.9996  0.0044  0.0026 -0.0026 -0.0286
    11. (1.97850) BD ( 1) C   4 - H  14  
                ( 61.53%)   0.7844* C   4 s( 22.70%)p 3.40( 77.26%)d 0.00(  0.04%)
                                           -0.0001  0.4764  0.0062  0.8401 -0.0075
                                            0.1259 -0.0026  0.2249 -0.0164  0.0052
                                            0.0091  0.0016  0.0157 -0.0073
                ( 38.47%)   0.6202* H  14 s( 99.92%)p 0.00(  0.08%)
                                            0.9996 -0.0026 -0.0279 -0.0038 -0.0058
    12. (1.97413) BD ( 1) C   5 - C   6  
                ( 49.62%)   0.7044* C   5 s( 27.58%)p 2.62( 72.37%)d 0.00(  0.05%)
                                            0.0003  0.5252 -0.0006 -0.8215  0.0005
                                           -0.1174 -0.0337 -0.1844  0.0003  0.0026
                                            0.0083  0.0005  0.0172 -0.0093
                ( 50.38%)   0.7098* C   6 s( 28.10%)p 2.56( 71.86%)d 0.00(  0.04%)
                                            0.0002  0.5301  0.0022  0.8190  0.0085
                                            0.0973 -0.0324  0.1931  0.0038  0.0070
                                            0.0084  0.0024  0.0152 -0.0090
    13. (1.97814) BD ( 1) C   5 - H  15  
                ( 60.90%)   0.7804* C   5 s( 21.84%)p 3.58( 78.12%)d 0.00(  0.05%)
                                           -0.0001  0.4672 -0.0070  0.0961  0.0144
                                            0.0441 -0.0198  0.8772 -0.0020 -0.0002
                                            0.0026  0.0034 -0.0002  0.0208
                ( 39.10%)   0.6253* H  15 s( 99.92%)p 0.00(  0.08%)
                                            0.9996 -0.0043 -0.0052  0.0012 -0.0284
    14. (1.97736) BD ( 1) C   5 - H  16  
                ( 61.57%)   0.7847* C   5 s( 22.59%)p 3.42( 77.36%)d 0.00(  0.04%)
                                           -0.0001  0.4753  0.0067  0.4634 -0.0021
                                           -0.6975  0.0070 -0.2685  0.0169 -0.0145
                                           -0.0057  0.0092 -0.0066 -0.0064
                ( 38.43%)   0.6199* H  16 s( 99.92%)p 0.00(  0.08%)
                                            0.9996 -0.0024 -0.0155  0.0232  0.0072
    15. (1.97944) BD ( 1) C   6 - C   7  
                ( 48.84%)   0.6988* C   6 s( 27.61%)p 2.62( 72.34%)d 0.00(  0.05%)
                                            0.0003  0.5255  0.0031 -0.4729 -0.0266
                                            0.6694 -0.0136  0.2254  0.0080 -0.0159
                                           -0.0054  0.0081 -0.0076 -0.0088
                ( 51.16%)   0.7153* C   7 s( 30.43%)p 2.28( 69.53%)d 0.00(  0.04%)
                                            0.0002  0.5516  0.0043  0.4188 -0.0180
                                           -0.6817 -0.0187 -0.2332  0.0085 -0.0146
                                           -0.0062  0.0092 -0.0055 -0.0081
    16. (1.97630) BD ( 1) C   6 - H  17  
                ( 61.42%)   0.7837* C   6 s( 21.62%)p 3.62( 78.34%)d 0.00(  0.04%)
                                            0.0002 -0.4649  0.0076  0.0808  0.0072
                                            0.1292  0.0242  0.8715 -0.0068 -0.0003
                                           -0.0034 -0.0022 -0.0003 -0.0206
                ( 38.58%)   0.6212* H  17 s( 99.91%)p 0.00(  0.09%)
                                           -0.9996  0.0053 -0.0052 -0.0070 -0.0279
    17. (1.97718) BD ( 1) C   6 - H  18  
                ( 62.06%)   0.7878* C   6 s( 22.55%)p 3.43( 77.41%)d 0.00(  0.04%)
                                            0.0001 -0.4748 -0.0051  0.3128 -0.0043
                                            0.7241 -0.0025 -0.3893  0.0199 -0.0105
                                            0.0062  0.0131  0.0083  0.0029
                ( 37.94%)   0.6160* H  18 s( 99.91%)p 0.00(  0.09%)
                                           -0.9996  0.0029 -0.0121 -0.0242  0.0110
    18. (1.98521) BD ( 1) C   7 -Cl   8  
                ( 42.88%)   0.6548* C   7 s( 15.73%)p 5.34( 84.01%)d 0.02(  0.25%)
                                            0.0000  0.3967  0.0016 -0.8729  0.0101
                                           -0.1316  0.0008 -0.2459  0.0191  0.0117
                                            0.0227  0.0032  0.0382 -0.0203
                ( 57.12%)   0.7558*Cl   8 s( 17.84%)p 4.58( 81.72%)d 0.02(  0.43%)
                                           -0.0000  0.0002  0.4208 -0.0366 -0.0001
                                            0.8567  0.0277 -0.0000  0.1421  0.0044
                                           -0.0000  0.2494  0.0094  0.0160  0.0289
                                            0.0042  0.0504 -0.0263
    19. (1.97515) BD ( 1) C   7 - H  19  
                ( 62.72%)   0.7920* C   7 s( 23.72%)p 3.21( 76.24%)d 0.00(  0.05%)
                                           -0.0002  0.4870 -0.0054 -0.0355 -0.0172
                                            0.0754 -0.0052  0.8690  0.0017 -0.0005
                                           -0.0011  0.0042 -0.0002  0.0209
                ( 37.28%)   0.6106* H  19 s( 99.91%)p 0.00(  0.09%)
                                            0.9995 -0.0076  0.0037 -0.0037 -0.0296
    20. (1.99973) CR ( 1) O   1           s(100.00%)p 0.00(  0.00%)
                                            1.0000 -0.0001 -0.0000  0.0000  0.0000
                                           -0.0002 -0.0000  0.0000  0.0000 -0.0000
                                            0.0000  0.0000  0.0000 -0.0000
    21. (1.99880) CR ( 1) C   2           s(100.00%)p 0.00(  0.00%)
                                            1.0000 -0.0000 -0.0000 -0.0001  0.0000
                                            0.0001 -0.0000 -0.0003  0.0000 -0.0000
                                           -0.0000  0.0000 -0.0000  0.0000
    22. (1.99907) CR ( 1) C   3           s(100.00%)p 0.00(  0.00%)
                                            1.0000 -0.0002 -0.0000  0.0003 -0.0000
                                            0.0003 -0.0000  0.0002  0.0000  0.0000
                                           -0.0000 -0.0000 -0.0000  0.0000
    23. (1.99911) CR ( 1) C   4           s(100.00%)p 0.00(  0.00%)
                                            1.0000 -0.0002 -0.0000  0.0003 -0.0000
                                            0.0000 -0.0000 -0.0003 -0.0000  0.0000
                                            0.0000  0.0000  0.0000  0.0000
    24. (1.99910) CR ( 1) C   5           s(100.00%)p 0.00(  0.00%)
                                            1.0000 -0.0002 -0.0000  0.0002 -0.0000
                                           -0.0002  0.0000  0.0002  0.0000 -0.0000
                                           -0.0000  0.0000 -0.0000  0.0000
    25. (1.99904) CR ( 1) C   6           s(100.00%)p 0.00(  0.00%)
                                            1.0000 -0.0001 -0.0000 -0.0000  0.0000
                                           -0.0003  0.0000 -0.0002 -0.0000  0.0000
                                            0.0000 -0.0000 -0.0000  0.0000
    26. (1.99880) CR ( 1) C   7           s(100.00%)p 0.00(  0.00%)
                                            1.0000 -0.0002 -0.0000 -0.0001  0.0000
                                           -0.0001 -0.0000  0.0004 -0.0000 -0.0000
                                            0.0000  0.0000  0.0000  0.0000
    27. (2.00000) CR ( 1)Cl   8           s(100.00%)
                                            1.0000  0.0000  0.0000 -0.0000 -0.0000
                                            0.0000  0.0000  0.0000  0.0000  0.0000
                                            0.0000  0.0000 -0.0000  0.0000  0.0000
                                            0.0000  0.0000 -0.0000
    28. (1.99981) CR ( 2)Cl   8           s(100.00%)p 0.00(  0.00%)
                                            0.0000  1.0000  0.0001  0.0000  0.0000
                                           -0.0002 -0.0000  0.0000 -0.0001 -0.0000
                                            0.0000 -0.0000 -0.0000 -0.0000 -0.0000
                                           -0.0000 -0.0000  0.0000
    29. (1.99993) CR ( 3)Cl   8           s(  0.00%)p 1.00(100.00%)
                                           -0.0000  0.0000 -0.0001 -0.0000  1.0000
                                            0.0001  0.0000 -0.0000  0.0001  0.0000
                                           -0.0000  0.0000  0.0000  0.0000  0.0000
                                            0.0000  0.0000 -0.0000
    30. (1.99999) CR ( 4)Cl   8           s(  0.00%)p 1.00(100.00%)
                                            0.0000  0.0000 -0.0000 -0.0000 -0.0000
                                            0.0000  0.0000  1.0000 -0.0000  0.0000
                                           -0.0000  0.0000  0.0000 -0.0000  0.0000
                                           -0.0000  0.0000 -0.0000
    31. (1.99999) CR ( 5)Cl   8           s(  0.00%)p 1.00(100.00%)
                                            0.0000  0.0000 -0.0000 -0.0000 -0.0000
                                            0.0001  0.0000 -0.0000  0.0000  0.0000
                                            1.0000 -0.0001  0.0000  0.0000  0.0000
                                            0.0000  0.0000 -0.0000
    32. (1.97787) LP ( 1) O   1           s( 46.31%)p 1.16( 53.66%)d 0.00(  0.04%)
                                            0.0000  0.6804 -0.0093 -0.4933  0.0039
                                            0.0106  0.0021  0.5414 -0.0057 -0.0013
                                            0.0141 -0.0007 -0.0106 -0.0068
    33. (1.95467) LP ( 2) O   1           s(  0.02%)p99.99( 99.93%)d 2.67(  0.05%)
                                            0.0000  0.0123  0.0070 -0.7229  0.0124
                                           -0.1627  0.0011 -0.6708  0.0104 -0.0038
                                            0.0012  0.0014 -0.0113  0.0196
    34. (1.99471) LP ( 1)Cl   8           s( 82.11%)p 0.22( 17.88%)d 0.00(  0.01%)
                                            0.0000 -0.0002  0.9061  0.0092  0.0001
                                           -0.4013 -0.0053  0.0000 -0.0279 -0.0005
                                            0.0000 -0.1302 -0.0011 -0.0014 -0.0043
                                           -0.0007 -0.0069  0.0039
    35. (1.97645) LP ( 2)Cl   8           s(  0.00%)p 1.00( 99.98%)d 0.00(  0.02%)
                                            0.0000  0.0000 -0.0000  0.0052 -0.0000
                                            0.3130 -0.0046 -0.0000 -0.3097  0.0020
                                           -0.0001 -0.8977  0.0077 -0.0035 -0.0109
                                           -0.0018  0.0053 -0.0052
    36. (1.97087) LP ( 3)Cl   8           s(  0.14%)p99.99( 99.84%)d 0.15(  0.02%)
                                           -0.0000 -0.0000  0.0370  0.0024  0.0000
                                            0.0394 -0.0008 -0.0000 -0.9395  0.0074
                                            0.0000  0.3379 -0.0030 -0.0130  0.0048
                                           -0.0031  0.0010  0.0013
    37. (0.00225) RY*( 1) O   1           s(  0.23%)p99.99( 95.20%)d20.29(  4.57%)
                                           -0.0000  0.0017  0.0474  0.0098  0.7843
                                            0.0014  0.1734  0.0081  0.5538 -0.0793
                                            0.0149 -0.0963  0.1458 -0.0931
    38. (0.00180) RY*( 2) O   1           s( 24.61%)p 2.74( 67.44%)d 0.32(  7.95%)
                                           -0.0000  0.0067  0.4960  0.0018 -0.3153
                                            0.0060 -0.5007  0.0037  0.5695  0.0076
                                            0.0991 -0.1204 -0.1987 -0.1250
    39. (0.00023) RY*( 3) O   1           s( 60.58%)p 0.51( 31.00%)d 0.14(  8.43%)
                                            0.0000  0.0011  0.7783 -0.0009  0.3039
                                           -0.0042 -0.0930  0.0113 -0.4569  0.0055
                                           -0.0274  0.1321  0.1724  0.1906
    40. (0.00005) RY*( 4) O   1           s( 11.09%)p 6.40( 70.99%)d 1.61( 17.91%)
    41. (0.00003) RY*( 5) O   1           s(  1.60%)p 9.13( 14.58%)d52.48( 83.82%)
    42. (0.00000) RY*( 6) O   1           s(  0.20%)p 5.22(  1.04%)d99.99( 98.77%)
    43. (0.00001) RY*( 7) O   1           s(  0.00%)p 1.00(  4.43%)d21.55( 95.56%)
    44. (0.00000) RY*( 8) O   1           s(  0.07%)p99.99( 10.61%)d99.99( 89.32%)
    45. (0.00001) RY*( 9) O   1           s(  1.63%)p 3.03(  4.94%)d57.33( 93.43%)
    46. (0.00671) RY*( 1) C   2           s(  0.64%)p99.99( 93.39%)d 9.37(  5.98%)
                                            0.0000 -0.0357  0.0715  0.0186 -0.8503
                                            0.0017  0.2285 -0.0018  0.3978  0.1573
                                            0.0684  0.0260 -0.1503  0.0841
    47. (0.00487) RY*( 2) C   2           s( 22.02%)p 3.10( 68.22%)d 0.44(  9.76%)
                                           -0.0000  0.0018  0.4693  0.0182 -0.3484
                                           -0.0149 -0.4973 -0.0271 -0.5588 -0.0358
                                            0.0140  0.0509 -0.1932 -0.2370
    48. (0.00259) RY*( 3) C   2           s( 22.13%)p 1.78( 39.37%)d 1.74( 38.49%)
                                           -0.0000  0.0087  0.4704  0.0082  0.2000
                                           -0.0077 -0.1875 -0.0141  0.5641 -0.1939
                                            0.2852 -0.4048 -0.0225 -0.3188
    49. (0.00166) RY*( 4) C   2           s( 12.87%)p 2.64( 33.97%)d 4.13( 53.16%)
                                            0.0000 -0.0283  0.3576 -0.0030 -0.1146
                                           -0.0151  0.5262 -0.0224 -0.2211 -0.1571
                                           -0.2372 -0.1409  0.6163 -0.2259
    50. (0.00101) RY*( 5) C   2           s( 33.37%)p 0.64( 21.21%)d 1.36( 45.42%)
                                           -0.0000 -0.0082  0.5776  0.0164  0.3112
                                           -0.0070  0.3373 -0.0102  0.0333  0.3971
                                           -0.1905  0.2508 -0.3934  0.2062
    51. (0.00062) RY*( 6) C   2           s(  5.12%)p 2.16( 11.04%)d16.39( 83.84%)
                                           -0.0000  0.0005  0.2262  0.0196 -0.0196
                                           -0.0365 -0.2160  0.0025  0.2483 -0.5594
                                           -0.1321  0.5684  0.2117  0.3744
    52. (0.00048) RY*( 7) C   2           s(  1.07%)p17.19( 18.38%)d75.32( 80.55%)
                                           -0.0000  0.0217  0.1011 -0.0204  0.0051
                                            0.0199 -0.4003  0.0124  0.1500  0.6567
                                            0.0412  0.1018  0.5900  0.1191
    53. (0.00028) RY*( 8) C   2           s(  0.08%)p99.99(  9.11%)d99.99( 90.81%)
                                            0.0000 -0.0076  0.0272 -0.0157  0.0534
                                           -0.0082  0.2560  0.0011 -0.1497  0.0130
                                            0.8366  0.4229  0.0901 -0.1452
    54. (0.00016) RY*( 9) C   2           s(  2.77%)p 2.04(  5.67%)d33.02( 91.56%)
                                            0.0000  0.0031  0.1665 -0.0068 -0.0308
                                            0.0157  0.0246  0.0153 -0.2336 -0.0909
                                            0.3190 -0.4868  0.0578  0.7519
    55. (0.00580) RY*( 1) C   3           s(  6.79%)p13.10( 89.00%)d 0.62(  4.21%)
                                           -0.0000  0.0257  0.2594 -0.0206 -0.0731
                                           -0.0249 -0.7622  0.0197  0.5498  0.0778
                                           -0.0374 -0.0986 -0.1002 -0.1219
    56. (0.00303) RY*( 2) C   3           s(  1.52%)p62.78( 95.23%)d 2.15(  3.25%)
                                           -0.0000 -0.0069  0.1230  0.0200 -0.5761
                                           -0.0092  0.5411  0.0054  0.5719  0.0082
                                           -0.0917 -0.0674  0.0307 -0.1363
    57. (0.00113) RY*( 3) C   3           s( 27.28%)p 1.72( 46.92%)d 0.95( 25.80%)
                                            0.0000 -0.0205  0.5219 -0.0053  0.6062
                                            0.0122  0.2397  0.0061  0.2098 -0.2774
                                            0.0757 -0.1544  0.3488 -0.1726
    58. (0.00085) RY*( 4) C   3           s( 52.05%)p 0.73( 38.20%)d 0.19(  9.74%)
                                            0.0000  0.0097  0.7214  0.0024 -0.4126
                                            0.0043 -0.0941  0.0006 -0.4504 -0.1787
                                           -0.1435  0.1606  0.0024  0.1381
    59. (0.00029) RY*( 5) C   3           s(  0.78%)p 2.78(  2.18%)d99.99( 97.03%)
                                           -0.0000  0.0016  0.0885  0.0046 -0.1372
                                           -0.0039  0.0238 -0.0007 -0.0492 -0.1614
                                            0.8683 -0.3010 -0.3142  0.0328
    60. (0.00013) RY*( 6) C   3           s(  8.11%)p 1.99( 16.16%)d 9.33( 75.72%)
                                            0.0000 -0.0118  0.2846 -0.0100  0.2785
                                           -0.0049  0.2013 -0.0106  0.2082  0.4912
                                            0.0564  0.3197 -0.4103  0.4922
    61. (0.00013) RY*( 7) C   3           s(  0.71%)p 5.01(  3.54%)d99.99( 95.75%)
                                           -0.0000  0.0053  0.0839  0.0237 -0.1386
                                           -0.0094 -0.0588 -0.0004 -0.1099  0.6641
                                            0.2909 -0.0935  0.6504  0.0078
    62. (0.00002) RY*( 8) C   3           s(  0.85%)p 3.92(  3.31%)d99.99( 95.84%)
    63. (0.00002) RY*( 9) C   3           s(  2.04%)p 2.68(  5.49%)d45.23( 92.47%)
    64. (0.00503) RY*( 1) C   4           s(  5.81%)p15.20( 88.32%)d 1.01(  5.87%)
                                           -0.0000  0.0225  0.2400 -0.0330 -0.7470
                                           -0.0048 -0.1340 -0.0142 -0.5531  0.0470
                                            0.0411 -0.0072  0.1509 -0.1788
    65. (0.00155) RY*( 2) C   4           s(  7.16%)p 8.49( 60.76%)d 4.48( 32.08%)
                                            0.0000 -0.0216  0.2667  0.0100  0.4990
                                           -0.0006  0.0619 -0.0076 -0.5955 -0.0962
                                            0.1657 -0.0745 -0.4403 -0.2910
    66. (0.00122) RY*( 3) C   4           s(  0.00%)p 1.00( 93.36%)d 0.07(  6.64%)
                                            0.0000 -0.0015  0.0045 -0.0026  0.1379
                                            0.0226 -0.9549 -0.0024  0.0462 -0.0171
                                           -0.0175  0.2463 -0.0462 -0.0547
    67. (0.00040) RY*( 4) C   4           s( 79.47%)p 0.19( 14.74%)d 0.07(  5.79%)
                                            0.0000  0.0047  0.8915  0.0033 -0.0722
                                           -0.0004  0.0277 -0.0026  0.3760 -0.0271
                                           -0.0516  0.0569 -0.1692  0.1505
    68. (0.00027) RY*( 5) C   4           s(  0.24%)p20.34(  4.94%)d99.99( 94.81%)
                                           -0.0000  0.0002  0.0493 -0.0007  0.0194
                                            0.0090 -0.2199 -0.0001  0.0247 -0.4438
                                            0.1393 -0.8227  0.1680  0.1637
    69. (0.00014) RY*( 6) C   4           s(  0.03%)p63.73(  1.75%)d99.99( 98.22%)
                                           -0.0000 -0.0010  0.0166 -0.0040  0.0356
                                            0.0277 -0.1236 -0.0012 -0.0136  0.8642
                                           -0.0319 -0.4445 -0.1520  0.1174
    70. (0.00007) RY*( 7) C   4           s(  0.79%)p29.23( 23.02%)d96.76( 76.19%)
    71. (0.00002) RY*( 8) C   4           s(  6.60%)p 1.92( 12.70%)d12.22( 80.69%)
    72. (0.00001) RY*( 9) C   4           s(  0.01%)p36.45(  0.46%)d99.99( 99.52%)
    73. (0.00501) RY*( 1) C   5           s(  5.78%)p15.28( 88.31%)d 1.02(  5.91%)
                                           -0.0000  0.0233  0.2393 -0.0194 -0.3622
                                            0.0269  0.6441  0.0161  0.5794 -0.1458
                                           -0.0468  0.0456 -0.0603 -0.1730
    74. (0.00154) RY*( 2) C   5           s(  7.86%)p 7.65( 60.13%)d 4.07( 32.02%)
                                            0.0000 -0.0221  0.2794  0.0072  0.3425
                                           -0.0070 -0.4030  0.0072  0.5670  0.4337
                                           -0.1921  0.0582  0.1226 -0.2771
    75. (0.00121) RY*( 3) C   5           s(  0.08%)p99.99( 93.75%)d79.20(  6.17%)
                                           -0.0000 -0.0016  0.0279 -0.0180  0.7874
                                           -0.0144  0.5495  0.0030 -0.1224  0.0493
                                            0.1842  0.1435  0.0516 -0.0457
    76. (0.00037) RY*( 4) C   5           s( 77.77%)p 0.20( 15.18%)d 0.09(  7.06%)
                                           -0.0000  0.0053  0.8818  0.0006 -0.1215
                                           -0.0030  0.0325  0.0019 -0.3687  0.1843
                                            0.0636 -0.0339  0.0059  0.1771
    77. (0.00028) RY*( 5) C   5           s(  0.14%)p29.32(  4.11%)d99.99( 95.75%)
                                           -0.0000  0.0004  0.0375 -0.0065  0.1538
                                           -0.0052  0.1271  0.0005 -0.0354 -0.2166
                                           -0.7122 -0.4573  0.3915  0.2024
    78. (0.00014) RY*( 6) C   5           s(  0.07%)p32.60(  2.21%)d99.99( 97.72%)
                                            0.0000  0.0014  0.0260  0.0232 -0.1310
                                            0.0159 -0.0617 -0.0026 -0.0180 -0.1903
                                            0.2580  0.3276  0.8694 -0.1060
    79. (0.00006) RY*( 7) C   5           s(  0.95%)p25.79( 24.42%)d78.84( 74.64%)
    80. (0.00001) RY*( 8) C   5           s(  7.46%)p 1.54( 11.50%)d10.86( 81.04%)
    81. (0.00001) RY*( 9) C   5           s(  0.03%)p15.37(  0.44%)d99.99( 99.53%)
    82. (0.00608) RY*( 1) C   6           s(  5.16%)p17.51( 90.29%)d 0.88(  4.55%)
                                           -0.0000  0.0229  0.2259  0.0084  0.3463
                                            0.0285  0.5727 -0.0224 -0.6735  0.0986
                                           -0.0495 -0.0997 -0.0720 -0.1349
    83. (0.00342) RY*( 2) C   6           s(  0.99%)p98.00( 97.27%)d 1.75(  1.74%)
                                            0.0000 -0.0121  0.0989  0.0170 -0.8685
                                           -0.0093 -0.0730 -0.0042 -0.4611 -0.0609
                                           -0.0020 -0.0679  0.0377 -0.0875
    84. (0.00121) RY*( 3) C   6           s( 36.64%)p 1.14( 41.59%)d 0.59( 21.77%)
                                            0.0000 -0.0178  0.6051 -0.0150  0.2581
                                           -0.0042 -0.5647 -0.0048 -0.1735 -0.3007
                                           -0.1748 -0.0176  0.2730 -0.1480
    85. (0.00072) RY*( 4) C   6           s( 44.15%)p 1.00( 44.24%)d 0.26( 11.61%)
                                           -0.0000  0.0121  0.6644  0.0035 -0.2089
                                           -0.0061  0.4478 -0.0024  0.4452  0.0981
                                            0.1986  0.0274  0.2323  0.1110
    86. (0.00027) RY*( 5) C   6           s(  0.12%)p17.41(  2.04%)d99.99( 97.84%)
                                            0.0000  0.0020  0.0342  0.0081 -0.0912
                                           -0.0010  0.0860 -0.0016  0.0679  0.2906
                                           -0.8644  0.3711  0.0621  0.0728
    87. (0.00018) RY*( 6) C   6           s(  0.09%)p99.99( 11.57%)d99.99( 88.34%)
                                            0.0000  0.0092  0.0281  0.0234 -0.0661
                                           -0.0157  0.2776 -0.0055  0.1829 -0.7934
                                           -0.2488  0.0211 -0.4151 -0.1392
    88. (0.00014) RY*( 7) C   6           s(  8.79%)p 0.70(  6.18%)d 9.67( 85.03%)
                                           -0.0000 -0.0066  0.2965  0.0078  0.0131
                                            0.0037 -0.1993  0.0113 -0.1474  0.1060
                                            0.1476  0.3079 -0.6423  0.5567
    89. (0.00002) RY*( 8) C   6           s(  2.21%)p 1.74(  3.86%)d42.43( 93.92%)
    90. (0.00002) RY*( 9) C   6           s(  1.97%)p 1.53(  3.01%)d48.29( 95.02%)
    91. (0.00664) RY*( 1) C   7           s(  0.02%)p99.99( 94.95%)d99.99(  5.03%)
                                            0.0000  0.0152 -0.0020  0.0159  0.7234
                                            0.0199 -0.6487  0.0022 -0.0687 -0.0931
                                           -0.0506 -0.0578  0.1835 -0.0453
    92. (0.00599) RY*( 2) C   7           s(  3.91%)p22.89( 89.62%)d 1.65(  6.46%)
                                            0.0000  0.0120  0.1975  0.0284  0.6034
                                           -0.0083  0.6510  0.0156  0.3274  0.1538
                                            0.0178  0.0420  0.0983 -0.1710
    93. (0.00417) RY*( 3) C   7           s(  0.09%)p99.99( 89.51%)d99.99( 10.40%)
                                            0.0000 -0.0189  0.0223  0.0129 -0.1701
                                            0.0140 -0.2839  0.0041  0.8861 -0.1043
                                            0.3032 -0.0249  0.0164 -0.0170
    94. (0.00210) RY*( 4) C   7           s( 85.88%)p 0.06(  5.56%)d 0.10(  8.57%)
                                            0.0000 -0.0081  0.9267 -0.0031 -0.1772
                                            0.0039 -0.1223  0.0119 -0.0952 -0.0884
                                           -0.0592 -0.0607  0.0998 -0.2463
    95. (0.00055) RY*( 5) C   7           s(  0.16%)p21.25(  3.30%)d99.99( 96.54%)
                                            0.0000  0.0094  0.0383 -0.0347  0.1552
                                           -0.0070  0.0775 -0.0007  0.0408 -0.4831
                                           -0.1218 -0.4223 -0.7340 -0.0124
    96. (0.00049) RY*( 6) C   7           s(  0.45%)p 9.62(  4.30%)d99.99( 95.26%)
                                           -0.0000 -0.0002  0.0668 -0.0044  0.0238
                                           -0.0143 -0.2038  0.0050  0.0251  0.8328
                                            0.0345 -0.1829 -0.4579 -0.1218
    97. (0.00039) RY*( 7) C   7           s(  8.63%)p 0.26(  2.26%)d10.32( 89.11%)
                                           -0.0000  0.0075  0.2937 -0.0135  0.1450
                                            0.0027 -0.0297 -0.0205  0.0081  0.0192
                                            0.1143  0.5024 -0.2890  0.7360
    98. (0.00026) RY*( 8) C   7           s(  0.93%)p 1.67(  1.55%)d99.99( 97.52%)
                                           -0.0000  0.0021  0.0962  0.0113  0.0137
                                           -0.0156  0.1003 -0.0065 -0.0696  0.0953
                                            0.2851 -0.7163  0.3074  0.5266
    99. (0.00011) RY*( 9) C   7           s(  0.03%)p99.99(  9.25%)d99.99( 90.72%)
                                           -0.0000 -0.0033  0.0159 -0.0156 -0.0721
                                           -0.0034 -0.0288 -0.0076  0.2935  0.1105
                                           -0.8892 -0.1146  0.1357  0.2697
   100. (0.00195) RY*( 1)Cl   8           s( 14.84%)p 2.49( 36.93%)d 3.25( 48.23%)
                                            0.0000 -0.0000  0.0058  0.3851 -0.0000
                                            0.0249 -0.3656 -0.0000  0.0057 -0.2046
                                            0.0000  0.0048  0.4395 -0.1263  0.5379
                                            0.1027 -0.1804  0.3660
   101. (0.00175) RY*( 2)Cl   8           s(  0.09%)p99.99( 43.26%)d99.99( 56.65%)
                                            0.0000  0.0000  0.0010  0.0294  0.0000
                                            0.0005  0.1203  0.0000  0.0055 -0.6404
                                           -0.0000  0.0017 -0.0891 -0.6881 -0.0973
                                           -0.1564  0.2196 -0.1043
   102. (0.00101) RY*( 3)Cl   8           s( 44.21%)p 0.54( 23.85%)d 0.72( 31.93%)
                                           -0.0000 -0.0000  0.0135  0.6648 -0.0000
                                            0.0501 -0.3990 -0.0000  0.0091 -0.0699
                                            0.0000  0.0228 -0.2671  0.0931 -0.4489
                                           -0.0458 -0.2324 -0.2303
   103. (0.00015) RY*( 4)Cl   8           s(  7.22%)p 0.57(  4.14%)d12.28( 88.64%)
                                            0.0000  0.0000 -0.0153  0.2682  0.0000
                                           -0.0440  0.0992  0.0000 -0.0099 -0.1432
                                           -0.0000 -0.0135 -0.0942  0.3167  0.5012
                                            0.0727  0.4484 -0.5732
   104. (0.00007) RY*( 5)Cl   8           s(  0.21%)p99.99( 34.00%)d99.99( 65.79%)
   105. (0.00004) RY*( 6)Cl   8           s(  0.98%)p 3.67(  3.61%)d96.90( 95.40%)
   106. (0.00001) RY*( 7)Cl   8           s(  0.79%)p78.50( 61.99%)d47.14( 37.22%)
   107. (0.00001) RY*( 8)Cl   8           s( 28.08%)p 1.73( 48.71%)d 0.83( 23.20%)
   108. (0.00001) RY*( 9)Cl   8           s(  3.48%)p12.66( 44.07%)d15.07( 52.45%)
   109. (0.00176) RY*( 1) H   9           s( 21.76%)p 3.60( 78.24%)
                                            0.0079  0.4664  0.5244  0.3178  0.6376
   110. (0.00162) RY*( 2) H   9           s( 56.39%)p 0.77( 43.61%)
                                            0.0107  0.7508 -0.6112  0.2020 -0.1474
   111. (0.00088) RY*( 3) H   9           s( 17.85%)p 4.60( 82.15%)
                                            0.0090  0.4224  0.5753 -0.2936 -0.6359
   112. (0.00002) RY*( 4) H   9           s(  4.39%)p21.77( 95.61%)
   113. (0.00479) RY*( 1) H  10           s( 99.90%)p 0.00(  0.10%)
                                            0.0094  0.9994  0.0187  0.0138 -0.0219
   114. (0.00016) RY*( 2) H  10           s(  0.06%)p99.99( 99.94%)
                                            0.0038  0.0246 -0.8544 -0.5143  0.0705
   115. (0.00008) RY*( 3) H  10           s(  0.04%)p99.99( 99.96%)
   116. (0.00003) RY*( 4) H  10           s(  0.09%)p99.99( 99.91%)
   117. (0.00291) RY*( 1) H  11           s( 99.49%)p 0.01(  0.51%)
                                            0.0043  0.9974  0.0558  0.0330 -0.0303
   118. (0.00019) RY*( 2) H  11           s(  0.03%)p99.99( 99.97%)
                                           -0.0024  0.0184 -0.0099  0.3283  0.9444
   119. (0.00015) RY*( 3) H  11           s(  0.12%)p99.99( 99.88%)
                                            0.0008  0.0352 -0.9201  0.3652 -0.1373
   120. (0.00004) RY*( 4) H  11           s(  0.44%)p99.99( 99.56%)
   121. (0.00431) RY*( 1) H  12           s( 99.78%)p 0.00(  0.22%)
                                            0.0066  0.9989  0.0194 -0.0151  0.0400
   122. (0.00017) RY*( 2) H  12           s(  0.03%)p99.99( 99.97%)
                                           -0.0035  0.0162  0.5302  0.7602 -0.3751
   123. (0.00011) RY*( 3) H  12           s(  0.06%)p99.99( 99.94%)
                                            0.0022  0.0248 -0.8217  0.5694 -0.0063
   124. (0.00004) RY*( 4) H  12           s(  0.22%)p99.99( 99.78%)
   125. (0.00290) RY*( 1) H  13           s( 99.63%)p 0.00(  0.37%)
                                            0.0061  0.9981 -0.0026  0.0011 -0.0609
   126. (0.00018) RY*( 2) H  13           s(  0.02%)p99.99( 99.98%)
                                           -0.0032  0.0144  0.9753  0.1006  0.1962
   127. (0.00013) RY*( 3) H  13           s(  0.00%)p 1.00(100.00%)
                                            0.0005  0.0063  0.0859 -0.9929  0.0814
   128. (0.00004) RY*( 4) H  13           s(  0.43%)p99.99( 99.57%)
   129. (0.00220) RY*( 1) H  14           s( 99.60%)p 0.00(  0.40%)
                                            0.0044  0.9980  0.0624  0.0116  0.0029
   130. (0.00017) RY*( 2) H  14           s(  0.00%)p 1.00(100.00%)
                                            0.0038  0.0010 -0.0857  0.1218  0.9888
   131. (0.00012) RY*( 3) H  14           s(  0.00%)p 1.00(100.00%)
                                            0.0002  0.0039  0.1154 -0.9846  0.1312
   132. (0.00004) RY*( 4) H  14           s(  0.48%)p99.99( 99.52%)
   133. (0.00283) RY*( 1) H  15           s( 99.63%)p 0.00(  0.37%)
                                            0.0061  0.9981  0.0031  0.0007  0.0608
   134. (0.00018) RY*( 2) H  15           s(  0.02%)p99.99( 99.98%)
                                           -0.0034  0.0144  0.5371 -0.8042 -0.2539
   135. (0.00013) RY*( 3) H  15           s(  0.00%)p 1.00(100.00%)
                                            0.0002  0.0043  0.8079  0.5772 -0.1190
   136. (0.00004) RY*( 4) H  15           s(  0.43%)p99.99( 99.57%)
   137. (0.00208) RY*( 1) H  16           s( 99.52%)p 0.00(  0.48%)
                                            0.0044  0.9976  0.0439 -0.0527 -0.0089
   138. (0.00017) RY*( 2) H  16           s(  0.00%)p 1.00(100.00%)
                                            0.0037  0.0007 -0.2081  0.0069 -0.9781
   139. (0.00013) RY*( 3) H  16           s(  0.00%)p 1.00(100.00%)
                                           -0.0001  0.0059 -0.7974 -0.5803  0.1656
   140. (0.00004) RY*( 4) H  16           s(  0.56%)p99.99( 99.44%)
   141. (0.00406) RY*( 1) H  17           s( 99.80%)p 0.00(  0.20%)
                                            0.0065  0.9990 -0.0043  0.0044 -0.0443
   142. (0.00017) RY*( 2) H  17           s(  0.04%)p99.99( 99.96%)
                                           -0.0029  0.0196 -0.2543 -0.8901  0.3777
   143. (0.00011) RY*( 3) H  17           s(  0.00%)p 1.00(100.00%)
                                           -0.0010  0.0024  0.9516 -0.3000 -0.0665
   144. (0.00004) RY*( 4) H  17           s(  0.25%)p99.99( 99.75%)
   145. (0.00300) RY*( 1) H  18           s( 99.77%)p 0.00(  0.23%)
                                            0.0042  0.9989 -0.0052 -0.0435  0.0185
   146. (0.00017) RY*( 2) H  18           s(  0.00%)p 1.00(100.00%)
                                           -0.0035  0.0045  0.0380 -0.3061 -0.9512
   147. (0.00011) RY*( 3) H  18           s(  0.01%)p99.99( 99.99%)
                                            0.0019  0.0119 -0.9350  0.3248 -0.1418
   148. (0.00004) RY*( 4) H  18           s(  0.29%)p99.99( 99.71%)
   149. (0.00425) RY*( 1) H  19           s( 99.93%)p 0.00(  0.07%)
                                            0.0080  0.9996 -0.0112 -0.0197  0.0146
   150. (0.00010) RY*( 2) H  19           s(  0.05%)p99.99( 99.95%)
                                           -0.0007  0.0220  0.0310  0.9881 -0.1487
   151. (0.00008) RY*( 3) H  19           s(  0.07%)p99.99( 99.93%)
   152. (0.00003) RY*( 4) H  19           s(  0.05%)p99.99( 99.95%)
   153. (0.02434) BD*( 1) O   1 - C   2  
                ( 32.50%)   0.5701* O   1 s( 34.14%)p 1.93( 65.79%)d 0.00(  0.07%)
                                            0.0001 -0.5843 -0.0013 -0.4417  0.0035
                                            0.6005  0.0010  0.3198 -0.0013  0.0161
                                            0.0171 -0.0111 -0.0006  0.0030
                ( 67.50%)  -0.8216* C   2 s( 20.25%)p 3.92( 79.47%)d 0.01(  0.28%)
                                            0.0000 -0.4482 -0.0406  0.4713  0.0252
                                           -0.6952 -0.0197 -0.2972 -0.0020  0.0372
                                            0.0170 -0.0248  0.0147  0.0168
   154. (0.00654) BD*( 1) O   1 - H   9  
                ( 26.91%)   0.5188* O   1 s( 19.52%)p 4.12( 80.39%)d 0.00(  0.08%)
                                           -0.0002 -0.4415 -0.0188 -0.1953  0.0073
                                           -0.7815 -0.0374  0.3919  0.0032 -0.0150
                                            0.0123  0.0204  0.0063 -0.0015
                ( 73.09%)  -0.8549* H   9 s( 99.62%)p 0.00(  0.38%)
                                           -0.9981  0.0035  0.0114  0.0548 -0.0268
   155. (0.03682) BD*( 1) C   2 - C   3  
                ( 50.34%)   0.7095* C   2 s( 28.82%)p 2.47( 71.13%)d 0.00(  0.05%)
                                            0.0002  0.5368 -0.0050  0.8127 -0.0055
                                            0.1257  0.0243  0.1852 -0.0086  0.0034
                                            0.0096 -0.0010  0.0174 -0.0095
                ( 49.66%)  -0.7047* C   3 s( 27.61%)p 2.62( 72.35%)d 0.00(  0.05%)
                                            0.0004  0.5254 -0.0016 -0.8218 -0.0064
                                           -0.1024  0.0342 -0.1907 -0.0051  0.0052
                                            0.0083  0.0009  0.0164 -0.0095
   156. (0.04146) BD*( 1) C   2 - C   7  
                ( 51.14%)   0.7151* C   2 s( 28.17%)p 2.55( 71.78%)d 0.00(  0.05%)
                                            0.0001  0.5307  0.0057 -0.3197 -0.0233
                                           -0.7058  0.0193  0.3412 -0.0008  0.0119
                                           -0.0060 -0.0142 -0.0108 -0.0047
                ( 48.86%)  -0.6990* C   7 s( 30.03%)p 2.33( 69.92%)d 0.00(  0.05%)
                                            0.0003  0.5480  0.0046  0.2418 -0.0209
                                            0.7149  0.0136 -0.3593  0.0011  0.0096
                                           -0.0046 -0.0140 -0.0111 -0.0053
   157. (0.03863) BD*( 1) C   2 - H  10  
                ( 39.48%)   0.6283* C   2 s( 22.68%)p 3.41( 77.26%)d 0.00(  0.05%)
                                           -0.0003  0.4759 -0.0183 -0.1144 -0.0107
                                           -0.0111  0.0144 -0.8712  0.0099  0.0022
                                            0.0039  0.0034 -0.0000  0.0219
                ( 60.52%)  -0.7780* H  10 s( 99.91%)p 0.00(  0.09%)
                                            0.9995 -0.0089  0.0056  0.0018  0.0292
   158. (0.01668) BD*( 1) C   3 - C   4  
                ( 49.66%)   0.7047* C   3 s( 28.39%)p 2.52( 71.57%)d 0.00(  0.04%)
                                           -0.0002 -0.5328 -0.0046 -0.4773 -0.0283
                                            0.6569 -0.0148  0.2352  0.0061  0.0144
                                            0.0053 -0.0087  0.0072  0.0079
                ( 50.34%)  -0.7095* C   4 s( 27.60%)p 2.62( 72.35%)d 0.00(  0.05%)
                                           -0.0003 -0.5254 -0.0007  0.4597 -0.0239
                                           -0.6781 -0.0224 -0.2263  0.0006  0.0165
                                            0.0062 -0.0079  0.0042  0.0084
   159. (0.01309) BD*( 1) C   3 - H  11  
                ( 38.81%)   0.6230* C   3 s( 22.06%)p 3.53( 77.90%)d 0.00(  0.04%)
                                            0.0001 -0.4696 -0.0066 -0.2977 -0.0048
                                           -0.7353  0.0068  0.3864 -0.0177 -0.0091
                                            0.0050  0.0138  0.0107  0.0035
                ( 61.19%)  -0.7822* H  11 s( 99.92%)p 0.00(  0.08%)
                                           -0.9996  0.0026  0.0105  0.0242 -0.0109
   160. (0.01814) BD*( 1) C   3 - H  12  
                ( 38.70%)   0.6221* C   3 s( 21.81%)p 3.58( 78.15%)d 0.00(  0.04%)
                                            0.0002 -0.4670  0.0064 -0.0813 -0.0112
                                           -0.1269 -0.0212 -0.8707  0.0051 -0.0001
                                           -0.0018 -0.0038  0.0007 -0.0205
                ( 61.30%)  -0.7830* H  12 s( 99.92%)p 0.00(  0.08%)
                                           -0.9996  0.0056  0.0024  0.0074  0.0280
   161. (0.01592) BD*( 1) C   4 - C   5  
                ( 49.97%)   0.7069* C   4 s( 27.81%)p 2.59( 72.15%)d 0.00(  0.04%)
                                           -0.0003 -0.5273 -0.0009  0.2847 -0.0282
                                            0.7187  0.0163 -0.3504 -0.0018 -0.0117
                                            0.0065  0.0126  0.0090  0.0050
                ( 50.03%)  -0.7073* C   5 s( 27.86%)p 2.59( 72.10%)d 0.00(  0.04%)
                                           -0.0003 -0.5278 -0.0017 -0.3160 -0.0316
                                           -0.7045  0.0092  0.3518  0.0040 -0.0094
                                            0.0046  0.0133  0.0114  0.0051
   162. (0.01778) BD*( 1) C   4 - H  13  
                ( 39.13%)   0.6256* C   4 s( 21.77%)p 3.59( 78.19%)d 0.00(  0.05%)
                                           -0.0001  0.4665 -0.0070 -0.0166  0.0238
                                           -0.0797  0.0026 -0.8802  0.0010  0.0004
                                            0.0027  0.0033  0.0004  0.0208
                ( 60.87%)  -0.7802* H  13 s( 99.92%)p 0.00(  0.08%)
                                            0.9996 -0.0044 -0.0026  0.0026  0.0286
   163. (0.01253) BD*( 1) C   4 - H  14  
                ( 38.47%)   0.6202* C   4 s( 22.70%)p 3.40( 77.26%)d 0.00(  0.04%)
                                            0.0001 -0.4764 -0.0062 -0.8401  0.0075
                                           -0.1259  0.0026 -0.2249  0.0164 -0.0052
                                           -0.0091 -0.0016 -0.0157  0.0073
                ( 61.53%)  -0.7844* H  14 s( 99.92%)p 0.00(  0.08%)
                                           -0.9996  0.0026  0.0279  0.0038  0.0058
   164. (0.01879) BD*( 1) C   5 - C   6  
                ( 50.38%)   0.7098* C   5 s( 27.58%)p 2.62( 72.37%)d 0.00(  0.05%)
                                            0.0003  0.5252 -0.0006 -0.8215  0.0005
                                           -0.1174 -0.0337 -0.1844  0.0003  0.0026
                                            0.0083  0.0005  0.0172 -0.0093
                ( 49.62%)  -0.7044* C   6 s( 28.10%)p 2.56( 71.86%)d 0.00(  0.04%)
                                            0.0002  0.5301  0.0022  0.8190  0.0085
                                            0.0973 -0.0324  0.1931  0.0038  0.0070
                                            0.0084  0.0024  0.0152 -0.0090
   165. (0.01757) BD*( 1) C   5 - H  15  
                ( 39.10%)   0.6253* C   5 s( 21.84%)p 3.58( 78.12%)d 0.00(  0.05%)
                                            0.0001 -0.4672  0.0070 -0.0961 -0.0144
                                           -0.0441  0.0198 -0.8772  0.0020  0.0002
                                           -0.0026 -0.0034  0.0002 -0.0208
                ( 60.90%)  -0.7804* H  15 s( 99.92%)p 0.00(  0.08%)
                                           -0.9996  0.0043  0.0052 -0.0012  0.0284
   166. (0.01215) BD*( 1) C   5 - H  16  
                ( 38.43%)   0.6199* C   5 s( 22.59%)p 3.42( 77.36%)d 0.00(  0.04%)
                                            0.0001 -0.4753 -0.0067 -0.4634  0.0021
                                            0.6975 -0.0070  0.2685 -0.0169  0.0145
                                            0.0057 -0.0092  0.0066  0.0064
                ( 61.57%)  -0.7847* H  16 s( 99.92%)p 0.00(  0.08%)
                                           -0.9996  0.0024  0.0155 -0.0232 -0.0072
   167. (0.02485) BD*( 1) C   6 - C   7  
                ( 51.16%)   0.7153* C   6 s( 27.61%)p 2.62( 72.34%)d 0.00(  0.05%)
                                            0.0003  0.5255  0.0031 -0.4729 -0.0266
                                            0.6694 -0.0136  0.2254  0.0080 -0.0159
                                           -0.0054  0.0081 -0.0076 -0.0088
                ( 48.84%)  -0.6988* C   7 s( 30.43%)p 2.28( 69.53%)d 0.00(  0.04%)
                                            0.0002  0.5516  0.0043  0.4188 -0.0180
                                           -0.6817 -0.0187 -0.2332  0.0085 -0.0146
                                           -0.0062  0.0092 -0.0055 -0.0081
   168. (0.01820) BD*( 1) C   6 - H  17  
                ( 38.58%)   0.6212* C   6 s( 21.62%)p 3.62( 78.34%)d 0.00(  0.04%)
                                           -0.0002  0.4649 -0.0076 -0.0808 -0.0072
                                           -0.1292 -0.0242 -0.8715  0.0068  0.0003
                                            0.0034  0.0022  0.0003  0.0206
                ( 61.42%)  -0.7837* H  17 s( 99.91%)p 0.00(  0.09%)
                                            0.9996 -0.0053  0.0052  0.0070  0.0279
   169. (0.01253) BD*( 1) C   6 - H  18  
                ( 37.94%)   0.6160* C   6 s( 22.55%)p 3.43( 77.41%)d 0.00(  0.04%)
                                           -0.0001  0.4748  0.0051 -0.3128  0.0043
                                           -0.7241  0.0025  0.3893 -0.0199  0.0105
                                           -0.0062 -0.0131 -0.0083 -0.0029
                ( 62.06%)  -0.7878* H  18 s( 99.91%)p 0.00(  0.09%)
                                            0.9996 -0.0029  0.0121  0.0242 -0.0110
   170. (0.03606) BD*( 1) C   7 -Cl   8  
                ( 57.12%)   0.7558* C   7 s( 15.73%)p 5.34( 84.01%)d 0.02(  0.25%)
                                            0.0000  0.3967  0.0016 -0.8729  0.0101
                                           -0.1316  0.0008 -0.2459  0.0191  0.0117
                                            0.0227  0.0032  0.0382 -0.0203
                ( 42.88%)  -0.6548*Cl   8 s( 17.84%)p 4.58( 81.72%)d 0.02(  0.43%)
                                           -0.0000  0.0002  0.4208 -0.0366 -0.0001
                                            0.8567  0.0277 -0.0000  0.1421  0.0044
                                           -0.0000  0.2494  0.0094  0.0160  0.0289
                                            0.0042  0.0504 -0.0263
   171. (0.02839) BD*( 1) C   7 - H  19  
                ( 37.28%)   0.6106* C   7 s( 23.72%)p 3.21( 76.24%)d 0.00(  0.05%)
                                            0.0002 -0.4870  0.0054  0.0355  0.0172
                                           -0.0754  0.0052 -0.8690 -0.0017  0.0005
                                            0.0011 -0.0042  0.0002 -0.0209
                ( 62.72%)  -0.7920* H  19 s( 99.91%)p 0.00(  0.09%)
                                           -0.9995  0.0076 -0.0037  0.0037  0.0296


 NHO Directionality and "Bond Bending" (deviations from line of nuclear centers)

         [Thresholds for printing:  angular deviation  >  1.0 degree]
                                    hybrid p-character > 25.0%
                                    orbital occupancy  >  0.10e

                                Line of Centers        Hybrid 1              Hybrid 2
                                ---------------  -------------------   ------------------
                NBO               Theta   Phi    Theta   Phi    Dev    Theta   Phi    Dev
 ========================================================================================
     1. BD (   1) O   1 - C   2   111.4  305.7   113.2  306.1   1.8     71.0  124.8   2.6
     2. BD (   1) O   1 - H   9   118.8   72.5   115.2   77.1   5.5      --     --    --
     3. BD (   1) C   2 - C   3    77.6    6.7    77.9   10.5   3.7    103.3  184.7   2.1
     4. BD (   1) C   2 - C   7    66.4  248.1    66.1  243.4   4.2    115.2   73.1   4.9
     5. BD (   1) C   2 - H  10   172.4  215.1   171.7  178.5   5.0      --     --    --
     6. BD (   1) C   3 - C   4   105.9  305.0   106.4  308.2   3.1     74.7  121.9   3.1
     7. BD (   1) C   3 - H  11   116.1   68.5   115.0   67.5   1.4      --     --    --
     8. BD (   1) C   3 - H  12     9.5   63.2    11.4   58.0   2.1      --     --    --
     9. BD (   1) C   4 - C   5    65.5  247.1    65.7  250.8   3.3    114.6   63.4   3.3
    10. BD (   1) C   4 - H  13   174.7  258.5   175.0  275.3   1.5      --     --    --
    12. BD (   1) C   5 - C   6   102.9  187.5   102.4  190.4   2.9     76.7    4.5   3.0
    13. BD (   1) C   5 - H  15     6.9   24.7     7.4   12.4   1.6      --     --    --
    15. BD (   1) C   6 - C   7    74.5  124.5    74.2  127.3   2.7    105.6  299.8   4.6
    16. BD (   1) C   6 - H  17   170.1  232.6   168.4  240.2   2.2      --     --    --
    17. BD (   1) C   6 - H  18    63.7  245.6    64.8  246.9   1.6      --     --    --
    18. BD (   1) C   7 -Cl   8   105.2  188.8     --     --    --      73.9    9.4   1.1
    19. BD (   1) C   7 - H  19     6.2   96.6     5.8  126.9   3.2      --     --    --
    32. LP (   1) O   1             --     --     42.4  178.5   --       --     --    --
    33. LP (   2) O   1             --     --    132.2  192.8   --       --     --    --
    35. LP (   2)Cl   8             --     --    153.9  315.1   --       --     --    --
    36. LP (   3)Cl   8             --     --     70.3  272.4   --       --     --    --


 Second Order Perturbation Theory Analysis of Fock Matrix in NBO Basis

     Threshold for printing:   0.50 kcal/mol
                                                                              E(2)  E(j)-E(i) F(i,j)
         Donor NBO (i)                     Acceptor NBO (j)                 kcal/mol   a.u.    a.u. 
 ===================================================================================================

 within unit  1
   1. BD (   1) O   1 - C   2        /158. BD*(   1) C   3 - C   4            1.51    1.23    0.039
   1. BD (   1) O   1 - C   2        /167. BD*(   1) C   6 - C   7            1.79    1.22    0.042
   2. BD (   1) O   1 - H   9        / 46. RY*(   1) C   2                    0.63    1.46    0.027
   2. BD (   1) O   1 - H   9        / 49. RY*(   4) C   2                    0.52    2.13    0.030
   2. BD (   1) O   1 - H   9        /156. BD*(   1) C   2 - C   7            3.29    1.07    0.053
   3. BD (   1) C   2 - C   3        / 37. RY*(   1) O   1                    1.15    1.73    0.040
   3. BD (   1) C   2 - C   3        / 64. RY*(   1) C   4                    1.12    1.60    0.038
   3. BD (   1) C   2 - C   3        / 91. RY*(   1) C   7                    0.74    1.34    0.028
   3. BD (   1) C   2 - C   3        /156. BD*(   1) C   2 - C   7            1.71    0.98    0.037
   3. BD (   1) C   2 - C   3        /157. BD*(   1) C   2 - H  10            0.56    1.04    0.022
   3. BD (   1) C   2 - C   3        /158. BD*(   1) C   3 - C   4            1.24    1.00    0.031
   3. BD (   1) C   2 - C   3        /159. BD*(   1) C   3 - H  11            0.68    1.04    0.024
   3. BD (   1) C   2 - C   3        /160. BD*(   1) C   3 - H  12            0.51    1.04    0.021
   3. BD (   1) C   2 - C   3        /163. BD*(   1) C   4 - H  14            1.78    1.05    0.039
   3. BD (   1) C   2 - C   3        /170. BD*(   1) C   7 -Cl   8            3.72    0.73    0.046
   4. BD (   1) C   2 - C   7        / 38. RY*(   2) O   1                    1.09    2.01    0.042
   4. BD (   1) C   2 - C   7        / 55. RY*(   1) C   3                    1.51    1.59    0.044
   4. BD (   1) C   2 - C   7        / 82. RY*(   1) C   6                    1.54    1.60    0.044
   4. BD (   1) C   2 - C   7        /154. BD*(   1) O   1 - H   9            1.95    1.06    0.041
   4. BD (   1) C   2 - C   7        /155. BD*(   1) C   2 - C   3            1.40    1.01    0.034
   4. BD (   1) C   2 - C   7        /157. BD*(   1) C   2 - H  10            0.72    1.06    0.025
   4. BD (   1) C   2 - C   7        /159. BD*(   1) C   3 - H  11            1.78    1.07    0.039
   4. BD (   1) C   2 - C   7        /167. BD*(   1) C   6 - C   7            1.53    1.01    0.035
   4. BD (   1) C   2 - C   7        /169. BD*(   1) C   6 - H  18            1.73    1.08    0.039
   4. BD (   1) C   2 - C   7        /171. BD*(   1) C   7 - H  19            0.69    1.08    0.024
   5. BD (   1) C   2 - H  10        / 56. RY*(   2) C   3                    0.57    1.18    0.023
   5. BD (   1) C   2 - H  10        / 92. RY*(   2) C   7                    1.00    1.38    0.033
   5. BD (   1) C   2 - H  10        /160. BD*(   1) C   3 - H  12            3.01    0.93    0.047
   5. BD (   1) C   2 - H  10        /171. BD*(   1) C   7 - H  19            3.16    0.95    0.049
   6. BD (   1) C   3 - C   4        / 47. RY*(   2) C   2                    1.01    1.61    0.036
   6. BD (   1) C   3 - C   4        / 73. RY*(   1) C   5                    1.04    1.61    0.037
   6. BD (   1) C   3 - C   4        /153. BD*(   1) O   1 - C   2            2.75    0.91    0.045
   6. BD (   1) C   3 - C   4        /155. BD*(   1) C   2 - C   3            0.89    0.98    0.026
   6. BD (   1) C   3 - C   4        /159. BD*(   1) C   3 - H  11            0.82    1.04    0.026
   6. BD (   1) C   3 - C   4        /160. BD*(   1) C   3 - H  12            0.57    1.03    0.022
   6. BD (   1) C   3 - C   4        /161. BD*(   1) C   4 - C   5            1.06    0.99    0.029
   6. BD (   1) C   3 - C   4        /162. BD*(   1) C   4 - H  13            0.51    1.03    0.021
   6. BD (   1) C   3 - C   4        /163. BD*(   1) C   4 - H  14            0.70    1.05    0.024
   6. BD (   1) C   3 - C   4        /166. BD*(   1) C   5 - H  16            2.08    1.05    0.042
   7. BD (   1) C   3 - H  11        / 65. RY*(   2) C   4                    0.59    1.61    0.028
   7. BD (   1) C   3 - H  11        /156. BD*(   1) C   2 - C   7            3.60    0.86    0.050
   7. BD (   1) C   3 - H  11        /161. BD*(   1) C   4 - C   5            3.25    0.88    0.048
   8. BD (   1) C   3 - H  12        / 46. RY*(   1) C   2                    0.79    1.25    0.028
   8. BD (   1) C   3 - H  12        /153. BD*(   1) O   1 - C   2            0.73    0.79    0.021
   8. BD (   1) C   3 - H  12        /157. BD*(   1) C   2 - H  10            3.24    0.92    0.049
   8. BD (   1) C   3 - H  12        /162. BD*(   1) C   4 - H  13            3.16    0.92    0.048
   9. BD (   1) C   4 - C   5        / 55. RY*(   1) C   3                    0.93    1.55    0.034
   9. BD (   1) C   4 - C   5        / 82. RY*(   1) C   6                    1.08    1.56    0.037
   9. BD (   1) C   4 - C   5        /158. BD*(   1) C   3 - C   4            1.09    0.99    0.029
   9. BD (   1) C   4 - C   5        /159. BD*(   1) C   3 - H  11            2.20    1.03    0.043
   9. BD (   1) C   4 - C   5        /162. BD*(   1) C   4 - H  13            0.53    1.03    0.021
   9. BD (   1) C   4 - C   5        /163. BD*(   1) C   4 - H  14            0.76    1.04    0.025
   9. BD (   1) C   4 - C   5        /164. BD*(   1) C   5 - C   6            1.05    0.98    0.029
   9. BD (   1) C   4 - C   5        /165. BD*(   1) C   5 - H  15            0.52    1.03    0.021
   9. BD (   1) C   4 - C   5        /166. BD*(   1) C   5 - H  16            0.76    1.05    0.025
   9. BD (   1) C   4 - C   5        /169. BD*(   1) C   6 - H  18            2.05    1.05    0.041
  10. BD (   1) C   4 - H  13        /160. BD*(   1) C   3 - H  12            3.31    0.92    0.049
  10. BD (   1) C   4 - H  13        /165. BD*(   1) C   5 - H  15            3.22    0.92    0.049
  11. BD (   1) C   4 - H  14        / 74. RY*(   2) C   5                    0.56    1.61    0.027
  11. BD (   1) C   4 - H  14        /155. BD*(   1) C   2 - C   3            3.56    0.87    0.050
  11. BD (   1) C   4 - H  14        /164. BD*(   1) C   5 - C   6            3.34    0.88    0.048
  12. BD (   1) C   5 - C   6        / 64. RY*(   1) C   4                    1.07    1.60    0.037
  12. BD (   1) C   5 - C   6        / 92. RY*(   2) C   7                    1.28    1.48    0.039
  12. BD (   1) C   5 - C   6        /161. BD*(   1) C   4 - C   5            1.03    0.99    0.029
  12. BD (   1) C   5 - C   6        /163. BD*(   1) C   4 - H  14            2.04    1.05    0.041
  12. BD (   1) C   5 - C   6        /166. BD*(   1) C   5 - H  16            0.70    1.05    0.024
  12. BD (   1) C   5 - C   6        /167. BD*(   1) C   6 - C   7            1.20    0.98    0.031
  12. BD (   1) C   5 - C   6        /168. BD*(   1) C   6 - H  17            0.56    1.03    0.021
  12. BD (   1) C   5 - C   6        /169. BD*(   1) C   6 - H  18            0.77    1.05    0.025
  12. BD (   1) C   5 - C   6        /170. BD*(   1) C   7 -Cl   8            3.49    0.72    0.045
  13. BD (   1) C   5 - H  15        /162. BD*(   1) C   4 - H  13            3.21    0.92    0.049
  13. BD (   1) C   5 - H  15        /168. BD*(   1) C   6 - H  17            3.22    0.92    0.049
  14. BD (   1) C   5 - H  16        / 65. RY*(   2) C   4                    0.56    1.61    0.027
  14. BD (   1) C   5 - H  16        /158. BD*(   1) C   3 - C   4            3.31    0.88    0.048
  14. BD (   1) C   5 - H  16        /167. BD*(   1) C   6 - C   7            3.71    0.87    0.051
  15. BD (   1) C   6 - C   7        / 46. RY*(   1) C   2                    0.96    1.38    0.033
  15. BD (   1) C   6 - C   7        / 73. RY*(   1) C   5                    1.10    1.63    0.038
  15. BD (   1) C   6 - C   7        /101. RY*(   2)Cl   8                    0.57    1.49    0.026
  15. BD (   1) C   6 - C   7        /153. BD*(   1) O   1 - C   2            2.38    0.93    0.042
  15. BD (   1) C   6 - C   7        /156. BD*(   1) C   2 - C   7            1.35    1.00    0.033
  15. BD (   1) C   6 - C   7        /164. BD*(   1) C   5 - C   6            1.16    1.01    0.031
  15. BD (   1) C   6 - C   7        /166. BD*(   1) C   5 - H  16            1.71    1.07    0.038
  15. BD (   1) C   6 - C   7        /168. BD*(   1) C   6 - H  17            0.59    1.06    0.022
  15. BD (   1) C   6 - C   7        /169. BD*(   1) C   6 - H  18            0.77    1.08    0.026
  15. BD (   1) C   6 - C   7        /171. BD*(   1) C   7 - H  19            0.76    1.07    0.026
  16. BD (   1) C   6 - H  17        / 91. RY*(   1) C   7                    0.87    1.22    0.029
  16. BD (   1) C   6 - H  17        /165. BD*(   1) C   5 - H  15            3.17    0.92    0.048
  16. BD (   1) C   6 - H  17        /171. BD*(   1) C   7 - H  19            3.47    0.93    0.051
  17. BD (   1) C   6 - H  18        / 74. RY*(   2) C   5                    0.56    1.61    0.027
  17. BD (   1) C   6 - H  18        /156. BD*(   1) C   2 - C   7            3.67    0.86    0.050
  17. BD (   1) C   6 - H  18        /161. BD*(   1) C   4 - C   5            3.26    0.88    0.048
  18. BD (   1) C   7 -Cl   8        / 83. RY*(   2) C   6                    0.63    1.28    0.025
  18. BD (   1) C   7 -Cl   8        /155. BD*(   1) C   2 - C   3            2.46    1.03    0.045
  18. BD (   1) C   7 -Cl   8        /164. BD*(   1) C   5 - C   6            2.64    1.04    0.047
  19. BD (   1) C   7 - H  19        / 47. RY*(   2) C   2                    0.60    1.51    0.027
  19. BD (   1) C   7 - H  19        /100. RY*(   1)Cl   8                    0.62    1.35    0.026
  19. BD (   1) C   7 - H  19        /153. BD*(   1) O   1 - C   2            0.80    0.82    0.023
  19. BD (   1) C   7 - H  19        /157. BD*(   1) C   2 - H  10            3.06    0.94    0.048
  19. BD (   1) C   7 - H  19        /168. BD*(   1) C   6 - H  17            2.96    0.94    0.047
  20. CR (   1) O   1                / 46. RY*(   1) C   2                    1.67   19.70    0.162
  20. CR (   1) O   1                / 49. RY*(   4) C   2                    0.80   20.37    0.114
  21. CR (   1) C   2                / 58. RY*(   4) C   3                    0.69   11.08    0.078
  21. CR (   1) C   2                / 92. RY*(   2) C   7                    0.86   11.01    0.087
  21. CR (   1) C   2                / 93. RY*(   3) C   7                    0.80   10.92    0.083
  21. CR (   1) C   2                /113. RY*(   1) H  10                    0.58   10.49    0.070
  21. CR (   1) C   2                /153. BD*(   1) O   1 - C   2            0.95   10.44    0.089
  21. CR (   1) C   2                /156. BD*(   1) C   2 - C   7            0.56   10.50    0.069
  22. CR (   1) C   3                / 46. RY*(   1) C   2                    0.77   10.83    0.082
  22. CR (   1) C   3                / 66. RY*(   3) C   4                    0.91   10.74    0.088
  22. CR (   1) C   3                /117. RY*(   1) H  11                    0.59   10.44    0.070
  22. CR (   1) C   3                /121. RY*(   1) H  12                    0.64   10.45    0.073
  23. CR (   1) C   4                / 56. RY*(   2) C   3                    0.93   10.76    0.090
  23. CR (   1) C   4                / 75. RY*(   3) C   5                    0.92   10.74    0.089
  23. CR (   1) C   4                /125. RY*(   1) H  13                    0.60   10.46    0.071
  23. CR (   1) C   4                /129. RY*(   1) H  14                    0.59   10.44    0.070
  24. CR (   1) C   5                / 66. RY*(   3) C   4                    0.85   10.74    0.086
  24. CR (   1) C   5                / 83. RY*(   2) C   6                    1.04   10.70    0.094
  24. CR (   1) C   5                /133. RY*(   1) H  15                    0.60   10.46    0.071
  24. CR (   1) C   5                /137. RY*(   1) H  16                    0.60   10.44    0.070
  25. CR (   1) C   6                / 75. RY*(   3) C   5                    0.86   10.73    0.086
  25. CR (   1) C   6                / 91. RY*(   1) C   7                    1.52   10.81    0.115
  25. CR (   1) C   6                /141. RY*(   1) H  17                    0.64   10.45    0.073
  25. CR (   1) C   6                /145. RY*(   1) H  18                    0.63   10.43    0.072
  26. CR (   1) C   7                / 47. RY*(   2) C   2                    0.53   11.13    0.069
  26. CR (   1) C   7                / 85. RY*(   4) C   6                    0.87   11.07    0.088
  26. CR (   1) C   7                /149. RY*(   1) H  19                    0.78   10.47    0.081
  26. CR (   1) C   7                /170. BD*(   1) C   7 -Cl   8            1.49   10.25    0.111
  28. CR (   2)Cl   8                / 91. RY*(   1) C   7                    0.58   10.65    0.070
  28. CR (   2)Cl   8                / 92. RY*(   2) C   7                    0.74   10.79    0.080
  32. LP (   1) O   1                / 46. RY*(   1) C   2                    2.34    1.33    0.050
  32. LP (   1) O   1                / 48. RY*(   3) C   2                    0.55    1.82    0.028
  32. LP (   1) O   1                /111. RY*(   3) H   9                    0.87    2.19    0.039
  32. LP (   1) O   1                /155. BD*(   1) C   2 - C   3            1.01    0.95    0.028
  32. LP (   1) O   1                /156. BD*(   1) C   2 - C   7            0.93    0.94    0.027
  32. LP (   1) O   1                /157. BD*(   1) C   2 - H  10            1.89    1.00    0.039
  32. LP (   1) O   1                /167. BD*(   1) C   6 - C   7            0.54    0.95    0.020
  33. LP (   2) O   1                / 50. RY*(   5) C   2                    1.01    1.69    0.037
  33. LP (   2) O   1                /109. RY*(   1) H   9                    1.84    1.70    0.050
  33. LP (   2) O   1                /110. RY*(   2) H   9                    0.88    1.28    0.030
  33. LP (   2) O   1                /155. BD*(   1) C   2 - C   3            7.06    0.68    0.062
  33. LP (   2) O   1                /157. BD*(   1) C   2 - H  10            6.15    0.73    0.060
  33. LP (   2) O   1                /158. BD*(   1) C   3 - C   4            0.94    0.69    0.023
  34. LP (   1)Cl   8                / 91. RY*(   1) C   7                    0.99    1.63    0.036
  34. LP (   1)Cl   8                / 92. RY*(   2) C   7                    1.06    1.77    0.039
  34. LP (   1)Cl   8                / 94. RY*(   4) C   7                    0.89    1.89    0.037
  35. LP (   2)Cl   8                / 93. RY*(   3) C   7                    0.66    1.08    0.024
  35. LP (   2)Cl   8                /164. BD*(   1) C   5 - C   6            0.56    0.68    0.017
  35. LP (   2)Cl   8                /167. BD*(   1) C   6 - C   7            1.78    0.67    0.031
  35. LP (   2)Cl   8                /171. BD*(   1) C   7 - H  19            3.73    0.74    0.047
  36. LP (   3)Cl   8                /155. BD*(   1) C   2 - C   3            0.86    0.67    0.022
  36. LP (   3)Cl   8                /156. BD*(   1) C   2 - C   7            3.43    0.67    0.043
  36. LP (   3)Cl   8                /164. BD*(   1) C   5 - C   6            0.60    0.68    0.018
  36. LP (   3)Cl   8                /167. BD*(   1) C   6 - C   7            1.46    0.67    0.028


 Natural Bond Orbitals (Summary):

                                                            Principal Delocalizations
           NBO                        Occupancy    Energy   (geminal,vicinal,remote)
 ====================================================================================
 Molecular unit  1  (C6H11OCl)
     1. BD (   1) O   1 - C   2          1.99167    -0.83710  167(v),158(v)
     2. BD (   1) O   1 - H   9          1.98728    -0.69420  156(v),46(v),49(v)
     3. BD (   1) C   2 - C   3          1.97230    -0.60099  170(v),163(v),156(g),158(g)
                                                    37(v),64(v),91(v),159(g)
                                                    157(g),160(g)
     4. BD (   1) C   2 - C   7          1.97398    -0.62615  154(v),159(v),169(v),82(v)
                                                    167(g),55(v),155(g),38(v)
                                                    157(g),171(g)
     5. BD (   1) C   2 - H  10          1.97413    -0.49243  171(v),160(v),92(v),56(v)
     6. BD (   1) C   3 - C   4          1.97902    -0.59637  153(v),166(v),161(g),73(v)
                                                    47(v),155(g),159(g),163(g)
                                                    160(g),162(g)
     7. BD (   1) C   3 - H  11          1.97646    -0.48712  156(v),161(v),65(v)
     8. BD (   1) C   3 - H  12          1.97676    -0.48248  157(v),162(v),46(v),153(v)
     9. BD (   1) C   4 - C   5          1.98065    -0.59243  159(v),169(v),82(v),158(g)
                                                    164(g),55(v),166(g),163(g)
                                                    162(g),165(g)
    10. BD (   1) C   4 - H  13          1.97786    -0.48250  160(v),165(v)
    11. BD (   1) C   4 - H  14          1.97850    -0.48389  155(v),164(v),74(v)
    12. BD (   1) C   5 - C   6          1.97413    -0.59362  170(v),163(v),92(v),167(g)
                                                    64(v),161(g),169(g),166(g)
                                                    168(g)
    13. BD (   1) C   5 - H  15          1.97814    -0.48229  168(v),162(v)
    14. BD (   1) C   5 - H  16          1.97736    -0.48312  167(v),158(v),65(v)
    15. BD (   1) C   6 - C   7          1.97944    -0.62099  153(v),166(v),156(g),164(g)
                                                    73(v),46(v),169(g),171(g)
                                                    168(g),101(v)
    16. BD (   1) C   6 - H  17          1.97630    -0.48145  171(v),165(v),91(v)
    17. BD (   1) C   6 - H  18          1.97718    -0.48280  156(v),161(v),74(v)
    18. BD (   1) C   7 -Cl   8          1.98521    -0.64754  164(v),155(v),83(v)
    19. BD (   1) C   7 - H  19          1.97515    -0.50456  157(v),168(v),153(v),100(v)
                                                    47(v)
    20. CR (   1) O   1                  1.99973   -18.94016  46(v),49(v)
    21. CR (   1) C   2                  1.99880   -10.12444  153(g),92(v),93(v),58(v)
                                                    113(v),156(g)
    22. CR (   1) C   3                  1.99907   -10.06663  66(v),46(v),121(v),117(v)
    23. CR (   1) C   4                  1.99911   -10.06937  56(v),75(v),125(v),129(v)
    24. CR (   1) C   5                  1.99910   -10.06934  83(v),66(v),133(v),137(v)
    25. CR (   1) C   6                  1.99904   -10.06637  91(v),75(v),141(v),145(v)
    26. CR (   1) C   7                  1.99880   -10.12026  170(g),85(v),149(v),47(v)
    27. CR (   1)Cl   8                  2.00000  -100.68087   
    28. CR (   2)Cl   8                  1.99981    -9.90701  92(v),91(v)
    29. CR (   3)Cl   8                  1.99993    -7.18801   
    30. CR (   4)Cl   8                  1.99999    -7.18064   
    31. CR (   5)Cl   8                  1.99999    -7.18114   
    32. LP (   1) O   1                  1.97787    -0.56633  46(v),157(v),155(v),156(v)
                                                    111(v),48(v),167(r)
    33. LP (   2) O   1                  1.95467    -0.29236  155(v),157(v),109(v),50(v)
                                                    158(r),110(v)
    34. LP (   1)Cl   8                  1.99471    -0.88809  92(v),91(v),94(v)
    35. LP (   2)Cl   8                  1.97645    -0.28875  171(v),167(v),93(v),164(r)
    36. LP (   3)Cl   8                  1.97087    -0.28849  156(v),167(v),155(r),164(r)
    37. RY*(   1) O   1                  0.00225     1.13336   
    38. RY*(   2) O   1                  0.00180     1.38308   
    39. RY*(   3) O   1                  0.00023     1.64530   
    40. RY*(   4) O   1                  0.00005     1.39518   
    41. RY*(   5) O   1                  0.00003     2.79932   
    42. RY*(   6) O   1                  0.00000     2.91975   
    43. RY*(   7) O   1                  0.00001     2.88958   
    44. RY*(   8) O   1                  0.00000     2.82148   
    45. RY*(   9) O   1                  0.00001     2.78879   
    46. RY*(   1) C   2                  0.00671     0.76376   
    47. RY*(   2) C   2                  0.00487     1.00970   
    48. RY*(   3) C   2                  0.00259     1.24949   
    49. RY*(   4) C   2                  0.00166     1.43246   
    50. RY*(   5) C   2                  0.00101     1.39634   
    51. RY*(   6) C   2                  0.00062     2.07677   
    52. RY*(   7) C   2                  0.00048     1.93460   
    53. RY*(   8) C   2                  0.00028     1.94400   
    54. RY*(   9) C   2                  0.00016     2.12563   
    55. RY*(   1) C   3                  0.00580     0.96042   
    56. RY*(   2) C   3                  0.00303     0.69031   
    57. RY*(   3) C   3                  0.00113     1.09896   
    58. RY*(   4) C   3                  0.00085     0.96044   
    59. RY*(   5) C   3                  0.00029     1.99743   
    60. RY*(   6) C   3                  0.00013     1.86385   
    61. RY*(   7) C   3                  0.00013     2.18202   
    62. RY*(   8) C   3                  0.00002     2.24528   
    63. RY*(   9) C   3                  0.00002     2.15281   
    64. RY*(   1) C   4                  0.00503     1.00280   
    65. RY*(   2) C   4                  0.00155     1.12237   
    66. RY*(   3) C   4                  0.00122     0.67082   
    67. RY*(   4) C   4                  0.00040     0.99721   
    68. RY*(   5) C   4                  0.00027     1.95164   
    69. RY*(   6) C   4                  0.00014     2.22517   
    70. RY*(   7) C   4                  0.00007     1.93934   
    71. RY*(   8) C   4                  0.00002     2.03855   
    72. RY*(   9) C   4                  0.00001     2.15841   
    73. RY*(   1) C   5                  0.00501     1.01054   
    74. RY*(   2) C   5                  0.00154     1.12601   
    75. RY*(   3) C   5                  0.00121     0.66727   
    76. RY*(   4) C   5                  0.00037     1.01763   
    77. RY*(   5) C   5                  0.00028     1.96423   
    78. RY*(   6) C   5                  0.00014     2.21531   
    79. RY*(   7) C   5                  0.00006     1.90396   
    80. RY*(   8) C   5                  0.00001     2.02487   
    81. RY*(   9) C   5                  0.00001     2.18532   
    82. RY*(   1) C   6                  0.00608     0.97127   
    83. RY*(   2) C   6                  0.00342     0.62777   
    84. RY*(   3) C   6                  0.00121     1.06850   
    85. RY*(   4) C   6                  0.00072     0.95219   
    86. RY*(   5) C   6                  0.00027     2.00916   
    87. RY*(   6) C   6                  0.00018     2.05704   
    88. RY*(   7) C   6                  0.00014     2.04585   
    89. RY*(   8) C   6                  0.00002     2.25991   
    90. RY*(   9) C   6                  0.00002     2.13264   
    91. RY*(   1) C   7                  0.00664     0.73874   
    92. RY*(   2) C   7                  0.00599     0.88413   
    93. RY*(   3) C   7                  0.00417     0.79431   
    94. RY*(   4) C   7                  0.00210     1.00071   
    95. RY*(   5) C   7                  0.00055     2.03585   
    96. RY*(   6) C   7                  0.00049     2.11268   
    97. RY*(   7) C   7                  0.00039     2.11682   
    98. RY*(   8) C   7                  0.00026     2.11304   
    99. RY*(   9) C   7                  0.00011     1.88813   
   100. RY*(   1)Cl   8                  0.00195     0.84415   
   101. RY*(   2)Cl   8                  0.00175     0.86804   
   102. RY*(   3)Cl   8                  0.00101     0.81030   
   103. RY*(   4)Cl   8                  0.00015     1.12237   
   104. RY*(   5)Cl   8                  0.00007     1.04828   
   105. RY*(   6)Cl   8                  0.00004     0.85577   
   106. RY*(   7)Cl   8                  0.00001     1.05258   
   107. RY*(   8)Cl   8                  0.00001     0.82420   
   108. RY*(   9)Cl   8                  0.00001     1.00320   
   109. RY*(   1) H   9                  0.00176     1.40762   
   110. RY*(   2) H   9                  0.00162     0.98453   
   111. RY*(   3) H   9                  0.00088     1.61979   
   112. RY*(   4) H   9                  0.00002     2.28884   
   113. RY*(   1) H  10                  0.00479     0.36465   
   114. RY*(   2) H  10                  0.00016     1.84140   
   115. RY*(   3) H  10                  0.00008     2.00926   
   116. RY*(   4) H  10                  0.00003     2.26802   
   117. RY*(   1) H  11                  0.00291     0.37306   
   118. RY*(   2) H  11                  0.00019     1.85682   
   119. RY*(   3) H  11                  0.00015     1.81725   
   120. RY*(   4) H  11                  0.00004     2.32432   
   121. RY*(   1) H  12                  0.00431     0.38311   
   122. RY*(   2) H  12                  0.00017     1.88770   
   123. RY*(   3) H  12                  0.00011     1.82309   
   124. RY*(   4) H  12                  0.00004     2.32736   
   125. RY*(   1) H  13                  0.00290     0.38750   
   126. RY*(   2) H  13                  0.00018     1.90095   
   127. RY*(   3) H  13                  0.00013     1.76850   
   128. RY*(   4) H  13                  0.00004     2.31122   
   129. RY*(   1) H  14                  0.00220     0.36920   
   130. RY*(   2) H  14                  0.00017     1.85862   
   131. RY*(   3) H  14                  0.00012     1.80181   
   132. RY*(   4) H  14                  0.00004     2.32365   
   133. RY*(   1) H  15                  0.00283     0.38841   
   134. RY*(   2) H  15                  0.00018     1.90491   
   135. RY*(   3) H  15                  0.00013     1.76761   
   136. RY*(   4) H  15                  0.00004     2.30879   
   137. RY*(   1) H  16                  0.00208     0.37311   
   138. RY*(   2) H  16                  0.00017     1.85571   
   139. RY*(   3) H  16                  0.00013     1.80090   
   140. RY*(   4) H  16                  0.00004     2.32187   
   141. RY*(   1) H  17                  0.00406     0.38549   
   142. RY*(   2) H  17                  0.00017     1.89568   
   143. RY*(   3) H  17                  0.00011     1.80374   
   144. RY*(   4) H  17                  0.00004     2.32512   
   145. RY*(   1) H  18                  0.00300     0.36758   
   146. RY*(   2) H  18                  0.00017     1.85576   
   147. RY*(   3) H  18                  0.00011     1.83043   
   148. RY*(   4) H  18                  0.00004     2.33699   
   149. RY*(   1) H  19                  0.00425     0.35069   
   150. RY*(   2) H  19                  0.00010     1.84836   
   151. RY*(   3) H  19                  0.00008     2.07526   
   152. RY*(   4) H  19                  0.00003     2.20875   
   153. BD*(   1) O   1 - C   2          0.02434     0.31070   
   154. BD*(   1) O   1 - H   9          0.00654     0.43064   
   155. BD*(   1) C   2 - C   3          0.03682     0.38370   
   156. BD*(   1) C   2 - C   7          0.04146     0.37742   
   157. BD*(   1) C   2 - H  10          0.03863     0.43629   
   158. BD*(   1) C   3 - C   4          0.01668     0.39551   
   159. BD*(   1) C   3 - H  11          0.01309     0.44000   
   160. BD*(   1) C   3 - H  12          0.01814     0.43780   
   161. BD*(   1) C   4 - C   5          0.01592     0.39305   
   162. BD*(   1) C   4 - H  13          0.01778     0.43696   
   163. BD*(   1) C   4 - H  14          0.01253     0.45225   
   164. BD*(   1) C   5 - C   6          0.01879     0.39245   
   165. BD*(   1) C   5 - H  15          0.01757     0.43801   
   166. BD*(   1) C   5 - H  16          0.01215     0.45290   
   167. BD*(   1) C   6 - C   7          0.02485     0.38619   
   168. BD*(   1) C   6 - H  17          0.01820     0.43976   
   169. BD*(   1) C   6 - H  18          0.01253     0.45643   
   170. BD*(   1) C   7 -Cl   8          0.03606     0.12490   
   171. BD*(   1) C   7 - H  19          0.02839     0.45337   
       -------------------------------
              Total Lewis   71.45946  ( 99.2493%)
        Valence non-Lewis    0.41046  (  0.5701%)
        Rydberg non-Lewis    0.13008  (  0.1807%)
       -------------------------------
            Total unit  1   72.00000  (100.0000%)
           Charge unit  1    0.00000
 Unable to Open any file for archive entry.
 1\1\GINC-COMPUTE-1-7\SP\RB3LYP\def2SVP\C6H11Cl1O1\ZAHRT2\08-Jan-2021\0
 \\# b3lyp/def2svp geom=NewRedundant pop=NBO\\56\\0,1\O,0,-2.5291035495
 ,0.3403210492,-0.435640256\C,0,-1.2688510609,0.1441383448,0.1671672137
 \C,0,-0.6392868714,-1.1852484136,-0.2770973276\C,0,0.7868670626,-1.368
 1107965,0.2456478007\C,0,1.6685834821,-0.1900346866,-0.1763518036\C,0,
 1.0599071164,1.1396245681,0.2821243649\C,0,-0.3673663323,1.3081516595,
 -0.2312800521\Cl,0,-1.0515614795,2.8743948115,0.3838925641\H,0,-3.1324
 141214,-0.3339098585,-0.0997253418\H,0,-1.3495373592,0.1554708046,1.27
 38424623\H,0,-1.2891345634,-2.0128376252,0.0567741857\H,0,-0.646343134
 3,-1.204411074,-1.3808260312\H,0,0.770660635,-1.4346771331,1.348540833
 1\H,0,1.2063581351,-2.3196925978,-0.1185922042\H,0,1.7740593811,-0.187
 6448588,-1.2760966845\H,0,2.6849850359,-0.2951294289,0.2359883761\H,0,
 1.0398682119,1.1812486456,1.3846315224\H,0,1.6664444844,1.9935810633,-
 0.0548972751\H,0,-0.3841350727,1.3947655262,-1.3281023467\\Version=ES6
 4L-G16RevC.01\State=1-A\HF=-770.3359277\RMSD=3.836e-09\Dipole=0.393349
 9,-1.1624584,0.1382183\Quadrupole=1.4620157,-1.374732,-0.0872837,3.278
 3302,-1.6061447,-0.7617051\PG=C01 [X(C6H11Cl1O1)]\\@
 The archive entry for this job was punched.


 THE PROBLEM WITH THE LADDER OF SUCCESS IS YOU CAN'T
 CLIMB IT WHILE YOU'RE TWIDDLING YOUR THUMBS.
 File lengths (MBytes):  RWF=     20 Int=      0 D2E=      0 Chk=      3 Scr=      1
 Normal termination of Gaussian 16
