# Supplementary material for: Machine-Learning-Guided Discovery of Electrochemical Reactions
Source: J Am Chem Soc. 2022 Dec 2;144(49):22599–610. doi: 10.1021/jacs.2c08997 (PMC9756344; doi:10.1021/jacs.2c08997)
Supplement: Supplementary file 3 — ja2c08997_si_003.zip [file ja2c08997_si_003.zip › Oxidation Site Selectivity/Nlogs_notimes/68.log]

 Entering Gaussian System, Link 0=g16
 Input=68.com
 Output=68.log
 Initial command:
  
 Copyright (c) 1988-2019, Gaussian, Inc.  All Rights Reserved.
  
 This is part of the Gaussian(R) 16 program.  It is based on
 the Gaussian(R) 09 system (copyright 2009, Gaussian, Inc.),
 the Gaussian(R) 03 system (copyright 2003, Gaussian, Inc.),
 the Gaussian(R) 98 system (copyright 1998, Gaussian, Inc.),
 the Gaussian(R) 94 system (copyright 1995, Gaussian, Inc.),
 the Gaussian 92(TM) system (copyright 1992, Gaussian, Inc.),
 the Gaussian 90(TM) system (copyright 1990, Gaussian, Inc.),
 the Gaussian 88(TM) system (copyright 1988, Gaussian, Inc.),
 the Gaussian 86(TM) system (copyright 1986, Carnegie Mellon
 University), and the Gaussian 82(TM) system (copyright 1983,
 Carnegie Mellon University). Gaussian is a federally registered
 trademark of Gaussian, Inc.
  
 This software contains proprietary and confidential information,
 including trade secrets, belonging to Gaussian, Inc.
  
 This software is provided under written license and may be
 used, copied, transmitted, or stored only in accord with that
 written license.
  
 The following legend is applicable only to US Government
 contracts under FAR:
  
                    RESTRICTED RIGHTS LEGEND
  
 Use, reproduction and disclosure by the US Government is
 subject to restrictions as set forth in subparagraphs (a)
 and (c) of the Commercial Computer Software - Restricted
 Rights clause in FAR 52.227-19.
  
 Gaussian, Inc.
 340 Quinnipiac St., Bldg. 40, Wallingford CT 06492
  
  
 ---------------------------------------------------------------
 Warning -- This program may not be used in any manner that
 competes with the business of Gaussian, Inc. or will provide
 assistance to any competitor of Gaussian, Inc.  The licensee
 of this program is prohibited from giving any competitor of
 Gaussian, Inc. access to this program.  By using this program,
 the user acknowledges that Gaussian, Inc. is engaged in the
 business of creating and licensing software in the field of
 computational chemistry and represents and warrants to the
 licensee that it is not a competitor of Gaussian, Inc. and that
 it will not use this program in any manner prohibited above.
 ---------------------------------------------------------------
  

 Cite this work as:
 Gaussian 16, Revision C.01,
 M. J. Frisch, G. W. Trucks, H. B. Schlegel, G. E. Scuseria, 
 M. A. Robb, J. R. Cheeseman, G. Scalmani, V. Barone, 
 G. A. Petersson, H. Nakatsuji, X. Li, M. Caricato, A. V. Marenich, 
 J. Bloino, B. G. Janesko, R. Gomperts, B. Mennucci, H. P. Hratchian, 
 J. V. Ortiz, A. F. Izmaylov, J. L. Sonnenberg, D. Williams-Young, 
 F. Ding, F. Lipparini, F. Egidi, J. Goings, B. Peng, A. Petrone, 
 T. Henderson, D. Ranasinghe, V. G. Zakrzewski, J. Gao, N. Rega, 
 G. Zheng, W. Liang, M. Hada, M. Ehara, K. Toyota, R. Fukuda, 
 J. Hasegawa, M. Ishida, T. Nakajima, Y. Honda, O. Kitao, H. Nakai, 
 T. Vreven, K. Throssell, J. A. Montgomery, Jr., J. E. Peralta, 
 F. Ogliaro, M. J. Bearpark, J. J. Heyd, E. N. Brothers, K. N. Kudin, 
 V. N. Staroverov, T. A. Keith, R. Kobayashi, J. Normand, 
 K. Raghavachari, A. P. Rendell, J. C. Burant, S. S. Iyengar, 
 J. Tomasi, M. Cossi, J. M. Millam, M. Klene, C. Adamo, R. Cammi, 
 J. W. Ochterski, R. L. Martin, K. Morokuma, O. Farkas, 
 J. B. Foresman, and D. J. Fox, Gaussian, Inc., Wallingford CT, 2019.
 
 ******************************************
 Gaussian 16:  ES64L-G16RevC.01  3-Jul-2019
                 8-Jan-2021 
 ******************************************
 %nprocshared=16
 Will use up to   16 processors via shared memory.
 %mem=7GB
 -----------------------------------------
 # b3lyp/def2svp geom=NewRedundant pop=NBO
 -----------------------------------------
 1/29=4000,38=1,172=1/1;
 2/12=2,17=6,18=5,40=1/2;
 3/5=43,7=101,11=2,25=1,30=1,74=-5/1,2,3;
 4//1;
 5/5=2,38=5/2;
 6/7=2,8=2,9=2,10=2,28=1,40=1/1,7;
 99/5=1,9=1/99;
 --
 68
 --
 Symbolic Z-matrix:
 Charge =  0 Multiplicity = 1
 O                     1.18255  -0.20682   0.05081 
 C                     0.00188  -0.00033   0.00008 
 H                    -0.75468  -0.82702  -0.0321 
 H                    -0.42975   1.03416  -0.0188 
 
                          Input orientation:                          
 ---------------------------------------------------------------------
 Center     Atomic      Atomic             Coordinates (Angstroms)
 Number     Number       Type             X           Y           Z
 ---------------------------------------------------------------------
      1          8           0        1.182550   -0.206821    0.050814
      2          6           0        0.001878   -0.000329    0.000081
      3          1           0       -0.754683   -0.827015   -0.032098
      4          1           0       -0.429746    1.034164   -0.018796
 ---------------------------------------------------------------------
                    Distance matrix (angstroms):
                    1          2          3          4
     1  O    0.000000
     2  C    1.199666   0.000000
     3  H    2.035777   1.121085   0.000000
     4  H    2.035777   1.121085   1.889378   0.000000
 Stoichiometry    CH2O
 Framework group  C2V[C2(CO),SGV(H2)]
 Deg. of freedom     3
 Full point group                 C2V     NOp   4
 Largest Abelian subgroup         C2V     NOp   4
 Largest concise Abelian subgroup C2      NOp   2
                         Standard orientation:                         
 ---------------------------------------------------------------------
 Center     Atomic      Atomic             Coordinates (Angstroms)
 Number     Number       Type             X           Y           Z
 ---------------------------------------------------------------------
      1          8           0       -0.000000   -0.000000    0.675289
      2          6           0        0.000000    0.000000   -0.524377
      3          1           0        0.000000    0.944689   -1.128027
      4          1           0       -0.000000   -0.944689   -1.128027
 ---------------------------------------------------------------------
 Rotational constants (GHZ):         280.9468365          38.8993984          34.1684901
 Standard basis: def2SVP (5D, 7F)
 There are    20 symmetry adapted cartesian basis functions of A1  symmetry.
 There are     3 symmetry adapted cartesian basis functions of A2  symmetry.
 There are     7 symmetry adapted cartesian basis functions of B1  symmetry.
 There are    10 symmetry adapted cartesian basis functions of B2  symmetry.
 There are    18 symmetry adapted basis functions of A1  symmetry.
 There are     3 symmetry adapted basis functions of A2  symmetry.
 There are     7 symmetry adapted basis functions of B1  symmetry.
 There are    10 symmetry adapted basis functions of B2  symmetry.
    38 basis functions,    64 primitive gaussians,    40 cartesian basis functions
     8 alpha electrons        8 beta electrons
       nuclear repulsion energy        31.2763427319 Hartrees.
 NAtoms=    4 NActive=    4 NUniq=    3 SFac= 1.78D+00 NAtFMM=   60 NAOKFM=F Big=F
 Integral buffers will be    131072 words long.
 Raffenetti 2 integral format.
 Two-electron integral symmetry is turned on.
 One-electron integrals computed using PRISM.
   4 Symmetry operations used in ECPInt.
 ECPInt:  NShTT=     171 NPrTT=     627 LenC2=     172 LenP2D=     593.
 LDataN:  DoStor=T MaxTD1= 4 Len=   56
 NBasis=    38 RedAO= T EigKep=  1.84D-02  NBF=    18     3     7    10
 NBsUse=    38 1.00D-06 EigRej= -1.00D+00 NBFU=    18     3     7    10
 ExpMin= 1.22D-01 ExpMax= 2.27D+03 ExpMxC= 3.41D+02 IAcc=3 IRadAn=         5 AccDes= 0.00D+00
 Harris functional with IExCor=  402 and IRadAn=       5 diagonalized for initial guess.
 HarFok:  IExCor=  402 AccDes= 0.00D+00 IRadAn=         5 IDoV= 1 UseB2=F ITyADJ=14
 ICtDFT=  3500011 ScaDFX=  1.000000  1.000000  1.000000  1.000000
 FoFCou: FMM=F IPFlag=           0 FMFlag=      100000 FMFlg1=           0
         NFxFlg=           0 DoJE=T BraDBF=F KetDBF=T FulRan=T
         wScrn=  0.000000 ICntrl=       500 IOpCl=  0 I1Cent=   200000004 NGrid=           0
         NMat0=    1 NMatS0=      1 NMatT0=    0 NMatD0=    1 NMtDS0=    0 NMtDT0=    0
 Petite list used in FoFCou.
 Initial guess orbital symmetries:
       Occupied  (A1) (A1) (A1) (A1) (B2) (A1) (B1) (B2)
       Virtual   (B1) (A1) (B2) (A1) (A1) (B1) (B2) (A1) (B2) (A1)
                 (A1) (B1) (B2) (A2) (A1) (B1) (B2) (A1) (B2) (A1)
                 (B1) (A2) (A1) (A1) (B2) (A2) (A1) (B1) (B2) (A1)
 The electronic state of the initial guess is 1-A1.
 Keep R1 ints in memory in symmetry-blocked form, NReq=14107051.
 Requested convergence on RMS density matrix=1.00D-08 within 128 cycles.
 Requested convergence on MAX density matrix=1.00D-06.
 Requested convergence on             energy=1.00D-06.
 No special actions if energy rises.
 Integral accuracy reduced to 1.0D-05 until final iterations.
 Initial convergence to 1.0D-05 achieved.  Increase integral accuracy.
 SCF Done:  E(RB3LYP) =  -114.415498505     A.U. after   11 cycles
            NFock= 11  Conv=0.68D-08     -V/T= 2.0085

 **********************************************************************

            Population analysis using the SCF Density.

 **********************************************************************

 Orbital symmetries:
       Occupied  (A1) (A1) (A1) (A1) (B2) (A1) (B1) (B2)
       Virtual   (B1) (A1) (B2) (A1) (A1) (B1) (B2) (A1) (B2) (A1)
                 (A1) (B1) (B2) (A2) (A1) (B1) (B2) (A1) (B2) (A1)
                 (B1) (A2) (A1) (A1) (B2) (A2) (A1) (B1) (B2) (A1)
 The electronic state is 1-A1.
 Alpha  occ. eigenvalues --  -19.15404 -10.29036  -1.05382  -0.62656  -0.49554
 Alpha  occ. eigenvalues --   -0.45230  -0.40647  -0.27102
 Alpha virt. eigenvalues --   -0.04651   0.06653   0.13213   0.19528   0.44104
 Alpha virt. eigenvalues --    0.45130   0.54072   0.58566   0.60711   0.66047
 Alpha virt. eigenvalues --    0.88017   0.98397   1.09400   1.16239   1.28470
 Alpha virt. eigenvalues --    1.43059   1.54489   1.60867   1.79719   1.84368
 Alpha virt. eigenvalues --    1.90751   2.06211   2.48536   2.56670   2.58261
 Alpha virt. eigenvalues --    2.68783   2.88700   3.12841   3.40319   3.56119
          Condensed to atoms (all electrons):
               1          2          3          4
     1  O    7.656215   0.641749  -0.048043  -0.048043
     2  C    0.641749   4.481857   0.354961   0.354961
     3  H   -0.048043   0.354961   0.782515  -0.107137
     4  H   -0.048043   0.354961  -0.107137   0.782515
 Mulliken charges:
               1
     1  O   -0.201879
     2  C    0.166472
     3  H    0.017704
     4  H    0.017704
 Sum of Mulliken charges =   0.00000
 Mulliken charges with hydrogens summed into heavy atoms:
               1
     1  O   -0.201879
     2  C    0.201879
 Electronic spatial extent (au):  <R**2>=             60.4653
 Charge=              0.0000 electrons
 Dipole moment (field-independent basis, Debye):
    X=              0.0000    Y=             -0.0000    Z=             -2.1237  Tot=              2.1237
 Quadrupole moment (field-independent basis, Debye-Ang):
   XX=            -11.3974   YY=            -11.5963   ZZ=            -12.0902
   XY=              0.0000   XZ=              0.0000   YZ=              0.0000
 Traceless Quadrupole moment (field-independent basis, Debye-Ang):
   XX=              0.2972   YY=              0.0983   ZZ=             -0.3955
   XY=              0.0000   XZ=              0.0000   YZ=              0.0000
 Octapole moment (field-independent basis, Debye-Ang**2):
  XXX=              0.0000  YYY=             -0.0000  ZZZ=              1.4226  XYY=              0.0000
  XXY=              0.0000  XXZ=              0.9734  XZZ=              0.0000  YZZ=              0.0000
  YYZ=              0.2226  XYZ=             -0.0000
 Hexadecapole moment (field-independent basis, Debye-Ang**3):
 XXXX=             -9.3470 YYYY=            -18.7243 ZZZZ=            -44.7779 XXXY=             -0.0000
 XXXZ=             -0.0000 YYYX=             -0.0000 YYYZ=             -0.0000 ZZZX=             -0.0000
 ZZZY=             -0.0000 XXYY=             -4.8927 XXZZ=             -8.9756 YYZZ=            -10.3443
 XXYZ=             -0.0000 YYXZ=             -0.0000 ZZXY=             -0.0000
 N-N= 3.127634273193D+01 E-N=-3.307910004252D+02  KE= 1.134484294885D+02
 Symmetry A1   KE= 1.030790295191D+02
 Symmetry A2   KE= 2.250825375757D-33
 Symmetry B1   KE= 3.654205415688D+00
 Symmetry B2   KE= 6.715194553722D+00
 ******************************Gaussian NBO Version 3.1******************************
             N A T U R A L   A T O M I C   O R B I T A L   A N D
          N A T U R A L   B O N D   O R B I T A L   A N A L Y S I S
 ******************************Gaussian NBO Version 3.1******************************
       /RESON  / : Allow strongly delocalized NBO set

 Analyzing the SCF density

 Job title: 68                                                              

 Storage needed:      4538 in NPA,      5920 in NBO ( 939523984 available)
 GSVD:  LWork=         804 too small for GESVD, short by         524 words or         524 for optimal perf.


 NATURAL POPULATIONS:  Natural atomic orbital occupancies 
                                                          
   NAO  Atom  No  lang   Type(AO)    Occupancy      Energy
 ----------------------------------------------------------
     1    O    1  S      Cor( 1S)     1.99974     -18.91404
     2    O    1  S      Val( 2S)     1.70765      -0.89196
     3    O    1  S      Ryd( 3S)     0.00311       1.22440
     4    O    1  px     Val( 2p)     1.28453      -0.26606
     5    O    1  px     Ryd( 3p)     0.00005       0.98600
     6    O    1  py     Val( 2p)     1.87713      -0.28411
     7    O    1  py     Ryd( 3p)     0.00364       1.10276
     8    O    1  pz     Val( 2p)     1.61211      -0.33625
     9    O    1  pz     Ryd( 3p)     0.00090       0.98158
    10    O    1  dxy    Ryd( 3d)     0.00000       2.62004
    11    O    1  dxz    Ryd( 3d)     0.00202       2.84615
    12    O    1  dyz    Ryd( 3d)     0.00166       2.91366
    13    O    1  dx2y2  Ryd( 3d)     0.00002       2.62369
    14    O    1  dz2    Ryd( 3d)     0.00149       3.42942

    15    C    2  S      Cor( 1S)     1.99961     -10.19206
    16    C    2  S      Val( 2S)     1.03490      -0.25648
    17    C    2  S      Ryd( 3S)     0.00730       0.44672
    18    C    2  px     Val( 2p)     0.70916      -0.15004
    19    C    2  px     Ryd( 3p)     0.00164       0.43398
    20    C    2  py     Val( 2p)     1.11985      -0.06842
    21    C    2  py     Ryd( 3p)     0.00022       0.59679
    22    C    2  pz     Val( 2p)     0.83647      -0.01218
    23    C    2  pz     Ryd( 3p)     0.01276       0.44572
    24    C    2  dxy    Ryd( 3d)     0.00000       1.80586
    25    C    2  dxz    Ryd( 3d)     0.00253       1.94782
    26    C    2  dyz    Ryd( 3d)     0.00427       2.47289
    27    C    2  dx2y2  Ryd( 3d)     0.00031       2.13970
    28    C    2  dz2    Ryd( 3d)     0.00192       2.36101

    29    H    3  S      Val( 1S)     0.88143      -0.01131
    30    H    3  S      Ryd( 2S)     0.00496       0.31641
    31    H    3  px     Ryd( 2p)     0.00003       1.56869
    32    H    3  py     Ryd( 2p)     0.00081       2.11046
    33    H    3  pz     Ryd( 2p)     0.00025       1.90533

    34    H    4  S      Val( 1S)     0.88143      -0.01131
    35    H    4  S      Ryd( 2S)     0.00496       0.31641
    36    H    4  px     Ryd( 2p)     0.00003       1.56869
    37    H    4  py     Ryd( 2p)     0.00081       2.11046
    38    H    4  pz     Ryd( 2p)     0.00025       1.90533


 Summary of Natural Population Analysis:                  
                                                          
                                       Natural Population 
                Natural  -----------------------------------------------
    Atom  No    Charge         Core      Valence    Rydberg      Total
 -----------------------------------------------------------------------
      O    1   -0.49407      1.99974     6.48142    0.01291     8.49407
      C    2    0.26905      1.99961     3.70039    0.03096     5.73095
      H    3    0.11251      0.00000     0.88143    0.00606     0.88749
      H    4    0.11251      0.00000     0.88143    0.00606     0.88749
 =======================================================================
   * Total *    0.00000      3.99935    11.94467    0.05598    16.00000

                                 Natural Population      
 --------------------------------------------------------
   Core                       3.99935 ( 99.9838% of   4)
   Valence                   11.94467 ( 99.5389% of  12)
   Natural Minimal Basis     15.94402 ( 99.6502% of  16)
   Natural Rydberg Basis      0.05598 (  0.3498% of  16)
 --------------------------------------------------------

    Atom  No          Natural Electron Configuration
 ----------------------------------------------------------------------------
      O    1      [core]2S( 1.71)2p( 4.77)3d( 0.01)
      C    2      [core]2S( 1.03)2p( 2.67)3S( 0.01)3p( 0.01)3d( 0.01)
      H    3            1S( 0.88)
      H    4            1S( 0.88)


 NATURAL BOND ORBITAL ANALYSIS:

                       Occupancies       Lewis Structure    Low   High
           Occ.    -------------------  -----------------   occ   occ
  Cycle   Thresh.   Lewis   Non-Lewis     CR  BD  3C  LP    (L)   (NL)   Dev
 =============================================================================
   1(1)    1.90    15.37290   0.62710      2   5   0   1     2      1    0.07
   2(2)    1.90    15.37290   0.62710      2   5   0   1     2      1    0.07
   3(1)    1.80    15.85391   0.14609      2   4   0   2     0      0    0.07
 -----------------------------------------------------------------------------

 Structure accepted: No low occupancy Lewis orbitals

 --------------------------------------------------------
   Core                      3.99935 ( 99.984% of   4)
   Valence Lewis            11.85456 ( 98.788% of  12)
  ==================       ============================
   Total Lewis              15.85391 ( 99.087% of  16)
  -----------------------------------------------------
   Valence non-Lewis         0.11685 (  0.730% of  16)
   Rydberg non-Lewis         0.02924 (  0.183% of  16)
  ==================       ============================
   Total non-Lewis           0.14609 (  0.913% of  16)
 --------------------------------------------------------


       (Occupancy)   Bond orbital/ Coefficients/ Hybrids
 ---------------------------------------------------------------------------------
     1. (1.99993) BD ( 1) O   1 - C   2  
                ( 64.33%)   0.8021* O   1 s(  0.00%)p 1.00( 99.84%)d 0.00(  0.16%)
                                            0.0000  0.0000  0.0000  0.9992 -0.0065
                                            0.0000  0.0000  0.0000  0.0000  0.0000
                                           -0.0396  0.0000  0.0000  0.0000
                ( 35.67%)   0.5972* C   2 s(  0.00%)p 1.00( 99.65%)d 0.00(  0.35%)
                                            0.0000  0.0000  0.0000  0.9971 -0.0480
                                            0.0000  0.0000  0.0000  0.0000  0.0000
                                            0.0595  0.0000  0.0000  0.0000
     2. (1.99979) BD ( 2) O   1 - C   2  
                ( 66.93%)   0.8181* O   1 s( 43.06%)p 1.32( 56.85%)d 0.00(  0.09%)
                                            0.0000 -0.6551  0.0386  0.0000  0.0000
                                            0.0000  0.0000  0.7537 -0.0232  0.0000
                                            0.0000  0.0000 -0.0026 -0.0295
                ( 33.07%)   0.5751* C   2 s( 32.60%)p 2.06( 67.13%)d 0.01(  0.28%)
                                           -0.0001 -0.5665  0.0708  0.0000  0.0000
                                           -0.0000  0.0000 -0.8143 -0.0905  0.0000
                                            0.0000 -0.0000 -0.0027 -0.0525
     3. (1.99452) BD ( 1) C   2 - H   3  
                ( 57.46%)   0.7580* C   2 s( 33.81%)p 1.96( 66.13%)d 0.00(  0.05%)
                                            0.0001  0.5812  0.0194  0.0000  0.0000
                                            0.7068 -0.0097 -0.4021 -0.0013  0.0000
                                            0.0000 -0.0193 -0.0112 -0.0051
                ( 42.54%)   0.6523* H   3 s( 99.90%)p 0.00(  0.10%)
                                            0.9994 -0.0152  0.0000 -0.0271  0.0152
     4. (1.99452) BD ( 1) C   2 - H   4  
                ( 57.46%)   0.7580* C   2 s( 33.81%)p 1.96( 66.13%)d 0.00(  0.05%)
                                            0.0001  0.5812  0.0194  0.0000  0.0000
                                           -0.7068  0.0097 -0.4021 -0.0013  0.0000
                                            0.0000  0.0193 -0.0112 -0.0051
                ( 42.54%)   0.6523* H   4 s( 99.90%)p 0.00(  0.10%)
                                            0.9994 -0.0152  0.0000  0.0271  0.0152
     5. (1.99974) CR ( 1) O   1           s(100.00%)p 0.00(  0.00%)
                                            1.0000 -0.0003 -0.0000  0.0000  0.0000
                                            0.0000  0.0000 -0.0003 -0.0000  0.0000
                                            0.0000  0.0000 -0.0000  0.0000
     6. (1.99961) CR ( 1) C   2           s(100.00%)
                                            1.0000 -0.0002  0.0000  0.0000  0.0000
                                           -0.0000  0.0000 -0.0000 -0.0000  0.0000
                                            0.0000 -0.0000  0.0000 -0.0000
     7. (1.98661) LP ( 1) O   1           s( 57.10%)p 0.75( 42.89%)d 0.00(  0.02%)
                                            0.0004  0.7553  0.0226  0.0000  0.0000
                                            0.0000  0.0000  0.6549  0.0015  0.0000
                                            0.0000  0.0000  0.0025 -0.0126
     8. (1.87918) LP ( 2) O   1           s(  0.00%)p 1.00( 99.92%)d 0.00(  0.08%)
                                            0.0000  0.0000  0.0000  0.0000  0.0000
                                            0.9995  0.0159  0.0000  0.0000  0.0000
                                            0.0000 -0.0289  0.0000  0.0000
     9. (0.00325) RY*( 1) O   1           s(  0.00%)p 1.00( 97.46%)d 0.03(  2.54%)
                                            0.0000  0.0000  0.0000  0.0000  0.0000
                                           -0.0111  0.9871  0.0000  0.0000  0.0000
                                            0.0000  0.1595  0.0000  0.0000
    10. (0.00028) RY*( 2) O   1           s( 36.66%)p 1.72( 63.01%)d 0.01(  0.34%)
                                           -0.0000  0.0183  0.6052 -0.0000 -0.0000
                                           -0.0000 -0.0000 -0.0400 -0.7928 -0.0000
                                           -0.0000 -0.0000 -0.0579 -0.0055
    11. (0.00000) RY*( 3) O   1           s( 63.05%)p 0.59( 36.95%)d 0.00(  0.00%)
    12. (0.00001) RY*( 4) O   1           s(  0.01%)p 1.00(  0.09%)d99.99( 99.90%)
    13. (0.00000) RY*( 5) O   1           s(  0.00%)p 0.00(  0.00%)d 1.00(100.00%)
    14. (0.00000) RY*( 6) O   1           s(  0.00%)p 1.00(  0.16%)d99.99( 99.84%)
    15. (0.00000) RY*( 7) O   1           s(  0.00%)p 1.00(  2.63%)d37.07( 97.37%)
    16. (0.00000) RY*( 8) O   1           s(  0.13%)p 1.70(  0.21%)d99.99( 99.66%)
    17. (0.00000) RY*( 9) O   1           s(  0.00%)p 1.00(100.00%)d 0.00(  0.00%)
    18. (0.01064) RY*( 1) C   2           s( 29.86%)p 2.35( 70.04%)d 0.00(  0.10%)
                                            0.0000  0.0524  0.5439 -0.0000 -0.0000
                                           -0.0000 -0.0000  0.1052 -0.8303 -0.0000
                                           -0.0000  0.0000 -0.0041 -0.0317
    19. (0.00430) RY*( 2) C   2           s(  0.00%)p 1.00(  1.39%)d71.10( 98.61%)
                                           -0.0000 -0.0000 -0.0000  0.0000  0.0000
                                            0.0286  0.1142  0.0000 -0.0000  0.0000
                                            0.0000  0.9930  0.0000  0.0000
    20. (0.00003) RY*( 3) C   2           s(  9.85%)p 0.28(  2.78%)d 8.87( 87.37%)
    21. (0.00001) RY*( 4) C   2           s( 59.93%)p 0.46( 27.65%)d 0.21( 12.42%)
    22. (0.00000) RY*( 5) C   2           s(  0.00%)p 0.00(  0.00%)d 1.00(100.00%)
    23. (0.00000) RY*( 6) C   2           s(  0.00%)p 1.00(  0.36%)d99.99( 99.64%)
    24. (0.00000) RY*( 7) C   2           s(  0.00%)p 1.00(100.00%)d 0.00(  0.00%)
    25. (0.00000) RY*( 8) C   2           s(  0.14%)p 0.41(  0.06%)d99.99( 99.81%)
    26. (0.00000) RY*( 9) C   2           s(  0.00%)p 1.00( 98.69%)d 0.01(  1.31%)
    27. (0.00517) RY*( 1) H   3           s( 99.83%)p 0.00(  0.17%)
                                            0.0142  0.9990  0.0000 -0.0407 -0.0074
    28. (0.00012) RY*( 2) H   3           s(  0.23%)p99.99( 99.77%)
                                            0.0259  0.0409  0.0000  0.9927  0.1106
    29. (0.00003) RY*( 3) H   3           s(  0.00%)p 1.00(100.00%)
    30. (0.00004) RY*( 4) H   3           s(  0.03%)p99.99( 99.97%)
    31. (0.00517) RY*( 1) H   4           s( 99.83%)p 0.00(  0.17%)
                                            0.0142  0.9990  0.0000  0.0407 -0.0074
    32. (0.00012) RY*( 2) H   4           s(  0.23%)p99.99( 99.77%)
                                            0.0259  0.0409 -0.0000 -0.9927  0.1106
    33. (0.00003) RY*( 3) H   4           s(  0.00%)p 1.00(100.00%)
    34. (0.00004) RY*( 4) H   4           s(  0.03%)p99.99( 99.97%)
    35. (0.00000) BD*( 1) O   1 - C   2  
                ( 35.67%)   0.5972* O   1 s(  0.00%)p 1.00( 99.84%)d 0.00(  0.16%)
                ( 64.33%)  -0.8021* C   2 s(  0.00%)p 1.00( 99.65%)d 0.00(  0.35%)
    36. (0.00001) BD*( 2) O   1 - C   2  
                ( 33.07%)   0.5751* O   1 s( 43.06%)p 1.32( 56.85%)d 0.00(  0.09%)
                ( 66.93%)  -0.8181* C   2 s( 32.60%)p 2.06( 67.13%)d 0.01(  0.28%)
    37. (0.05842) BD*( 1) C   2 - H   3  
                ( 42.54%)   0.6523* C   2 s( 33.81%)p 1.96( 66.13%)d 0.00(  0.05%)
                                           -0.0001 -0.5812 -0.0194 -0.0000 -0.0000
                                           -0.7068  0.0097  0.4021  0.0013 -0.0000
                                           -0.0000  0.0193  0.0112  0.0051
                ( 57.46%)  -0.7580* H   3 s( 99.90%)p 0.00(  0.10%)
                                           -0.9994  0.0152 -0.0000  0.0271 -0.0152
    38. (0.05842) BD*( 1) C   2 - H   4  
                ( 42.54%)   0.6523* C   2 s( 33.81%)p 1.96( 66.13%)d 0.00(  0.05%)
                                           -0.0001 -0.5812 -0.0194 -0.0000 -0.0000
                                            0.7068 -0.0097  0.4021  0.0013 -0.0000
                                           -0.0000 -0.0193  0.0112  0.0051
                ( 57.46%)  -0.7580* H   4 s( 99.90%)p 0.00(  0.10%)
                                           -0.9994  0.0152 -0.0000 -0.0271 -0.0152


 NHO Directionality and "Bond Bending" (deviations from line of nuclear centers)

         [Thresholds for printing:  angular deviation  >  1.0 degree]
                                    hybrid p-character > 25.0%
                                    orbital occupancy  >  0.10e

                                Line of Centers        Hybrid 1              Hybrid 2
                                ---------------  -------------------   ------------------
                NBO               Theta   Phi    Theta   Phi    Dev    Theta   Phi    Dev
 ========================================================================================
     1. BD (   1) O   1 - C   2   180.0    0.0    90.0    0.0  90.0     90.0    0.0  90.0
     3. BD (   1) C   2 - H   3   122.6   90.0   120.1   90.0   2.5      --     --    --
     4. BD (   1) C   2 - H   4   122.6  270.0   120.1  270.0   2.5      --     --    --
     7. LP (   1) O   1             --     --      0.0    0.0   --       --     --    --
     8. LP (   2) O   1             --     --     90.0   90.0   --       --     --    --


 Second Order Perturbation Theory Analysis of Fock Matrix in NBO Basis

     Threshold for printing:   0.50 kcal/mol
                                                                              E(2)  E(j)-E(i) F(i,j)
         Donor NBO (i)                     Acceptor NBO (j)                 kcal/mol   a.u.    a.u. 
 ===================================================================================================

 within unit  1
   2. BD (   2) O   1 - C   2        / 18. RY*(   1) C   2                    1.37    1.45    0.040
   3. BD (   1) C   2 - H   3        /  9. RY*(   1) O   1                    1.55    1.68    0.045
   4. BD (   1) C   2 - H   4        /  9. RY*(   1) O   1                    1.55    1.68    0.045
   5. CR (   1) O   1                / 18. RY*(   1) C   2                    6.26   19.27    0.311
   6. CR (   1) C   2                / 27. RY*(   1) H   3                    0.56   10.50    0.068
   6. CR (   1) C   2                / 31. RY*(   1) H   4                    0.56   10.50    0.068
   7. LP (   1) O   1                / 18. RY*(   1) C   2                   10.07    1.05    0.092
   7. LP (   1) O   1                / 37. BD*(   1) C   2 - H   3            0.67    1.08    0.024
   7. LP (   1) O   1                / 38. BD*(   1) C   2 - H   4            0.67    1.08    0.024
   8. LP (   2) O   1                / 15. RY*(   7) O   1                    0.66    3.18    0.042
   8. LP (   2) O   1                / 19. RY*(   2) C   2                    3.24    2.74    0.087
   8. LP (   2) O   1                / 37. BD*(   1) C   2 - H   3           21.25    0.68    0.109
   8. LP (   2) O   1                / 38. BD*(   1) C   2 - H   4           21.25    0.68    0.109


 Natural Bond Orbitals (Summary):

                                                            Principal Delocalizations
           NBO                        Occupancy    Energy   (geminal,vicinal,remote)
 ====================================================================================
 Molecular unit  1  (CH2O)
     1. BD (   1) O   1 - C   2          1.99993    -0.40641   
     2. BD (   2) O   1 - C   2          1.99979    -1.09383  18(g)
     3. BD (   1) C   2 - H   3          1.99452    -0.55527  9(v)
     4. BD (   1) C   2 - H   4          1.99452    -0.55527  9(v)
     5. CR (   1) O   1                  1.99974   -18.91522  18(v)
     6. CR (   1) C   2                  1.99961   -10.19184  27(v),31(v)
     7. LP (   1) O   1                  1.98661    -0.68888  18(v),37(v),38(v)
     8. LP (   2) O   1                  1.87918    -0.28489  37(v),38(v),19(v),15(g)
     9. RY*(   1) O   1                  0.00325     1.12144   
    10. RY*(   2) O   1                  0.00028     1.19979   
    11. RY*(   3) O   1                  0.00000     1.00221   
    12. RY*(   4) O   1                  0.00001     3.41937   
    13. RY*(   5) O   1                  0.00000     2.62004   
    14. RY*(   6) O   1                  0.00000     2.84561   
    15. RY*(   7) O   1                  0.00000     2.89576   
    16. RY*(   8) O   1                  0.00000     2.62823   
    17. RY*(   9) O   1                  0.00000     0.98537   
    18. RY*(   1) C   2                  0.01064     0.35727   
    19. RY*(   2) C   2                  0.00430     2.45325   
    20. RY*(   3) C   2                  0.00003     2.12903   
    21. RY*(   4) C   2                  0.00001     0.72557   
    22. RY*(   5) C   2                  0.00000     1.80586   
    23. RY*(   6) C   2                  0.00000     1.94066   
    24. RY*(   7) C   2                  0.00000     0.44165   
    25. RY*(   8) C   2                  0.00000     2.12282   
    26. RY*(   9) C   2                  0.00000     0.61146   
    27. RY*(   1) H   3                  0.00517     0.30790   
    28. RY*(   2) H   3                  0.00012     2.05013   
    29. RY*(   3) H   3                  0.00003     1.56869   
    30. RY*(   4) H   3                  0.00004     1.96166   
    31. RY*(   1) H   4                  0.00517     0.30790   
    32. RY*(   2) H   4                  0.00012     2.05013   
    33. RY*(   3) H   4                  0.00003     1.56869   
    34. RY*(   4) H   4                  0.00004     1.96166   
    35. BD*(   1) O   1 - C   2          0.00000    -0.00903   
    36. BD*(   2) O   1 - C   2          0.00001     0.62231   
    37. BD*(   1) C   2 - H   3          0.05842     0.39098   
    38. BD*(   1) C   2 - H   4          0.05842     0.39098   
       -------------------------------
              Total Lewis   15.85391  ( 99.0869%)
        Valence non-Lewis    0.11685  (  0.7303%)
        Rydberg non-Lewis    0.02924  (  0.1828%)
       -------------------------------
            Total unit  1   16.00000  (100.0000%)
           Charge unit  1    0.00000
 Unable to Open any file for archive entry.
 1\1\GINC-COMPUTE-1-13\SP\RB3LYP\def2SVP\C1H2O1\ZAHRT2\08-Jan-2021\0\\#
  b3lyp/def2svp geom=NewRedundant pop=NBO\\68\\0,1\O,0,1.1825504278,-0.
 2068206394,0.0508138275\C,0,0.001878354,-0.0003285124,0.0000807124\H,0
 ,-0.7546829064,-0.827015268,-0.0320983688\H,0,-0.4297458652,1.03416441
 79,-0.0187961703\\Version=ES64L-G16RevC.01\State=1-A1\HF=-114.4154985\
 RMSD=6.760e-09\Dipole=-0.8222986,0.1438149,-0.0353339\Quadrupole=-0.28
 2274,0.0622086,0.2200654,0.0621957,-0.0216164,0.0027234\PG=C02V [C2(C1
 O1),SGV(H2)]\\@
 The archive entry for this job was punched.


 Spring appears, and we are once more children.
                                  -- Anonymous
 File lengths (MBytes):  RWF=      6 Int=      0 D2E=      0 Chk=      1 Scr=      1
 Normal termination of Gaussian 16
