# Supplementary material for: Machine-Learning-Guided Discovery of Electrochemical Reactions
Source: J Am Chem Soc. 2022 Dec 2;144(49):22599–610. doi: 10.1021/jacs.2c08997 (PMC9756344; doi:10.1021/jacs.2c08997)
Supplement: Supplementary file 3 — ja2c08997_si_003.zip [file ja2c08997_si_003.zip › Oxidation Site Selectivity/Nlogs_notimes/70.log]

 Entering Gaussian System, Link 0=g16
 Input=70.com
 Output=70.log
 Initial command:
  
 Copyright (c) 1988-2019, Gaussian, Inc.  All Rights Reserved.
  
 This is part of the Gaussian(R) 16 program.  It is based on
 the Gaussian(R) 09 system (copyright 2009, Gaussian, Inc.),
 the Gaussian(R) 03 system (copyright 2003, Gaussian, Inc.),
 the Gaussian(R) 98 system (copyright 1998, Gaussian, Inc.),
 the Gaussian(R) 94 system (copyright 1995, Gaussian, Inc.),
 the Gaussian 92(TM) system (copyright 1992, Gaussian, Inc.),
 the Gaussian 90(TM) system (copyright 1990, Gaussian, Inc.),
 the Gaussian 88(TM) system (copyright 1988, Gaussian, Inc.),
 the Gaussian 86(TM) system (copyright 1986, Carnegie Mellon
 University), and the Gaussian 82(TM) system (copyright 1983,
 Carnegie Mellon University). Gaussian is a federally registered
 trademark of Gaussian, Inc.
  
 This software contains proprietary and confidential information,
 including trade secrets, belonging to Gaussian, Inc.
  
 This software is provided under written license and may be
 used, copied, transmitted, or stored only in accord with that
 written license.
  
 The following legend is applicable only to US Government
 contracts under FAR:
  
                    RESTRICTED RIGHTS LEGEND
  
 Use, reproduction and disclosure by the US Government is
 subject to restrictions as set forth in subparagraphs (a)
 and (c) of the Commercial Computer Software - Restricted
 Rights clause in FAR 52.227-19.
  
 Gaussian, Inc.
 340 Quinnipiac St., Bldg. 40, Wallingford CT 06492
  
  
 ---------------------------------------------------------------
 Warning -- This program may not be used in any manner that
 competes with the business of Gaussian, Inc. or will provide
 assistance to any competitor of Gaussian, Inc.  The licensee
 of this program is prohibited from giving any competitor of
 Gaussian, Inc. access to this program.  By using this program,
 the user acknowledges that Gaussian, Inc. is engaged in the
 business of creating and licensing software in the field of
 computational chemistry and represents and warrants to the
 licensee that it is not a competitor of Gaussian, Inc. and that
 it will not use this program in any manner prohibited above.
 ---------------------------------------------------------------
  

 Cite this work as:
 Gaussian 16, Revision C.01,
 M. J. Frisch, G. W. Trucks, H. B. Schlegel, G. E. Scuseria, 
 M. A. Robb, J. R. Cheeseman, G. Scalmani, V. Barone, 
 G. A. Petersson, H. Nakatsuji, X. Li, M. Caricato, A. V. Marenich, 
 J. Bloino, B. G. Janesko, R. Gomperts, B. Mennucci, H. P. Hratchian, 
 J. V. Ortiz, A. F. Izmaylov, J. L. Sonnenberg, D. Williams-Young, 
 F. Ding, F. Lipparini, F. Egidi, J. Goings, B. Peng, A. Petrone, 
 T. Henderson, D. Ranasinghe, V. G. Zakrzewski, J. Gao, N. Rega, 
 G. Zheng, W. Liang, M. Hada, M. Ehara, K. Toyota, R. Fukuda, 
 J. Hasegawa, M. Ishida, T. Nakajima, Y. Honda, O. Kitao, H. Nakai, 
 T. Vreven, K. Throssell, J. A. Montgomery, Jr., J. E. Peralta, 
 F. Ogliaro, M. J. Bearpark, J. J. Heyd, E. N. Brothers, K. N. Kudin, 
 V. N. Staroverov, T. A. Keith, R. Kobayashi, J. Normand, 
 K. Raghavachari, A. P. Rendell, J. C. Burant, S. S. Iyengar, 
 J. Tomasi, M. Cossi, J. M. Millam, M. Klene, C. Adamo, R. Cammi, 
 J. W. Ochterski, R. L. Martin, K. Morokuma, O. Farkas, 
 J. B. Foresman, and D. J. Fox, Gaussian, Inc., Wallingford CT, 2019.
 
 ******************************************
 Gaussian 16:  ES64L-G16RevC.01  3-Jul-2019
                 8-Jan-2021 
 ******************************************
 %nprocshared=16
 Will use up to   16 processors via shared memory.
 %mem=7GB
 -----------------------------------------
 # b3lyp/def2svp geom=NewRedundant pop=NBO
 -----------------------------------------
 1/29=4000,38=1,172=1/1;
 2/12=2,17=6,18=5,40=1/2;
 3/5=43,7=101,11=2,25=1,30=1,74=-5/1,2,3;
 4//1;
 5/5=2,38=5/2;
 6/7=2,8=2,9=2,10=2,28=1,40=1/1,7;
 99/5=1,9=1/99;
 --
 70
 --
 Symbolic Z-matrix:
 Charge =  0 Multiplicity = 1
 O                     3.02167   1.06169  -0.14223 
 C                     2.34829   0.05885  -0.20038 
 C                     0.87123   0.02423  -0.07406 
 C                     0.1545    1.2153    0.12886 
 C                    -1.23235   1.17938   0.24707 
 C                    -1.91058  -0.0444    0.16344 
 C                    -1.20205  -1.2328   -0.03845 
 C                     0.18842  -1.19752  -0.15705 
 H                     2.82176  -0.94573  -0.35997 
 H                     0.71254   2.15201   0.18944 
 H                    -1.79333   2.10352   0.40495 
 H                    -2.99913  -0.06994   0.25653 
 H                    -1.73503  -2.18411  -0.10295 
 H                     0.75404  -2.12049  -0.3152 
 
                          Input orientation:                          
 ---------------------------------------------------------------------
 Center     Atomic      Atomic             Coordinates (Angstroms)
 Number     Number       Type             X           Y           Z
 ---------------------------------------------------------------------
      1          8           0        3.021674    1.061691   -0.142232
      2          6           0        2.348287    0.058853   -0.200382
      3          6           0        0.871231    0.024225   -0.074063
      4          6           0        0.154502    1.215299    0.128864
      5          6           0       -1.232345    1.179384    0.247070
      6          6           0       -1.910581   -0.044399    0.163440
      7          6           0       -1.202047   -1.232796   -0.038450
      8          6           0        0.188420   -1.197521   -0.157049
      9          1           0        2.821757   -0.945725   -0.359969
     10          1           0        0.712544    2.152007    0.189442
     11          1           0       -1.793326    2.103518    0.404949
     12          1           0       -2.999129   -0.069941    0.256531
     13          1           0       -1.735033   -2.184108   -0.102951
     14          1           0        0.754045   -2.120487   -0.315201
 ---------------------------------------------------------------------
                    Distance matrix (angstroms):
                    1          2          3          4          5
     1  O    0.000000
     2  C    1.209345   0.000000
     3  C    2.388595   1.482852   0.000000
     4  C    2.884053   2.501692   1.404826   0.000000
     5  C    4.273416   3.778457   2.421271   1.392339   0.000000
     6  C    5.063992   4.275628   2.792776   2.419216   1.401657
     7  C    4.807833   3.781461   2.424841   2.803817   2.429208
     8  C    3.623753   2.499075   1.402063   2.429937   2.798493
     9  H    2.029063   1.121971   2.197066   3.467453   4.617395
    10  H    2.575048   2.684941   2.149900   1.092017   2.175296
    11  H    4.956716   4.658330   3.413616   2.158515   1.092542
    12  H    6.139191   5.368447   3.885595   3.407863   2.163892
    13  H    5.758733   4.659814   3.416165   3.896158   3.418814
    14  H    3.911306   2.702650   2.161405   3.418203   3.892434
                    6          7          8          9         10
     6  C    0.000000
     7  C    1.398238   0.000000
     8  C    2.416239   1.395961   0.000000
     9  H    4.845758   4.046823   2.653119   0.000000
    10  H    3.421354   3.895444   3.407946   3.787687   0.000000
    11  H    2.164629   3.417192   3.891017   5.584082   2.515587
    12  H    1.092819   2.160729   3.406311   5.918597   4.326439
    13  H    2.163362   1.092350   2.162395   4.729057   4.987787
    14  H    3.411667   2.165844   1.093988   2.378551   4.302393
                   11         12         13         14
    11  H    0.000000
    12  H    2.489962   0.000000
    13  H    4.317996   2.489351   0.000000
    14  H    4.984970   4.314850   2.498920   0.000000
 Stoichiometry    C7H6O
 Framework group  CS[SG(C7H6O)]
 Deg. of freedom    25
 Full point group                 CS      NOp   2
 Largest Abelian subgroup         CS      NOp   2
 Largest concise Abelian subgroup C1      NOp   1
                         Standard orientation:                         
 ---------------------------------------------------------------------
 Center     Atomic      Atomic             Coordinates (Angstroms)
 Number     Number       Type             X           Y           Z
 ---------------------------------------------------------------------
      1          8           0       -1.433067    2.488128    0.000000
      2          6           0       -0.315463    2.026092    0.000000
      3          6           0       -0.000000    0.577185    0.000000
      4          6           0       -1.038566   -0.368816    0.000000
      5          6           0       -0.739013   -1.728550    0.000000
      6          6           0        0.597490   -2.150929   -0.000000
      7          6           0        1.634976   -1.213544   -0.000000
      8          6           0        1.335364    0.149886   -0.000000
      9          1           0        0.585442    2.694814   -0.000000
     10          1           0       -2.068961   -0.007170    0.000000
     11          1           0       -1.543888   -2.467349    0.000000
     12          1           0        0.830000   -3.218728   -0.000000
     13          1           0        2.675007   -1.547556   -0.000000
     14          1           0        2.138204    0.893027   -0.000000
 ---------------------------------------------------------------------
 Rotational constants (GHZ):           5.2172550           1.5590359           1.2003451
 Standard basis: def2SVP (5D, 7F)
 There are   112 symmetry adapted cartesian basis functions of A'  symmetry.
 There are    38 symmetry adapted cartesian basis functions of A"  symmetry.
 There are   104 symmetry adapted basis functions of A'  symmetry.
 There are    38 symmetry adapted basis functions of A"  symmetry.
   142 basis functions,   242 primitive gaussians,   150 cartesian basis functions
    28 alpha electrons       28 beta electrons
       nuclear repulsion energy       320.3142974747 Hartrees.
 NAtoms=   14 NActive=   14 NUniq=   14 SFac= 1.00D+00 NAtFMM=   60 NAOKFM=F Big=F
 Integral buffers will be    131072 words long.
 Raffenetti 2 integral format.
 Two-electron integral symmetry is turned on.
 One-electron integrals computed using PRISM.
   2 Symmetry operations used in ECPInt.
 ECPInt:  NShTT=    2211 NPrTT=    8123 LenC2=    2189 LenP2D=    6515.
 LDataN:  DoStor=T MaxTD1= 4 Len=   56
 NBasis=   142 RedAO= T EigKep=  3.04D-04  NBF=   104    38
 NBsUse=   142 1.00D-06 EigRej= -1.00D+00 NBFU=   104    38
 ExpMin= 1.22D-01 ExpMax= 2.27D+03 ExpMxC= 3.41D+02 IAcc=3 IRadAn=         5 AccDes= 0.00D+00
 Harris functional with IExCor=  402 and IRadAn=       5 diagonalized for initial guess.
 HarFok:  IExCor=  402 AccDes= 0.00D+00 IRadAn=         5 IDoV= 1 UseB2=F ITyADJ=14
 ICtDFT=  3500011 ScaDFX=  1.000000  1.000000  1.000000  1.000000
 FoFCou: FMM=F IPFlag=           0 FMFlag=      100000 FMFlg1=           0
         NFxFlg=           0 DoJE=T BraDBF=F KetDBF=T FulRan=T
         wScrn=  0.000000 ICntrl=       500 IOpCl=  0 I1Cent=   200000004 NGrid=           0
         NMat0=    1 NMatS0=      1 NMatT0=    0 NMatD0=    1 NMtDS0=    0 NMtDT0=    0
 Petite list used in FoFCou.
 Initial guess orbital symmetries:
       Occupied  (A') (A') (A') (A') (A') (A') (A') (A') (A') (A')
                 (A') (A') (A') (A') (A') (A') (A') (A') (A') (A')
                 (A') (A") (A') (A') (A") (A") (A") (A')
       Virtual   (A") (A") (A") (A') (A") (A') (A') (A') (A') (A')
                 (A') (A') (A') (A') (A') (A') (A') (A') (A') (A')
                 (A') (A") (A') (A') (A') (A") (A') (A") (A") (A")
                 (A') (A') (A') (A') (A") (A') (A') (A') (A") (A')
                 (A') (A') (A') (A') (A') (A') (A') (A") (A') (A')
                 (A') (A") (A') (A") (A") (A") (A") (A') (A") (A')
                 (A') (A") (A') (A') (A') (A') (A") (A') (A') (A")
                 (A') (A") (A') (A') (A') (A') (A") (A') (A") (A')
                 (A") (A') (A") (A') (A') (A') (A') (A') (A') (A")
                 (A") (A") (A") (A') (A') (A") (A') (A') (A") (A')
                 (A") (A') (A') (A') (A') (A') (A') (A') (A') (A")
                 (A') (A') (A') (A')
 The electronic state of the initial guess is 1-A'.
 Requested convergence on RMS density matrix=1.00D-08 within 128 cycles.
 Requested convergence on MAX density matrix=1.00D-06.
 Requested convergence on             energy=1.00D-06.
 No special actions if energy rises.
 Integral accuracy reduced to 1.0D-05 until final iterations.
 Initial convergence to 1.0D-05 achieved.  Increase integral accuracy.
 SCF Done:  E(RB3LYP) =  -345.324816163     A.U. after   14 cycles
            NFock= 14  Conv=0.94D-08     -V/T= 2.0105

 **********************************************************************

            Population analysis using the SCF Density.

 **********************************************************************

 Orbital symmetries:
       Occupied  (A') (A') (A') (A') (A') (A') (A') (A') (A') (A')
                 (A') (A') (A') (A') (A') (A') (A') (A') (A') (A')
                 (A') (A") (A') (A") (A') (A") (A") (A')
       Virtual   (A") (A") (A") (A') (A') (A') (A') (A') (A") (A')
                 (A') (A') (A') (A') (A') (A') (A') (A') (A') (A')
                 (A') (A") (A') (A") (A') (A') (A') (A") (A") (A")
                 (A') (A') (A") (A') (A') (A') (A') (A") (A') (A')
                 (A') (A') (A') (A') (A') (A') (A') (A") (A') (A')
                 (A') (A") (A') (A") (A") (A") (A') (A') (A") (A")
                 (A') (A") (A') (A') (A') (A") (A') (A') (A') (A")
                 (A') (A") (A') (A') (A') (A') (A") (A') (A") (A')
                 (A") (A') (A") (A') (A') (A') (A') (A') (A') (A")
                 (A") (A") (A") (A') (A') (A") (A') (A') (A") (A')
                 (A') (A') (A") (A') (A') (A') (A') (A') (A') (A")
                 (A') (A') (A') (A')
 The electronic state is 1-A'.
 Alpha  occ. eigenvalues --  -19.13308 -10.27638 -10.21318 -10.21228 -10.20892
 Alpha  occ. eigenvalues --  -10.20767 -10.20725 -10.20591  -1.03597  -0.86654
 Alpha  occ. eigenvalues --   -0.76927  -0.75620  -0.65081  -0.61886  -0.57357
 Alpha  occ. eigenvalues --   -0.52685  -0.48790  -0.46598  -0.44665  -0.43858
 Alpha  occ. eigenvalues --   -0.43119  -0.41433  -0.37533  -0.37255  -0.36101
 Alpha  occ. eigenvalues --   -0.27512  -0.27207  -0.26166
 Alpha virt. eigenvalues --   -0.07072  -0.02542   0.02993   0.05473   0.07655
 Alpha virt. eigenvalues --    0.10451   0.11338   0.14095   0.14557   0.14709
 Alpha virt. eigenvalues --    0.22532   0.25257   0.27579   0.29093   0.29662
 Alpha virt. eigenvalues --    0.31628   0.34846   0.38156   0.40040   0.42279
 Alpha virt. eigenvalues --    0.44031   0.44273   0.45604   0.47777   0.47781
 Alpha virt. eigenvalues --    0.49670   0.51364   0.52205   0.56392   0.58440
 Alpha virt. eigenvalues --    0.60839   0.62373   0.62373   0.63082   0.65478
 Alpha virt. eigenvalues --    0.66132   0.67733   0.68455   0.70387   0.72230
 Alpha virt. eigenvalues --    0.72873   0.74515   0.77207   0.79998   0.83646
 Alpha virt. eigenvalues --    0.86226   0.91224   1.01535   1.03436   1.05108
 Alpha virt. eigenvalues --    1.14922   1.15071   1.17431   1.22488   1.22904
 Alpha virt. eigenvalues --    1.23720   1.25411   1.27601   1.28549   1.29650
 Alpha virt. eigenvalues --    1.42977   1.43810   1.49340   1.61228   1.64419
 Alpha virt. eigenvalues --    1.65603   1.68166   1.70765   1.73132   1.73434
 Alpha virt. eigenvalues --    1.73862   1.74580   1.76282   1.78089   1.80989
 Alpha virt. eigenvalues --    1.86769   1.91007   1.93500   1.94081   1.96446
 Alpha virt. eigenvalues --    1.96446   1.97769   2.03499   2.08357   2.10121
 Alpha virt. eigenvalues --    2.11938   2.13233   2.24614   2.26359   2.28103
 Alpha virt. eigenvalues --    2.28498   2.31783   2.33496   2.44415   2.47379
 Alpha virt. eigenvalues --    2.52252   2.54102   2.59777   2.62358   2.63278
 Alpha virt. eigenvalues --    2.70295   2.70589   2.71169   2.76835   2.84362
 Alpha virt. eigenvalues --    2.86540   2.93733   3.01622   3.11042   3.14339
 Alpha virt. eigenvalues --    3.21361   3.41627   3.61782   3.63586
          Condensed to atoms (all electrons):
               1          2          3          4          5          6
     1  O    7.626561   0.701506  -0.131830   0.013178   0.001335  -0.000018
     2  C    0.701506   4.672118   0.151970  -0.049420   0.017306  -0.001344
     3  C   -0.131830   0.151970   5.835320   0.193027   0.100623  -0.160952
     4  C    0.013178  -0.049420   0.193027   5.168758   0.229758   0.110774
     5  C    0.001335   0.017306   0.100623   0.229758   5.118954   0.233778
     6  C   -0.000018  -0.001344  -0.160952   0.110774   0.233778   5.113896
     7  C   -0.000138   0.009736   0.109065  -0.137078   0.101958   0.252966
     8  C    0.003331  -0.059567   0.211542   0.042754  -0.144515   0.104509
     9  H   -0.042495   0.414256  -0.154939   0.014511   0.000021  -0.000146
    10  H    0.019354  -0.012104  -0.086721   0.443909  -0.070394   0.013860
    11  H   -0.000006  -0.000304   0.015663  -0.076524   0.445524  -0.074817
    12  H    0.000000   0.000033  -0.001506   0.014387  -0.071477   0.437787
    13  H    0.000001  -0.000214   0.015667  -0.001792   0.014745  -0.075001
    14  H    0.000101  -0.011919  -0.079879   0.015326  -0.001638   0.014156
               7          8          9         10         11         12
     1  O   -0.000138   0.003331  -0.042495   0.019354  -0.000006   0.000000
     2  C    0.009736  -0.059567   0.414256  -0.012104  -0.000304   0.000033
     3  C    0.109065   0.211542  -0.154939  -0.086721   0.015663  -0.001506
     4  C   -0.137078   0.042754   0.014511   0.443909  -0.076524   0.014387
     5  C    0.101958  -0.144515   0.000021  -0.070394   0.445524  -0.071477
     6  C    0.252966   0.104509  -0.000146   0.013860  -0.074817   0.437787
     7  C    5.064109   0.261701   0.000021  -0.001791   0.014799  -0.071247
     8  C    0.261701   5.185045  -0.005368   0.016085  -0.001642   0.014885
     9  H    0.000021  -0.005368   0.788616   0.001688   0.000009  -0.000000
    10  H   -0.001791   0.016085   0.001688   0.689569  -0.011741  -0.000250
    11  H    0.014799  -0.001642   0.000009  -0.011741   0.708323  -0.013095
    12  H   -0.071247   0.014885  -0.000000  -0.000250  -0.013095   0.708403
    13  H    0.442628  -0.073583   0.000040   0.000035  -0.000287  -0.013148
    14  H   -0.068707   0.438573   0.010091  -0.000179   0.000035  -0.000296
              13         14
     1  O    0.000001   0.000101
     2  C   -0.000214  -0.011919
     3  C    0.015667  -0.079879
     4  C   -0.001792   0.015326
     5  C    0.014745  -0.001638
     6  C   -0.075001   0.014156
     7  C    0.442628  -0.068707
     8  C   -0.073583   0.438573
     9  H    0.000040   0.010091
    10  H    0.000035  -0.000179
    11  H   -0.000287   0.000035
    12  H   -0.013148  -0.000296
    13  H    0.712121  -0.012779
    14  H   -0.012779   0.711887
 Mulliken charges:
               1
     1  O   -0.190883
     2  C    0.167945
     3  C   -0.017050
     4  C    0.018432
     5  C    0.024021
     6  C    0.030552
     7  C    0.021978
     8  C    0.006250
     9  H   -0.026304
    10  H   -0.001319
    11  H   -0.005938
    12  H   -0.004476
    13  H   -0.008436
    14  H   -0.014771
 Sum of Mulliken charges =  -0.00000
 Mulliken charges with hydrogens summed into heavy atoms:
               1
     1  O   -0.190883
     2  C    0.141641
     3  C   -0.017050
     4  C    0.017112
     5  C    0.018083
     6  C    0.026075
     7  C    0.013542
     8  C   -0.008521
 Electronic spatial extent (au):  <R**2>=            938.4624
 Charge=             -0.0000 electrons
 Dipole moment (field-independent basis, Debye):
    X=              2.1541    Y=             -2.3120    Z=             -0.0000  Tot=              3.1600
 Quadrupole moment (field-independent basis, Debye-Ang):
   XX=            -44.8705   YY=            -46.8702   ZZ=            -48.4477
   XY=              5.7832   XZ=              0.0000   YZ=             -0.0000
 Traceless Quadrupole moment (field-independent basis, Debye-Ang):
   XX=              1.8590   YY=             -0.1408   ZZ=             -1.7182
   XY=              5.7832   XZ=              0.0000   YZ=             -0.0000
 Octapole moment (field-independent basis, Debye-Ang**2):
  XXX=              2.9015  YYY=            -17.7690  ZZZ=              0.0000  XYY=             15.0094
  XXY=             -9.2722  XXZ=             -0.0000  XZZ=             -3.6248  YZZ=              7.2070
  YYZ=             -0.0000  XYZ=              0.0000
 Hexadecapole moment (field-independent basis, Debye-Ang**3):
 XXXX=           -376.5453 YYYY=           -788.2599 ZZZZ=            -50.2514 XXXY=             98.1931
 XXXZ=              0.0000 YYYX=            125.0731 YYYZ=             -0.0000 ZZZX=              0.0000
 ZZZY=             -0.0000 XXYY=           -208.7499 XXZZ=            -79.0153 YYZZ=           -143.2888
 XXYZ=             -0.0000 YYXZ=              0.0000 ZZXY=             28.6972
 N-N= 3.203142974747D+02 E-N=-1.442542235050D+03  KE= 3.417255560568D+02
 Symmetry A'   KE= 3.316177297125D+02
 Symmetry A"   KE= 1.010782634434D+01
 ******************************Gaussian NBO Version 3.1******************************
             N A T U R A L   A T O M I C   O R B I T A L   A N D
          N A T U R A L   B O N D   O R B I T A L   A N A L Y S I S
 ******************************Gaussian NBO Version 3.1******************************
       /RESON  / : Allow strongly delocalized NBO set

 Analyzing the SCF density

 Job title: 70                                                              

 Storage needed:     61236 in NPA,     81292 in NBO ( 939523004 available)
 GSVD:  LWork=       12972 too small for GESVD, short by         890 words or         890 for optimal perf.


 NATURAL POPULATIONS:  Natural atomic orbital occupancies 
                                                          
   NAO  Atom  No  lang   Type(AO)    Occupancy      Energy
 ----------------------------------------------------------
     1    O    1  S      Cor( 1S)     1.99975     -18.88695
     2    O    1  S      Val( 2S)     1.69472      -0.86611
     3    O    1  S      Ryd( 3S)     0.00173       1.40431
     4    O    1  px     Val( 2p)     1.64946      -0.31117
     5    O    1  px     Ryd( 3p)     0.00112       1.05255
     6    O    1  py     Val( 2p)     1.84112      -0.27461
     7    O    1  py     Ryd( 3p)     0.00305       1.14248
     8    O    1  pz     Val( 2p)     1.33520      -0.24939
     9    O    1  pz     Ryd( 3p)     0.00040       1.02259
    10    O    1  dxy    Ryd( 3d)     0.00137       3.10622
    11    O    1  dxz    Ryd( 3d)     0.00163       2.82920
    12    O    1  dyz    Ryd( 3d)     0.00030       2.66946
    13    O    1  dx2y2  Ryd( 3d)     0.00136       3.09234
    14    O    1  dz2    Ryd( 3d)     0.00035       2.86158

    15    C    2  S      Cor( 1S)     1.99929     -10.16385
    16    C    2  S      Val( 2S)     0.89957      -0.17523
    17    C    2  S      Ryd( 3S)     0.00787       0.50837
    18    C    2  px     Val( 2p)     0.88923      -0.01608
    19    C    2  px     Ryd( 3p)     0.01471       0.74104
    20    C    2  py     Val( 2p)     1.00828      -0.04126
    21    C    2  py     Ryd( 3p)     0.00554       0.58254
    22    C    2  pz     Val( 2p)     0.74246      -0.12683
    23    C    2  pz     Ryd( 3p)     0.00095       0.48634
    24    C    2  dxy    Ryd( 3d)     0.00312       2.49317
    25    C    2  dxz    Ryd( 3d)     0.00227       1.93217
    26    C    2  dyz    Ryd( 3d)     0.00074       1.85080
    27    C    2  dx2y2  Ryd( 3d)     0.00286       2.36578
    28    C    2  dz2    Ryd( 3d)     0.00056       2.14073

    29    C    3  S      Cor( 1S)     1.99881     -10.07416
    30    C    3  S      Val( 2S)     0.89614      -0.13370
    31    C    3  S      Ryd( 3S)     0.00231       0.53528
    32    C    3  px     Val( 2p)     1.10673      -0.07334
    33    C    3  px     Ryd( 3p)     0.00524       0.96750
    34    C    3  py     Val( 2p)     1.11038      -0.09122
    35    C    3  py     Ryd( 3p)     0.00525       1.04324
    36    C    3  pz     Val( 2p)     1.03982      -0.11794
    37    C    3  pz     Ryd( 3p)     0.00079       0.61554
    38    C    3  dxy    Ryd( 3d)     0.00068       2.44858
    39    C    3  dxz    Ryd( 3d)     0.00061       1.90865
    40    C    3  dyz    Ryd( 3d)     0.00029       1.87189
    41    C    3  dx2y2  Ryd( 3d)     0.00094       2.41794
    42    C    3  dz2    Ryd( 3d)     0.00040       2.18558

    43    C    4  S      Cor( 1S)     1.99891     -10.07350
    44    C    4  S      Val( 2S)     0.94175      -0.14528
    45    C    4  S      Ryd( 3S)     0.00174       0.55696
    46    C    4  px     Val( 2p)     1.18980      -0.06828
    47    C    4  px     Ryd( 3p)     0.00618       0.95939
    48    C    4  py     Val( 2p)     1.08237      -0.05193
    49    C    4  py     Ryd( 3p)     0.00549       0.72452
    50    C    4  pz     Val( 2p)     0.94111      -0.11424
    51    C    4  pz     Ryd( 3p)     0.00069       0.54922
    52    C    4  dxy    Ryd( 3d)     0.00077       2.46027
    53    C    4  dxz    Ryd( 3d)     0.00036       1.90590
    54    C    4  dyz    Ryd( 3d)     0.00054       1.92414
    55    C    4  dx2y2  Ryd( 3d)     0.00068       2.48216
    56    C    4  dz2    Ryd( 3d)     0.00039       2.20713

    57    C    5  S      Cor( 1S)     1.99894     -10.07691
    58    C    5  S      Val( 2S)     0.94676      -0.15435
    59    C    5  S      Ryd( 3S)     0.00118       0.55728
    60    C    5  px     Val( 2p)     1.13671      -0.06428
    61    C    5  px     Ryd( 3p)     0.00516       0.83794
    62    C    5  py     Val( 2p)     1.12800      -0.06076
    63    C    5  py     Ryd( 3p)     0.00496       0.79996
    64    C    5  pz     Val( 2p)     0.99367      -0.11852
    65    C    5  pz     Ryd( 3p)     0.00073       0.54411
    66    C    5  dxy    Ryd( 3d)     0.00078       2.50554
    67    C    5  dxz    Ryd( 3d)     0.00043       1.90699
    68    C    5  dyz    Ryd( 3d)     0.00048       1.91326
    69    C    5  dx2y2  Ryd( 3d)     0.00071       2.41370
    70    C    5  dz2    Ryd( 3d)     0.00039       2.20894

    71    C    6  S      Cor( 1S)     1.99894     -10.08184
    72    C    6  S      Val( 2S)     0.95109      -0.16049
    73    C    6  S      Ryd( 3S)     0.00126       0.55069
    74    C    6  px     Val( 2p)     1.07614      -0.05617
    75    C    6  px     Ryd( 3p)     0.00398       0.64436
    76    C    6  py     Val( 2p)     1.18716      -0.07310
    77    C    6  py     Ryd( 3p)     0.00598       0.98434
    78    C    6  pz     Val( 2p)     0.96591      -0.12024
    79    C    6  pz     Ryd( 3p)     0.00077       0.54273
    80    C    6  dxy    Ryd( 3d)     0.00072       2.42127
    81    C    6  dxz    Ryd( 3d)     0.00056       1.91710
    82    C    6  dyz    Ryd( 3d)     0.00037       1.89291
    83    C    6  dx2y2  Ryd( 3d)     0.00078       2.48491
    84    C    6  dz2    Ryd( 3d)     0.00039       2.20042

    85    C    7  S      Cor( 1S)     1.99893     -10.07801
    86    C    7  S      Val( 2S)     0.94510      -0.15553
    87    C    7  S      Ryd( 3S)     0.00118       0.54931
    88    C    7  px     Val( 2p)     1.18376      -0.07264
    89    C    7  px     Ryd( 3p)     0.00609       0.97053
    90    C    7  py     Val( 2p)     1.07983      -0.05645
    91    C    7  py     Ryd( 3p)     0.00426       0.65891
    92    C    7  pz     Val( 2p)     0.99861      -0.12013
    93    C    7  pz     Ryd( 3p)     0.00085       0.54159
    94    C    7  dxy    Ryd( 3d)     0.00073       2.44290
    95    C    7  dxz    Ryd( 3d)     0.00039       1.89805
    96    C    7  dyz    Ryd( 3d)     0.00050       1.91922
    97    C    7  dx2y2  Ryd( 3d)     0.00075       2.47257
    98    C    7  dz2    Ryd( 3d)     0.00039       2.20888

    99    C    8  S      Cor( 1S)     1.99891     -10.07955
   100    C    8  S      Val( 2S)     0.93818      -0.15160
   101    C    8  S      Ryd( 3S)     0.00149       0.55726
   102    C    8  px     Val( 2p)     1.13411      -0.06536
   103    C    8  px     Ryd( 3p)     0.00477       0.82732
   104    C    8  py     Val( 2p)     1.13342      -0.06937
   105    C    8  py     Ryd( 3p)     0.00511       0.83916
   106    C    8  pz     Val( 2p)     0.96604      -0.12188
   107    C    8  pz     Ryd( 3p)     0.00076       0.54088
   108    C    8  dxy    Ryd( 3d)     0.00076       2.50963
   109    C    8  dxz    Ryd( 3d)     0.00042       1.91157
   110    C    8  dyz    Ryd( 3d)     0.00049       1.90564
   111    C    8  dx2y2  Ryd( 3d)     0.00068       2.42175
   112    C    8  dz2    Ryd( 3d)     0.00040       2.20188

   113    H    9  S      Val( 1S)     0.87243       0.00842
   114    H    9  S      Ryd( 2S)     0.00435       0.34854
   115    H    9  px     Ryd( 2p)     0.00056       2.17015
   116    H    9  py     Ryd( 2p)     0.00045       1.99546
   117    H    9  pz     Ryd( 2p)     0.00004       1.61319

   118    H   10  S      Val( 1S)     0.75492       0.08288
   119    H   10  S      Ryd( 2S)     0.00380       0.33495
   120    H   10  px     Ryd( 2p)     0.00075       2.33719
   121    H   10  py     Ryd( 2p)     0.00020       2.03437
   122    H   10  pz     Ryd( 2p)     0.00015       1.65521

   123    H   11  S      Val( 1S)     0.76960       0.07039
   124    H   11  S      Ryd( 2S)     0.00160       0.31367
   125    H   11  px     Ryd( 2p)     0.00049       2.18066
   126    H   11  py     Ryd( 2p)     0.00041       2.14593
   127    H   11  pz     Ryd( 2p)     0.00017       1.63896

   128    H   12  S      Val( 1S)     0.77117       0.06658
   129    H   12  S      Ryd( 2S)     0.00159       0.31084
   130    H   12  px     Ryd( 2p)     0.00012       1.97543
   131    H   12  py     Ryd( 2p)     0.00079       2.34539
   132    H   12  pz     Ryd( 2p)     0.00016       1.63510

   133    H   13  S      Val( 1S)     0.77007       0.06764
   134    H   13  S      Ryd( 2S)     0.00160       0.31090
   135    H   13  px     Ryd( 2p)     0.00075       2.32802
   136    H   13  py     Ryd( 2p)     0.00015       1.99485
   137    H   13  pz     Ryd( 2p)     0.00017       1.63659

   138    H   14  S      Val( 1S)     0.77204       0.06003
   139    H   14  S      Ryd( 2S)     0.00236       0.32237
   140    H   14  px     Ryd( 2p)     0.00050       2.17727
   141    H   14  py     Ryd( 2p)     0.00041       2.15877
   142    H   14  pz     Ryd( 2p)     0.00017       1.63836

 WARNING:  1 low occupancy (<1.9990e) core orbital  found on  C    3
           1 low occupancy (<1.9990e) core orbital  found on  C    4
           1 low occupancy (<1.9990e) core orbital  found on  C    5
           1 low occupancy (<1.9990e) core orbital  found on  C    6
           1 low occupancy (<1.9990e) core orbital  found on  C    7
           1 low occupancy (<1.9990e) core orbital  found on  C    8


 Summary of Natural Population Analysis:                  
                                                          
                                       Natural Population 
                Natural  -----------------------------------------------
    Atom  No    Charge         Core      Valence    Rydberg      Total
 -----------------------------------------------------------------------
      O    1   -0.53156      1.99975     6.52050    0.01132     8.53156
      C    2    0.42254      1.99929     3.53954    0.03863     5.57746
      C    3   -0.16839      1.99881     4.15307    0.01651     6.16839
      C    4   -0.17078      1.99891     4.15503    0.01684     6.17078
      C    5   -0.21890      1.99894     4.20515    0.01482     6.21890
      C    6   -0.19405      1.99894     4.18030    0.01481     6.19405
      C    7   -0.22136      1.99893     4.20730    0.01513     6.22136
      C    8   -0.18553      1.99891     4.17175    0.01487     6.18553
      H    9    0.12218      0.00000     0.87243    0.00539     0.87782
      H   10    0.24019      0.00000     0.75492    0.00489     0.75981
      H   11    0.22773      0.00000     0.76960    0.00267     0.77227
      H   12    0.22617      0.00000     0.77117    0.00266     0.77383
      H   13    0.22725      0.00000     0.77007    0.00268     0.77275
      H   14    0.22452      0.00000     0.77204    0.00344     0.77548
 =======================================================================
   * Total *   -0.00000     15.99247    39.84287    0.16466    56.00000

                                 Natural Population      
 --------------------------------------------------------
   Core                      15.99247 ( 99.9529% of  16)
   Valence                   39.84287 ( 99.6072% of  40)
   Natural Minimal Basis     55.83534 ( 99.7060% of  56)
   Natural Rydberg Basis      0.16466 (  0.2940% of  56)
 --------------------------------------------------------

    Atom  No          Natural Electron Configuration
 ----------------------------------------------------------------------------
      O    1      [core]2S( 1.69)2p( 4.83)3d( 0.01)
      C    2      [core]2S( 0.90)2p( 2.64)3S( 0.01)3p( 0.02)3d( 0.01)
      C    3      [core]2S( 0.90)2p( 3.26)3p( 0.01)
      C    4      [core]2S( 0.94)2p( 3.21)3p( 0.01)
      C    5      [core]2S( 0.95)2p( 3.26)3p( 0.01)
      C    6      [core]2S( 0.95)2p( 3.23)3p( 0.01)
      C    7      [core]2S( 0.95)2p( 3.26)3p( 0.01)
      C    8      [core]2S( 0.94)2p( 3.23)3p( 0.01)
      H    9            1S( 0.87)
      H   10            1S( 0.75)
      H   11            1S( 0.77)
      H   12            1S( 0.77)
      H   13            1S( 0.77)
      H   14            1S( 0.77)


 NATURAL BOND ORBITAL ANALYSIS:

                       Occupancies       Lewis Structure    Low   High
           Occ.    -------------------  -----------------   occ   occ
  Cycle   Thresh.   Lewis   Non-Lewis     CR  BD  3C  LP    (L)   (NL)   Dev
 =============================================================================
   1(1)    1.90    52.17058   3.82942      8  16   0   4     5      5    0.46
   2(2)    1.90    52.17058   3.82942      8  16   0   4     5      5    0.46
   3(1)    1.80    52.58102   3.41898      8  15   0   5     3      4    0.46
   4(2)    1.80    52.58102   3.41898      8  15   0   5     3      4    0.46
   5(1)    1.70    52.58102   3.41898      8  15   0   5     3      4    0.46
   6(2)    1.70    52.58102   3.41898      8  15   0   5     3      4    0.46
   7(1)    1.60    54.48604   1.51396      8  18   0   2     0      4    0.44
   8(2)    1.60    54.43906   1.56094      8  18   0   2     0      4    0.46
   9(3)    1.60    53.89258   2.10742      8  17   0   3     1      4    0.43
  10(4)    1.60    54.48604   1.51396      8  18   0   2     0      4    0.44
  11(5)    1.60    53.89258   2.10742      8  17   0   3     1      4    0.43
  12(6)    1.60    54.48604   1.51396      8  18   0   2     0      4    0.44
  13(7)    1.60    53.89258   2.10742      8  17   0   3     1      4    0.43
  14(8)    1.60    54.48604   1.51396      8  18   0   2     0      4    0.44
  15(9)    1.60    53.89258   2.10742      8  17   0   3     1      4    0.43
  16(1)    1.50    54.48604   1.51396      8  18   0   2     0      4    0.44
  17(2)    1.50    54.43906   1.56094      8  18   0   2     0      4    0.46
  18(3)    1.50    53.89258   2.10742      8  17   0   3     1      4    0.43
  19(4)    1.50    54.48604   1.51396      8  18   0   2     0      4    0.44
  20(5)    1.50    53.89258   2.10742      8  17   0   3     1      4    0.43
  21(6)    1.50    54.48604   1.51396      8  18   0   2     0      4    0.44
  22(7)    1.50    53.89258   2.10742      8  17   0   3     1      4    0.43
  23(8)    1.50    54.48604   1.51396      8  18   0   2     0      4    0.44
  24(9)    1.50    53.89258   2.10742      8  17   0   3     1      4    0.43
  25(1)    1.60    54.48604   1.51396      8  18   0   2     0      4    0.44
 -----------------------------------------------------------------------------

 Structure accepted: RESONANCE keyword permits strongly delocalized structure

 WARNING:  1 low occupancy (<1.9990e) core orbital  found on  C    3
           1 low occupancy (<1.9990e) core orbital  found on  C    4
           1 low occupancy (<1.9990e) core orbital  found on  C    5
           1 low occupancy (<1.9990e) core orbital  found on  C    6
           1 low occupancy (<1.9990e) core orbital  found on  C    7
           1 low occupancy (<1.9990e) core orbital  found on  C    8

 --------------------------------------------------------
   Core                     15.99249 ( 99.953% of  16)
   Valence Lewis            38.49354 ( 96.234% of  40)
  ==================       ============================
   Total Lewis              54.48604 ( 97.296% of  56)
  -----------------------------------------------------
   Valence non-Lewis         1.39648 (  2.494% of  56)
   Rydberg non-Lewis         0.11749 (  0.210% of  56)
  ==================       ============================
   Total non-Lewis           1.51396 (  2.704% of  56)
 --------------------------------------------------------


       (Occupancy)   Bond orbital/ Coefficients/ Hybrids
 ---------------------------------------------------------------------------------
     1. (1.99607) BD ( 1) O   1 - C   2  
                ( 66.55%)   0.8158* O   1 s( 44.04%)p 1.27( 55.87%)d 0.00(  0.09%)
                                           -0.0000  0.6631 -0.0276  0.6923  0.0220
                                           -0.2810 -0.0067  0.0000  0.0000 -0.0190
                                            0.0000  0.0000  0.0184 -0.0127
                ( 33.45%)   0.5784* C   2 s( 31.10%)p 2.21( 68.64%)d 0.01(  0.25%)
                                            0.0000  0.5546 -0.0589 -0.7623 -0.0588
                                            0.3149  0.0521  0.0000  0.0000 -0.0304
                                            0.0000  0.0000  0.0324 -0.0239
     2. (1.97851) BD ( 2) O   1 - C   2  
                ( 65.80%)   0.8112* O   1 s(  0.00%)p 1.00( 99.85%)d 0.00(  0.15%)
                                            0.0000  0.0000  0.0000  0.0000  0.0000
                                            0.0000  0.0000  0.9992  0.0092  0.0000
                                            0.0352 -0.0152  0.0000  0.0000
                ( 34.20%)   0.5848* C   2 s(  0.00%)p 1.00( 99.65%)d 0.00(  0.35%)
                                            0.0000  0.0000  0.0000  0.0000  0.0000
                                            0.0000  0.0000  0.9977 -0.0322  0.0000
                                           -0.0559  0.0189  0.0000  0.0000
     3. (1.97897) BD ( 1) C   2 - C   3  
                ( 46.77%)   0.6839* C   2 s( 38.40%)p 1.60( 61.54%)d 0.00(  0.06%)
                                           -0.0004 -0.6197 -0.0020 -0.1312 -0.0062
                                            0.7734 -0.0085  0.0000  0.0000  0.0081
                                            0.0000  0.0000  0.0195  0.0104
                ( 53.23%)   0.7296* C   3 s( 30.43%)p 2.28( 69.53%)d 0.00(  0.04%)
                                           -0.0000 -0.5517  0.0003  0.1790 -0.0047
                                           -0.8143  0.0038  0.0000  0.0000  0.0066
                                            0.0000  0.0000  0.0156  0.0110
     4. (1.98759) BD ( 1) C   2 - H   9  
                ( 57.96%)   0.7613* C   2 s( 30.48%)p 2.28( 69.47%)d 0.00(  0.05%)
                                           -0.0003  0.5513  0.0295  0.6275 -0.0266
                                            0.5479  0.0091  0.0000  0.0000  0.0200
                                            0.0000  0.0000  0.0069 -0.0076
                ( 42.04%)   0.6484* H   9 s( 99.91%)p 0.00(  0.09%)
                                            0.9994 -0.0135 -0.0231 -0.0202  0.0000
     5. (1.97001) BD ( 1) C   3 - C   4  
                ( 51.04%)   0.7145* C   3 s( 34.70%)p 1.88( 65.26%)d 0.00(  0.04%)
                                           -0.0002  0.5891  0.0026 -0.6072 -0.0148
                                           -0.5324  0.0130  0.0000  0.0000  0.0152
                                            0.0000  0.0000  0.0011 -0.0116
                ( 48.96%)   0.6997* C   4 s( 34.90%)p 1.86( 65.06%)d 0.00(  0.05%)
                                            0.0001  0.5907  0.0046  0.5823 -0.0152
                                            0.5575  0.0191  0.0000  0.0000  0.0174
                                            0.0000  0.0000  0.0032 -0.0126
     6. (1.97274) BD ( 1) C   3 - C   8  
                ( 50.81%)   0.7128* C   3 s( 34.80%)p 1.87( 65.16%)d 0.00(  0.04%)
                                           -0.0001  0.5899  0.0064  0.7737  0.0083
                                           -0.2294  0.0187  0.0000  0.0000 -0.0086
                                            0.0000  0.0000  0.0131 -0.0119
                ( 49.19%)   0.7013* C   8 s( 35.56%)p 1.81( 64.39%)d 0.00(  0.05%)
                                            0.0001  0.5963  0.0034 -0.7561  0.0051
                                            0.2678  0.0232  0.0000  0.0000 -0.0095
                                            0.0000  0.0000  0.0145 -0.0125
     7. (1.63578) BD ( 2) C   3 - C   8  
                ( 52.91%)   0.7274* C   3 s(  0.00%)p 1.00( 99.98%)d 0.00(  0.02%)
                                            0.0000  0.0000  0.0000  0.0000  0.0000
                                            0.0000  0.0000  0.9999 -0.0014  0.0000
                                            0.0131 -0.0059  0.0000  0.0000
                ( 47.09%)   0.6863* C   8 s(  0.00%)p 1.00( 99.96%)d 0.00(  0.04%)
                                            0.0000  0.0000  0.0000  0.0000  0.0000
                                            0.0000  0.0000  0.9998 -0.0029  0.0000
                                           -0.0206 -0.0037  0.0000  0.0000
     8. (1.97749) BD ( 1) C   4 - C   5  
                ( 50.14%)   0.7081* C   4 s( 36.07%)p 1.77( 63.89%)d 0.00(  0.04%)
                                            0.0000  0.6004  0.0143  0.1425 -0.0375
                                           -0.7854 -0.0163  0.0000  0.0000 -0.0091
                                            0.0000  0.0000 -0.0152 -0.0116
                ( 49.86%)   0.7061* C   5 s( 35.88%)p 1.79( 64.08%)d 0.00(  0.05%)
                                            0.0000  0.5989  0.0073 -0.1984 -0.0397
                                            0.7745  0.0008  0.0000  0.0000 -0.0059
                                            0.0000  0.0000 -0.0165 -0.0119
     9. (1.65365) BD ( 2) C   4 - C   5  
                ( 48.08%)   0.6934* C   4 s(  0.00%)p 1.00( 99.95%)d 0.00(  0.05%)
                                            0.0000  0.0000  0.0000  0.0000  0.0000
                                            0.0000  0.0000  0.9997 -0.0050  0.0000
                                            0.0152 -0.0170  0.0000  0.0000
                ( 51.92%)   0.7206* C   5 s(  0.00%)p 1.00( 99.95%)d 0.00(  0.05%)
                                            0.0000  0.0000  0.0000  0.0000  0.0000
                                            0.0000  0.0000  0.9997 -0.0121  0.0000
                                            0.0077  0.0201  0.0000  0.0000
    10. (1.97868) BD ( 1) C   4 - H  10  
                ( 62.33%)   0.7895* C   4 s( 28.96%)p 2.45( 71.01%)d 0.00(  0.03%)
                                            0.0003 -0.5380  0.0149  0.7996 -0.0064
                                           -0.2657  0.0062  0.0000  0.0000  0.0093
                                            0.0000  0.0000 -0.0111  0.0098
                ( 37.67%)   0.6137* H  10 s( 99.90%)p 0.00(  0.10%)
                                           -0.9995  0.0048 -0.0293  0.0114  0.0000
    11. (1.97810) BD ( 1) C   5 - C   6  
                ( 49.95%)   0.7067* C   5 s( 35.46%)p 1.82( 64.49%)d 0.00(  0.04%)
                                            0.0000  0.5954  0.0093  0.7564 -0.0010
                                           -0.2667 -0.0403  0.0000  0.0000 -0.0087
                                            0.0000  0.0000  0.0152 -0.0119
                ( 50.05%)   0.7075* C   6 s( 35.73%)p 1.80( 64.22%)d 0.00(  0.04%)
                                            0.0000  0.5977  0.0079 -0.7704 -0.0214
                                            0.2171 -0.0334  0.0000  0.0000 -0.0112
                                            0.0000  0.0000  0.0133 -0.0119
    12. (1.98024) BD ( 1) C   5 - H  11  
                ( 61.55%)   0.7846* C   5 s( 28.57%)p 2.50( 71.40%)d 0.00(  0.03%)
                                            0.0003 -0.5343  0.0139  0.6218 -0.0056
                                            0.5721 -0.0061  0.0000  0.0000 -0.0145
                                            0.0000  0.0000 -0.0011  0.0097
                ( 38.45%)   0.6201* H  11 s( 99.91%)p 0.00(  0.09%)
                                           -0.9995  0.0021 -0.0226 -0.0203  0.0000
    13. (1.97787) BD ( 1) C   6 - C   7  
                ( 49.96%)   0.7068* C   6 s( 35.81%)p 1.79( 64.15%)d 0.00(  0.04%)
                                            0.0000  0.5983  0.0084  0.6100  0.0335
                                            0.5175 -0.0211  0.0000  0.0000  0.0175
                                            0.0000  0.0000  0.0003 -0.0118
                ( 50.04%)   0.7074* C   7 s( 35.63%)p 1.81( 64.33%)d 0.00(  0.04%)
                                            0.0000  0.5968  0.0085 -0.5757  0.0176
                                           -0.5570 -0.0363  0.0000  0.0000  0.0171
                                            0.0000  0.0000  0.0035 -0.0119
    14. (1.64882) BD ( 2) C   6 - C   7  
                ( 48.77%)   0.6984* C   6 s(  0.00%)p 1.00( 99.95%)d 0.00(  0.05%)
                                            0.0000  0.0000  0.0000  0.0000  0.0000
                                            0.0000  0.0000  0.9997 -0.0105  0.0000
                                            0.0066  0.0207  0.0000  0.0000
                ( 51.23%)   0.7157* C   7 s(  0.00%)p 1.00( 99.96%)d 0.00(  0.04%)
                                            0.0000  0.0000  0.0000  0.0000  0.0000
                                            0.0000  0.0000  0.9997 -0.0115  0.0000
                                           -0.0210 -0.0027  0.0000  0.0000
    15. (1.98043) BD ( 1) C   6 - H  12  
                ( 61.46%)   0.7839* C   6 s( 28.37%)p 2.52( 71.60%)d 0.00(  0.03%)
                                            0.0003 -0.5325  0.0132 -0.1797  0.0019
                                            0.8268 -0.0084  0.0000  0.0000  0.0062
                                            0.0000  0.0000  0.0136  0.0097
                ( 38.54%)   0.6208* H  12 s( 99.91%)p 0.00(  0.09%)
                                           -0.9995  0.0020  0.0065 -0.0298  0.0000
    16. (1.97734) BD ( 1) C   7 - C   8  
                ( 49.68%)   0.7048* C   7 s( 35.65%)p 1.80( 64.30%)d 0.00(  0.05%)
                                            0.0000  0.5970  0.0088 -0.1434  0.0359
                                            0.7879  0.0183  0.0000  0.0000 -0.0087
                                            0.0000  0.0000 -0.0152 -0.0120
                ( 50.32%)   0.7094* C   8 s( 36.05%)p 1.77( 63.91%)d 0.00(  0.04%)
                                            0.0001  0.6003  0.0130  0.1999  0.0400
                                           -0.7730  0.0002  0.0000  0.0000 -0.0059
                                            0.0000  0.0000 -0.0163 -0.0117
    17. (1.98035) BD ( 1) C   7 - H  13  
                ( 61.52%)   0.7844* C   7 s( 28.63%)p 2.49( 71.34%)d 0.00(  0.03%)
                                           -0.0003  0.5349 -0.0143  0.8040 -0.0082
                                           -0.2585  0.0024  0.0000  0.0000 -0.0085
                                            0.0000  0.0000  0.0119 -0.0098
                ( 38.48%)   0.6203* H  13 s( 99.91%)p 0.00(  0.09%)
                                            0.9995 -0.0020 -0.0289  0.0094  0.0000
    18. (1.97940) BD ( 1) C   8 - H  14  
                ( 61.47%)   0.7840* C   8 s( 28.30%)p 2.53( 71.67%)d 0.00(  0.03%)
                                           -0.0003  0.5318 -0.0134  0.6223  0.0010
                                            0.5738 -0.0106  0.0000  0.0000  0.0148
                                            0.0000  0.0000  0.0008 -0.0100
                ( 38.53%)   0.6207* H  14 s( 99.91%)p 0.00(  0.09%)
                                            0.9995 -0.0032 -0.0229 -0.0201  0.0000
    19. (1.99975) CR ( 1) O   1           s(100.00%)p 0.00(  0.00%)
                                            1.0000 -0.0003 -0.0000  0.0003  0.0000
                                           -0.0002  0.0000  0.0000  0.0000 -0.0000
                                            0.0000  0.0000  0.0000 -0.0000
    20. (1.99929) CR ( 1) C   2           s(100.00%)p 0.00(  0.00%)
                                            1.0000 -0.0001  0.0000  0.0002 -0.0000
                                            0.0005 -0.0000  0.0000  0.0000  0.0000
                                            0.0000  0.0000  0.0000  0.0000
    21. (1.99880) CR ( 1) C   3           s(100.00%)p 0.00(  0.00%)
                                            1.0000  0.0001  0.0000 -0.0000 -0.0000
                                           -0.0001  0.0000  0.0000  0.0000  0.0000
                                            0.0000  0.0000  0.0000 -0.0000
    22. (1.99891) CR ( 1) C   4           s(100.00%)p 0.00(  0.00%)
                                            1.0000  0.0001 -0.0000 -0.0003  0.0000
                                            0.0001 -0.0000  0.0000  0.0000 -0.0000
                                            0.0000  0.0000  0.0000 -0.0000
    23. (1.99894) CR ( 1) C   5           s(100.00%)p 0.00(  0.00%)
                                            1.0000  0.0001 -0.0000 -0.0002  0.0000
                                           -0.0002  0.0000  0.0000  0.0000  0.0000
                                            0.0000  0.0000  0.0000 -0.0000
    24. (1.99895) CR ( 1) C   6           s(100.00%)p 0.00(  0.00%)
                                            1.0000  0.0001 -0.0000  0.0001 -0.0000
                                           -0.0003  0.0000  0.0000  0.0000 -0.0000
                                            0.0000  0.0000 -0.0000 -0.0000
    25. (1.99894) CR ( 1) C   7           s(100.00%)p 0.00(  0.00%)
                                            1.0000  0.0001 -0.0000  0.0003 -0.0000
                                           -0.0001  0.0000  0.0000  0.0000 -0.0000
                                            0.0000  0.0000  0.0000 -0.0000
    26. (1.99891) CR ( 1) C   8           s(100.00%)p 0.00(  0.00%)
                                            1.0000  0.0001 -0.0000  0.0002 -0.0000
                                            0.0002 -0.0000  0.0000  0.0000  0.0000
                                            0.0000  0.0000  0.0000 -0.0000
    27. (1.98202) LP ( 1) O   1           s( 56.00%)p 0.79( 43.98%)d 0.00(  0.02%)
                                            0.0004  0.7482  0.0162 -0.6070  0.0007
                                            0.2671 -0.0005  0.0000  0.0000  0.0079
                                            0.0000  0.0000 -0.0065  0.0081
    28. (1.87948) LP ( 2) O   1           s(  0.03%)p99.99( 99.89%)d 3.02(  0.08%)
                                           -0.0000  0.0144  0.0074 -0.3874  0.0052
                                           -0.9212  0.0153 -0.0000 -0.0000 -0.0194
                                           -0.0000 -0.0000 -0.0203 -0.0008
    29. (0.00300) RY*( 1) O   1           s(  0.59%)p99.99( 96.75%)d 4.47(  2.65%)
                                            0.0000 -0.0005  0.0771  0.0060  0.3490
                                            0.0104  0.9196  0.0000  0.0000  0.1203
                                            0.0000  0.0000  0.1097 -0.0029
    30. (0.00036) RY*( 2) O   1           s(  0.00%)p 1.00( 96.04%)d 0.04(  3.96%)
                                            0.0000  0.0000  0.0000  0.0000  0.0000
                                            0.0000  0.0000 -0.0158  0.9799  0.0000
                                            0.1288 -0.1515  0.0000  0.0000
    31. (0.00016) RY*( 3) O   1           s( 51.00%)p 0.93( 47.19%)d 0.04(  1.81%)
                                           -0.0000  0.0155  0.7140  0.0320 -0.6645
                                           -0.0119  0.1709 -0.0000 -0.0000  0.1086
                                           -0.0000 -0.0000  0.0585 -0.0534
    32. (0.00004) RY*( 4) O   1           s( 35.20%)p 1.09( 38.20%)d 0.76( 26.60%)
    33. (0.00000) RY*( 5) O   1           s(  1.22%)p 8.68( 10.54%)d72.61( 88.24%)
    34. (0.00000) RY*( 6) O   1           s(  0.00%)p 1.00(  1.82%)d53.84( 98.18%)
    35. (0.00000) RY*( 7) O   1           s(  0.00%)p 1.00(  2.28%)d42.85( 97.72%)
    36. (0.00000) RY*( 8) O   1           s( 10.38%)p 0.69(  7.13%)d 7.95( 82.49%)
    37. (0.00000) RY*( 9) O   1           s(  1.55%)p 0.27(  0.42%)d63.41( 98.03%)
    38. (0.01467) RY*( 1) C   2           s( 12.72%)p 6.80( 86.47%)d 0.06(  0.82%)
                                           -0.0000  0.0564  0.3521 -0.0578  0.8640
                                            0.0414 -0.3363  0.0000  0.0000 -0.0771
                                            0.0000  0.0000 -0.0468  0.0069
    39. (0.00685) RY*( 2) C   2           s( 39.56%)p 0.12(  4.57%)d 1.41( 55.86%)
                                           -0.0000 -0.0005  0.6290 -0.0400 -0.1124
                                           -0.0228  0.1760  0.0000  0.0000  0.5695
                                            0.0000  0.0000  0.4840  0.0057
    40. (0.00255) RY*( 3) C   2           s(  7.64%)p10.72( 81.86%)d 1.38( 10.51%)
                                           -0.0000  0.0213  0.2755 -0.0426 -0.4323
                                            0.0047 -0.7936 -0.0000 -0.0000  0.1110
                                           -0.0000 -0.0000 -0.3040  0.0180
    41. (0.00190) RY*( 4) C   2           s(  0.00%)p 1.00( 24.62%)d 3.06( 75.38%)
                                            0.0000  0.0000  0.0000  0.0000  0.0000
                                            0.0000  0.0000  0.0617  0.4924  0.0000
                                            0.6072 -0.6206  0.0000  0.0000
    42. (0.00062) RY*( 5) C   2           s( 36.80%)p 0.56( 20.73%)d 1.15( 42.47%)
                                            0.0000 -0.0117  0.6065 -0.0190 -0.1439
                                            0.0087  0.4315 -0.0000 -0.0000 -0.3983
                                           -0.0000 -0.0000 -0.5117  0.0645
    43. (0.00008) RY*( 6) C   2           s(  0.00%)p 1.00( 72.64%)d 0.38( 27.36%)
    44. (0.00002) RY*( 7) C   2           s(  2.98%)p 2.25(  6.69%)d30.34( 90.34%)
    45. (0.00002) RY*( 8) C   2           s(  0.32%)p 0.10(  0.03%)d99.99( 99.65%)
    46. (0.00001) RY*( 9) C   2           s(  0.00%)p 1.00(  3.08%)d31.43( 96.92%)
    47. (0.00661) RY*( 1) C   3           s(  7.80%)p11.40( 88.92%)d 0.42(  3.28%)
                                           -0.0000  0.0105  0.2791 -0.0028  0.6280
                                           -0.0183 -0.7032 -0.0000 -0.0000  0.0038
                                           -0.0000 -0.0000 -0.1796 -0.0226
    48. (0.00410) RY*( 2) C   3           s(  1.40%)p67.47( 94.37%)d 3.03(  4.24%)
                                            0.0000  0.0079  0.1180  0.0140 -0.7609
                                           -0.0046 -0.6037 -0.0000 -0.0000 -0.1697
                                           -0.0000 -0.0000 -0.1131 -0.0278
    49. (0.00194) RY*( 3) C   3           s( 88.15%)p 0.07(  6.52%)d 0.06(  5.33%)
                                           -0.0000 -0.0095  0.9388 -0.0063 -0.0823
                                            0.0110  0.2414  0.0000  0.0000  0.0147
                                            0.0000  0.0000  0.2284 -0.0307
    50. (0.00078) RY*( 4) C   3           s(  0.00%)p 1.00( 93.62%)d 0.07(  6.38%)
                                            0.0000  0.0000  0.0000  0.0000  0.0000
                                            0.0000  0.0000 -0.0011  0.9675  0.0000
                                            0.2307  0.1031  0.0000  0.0000
    51. (0.00072) RY*( 5) C   3           s(  0.00%)p 1.00(  5.82%)d16.18( 94.18%)
                                            0.0000  0.0000  0.0000  0.0000  0.0000
                                            0.0000  0.0000 -0.0124 -0.2409  0.0000
                                            0.9651  0.1014  0.0000  0.0000
    52. (0.00024) RY*( 6) C   3           s(  0.00%)p 1.00(  0.59%)d99.99( 99.41%)
                                            0.0000  0.0000  0.0000  0.0000  0.0000
                                            0.0000  0.0000  0.0074 -0.0761  0.0000
                                           -0.1229  0.9895  0.0000  0.0000
    53. (0.00022) RY*( 7) C   3           s(  0.25%)p 7.92(  1.97%)d99.99( 97.78%)
                                            0.0000 -0.0023  0.0498  0.0195 -0.1378
                                            0.0070 -0.0166  0.0000  0.0000  0.9346
                                            0.0000  0.0000 -0.3094 -0.0932
    54. (0.00017) RY*( 8) C   3           s(  2.24%)p 3.65(  8.16%)d40.05( 89.61%)
                                            0.0000 -0.0057  0.1495  0.0040 -0.0024
                                           -0.0135  0.2852 -0.0000 -0.0000 -0.3009
                                           -0.0000 -0.0000 -0.8975 -0.0042
    55. (0.00003) RY*( 9) C   3           s(  0.23%)p 0.50(  0.12%)d99.99( 99.65%)
    56. (0.00687) RY*( 1) C   4           s(  1.62%)p58.04( 94.19%)d 2.58(  4.18%)
                                            0.0000 -0.0180  0.1261 -0.0280 -0.6750
                                            0.0033  0.6968  0.0000  0.0000  0.1010
                                            0.0000  0.0000 -0.1771  0.0168
    57. (0.00358) RY*( 2) C   4           s(  4.97%)p18.56( 92.26%)d 0.56(  2.77%)
                                           -0.0000  0.0193  0.2221  0.0034  0.6933
                                           -0.0257  0.6643  0.0000  0.0000 -0.1593
                                            0.0000  0.0000  0.0322 -0.0360
    58. (0.00106) RY*( 3) C   4           s( 91.72%)p 0.07(  6.32%)d 0.02(  1.97%)
                                            0.0000 -0.0064  0.9577 -0.0157 -0.0467
                                            0.0178 -0.2459  0.0000  0.0000  0.1095
                                            0.0000  0.0000 -0.0486 -0.0729
    59. (0.00084) RY*( 4) C   4           s(  0.00%)p 1.00( 58.40%)d 0.71( 41.60%)
                                            0.0000  0.0000  0.0000  0.0000  0.0000
                                            0.0000  0.0000  0.0086  0.7642  0.0000
                                            0.3134  0.5637  0.0000  0.0000
    60. (0.00048) RY*( 5) C   4           s(  0.00%)p 1.00( 35.57%)d 1.81( 64.43%)
                                            0.0000  0.0000  0.0000  0.0000  0.0000
                                            0.0000  0.0000  0.0105 -0.5963  0.0000
                                            0.0102  0.8026  0.0000  0.0000
    61. (0.00012) RY*( 6) C   4           s(  0.22%)p 8.49(  1.86%)d99.99( 97.92%)
                                           -0.0000 -0.0026  0.0468  0.0083 -0.0906
                                            0.0254 -0.0986 -0.0000 -0.0000 -0.8562
                                           -0.0000 -0.0000 -0.4932  0.0528
    62. (0.00006) RY*( 7) C   4           s(  1.34%)p 3.19(  4.29%)d70.23( 94.37%)
    63. (0.00000) RY*( 8) C   4           s(  0.00%)p 1.00(  6.08%)d15.46( 93.92%)
    64. (0.00001) RY*( 9) C   4           s(  0.20%)p 5.54(  1.12%)d99.99( 98.67%)
    65. (0.00528) RY*( 1) C   5           s(  0.08%)p99.99( 92.57%)d90.66(  7.34%)
                                           -0.0000  0.0279 -0.0056  0.0231  0.7184
                                            0.0224  0.6393  0.0000  0.0000  0.2680
                                            0.0000  0.0000  0.0184 -0.0360
    66. (0.00263) RY*( 2) C   5           s(  0.04%)p99.99( 98.50%)d37.46(  1.46%)
                                           -0.0000 -0.0010  0.0197 -0.0265  0.6598
                                            0.0258 -0.7404 -0.0000 -0.0000  0.0065
                                           -0.0000 -0.0000 -0.1207  0.0006
    67. (0.00087) RY*( 3) C   5           s( 93.80%)p 0.00(  0.46%)d 0.06(  5.74%)
                                            0.0000 -0.0028  0.9685 -0.0153  0.0354
                                           -0.0123  0.0546  0.0000  0.0000 -0.2163
                                            0.0000  0.0000  0.0053 -0.1029
    68. (0.00064) RY*( 4) C   5           s(  0.00%)p 1.00( 38.08%)d 1.63( 61.92%)
                                            0.0000  0.0000  0.0000  0.0000  0.0000
                                            0.0000  0.0000  0.0120  0.6170  0.0000
                                            0.6314 -0.4695  0.0000  0.0000
    69. (0.00055) RY*( 5) C   5           s(  0.00%)p 1.00( 54.76%)d 0.83( 45.24%)
                                            0.0000  0.0000  0.0000  0.0000  0.0000
                                            0.0000  0.0000 -0.0015  0.7400  0.0000
                                           -0.2626  0.6192  0.0000  0.0000
    70. (0.00014) RY*( 6) C   5           s(  0.03%)p45.44(  1.52%)d99.99( 98.45%)
                                            0.0000 -0.0009  0.0183  0.0182 -0.0834
                                           -0.0202  0.0866 -0.0000 -0.0000  0.0811
                                           -0.0000 -0.0000 -0.9884 -0.0322
    71. (0.00004) RY*( 7) C   5           s(  6.09%)p 0.83(  5.06%)d14.58( 88.85%)
    72. (0.00000) RY*( 8) C   5           s(  0.00%)p 1.00(  7.20%)d12.88( 92.80%)
    73. (0.00000) RY*( 9) C   5           s(  0.05%)p38.73(  1.92%)d99.99( 98.03%)
    74. (0.00524) RY*( 1) C   6           s(  0.25%)p99.99( 92.38%)d29.75(  7.37%)
                                           -0.0000  0.0272  0.0417 -0.0069 -0.2047
                                            0.0306  0.9386  0.0000  0.0000 -0.1113
                                            0.0000  0.0000 -0.2449 -0.0362
    75. (0.00255) RY*( 2) C   6           s(  0.00%)p 1.00( 98.55%)d 0.01(  1.45%)
                                           -0.0000  0.0001  0.0023  0.0359 -0.9692
                                            0.0079 -0.2115 -0.0000 -0.0000  0.1097
                                           -0.0000 -0.0000 -0.0499 -0.0006
    76. (0.00096) RY*( 3) C   6           s( 95.04%)p 0.00(  0.05%)d 0.05(  4.91%)
                                            0.0000 -0.0044  0.9749  0.0037  0.0007
                                           -0.0200  0.0113  0.0000  0.0000  0.0889
                                            0.0000  0.0000  0.1793 -0.0950
    77. (0.00070) RY*( 4) C   6           s(  0.00%)p 1.00( 17.74%)d 4.64( 82.26%)
                                            0.0000  0.0000  0.0000  0.0000  0.0000
                                            0.0000  0.0000 -0.0074  0.4211  0.0000
                                            0.8566  0.2980  0.0000  0.0000
    78. (0.00062) RY*( 5) C   6           s(  0.00%)p 1.00( 75.64%)d 0.32( 24.36%)
                                            0.0000  0.0000  0.0000  0.0000  0.0000
                                            0.0000  0.0000  0.0095  0.8697  0.0000
                                           -0.4746  0.1355  0.0000  0.0000
    79. (0.00014) RY*( 6) C   6           s(  0.00%)p 1.00(  1.50%)d65.55( 98.49%)
                                           -0.0000 -0.0001  0.0066  0.0263 -0.1169
                                            0.0057 -0.0254 -0.0000 -0.0000 -0.9029
                                           -0.0000 -0.0000  0.4120 -0.0040
    80. (0.00005) RY*( 7) C   6           s(  4.75%)p 1.15(  5.47%)d18.88( 89.77%)
    81. (0.00000) RY*( 8) C   6           s(  0.00%)p 1.00(  6.67%)d14.00( 93.33%)
    82. (0.00000) RY*( 9) C   6           s(  0.05%)p42.20(  2.07%)d99.99( 97.88%)
    83. (0.00539) RY*( 1) C   7           s(  0.08%)p99.99( 92.78%)d91.05(  7.14%)
                                           -0.0000  0.0277 -0.0043 -0.0301 -0.9285
                                            0.0119  0.2544 -0.0000 -0.0000 -0.1587
                                           -0.0000 -0.0000  0.2125 -0.0328
    84. (0.00271) RY*( 2) C   7           s(  0.03%)p99.99( 98.51%)d45.80(  1.45%)
                                            0.0000  0.0016  0.0177 -0.0127  0.2650
                                           -0.0355  0.9558  0.0000  0.0000  0.0897
                                            0.0000  0.0000  0.0805 -0.0027
    85. (0.00084) RY*( 3) C   7           s( 94.38%)p 0.00(  0.40%)d 0.06(  5.22%)
                                            0.0000 -0.0031  0.9715  0.0194 -0.0597
                                           -0.0059  0.0020  0.0000  0.0000  0.1134
                                            0.0000  0.0000 -0.1711 -0.1005
    86. (0.00070) RY*( 4) C   7           s(  0.00%)p 1.00( 92.47%)d 0.08(  7.53%)
                                            0.0000  0.0000  0.0000  0.0000  0.0000
                                            0.0000  0.0000  0.0076  0.9616  0.0000
                                           -0.1939  0.1942  0.0000  0.0000
    87. (0.00060) RY*( 5) C   7           s(  0.00%)p 1.00(  1.32%)d74.57( 98.68%)
                                            0.0000  0.0000  0.0000  0.0000  0.0000
                                            0.0000  0.0000  0.0087 -0.1147  0.0000
                                            0.3593  0.9261  0.0000  0.0000
    88. (0.00013) RY*( 6) C   7           s(  0.01%)p 1.00(  1.49%)d66.00( 98.50%)
                                           -0.0000 -0.0001  0.0071  0.0084 -0.0352
                                            0.0259 -0.1138  0.0000  0.0000  0.8035
                                            0.0000  0.0000  0.5826  0.0024
    89. (0.00005) RY*( 7) C   7           s(  5.55%)p 0.89(  4.95%)d16.14( 89.50%)
    90. (0.00000) RY*( 8) C   7           s(  0.00%)p 1.00(  6.25%)d14.99( 93.75%)
    91. (0.00000) RY*( 9) C   7           s(  0.05%)p39.78(  1.90%)d99.99( 98.06%)
    92. (0.00595) RY*( 1) C   8           s(  0.46%)p99.99( 93.56%)d12.95(  5.98%)
                                            0.0000 -0.0215  0.0645  0.0207  0.5325
                                            0.0196  0.8070  0.0000  0.0000 -0.2416
                                            0.0000  0.0000 -0.0285  0.0238
    93. (0.00262) RY*( 2) C   8           s(  5.45%)p16.88( 92.04%)d 0.46(  2.51%)
                                            0.0000  0.0165  0.2329  0.0157 -0.8051
                                           -0.0173  0.5212 -0.0000 -0.0000  0.0408
                                           -0.0000 -0.0000 -0.1478 -0.0400
    94. (0.00101) RY*( 3) C   8           s( 92.58%)p 0.06(  5.79%)d 0.02(  1.63%)
                                            0.0000 -0.0064  0.9622  0.0048  0.1414
                                            0.0203 -0.1936  0.0000  0.0000 -0.0893
                                            0.0000  0.0000  0.0556 -0.0722
    95. (0.00085) RY*( 4) C   8           s(  0.00%)p 1.00( 56.00%)d 0.79( 44.00%)
                                            0.0000  0.0000  0.0000  0.0000  0.0000
                                            0.0000  0.0000 -0.0074  0.7483  0.0000
                                           -0.5390  0.3866  0.0000  0.0000
    96. (0.00062) RY*( 5) C   8           s(  0.00%)p 1.00( 39.03%)d 1.56( 60.97%)
                                            0.0000  0.0000  0.0000  0.0000  0.0000
                                            0.0000  0.0000 -0.0070 -0.6247  0.0000
                                           -0.3766  0.6840  0.0000  0.0000
    97. (0.00012) RY*( 6) C   8           s(  0.43%)p 7.55(  3.26%)d99.99( 96.31%)
                                           -0.0000 -0.0027  0.0656 -0.0196  0.1760
                                            0.0168 -0.0304 -0.0000 -0.0000  0.4186
                                           -0.0000 -0.0000 -0.8811  0.1080
    98. (0.00004) RY*( 7) C   8           s(  0.97%)p 4.07(  3.95%)d97.81( 95.08%)
    99. (0.00001) RY*( 8) C   8           s(  0.00%)p 1.00(  5.01%)d18.96( 94.99%)
   100. (0.00001) RY*( 9) C   8           s(  0.19%)p 7.56(  1.43%)d99.99( 98.38%)
   101. (0.00451) RY*( 1) H   9           s( 99.92%)p 0.00(  0.08%)
                                            0.0127  0.9995 -0.0260 -0.0087  0.0000
   102. (0.00008) RY*( 2) H   9           s(  0.12%)p99.99( 99.88%)
   103. (0.00006) RY*( 3) H   9           s(  0.05%)p99.99( 99.95%)
   104. (0.00004) RY*( 4) H   9           s(  0.00%)p 1.00(100.00%)
   105. (0.00383) RY*( 1) H  10           s( 99.64%)p 0.00(  0.36%)
                                            0.0061  0.9982 -0.0235  0.0555  0.0000
   106. (0.00015) RY*( 2) H  10           s(  0.00%)p 1.00(100.00%)
                                            0.0000  0.0000  0.0000  0.0000  1.0000
   107. (0.00009) RY*( 3) H  10           s(  0.26%)p99.99( 99.74%)
   108. (0.00007) RY*( 4) H  10           s(  0.20%)p99.99( 99.80%)
   109. (0.00161) RY*( 1) H  11           s( 99.23%)p 0.01(  0.77%)
                                            0.0047  0.9961 -0.0569 -0.0667  0.0000
   110. (0.00017) RY*( 2) H  11           s(  0.00%)p 1.00(100.00%)
                                            0.0000  0.0000  0.0000  0.0000  1.0000
   111. (0.00009) RY*( 3) H  11           s(  0.01%)p 1.00( 99.99%)
   112. (0.00006) RY*( 4) H  11           s(  0.85%)p99.99( 99.15%)
   113. (0.00160) RY*( 1) H  12           s( 99.27%)p 0.01(  0.73%)
                                            0.0046  0.9963  0.0177 -0.0835  0.0000
   114. (0.00016) RY*( 2) H  12           s(  0.00%)p 1.00(100.00%)
                                            0.0000  0.0000  0.0000  0.0000  1.0000
   115. (0.00008) RY*( 3) H  12           s(  0.00%)p 1.00(100.00%)
   116. (0.00006) RY*( 4) H  12           s(  0.82%)p99.99( 99.18%)
   117. (0.00162) RY*( 1) H  13           s( 99.25%)p 0.01(  0.75%)
                                            0.0046  0.9962  0.0814 -0.0294  0.0000
   118. (0.00017) RY*( 2) H  13           s(  0.00%)p 1.00(100.00%)
                                            0.0000  0.0000  0.0000  0.0000  1.0000
   119. (0.00009) RY*( 3) H  13           s(  0.00%)p 1.00(100.00%)
   120. (0.00006) RY*( 4) H  13           s(  0.84%)p99.99( 99.16%)
   121. (0.00238) RY*( 1) H  14           s( 99.51%)p 0.00(  0.49%)
                                            0.0052  0.9975  0.0291  0.0636  0.0000
   122. (0.00017) RY*( 2) H  14           s(  0.00%)p 1.00(100.00%)
                                            0.0000  0.0000  0.0000  0.0000  1.0000
   123. (0.00007) RY*( 3) H  14           s(  0.44%)p99.99( 99.56%)
   124. (0.00007) RY*( 4) H  14           s(  0.14%)p99.99( 99.86%)
   125. (0.00375) BD*( 1) O   1 - C   2  
                ( 33.45%)   0.5784* O   1 s( 44.04%)p 1.27( 55.87%)d 0.00(  0.09%)
                                            0.0000 -0.6631  0.0276 -0.6923 -0.0220
                                            0.2810  0.0067 -0.0000 -0.0000  0.0190
                                           -0.0000 -0.0000 -0.0184  0.0127
                ( 66.55%)  -0.8158* C   2 s( 31.10%)p 2.21( 68.64%)d 0.01(  0.25%)
                                           -0.0000 -0.5546  0.0589  0.7623  0.0588
                                           -0.3149 -0.0521 -0.0000 -0.0000  0.0304
                                           -0.0000 -0.0000 -0.0324  0.0239
   126. (0.10309) BD*( 2) O   1 - C   2  
                ( 34.20%)   0.5848* O   1 s(  0.00%)p 1.00( 99.85%)d 0.00(  0.15%)
                                           -0.0000 -0.0000 -0.0000 -0.0000 -0.0000
                                           -0.0000 -0.0000 -0.9992 -0.0092 -0.0000
                                           -0.0352  0.0152 -0.0000 -0.0000
                ( 65.80%)  -0.8112* C   2 s(  0.00%)p 1.00( 99.65%)d 0.00(  0.35%)
                                           -0.0000 -0.0000 -0.0000 -0.0000 -0.0000
                                           -0.0000 -0.0000 -0.9977  0.0322 -0.0000
                                            0.0559 -0.0189 -0.0000 -0.0000
   127. (0.05993) BD*( 1) C   2 - C   3  
                ( 53.23%)   0.7296* C   2 s( 38.40%)p 1.60( 61.54%)d 0.00(  0.06%)
                                           -0.0004 -0.6197 -0.0020 -0.1312 -0.0062
                                            0.7734 -0.0085  0.0000  0.0000  0.0081
                                            0.0000  0.0000  0.0195  0.0104
                ( 46.77%)  -0.6839* C   3 s( 30.43%)p 2.28( 69.53%)d 0.00(  0.04%)
                                           -0.0000 -0.5517  0.0003  0.1790 -0.0047
                                           -0.8143  0.0038  0.0000  0.0000  0.0066
                                            0.0000  0.0000  0.0156  0.0110
   128. (0.06492) BD*( 1) C   2 - H   9  
                ( 42.04%)   0.6484* C   2 s( 30.48%)p 2.28( 69.47%)d 0.00(  0.05%)
                                            0.0003 -0.5513 -0.0295 -0.6275  0.0266
                                           -0.5479 -0.0091 -0.0000 -0.0000 -0.0200
                                           -0.0000 -0.0000 -0.0069  0.0076
                ( 57.96%)  -0.7613* H   9 s( 99.91%)p 0.00(  0.09%)
                                           -0.9994  0.0135  0.0231  0.0202 -0.0000
   129. (0.02711) BD*( 1) C   3 - C   4  
                ( 48.96%)   0.6997* C   3 s( 34.70%)p 1.88( 65.26%)d 0.00(  0.04%)
                                            0.0002 -0.5891 -0.0026  0.6072  0.0148
                                            0.5324 -0.0130 -0.0000 -0.0000 -0.0152
                                           -0.0000 -0.0000 -0.0011  0.0116
                ( 51.04%)  -0.7145* C   4 s( 34.90%)p 1.86( 65.06%)d 0.00(  0.05%)
                                           -0.0001 -0.5907 -0.0046 -0.5823  0.0152
                                           -0.5575 -0.0191 -0.0000 -0.0000 -0.0174
                                           -0.0000 -0.0000 -0.0032  0.0126
   130. (0.02492) BD*( 1) C   3 - C   8  
                ( 49.19%)   0.7013* C   3 s( 34.80%)p 1.87( 65.16%)d 0.00(  0.04%)
                                            0.0001 -0.5899 -0.0064 -0.7737 -0.0083
                                            0.2294 -0.0187 -0.0000 -0.0000  0.0086
                                           -0.0000 -0.0000 -0.0131  0.0119
                ( 50.81%)  -0.7128* C   8 s( 35.56%)p 1.81( 64.39%)d 0.00(  0.05%)
                                           -0.0001 -0.5963 -0.0034  0.7561 -0.0051
                                           -0.2678 -0.0232 -0.0000 -0.0000  0.0095
                                           -0.0000 -0.0000 -0.0145  0.0125
   131. (0.37021) BD*( 2) C   3 - C   8  
                ( 47.09%)   0.6863* C   3 s(  0.00%)p 1.00( 99.98%)d 0.00(  0.02%)
                                           -0.0000 -0.0000 -0.0000 -0.0000 -0.0000
                                           -0.0000 -0.0000 -0.9999  0.0014 -0.0000
                                           -0.0131  0.0059 -0.0000 -0.0000
                ( 52.91%)  -0.7274* C   8 s(  0.00%)p 1.00( 99.96%)d 0.00(  0.04%)
                                           -0.0000 -0.0000 -0.0000 -0.0000 -0.0000
                                           -0.0000 -0.0000 -0.9998  0.0029 -0.0000
                                            0.0206  0.0037 -0.0000 -0.0000
   132. (0.01625) BD*( 1) C   4 - C   5  
                ( 49.86%)   0.7061* C   4 s( 36.07%)p 1.77( 63.89%)d 0.00(  0.04%)
                                           -0.0000 -0.6004 -0.0143 -0.1425  0.0375
                                            0.7854  0.0163 -0.0000 -0.0000  0.0091
                                           -0.0000 -0.0000  0.0152  0.0116
                ( 50.14%)  -0.7081* C   5 s( 35.88%)p 1.79( 64.08%)d 0.00(  0.05%)
                                           -0.0000 -0.5989 -0.0073  0.1984  0.0397
                                           -0.7745 -0.0008 -0.0000 -0.0000  0.0059
                                           -0.0000 -0.0000  0.0165  0.0119
   133. (0.28185) BD*( 2) C   4 - C   5  
                ( 51.92%)   0.7206* C   4 s(  0.00%)p 1.00( 99.95%)d 0.00(  0.05%)
                                            0.0000  0.0000  0.0000  0.0000  0.0000
                                            0.0000  0.0000  0.9997 -0.0050  0.0000
                                            0.0152 -0.0170  0.0000  0.0000
                ( 48.08%)  -0.6934* C   5 s(  0.00%)p 1.00( 99.95%)d 0.00(  0.05%)
                                            0.0000  0.0000  0.0000  0.0000  0.0000
                                            0.0000  0.0000  0.9997 -0.0121  0.0000
                                            0.0077  0.0201  0.0000  0.0000
   134. (0.01662) BD*( 1) C   4 - H  10  
                ( 37.67%)   0.6137* C   4 s( 28.96%)p 2.45( 71.01%)d 0.00(  0.03%)
                                           -0.0003  0.5380 -0.0149 -0.7996  0.0064
                                            0.2657 -0.0062 -0.0000 -0.0000 -0.0093
                                           -0.0000 -0.0000  0.0111 -0.0098
                ( 62.33%)  -0.7895* H  10 s( 99.90%)p 0.00(  0.10%)
                                            0.9995 -0.0048  0.0293 -0.0114 -0.0000
   135. (0.01793) BD*( 1) C   5 - C   6  
                ( 50.05%)   0.7075* C   5 s( 35.46%)p 1.82( 64.49%)d 0.00(  0.04%)
                                            0.0000  0.5954  0.0093  0.7564 -0.0010
                                           -0.2667 -0.0403  0.0000  0.0000 -0.0087
                                            0.0000  0.0000  0.0152 -0.0119
                ( 49.95%)  -0.7067* C   6 s( 35.73%)p 1.80( 64.22%)d 0.00(  0.04%)
                                            0.0000  0.5977  0.0079 -0.7704 -0.0214
                                            0.2171 -0.0334  0.0000  0.0000 -0.0112
                                            0.0000  0.0000  0.0133 -0.0119
   136. (0.01463) BD*( 1) C   5 - H  11  
                ( 38.45%)   0.6201* C   5 s( 28.57%)p 2.50( 71.40%)d 0.00(  0.03%)
                                           -0.0003  0.5343 -0.0139 -0.6218  0.0056
                                           -0.5721  0.0061 -0.0000 -0.0000  0.0145
                                           -0.0000 -0.0000  0.0011 -0.0097
                ( 61.55%)  -0.7846* H  11 s( 99.91%)p 0.00(  0.09%)
                                            0.9995 -0.0021  0.0226  0.0203 -0.0000
   137. (0.01763) BD*( 1) C   6 - C   7  
                ( 50.04%)   0.7074* C   6 s( 35.81%)p 1.79( 64.15%)d 0.00(  0.04%)
                                            0.0000  0.5983  0.0084  0.6100  0.0335
                                            0.5175 -0.0211  0.0000  0.0000  0.0175
                                            0.0000  0.0000  0.0003 -0.0118
                ( 49.96%)  -0.7068* C   7 s( 35.63%)p 1.81( 64.33%)d 0.00(  0.04%)
                                            0.0000  0.5968  0.0085 -0.5757  0.0176
                                           -0.5570 -0.0363  0.0000  0.0000  0.0171
                                            0.0000  0.0000  0.0035 -0.0119
   138. (0.31653) BD*( 2) C   6 - C   7  
                ( 51.23%)   0.7157* C   6 s(  0.00%)p 1.00( 99.95%)d 0.00(  0.05%)
                                            0.0000  0.0000  0.0000  0.0000  0.0000
                                            0.0000  0.0000  0.9997 -0.0105  0.0000
                                            0.0066  0.0207  0.0000  0.0000
                ( 48.77%)  -0.6984* C   7 s(  0.00%)p 1.00( 99.96%)d 0.00(  0.04%)
                                            0.0000  0.0000  0.0000  0.0000  0.0000
                                            0.0000  0.0000  0.9997 -0.0115  0.0000
                                           -0.0210 -0.0027  0.0000  0.0000
   139. (0.01398) BD*( 1) C   6 - H  12  
                ( 38.54%)   0.6208* C   6 s( 28.37%)p 2.52( 71.60%)d 0.00(  0.03%)
                                           -0.0003  0.5325 -0.0132  0.1797 -0.0019
                                           -0.8268  0.0084 -0.0000 -0.0000 -0.0062
                                           -0.0000 -0.0000 -0.0136 -0.0097
                ( 61.46%)  -0.7839* H  12 s( 99.91%)p 0.00(  0.09%)
                                            0.9995 -0.0020 -0.0065  0.0298 -0.0000
   140. (0.01637) BD*( 1) C   7 - C   8  
                ( 50.32%)   0.7094* C   7 s( 35.65%)p 1.80( 64.30%)d 0.00(  0.05%)
                                            0.0000  0.5970  0.0088 -0.1434  0.0359
                                            0.7879  0.0183  0.0000  0.0000 -0.0087
                                            0.0000  0.0000 -0.0152 -0.0120
                ( 49.68%)  -0.7048* C   8 s( 36.05%)p 1.77( 63.91%)d 0.00(  0.04%)
                                            0.0001  0.6003  0.0130  0.1999  0.0400
                                           -0.7730  0.0002  0.0000  0.0000 -0.0059
                                            0.0000  0.0000 -0.0163 -0.0117
   141. (0.01438) BD*( 1) C   7 - H  13  
                ( 38.48%)   0.6203* C   7 s( 28.63%)p 2.49( 71.34%)d 0.00(  0.03%)
                                            0.0003 -0.5349  0.0143 -0.8040  0.0082
                                            0.2585 -0.0024 -0.0000 -0.0000  0.0085
                                           -0.0000 -0.0000 -0.0119  0.0098
                ( 61.52%)  -0.7844* H  13 s( 99.91%)p 0.00(  0.09%)
                                           -0.9995  0.0020  0.0289 -0.0094 -0.0000
   142. (0.01638) BD*( 1) C   8 - H  14  
                ( 38.53%)   0.6207* C   8 s( 28.30%)p 2.53( 71.67%)d 0.00(  0.03%)
                                            0.0003 -0.5318  0.0134 -0.6223 -0.0010
                                           -0.5738  0.0106 -0.0000 -0.0000 -0.0148
                                           -0.0000 -0.0000 -0.0008  0.0100
                ( 61.47%)  -0.7840* H  14 s( 99.91%)p 0.00(  0.09%)
                                           -0.9995  0.0032  0.0229  0.0201 -0.0000


 NHO Directionality and "Bond Bending" (deviations from line of nuclear centers)

         [Thresholds for printing:  angular deviation  >  1.0 degree]
                                    hybrid p-character > 25.0%
                                    orbital occupancy  >  0.10e

                                Line of Centers        Hybrid 1              Hybrid 2
                                ---------------  -------------------   ------------------
                NBO               Theta   Phi    Theta   Phi    Dev    Theta   Phi    Dev
 ========================================================================================
     1. BD (   1) O   1 - C   2    90.0  337.5     --     --    --      90.0  155.9   1.6
     2. BD (   2) O   1 - C   2    90.0  337.5     0.0    0.0  90.0      0.0    0.0  90.0
     3. BD (   1) C   2 - C   3    90.0  282.3    90.0  280.2   2.1      --     --    --
     4. BD (   1) C   2 - H   9    90.0   36.6    90.0   42.8   6.2      --     --    --
     5. BD (   1) C   3 - C   4    90.0  222.3    90.0  219.9   2.5     90.0   45.5   3.1
     6. BD (   1) C   3 - C   8    90.0  342.3    90.0  344.9   2.7     90.0  158.8   3.4
     7. BD (   2) C   3 - C   8    90.0  342.3     0.0    0.0  90.0      0.0    0.0  90.0
     8. BD (   1) C   4 - C   5    90.0  282.4    90.0  277.5   5.0     90.0  107.1   4.6
     9. BD (   2) C   4 - C   5    90.0  282.4     0.0    0.0  90.0      0.0    0.0  90.0
    10. BD (   1) C   4 - H  10    90.0  160.7    90.0  161.9   1.2      --     --    --
    11. BD (   1) C   5 - C   6    90.0  342.5    90.0  337.9   4.6     90.0  166.9   4.5
    13. BD (   1) C   6 - C   7    90.0   42.1    90.0   37.6   4.5     90.0  226.8   4.7
    14. BD (   2) C   6 - C   7    90.0   42.1     0.0    0.0  90.0      0.0    0.0  90.0
    16. BD (   1) C   7 - C   8    90.0  102.4    90.0   97.6   4.8     90.0  287.2   4.9
    27. LP (   1) O   1             --     --     90.0  156.3   --       --     --    --
    28. LP (   2) O   1             --     --     90.0  247.1   --       --     --    --
   126. BD*(   2) O   1 - C   2    90.0  337.5     0.0    0.0  90.0      0.0    0.0  90.0
   131. BD*(   2) C   3 - C   8    90.0  342.3     0.0    0.0  90.0      0.0    0.0  90.0
   133. BD*(   2) C   4 - C   5    90.0  282.4     0.0    0.0  90.0      0.0    0.0  90.0
   138. BD*(   2) C   6 - C   7    90.0   42.1     0.0    0.0  90.0      0.0    0.0  90.0


 Second Order Perturbation Theory Analysis of Fock Matrix in NBO Basis

     Threshold for printing:   0.50 kcal/mol
                                                                              E(2)  E(j)-E(i) F(i,j)
         Donor NBO (i)                     Acceptor NBO (j)                 kcal/mol   a.u.    a.u. 
 ===================================================================================================

 within unit  1
   1. BD (   1) O   1 - C   2        / 38. RY*(   1) C   2                    1.55    1.64    0.045
   1. BD (   1) O   1 - C   2        / 48. RY*(   2) C   3                    1.26    2.13    0.046
   1. BD (   1) O   1 - C   2        /127. BD*(   1) C   2 - C   3            1.20    1.52    0.039
   1. BD (   1) O   1 - C   2        /130. BD*(   1) C   3 - C   8            1.49    1.63    0.044
   2. BD (   2) O   1 - C   2        /131. BD*(   2) C   3 - C   8            5.28    0.41    0.046
   3. BD (   1) C   2 - C   3        / 29. RY*(   1) O   1                    1.34    1.85    0.045
   3. BD (   1) C   2 - C   3        / 56. RY*(   1) C   4                    1.17    1.72    0.040
   3. BD (   1) C   2 - C   3        / 92. RY*(   1) C   8                    1.24    1.79    0.042
   3. BD (   1) C   2 - C   3        /125. BD*(   1) O   1 - C   2            0.98    1.28    0.032
   3. BD (   1) C   2 - C   3        /129. BD*(   1) C   3 - C   4            2.58    1.22    0.050
   3. BD (   1) C   2 - C   3        /130. BD*(   1) C   3 - C   8            2.85    1.22    0.053
   3. BD (   1) C   2 - C   3        /132. BD*(   1) C   4 - C   5            2.53    1.24    0.050
   3. BD (   1) C   2 - C   3        /140. BD*(   1) C   7 - C   8            2.46    1.23    0.049
   4. BD (   1) C   2 - H   9        / 29. RY*(   1) O   1                    1.17    1.72    0.040
   4. BD (   1) C   2 - H   9        / 47. RY*(   1) C   3                    0.80    1.61    0.032
   4. BD (   1) C   2 - H   9        /129. BD*(   1) C   3 - C   4            4.14    1.08    0.060
   5. BD (   1) C   3 - C   4        / 38. RY*(   1) C   2                    1.14    1.25    0.034
   5. BD (   1) C   3 - C   4        / 65. RY*(   1) C   5                    0.98    1.85    0.038
   5. BD (   1) C   3 - C   4        / 66. RY*(   2) C   5                    1.26    1.34    0.037
   5. BD (   1) C   3 - C   4        / 92. RY*(   1) C   8                    0.75    1.81    0.033
   5. BD (   1) C   3 - C   4        /127. BD*(   1) C   2 - C   3            2.45    1.13    0.047
   5. BD (   1) C   3 - C   4        /128. BD*(   1) C   2 - H   9            1.24    1.08    0.033
   5. BD (   1) C   3 - C   4        /130. BD*(   1) C   3 - C   8            4.66    1.24    0.068
   5. BD (   1) C   3 - C   4        /132. BD*(   1) C   4 - C   5            3.11    1.26    0.056
   5. BD (   1) C   3 - C   4        /134. BD*(   1) C   4 - H  10            1.33    1.15    0.035
   5. BD (   1) C   3 - C   4        /136. BD*(   1) C   5 - H  11            2.63    1.15    0.049
   5. BD (   1) C   3 - C   4        /142. BD*(   1) C   8 - H  14            2.50    1.14    0.048
   6. BD (   1) C   3 - C   8        / 40. RY*(   3) C   2                    0.75    1.60    0.031
   6. BD (   1) C   3 - C   8        / 56. RY*(   1) C   4                    0.99    1.75    0.037
   6. BD (   1) C   3 - C   8        / 83. RY*(   1) C   7                    1.03    1.85    0.039
   6. BD (   1) C   3 - C   8        / 84. RY*(   2) C   7                    1.24    1.34    0.037
   6. BD (   1) C   3 - C   8        /125. BD*(   1) O   1 - C   2            1.52    1.31    0.040
   6. BD (   1) C   3 - C   8        /127. BD*(   1) C   2 - C   3            2.06    1.14    0.044
   6. BD (   1) C   3 - C   8        /129. BD*(   1) C   3 - C   4            4.62    1.25    0.068
   6. BD (   1) C   3 - C   8        /134. BD*(   1) C   4 - H  10            2.27    1.16    0.046
   6. BD (   1) C   3 - C   8        /140. BD*(   1) C   7 - C   8            3.24    1.26    0.057
   6. BD (   1) C   3 - C   8        /141. BD*(   1) C   7 - H  13            2.53    1.15    0.048
   6. BD (   1) C   3 - C   8        /142. BD*(   1) C   8 - H  14            1.39    1.14    0.036
   7. BD (   2) C   3 - C   8        / 41. RY*(   4) C   2                    0.97    1.84    0.042
   7. BD (   2) C   3 - C   8        / 59. RY*(   4) C   4                    1.74    1.37    0.048
   7. BD (   2) C   3 - C   8        / 86. RY*(   4) C   7                    1.92    0.89    0.041
   7. BD (   2) C   3 - C   8        /126. BD*(   2) O   1 - C   2           19.83    0.27    0.071
   7. BD (   2) C   3 - C   8        /133. BD*(   2) C   4 - C   5           19.93    0.29    0.069
   7. BD (   2) C   3 - C   8        /138. BD*(   2) C   6 - C   7           18.66    0.28    0.066
   8. BD (   1) C   4 - C   5        / 47. RY*(   1) C   3                    2.08    1.78    0.055
   8. BD (   1) C   4 - C   5        / 74. RY*(   1) C   6                    0.86    1.86    0.036
   8. BD (   1) C   4 - C   5        / 75. RY*(   2) C   6                    1.22    1.34    0.036
   8. BD (   1) C   4 - C   5        /127. BD*(   1) C   2 - C   3            3.38    1.14    0.056
   8. BD (   1) C   4 - C   5        /129. BD*(   1) C   3 - C   4            3.49    1.25    0.059
   8. BD (   1) C   4 - C   5        /134. BD*(   1) C   4 - H  10            1.54    1.16    0.038
   8. BD (   1) C   4 - C   5        /135. BD*(   1) C   5 - C   6            3.07    1.25    0.055
   8. BD (   1) C   4 - C   5        /136. BD*(   1) C   5 - H  11            1.41    1.16    0.036
   8. BD (   1) C   4 - C   5        /139. BD*(   1) C   6 - H  12            2.48    1.15    0.048
   9. BD (   2) C   4 - C   5        / 51. RY*(   5) C   3                    0.55    2.10    0.033
   9. BD (   2) C   4 - C   5        / 59. RY*(   4) C   4                    0.52    1.37    0.026
   9. BD (   2) C   4 - C   5        / 68. RY*(   4) C   5                    0.52    1.65    0.029
   9. BD (   2) C   4 - C   5        / 78. RY*(   5) C   6                    2.05    1.12    0.047
   9. BD (   2) C   4 - C   5        /131. BD*(   2) C   3 - C   8           19.53    0.28    0.067
   9. BD (   2) C   4 - C   5        /138. BD*(   2) C   6 - C   7           21.83    0.28    0.071
  10. BD (   1) C   4 - H  10        / 65. RY*(   1) C   5                    0.65    1.68    0.030
  10. BD (   1) C   4 - H  10        /129. BD*(   1) C   3 - C   4            1.03    1.07    0.030
  10. BD (   1) C   4 - H  10        /130. BD*(   1) C   3 - C   8            4.68    1.07    0.063
  10. BD (   1) C   4 - H  10        /132. BD*(   1) C   4 - C   5            0.99    1.09    0.029
  10. BD (   1) C   4 - H  10        /135. BD*(   1) C   5 - C   6            3.75    1.07    0.057
  11. BD (   1) C   5 - C   6        / 57. RY*(   2) C   4                    2.04    1.45    0.049
  11. BD (   1) C   5 - C   6        / 83. RY*(   1) C   7                    0.79    1.85    0.034
  11. BD (   1) C   5 - C   6        / 84. RY*(   2) C   7                    1.37    1.34    0.038
  11. BD (   1) C   5 - C   6        /132. BD*(   1) C   4 - C   5            3.13    1.27    0.056
  11. BD (   1) C   5 - C   6        /134. BD*(   1) C   4 - H  10            2.67    1.16    0.050
  11. BD (   1) C   5 - C   6        /136. BD*(   1) C   5 - H  11            1.33    1.15    0.035
  11. BD (   1) C   5 - C   6        /137. BD*(   1) C   6 - C   7            2.99    1.25    0.055
  11. BD (   1) C   5 - C   6        /139. BD*(   1) C   6 - H  12            1.31    1.15    0.035
  11. BD (   1) C   5 - C   6        /141. BD*(   1) C   7 - H  13            2.56    1.15    0.049
  12. BD (   1) C   5 - H  11        / 56. RY*(   1) C   4                    0.59    1.57    0.027
  12. BD (   1) C   5 - H  11        / 74. RY*(   1) C   6                    0.66    1.68    0.030
  12. BD (   1) C   5 - H  11        /129. BD*(   1) C   3 - C   4            3.86    1.07    0.058
  12. BD (   1) C   5 - H  11        /132. BD*(   1) C   4 - C   5            0.93    1.09    0.028
  12. BD (   1) C   5 - H  11        /135. BD*(   1) C   5 - C   6            0.80    1.07    0.026
  12. BD (   1) C   5 - H  11        /137. BD*(   1) C   6 - C   7            3.79    1.08    0.057
  13. BD (   1) C   6 - C   7        / 65. RY*(   1) C   5                    0.85    1.86    0.036
  13. BD (   1) C   6 - C   7        / 66. RY*(   2) C   5                    1.30    1.35    0.038
  13. BD (   1) C   6 - C   7        / 92. RY*(   1) C   8                    0.53    1.82    0.028
  13. BD (   1) C   6 - C   7        / 93. RY*(   2) C   8                    1.66    1.40    0.043
  13. BD (   1) C   6 - C   7        /135. BD*(   1) C   5 - C   6            2.98    1.25    0.055
  13. BD (   1) C   6 - C   7        /136. BD*(   1) C   5 - H  11            2.47    1.16    0.048
  13. BD (   1) C   6 - C   7        /139. BD*(   1) C   6 - H  12            1.33    1.15    0.035
  13. BD (   1) C   6 - C   7        /140. BD*(   1) C   7 - C   8            3.18    1.26    0.057
  13. BD (   1) C   6 - C   7        /141. BD*(   1) C   7 - H  13            1.38    1.15    0.036
  13. BD (   1) C   6 - C   7        /142. BD*(   1) C   8 - H  14            2.73    1.14    0.050
  14. BD (   2) C   6 - C   7        / 68. RY*(   4) C   5                    1.29    1.65    0.045
  14. BD (   2) C   6 - C   7        / 96. RY*(   5) C   8                    1.49    1.63    0.048
  14. BD (   2) C   6 - C   7        /131. BD*(   2) C   3 - C   8           22.19    0.29    0.072
  14. BD (   2) C   6 - C   7        /133. BD*(   2) C   4 - C   5           17.82    0.29    0.065
  15. BD (   1) C   6 - H  12        / 65. RY*(   1) C   5                    0.68    1.68    0.030
  15. BD (   1) C   6 - H  12        / 83. RY*(   1) C   7                    0.69    1.68    0.031
  15. BD (   1) C   6 - H  12        /132. BD*(   1) C   4 - C   5            3.75    1.09    0.057
  15. BD (   1) C   6 - H  12        /135. BD*(   1) C   5 - C   6            0.77    1.08    0.026
  15. BD (   1) C   6 - H  12        /137. BD*(   1) C   6 - C   7            0.80    1.08    0.026
  15. BD (   1) C   6 - H  12        /140. BD*(   1) C   7 - C   8            3.83    1.09    0.058
  16. BD (   1) C   7 - C   8        / 48. RY*(   2) C   3                    2.06    1.75    0.054
  16. BD (   1) C   7 - C   8        / 74. RY*(   1) C   6                    0.88    1.86    0.036
  16. BD (   1) C   7 - C   8        / 75. RY*(   2) C   6                    1.22    1.34    0.036
  16. BD (   1) C   7 - C   8        /127. BD*(   1) C   2 - C   3            3.47    1.14    0.057
  16. BD (   1) C   7 - C   8        /130. BD*(   1) C   3 - C   8            3.66    1.25    0.061
  16. BD (   1) C   7 - C   8        /137. BD*(   1) C   6 - C   7            3.08    1.26    0.056
  16. BD (   1) C   7 - C   8        /139. BD*(   1) C   6 - H  12            2.51    1.15    0.048
  16. BD (   1) C   7 - C   8        /141. BD*(   1) C   7 - H  13            1.39    1.15    0.036
  16. BD (   1) C   7 - C   8        /142. BD*(   1) C   8 - H  14            1.49    1.15    0.037
  17. BD (   1) C   7 - H  13        / 74. RY*(   1) C   6                    0.68    1.68    0.030
  17. BD (   1) C   7 - H  13        / 92. RY*(   1) C   8                    0.63    1.64    0.029
  17. BD (   1) C   7 - H  13        /130. BD*(   1) C   3 - C   8            3.82    1.08    0.057
  17. BD (   1) C   7 - H  13        /135. BD*(   1) C   5 - C   6            3.79    1.08    0.057
  17. BD (   1) C   7 - H  13        /137. BD*(   1) C   6 - C   7            0.86    1.08    0.027
  17. BD (   1) C   7 - H  13        /140. BD*(   1) C   7 - C   8            0.88    1.08    0.028
  18. BD (   1) C   8 - H  14        / 47. RY*(   1) C   3                    0.87    1.61    0.034
  18. BD (   1) C   8 - H  14        / 83. RY*(   1) C   7                    0.70    1.68    0.031
  18. BD (   1) C   8 - H  14        /129. BD*(   1) C   3 - C   4            4.48    1.08    0.062
  18. BD (   1) C   8 - H  14        /130. BD*(   1) C   3 - C   8            0.99    1.08    0.029
  18. BD (   1) C   8 - H  14        /137. BD*(   1) C   6 - C   7            3.62    1.08    0.056
  18. BD (   1) C   8 - H  14        /140. BD*(   1) C   7 - C   8            0.89    1.09    0.028
  19. CR (   1) O   1                / 38. RY*(   1) C   2                    6.04   19.45    0.307
  19. CR (   1) O   1                /127. BD*(   1) C   2 - C   3            0.54   19.33    0.092
  20. CR (   1) C   2                / 49. RY*(   3) C   3                    0.57   10.82    0.070
  20. CR (   1) C   2                /101. RY*(   1) H   9                    0.50   10.50    0.065
  20. CR (   1) C   2                /129. BD*(   1) C   3 - C   4            0.89   10.72    0.088
  20. CR (   1) C   2                /130. BD*(   1) C   3 - C   8            0.90   10.72    0.088
  21. CR (   1) C   3                / 57. RY*(   2) C   4                    1.72   10.83    0.122
  21. CR (   1) C   3                / 93. RY*(   2) C   8                    1.76   10.78    0.123
  21. CR (   1) C   3                /132. BD*(   1) C   4 - C   5            0.89   10.65    0.087
  21. CR (   1) C   3                /134. BD*(   1) C   4 - H  10            0.60   10.54    0.071
  21. CR (   1) C   3                /140. BD*(   1) C   7 - C   8            0.91   10.64    0.088
  21. CR (   1) C   3                /142. BD*(   1) C   8 - H  14            0.67   10.52    0.075
  22. CR (   1) C   4                / 48. RY*(   2) C   3                    1.74   11.13    0.124
  22. CR (   1) C   4                / 66. RY*(   2) C   5                    1.45   10.72    0.111
  22. CR (   1) C   4                / 67. RY*(   3) C   5                    0.58   10.74    0.070
  22. CR (   1) C   4                /105. RY*(   1) H  10                    0.77   10.42    0.080
  22. CR (   1) C   4                /127. BD*(   1) C   2 - C   3            0.95   10.52    0.091
  22. CR (   1) C   4                /130. BD*(   1) C   3 - C   8            1.19   10.63    0.101
  22. CR (   1) C   4                /135. BD*(   1) C   5 - C   6            0.97   10.63    0.091
  22. CR (   1) C   4                /136. BD*(   1) C   5 - H  11            0.69   10.53    0.076
  23. CR (   1) C   5                / 56. RY*(   1) C   4                    0.61   11.13    0.073
  23. CR (   1) C   5                / 58. RY*(   3) C   4                    1.07   10.68    0.095
  23. CR (   1) C   5                / 75. RY*(   2) C   6                    1.48   10.73    0.112
  23. CR (   1) C   5                / 76. RY*(   3) C   6                    0.52   10.71    0.066
  23. CR (   1) C   5                /109. RY*(   1) H  11                    0.70   10.43    0.076
  23. CR (   1) C   5                /129. BD*(   1) C   3 - C   4            1.01   10.63    0.093
  23. CR (   1) C   5                /134. BD*(   1) C   4 - H  10            0.74   10.55    0.079
  23. CR (   1) C   5                /137. BD*(   1) C   6 - C   7            0.96   10.64    0.091
  23. CR (   1) C   5                /139. BD*(   1) C   6 - H  12            0.66   10.54    0.075
  24. CR (   1) C   6                / 66. RY*(   2) C   5                    1.48   10.73    0.113
  24. CR (   1) C   6                / 67. RY*(   3) C   5                    0.55   10.75    0.068
  24. CR (   1) C   6                / 84. RY*(   2) C   7                    1.41   10.73    0.110
  24. CR (   1) C   6                / 85. RY*(   3) C   7                    0.60   10.73    0.072
  24. CR (   1) C   6                /113. RY*(   1) H  12                    0.69   10.43    0.076
  24. CR (   1) C   6                /132. BD*(   1) C   4 - C   5            0.95   10.66    0.090
  24. CR (   1) C   6                /136. BD*(   1) C   5 - H  11            0.66   10.54    0.075
  24. CR (   1) C   6                /140. BD*(   1) C   7 - C   8            0.96   10.65    0.091
  24. CR (   1) C   6                /141. BD*(   1) C   7 - H  13            0.68   10.54    0.076
  25. CR (   1) C   7                / 75. RY*(   2) C   6                    1.49   10.73    0.113
  25. CR (   1) C   7                / 76. RY*(   3) C   6                    0.54   10.71    0.068
  25. CR (   1) C   7                / 93. RY*(   2) C   8                    0.65   10.79    0.075
  25. CR (   1) C   7                / 94. RY*(   3) C   8                    1.02   10.67    0.093
  25. CR (   1) C   7                /117. RY*(   1) H  13                    0.69   10.42    0.076
  25. CR (   1) C   7                /130. BD*(   1) C   3 - C   8            1.04   10.64    0.094
  25. CR (   1) C   7                /135. BD*(   1) C   5 - C   6            0.96   10.64    0.091
  25. CR (   1) C   7                /139. BD*(   1) C   6 - H  12            0.67   10.54    0.075
  25. CR (   1) C   7                /142. BD*(   1) C   8 - H  14            0.75   10.53    0.079
  26. CR (   1) C   8                / 47. RY*(   1) C   3                    1.39   11.16    0.111
  26. CR (   1) C   8                / 48. RY*(   2) C   3                    0.51   11.14    0.067
  26. CR (   1) C   8                / 84. RY*(   2) C   7                    1.54   10.73    0.115
  26. CR (   1) C   8                / 85. RY*(   3) C   7                    0.54   10.73    0.068
  26. CR (   1) C   8                /121. RY*(   1) H  14                    0.71   10.42    0.077
  26. CR (   1) C   8                /127. BD*(   1) C   2 - C   3            0.97   10.52    0.092
  26. CR (   1) C   8                /129. BD*(   1) C   3 - C   4            1.17   10.63    0.100
  26. CR (   1) C   8                /137. BD*(   1) C   6 - C   7            0.94   10.64    0.090
  26. CR (   1) C   8                /141. BD*(   1) C   7 - H  13            0.68   10.54    0.076
  27. LP (   1) O   1                / 38. RY*(   1) C   2                   10.94    1.23    0.104
  27. LP (   1) O   1                /127. BD*(   1) C   2 - C   3            1.72    1.11    0.039
  27. LP (   1) O   1                /128. BD*(   1) C   2 - H   9            0.92    1.06    0.028
  28. LP (   2) O   1                / 39. RY*(   2) C   2                    3.37    1.90    0.074
  28. LP (   2) O   1                / 42. RY*(   5) C   2                    1.65    1.58    0.047
  28. LP (   2) O   1                /127. BD*(   1) C   2 - C   3           17.59    0.71    0.102
  28. LP (   2) O   1                /128. BD*(   1) C   2 - H   9           22.82    0.66    0.112
 126. BD*(   2) O   1 - C   2        / 30. RY*(   2) O   1                    0.71    1.06    0.108
 126. BD*(   2) O   1 - C   2        / 43. RY*(   6) C   2                    1.40    0.86    0.136
 126. BD*(   2) O   1 - C   2        /131. BD*(   2) C   3 - C   8          131.73    0.01    0.071
 131. BD*(   2) C   3 - C   8        / 50. RY*(   4) C   3                    2.14    0.67    0.079
 131. BD*(   2) C   3 - C   8        / 59. RY*(   4) C   4                    0.59    1.09    0.053
 131. BD*(   2) C   3 - C   8        / 86. RY*(   4) C   7                    0.69    0.60    0.042
 131. BD*(   2) C   3 - C   8        / 95. RY*(   4) C   8                    2.22    1.12    0.103
 133. BD*(   2) C   4 - C   5        / 60. RY*(   5) C   4                    1.36    1.39    0.104
 133. BD*(   2) C   4 - C   5        / 69. RY*(   5) C   5                    1.73    1.13    0.105
 133. BD*(   2) C   4 - C   5        / 78. RY*(   5) C   6                    0.51    0.83    0.049
 138. BD*(   2) C   6 - C   7        / 77. RY*(   4) C   6                    0.92    1.65    0.087
 138. BD*(   2) C   6 - C   7        / 78. RY*(   5) C   6                    0.78    0.84    0.057
 138. BD*(   2) C   6 - C   7        / 86. RY*(   4) C   7                    2.24    0.60    0.082


 Natural Bond Orbitals (Summary):

                                                            Principal Delocalizations
           NBO                        Occupancy    Energy   (geminal,vicinal,remote)
 ====================================================================================
 Molecular unit  1  (C7H6O)
     1. BD (   1) O   1 - C   2          1.99607    -1.07350  38(g),130(v),48(v),127(g)
     2. BD (   2) O   1 - C   2          1.97851    -0.38421  131(v)
     3. BD (   1) C   2 - C   3          1.97897    -0.66216  130(g),129(g),132(v),140(v)
                                                    29(v),92(v),56(v),125(g)
     4. BD (   1) C   2 - H   9          1.98759    -0.52818  129(v),29(v),47(v)
     5. BD (   1) C   3 - C   4          1.97001    -0.68572  130(g),132(g),136(v),142(v)
                                                    127(g),134(g),66(v),128(v)
                                                    38(v),65(v),92(v)
     6. BD (   1) C   3 - C   8          1.97274    -0.69301  129(g),140(g),141(v),134(v)
                                                    127(g),125(v),142(g),84(v)
                                                    83(v),56(v),40(v)
     7. BD (   2) C   3 - C   8          1.63578    -0.26224  126(v),133(v),138(v),86(v)
                                                    59(v),41(v)
     8. BD (   1) C   4 - C   5          1.97749    -0.69525  129(g),127(v),135(g),139(v)
                                                    47(v),134(g),136(g),75(v)
                                                    74(v)
     9. BD (   2) C   4 - C   5          1.65365    -0.26136  138(v),131(v),78(v),51(v)
                                                    59(g),68(g)
    10. BD (   1) C   4 - H  10          1.97868    -0.51250  130(v),135(v),129(g),132(g)
                                                    65(v)
    11. BD (   1) C   5 - C   6          1.97810    -0.69227  132(g),137(g),134(v),141(v)
                                                    57(v),84(v),136(g),139(g)
                                                    83(v)
    12. BD (   1) C   5 - H  11          1.98024    -0.51781  129(v),137(v),132(g),135(g)
                                                    74(v),56(v)
    13. BD (   1) C   6 - C   7          1.97787    -0.69480  140(g),135(g),142(v),136(v)
                                                    93(v),141(g),139(g),66(v)
                                                    65(v),92(v)
    14. BD (   2) C   6 - C   7          1.64882    -0.26337  131(v),133(v),96(v),68(v)
    15. BD (   1) C   6 - H  12          1.98043    -0.52091  140(v),132(v),137(g),135(g)
                                                    83(v),65(v)
    16. BD (   1) C   7 - C   8          1.97734    -0.69617  130(g),127(v),137(g),139(v)
                                                    48(v),142(g),141(g),75(v)
                                                    74(v)
    17. BD (   1) C   7 - H  13          1.98035    -0.52022  130(v),135(v),140(g),137(g)
                                                    74(v),92(v)
    18. BD (   1) C   8 - H  14          1.97940    -0.52322  129(v),137(v),130(g),140(g)
                                                    47(v),83(v)
    19. CR (   1) O   1                  1.99975   -18.88818  38(v),127(v)
    20. CR (   1) C   2                  1.99929   -10.16378  130(v),129(v),49(v),101(v)
    21. CR (   1) C   3                  1.99880   -10.07432  93(v),57(v),140(v),132(v)
                                                    142(v),134(v)
    22. CR (   1) C   4                  1.99891   -10.07366  48(v),66(v),130(v),127(v)
                                                    135(v),105(v),136(v),67(v)
    23. CR (   1) C   5                  1.99894   -10.07709  75(v),58(v),129(v),137(v)
                                                    134(v),109(v),139(v),56(v)
                                                    76(v)
    24. CR (   1) C   6                  1.99895   -10.08203  66(v),84(v),140(v),132(v)
                                                    113(v),141(v),136(v),85(v)
                                                    67(v)
    25. CR (   1) C   7                  1.99894   -10.07819  75(v),130(v),94(v),135(v)
                                                    142(v),117(v),139(v),93(v)
                                                    76(v)
    26. CR (   1) C   8                  1.99891   -10.07972  84(v),47(v),129(v),127(v)
                                                    137(v),121(v),141(v),85(v)
                                                    48(v)
    27. LP (   1) O   1                  1.98202    -0.66474  38(v),127(v),128(v)
    28. LP (   2) O   1                  1.87948    -0.26783  128(v),127(v),39(v),42(v)
    29. RY*(   1) O   1                  0.00300     1.19050   
    30. RY*(   2) O   1                  0.00036     1.07591   
    31. RY*(   3) O   1                  0.00016     1.37507   
    32. RY*(   4) O   1                  0.00004     1.70949   
    33. RY*(   5) O   1                  0.00000     2.83110   
    34. RY*(   6) O   1                  0.00000     2.81043   
    35. RY*(   7) O   1                  0.00000     2.63360   
    36. RY*(   8) O   1                  0.00000     2.74195   
    37. RY*(   9) O   1                  0.00000     2.80346   
    38. RY*(   1) C   2                  0.01467     0.56436   
    39. RY*(   2) C   2                  0.00685     1.63018   
    40. RY*(   3) C   2                  0.00255     0.90360   
    41. RY*(   4) C   2                  0.00190     1.58184   
    42. RY*(   5) C   2                  0.00062     1.30923   
    43. RY*(   6) C   2                  0.00008     0.87050   
    44. RY*(   7) C   2                  0.00002     2.24407   
    45. RY*(   8) C   2                  0.00002     2.13146   
    46. RY*(   9) C   2                  0.00001     1.81427   
    47. RY*(   1) C   3                  0.00661     1.08476   
    48. RY*(   2) C   3                  0.00410     1.05695   
    49. RY*(   3) C   3                  0.00194     0.65880   
    50. RY*(   4) C   3                  0.00078     0.69761   
    51. RY*(   5) C   3                  0.00072     1.83524   
    52. RY*(   6) C   3                  0.00024     1.86297   
    53. RY*(   7) C   3                  0.00022     2.39442   
    54. RY*(   8) C   3                  0.00017     2.20746   
    55. RY*(   9) C   3                  0.00003     2.18618   
    56. RY*(   1) C   4                  0.00687     1.05553   
    57. RY*(   2) C   4                  0.00358     0.75861   
    58. RY*(   3) C   4                  0.00106     0.60708   
    59. RY*(   4) C   4                  0.00084     1.11224   
    60. RY*(   5) C   4                  0.00048     1.42285   
    61. RY*(   6) C   4                  0.00012     2.38117   
    62. RY*(   7) C   4                  0.00006     2.35946   
    63. RY*(   8) C   4                  0.00000     1.84383   
    64. RY*(   9) C   4                  0.00001     2.21382   
    65. RY*(   1) C   5                  0.00528     1.16303   
    66. RY*(   2) C   5                  0.00263     0.65065   
    67. RY*(   3) C   5                  0.00087     0.66486   
    68. RY*(   4) C   5                  0.00064     1.39057   
    69. RY*(   5) C   5                  0.00055     1.15361   
    70. RY*(   6) C   5                  0.00014     2.37840   
    71. RY*(   7) C   5                  0.00004     2.23515   
    72. RY*(   8) C   5                  0.00000     1.82090   
    73. RY*(   9) C   5                  0.00000     2.21501   
    74. RY*(   1) C   6                  0.00524     1.16239   
    75. RY*(   2) C   6                  0.00255     0.64832   
    76. RY*(   3) C   6                  0.00096     0.63537   
    77. RY*(   4) C   6                  0.00070     1.67004   
    78. RY*(   5) C   6                  0.00062     0.86044   
    79. RY*(   6) C   6                  0.00014     2.37045   
    80. RY*(   7) C   6                  0.00005     2.24581   
    81. RY*(   8) C   6                  0.00000     1.82272   
    82. RY*(   9) C   6                  0.00000     2.20744   
    83. RY*(   1) C   7                  0.00539     1.15555   
    84. RY*(   2) C   7                  0.00271     0.64533   
    85. RY*(   3) C   7                  0.00084     0.64675   
    86. RY*(   4) C   7                  0.00070     0.62559   
    87. RY*(   5) C   7                  0.00060     1.90222   
    88. RY*(   6) C   7                  0.00013     2.37895   
    89. RY*(   7) C   7                  0.00005     2.24156   
    90. RY*(   8) C   7                  0.00000     1.83174   
    91. RY*(   9) C   7                  0.00000     2.21855   
    92. RY*(   1) C   8                  0.00595     1.12307   
    93. RY*(   2) C   8                  0.00262     0.70967   
    94. RY*(   3) C   8                  0.00101     0.59529   
    95. RY*(   4) C   8                  0.00085     1.13840   
    96. RY*(   5) C   8                  0.00062     1.37118   
    97. RY*(   6) C   8                  0.00012     2.34619   
    98. RY*(   7) C   8                  0.00004     2.35477   
    99. RY*(   8) C   8                  0.00001     1.84800   
   100. RY*(   9) C   8                  0.00001     2.21344   
   101. RY*(   1) H   9                  0.00451     0.34000   
   102. RY*(   2) H   9                  0.00008     2.19211   
   103. RY*(   3) H   9                  0.00006     1.97035   
   104. RY*(   4) H   9                  0.00004     1.61319   
   105. RY*(   1) H  10                  0.00383     0.34774   
   106. RY*(   2) H  10                  0.00015     1.65521   
   107. RY*(   3) H  10                  0.00009     1.99497   
   108. RY*(   4) H  10                  0.00007     2.35367   
   109. RY*(   1) H  11                  0.00161     0.34852   
   110. RY*(   2) H  11                  0.00017     1.63896   
   111. RY*(   3) H  11                  0.00009     1.95835   
   112. RY*(   4) H  11                  0.00006     2.32442   
   113. RY*(   1) H  12                  0.00160     0.34451   
   114. RY*(   2) H  12                  0.00016     1.63510   
   115. RY*(   3) H  12                  0.00008     1.95703   
   116. RY*(   4) H  12                  0.00006     2.32117   
   117. RY*(   1) H  13                  0.00162     0.34535   
   118. RY*(   2) H  13                  0.00017     1.63659   
   119. RY*(   3) H  13                  0.00009     1.95715   
   120. RY*(   4) H  13                  0.00006     2.32230   
   121. RY*(   1) H  14                  0.00238     0.34511   
   122. RY*(   2) H  14                  0.00017     1.63836   
   123. RY*(   3) H  14                  0.00007     2.13781   
   124. RY*(   4) H  14                  0.00007     2.16619   
   125. BD*(   1) O   1 - C   2          0.00375     0.61359   
   126. BD*(   2) O   1 - C   2          0.10309     0.01199  131(v),43(g),30(g)
   127. BD*(   1) C   2 - C   3          0.05993     0.44506   
   128. BD*(   1) C   2 - H   9          0.06492     0.39684   
   129. BD*(   1) C   3 - C   4          0.02711     0.55500   
   130. BD*(   1) C   3 - C   8          0.02492     0.55719   
   131. BD*(   2) C   3 - C   8          0.37021     0.02321  138(v),133(v),126(v),95(g)
                                                    50(g),86(v),59(v)
   132. BD*(   1) C   4 - C   5          0.01625     0.57394   
   133. BD*(   2) C   4 - C   5          0.28185     0.02822  131(v),138(v),69(g),60(g)
                                                    78(v)
   134. BD*(   1) C   4 - H  10          0.01662     0.46923   
   135. BD*(   1) C   5 - C   6          0.01793     0.55701   
   136. BD*(   1) C   5 - H  11          0.01463     0.46098   
   137. BD*(   1) C   6 - C   7          0.01763     0.56078   
   138. BD*(   2) C   6 - C   7          0.31653     0.02184  131(v),133(v),86(g),77(g)
                                                    78(g)
   139. BD*(   1) C   6 - H  12          0.01398     0.45831   
   140. BD*(   1) C   7 - C   8          0.01637     0.56436   
   141. BD*(   1) C   7 - H  13          0.01438     0.45862   
   142. BD*(   1) C   8 - H  14          0.01638     0.44961   
       -------------------------------
              Total Lewis   54.48604  ( 97.2965%)
        Valence non-Lewis    1.39648  (  2.4937%)
        Rydberg non-Lewis    0.11749  (  0.2098%)
       -------------------------------
            Total unit  1   56.00000  (100.0000%)
           Charge unit  1    0.00000
 Unable to Open any file for archive entry.
 1\1\GINC-COMPUTE-1-13\SP\RB3LYP\def2SVP\C7H6O1\ZAHRT2\08-Jan-2021\0\\#
  b3lyp/def2svp geom=NewRedundant pop=NBO\\70\\0,1\O,0,3.0216737188,1.0
 616910387,-0.1422316145\C,0,2.348287338,0.0588528914,-0.2003817891\C,0
 ,0.8712313686,0.0242254226,-0.0740627623\C,0,0.1545021939,1.2152990793
 ,0.1288644804\C,0,-1.2323454142,1.1793843264,0.2470698959\C,0,-1.91058
 14633,-0.0443989957,0.1634404275\C,0,-1.2020465404,-1.2327959808,-0.03
 84496522\C,0,0.1884201416,-1.1975205521,-0.1570494876\H,0,2.821757148,
 -0.9457251506,-0.3599686718\H,0,0.7125444173,2.152006565,0.189441769\H
 ,0,-1.7933258764,2.1035175574,0.4049486019\H,0,-2.999129093,-0.0699412
 154,0.2565312349\H,0,-1.7350326028,-2.1841079107,-0.1029511151\H,0,0.7
 540446636,-2.1204870753,-0.3152013189\\Version=ES64L-G16RevC.01\State=
 1-A'\HF=-345.3248162\RMSD=9.370e-09\Dipole=-1.0565346,-0.6550892,0.016
 4462\Quadrupole=-1.7250367,2.8737192,-1.1486824,-3.6312917,-0.3862852,
 0.8072857\PG=CS [SG(C7H6O1)]\\@
 The archive entry for this job was punched.


 TOWERING GENIUS DISDAINS A BEATEN PATH.  IT SEEKS 
 REGIONS HITHERTO UNEXPLORED.

                                -- ABRAHAM LINCOLN
 File lengths (MBytes):  RWF=     16 Int=      0 D2E=      0 Chk=      2 Scr=      1
 Normal termination of Gaussian 16
