# Supplementary material for: Machine-Learning-Guided Discovery of Electrochemical Reactions
Source: J Am Chem Soc. 2022 Dec 2;144(49):22599–610. doi: 10.1021/jacs.2c08997 (PMC9756344; doi:10.1021/jacs.2c08997)
Supplement: Supplementary file 3 — ja2c08997_si_003.zip [file ja2c08997_si_003.zip › Oxidation Site Selectivity/Nlogs_notimes/75.log]

 Entering Gaussian System, Link 0=g16
 Input=75.com
 Output=75.log
 Initial command:
  
 Copyright (c) 1988-2019, Gaussian, Inc.  All Rights Reserved.
  
 This is part of the Gaussian(R) 16 program.  It is based on
 the Gaussian(R) 09 system (copyright 2009, Gaussian, Inc.),
 the Gaussian(R) 03 system (copyright 2003, Gaussian, Inc.),
 the Gaussian(R) 98 system (copyright 1998, Gaussian, Inc.),
 the Gaussian(R) 94 system (copyright 1995, Gaussian, Inc.),
 the Gaussian 92(TM) system (copyright 1992, Gaussian, Inc.),
 the Gaussian 90(TM) system (copyright 1990, Gaussian, Inc.),
 the Gaussian 88(TM) system (copyright 1988, Gaussian, Inc.),
 the Gaussian 86(TM) system (copyright 1986, Carnegie Mellon
 University), and the Gaussian 82(TM) system (copyright 1983,
 Carnegie Mellon University). Gaussian is a federally registered
 trademark of Gaussian, Inc.
  
 This software contains proprietary and confidential information,
 including trade secrets, belonging to Gaussian, Inc.
  
 This software is provided under written license and may be
 used, copied, transmitted, or stored only in accord with that
 written license.
  
 The following legend is applicable only to US Government
 contracts under FAR:
  
                    RESTRICTED RIGHTS LEGEND
  
 Use, reproduction and disclosure by the US Government is
 subject to restrictions as set forth in subparagraphs (a)
 and (c) of the Commercial Computer Software - Restricted
 Rights clause in FAR 52.227-19.
  
 Gaussian, Inc.
 340 Quinnipiac St., Bldg. 40, Wallingford CT 06492
  
  
 ---------------------------------------------------------------
 Warning -- This program may not be used in any manner that
 competes with the business of Gaussian, Inc. or will provide
 assistance to any competitor of Gaussian, Inc.  The licensee
 of this program is prohibited from giving any competitor of
 Gaussian, Inc. access to this program.  By using this program,
 the user acknowledges that Gaussian, Inc. is engaged in the
 business of creating and licensing software in the field of
 computational chemistry and represents and warrants to the
 licensee that it is not a competitor of Gaussian, Inc. and that
 it will not use this program in any manner prohibited above.
 ---------------------------------------------------------------
  

 Cite this work as:
 Gaussian 16, Revision C.01,
 M. J. Frisch, G. W. Trucks, H. B. Schlegel, G. E. Scuseria, 
 M. A. Robb, J. R. Cheeseman, G. Scalmani, V. Barone, 
 G. A. Petersson, H. Nakatsuji, X. Li, M. Caricato, A. V. Marenich, 
 J. Bloino, B. G. Janesko, R. Gomperts, B. Mennucci, H. P. Hratchian, 
 J. V. Ortiz, A. F. Izmaylov, J. L. Sonnenberg, D. Williams-Young, 
 F. Ding, F. Lipparini, F. Egidi, J. Goings, B. Peng, A. Petrone, 
 T. Henderson, D. Ranasinghe, V. G. Zakrzewski, J. Gao, N. Rega, 
 G. Zheng, W. Liang, M. Hada, M. Ehara, K. Toyota, R. Fukuda, 
 J. Hasegawa, M. Ishida, T. Nakajima, Y. Honda, O. Kitao, H. Nakai, 
 T. Vreven, K. Throssell, J. A. Montgomery, Jr., J. E. Peralta, 
 F. Ogliaro, M. J. Bearpark, J. J. Heyd, E. N. Brothers, K. N. Kudin, 
 V. N. Staroverov, T. A. Keith, R. Kobayashi, J. Normand, 
 K. Raghavachari, A. P. Rendell, J. C. Burant, S. S. Iyengar, 
 J. Tomasi, M. Cossi, J. M. Millam, M. Klene, C. Adamo, R. Cammi, 
 J. W. Ochterski, R. L. Martin, K. Morokuma, O. Farkas, 
 J. B. Foresman, and D. J. Fox, Gaussian, Inc., Wallingford CT, 2019.
 
 ******************************************
 Gaussian 16:  ES64L-G16RevC.01  3-Jul-2019
                 8-Jan-2021 
 ******************************************
 %nprocshared=16
 Will use up to   16 processors via shared memory.
 %mem=7GB
 -----------------------------------------
 # b3lyp/def2svp geom=NewRedundant pop=NBO
 -----------------------------------------
 1/29=4000,38=1,172=1/1;
 2/12=2,17=6,18=5,40=1/2;
 3/5=43,7=101,11=2,25=1,30=1,74=-5/1,2,3;
 4//1;
 5/5=2,38=5/2;
 6/7=2,8=2,9=2,10=2,28=1,40=1/1,7;
 99/5=1,9=1/99;
 --
 75
 --
 Symbolic Z-matrix:
 Charge =  0 Multiplicity = 1
 O                     3.51802  -1.3631   -0.37194 
 C                     3.37346  -0.1931   -0.12075 
 C                     2.04149   0.50662  -0.01153 
 C                     0.83247  -0.3908   -0.24762 
 C                    -0.50115   0.34613  -0.1303 
 C                    -1.71598  -0.55283  -0.36692 
 C                    -3.0483    0.18522  -0.2493 
 H                     4.26493   0.46879   0.05339 
 H                     2.00648   0.98405   0.98748 
 H                     2.06269   1.35764  -0.72039 
 H                     0.91985  -0.8552   -1.24443 
 H                     0.86351  -1.22979   0.46795 
 H                    -0.52362   1.18573  -0.85005 
 H                    -0.58025   0.80922   0.87109 
 H                    -1.63343  -1.01465  -1.3672 
 H                    -1.69001  -1.39087   0.35257 
 H                    -3.90232  -0.48781  -0.42464 
 H                    -3.17246   0.62761   0.7533 
 H                    -3.11537   1.00716  -0.9816 
 
                          Input orientation:                          
 ---------------------------------------------------------------------
 Center     Atomic      Atomic             Coordinates (Angstroms)
 Number     Number       Type             X           Y           Z
 ---------------------------------------------------------------------
      1          8           0        3.518022   -1.363098   -0.371937
      2          6           0        3.373463   -0.193099   -0.120748
      3          6           0        2.041489    0.506622   -0.011525
      4          6           0        0.832465   -0.390797   -0.247624
      5          6           0       -0.501154    0.346125   -0.130298
      6          6           0       -1.715980   -0.552834   -0.366923
      7          6           0       -3.048303    0.185219   -0.249300
      8          1           0        4.264933    0.468785    0.053386
      9          1           0        2.006476    0.984048    0.987480
     10          1           0        2.062687    1.357639   -0.720390
     11          1           0        0.919851   -0.855200   -1.244429
     12          1           0        0.863510   -1.229793    0.467952
     13          1           0       -0.523619    1.185728   -0.850051
     14          1           0       -0.580249    0.809219    0.871086
     15          1           0       -1.633430   -1.014654   -1.367205
     16          1           0       -1.690011   -1.390873    0.352573
     17          1           0       -3.902318   -0.487808   -0.424640
     18          1           0       -3.172459    0.627614    0.753304
     19          1           0       -3.115371    1.007158   -0.981598
 ---------------------------------------------------------------------
                    Distance matrix (angstroms):
                    1          2          3          4          5
     1  O    0.000000
     2  C    1.205360   0.000000
     3  C    2.409543   1.508540   0.000000
     4  C    2.858853   2.551833   1.524087   0.000000
     5  C    4.374198   3.911970   2.550471   1.528188   0.000000
     6  C    5.296350   5.108076   3.920118   2.556376   1.529680
     7  C    6.747515   6.434184   5.105470   3.923284   2.554999
     8  H    2.023505   1.123892   2.224713   3.551243   4.771203
     9  H    3.105137   2.117190   1.107778   2.189516   2.818614
    10  H    3.105130   2.117190   1.107777   2.189516   2.818626
    11  H    2.787418   2.778713   2.152366   1.103144   2.168807
    12  H    2.787403   2.778698   2.152363   1.103144   2.168809
    13  H    4.802080   4.197653   2.782821   2.165021   1.106112
    14  H    4.802072   4.197643   2.782818   2.165020   1.106112
    15  H    5.258272   5.224709   4.202044   2.779082   2.159561
    16  H    5.258260   5.224697   4.202041   2.779078   2.159562
    17  H    7.471972   7.288086   6.040563   4.739084   3.514256
    18  H    7.070477   6.654820   5.271134   4.251874   2.827695
    19  H    7.070481   6.654820   5.271127   4.251870   2.827685
                    6          7          8          9         10
     6  C    0.000000
     7  C    1.527627   0.000000
     8  H    6.082079   7.324988   0.000000
     9  H    4.248893   5.264841   2.497730   0.000000
    10  H    4.248902   5.264857   2.497735   1.749157   0.000000
    11  H    2.794467   4.221256   3.824504   3.089499   2.545063
    12  H    2.794469   4.221255   3.824488   2.545068   3.089496
    13  H    2.162808   2.781358   4.925489   3.133461   2.595254
    14  H    2.162808   2.781355   4.925476   2.595238   3.133476
    15  H    1.104833   2.165935   6.245747   4.773705   4.439304
    16  H    1.104833   2.165935   6.245735   4.439299   4.773710
    17  H    2.188067   1.101386   8.236964   6.250943   6.250954
    18  H    2.183964   1.102879   7.471942   5.196466   5.487391
    19  H    2.183963   1.102879   7.471942   5.487360   5.196474
                   11         12         13         14         15
    11  H    0.000000
    12  H    1.753779   0.000000
    13  H    2.530717   3.081559   0.000000
    14  H    3.081557   2.530717   1.762748   0.000000
    15  H    2.561199   3.106251   2.518097   3.073377   0.000000
    16  H    3.106242   2.561197   3.073378   2.518101   1.761356
    17  H    4.905135   4.905139   3.794378   3.794381   2.512738
    18  H    4.789225   4.452015   3.146203   2.601232   3.092283
    19  H    4.452018   4.789221   2.601224   3.146182   2.536250
                   16         17         18         19
    16  H    0.000000
    17  H    2.512745   0.000000
    18  H    2.536242   1.778879   0.000000
    19  H    3.092282   1.778879   1.776850   0.000000
 Stoichiometry    C6H12O
 Framework group  C1[X(C6H12O)]
 Deg. of freedom    51
 Full point group                 C1      NOp   1
 Largest Abelian subgroup         C1      NOp   1
 Largest concise Abelian subgroup C1      NOp   1
                         Standard orientation:                         
 ---------------------------------------------------------------------
 Center     Atomic      Atomic             Coordinates (Angstroms)
 Number     Number       Type             X           Y           Z
 ---------------------------------------------------------------------
      1          8           0       -3.082476   -0.932401   -0.000003
      2          6           0       -2.836721    0.247640   -0.000009
      3          6           0       -1.448831    0.838786    0.000006
      4          6           0       -0.322306   -0.187753    0.000008
      5          6           0        1.070458    0.441189    0.000003
      6          6           0        2.202630   -0.587455    0.000004
      7          6           0        3.594201    0.042762   -0.000008
      8          1           0       -3.667346    1.004736   -0.000019
      9          1           0       -1.384189    1.515625   -0.874570
     10          1           0       -1.384202    1.515616    0.874587
     11          1           0       -0.437964   -0.847003    0.876900
     12          1           0       -0.437970   -0.847009   -0.876879
     13          1           0        1.177687    1.100862    0.881375
     14          1           0        1.177682    1.100856   -0.881374
     15          1           0        2.092065   -1.245352    0.880687
     16          1           0        2.092056   -1.245364   -0.880669
     17          1           0        4.386540   -0.722254    0.000004
     18          1           0        3.744424    0.678731   -0.888444
     19          1           0        3.744426    0.678760    0.888406
 ---------------------------------------------------------------------
 Rotational constants (GHZ):           9.7640323           0.8627926           0.8126583
 Standard basis: def2SVP (5D, 7F)
 There are   165 symmetry adapted cartesian basis functions of A   symmetry.
 There are   158 symmetry adapted basis functions of A   symmetry.
   158 basis functions,   259 primitive gaussians,   165 cartesian basis functions
    28 alpha electrons       28 beta electrons
       nuclear repulsion energy       293.1051171344 Hartrees.
 NAtoms=   19 NActive=   19 NUniq=   19 SFac= 1.00D+00 NAtFMM=   60 NAOKFM=F Big=F
 Integral buffers will be    131072 words long.
 Raffenetti 2 integral format.
 Two-electron integral symmetry is turned on.
 One-electron integrals computed using PRISM.
   1 Symmetry operations used in ECPInt.
 ECPInt:  NShTT=    3081 NPrTT=   10567 LenC2=    2996 LenP2D=    8331.
 LDataN:  DoStor=T MaxTD1= 4 Len=   56
 NBasis=   158 RedAO= T EigKep=  1.12D-03  NBF=   158
 NBsUse=   158 1.00D-06 EigRej= -1.00D+00 NBFU=   158
 ExpMin= 1.22D-01 ExpMax= 2.27D+03 ExpMxC= 3.41D+02 IAcc=3 IRadAn=         5 AccDes= 0.00D+00
 Harris functional with IExCor=  402 and IRadAn=       5 diagonalized for initial guess.
 HarFok:  IExCor=  402 AccDes= 0.00D+00 IRadAn=         5 IDoV= 1 UseB2=F ITyADJ=14
 ICtDFT=  3500011 ScaDFX=  1.000000  1.000000  1.000000  1.000000
 FoFCou: FMM=F IPFlag=           0 FMFlag=      100000 FMFlg1=           0
         NFxFlg=           0 DoJE=T BraDBF=F KetDBF=T FulRan=T
         wScrn=  0.000000 ICntrl=       500 IOpCl=  0 I1Cent=   200000004 NGrid=           0
         NMat0=    1 NMatS0=      1 NMatT0=    0 NMatD0=    1 NMtDS0=    0 NMtDT0=    0
 Petite list used in FoFCou.
 Requested convergence on RMS density matrix=1.00D-08 within 128 cycles.
 Requested convergence on MAX density matrix=1.00D-06.
 Requested convergence on             energy=1.00D-06.
 No special actions if energy rises.
 Integral accuracy reduced to 1.0D-05 until final iterations.
 Initial convergence to 1.0D-05 achieved.  Increase integral accuracy.
 SCF Done:  E(RB3LYP) =  -310.860258708     A.U. after   13 cycles
            NFock= 13  Conv=0.54D-08     -V/T= 2.0114

 **********************************************************************

            Population analysis using the SCF Density.

 **********************************************************************

 Orbital symmetries:
       Occupied  (A) (A) (A) (A) (A) (A) (A) (A) (A) (A) (A) (A)
                 (A) (A) (A) (A) (A) (A) (A) (A) (A) (A) (A) (A)
                 (A) (A) (A) (A)
       Virtual   (A) (A) (A) (A) (A) (A) (A) (A) (A) (A) (A) (A)
                 (A) (A) (A) (A) (A) (A) (A) (A) (A) (A) (A) (A)
                 (A) (A) (A) (A) (A) (A) (A) (A) (A) (A) (A) (A)
                 (A) (A) (A) (A) (A) (A) (A) (A) (A) (A) (A) (A)
                 (A) (A) (A) (A) (A) (A) (A) (A) (A) (A) (A) (A)
                 (A) (A) (A) (A) (A) (A) (A) (A) (A) (A) (A) (A)
                 (A) (A) (A) (A) (A) (A) (A) (A) (A) (A) (A) (A)
                 (A) (A) (A) (A) (A) (A) (A) (A) (A) (A) (A) (A)
                 (A) (A) (A) (A) (A) (A) (A) (A) (A) (A) (A) (A)
                 (A) (A) (A) (A) (A) (A) (A) (A) (A) (A) (A) (A)
                 (A) (A) (A) (A) (A) (A) (A) (A) (A) (A)
 The electronic state is 1-A.
 Alpha  occ. eigenvalues --  -19.13536 -10.27687 -10.20109 -10.18702 -10.18535
 Alpha  occ. eigenvalues --  -10.18399 -10.17992  -1.03909  -0.80611  -0.76376
 Alpha  occ. eigenvalues --   -0.69816  -0.62332  -0.57679  -0.54962  -0.48607
 Alpha  occ. eigenvalues --   -0.48298  -0.45119  -0.44284  -0.41815  -0.40846
 Alpha  occ. eigenvalues --   -0.40233  -0.36768  -0.36399  -0.34134  -0.33851
 Alpha  occ. eigenvalues --   -0.33266  -0.32591  -0.25737
 Alpha virt. eigenvalues --   -0.02379   0.05088   0.06415   0.08000   0.08255
 Alpha virt. eigenvalues --    0.09764   0.12158   0.12217   0.13877   0.15224
 Alpha virt. eigenvalues --    0.15330   0.16647   0.16928   0.19370   0.21623
 Alpha virt. eigenvalues --    0.23179   0.24550   0.28849   0.30629   0.40753
 Alpha virt. eigenvalues --    0.41012   0.42407   0.42943   0.45080   0.45818
 Alpha virt. eigenvalues --    0.48223   0.50151   0.51832   0.57313   0.60228
 Alpha virt. eigenvalues --    0.61369   0.61943   0.63434   0.64078   0.64394
 Alpha virt. eigenvalues --    0.65293   0.65346   0.67239   0.67351   0.67722
 Alpha virt. eigenvalues --    0.68427   0.68430   0.69453   0.69917   0.69961
 Alpha virt. eigenvalues --    0.71324   0.72527   0.74395   0.81838   0.89688
 Alpha virt. eigenvalues --    0.91969   0.93470   0.98961   1.01215   1.02760
 Alpha virt. eigenvalues --    1.03541   1.05933   1.12105   1.16858   1.24860
 Alpha virt. eigenvalues --    1.29355   1.32062   1.33815   1.37059   1.37842
 Alpha virt. eigenvalues --    1.39479   1.40856   1.46484   1.53738   1.59990
 Alpha virt. eigenvalues --    1.62283   1.67999   1.70398   1.73743   1.74690
 Alpha virt. eigenvalues --    1.75868   1.76583   1.77551   1.78469   1.79563
 Alpha virt. eigenvalues --    1.79629   1.82259   1.82267   1.83376   1.83630
 Alpha virt. eigenvalues --    1.83751   1.88121   1.89622   1.90041   1.92485
 Alpha virt. eigenvalues --    1.93805   1.96949   2.00287   2.00654   2.05855
 Alpha virt. eigenvalues --    2.09520   2.11482   2.17475   2.23635   2.31562
 Alpha virt. eigenvalues --    2.33959   2.37630   2.39183   2.40531   2.41400
 Alpha virt. eigenvalues --    2.42213   2.48606   2.52014   2.52299   2.54675
 Alpha virt. eigenvalues --    2.57344   2.58908   2.62225   2.64749   2.70858
 Alpha virt. eigenvalues --    2.76913   2.82932   2.84088   2.89194   2.90122
 Alpha virt. eigenvalues --    2.92587   2.92591   2.97828   3.01386   3.03516
 Alpha virt. eigenvalues --    3.08049   3.08909   3.15888   3.42019   3.59225
          Condensed to atoms (all electrons):
               1          2          3          4          5          6
     1  O    7.632882   0.700996  -0.137846   0.023460   0.000906   0.000001
     2  C    0.700996   4.624659   0.158941  -0.013996   0.008766  -0.000223
     3  C   -0.137846   0.158941   5.309838   0.300519  -0.041262   0.005978
     4  C    0.023460  -0.013996   0.300519   4.644008   0.378504  -0.036126
     5  C    0.000906   0.008766  -0.041262   0.378504   4.677838   0.417728
     6  C    0.000001  -0.000223   0.005978  -0.036126   0.417728   4.577119
     7  C    0.000000   0.000007  -0.000435   0.007566  -0.048048   0.431101
     8  H   -0.042873   0.403938  -0.157085   0.011606  -0.000073   0.000010
     9  H    0.002242   0.002036   0.315749  -0.012956  -0.004879   0.000202
    10  H    0.002242   0.002036   0.315749  -0.012955  -0.004879   0.000202
    11  H    0.006678  -0.004062  -0.031644   0.373033  -0.020742  -0.006209
    12  H    0.006678  -0.004062  -0.031645   0.373034  -0.020742  -0.006209
    13  H   -0.000021   0.000144  -0.007038  -0.020632   0.359379  -0.027142
    14  H   -0.000021   0.000144  -0.007038  -0.020632   0.359380  -0.027143
    15  H   -0.000007  -0.000017   0.000540  -0.007000  -0.021784   0.364184
    16  H   -0.000007  -0.000017   0.000540  -0.007000  -0.021784   0.364184
    17  H    0.000000  -0.000000   0.000012  -0.000493   0.007520  -0.010054
    18  H   -0.000000   0.000000  -0.000002   0.000433  -0.008577  -0.020500
    19  H   -0.000000   0.000000  -0.000002   0.000433  -0.008577  -0.020501
               7          8          9         10         11         12
     1  O    0.000000  -0.042873   0.002242   0.002242   0.006678   0.006678
     2  C    0.000007   0.403938   0.002036   0.002036  -0.004062  -0.004062
     3  C   -0.000435  -0.157085   0.315749   0.315749  -0.031644  -0.031645
     4  C    0.007566   0.011606  -0.012956  -0.012955   0.373033   0.373034
     5  C   -0.048048  -0.000073  -0.004879  -0.004879  -0.020742  -0.020742
     6  C    0.431101   0.000010   0.000202   0.000202  -0.006209  -0.006209
     7  C    4.507380  -0.000000   0.000012   0.000012   0.000311   0.000311
     8  H   -0.000000   0.783997   0.004678   0.004678   0.000712   0.000712
     9  H    0.000012   0.004678   0.686314  -0.019526   0.009294  -0.009735
    10  H    0.000012   0.004678  -0.019526   0.686312  -0.009735   0.009294
    11  H    0.000311   0.000712   0.009294  -0.009735   0.701626  -0.031585
    12  H    0.000311   0.000712  -0.009735   0.009294  -0.031585   0.701625
    13  H   -0.004569  -0.000017  -0.001895   0.007536  -0.011228   0.009465
    14  H   -0.004568  -0.000017   0.007536  -0.001895   0.009465  -0.011228
    15  H   -0.023235  -0.000001   0.000025  -0.000050   0.008354  -0.002011
    16  H   -0.023235  -0.000001  -0.000050   0.000025  -0.002011   0.008354
    17  H    0.371359   0.000000   0.000000   0.000000   0.000009   0.000009
    18  H    0.383586  -0.000000  -0.000006   0.000002   0.000030  -0.000055
    19  H    0.383586  -0.000000   0.000002  -0.000006  -0.000055   0.000030
              13         14         15         16         17         18
     1  O   -0.000021  -0.000021  -0.000007  -0.000007   0.000000  -0.000000
     2  C    0.000144   0.000144  -0.000017  -0.000017  -0.000000   0.000000
     3  C   -0.007038  -0.007038   0.000540   0.000540   0.000012  -0.000002
     4  C   -0.020632  -0.020632  -0.007000  -0.007000  -0.000493   0.000433
     5  C    0.359379   0.359380  -0.021784  -0.021784   0.007520  -0.008577
     6  C   -0.027142  -0.027143   0.364184   0.364184  -0.010054  -0.020500
     7  C   -0.004569  -0.004568  -0.023235  -0.023235   0.371359   0.383586
     8  H   -0.000017  -0.000017  -0.000001  -0.000001   0.000000  -0.000000
     9  H   -0.001895   0.007536   0.000025  -0.000050   0.000000  -0.000006
    10  H    0.007536  -0.001895  -0.000050   0.000025   0.000000   0.000002
    11  H   -0.011228   0.009465   0.008354  -0.002011   0.000009   0.000030
    12  H    0.009465  -0.011228  -0.002011   0.008354   0.000009  -0.000055
    13  H    0.737505  -0.036013  -0.011502   0.010265  -0.000083  -0.001804
    14  H   -0.036013   0.737505   0.010265  -0.011502  -0.000083   0.008097
    15  H   -0.011502   0.010265   0.723449  -0.033079  -0.006201   0.008758
    16  H    0.010265  -0.011502  -0.033079   0.723449  -0.006200  -0.009315
    17  H   -0.000083  -0.000083  -0.006201  -0.006200   0.683761  -0.024880
    18  H   -0.001804   0.008097   0.008758  -0.009315  -0.024880   0.685190
    19  H    0.008097  -0.001804  -0.009314   0.008758  -0.024880  -0.026937
              19
     1  O   -0.000000
     2  C    0.000000
     3  C   -0.000002
     4  C    0.000433
     5  C   -0.008577
     6  C   -0.020501
     7  C    0.383586
     8  H   -0.000000
     9  H    0.000002
    10  H   -0.000006
    11  H   -0.000055
    12  H    0.000030
    13  H    0.008097
    14  H   -0.001804
    15  H   -0.009314
    16  H    0.008758
    17  H   -0.024880
    18  H   -0.026937
    19  H    0.685191
 Mulliken charges:
               1
     1  O   -0.195313
     2  C    0.120711
     3  C    0.006131
     4  C    0.019195
     5  C   -0.008675
     6  C   -0.006602
     7  C    0.018860
     8  H   -0.010266
     9  H    0.020959
    10  H    0.020960
    11  H    0.007759
    12  H    0.007759
    13  H   -0.010447
    14  H   -0.010447
    15  H   -0.001374
    16  H   -0.001374
    17  H    0.010204
    18  H    0.005979
    19  H    0.005979
 Sum of Mulliken charges =  -0.00000
 Mulliken charges with hydrogens summed into heavy atoms:
               1
     1  O   -0.195313
     2  C    0.110445
     3  C    0.048050
     4  C    0.034713
     5  C   -0.029568
     6  C   -0.009349
     7  C    0.041022
 Electronic spatial extent (au):  <R**2>=           1405.7590
 Charge=             -0.0000 electrons
 Dipole moment (field-independent basis, Debye):
    X=              1.1371    Y=              2.1604    Z=              0.0000  Tot=              2.4414
 Quadrupole moment (field-independent basis, Debye-Ang):
   XX=            -50.5444   YY=            -46.6452   ZZ=            -44.0534
   XY=             -7.0250   XZ=              0.0000   YZ=              0.0000
 Traceless Quadrupole moment (field-independent basis, Debye-Ang):
   XX=             -3.4634   YY=              0.4358   ZZ=              3.0276
   XY=             -7.0250   XZ=              0.0000   YZ=              0.0000
 Octapole moment (field-independent basis, Debye-Ang**2):
  XXX=              3.1131  YYY=             -1.6747  ZZZ=              0.0000  XYY=             -0.0717
  XXY=             17.9086  XXZ=              0.0000  XZZ=             -5.7458  YZZ=             -0.8560
  YYZ=              0.0000  XYZ=              0.0000
 Hexadecapole moment (field-independent basis, Debye-Ang**3):
 XXXX=          -1687.4561 YYYY=           -185.1103 ZZZZ=            -79.7301 XXXY=            -61.3319
 XXXZ=              0.0002 YYYX=              4.1538 YYYZ=              0.0001 ZZZX=             -0.0001
 ZZZY=              0.0000 XXYY=           -312.0505 XXZZ=           -276.5066 YYZZ=            -41.0172
 XXYZ=             -0.0001 YYXZ=              0.0000 ZZXY=              4.6342
 N-N= 2.931051171344D+02 E-N=-1.307123693598D+03  KE= 3.073420339109D+02
 ******************************Gaussian NBO Version 3.1******************************
             N A T U R A L   A T O M I C   O R B I T A L   A N D
          N A T U R A L   B O N D   O R B I T A L   A N A L Y S I S
 ******************************Gaussian NBO Version 3.1******************************
       /RESON  / : Allow strongly delocalized NBO set

 Analyzing the SCF density

 Job title: 75                                                              

 Storage needed:     76152 in NPA,    100705 in NBO ( 939522101 available)
 GSVD:  LWork=       14314 too small for GESVD, short by        6347 words or        6347 for optimal perf.


 NATURAL POPULATIONS:  Natural atomic orbital occupancies 
                                                          
   NAO  Atom  No  lang   Type(AO)    Occupancy      Energy
 ----------------------------------------------------------
     1    O    1  S      Cor( 1S)     1.99974     -18.88686
     2    O    1  S      Val( 2S)     1.69536      -0.87125
     3    O    1  S      Ryd( 3S)     0.00187       1.34333
     4    O    1  px     Val( 2p)     1.87100      -0.27119
     5    O    1  px     Ryd( 3p)     0.00349       1.16657
     6    O    1  py     Val( 2p)     1.63055      -0.32281
     7    O    1  py     Ryd( 3p)     0.00088       1.01629
     8    O    1  pz     Val( 2p)     1.32687      -0.25174
     9    O    1  pz     Ryd( 3p)     0.00024       1.02857
    10    O    1  dxy    Ryd( 3d)     0.00152       2.99608
    11    O    1  dxz    Ryd( 3d)     0.00009       2.64693
    12    O    1  dyz    Ryd( 3d)     0.00190       2.85412
    13    O    1  dx2y2  Ryd( 3d)     0.00122       3.19837
    14    O    1  dz2    Ryd( 3d)     0.00035       2.85762

    15    C    2  S      Cor( 1S)     1.99939     -10.16742
    16    C    2  S      Val( 2S)     0.91520      -0.19222
    17    C    2  S      Ryd( 3S)     0.00758       0.49849
    18    C    2  px     Val( 2p)     1.04611      -0.05247
    19    C    2  px     Ryd( 3p)     0.00402       0.63658
    20    C    2  py     Val( 2p)     0.83966       0.00079
    21    C    2  py     Ryd( 3p)     0.01619       0.62605
    22    C    2  pz     Val( 2p)     0.71283      -0.12847
    23    C    2  pz     Ryd( 3p)     0.00170       0.48815
    24    C    2  dxy    Ryd( 3d)     0.00414       2.44734
    25    C    2  dxz    Ryd( 3d)     0.00039       1.88145
    26    C    2  dyz    Ryd( 3d)     0.00274       1.94899
    27    C    2  dx2y2  Ryd( 3d)     0.00213       2.34085
    28    C    2  dz2    Ryd( 3d)     0.00052       2.13502

    29    C    3  S      Cor( 1S)     1.99909     -10.08063
    30    C    3  S      Val( 2S)     1.04403      -0.23530
    31    C    3  S      Ryd( 3S)     0.00121       0.90255
    32    C    3  px     Val( 2p)     1.08125      -0.10049
    33    C    3  px     Ryd( 3p)     0.00247       0.63629
    34    C    3  py     Val( 2p)     1.16592      -0.09217
    35    C    3  py     Ryd( 3p)     0.00218       0.57432
    36    C    3  pz     Val( 2p)     1.22052      -0.09823
    37    C    3  pz     Ryd( 3p)     0.00166       0.70863
    38    C    3  dxy    Ryd( 3d)     0.00060       2.24928
    39    C    3  dxz    Ryd( 3d)     0.00026       2.00016
    40    C    3  dyz    Ryd( 3d)     0.00097       2.46385
    41    C    3  dx2y2  Ryd( 3d)     0.00079       2.17140
    42    C    3  dz2    Ryd( 3d)     0.00044       2.23368

    43    C    4  S      Cor( 1S)     1.99914     -10.06256
    44    C    4  S      Val( 2S)     1.00785      -0.20291
    45    C    4  S      Ryd( 3S)     0.00200       0.91651
    46    C    4  px     Val( 2p)     1.03905      -0.06776
    47    C    4  px     Ryd( 3p)     0.00640       0.69690
    48    C    4  py     Val( 2p)     1.13790      -0.07099
    49    C    4  py     Ryd( 3p)     0.00258       0.61681
    50    C    4  pz     Val( 2p)     1.23051      -0.07627
    51    C    4  pz     Ryd( 3p)     0.00358       0.76376
    52    C    4  dxy    Ryd( 3d)     0.00079       2.28394
    53    C    4  dxz    Ryd( 3d)     0.00035       2.05039
    54    C    4  dyz    Ryd( 3d)     0.00095       2.47991
    55    C    4  dx2y2  Ryd( 3d)     0.00048       2.16484
    56    C    4  dz2    Ryd( 3d)     0.00051       2.26644

    57    C    5  S      Cor( 1S)     1.99913     -10.06093
    58    C    5  S      Val( 2S)     1.00948      -0.20273
    59    C    5  S      Ryd( 3S)     0.00173       0.90686
    60    C    5  px     Val( 2p)     1.04492      -0.06673
    61    C    5  px     Ryd( 3p)     0.00309       0.69315
    62    C    5  py     Val( 2p)     1.14042      -0.07062
    63    C    5  py     Ryd( 3p)     0.00186       0.61518
    64    C    5  pz     Val( 2p)     1.21408      -0.07342
    65    C    5  pz     Ryd( 3p)     0.00282       0.77000
    66    C    5  dxy    Ryd( 3d)     0.00075       2.27470
    67    C    5  dxz    Ryd( 3d)     0.00036       2.04994
    68    C    5  dyz    Ryd( 3d)     0.00105       2.48010
    69    C    5  dx2y2  Ryd( 3d)     0.00060       2.16530
    70    C    5  dz2    Ryd( 3d)     0.00047       2.26686

    71    C    6  S      Cor( 1S)     1.99914     -10.06157
    72    C    6  S      Val( 2S)     1.01383      -0.20516
    73    C    6  S      Ryd( 3S)     0.00123       0.90862
    74    C    6  px     Val( 2p)     1.04240      -0.06560
    75    C    6  px     Ryd( 3p)     0.00250       0.64421
    76    C    6  py     Val( 2p)     1.13548      -0.06556
    77    C    6  py     Ryd( 3p)     0.00134       0.56710
    78    C    6  pz     Val( 2p)     1.21637      -0.06862
    79    C    6  pz     Ryd( 3p)     0.00277       0.72704
    80    C    6  dxy    Ryd( 3d)     0.00077       2.27452
    81    C    6  dxz    Ryd( 3d)     0.00036       2.04955
    82    C    6  dyz    Ryd( 3d)     0.00102       2.48310
    83    C    6  dx2y2  Ryd( 3d)     0.00060       2.15630
    84    C    6  dz2    Ryd( 3d)     0.00050       2.26641

    85    C    7  S      Cor( 1S)     1.99925     -10.06331
    86    C    7  S      Val( 2S)     1.08816      -0.22871
    87    C    7  S      Ryd( 3S)     0.00038       0.86892
    88    C    7  px     Val( 2p)     1.11282      -0.06439
    89    C    7  px     Ryd( 3p)     0.00187       0.54779
    90    C    7  py     Val( 2p)     1.19690      -0.06962
    91    C    7  py     Ryd( 3p)     0.00212       0.59957
    92    C    7  pz     Val( 2p)     1.21632      -0.07048
    93    C    7  pz     Ryd( 3p)     0.00113       0.59027
    94    C    7  dxy    Ryd( 3d)     0.00073       2.36318
    95    C    7  dxz    Ryd( 3d)     0.00025       2.08112
    96    C    7  dyz    Ryd( 3d)     0.00078       2.44451
    97    C    7  dx2y2  Ryd( 3d)     0.00035       2.15476
    98    C    7  dz2    Ryd( 3d)     0.00046       2.31448

    99    H    8  S      Val( 1S)     0.87501       0.00818
   100    H    8  S      Ryd( 2S)     0.00519       0.33520
   101    H    8  px     Ryd( 2p)     0.00062       2.07885
   102    H    8  py     Ryd( 2p)     0.00041       2.07383
   103    H    8  pz     Ryd( 2p)     0.00002       1.62376

   104    H    9  S      Val( 1S)     0.75974       0.05049
   105    H    9  S      Ryd( 2S)     0.00273       0.35544
   106    H    9  px     Ryd( 2p)     0.00015       1.79847
   107    H    9  py     Ryd( 2p)     0.00039       2.00368
   108    H    9  pz     Ryd( 2p)     0.00054       2.15018

   109    H   10  S      Val( 1S)     0.75974       0.05049
   110    H   10  S      Ryd( 2S)     0.00273       0.35544
   111    H   10  px     Ryd( 2p)     0.00015       1.79848
   112    H   10  py     Ryd( 2p)     0.00039       2.00367
   113    H   10  pz     Ryd( 2p)     0.00054       2.15019

   114    H   11  S      Val( 1S)     0.77325       0.07984
   115    H   11  S      Ryd( 2S)     0.00327       0.37807
   116    H   11  px     Ryd( 2p)     0.00013       1.86379
   117    H   11  py     Ryd( 2p)     0.00040       2.01790
   118    H   11  pz     Ryd( 2p)     0.00050       2.17658

   119    H   12  S      Val( 1S)     0.77325       0.07984
   120    H   12  S      Ryd( 2S)     0.00327       0.37807
   121    H   12  px     Ryd( 2p)     0.00013       1.86379
   122    H   12  py     Ryd( 2p)     0.00040       2.01790
   123    H   12  pz     Ryd( 2p)     0.00050       2.17658

   124    H   13  S      Val( 1S)     0.78919       0.06825
   125    H   13  S      Ryd( 2S)     0.00293       0.37984
   126    H   13  px     Ryd( 2p)     0.00013       1.85374
   127    H   13  py     Ryd( 2p)     0.00037       2.01056
   128    H   13  pz     Ryd( 2p)     0.00052       2.17409

   129    H   14  S      Val( 1S)     0.78919       0.06825
   130    H   14  S      Ryd( 2S)     0.00293       0.37984
   131    H   14  px     Ryd( 2p)     0.00013       1.85374
   132    H   14  py     Ryd( 2p)     0.00037       2.01056
   133    H   14  pz     Ryd( 2p)     0.00052       2.17409

   134    H   15  S      Val( 1S)     0.78594       0.07600
   135    H   15  S      Ryd( 2S)     0.00272       0.37338
   136    H   15  px     Ryd( 2p)     0.00014       1.82823
   137    H   15  py     Ryd( 2p)     0.00037       1.99359
   138    H   15  pz     Ryd( 2p)     0.00051       2.17002

   139    H   16  S      Val( 1S)     0.78594       0.07600
   140    H   16  S      Ryd( 2S)     0.00272       0.37338
   141    H   16  px     Ryd( 2p)     0.00014       1.82823
   142    H   16  py     Ryd( 2p)     0.00037       1.99360
   143    H   16  pz     Ryd( 2p)     0.00051       2.17001

   144    H   17  S      Val( 1S)     0.78084       0.07540
   145    H   17  S      Ryd( 2S)     0.00137       0.35179
   146    H   17  px     Ryd( 2p)     0.00042       2.07745
   147    H   17  py     Ryd( 2p)     0.00040       2.04340
   148    H   17  pz     Ryd( 2p)     0.00020       1.78347

   149    H   18  S      Val( 1S)     0.79015       0.06906
   150    H   18  S      Ryd( 2S)     0.00177       0.36421
   151    H   18  px     Ryd( 2p)     0.00016       1.76481
   152    H   18  py     Ryd( 2p)     0.00036       1.97619
   153    H   18  pz     Ryd( 2p)     0.00052       2.15893

   154    H   19  S      Val( 1S)     0.79015       0.06906
   155    H   19  S      Ryd( 2S)     0.00177       0.36421
   156    H   19  px     Ryd( 2p)     0.00016       1.76481
   157    H   19  py     Ryd( 2p)     0.00036       1.97621
   158    H   19  pz     Ryd( 2p)     0.00052       2.15891


 Summary of Natural Population Analysis:                  
                                                          
                                       Natural Population 
                Natural  -----------------------------------------------
    Atom  No    Charge         Core      Valence    Rydberg      Total
 -----------------------------------------------------------------------
      O    1   -0.53508      1.99974     6.52379    0.01156     8.53508
      C    2    0.44741      1.99939     3.51380    0.03940     5.55259
      C    3   -0.52139      1.99909     4.51172    0.01057     6.52139
      C    4   -0.43210      1.99914     4.41531    0.01765     6.43210
      C    5   -0.42076      1.99913     4.40891    0.01273     6.42076
      C    6   -0.41830      1.99914     4.40808    0.01108     6.41830
      C    7   -0.62152      1.99925     4.61420    0.00807     6.62152
      H    8    0.11875      0.00000     0.87501    0.00624     0.88125
      H    9    0.23645      0.00000     0.75974    0.00381     0.76355
      H   10    0.23645      0.00000     0.75974    0.00381     0.76355
      H   11    0.22245      0.00000     0.77325    0.00430     0.77755
      H   12    0.22245      0.00000     0.77325    0.00430     0.77755
      H   13    0.20685      0.00000     0.78919    0.00395     0.79315
      H   14    0.20685      0.00000     0.78919    0.00395     0.79315
      H   15    0.21032      0.00000     0.78594    0.00374     0.78968
      H   16    0.21032      0.00000     0.78594    0.00374     0.78968
      H   17    0.21676      0.00000     0.78084    0.00239     0.78324
      H   18    0.20705      0.00000     0.79015    0.00280     0.79295
      H   19    0.20705      0.00000     0.79015    0.00280     0.79295
 =======================================================================
   * Total *   -0.00000     13.99488    41.84821    0.15691    56.00000

                                 Natural Population      
 --------------------------------------------------------
   Core                      13.99488 ( 99.9634% of  14)
   Valence                   41.84821 ( 99.6386% of  42)
   Natural Minimal Basis     55.84309 ( 99.7198% of  56)
   Natural Rydberg Basis      0.15691 (  0.2802% of  56)
 --------------------------------------------------------

    Atom  No          Natural Electron Configuration
 ----------------------------------------------------------------------------
      O    1      [core]2S( 1.70)2p( 4.83)3d( 0.01)
      C    2      [core]2S( 0.92)2p( 2.60)3S( 0.01)3p( 0.02)3d( 0.01)
      C    3      [core]2S( 1.04)2p( 3.47)3p( 0.01)
      C    4      [core]2S( 1.01)2p( 3.41)3p( 0.01)
      C    5      [core]2S( 1.01)2p( 3.40)3p( 0.01)
      C    6      [core]2S( 1.01)2p( 3.39)3p( 0.01)
      C    7      [core]2S( 1.09)2p( 3.53)3p( 0.01)
      H    8            1S( 0.88)2S( 0.01)
      H    9            1S( 0.76)
      H   10            1S( 0.76)
      H   11            1S( 0.77)
      H   12            1S( 0.77)
      H   13            1S( 0.79)
      H   14            1S( 0.79)
      H   15            1S( 0.79)
      H   16            1S( 0.79)
      H   17            1S( 0.78)
      H   18            1S( 0.79)
      H   19            1S( 0.79)


 NATURAL BOND ORBITAL ANALYSIS:

                       Occupancies       Lewis Structure    Low   High
           Occ.    -------------------  -----------------   occ   occ
  Cycle   Thresh.   Lewis   Non-Lewis     CR  BD  3C  LP    (L)   (NL)   Dev
 =============================================================================
   1(1)    1.90    55.09096   0.90904      7  20   0   1     2      1    0.07
   2(2)    1.90    55.09096   0.90904      7  20   0   1     2      1    0.07
   3(1)    1.80    55.49628   0.50372      7  19   0   2     0      0    0.07
 -----------------------------------------------------------------------------

 Structure accepted: No low occupancy Lewis orbitals

 --------------------------------------------------------
   Core                     13.99487 ( 99.963% of  14)
   Valence Lewis            41.50141 ( 98.813% of  42)
  ==================       ============================
   Total Lewis              55.49628 ( 99.101% of  56)
  -----------------------------------------------------
   Valence non-Lewis         0.38826 (  0.693% of  56)
   Rydberg non-Lewis         0.11546 (  0.206% of  56)
  ==================       ============================
   Total non-Lewis           0.50372 (  0.899% of  56)
 --------------------------------------------------------


       (Occupancy)   Bond orbital/ Coefficients/ Hybrids
 ---------------------------------------------------------------------------------
     1. (1.99701) BD ( 1) O   1 - C   2  
                ( 66.94%)   0.8182* O   1 s( 44.57%)p 1.24( 55.35%)d 0.00(  0.09%)
                                           -0.0000  0.6670 -0.0287  0.1430  0.0025
                                            0.7297  0.0228 -0.0000 -0.0000  0.0106
                                           -0.0000 -0.0000 -0.0242 -0.0123
                ( 33.06%)   0.5750* C   2 s( 30.84%)p 2.23( 68.89%)d 0.01(  0.27%)
                                            0.0000  0.5523 -0.0582 -0.1701 -0.0370
                                           -0.8082 -0.0735  0.0000  0.0000  0.0181
                                           -0.0000 -0.0000 -0.0424 -0.0236
     2. (1.99094) BD ( 2) O   1 - C   2  
                ( 65.83%)   0.8114* O   1 s(  0.00%)p 1.00( 99.85%)d 0.00(  0.15%)
                                           -0.0000  0.0000 -0.0000 -0.0000 -0.0000
                                            0.0000  0.0000  0.9992  0.0080 -0.0000
                                            0.0083  0.0379 -0.0000 -0.0000
                ( 34.17%)   0.5845* C   2 s(  0.00%)p 1.00( 99.63%)d 0.00(  0.37%)
                                            0.0000  0.0000 -0.0000 -0.0000  0.0000
                                            0.0000 -0.0000  0.9974 -0.0376  0.0000
                                           -0.0106 -0.0602  0.0000  0.0000
     3. (1.98705) BD ( 1) C   2 - C   3  
                ( 47.34%)   0.6881* C   2 s( 38.64%)p 1.59( 61.31%)d 0.00(  0.05%)
                                            0.0003  0.6216  0.0025  0.7352 -0.0124
                                            0.2686  0.0173  0.0000 -0.0000  0.0142
                                            0.0000  0.0000  0.0149 -0.0098
                ( 52.66%)   0.7256* C   3 s( 26.61%)p 2.76( 73.34%)d 0.00(  0.05%)
                                            0.0003  0.5156  0.0136 -0.7808 -0.0158
                                           -0.3511  0.0133 -0.0000 -0.0000  0.0142
                                            0.0000  0.0000  0.0149 -0.0100
     4. (1.98852) BD ( 1) C   2 - H   8  
                ( 57.85%)   0.7606* C   2 s( 30.58%)p 2.27( 69.37%)d 0.00(  0.05%)
                                           -0.0002  0.5522  0.0289 -0.6542  0.0005
                                            0.5148 -0.0246 -0.0000  0.0000 -0.0220
                                            0.0000 -0.0000  0.0018 -0.0072
                ( 42.15%)   0.6492* H   8 s( 99.90%)p 0.00(  0.10%)
                                            0.9994 -0.0152  0.0241 -0.0194  0.0000
     5. (1.98119) BD ( 1) C   3 - C   4  
                ( 50.88%)   0.7133* C   3 s( 30.29%)p 2.30( 69.67%)d 0.00(  0.03%)
                                            0.0002  0.5504  0.0024  0.6165 -0.0051
                                           -0.5627  0.0022  0.0000  0.0000 -0.0156
                                            0.0000 -0.0000  0.0003 -0.0096
                ( 49.12%)   0.7009* C   4 s( 27.51%)p 2.63( 72.44%)d 0.00(  0.05%)
                                            0.0003  0.5244  0.0125 -0.6292 -0.0001
                                            0.5732  0.0011 -0.0000  0.0000 -0.0188
                                            0.0000 -0.0000  0.0010 -0.0108
     6. (1.95846) BD ( 1) C   3 - H   9  
                ( 61.68%)   0.7853* C   3 s( 21.55%)p 3.64( 78.41%)d 0.00(  0.04%)
                                           -0.0002  0.4642 -0.0059  0.0684 -0.0010
                                            0.5289  0.0041 -0.7068  0.0083  0.0001
                                            0.0031 -0.0168 -0.0073  0.0094
                ( 38.32%)   0.6191* H   9 s( 99.91%)p 0.00(  0.09%)
                                            0.9996 -0.0038 -0.0041 -0.0182  0.0229
     7. (1.95846) BD ( 1) C   3 - H  10  
                ( 61.68%)   0.7853* C   3 s( 21.55%)p 3.64( 78.41%)d 0.00(  0.04%)
                                           -0.0002  0.4642 -0.0059  0.0684 -0.0010
                                            0.5288  0.0041  0.7069 -0.0082  0.0001
                                           -0.0031  0.0168 -0.0073  0.0094
                ( 38.32%)   0.6191* H  10 s( 99.91%)p 0.00(  0.09%)
                                            0.9996 -0.0038 -0.0041 -0.0182 -0.0229
     8. (1.97947) BD ( 1) C   4 - C   5  
                ( 50.16%)   0.7082* C   4 s( 28.82%)p 2.47( 71.14%)d 0.00(  0.04%)
                                            0.0003  0.5368  0.0087  0.7669 -0.0016
                                            0.3509 -0.0002 -0.0000 -0.0000  0.0143
                                           -0.0000 -0.0000  0.0101 -0.0104
                ( 49.84%)   0.7060* C   5 s( 28.43%)p 2.52( 71.52%)d 0.00(  0.04%)
                                            0.0003  0.5331  0.0088 -0.7717  0.0024
                                           -0.3459 -0.0006  0.0000  0.0000  0.0138
                                           -0.0000 -0.0000  0.0120 -0.0104
     9. (1.97595) BD ( 1) C   4 - H  11  
                ( 61.36%)   0.7833* C   4 s( 21.85%)p 3.58( 78.11%)d 0.00(  0.04%)
                                            0.0001 -0.4673  0.0087  0.0875  0.0031
                                            0.5231  0.0091 -0.7068  0.0107 -0.0023
                                            0.0037  0.0166  0.0057 -0.0102
                ( 38.64%)   0.6216* H  11 s( 99.92%)p 0.00(  0.08%)
                                           -0.9996  0.0046 -0.0036 -0.0189  0.0216
    10. (1.97595) BD ( 1) C   4 - H  12  
                ( 61.36%)   0.7833* C   4 s( 21.85%)p 3.58( 78.11%)d 0.00(  0.04%)
                                            0.0001 -0.4673  0.0087  0.0875  0.0031
                                            0.5231  0.0091  0.7068 -0.0107 -0.0023
                                           -0.0037 -0.0166  0.0057 -0.0102
                ( 38.64%)   0.6216* H  12 s( 99.92%)p 0.00(  0.08%)
                                           -0.9996  0.0046 -0.0036 -0.0189 -0.0216
    11. (1.98044) BD ( 1) C   5 - C   6  
                ( 50.39%)   0.7099* C   5 s( 28.56%)p 2.50( 71.40%)d 0.00(  0.04%)
                                            0.0003  0.5343  0.0094  0.6243 -0.0004
                                           -0.5694  0.0029  0.0000  0.0000 -0.0178
                                            0.0000 -0.0000  0.0011 -0.0102
                ( 49.61%)   0.7043* C   6 s( 28.40%)p 2.52( 71.55%)d 0.00(  0.04%)
                                            0.0003  0.5329  0.0042 -0.6224  0.0006
                                            0.5728  0.0016 -0.0000  0.0000 -0.0179
                                            0.0000 -0.0000  0.0010 -0.0104
    12. (1.97767) BD ( 1) C   5 - H  13  
                ( 60.63%)   0.7786* C   5 s( 21.51%)p 3.65( 78.44%)d 0.00(  0.05%)
                                           -0.0001  0.4638 -0.0076  0.0840  0.0024
                                            0.5269  0.0073  0.7068 -0.0081  0.0020
                                            0.0026  0.0175 -0.0067  0.0099
                ( 39.37%)   0.6275* H  13 s( 99.92%)p 0.00(  0.08%)
                                            0.9996 -0.0045 -0.0035 -0.0174 -0.0222
    13. (1.97767) BD ( 1) C   5 - H  14  
                ( 60.63%)   0.7786* C   5 s( 21.51%)p 3.65( 78.44%)d 0.00(  0.05%)
                                           -0.0001  0.4638 -0.0076  0.0840  0.0024
                                            0.5269  0.0073 -0.7068  0.0081  0.0020
                                           -0.0026 -0.0175 -0.0067  0.0099
                ( 39.37%)   0.6275* H  14 s( 99.92%)p 0.00(  0.08%)
                                            0.9996 -0.0045 -0.0035 -0.0174  0.0222
    14. (1.98787) BD ( 1) C   6 - C   7  
                ( 50.38%)   0.7098* C   6 s( 28.05%)p 2.56( 71.90%)d 0.00(  0.04%)
                                            0.0002  0.5294  0.0155  0.7732  0.0111
                                            0.3477 -0.0130 -0.0000 -0.0000  0.0142
                                           -0.0000 -0.0000  0.0112 -0.0104
                ( 49.62%)   0.7044* C   7 s( 30.13%)p 2.32( 69.83%)d 0.00(  0.04%)
                                            0.0004  0.5489  0.0047 -0.7597  0.0033
                                           -0.3478 -0.0139  0.0000  0.0000  0.0129
                                           -0.0000 -0.0000  0.0117 -0.0101
    15. (1.97719) BD ( 1) C   6 - H  15  
                ( 60.75%)   0.7794* C   6 s( 21.78%)p 3.59( 78.18%)d 0.00(  0.05%)
                                            0.0001 -0.4666  0.0087  0.0835 -0.0054
                                            0.5244  0.0073 -0.7068  0.0113 -0.0024
                                            0.0029  0.0172  0.0064 -0.0102
                ( 39.25%)   0.6265* H  15 s( 99.92%)p 0.00(  0.08%)
                                           -0.9996  0.0041 -0.0025 -0.0179  0.0220
    16. (1.97719) BD ( 1) C   6 - H  16  
                ( 60.75%)   0.7794* C   6 s( 21.78%)p 3.59( 78.18%)d 0.00(  0.05%)
                                            0.0001 -0.4666  0.0087  0.0835 -0.0054
                                            0.5244  0.0073  0.7068 -0.0113 -0.0024
                                           -0.0029 -0.0172  0.0064 -0.0102
                ( 39.25%)   0.6265* H  16 s( 99.92%)p 0.00(  0.08%)
                                           -0.9996  0.0041 -0.0025 -0.0179 -0.0220
    17. (1.98856) BD ( 1) C   7 - H  17  
                ( 60.87%)   0.7802* C   7 s( 23.47%)p 3.26( 76.48%)d 0.00(  0.04%)
                                            0.0000  0.4845  0.0030  0.6282  0.0036
                                           -0.6083  0.0124  0.0000 -0.0000 -0.0181
                                            0.0000 -0.0000  0.0002 -0.0096
                ( 39.13%)   0.6256* H  17 s( 99.92%)p 0.00(  0.08%)
                                            0.9996 -0.0007 -0.0208  0.0190 -0.0000
    18. (1.98902) BD ( 1) C   7 - H  18  
                ( 60.52%)   0.7779* C   7 s( 23.18%)p 3.31( 76.78%)d 0.00(  0.04%)
                                            0.0000  0.4815 -0.0034  0.1169  0.0160
                                            0.5041  0.0007 -0.7069  0.0034  0.0022
                                           -0.0038 -0.0167 -0.0061  0.0098
                ( 39.48%)   0.6283* H  18 s( 99.92%)p 0.00(  0.08%)
                                            0.9996 -0.0020 -0.0052 -0.0160  0.0223
    19. (1.98902) BD ( 1) C   7 - H  19  
                ( 60.52%)   0.7779* C   7 s( 23.18%)p 3.31( 76.78%)d 0.00(  0.04%)
                                            0.0000  0.4815 -0.0034  0.1169  0.0160
                                            0.5041  0.0007  0.7069 -0.0034  0.0022
                                            0.0038  0.0167 -0.0061  0.0098
                ( 39.48%)   0.6283* H  19 s( 99.92%)p 0.00(  0.08%)
                                            0.9996 -0.0020 -0.0052 -0.0160 -0.0223
    20. (1.99973) CR ( 1) O   1           s(100.00%)p 0.00(  0.00%)
                                            1.0000 -0.0003 -0.0000  0.0001 -0.0000
                                            0.0003  0.0000 -0.0000 -0.0000  0.0000
                                            0.0000 -0.0000 -0.0000 -0.0000
    21. (1.99939) CR ( 1) C   2           s(100.00%)p 0.00(  0.00%)
                                            1.0000 -0.0001  0.0000 -0.0004  0.0000
                                            0.0001 -0.0000 -0.0000  0.0000 -0.0000
                                           -0.0000  0.0000 -0.0000  0.0000
    22. (1.99909) CR ( 1) C   3           s(100.00%)p 0.00(  0.00%)
                                            1.0000 -0.0001 -0.0000  0.0001  0.0000
                                            0.0004 -0.0000  0.0000  0.0000 -0.0000
                                           -0.0000  0.0000 -0.0000  0.0000
    23. (1.99914) CR ( 1) C   4           s(100.00%)p 0.00(  0.00%)
                                            1.0000 -0.0002 -0.0000 -0.0001 -0.0000
                                           -0.0004 -0.0000  0.0000 -0.0000  0.0000
                                            0.0000  0.0000 -0.0000  0.0000
    24. (1.99912) CR ( 1) C   5           s(100.00%)p 0.00(  0.00%)
                                            1.0000 -0.0002 -0.0000  0.0001  0.0000
                                            0.0004  0.0000 -0.0000 -0.0000  0.0000
                                            0.0000  0.0000 -0.0000  0.0000
    25. (1.99914) CR ( 1) C   6           s(100.00%)p 0.00(  0.00%)
                                            1.0000 -0.0002 -0.0000  0.0000 -0.0000
                                           -0.0004  0.0000  0.0000 -0.0000  0.0000
                                            0.0000  0.0000 -0.0000  0.0000
    26. (1.99925) CR ( 1) C   7           s(100.00%)p 0.00(  0.00%)
                                            1.0000 -0.0002 -0.0000  0.0003 -0.0000
                                            0.0001  0.0000 -0.0000 -0.0000 -0.0000
                                            0.0000  0.0000 -0.0000  0.0000
    27. (1.98167) LP ( 1) O   1           s( 55.49%)p 0.80( 44.49%)d 0.00(  0.02%)
                                            0.0005  0.7447  0.0172 -0.1436  0.0004
                                           -0.6514  0.0005  0.0000  0.0000 -0.0046
                                           -0.0000  0.0000  0.0091  0.0083
    28. (1.88210) LP ( 2) O   1           s(  0.02%)p99.99( 99.90%)d 4.47(  0.08%)
                                           -0.0000  0.0117  0.0063  0.9787 -0.0163
                                           -0.2022  0.0020  0.0000 -0.0000  0.0257
                                           -0.0000  0.0000  0.0114 -0.0008
    29. (0.00317) RY*( 1) O   1           s(  0.82%)p99.99( 96.60%)d 3.16(  2.59%)
                                           -0.0000 -0.0002  0.0905 -0.0115 -0.9694
                                            0.0045  0.1613 -0.0000 -0.0000 -0.1503
                                            0.0000 -0.0000 -0.0571 -0.0032
    30. (0.00019) RY*( 2) O   1           s(  0.00%)p 1.00( 98.87%)d 0.01(  1.13%)
                                           -0.0000 -0.0000 -0.0000 -0.0000 -0.0000
                                           -0.0000  0.0000 -0.0115  0.9943  0.0000
                                            0.0709  0.0793 -0.0000  0.0000
    31. (0.00016) RY*( 3) O   1           s( 44.23%)p 1.23( 54.53%)d 0.03(  1.24%)
                                            0.0000  0.0163  0.6648  0.0059 -0.0454
                                            0.0348 -0.7362 -0.0000  0.0001 -0.1032
                                            0.0000  0.0000  0.0195 -0.0371
    32. (0.00005) RY*( 4) O   1           s( 42.80%)p 0.76( 32.71%)d 0.57( 24.49%)
    33. (0.00000) RY*( 5) O   1           s(  0.31%)p21.03(  6.51%)d99.99( 93.18%)
    34. (0.00000) RY*( 6) O   1           s(  0.00%)p 1.00(  0.51%)d99.99( 99.49%)
    35. (0.00000) RY*( 7) O   1           s(  0.00%)p 1.00(  0.77%)d99.99( 99.23%)
    36. (0.00001) RY*( 8) O   1           s( 10.59%)p 0.91(  9.68%)d 7.53( 79.73%)
    37. (0.00000) RY*( 9) O   1           s(  1.18%)p 0.20(  0.24%)d83.73( 98.59%)
    38. (0.01498) RY*( 1) C   2           s( 15.69%)p 5.32( 83.56%)d 0.05(  0.75%)
                                            0.0000  0.0514  0.3928 -0.0354  0.2402
                                           -0.0772  0.8779  0.0000 -0.0000  0.0766
                                            0.0000  0.0000  0.0387  0.0114
    39. (0.00693) RY*( 2) C   2           s( 34.35%)p 0.16(  5.47%)d 1.75( 60.19%)
                                           -0.0000 -0.0010  0.5861  0.0297 -0.1838
                                           -0.0306 -0.1381  0.0000 -0.0000 -0.7279
                                            0.0000 -0.0000 -0.2682  0.0051
    40. (0.00247) RY*( 3) C   2           s(  0.37%)p99.99( 84.66%)d40.21( 14.97%)
                                           -0.0000  0.0200  0.0577  0.0139  0.8810
                                           -0.0314 -0.2632 -0.0000 -0.0000 -0.2368
                                           -0.0000 -0.0000  0.3059  0.0067
    41. (0.00229) RY*( 4) C   2           s(  0.00%)p 1.00( 50.18%)d 0.99( 49.82%)
                                           -0.0000  0.0000  0.0000  0.0000  0.0001
                                           -0.0000 -0.0000  0.0657  0.7053 -0.0000
                                            0.4094  0.5750  0.0000  0.0000
    42. (0.00019) RY*( 5) C   2           s( 36.93%)p 0.34( 12.73%)d 1.36( 50.34%)
                                            0.0000 -0.0034  0.6077 -0.0036 -0.2285
                                           -0.0336 -0.2720  0.0000 -0.0000  0.3791
                                            0.0000  0.0000  0.5995  0.0179
    43. (0.00003) RY*( 6) C   2           s(  0.00%)p 1.00( 43.17%)d 1.32( 56.83%)
    44. (0.00002) RY*( 7) C   2           s( 12.51%)p 1.12( 14.00%)d 5.87( 73.49%)
    45. (0.00001) RY*( 8) C   2           s(  0.09%)p 0.18(  0.02%)d99.99( 99.89%)
    46. (0.00000) RY*( 9) C   2           s(  0.00%)p 1.00(  7.03%)d13.23( 92.97%)
    47. (0.00329) RY*( 1) C   3           s( 13.14%)p 5.86( 76.92%)d 0.76(  9.95%)
                                            0.0000  0.0012  0.3624  0.0054  0.7232
                                            0.0050  0.4961 -0.0000 -0.0000  0.0068
                                            0.0000  0.0000  0.3108 -0.0528
    48. (0.00200) RY*( 2) C   3           s(  0.00%)p 1.00( 78.66%)d 0.27( 21.34%)
                                            0.0000 -0.0000  0.0000 -0.0000  0.0000
                                           -0.0000  0.0000  0.0212  0.8866  0.0000
                                            0.1888 -0.4217  0.0000 -0.0000
    49. (0.00165) RY*( 3) C   3           s( 11.21%)p 7.67( 86.02%)d 0.25(  2.77%)
                                           -0.0000  0.0141  0.3345 -0.0055  0.4295
                                           -0.0021 -0.8220 -0.0000  0.0000  0.1461
                                           -0.0000  0.0000 -0.0792  0.0076
    50. (0.00053) RY*( 4) C   3           s( 74.84%)p 0.32( 23.61%)d 0.02(  1.54%)
                                            0.0000 -0.0095  0.8651  0.0123 -0.4739
                                            0.0149  0.1057  0.0000 -0.0000 -0.0348
                                           -0.0000 -0.0000 -0.0881 -0.0805
    51. (0.00018) RY*( 5) C   3           s(  0.00%)p 1.00(  1.57%)d62.68( 98.43%)
                                           -0.0000  0.0000  0.0000 -0.0000  0.0000
                                           -0.0000  0.0000 -0.0014 -0.1253 -0.0000
                                            0.9768  0.1737 -0.0000  0.0000
    52. (0.00015) RY*( 6) C   3           s(  0.13%)p59.79(  7.90%)d99.99( 91.96%)
                                           -0.0000  0.0019  0.0363 -0.0220  0.2484
                                           -0.0127  0.1291 -0.0000  0.0000 -0.5227
                                           -0.0000 -0.0000 -0.7846  0.1758
    53. (0.00008) RY*( 7) C   3           s(  0.01%)p 1.00(  5.13%)d18.50( 94.87%)
    54. (0.00000) RY*( 8) C   3           s(  0.00%)p 1.00( 19.83%)d 4.04( 80.17%)
    55. (0.00000) RY*( 9) C   3           s(  0.67%)p 0.78(  0.53%)d99.99( 98.80%)
    56. (0.00705) RY*( 1) C   4           s(  7.66%)p11.91( 91.24%)d 0.14(  1.11%)
                                            0.0000 -0.0066  0.2766 -0.0023 -0.9132
                                           -0.0006 -0.2800 -0.0000 -0.0000  0.0512
                                            0.0000 -0.0000  0.0918  0.0028
    57. (0.00382) RY*( 2) C   4           s(  0.00%)p 1.00( 90.71%)d 0.10(  9.29%)
                                           -0.0000 -0.0000 -0.0000  0.0000 -0.0000
                                            0.0000  0.0000  0.0218  0.9522  0.0000
                                            0.0525  0.3002 -0.0000 -0.0000
    58. (0.00325) RY*( 3) C   4           s( 27.90%)p 2.31( 64.52%)d 0.27(  7.58%)
                                            0.0000 -0.0060  0.5282  0.0030  0.3853
                                           -0.0087 -0.7048  0.0000  0.0000 -0.1854
                                            0.0000  0.0000  0.1963 -0.0535
    59. (0.00043) RY*( 4) C   4           s( 53.26%)p 0.75( 40.17%)d 0.12(  6.57%)
                                            0.0000  0.0027  0.7298 -0.0041  0.0529
                                           -0.0247  0.6311  0.0000 -0.0000  0.0588
                                            0.0000  0.0000  0.2222 -0.1133
    60. (0.00031) RY*( 5) C   4           s(  0.00%)p 1.00(  0.17%)d99.99( 99.83%)
                                           -0.0000 -0.0000 -0.0000  0.0000 -0.0000
                                            0.0000 -0.0000  0.0036 -0.0412  0.0000
                                            0.9982 -0.0441 -0.0000  0.0000
    61. (0.00014) RY*( 6) C   4           s(  8.86%)p 0.02(  0.20%)d10.26( 90.94%)
                                           -0.0000  0.0002  0.2977  0.0147 -0.0251
                                            0.0045  0.0333 -0.0000  0.0000 -0.3167
                                           -0.0000 -0.0000 -0.8746  0.2102
    62. (0.00009) RY*( 7) C   4           s(  2.10%)p 1.80(  3.77%)d44.84( 94.13%)
    63. (0.00000) RY*( 8) C   4           s(  0.00%)p 1.00(  9.17%)d 9.90( 90.83%)
    64. (0.00001) RY*( 9) C   4           s(  0.19%)p 1.31(  0.25%)d99.99( 99.57%)
    65. (0.00331) RY*( 1) C   5           s(  8.40%)p10.32( 86.64%)d 0.59(  4.97%)
                                            0.0000 -0.0047  0.2897  0.0067  0.9260
                                            0.0038  0.0939 -0.0000 -0.0000  0.1427
                                            0.0000  0.0000  0.1694 -0.0252
    66. (0.00318) RY*( 2) C   5           s(  0.00%)p 1.00( 87.42%)d 0.14( 12.58%)
                                            0.0000 -0.0000 -0.0000  0.0000  0.0001
                                           -0.0000 -0.0000  0.0196  0.9348  0.0000
                                           -0.0538 -0.3506 -0.0000  0.0000
    67. (0.00302) RY*( 3) C   5           s( 34.22%)p 1.68( 57.46%)d 0.24(  8.33%)
                                            0.0000 -0.0067  0.5849 -0.0026 -0.2746
                                            0.0109  0.7064  0.0000  0.0000 -0.1581
                                           -0.0000 -0.0000  0.2326 -0.0642
    68. (0.00036) RY*( 4) C   5           s( 48.44%)p 1.03( 49.99%)d 0.03(  1.57%)
                                            0.0000  0.0039  0.6960  0.0041 -0.1641
                                            0.0187 -0.6874 -0.0000  0.0000 -0.0314
                                           -0.0001  0.0000  0.1047 -0.0617
    69. (0.00035) RY*( 5) C   5           s(  0.00%)p 1.00(  0.01%)d99.99( 99.99%)
                                            0.0000  0.0000  0.0001  0.0000 -0.0000
                                            0.0000 -0.0001  0.0007 -0.0100 -0.0000
                                            0.9841 -0.1776  0.0000 -0.0000
    70. (0.00014) RY*( 6) C   5           s(  8.58%)p 0.22(  1.88%)d10.44( 89.54%)
                                           -0.0000 -0.0007  0.2929  0.0001 -0.0093
                                           -0.0125  0.1363  0.0000  0.0000  0.4024
                                           -0.0000 -0.0000 -0.8371  0.1809
    71. (0.00008) RY*( 7) C   5           s(  0.22%)p18.63(  4.11%)d99.99( 95.67%)
    72. (0.00000) RY*( 8) C   5           s(  0.00%)p 1.00( 12.63%)d 6.92( 87.37%)
    73. (0.00001) RY*( 9) C   5           s(  0.13%)p 0.51(  0.07%)d99.99( 99.80%)
    74. (0.00327) RY*( 1) C   6           s( 15.88%)p 4.81( 76.44%)d 0.48(  7.68%)
                                            0.0000  0.0022  0.3985 -0.0063 -0.7713
                                           -0.0100 -0.4116 -0.0000 -0.0000  0.0414
                                           -0.0000 -0.0000  0.2676 -0.0593
    75. (0.00300) RY*( 2) C   6           s(  0.00%)p 1.00( 87.27%)d 0.15( 12.73%)
                                            0.0000  0.0000  0.0000  0.0000 -0.0000
                                           -0.0000 -0.0000  0.0238  0.9339  0.0000
                                            0.0387  0.3546  0.0000 -0.0000
    76. (0.00106) RY*( 3) C   6           s( 13.15%)p 4.93( 64.81%)d 1.68( 22.04%)
                                            0.0000 -0.0147  0.3623 -0.0088  0.5750
                                           -0.0111 -0.5633  0.0000  0.0000 -0.3598
                                           -0.0000  0.0000  0.2843 -0.1006
    77. (0.00034) RY*( 4) C   6           s( 47.20%)p 1.00( 47.03%)d 0.12(  5.77%)
                                            0.0000  0.0064  0.6870  0.0000  0.0499
                                           -0.0193  0.6837  0.0000 -0.0000 -0.1358
                                           -0.0000 -0.0000  0.1700 -0.1019
    78. (0.00034) RY*( 5) C   6           s(  0.00%)p 0.00(  0.00%)d 1.00(100.00%)
                                            0.0000 -0.0000 -0.0000  0.0000  0.0000
                                           -0.0000 -0.0000  0.0013  0.0036  0.0000
                                            0.9930 -0.1179  0.0000 -0.0000
    79. (0.00013) RY*( 6) C   6           s( 19.53%)p 0.43(  8.44%)d 3.69( 72.03%)
                                           -0.0000 -0.0057  0.4419 -0.0199  0.2165
                                            0.0066 -0.1925  0.0000 -0.0000  0.7294
                                           -0.0000  0.0000 -0.4143  0.1290
    80. (0.00008) RY*( 7) C   6           s(  3.94%)p 0.84(  3.32%)d23.52( 92.73%)
    81. (0.00000) RY*( 8) C   6           s(  0.00%)p 1.00( 12.79%)d 6.82( 87.21%)
    82. (0.00001) RY*( 9) C   6           s(  0.29%)p 0.29(  0.08%)d99.99( 99.62%)
    83. (0.00316) RY*( 1) C   7           s(  6.09%)p14.14( 86.08%)d 1.29(  7.83%)
                                           -0.0000  0.0116  0.2465 -0.0129 -0.5879
                                            0.0153  0.7174 -0.0000 -0.0000 -0.2083
                                            0.0000  0.0000  0.1797 -0.0512
    84. (0.00148) RY*( 2) C   7           s(  0.00%)p 1.00( 75.65%)d 0.32( 24.35%)
                                            0.0000  0.0000  0.0000  0.0000  0.0000
                                            0.0000  0.0000  0.0134  0.8697 -0.0000
                                           -0.3864 -0.3069  0.0000  0.0000
    85. (0.00037) RY*( 3) C   7           s( 10.57%)p 8.42( 89.04%)d 0.04(  0.38%)
                                            0.0000  0.0121  0.3249  0.0159 -0.6832
                                            0.0093 -0.6507 -0.0000  0.0000  0.0457
                                           -0.0000 -0.0000 -0.0363 -0.0209
    86. (0.00013) RY*( 4) C   7           s( 66.58%)p 0.16( 10.59%)d 0.34( 22.83%)
                                            0.0000 -0.0060  0.8159  0.0018  0.2924
                                           -0.0044  0.1427  0.0000 -0.0000  0.3379
                                           -0.0000 -0.0000 -0.3378  0.0057
    87. (0.00001) RY*( 5) C   7           s( 10.03%)p 0.91(  9.09%)d 8.06( 80.88%)
    88. (0.00000) RY*( 6) C   7           s(  0.00%)p 1.00( 16.49%)d 5.06( 83.51%)
    89. (0.00000) RY*( 7) C   7           s(  0.00%)p 1.00(  7.92%)d11.63( 92.08%)
    90. (0.00001) RY*( 8) C   7           s(  6.74%)p 0.74(  4.97%)d13.10( 88.29%)
    91. (0.00000) RY*( 9) C   7           s(  0.02%)p13.28(  0.30%)d99.99( 99.68%)
    92. (0.00540) RY*( 1) H   8           s( 99.91%)p 0.00(  0.09%)
                                            0.0144  0.9994  0.0163 -0.0252 -0.0000
    93. (0.00008) RY*( 2) H   8           s(  0.15%)p99.99( 99.85%)
    94. (0.00005) RY*( 3) H   8           s(  0.04%)p99.99( 99.96%)
    95. (0.00002) RY*( 4) H   8           s(  0.00%)p 1.00(100.00%)
    96. (0.00276) RY*( 1) H   9           s( 99.27%)p 0.01(  0.73%)
                                            0.0057  0.9963  0.0176  0.0815 -0.0189
    97. (0.00023) RY*( 2) H   9           s(  0.19%)p99.99( 99.81%)
                                            0.0028  0.0436 -0.4483 -0.5918 -0.6685
    98. (0.00012) RY*( 3) H   9           s(  0.01%)p 1.00( 99.99%)
                                            0.0035  0.0084  0.8906 -0.3592 -0.2788
    99. (0.00004) RY*( 4) H   9           s(  0.62%)p99.99( 99.38%)
   100. (0.00276) RY*( 1) H  10           s( 99.27%)p 0.01(  0.73%)
                                            0.0057  0.9963  0.0176  0.0815  0.0189
   101. (0.00023) RY*( 2) H  10           s(  0.19%)p99.99( 99.81%)
                                            0.0028  0.0436 -0.4483 -0.5918  0.6684
   102. (0.00012) RY*( 3) H  10           s(  0.01%)p 1.00( 99.99%)
                                            0.0035  0.0084  0.8906 -0.3592  0.2788
   103. (0.00004) RY*( 4) H  10           s(  0.62%)p99.99( 99.38%)
   104. (0.00330) RY*( 1) H  11           s( 99.66%)p 0.00(  0.34%)
                                            0.0061  0.9983 -0.0195 -0.0510  0.0202
   105. (0.00019) RY*( 2) H  11           s(  0.04%)p99.99( 99.96%)
                                            0.0030  0.0205  0.0342  0.6790  0.7331
   106. (0.00012) RY*( 3) H  11           s(  0.01%)p99.99( 99.99%)
                                            0.0004  0.0114  0.9893 -0.1267  0.0708
   107. (0.00004) RY*( 4) H  11           s(  0.37%)p99.99( 99.63%)
   108. (0.00330) RY*( 1) H  12           s( 99.66%)p 0.00(  0.34%)
                                            0.0061  0.9983 -0.0195 -0.0510 -0.0202
   109. (0.00019) RY*( 2) H  12           s(  0.04%)p99.99( 99.96%)
                                            0.0030  0.0205  0.0342  0.6790 -0.7331
   110. (0.00012) RY*( 3) H  12           s(  0.01%)p99.99( 99.99%)
                                            0.0004  0.0114  0.9893 -0.1267 -0.0708
   111. (0.00004) RY*( 4) H  12           s(  0.37%)p99.99( 99.63%)
   112. (0.00296) RY*( 1) H  13           s( 99.53%)p 0.00(  0.47%)
                                            0.0062  0.9976  0.0051  0.0622  0.0282
   113. (0.00019) RY*( 2) H  13           s(  0.06%)p99.99( 99.94%)
                                            0.0034  0.0238 -0.1171 -0.6943  0.7097
   114. (0.00012) RY*( 3) H  13           s(  0.00%)p 1.00(100.00%)
                                            0.0001  0.0064  0.9839 -0.1782 -0.0122
   115. (0.00004) RY*( 4) H  13           s(  0.49%)p99.99( 99.51%)
   116. (0.00296) RY*( 1) H  14           s( 99.53%)p 0.00(  0.47%)
                                            0.0062  0.9976  0.0051  0.0622 -0.0282
   117. (0.00019) RY*( 2) H  14           s(  0.06%)p99.99( 99.94%)
                                            0.0034  0.0238 -0.1171 -0.6943 -0.7097
   118. (0.00012) RY*( 3) H  14           s(  0.00%)p 1.00(100.00%)
                                            0.0001  0.0064  0.9839 -0.1782  0.0122
   119. (0.00004) RY*( 4) H  14           s(  0.49%)p99.99( 99.51%)
   120. (0.00275) RY*( 1) H  15           s( 99.51%)p 0.00(  0.49%)
                                            0.0059  0.9975 -0.0114 -0.0601  0.0343
   121. (0.00018) RY*( 2) H  15           s(  0.03%)p99.99( 99.97%)
                                            0.0036  0.0173  0.1502  0.6719  0.7250
   122. (0.00013) RY*( 3) H  15           s(  0.00%)p 1.00(100.00%)
                                            0.0008 -0.0005  0.9791 -0.2028 -0.0150
   123. (0.00004) RY*( 4) H  15           s(  0.54%)p99.99( 99.46%)
   124. (0.00275) RY*( 1) H  16           s( 99.51%)p 0.00(  0.49%)
                                            0.0059  0.9975 -0.0114 -0.0601 -0.0343
   125. (0.00018) RY*( 2) H  16           s(  0.03%)p99.99( 99.97%)
                                            0.0036  0.0173  0.1502  0.6719 -0.7250
   126. (0.00013) RY*( 3) H  16           s(  0.00%)p 1.00(100.00%)
                                            0.0008 -0.0005  0.9791 -0.2028  0.0149
   127. (0.00004) RY*( 4) H  16           s(  0.54%)p99.99( 99.46%)
   128. (0.00140) RY*( 1) H  17           s( 97.79%)p 0.02(  2.21%)
                                            0.0045  0.9889  0.1422 -0.0439  0.0000
   129. (0.00020) RY*( 2) H  17           s(  0.00%)p 1.00(100.00%)
                                            0.0000  0.0000  0.0000  0.0000  1.0000
   130. (0.00013) RY*( 3) H  17           s(  0.07%)p99.99( 99.93%)
                                            0.0074  0.0259 -0.4555 -0.8898  0.0000
   131. (0.00003) RY*( 4) H  17           s(  2.22%)p44.03( 97.78%)
   132. (0.00180) RY*( 1) H  18           s( 98.37%)p 0.02(  1.63%)
                                            0.0051  0.9918  0.0664  0.0900 -0.0617
   133. (0.00021) RY*( 2) H  18           s(  0.02%)p99.99( 99.98%)
                                            0.0005  0.0155  0.3732 -0.7848 -0.4945
   134. (0.00013) RY*( 3) H  18           s(  0.09%)p99.99( 99.91%)
                                            0.0066  0.0291 -0.8432 -0.0647 -0.5329
   135. (0.00003) RY*( 4) H  18           s(  1.60%)p61.64( 98.40%)
   136. (0.00180) RY*( 1) H  19           s( 98.37%)p 0.02(  1.63%)
                                            0.0051  0.9918  0.0664  0.0900  0.0617
   137. (0.00021) RY*( 2) H  19           s(  0.02%)p99.99( 99.98%)
                                            0.0005  0.0155  0.3732 -0.7848  0.4945
   138. (0.00013) RY*( 3) H  19           s(  0.09%)p99.99( 99.91%)
                                            0.0066  0.0291 -0.8432 -0.0647  0.5329
   139. (0.00003) RY*( 4) H  19           s(  1.60%)p61.64( 98.40%)
   140. (0.00671) BD*( 1) O   1 - C   2  
                ( 33.06%)   0.5750* O   1 s( 44.57%)p 1.24( 55.35%)d 0.00(  0.09%)
                                            0.0000 -0.6670  0.0287 -0.1430 -0.0025
                                           -0.7297 -0.0228  0.0000  0.0000 -0.0106
                                            0.0000  0.0000  0.0242  0.0123
                ( 66.94%)  -0.8182* C   2 s( 30.84%)p 2.23( 68.89%)d 0.01(  0.27%)
                                           -0.0000 -0.5523  0.0582  0.1701  0.0370
                                            0.8082  0.0735 -0.0000 -0.0000 -0.0181
                                            0.0000  0.0000  0.0424  0.0236
   141. (0.05330) BD*( 2) O   1 - C   2  
                ( 34.17%)   0.5845* O   1 s(  0.00%)p 1.00( 99.85%)d 0.00(  0.15%)
                                            0.0000 -0.0000  0.0000  0.0000  0.0000
                                           -0.0000 -0.0000 -0.9992 -0.0080  0.0000
                                           -0.0083 -0.0379  0.0000  0.0000
                ( 65.83%)  -0.8114* C   2 s(  0.00%)p 1.00( 99.63%)d 0.00(  0.37%)
                                           -0.0000 -0.0000  0.0000  0.0000 -0.0000
                                           -0.0000  0.0000 -0.9974  0.0376 -0.0000
                                            0.0106  0.0602 -0.0000 -0.0000
   142. (0.05258) BD*( 1) C   2 - C   3  
                ( 52.66%)   0.7256* C   2 s( 38.64%)p 1.59( 61.31%)d 0.00(  0.05%)
                                            0.0003  0.6216  0.0025  0.7352 -0.0124
                                            0.2686  0.0173  0.0000 -0.0000  0.0142
                                            0.0000  0.0000  0.0149 -0.0098
                ( 47.34%)  -0.6881* C   3 s( 26.61%)p 2.76( 73.34%)d 0.00(  0.05%)
                                            0.0003  0.5156  0.0136 -0.7808 -0.0158
                                           -0.3511  0.0133 -0.0000 -0.0000  0.0142
                                            0.0000  0.0000  0.0149 -0.0100
   143. (0.06504) BD*( 1) C   2 - H   8  
                ( 42.15%)   0.6492* C   2 s( 30.58%)p 2.27( 69.37%)d 0.00(  0.05%)
                                            0.0002 -0.5522 -0.0289  0.6542 -0.0005
                                           -0.5148  0.0246  0.0000 -0.0000  0.0220
                                           -0.0000  0.0000 -0.0018  0.0072
                ( 57.85%)  -0.7606* H   8 s( 99.90%)p 0.00(  0.10%)
                                           -0.9994  0.0152 -0.0241  0.0194 -0.0000
   144. (0.01469) BD*( 1) C   3 - C   4  
                ( 49.12%)   0.7009* C   3 s( 30.29%)p 2.30( 69.67%)d 0.00(  0.03%)
                                           -0.0002 -0.5504 -0.0024 -0.6165  0.0051
                                            0.5627 -0.0022 -0.0000 -0.0000  0.0156
                                           -0.0000  0.0000 -0.0003  0.0096
                ( 50.88%)  -0.7133* C   4 s( 27.51%)p 2.63( 72.44%)d 0.00(  0.05%)
                                           -0.0003 -0.5244 -0.0125  0.6292  0.0001
                                           -0.5732 -0.0011  0.0000 -0.0000  0.0188
                                           -0.0000  0.0000 -0.0010  0.0108
   145. (0.01595) BD*( 1) C   3 - H   9  
                ( 38.32%)   0.6191* C   3 s( 21.55%)p 3.64( 78.41%)d 0.00(  0.04%)
                                            0.0002 -0.4642  0.0059 -0.0684  0.0010
                                           -0.5289 -0.0041  0.7068 -0.0083 -0.0001
                                           -0.0031  0.0168  0.0073 -0.0094
                ( 61.68%)  -0.7853* H   9 s( 99.91%)p 0.00(  0.09%)
                                           -0.9996  0.0038  0.0041  0.0182 -0.0229
   146. (0.01595) BD*( 1) C   3 - H  10  
                ( 38.32%)   0.6191* C   3 s( 21.55%)p 3.64( 78.41%)d 0.00(  0.04%)
                                            0.0002 -0.4642  0.0059 -0.0684  0.0010
                                           -0.5288 -0.0041 -0.7069  0.0082 -0.0001
                                            0.0031 -0.0168  0.0073 -0.0094
                ( 61.68%)  -0.7853* H  10 s( 99.91%)p 0.00(  0.09%)
                                           -0.9996  0.0038  0.0041  0.0182  0.0229
   147. (0.01305) BD*( 1) C   4 - C   5  
                ( 49.84%)   0.7060* C   4 s( 28.82%)p 2.47( 71.14%)d 0.00(  0.04%)
                                           -0.0003 -0.5368 -0.0087 -0.7669  0.0016
                                           -0.3509  0.0002  0.0000  0.0000 -0.0143
                                            0.0000  0.0000 -0.0101  0.0104
                ( 50.16%)  -0.7082* C   5 s( 28.43%)p 2.52( 71.52%)d 0.00(  0.04%)
                                           -0.0003 -0.5331 -0.0088  0.7717 -0.0024
                                            0.3459  0.0006 -0.0000 -0.0000 -0.0138
                                            0.0000  0.0000 -0.0120  0.0104
   148. (0.01688) BD*( 1) C   4 - H  11  
                ( 38.64%)   0.6216* C   4 s( 21.85%)p 3.58( 78.11%)d 0.00(  0.04%)
                                           -0.0001  0.4673 -0.0087 -0.0875 -0.0031
                                           -0.5231 -0.0091  0.7068 -0.0107  0.0023
                                           -0.0037 -0.0166 -0.0057  0.0102
                ( 61.36%)  -0.7833* H  11 s( 99.92%)p 0.00(  0.08%)
                                            0.9996 -0.0046  0.0036  0.0189 -0.0216
   149. (0.01688) BD*( 1) C   4 - H  12  
                ( 38.64%)   0.6216* C   4 s( 21.85%)p 3.58( 78.11%)d 0.00(  0.04%)
                                           -0.0001  0.4673 -0.0087 -0.0875 -0.0031
                                           -0.5231 -0.0091 -0.7068  0.0107  0.0023
                                            0.0037  0.0166 -0.0057  0.0102
                ( 61.36%)  -0.7833* H  12 s( 99.92%)p 0.00(  0.08%)
                                            0.9996 -0.0046  0.0036  0.0189  0.0216
   150. (0.01509) BD*( 1) C   5 - C   6  
                ( 49.61%)   0.7043* C   5 s( 28.56%)p 2.50( 71.40%)d 0.00(  0.04%)
                                           -0.0003 -0.5343 -0.0094 -0.6243  0.0004
                                            0.5694 -0.0029 -0.0000 -0.0000  0.0178
                                           -0.0000  0.0000 -0.0011  0.0102
                ( 50.39%)  -0.7099* C   6 s( 28.40%)p 2.52( 71.55%)d 0.00(  0.04%)
                                           -0.0003 -0.5329 -0.0042  0.6224 -0.0006
                                           -0.5728 -0.0016  0.0000 -0.0000  0.0179
                                           -0.0000  0.0000 -0.0010  0.0104
   151. (0.01845) BD*( 1) C   5 - H  13  
                ( 39.37%)   0.6275* C   5 s( 21.51%)p 3.65( 78.44%)d 0.00(  0.05%)
                                            0.0001 -0.4638  0.0076 -0.0840 -0.0024
                                           -0.5269 -0.0073 -0.7068  0.0081 -0.0020
                                           -0.0026 -0.0175  0.0067 -0.0099
                ( 60.63%)  -0.7786* H  13 s( 99.92%)p 0.00(  0.08%)
                                           -0.9996  0.0045  0.0035  0.0174  0.0222
   152. (0.01845) BD*( 1) C   5 - H  14  
                ( 39.37%)   0.6275* C   5 s( 21.51%)p 3.65( 78.44%)d 0.00(  0.05%)
                                            0.0001 -0.4638  0.0076 -0.0840 -0.0024
                                           -0.5269 -0.0073  0.7068 -0.0081 -0.0020
                                            0.0026  0.0175  0.0067 -0.0099
                ( 60.63%)  -0.7786* H  14 s( 99.92%)p 0.00(  0.08%)
                                           -0.9996  0.0045  0.0035  0.0174 -0.0222
   153. (0.00705) BD*( 1) C   6 - C   7  
                ( 49.62%)   0.7044* C   6 s( 28.05%)p 2.56( 71.90%)d 0.00(  0.04%)
                                           -0.0002 -0.5294 -0.0155 -0.7732 -0.0111
                                           -0.3477  0.0130  0.0000  0.0000 -0.0142
                                            0.0000  0.0000 -0.0112  0.0104
                ( 50.38%)  -0.7098* C   7 s( 30.13%)p 2.32( 69.83%)d 0.00(  0.04%)
                                           -0.0004 -0.5489 -0.0047  0.7597 -0.0033
                                            0.3478  0.0139 -0.0000 -0.0000 -0.0129
                                            0.0000  0.0000 -0.0117  0.0101
   154. (0.01729) BD*( 1) C   6 - H  15  
                ( 39.25%)   0.6265* C   6 s( 21.78%)p 3.59( 78.18%)d 0.00(  0.05%)
                                           -0.0001  0.4666 -0.0087 -0.0835  0.0054
                                           -0.5244 -0.0073  0.7068 -0.0113  0.0024
                                           -0.0029 -0.0172 -0.0064  0.0102
                ( 60.75%)  -0.7794* H  15 s( 99.92%)p 0.00(  0.08%)
                                            0.9996 -0.0041  0.0025  0.0179 -0.0220
   155. (0.01729) BD*( 1) C   6 - H  16  
                ( 39.25%)   0.6265* C   6 s( 21.78%)p 3.59( 78.18%)d 0.00(  0.05%)
                                           -0.0001  0.4666 -0.0087 -0.0835  0.0054
                                           -0.5244 -0.0073 -0.7068  0.0113  0.0024
                                            0.0029  0.0172 -0.0064  0.0102
                ( 60.75%)  -0.7794* H  16 s( 99.92%)p 0.00(  0.08%)
                                            0.9996 -0.0041  0.0025  0.0179  0.0220
   156. (0.00546) BD*( 1) C   7 - H  17  
                ( 39.13%)   0.6256* C   7 s( 23.47%)p 3.26( 76.48%)d 0.00(  0.04%)
                                           -0.0000 -0.4845 -0.0030 -0.6282 -0.0036
                                            0.6083 -0.0124 -0.0000  0.0000  0.0181
                                           -0.0000  0.0000 -0.0002  0.0096
                ( 60.87%)  -0.7802* H  17 s( 99.92%)p 0.00(  0.08%)
                                           -0.9996  0.0007  0.0208 -0.0190  0.0000
   157. (0.00908) BD*( 1) C   7 - H  18  
                ( 39.48%)   0.6283* C   7 s( 23.18%)p 3.31( 76.78%)d 0.00(  0.04%)
                                           -0.0000 -0.4815  0.0034 -0.1169 -0.0160
                                           -0.5041 -0.0007  0.7069 -0.0034 -0.0022
                                            0.0038  0.0167  0.0061 -0.0098
                ( 60.52%)  -0.7779* H  18 s( 99.92%)p 0.00(  0.08%)
                                           -0.9996  0.0020  0.0052  0.0160 -0.0223
   158. (0.00908) BD*( 1) C   7 - H  19  
                ( 39.48%)   0.6283* C   7 s( 23.18%)p 3.31( 76.78%)d 0.00(  0.04%)
                                           -0.0000 -0.4815  0.0034 -0.1169 -0.0160
                                           -0.5041 -0.0007 -0.7069  0.0034 -0.0022
                                           -0.0038 -0.0167  0.0061 -0.0098
                ( 60.52%)  -0.7779* H  19 s( 99.92%)p 0.00(  0.08%)
                                           -0.9996  0.0020  0.0052  0.0160  0.0223


 NHO Directionality and "Bond Bending" (deviations from line of nuclear centers)

         [Thresholds for printing:  angular deviation  >  1.0 degree]
                                    hybrid p-character > 25.0%
                                    orbital occupancy  >  0.10e

                                Line of Centers        Hybrid 1              Hybrid 2
                                ---------------  -------------------   ------------------
                NBO               Theta   Phi    Theta   Phi    Dev    Theta   Phi    Dev
 ========================================================================================
     1. BD (   1) O   1 - C   2    90.0   78.2     --     --    --      90.0  256.8   1.5
     2. BD (   2) O   1 - C   2    90.0   78.2     0.0    0.0  90.0      0.0    0.0  90.0
     3. BD (   1) C   2 - C   3    90.0   23.1    90.0   21.6   1.5      --     --    --
     4. BD (   1) C   2 - H   8    90.0  137.7    90.0  143.1   5.5      --     --    --
     6. BD (   1) C   3 - H   9   142.1   84.5   142.4   82.8   1.1      --     --    --
     7. BD (   1) C   3 - H  10    37.9   84.5    37.6   82.8   1.1      --     --    --
    14. BD (   1) C   6 - C   7    90.0   24.4    90.0   23.1   1.3     90.0  205.6   1.2
    27. LP (   1) O   1             --     --     90.0  257.6   --       --     --    --
    28. LP (   2) O   1             --     --     90.0  348.2   --       --     --    --


 Second Order Perturbation Theory Analysis of Fock Matrix in NBO Basis

     Threshold for printing:   0.50 kcal/mol
                                                                              E(2)  E(j)-E(i) F(i,j)
         Donor NBO (i)                     Acceptor NBO (j)                 kcal/mol   a.u.    a.u. 
 ===================================================================================================

 within unit  1
   1. BD (   1) O   1 - C   2        / 38. RY*(   1) C   2                    1.65    1.58    0.046
   1. BD (   1) O   1 - C   2        / 49. RY*(   3) C   3                    0.69    1.72    0.031
   1. BD (   1) O   1 - C   2        /142. BD*(   1) C   2 - C   3            0.82    1.49    0.032
   2. BD (   2) O   1 - C   2        /145. BD*(   1) C   3 - H   9            1.64    0.81    0.033
   2. BD (   2) O   1 - C   2        /146. BD*(   1) C   3 - H  10            1.64    0.81    0.033
   3. BD (   1) C   2 - C   3        / 29. RY*(   1) O   1                    1.35    1.84    0.045
   3. BD (   1) C   2 - C   3        / 56. RY*(   1) C   4                    0.98    1.37    0.033
   3. BD (   1) C   2 - C   3        /140. BD*(   1) O   1 - C   2            0.83    1.26    0.029
   3. BD (   1) C   2 - C   3        /144. BD*(   1) C   3 - C   4            1.07    1.05    0.030
   3. BD (   1) C   2 - C   3        /145. BD*(   1) C   3 - H   9            0.58    1.06    0.022
   3. BD (   1) C   2 - C   3        /146. BD*(   1) C   3 - H  10            0.58    1.06    0.022
   3. BD (   1) C   2 - C   3        /147. BD*(   1) C   4 - C   5            2.20    1.06    0.043
   4. BD (   1) C   2 - H   8        / 29. RY*(   1) O   1                    1.20    1.72    0.041
   4. BD (   1) C   2 - H   8        / 56. RY*(   1) C   4                    0.74    1.26    0.027
   4. BD (   1) C   2 - H   8        /144. BD*(   1) C   3 - C   4            3.19    0.93    0.049
   5. BD (   1) C   3 - C   4        / 38. RY*(   1) C   2                    1.23    1.10    0.033
   5. BD (   1) C   3 - C   4        / 67. RY*(   3) C   5                    1.10    1.50    0.036
   5. BD (   1) C   3 - C   4        /142. BD*(   1) C   2 - C   3            0.97    1.01    0.028
   5. BD (   1) C   3 - C   4        /143. BD*(   1) C   2 - H   8            1.87    1.00    0.039
   5. BD (   1) C   3 - C   4        /145. BD*(   1) C   3 - H   9            0.78    1.02    0.025
   5. BD (   1) C   3 - C   4        /146. BD*(   1) C   3 - H  10            0.78    1.02    0.025
   5. BD (   1) C   3 - C   4        /147. BD*(   1) C   4 - C   5            1.10    1.02    0.030
   5. BD (   1) C   3 - C   4        /148. BD*(   1) C   4 - H  11            0.54    1.05    0.021
   5. BD (   1) C   3 - C   4        /149. BD*(   1) C   4 - H  12            0.54    1.05    0.021
   5. BD (   1) C   3 - C   4        /150. BD*(   1) C   5 - C   6            2.09    1.01    0.041
   6. BD (   1) C   3 - H   9        / 41. RY*(   4) C   2                    0.78    1.72    0.033
   6. BD (   1) C   3 - H   9        / 57. RY*(   2) C   4                    0.61    1.46    0.027
   6. BD (   1) C   3 - H   9        /140. BD*(   1) O   1 - C   2            1.88    1.12    0.041
   6. BD (   1) C   3 - H   9        /141. BD*(   2) O   1 - C   2            5.50    0.51    0.047
   6. BD (   1) C   3 - H   9        /148. BD*(   1) C   4 - H  11            2.97    0.95    0.048
   7. BD (   1) C   3 - H  10        / 41. RY*(   4) C   2                    0.78    1.72    0.033
   7. BD (   1) C   3 - H  10        / 57. RY*(   2) C   4                    0.61    1.46    0.027
   7. BD (   1) C   3 - H  10        /140. BD*(   1) O   1 - C   2            1.88    1.12    0.041
   7. BD (   1) C   3 - H  10        /141. BD*(   2) O   1 - C   2            5.50    0.51    0.047
   7. BD (   1) C   3 - H  10        /149. BD*(   1) C   4 - H  12            2.96    0.95    0.048
   8. BD (   1) C   4 - C   5        / 47. RY*(   1) C   3                    1.32    1.46    0.039
   8. BD (   1) C   4 - C   5        / 74. RY*(   1) C   6                    1.09    1.45    0.036
   8. BD (   1) C   4 - C   5        /142. BD*(   1) C   2 - C   3            2.29    1.00    0.043
   8. BD (   1) C   4 - C   5        /144. BD*(   1) C   3 - C   4            1.20    0.99    0.031
   8. BD (   1) C   4 - C   5        /148. BD*(   1) C   4 - H  11            0.64    1.04    0.023
   8. BD (   1) C   4 - C   5        /149. BD*(   1) C   4 - H  12            0.64    1.04    0.023
   8. BD (   1) C   4 - C   5        /150. BD*(   1) C   5 - C   6            1.13    1.00    0.030
   8. BD (   1) C   4 - C   5        /151. BD*(   1) C   5 - H  13            0.58    1.03    0.022
   8. BD (   1) C   4 - C   5        /152. BD*(   1) C   5 - H  14            0.58    1.03    0.022
   8. BD (   1) C   4 - C   5        /153. BD*(   1) C   6 - C   7            2.12    1.00    0.041
   9. BD (   1) C   4 - H  11        / 48. RY*(   2) C   3                    0.54    1.57    0.026
   9. BD (   1) C   4 - H  11        /145. BD*(   1) C   3 - H   9            3.73    0.89    0.052
   9. BD (   1) C   4 - H  11        /152. BD*(   1) C   5 - H  14            3.24    0.91    0.049
  10. BD (   1) C   4 - H  12        / 48. RY*(   2) C   3                    0.54    1.57    0.026
  10. BD (   1) C   4 - H  12        /146. BD*(   1) C   3 - H  10            3.73    0.89    0.052
  10. BD (   1) C   4 - H  12        /151. BD*(   1) C   5 - H  13            3.24    0.91    0.049
  11. BD (   1) C   5 - C   6        / 58. RY*(   3) C   4                    1.30    1.47    0.039
  11. BD (   1) C   5 - C   6        / 83. RY*(   1) C   7                    1.19    1.40    0.037
  11. BD (   1) C   5 - C   6        /144. BD*(   1) C   3 - C   4            2.23    0.99    0.042
  11. BD (   1) C   5 - C   6        /147. BD*(   1) C   4 - C   5            1.27    1.00    0.032
  11. BD (   1) C   5 - C   6        /151. BD*(   1) C   5 - H  13            0.61    1.03    0.022
  11. BD (   1) C   5 - C   6        /152. BD*(   1) C   5 - H  14            0.61    1.03    0.022
  11. BD (   1) C   5 - C   6        /153. BD*(   1) C   6 - C   7            0.95    1.00    0.027
  11. BD (   1) C   5 - C   6        /154. BD*(   1) C   6 - H  15            0.55    1.04    0.021
  11. BD (   1) C   5 - C   6        /155. BD*(   1) C   6 - H  16            0.55    1.04    0.021
  11. BD (   1) C   5 - C   6        /156. BD*(   1) C   7 - H  17            1.69    1.04    0.038
  12. BD (   1) C   5 - H  13        / 57. RY*(   2) C   4                    0.52    1.44    0.025
  12. BD (   1) C   5 - H  13        /149. BD*(   1) C   4 - H  12            3.21    0.92    0.049
  12. BD (   1) C   5 - H  13        /155. BD*(   1) C   6 - H  16            3.12    0.92    0.048
  13. BD (   1) C   5 - H  14        / 57. RY*(   2) C   4                    0.52    1.44    0.025
  13. BD (   1) C   5 - H  14        /148. BD*(   1) C   4 - H  11            3.21    0.92    0.049
  13. BD (   1) C   5 - H  14        /154. BD*(   1) C   6 - H  15            3.12    0.92    0.048
  14. BD (   1) C   6 - C   7        / 65. RY*(   1) C   5                    0.91    1.40    0.032
  14. BD (   1) C   6 - C   7        /147. BD*(   1) C   4 - C   5            2.26    1.00    0.043
  14. BD (   1) C   6 - C   7        /150. BD*(   1) C   5 - C   6            1.12    1.00    0.030
  14. BD (   1) C   6 - C   7        /154. BD*(   1) C   6 - H  15            0.58    1.04    0.022
  14. BD (   1) C   6 - C   7        /155. BD*(   1) C   6 - H  16            0.58    1.04    0.022
  14. BD (   1) C   6 - C   7        /156. BD*(   1) C   7 - H  17            0.60    1.04    0.022
  15. BD (   1) C   6 - H  15        /152. BD*(   1) C   5 - H  14            3.34    0.91    0.049
  15. BD (   1) C   6 - H  15        /157. BD*(   1) C   7 - H  18            3.24    0.92    0.049
  16. BD (   1) C   6 - H  16        /151. BD*(   1) C   5 - H  13            3.34    0.91    0.049
  16. BD (   1) C   6 - H  16        /158. BD*(   1) C   7 - H  19            3.24    0.92    0.049
  17. BD (   1) C   7 - H  17        /150. BD*(   1) C   5 - C   6            3.41    0.89    0.049
  18. BD (   1) C   7 - H  18        /154. BD*(   1) C   6 - H  15            3.13    0.93    0.048
  19. BD (   1) C   7 - H  19        /155. BD*(   1) C   6 - H  16            3.13    0.93    0.048
  20. CR (   1) O   1                / 38. RY*(   1) C   2                    6.64   19.38    0.322
  21. CR (   1) C   2                / 47. RY*(   1) C   3                    0.51   11.03    0.067
  21. CR (   1) C   2                / 50. RY*(   4) C   3                    0.80   11.02    0.084
  22. CR (   1) C   3                / 40. RY*(   3) C   2                    0.50   11.07    0.067
  22. CR (   1) C   3                / 59. RY*(   4) C   4                    0.65   10.93    0.075
  22. CR (   1) C   3                / 96. RY*(   1) H   9                    0.68   10.46    0.075
  22. CR (   1) C   3                /100. RY*(   1) H  10                    0.68   10.46    0.075
  23. CR (   1) C   4                / 49. RY*(   3) C   3                    1.06   10.70    0.095
  23. CR (   1) C   4                / 65. RY*(   1) C   5                    0.58   10.87    0.071
  23. CR (   1) C   4                / 68. RY*(   4) C   5                    0.69   10.81    0.077
  23. CR (   1) C   4                /104. RY*(   1) H  11                    0.63   10.46    0.072
  23. CR (   1) C   4                /108. RY*(   1) H  12                    0.63   10.46    0.072
  24. CR (   1) C   5                / 56. RY*(   1) C   4                    0.76   10.79    0.081
  24. CR (   1) C   5                / 59. RY*(   4) C   4                    0.56   10.91    0.070
  24. CR (   1) C   5                / 77. RY*(   4) C   6                    0.72   10.86    0.079
  24. CR (   1) C   5                /112. RY*(   1) H  13                    0.59   10.46    0.070
  24. CR (   1) C   5                /116. RY*(   1) H  14                    0.59   10.46    0.070
  25. CR (   1) C   6                / 65. RY*(   1) C   5                    0.66   10.87    0.075
  25. CR (   1) C   6                / 68. RY*(   4) C   5                    0.51   10.81    0.066
  25. CR (   1) C   6                / 85. RY*(   3) C   7                    1.25   10.60    0.103
  25. CR (   1) C   6                /120. RY*(   1) H  15                    0.60   10.46    0.071
  25. CR (   1) C   6                /124. RY*(   1) H  16                    0.60   10.46    0.071
  26. CR (   1) C   7                /128. RY*(   1) H  17                    0.63   10.49    0.073
  26. CR (   1) C   7                /132. RY*(   1) H  18                    0.63   10.48    0.072
  26. CR (   1) C   7                /136. RY*(   1) H  19                    0.63   10.48    0.072
  27. LP (   1) O   1                / 38. RY*(   1) C   2                   12.03    1.16    0.105
  27. LP (   1) O   1                /142. BD*(   1) C   2 - C   3            1.51    1.07    0.036
  27. LP (   1) O   1                /143. BD*(   1) C   2 - H   8            0.91    1.06    0.028
  28. LP (   2) O   1                / 39. RY*(   2) C   2                    3.53    1.94    0.076
  28. LP (   2) O   1                / 42. RY*(   5) C   2                    1.27    1.73    0.043
  28. LP (   2) O   1                /142. BD*(   1) C   2 - C   3           18.24    0.68    0.101
  28. LP (   2) O   1                /143. BD*(   1) C   2 - H   8           22.83    0.67    0.112


 Natural Bond Orbitals (Summary):

                                                            Principal Delocalizations
           NBO                        Occupancy    Energy   (geminal,vicinal,remote)
 ====================================================================================
 Molecular unit  1  (C6H12O)
     1. BD (   1) O   1 - C   2          1.99701    -1.08291  38(g),142(g),49(v)
     2. BD (   2) O   1 - C   2          1.99094    -0.38829  145(v),146(v)
     3. BD (   1) C   2 - C   3          1.98705    -0.64358  147(v),29(v),144(g),56(v)
                                                    140(g),145(g),146(g)
     4. BD (   1) C   2 - H   8          1.98852    -0.52918  144(v),29(v),56(r)
     5. BD (   1) C   3 - C   4          1.98119    -0.60398  150(v),143(v),38(v),67(v)
                                                    147(g),142(g),145(g),146(g)
                                                    148(g),149(g)
     6. BD (   1) C   3 - H   9          1.95846    -0.49488  141(v),148(v),140(v),41(v)
                                                    57(v)
     7. BD (   1) C   3 - H  10          1.95846    -0.49488  141(v),149(v),140(v),41(v)
                                                    57(v)
     8. BD (   1) C   4 - C   5          1.97947    -0.58971  142(v),153(v),47(v),144(g)
                                                    150(g),74(v),148(g),149(g)
                                                    151(g),152(g)
     9. BD (   1) C   4 - H  11          1.97595    -0.47276  145(v),152(v),48(v)
    10. BD (   1) C   4 - H  12          1.97595    -0.47276  146(v),151(v),48(v)
    11. BD (   1) C   5 - C   6          1.98044    -0.58588  144(v),156(v),58(v),147(g)
                                                    83(v),153(g),151(g),152(g)
                                                    154(g),155(g)
    12. BD (   1) C   5 - H  13          1.97767    -0.47359  149(v),155(v),57(v)
    13. BD (   1) C   5 - H  14          1.97767    -0.47359  148(v),154(v),57(v)
    14. BD (   1) C   6 - C   7          1.98787    -0.59005  147(v),150(g),65(v),156(g)
                                                    154(g),155(g)
    15. BD (   1) C   6 - H  15          1.97719    -0.47042  152(v),157(v)
    16. BD (   1) C   6 - H  16          1.97719    -0.47042  151(v),158(v)
    17. BD (   1) C   7 - H  17          1.98856    -0.48050  150(v)
    18. BD (   1) C   7 - H  18          1.98902    -0.48032  154(v)
    19. BD (   1) C   7 - H  19          1.98902    -0.48032  155(v)
    20. CR (   1) O   1                  1.99973   -18.88817  38(v)
    21. CR (   1) C   2                  1.99939   -10.16732  50(v),47(v)
    22. CR (   1) C   3                  1.99909   -10.08049  96(v),100(v),59(v),40(v)
    23. CR (   1) C   4                  1.99914   -10.06230  49(v),68(v),104(v),108(v)
                                                    65(v)
    24. CR (   1) C   5                  1.99912   -10.06064  56(v),77(v),112(v),116(v)
                                                    59(v)
    25. CR (   1) C   6                  1.99914   -10.06131  85(v),65(v),120(v),124(v)
                                                    68(v)
    26. CR (   1) C   7                  1.99925   -10.06295  128(v),132(v),136(v)
    27. LP (   1) O   1                  1.98167    -0.66497  38(v),142(v),143(v)
    28. LP (   2) O   1                  1.88210    -0.26956  143(v),142(v),39(v),42(v)
    29. RY*(   1) O   1                  0.00317     1.19408   
    30. RY*(   2) O   1                  0.00019     1.03853   
    31. RY*(   3) O   1                  0.00016     1.30535   
    32. RY*(   4) O   1                  0.00005     1.65768   
    33. RY*(   5) O   1                  0.00000     2.89145   
    34. RY*(   6) O   1                  0.00000     2.63981   
    35. RY*(   7) O   1                  0.00000     2.85006   
    36. RY*(   8) O   1                  0.00001     2.73095   
    37. RY*(   9) O   1                  0.00000     2.79070   
    38. RY*(   1) C   2                  0.01498     0.49320   
    39. RY*(   2) C   2                  0.00693     1.67308   
    40. RY*(   3) C   2                  0.00247     0.98661   
    41. RY*(   4) C   2                  0.00229     1.22287   
    42. RY*(   5) C   2                  0.00019     1.45924   
    43. RY*(   6) C   2                  0.00003     1.30289   
    44. RY*(   7) C   2                  0.00002     1.89127   
    45. RY*(   8) C   2                  0.00001     2.12866   
    46. RY*(   9) C   2                  0.00000     1.79039   
    47. RY*(   1) C   3                  0.00329     0.86584   
    48. RY*(   2) C   3                  0.00200     1.10084   
    49. RY*(   3) C   3                  0.00165     0.63295   
    50. RY*(   4) C   3                  0.00053     0.85170   
    51. RY*(   5) C   3                  0.00018     2.01560   
    52. RY*(   6) C   3                  0.00015     2.11673   
    53. RY*(   7) C   3                  0.00008     2.16533   
    54. RY*(   8) C   3                  0.00000     2.05194   
    55. RY*(   9) C   3                  0.00000     2.12504   
    56. RY*(   1) C   4                  0.00705     0.72915   
    57. RY*(   2) C   4                  0.00382     0.96929   
    58. RY*(   3) C   4                  0.00325     0.88413   
    59. RY*(   4) C   4                  0.00043     0.84877   
    60. RY*(   5) C   4                  0.00031     2.04131   
    61. RY*(   6) C   4                  0.00014     2.13145   
    62. RY*(   7) C   4                  0.00009     2.15488   
    63. RY*(   8) C   4                  0.00000     2.27867   
    64. RY*(   9) C   4                  0.00001     2.18562   
    65. RY*(   1) C   5                  0.00331     0.81213   
    66. RY*(   2) C   5                  0.00318     1.03812   
    67. RY*(   3) C   5                  0.00302     0.89826   
    68. RY*(   4) C   5                  0.00036     0.74441   
    69. RY*(   5) C   5                  0.00035     2.03763   
    70. RY*(   6) C   5                  0.00014     2.06753   
    71. RY*(   7) C   5                  0.00008     2.19449   
    72. RY*(   8) C   5                  0.00000     2.21931   
    73. RY*(   9) C   5                  0.00001     2.19513   
    74. RY*(   1) C   6                  0.00327     0.86405   
    75. RY*(   2) C   6                  0.00300     0.99869   
    76. RY*(   3) C   6                  0.00106     0.99149   
    77. RY*(   4) C   6                  0.00034     0.79764   
    78. RY*(   5) C   6                  0.00034     2.03772   
    79. RY*(   6) C   6                  0.00013     1.83012   
    80. RY*(   7) C   6                  0.00008     2.13534   
    81. RY*(   8) C   6                  0.00000     2.21841   
    82. RY*(   9) C   6                  0.00001     2.18659   
    83. RY*(   1) C   7                  0.00316     0.81125   
    84. RY*(   2) C   7                  0.00148     1.00155   
    85. RY*(   3) C   7                  0.00037     0.54115   
    86. RY*(   4) C   7                  0.00013     1.13991   
    87. RY*(   5) C   7                  0.00001     2.02663   
    88. RY*(   6) C   7                  0.00000     1.86795   
    89. RY*(   7) C   7                  0.00000     2.24192   
    90. RY*(   8) C   7                  0.00001     2.02248   
    91. RY*(   9) C   7                  0.00000     2.29706   
    92. RY*(   1) H   8                  0.00540     0.32543   
    93. RY*(   2) H   8                  0.00008     2.22564   
    94. RY*(   3) H   8                  0.00005     1.92434   
    95. RY*(   4) H   8                  0.00002     1.62376   
    96. RY*(   1) H   9                  0.00276     0.38188   
    97. RY*(   2) H   9                  0.00023     1.82564   
    98. RY*(   3) H   9                  0.00012     1.79523   
    99. RY*(   4) H   9                  0.00004     2.29630   
   100. RY*(   1) H  10                  0.00276     0.38188   
   101. RY*(   2) H  10                  0.00023     1.82564   
   102. RY*(   3) H  10                  0.00012     1.79524   
   103. RY*(   4) H  10                  0.00004     2.29630   
   104. RY*(   1) H  11                  0.00330     0.39345   
   105. RY*(   2) H  11                  0.00019     1.83789   
   106. RY*(   3) H  11                  0.00012     1.85813   
   107. RY*(   4) H  11                  0.00004     2.33792   
   108. RY*(   1) H  12                  0.00330     0.39345   
   109. RY*(   2) H  12                  0.00019     1.83789   
   110. RY*(   3) H  12                  0.00012     1.85813   
   111. RY*(   4) H  12                  0.00004     2.33792   
   112. RY*(   1) H  13                  0.00296     0.40089   
   113. RY*(   2) H  13                  0.00019     1.82622   
   114. RY*(   3) H  13                  0.00012     1.85149   
   115. RY*(   4) H  13                  0.00004     2.33096   
   116. RY*(   1) H  14                  0.00296     0.40089   
   117. RY*(   2) H  14                  0.00019     1.82622   
   118. RY*(   3) H  14                  0.00012     1.85149   
   119. RY*(   4) H  14                  0.00004     2.33096   
   120. RY*(   1) H  15                  0.00275     0.39615   
   121. RY*(   2) H  15                  0.00018     1.82002   
   122. RY*(   3) H  15                  0.00013     1.81278   
   123. RY*(   4) H  15                  0.00004     2.32769   
   124. RY*(   1) H  16                  0.00275     0.39615   
   125. RY*(   2) H  16                  0.00018     1.82002   
   126. RY*(   3) H  16                  0.00013     1.81278   
   127. RY*(   4) H  16                  0.00004     2.32769   
   128. RY*(   1) H  17                  0.00140     0.42449   
   129. RY*(   2) H  17                  0.00020     1.78347   
   130. RY*(   3) H  17                  0.00013     1.79113   
   131. RY*(   4) H  17                  0.00003     2.24962   
   132. RY*(   1) H  18                  0.00180     0.41843   
   133. RY*(   2) H  18                  0.00021     1.79097   
   134. RY*(   3) H  18                  0.00013     1.78138   
   135. RY*(   4) H  18                  0.00003     2.26572   
   136. RY*(   1) H  19                  0.00180     0.41843   
   137. RY*(   2) H  19                  0.00021     1.79097   
   138. RY*(   3) H  19                  0.00013     1.78137   
   139. RY*(   4) H  19                  0.00003     2.26573   
   140. BD*(   1) O   1 - C   2          0.00671     0.62084   
   141. BD*(   2) O   1 - C   2          0.05330     0.01175   
   142. BD*(   1) C   2 - C   3          0.05258     0.40747   
   143. BD*(   1) C   2 - H   8          0.06504     0.39989   
   144. BD*(   1) C   3 - C   4          0.01469     0.40406   
   145. BD*(   1) C   3 - H   9          0.01595     0.41959   
   146. BD*(   1) C   3 - H  10          0.01595     0.41959   
   147. BD*(   1) C   4 - C   5          0.01305     0.41316   
   148. BD*(   1) C   4 - H  11          0.01688     0.45091   
   149. BD*(   1) C   4 - H  12          0.01688     0.45091   
   150. BD*(   1) C   5 - C   6          0.01509     0.40951   
   151. BD*(   1) C   5 - H  13          0.01845     0.44053   
   152. BD*(   1) C   5 - H  14          0.01845     0.44053   
   153. BD*(   1) C   6 - C   7          0.00705     0.40916   
   154. BD*(   1) C   6 - H  15          0.01729     0.45030   
   155. BD*(   1) C   6 - H  16          0.01729     0.45030   
   156. BD*(   1) C   7 - H  17          0.00546     0.45360   
   157. BD*(   1) C   7 - H  18          0.00908     0.44603   
   158. BD*(   1) C   7 - H  19          0.00908     0.44603   
       -------------------------------
              Total Lewis   55.49628  ( 99.1005%)
        Valence non-Lewis    0.38826  (  0.6933%)
        Rydberg non-Lewis    0.11546  (  0.2062%)
       -------------------------------
            Total unit  1   56.00000  (100.0000%)
           Charge unit  1    0.00000
 Unable to Open any file for archive entry.
 1\1\GINC-COMPUTE-0-11\SP\RB3LYP\def2SVP\C6H12O1\ZAHRT2\08-Jan-2021\0\\
 # b3lyp/def2svp geom=NewRedundant pop=NBO\\75\\0,1\O,0,3.5180219805,-1
 .3630980434,-0.3719368722\C,0,3.3734625657,-0.1930987871,-0.1207475589
 \C,0,2.0414887408,0.5066218098,-0.011525321\C,0,0.8324650035,-0.390796
 8079,-0.2476236085\C,0,-0.5011544197,0.346125079,-0.1302982288\C,0,-1.
 7159799244,-0.5528343926,-0.3669225379\C,0,-3.0483034457,0.1852186166,
 -0.2492995394\H,0,4.2649330233,0.4687852383,0.0533857009\H,0,2.0064761
 194,0.9840475614,0.9874798431\H,0,2.0626866122,1.3576388645,-0.7203903
 912\H,0,0.919850857,-0.8551996454,-1.2444290956\H,0,0.8635103701,-1.22
 97931325,0.4679516953\H,0,-0.5236191722,1.1857284767,-0.850051421\H,0,
 -0.5802489179,0.8092187754,0.8710864554\H,0,-1.6334299581,-1.014654092
 7,-1.3672045419\H,0,-1.6900112433,-1.3908729159,0.3525727083\H,0,-3.90
 23183088,-0.4878078446,-0.4246397172\H,0,-3.1724591706,0.6276136252,0.
 7533041064\H,0,-3.115370712,1.007157615,-0.9815976889\\Version=ES64L-G
 16RevC.01\State=1-A\HF=-310.8602587\RMSD=5.390e-09\Dipole=-0.3733605,0
 .8670358,0.1773806\Quadrupole=-1.6659193,-0.5241791,2.1900985,5.292512
 ,1.0288722,-0.4329174\PG=C01 [X(C6H12O1)]\\@
 The archive entry for this job was punched.


 THERE IS AN OLD, OLD RECIPE IN MAINE FOR STEWING COOT. PLACE THE
 BIRD IN A KETTLE OF WATER WITH A RED BUILDING BRICK FREE OF MORTAR AND
 BLEMISHES. PARBOIL THE COOT AND BRICK TOGETHER FOR THREE HOURS.
 POUR OFF THE WATER, REFILL THE KETTLE, AND AGAIN PARBOIL FOR THREE HOURS.
 ONCE AGAIN POUR OFF THE WATER, FOR THE LAST TIME ADD FRESH WATER,
 AND LET THE COOT AND BRICK SIMMER TOGETHER OVERNIGHT. IN THE MORNING,
 THROW AWAY THE COOT AND EAT THE BRICK.
 File lengths (MBytes):  RWF=     20 Int=      0 D2E=      0 Chk=      3 Scr=      1
 Normal termination of Gaussian 16
