# Supplementary material for: Machine-Learning-Guided Discovery of Electrochemical Reactions
Source: J Am Chem Soc. 2022 Dec 2;144(49):22599–610. doi: 10.1021/jacs.2c08997 (PMC9756344; doi:10.1021/jacs.2c08997)
Supplement: Supplementary file 3 — ja2c08997_si_003.zip [file ja2c08997_si_003.zip › Oxidation Site Selectivity/Nlogs_notimes/76.log]

 Entering Gaussian System, Link 0=g16
 Input=76.com
 Output=76.log
 Initial command:
  
 Copyright (c) 1988-2019, Gaussian, Inc.  All Rights Reserved.
  
 This is part of the Gaussian(R) 16 program.  It is based on
 the Gaussian(R) 09 system (copyright 2009, Gaussian, Inc.),
 the Gaussian(R) 03 system (copyright 2003, Gaussian, Inc.),
 the Gaussian(R) 98 system (copyright 1998, Gaussian, Inc.),
 the Gaussian(R) 94 system (copyright 1995, Gaussian, Inc.),
 the Gaussian 92(TM) system (copyright 1992, Gaussian, Inc.),
 the Gaussian 90(TM) system (copyright 1990, Gaussian, Inc.),
 the Gaussian 88(TM) system (copyright 1988, Gaussian, Inc.),
 the Gaussian 86(TM) system (copyright 1986, Carnegie Mellon
 University), and the Gaussian 82(TM) system (copyright 1983,
 Carnegie Mellon University). Gaussian is a federally registered
 trademark of Gaussian, Inc.
  
 This software contains proprietary and confidential information,
 including trade secrets, belonging to Gaussian, Inc.
  
 This software is provided under written license and may be
 used, copied, transmitted, or stored only in accord with that
 written license.
  
 The following legend is applicable only to US Government
 contracts under FAR:
  
                    RESTRICTED RIGHTS LEGEND
  
 Use, reproduction and disclosure by the US Government is
 subject to restrictions as set forth in subparagraphs (a)
 and (c) of the Commercial Computer Software - Restricted
 Rights clause in FAR 52.227-19.
  
 Gaussian, Inc.
 340 Quinnipiac St., Bldg. 40, Wallingford CT 06492
  
  
 ---------------------------------------------------------------
 Warning -- This program may not be used in any manner that
 competes with the business of Gaussian, Inc. or will provide
 assistance to any competitor of Gaussian, Inc.  The licensee
 of this program is prohibited from giving any competitor of
 Gaussian, Inc. access to this program.  By using this program,
 the user acknowledges that Gaussian, Inc. is engaged in the
 business of creating and licensing software in the field of
 computational chemistry and represents and warrants to the
 licensee that it is not a competitor of Gaussian, Inc. and that
 it will not use this program in any manner prohibited above.
 ---------------------------------------------------------------
  

 Cite this work as:
 Gaussian 16, Revision C.01,
 M. J. Frisch, G. W. Trucks, H. B. Schlegel, G. E. Scuseria, 
 M. A. Robb, J. R. Cheeseman, G. Scalmani, V. Barone, 
 G. A. Petersson, H. Nakatsuji, X. Li, M. Caricato, A. V. Marenich, 
 J. Bloino, B. G. Janesko, R. Gomperts, B. Mennucci, H. P. Hratchian, 
 J. V. Ortiz, A. F. Izmaylov, J. L. Sonnenberg, D. Williams-Young, 
 F. Ding, F. Lipparini, F. Egidi, J. Goings, B. Peng, A. Petrone, 
 T. Henderson, D. Ranasinghe, V. G. Zakrzewski, J. Gao, N. Rega, 
 G. Zheng, W. Liang, M. Hada, M. Ehara, K. Toyota, R. Fukuda, 
 J. Hasegawa, M. Ishida, T. Nakajima, Y. Honda, O. Kitao, H. Nakai, 
 T. Vreven, K. Throssell, J. A. Montgomery, Jr., J. E. Peralta, 
 F. Ogliaro, M. J. Bearpark, J. J. Heyd, E. N. Brothers, K. N. Kudin, 
 V. N. Staroverov, T. A. Keith, R. Kobayashi, J. Normand, 
 K. Raghavachari, A. P. Rendell, J. C. Burant, S. S. Iyengar, 
 J. Tomasi, M. Cossi, J. M. Millam, M. Klene, C. Adamo, R. Cammi, 
 J. W. Ochterski, R. L. Martin, K. Morokuma, O. Farkas, 
 J. B. Foresman, and D. J. Fox, Gaussian, Inc., Wallingford CT, 2019.
 
 ******************************************
 Gaussian 16:  ES64L-G16RevC.01  3-Jul-2019
                 8-Jan-2021 
 ******************************************
 %nprocshared=16
 Will use up to   16 processors via shared memory.
 %mem=7GB
 -----------------------------------------
 # b3lyp/def2svp geom=NewRedundant pop=NBO
 -----------------------------------------
 1/29=4000,38=1,172=1/1;
 2/12=2,17=6,18=5,40=1/2;
 3/5=43,7=101,11=2,25=1,30=1,74=-5/1,2,3;
 4//1;
 5/5=2,38=5/2;
 6/7=2,8=2,9=2,10=2,28=1,40=1/1,7;
 99/5=1,9=1/99;
 --
 76
 --
 Symbolic Z-matrix:
 Charge =  0 Multiplicity = 1
 O                    -1.89836  -1.45766  -0.98188 
 C                    -0.93176  -0.74766  -1.10868 
 C                    -0.22693  -0.02726   0.03922 
 C                    -0.85737  -0.41674   1.37621 
 C                    -0.35015   1.48646  -0.22003 
 C                     1.25756  -0.43747   0.0275 
 O                     1.84463  -0.05416  -1.19847 
 H                    -0.4786   -0.5605   -2.11418 
 H                    -1.92855  -0.17057   1.38343 
 H                    -0.37047   0.119     2.20608 
 H                    -0.77235  -1.49877   1.55851 
 H                     0.1661    2.04624   0.57663 
 H                     0.10993   1.76329  -1.179 
 H                    -1.40619   1.79826  -0.22702 
 H                     1.75552   0.05228   0.88957 
 H                     1.32863  -1.5323    0.18796 
 H                     2.75837  -0.36244  -1.21585 
 
                          Input orientation:                          
 ---------------------------------------------------------------------
 Center     Atomic      Atomic             Coordinates (Angstroms)
 Number     Number       Type             X           Y           Z
 ---------------------------------------------------------------------
      1          8           0       -1.898363   -1.457663   -0.981877
      2          6           0       -0.931761   -0.747657   -1.108676
      3          6           0       -0.226928   -0.027258    0.039218
      4          6           0       -0.857373   -0.416744    1.376208
      5          6           0       -0.350151    1.486456   -0.220026
      6          6           0        1.257560   -0.437472    0.027499
      7          8           0        1.844631   -0.054156   -1.198467
      8          1           0       -0.478602   -0.560495   -2.114175
      9          1           0       -1.928552   -0.170574    1.383426
     10          1           0       -0.370467    0.119001    2.206080
     11          1           0       -0.772349   -1.498771    1.558510
     12          1           0        0.166102    2.046242    0.576631
     13          1           0        0.109929    1.763288   -1.179005
     14          1           0       -1.406195    1.798262   -0.227021
     15          1           0        1.755524    0.052278    0.889573
     16          1           0        1.328627   -1.532296    0.187958
     17          1           0        2.758367   -0.362440   -1.215854
 ---------------------------------------------------------------------
                    Distance matrix (angstroms):
                    1          2          3          4          5
     1  O    0.000000
     2  C    1.206029   0.000000
     3  C    2.425364   1.527555   0.000000
     4  C    2.779880   2.507924   1.528628   0.000000
     5  C    3.412509   2.473708   1.540688   2.535233   0.000000
     6  C    3.466913   2.486008   1.540168   2.508464   2.519425
     7  O    4.003342   2.863102   2.413284   3.749832   2.854452
     8  H    2.025520   1.118665   2.232663   3.513816   2.791829
     9  H    2.692985   2.745394   2.173237   1.099125   2.794307
    10  H    3.870840   3.471851   2.176531   1.101267   2.785020
    11  H    2.779058   2.775512   2.184281   1.100565   3.500431
    12  H    4.355263   3.442591   2.177771   2.784443   1.102062
    13  H    3.800871   2.719358   2.191710   3.495329   1.099068
    14  H    3.378326   2.735710   2.189538   2.788871   1.101136
    15  H    4.374144   3.443021   2.158598   2.698893   2.778838
    16  H    3.433299   2.721446   2.169565   2.726718   3.478162
    17  H    4.789509   3.711728   3.255693   4.449192   3.751397
                    6          7          8          9         10
     6  C    0.000000
     7  O    1.412294   0.000000
     8  H    2.759739   2.548001   0.000000
     9  H    3.472907   4.573470   3.806259   0.000000
    10  H    2.776032   4.065413   4.374702   1.785564   0.000000
    11  H    2.755155   4.066499   3.802008   1.769623   1.788306
    12  H    2.767970   3.221816   3.801468   3.154800   2.580168
    13  H    2.759720   2.512503   2.573107   3.802798   3.793845
    14  H    3.486958   3.865621   3.159987   2.596673   3.132512
    15  H    1.109502   2.092649   3.793325   3.723703   2.501496
    16  H    1.108800   2.091252   3.083876   3.727283   3.112317
    17  H    1.950379   0.964498   3.365141   5.362861   4.661655
                   11         12         13         14         15
    11  H    0.000000
    12  H    3.796299   0.000000
    13  H    4.348957   1.779179   0.000000
    14  H    3.802671   1.783107   1.790566   0.000000
    15  H    3.040291   2.569062   3.148738   3.780437   0.000000
    16  H    2.508712   3.782653   3.770237   4.329443   1.784764
    17  H    4.631879   3.966685   3.396219   4.794789   2.368652
                   16         17
    16  H    0.000000
    17  H    2.320218   0.000000
 Stoichiometry    C5H10O2
 Framework group  C1[X(C5H10O2)]
 Deg. of freedom    45
 Full point group                 C1      NOp   1
 Largest Abelian subgroup         C1      NOp   1
 Largest concise Abelian subgroup C1      NOp   1
                         Standard orientation:                         
 ---------------------------------------------------------------------
 Center     Atomic      Atomic             Coordinates (Angstroms)
 Number     Number       Type             X           Y           Z
 ---------------------------------------------------------------------
      1          8           0        1.952770   -1.222881   -0.002670
      2          6           0        0.814932   -0.968956    0.306120
      3          6           0        0.108664    0.352408    0.008451
      4          6           0        1.013448    1.261503   -0.823183
      5          6           0       -0.248789    1.000125    1.359899
      6          6           0       -1.179687    0.044764   -0.777440
      7          8           0       -2.025373   -0.774443    0.002491
      8          1           0        0.184793   -1.711506    0.856535
      9          1           0        1.957271    1.454302   -0.293937
     10          1           0        0.519988    2.226236   -1.019591
     11          1           0        1.271413    0.796163   -1.786592
     12          1           0       -0.781816    1.949784    1.190873
     13          1           0       -0.904490    0.346277    1.951921
     14          1           0        0.659721    1.217649    1.942817
     15          1           0       -1.665641    1.009525   -1.030578
     16          1           0       -0.908028   -0.445182   -1.734306
     17          1           0       -2.803802   -1.003724   -0.518790
 ---------------------------------------------------------------------
 Rotational constants (GHZ):           3.3156129           2.0954893           1.8105876
 Standard basis: def2SVP (5D, 7F)
 There are   155 symmetry adapted cartesian basis functions of A   symmetry.
 There are   148 symmetry adapted basis functions of A   symmetry.
   148 basis functions,   245 primitive gaussians,   155 cartesian basis functions
    28 alpha electrons       28 beta electrons
       nuclear repulsion energy       323.0924104624 Hartrees.
 NAtoms=   17 NActive=   17 NUniq=   17 SFac= 1.00D+00 NAtFMM=   60 NAOKFM=F Big=F
 Integral buffers will be    131072 words long.
 Raffenetti 2 integral format.
 Two-electron integral symmetry is turned on.
 One-electron integrals computed using PRISM.
   1 Symmetry operations used in ECPInt.
 ECPInt:  NShTT=    2628 NPrTT=    9166 LenC2=    2619 LenP2D=    7665.
 LDataN:  DoStor=T MaxTD1= 4 Len=   56
 NBasis=   148 RedAO= T EigKep=  1.49D-03  NBF=   148
 NBsUse=   148 1.00D-06 EigRej= -1.00D+00 NBFU=   148
 ExpMin= 1.22D-01 ExpMax= 2.27D+03 ExpMxC= 3.41D+02 IAcc=3 IRadAn=         5 AccDes= 0.00D+00
 Harris functional with IExCor=  402 and IRadAn=       5 diagonalized for initial guess.
 HarFok:  IExCor=  402 AccDes= 0.00D+00 IRadAn=         5 IDoV= 1 UseB2=F ITyADJ=14
 ICtDFT=  3500011 ScaDFX=  1.000000  1.000000  1.000000  1.000000
 FoFCou: FMM=F IPFlag=           0 FMFlag=      100000 FMFlg1=           0
         NFxFlg=           0 DoJE=T BraDBF=F KetDBF=T FulRan=T
         wScrn=  0.000000 ICntrl=       500 IOpCl=  0 I1Cent=   200000004 NGrid=           0
         NMat0=    1 NMatS0=      1 NMatT0=    0 NMatD0=    1 NMtDS0=    0 NMtDT0=    0
 Petite list used in FoFCou.
 Requested convergence on RMS density matrix=1.00D-08 within 128 cycles.
 Requested convergence on MAX density matrix=1.00D-06.
 Requested convergence on             energy=1.00D-06.
 No special actions if energy rises.
 Integral accuracy reduced to 1.0D-05 until final iterations.
 Initial convergence to 1.0D-05 achieved.  Increase integral accuracy.
 SCF Done:  E(RB3LYP) =  -346.726768992     A.U. after   13 cycles
            NFock= 13  Conv=0.99D-08     -V/T= 2.0101

 **********************************************************************

            Population analysis using the SCF Density.

 **********************************************************************

 Orbital symmetries:
       Occupied  (A) (A) (A) (A) (A) (A) (A) (A) (A) (A) (A) (A)
                 (A) (A) (A) (A) (A) (A) (A) (A) (A) (A) (A) (A)
                 (A) (A) (A) (A)
       Virtual   (A) (A) (A) (A) (A) (A) (A) (A) (A) (A) (A) (A)
                 (A) (A) (A) (A) (A) (A) (A) (A) (A) (A) (A) (A)
                 (A) (A) (A) (A) (A) (A) (A) (A) (A) (A) (A) (A)
                 (A) (A) (A) (A) (A) (A) (A) (A) (A) (A) (A) (A)
                 (A) (A) (A) (A) (A) (A) (A) (A) (A) (A) (A) (A)
                 (A) (A) (A) (A) (A) (A) (A) (A) (A) (A) (A) (A)
                 (A) (A) (A) (A) (A) (A) (A) (A) (A) (A) (A) (A)
                 (A) (A) (A) (A) (A) (A) (A) (A) (A) (A) (A) (A)
                 (A) (A) (A) (A) (A) (A) (A) (A) (A) (A) (A) (A)
                 (A) (A) (A) (A) (A) (A) (A) (A) (A) (A) (A) (A)
 The electronic state is 1-A.
 Alpha  occ. eigenvalues --  -19.14366 -19.13047 -10.26637 -10.24594 -10.20487
 Alpha  occ. eigenvalues --  -10.18741 -10.18230  -1.03389  -1.02219  -0.81598
 Alpha  occ. eigenvalues --   -0.68784  -0.67845  -0.62799  -0.53365  -0.52318
 Alpha  occ. eigenvalues --   -0.48929  -0.46481  -0.44167  -0.43479  -0.39750
 Alpha  occ. eigenvalues --   -0.39138  -0.37873  -0.37579  -0.36692  -0.34781
 Alpha  occ. eigenvalues --   -0.33062  -0.28864  -0.24529
 Alpha virt. eigenvalues --   -0.02244   0.03905   0.06076   0.09390   0.10208
 Alpha virt. eigenvalues --    0.11259   0.12311   0.13439   0.14892   0.16193
 Alpha virt. eigenvalues --    0.17435   0.18841   0.20550   0.21302   0.23212
 Alpha virt. eigenvalues --    0.27457   0.28556   0.38621   0.39758   0.45240
 Alpha virt. eigenvalues --    0.45685   0.47412   0.51658   0.53095   0.55284
 Alpha virt. eigenvalues --    0.57067   0.59374   0.61009   0.62511   0.63050
 Alpha virt. eigenvalues --    0.63619   0.64667   0.65351   0.66799   0.68570
 Alpha virt. eigenvalues --    0.69094   0.69551   0.70523   0.71554   0.71697
 Alpha virt. eigenvalues --    0.72765   0.75745   0.84978   0.89161   0.91552
 Alpha virt. eigenvalues --    0.96712   0.98473   1.01893   1.05134   1.08442
 Alpha virt. eigenvalues --    1.10409   1.14146   1.19544   1.23041   1.25009
 Alpha virt. eigenvalues --    1.33570   1.35658   1.38910   1.43328   1.47377
 Alpha virt. eigenvalues --    1.49559   1.50739   1.53523   1.54967   1.57447
 Alpha virt. eigenvalues --    1.60683   1.65668   1.70549   1.71764   1.73869
 Alpha virt. eigenvalues --    1.75367   1.78205   1.79502   1.81187   1.82866
 Alpha virt. eigenvalues --    1.83773   1.85087   1.85881   1.87060   1.88819
 Alpha virt. eigenvalues --    1.92405   1.94795   1.95641   1.98619   2.03540
 Alpha virt. eigenvalues --    2.06683   2.12091   2.13764   2.21385   2.23478
 Alpha virt. eigenvalues --    2.25459   2.29346   2.37395   2.40300   2.41318
 Alpha virt. eigenvalues --    2.42466   2.49144   2.56562   2.59081   2.61341
 Alpha virt. eigenvalues --    2.62608   2.65466   2.70501   2.77396   2.81460
 Alpha virt. eigenvalues --    2.84089   2.85158   2.87875   2.91221   2.93121
 Alpha virt. eigenvalues --    2.95946   2.98698   3.03743   3.08178   3.14196
 Alpha virt. eigenvalues --    3.17767   3.34829   3.42939   3.60663   3.75890
          Condensed to atoms (all electrons):
               1          2          3          4          5          6
     1  O    7.627021   0.699262  -0.134369   0.025122   0.000600   0.001212
     2  C    0.699262   4.719476   0.079522  -0.011812  -0.047368  -0.029052
     3  C   -0.134369   0.079522   5.877999   0.271434   0.346064   0.286864
     4  C    0.025122  -0.011812   0.271434   4.540083  -0.038318  -0.026053
     5  C    0.000600  -0.047368   0.346064  -0.038318   4.598171  -0.049648
     6  C    0.001212  -0.029052   0.286864  -0.026053  -0.049648   4.523562
     7  O    0.000061   0.002656  -0.091401   0.003878   0.001163   0.349981
     8  H   -0.040495   0.424207  -0.166290   0.013541   0.002543   0.002575
     9  H    0.007049  -0.008489  -0.011638   0.378830  -0.006313   0.007116
    10  H    0.000583   0.009238  -0.021203   0.379854  -0.008122  -0.007360
    11  H    0.004315  -0.008045  -0.015780   0.377678   0.009325  -0.006993
    12  H   -0.000155   0.004652  -0.012117  -0.006852   0.372827  -0.005748
    13  H    0.000038  -0.004052  -0.027666   0.008797   0.383883  -0.008063
    14  H    0.001087  -0.000257  -0.030789  -0.005931   0.384716   0.008978
    15  H   -0.000178   0.008892  -0.022179  -0.001113  -0.021292   0.370712
    16  H    0.001098  -0.013207  -0.033514  -0.000568   0.013129   0.371206
    17  H   -0.000002   0.000404   0.010277  -0.000572   0.000283  -0.018219
               7          8          9         10         11         12
     1  O    0.000061  -0.040495   0.007049   0.000583   0.004315  -0.000155
     2  C    0.002656   0.424207  -0.008489   0.009238  -0.008045   0.004652
     3  C   -0.091401  -0.166290  -0.011638  -0.021203  -0.015780  -0.012117
     4  C    0.003878   0.013541   0.378830   0.379854   0.377678  -0.006852
     5  C    0.001163   0.002543  -0.006313  -0.008122   0.009325   0.372827
     6  C    0.349981   0.002575   0.007116  -0.007360  -0.006993  -0.005748
     7  O    7.749658   0.015438  -0.000126  -0.000008  -0.000018  -0.001159
     8  H    0.015438   0.743187   0.000540  -0.000277   0.000386  -0.000619
     9  H   -0.000126   0.000540   0.652793  -0.023291  -0.019786  -0.001072
    10  H   -0.000008  -0.000277  -0.023291   0.687145  -0.025538   0.004412
    11  H   -0.000018   0.000386  -0.019786  -0.025538   0.667629  -0.000100
    12  H   -0.001159  -0.000619  -0.001072   0.004412  -0.000100   0.674863
    13  H    0.016295   0.005518  -0.000008   0.000031  -0.000461  -0.019710
    14  H    0.000160  -0.000215   0.005610  -0.000707   0.000025  -0.024282
    15  H   -0.029344   0.000137  -0.000394   0.006086  -0.002325   0.007578
    16  H   -0.029706  -0.000231  -0.000246  -0.001564   0.008006  -0.000313
    17  H    0.313503  -0.000555   0.000021   0.000003   0.000003  -0.000156
              13         14         15         16         17
     1  O    0.000038   0.001087  -0.000178   0.001098  -0.000002
     2  C   -0.004052  -0.000257   0.008892  -0.013207   0.000404
     3  C   -0.027666  -0.030789  -0.022179  -0.033514   0.010277
     4  C    0.008797  -0.005931  -0.001113  -0.000568  -0.000572
     5  C    0.383883   0.384716  -0.021292   0.013129   0.000283
     6  C   -0.008063   0.008978   0.370712   0.371206  -0.018219
     7  O    0.016295   0.000160  -0.029344  -0.029706   0.313503
     8  H    0.005518  -0.000215   0.000137  -0.000231  -0.000555
     9  H   -0.000008   0.005610  -0.000394  -0.000246   0.000021
    10  H    0.000031  -0.000707   0.006086  -0.001564   0.000003
    11  H   -0.000461   0.000025  -0.002325   0.008006   0.000003
    12  H   -0.019710  -0.024282   0.007578  -0.000313  -0.000156
    13  H    0.640993  -0.023658  -0.000902   0.000897  -0.000849
    14  H   -0.023658   0.668176  -0.000079  -0.000427   0.000019
    15  H   -0.000902  -0.000079   0.747573  -0.050801  -0.004569
    16  H    0.000897  -0.000427  -0.050801   0.745673  -0.005884
    17  H   -0.000849   0.000019  -0.004569  -0.005884   0.536553
 Mulliken charges:
               1
     1  O   -0.192248
     2  C    0.173973
     3  C   -0.305216
     4  C    0.092004
     5  C    0.058355
     6  C    0.228928
     7  O   -0.301031
     8  H    0.000609
     9  H    0.019402
    10  H    0.000718
    11  H    0.011679
    12  H    0.007951
    13  H    0.028917
    14  H    0.017572
    15  H   -0.007802
    16  H   -0.003548
    17  H    0.169739
 Sum of Mulliken charges =  -0.00000
 Mulliken charges with hydrogens summed into heavy atoms:
               1
     1  O   -0.192248
     2  C    0.174583
     3  C   -0.305216
     4  C    0.123802
     5  C    0.112794
     6  C    0.217578
     7  O   -0.131292
 Electronic spatial extent (au):  <R**2>=            797.5968
 Charge=             -0.0000 electrons
 Dipole moment (field-independent basis, Debye):
    X=             -2.9574    Y=              1.1990    Z=             -0.8936  Tot=              3.3140
 Quadrupole moment (field-independent basis, Debye-Ang):
   XX=            -44.8237   YY=            -44.3998   ZZ=            -41.9080
   XY=              4.2767   XZ=              3.9779   YZ=              0.8146
 Traceless Quadrupole moment (field-independent basis, Debye-Ang):
   XX=             -1.1132   YY=             -0.6893   ZZ=              1.8025
   XY=              4.2767   XZ=              3.9779   YZ=              0.8146
 Octapole moment (field-independent basis, Debye-Ang**2):
  XXX=            -33.9138  YYY=             -6.6939  ZZZ=             -0.9151  XYY=             -7.6932
  XXY=              0.1724  XXZ=             -7.8264  XZZ=             -1.5363  YZZ=             -4.7542
  YYZ=             -0.7176  XYZ=             -2.6342
 Hexadecapole moment (field-independent basis, Debye-Ang**3):
 XXXX=           -424.8687 YYYY=           -306.5427 ZZZZ=           -226.3444 XXXY=             41.7292
 XXXZ=             27.8650 YYYX=              5.3622 YYYZ=              0.6648 ZZZX=              1.9063
 ZZZY=              1.3080 XXYY=           -131.6701 XXZZ=           -110.2251 YYZZ=            -88.4632
 XXYZ=              8.8818 YYXZ=              4.2023 ZZXY=              1.3255
 N-N= 3.230924104624D+02 E-N=-1.454507348548D+03  KE= 3.432475181590D+02
 ******************************Gaussian NBO Version 3.1******************************
             N A T U R A L   A T O M I C   O R B I T A L   A N D
          N A T U R A L   B O N D   O R B I T A L   A N A L Y S I S
 ******************************Gaussian NBO Version 3.1******************************
       /RESON  / : Allow strongly delocalized NBO set

 Analyzing the SCF density

 Job title: 76                                                              

 Storage needed:     66744 in NPA,     88363 in NBO ( 939522481 available)
 GSVD:  LWork=       12934 too small for GESVD, short by        4421 words or        4421 for optimal perf.


 NATURAL POPULATIONS:  Natural atomic orbital occupancies 
                                                          
   NAO  Atom  No  lang   Type(AO)    Occupancy      Energy
 ----------------------------------------------------------
     1    O    1  S      Cor( 1S)     1.99974     -18.88010
     2    O    1  S      Val( 2S)     1.69233      -0.86611
     3    O    1  S      Ryd( 3S)     0.00162       1.39063
     4    O    1  px     Val( 2p)     1.59684      -0.31406
     5    O    1  px     Ryd( 3p)     0.00068       1.03001
     6    O    1  py     Val( 2p)     1.79390      -0.26427
     7    O    1  py     Ryd( 3p)     0.00319       1.16324
     8    O    1  pz     Val( 2p)     1.44247      -0.25465
     9    O    1  pz     Ryd( 3p)     0.00085       1.08772
    10    O    1  dxy    Ryd( 3d)     0.00143       2.97058
    11    O    1  dxz    Ryd( 3d)     0.00157       2.96640
    12    O    1  dyz    Ryd( 3d)     0.00022       2.68887
    13    O    1  dx2y2  Ryd( 3d)     0.00123       3.13718
    14    O    1  dz2    Ryd( 3d)     0.00057       2.82366

    15    C    2  S      Cor( 1S)     1.99927     -10.15203
    16    C    2  S      Val( 2S)     0.91057      -0.18117
    17    C    2  S      Ryd( 3S)     0.01144       0.56357
    18    C    2  px     Val( 2p)     0.80946      -0.00424
    19    C    2  px     Ryd( 3p)     0.01628       0.67137
    20    C    2  py     Val( 2p)     0.99902      -0.05662
    21    C    2  py     Ryd( 3p)     0.00395       0.62658
    22    C    2  pz     Val( 2p)     0.78618      -0.10071
    23    C    2  pz     Ryd( 3p)     0.00429       0.60322
    24    C    2  dxy    Ryd( 3d)     0.00348       2.33707
    25    C    2  dxz    Ryd( 3d)     0.00257       2.13510
    26    C    2  dyz    Ryd( 3d)     0.00073       2.07348
    27    C    2  dx2y2  Ryd( 3d)     0.00201       2.28080
    28    C    2  dz2    Ryd( 3d)     0.00088       2.03575

    29    C    3  S      Cor( 1S)     1.99886     -10.07786
    30    C    3  S      Val( 2S)     0.91420      -0.19167
    31    C    3  S      Ryd( 3S)     0.00096       0.94911
    32    C    3  px     Val( 2p)     1.07904      -0.10598
    33    C    3  px     Ryd( 3p)     0.00429       0.79420
    34    C    3  py     Val( 2p)     1.09098      -0.10899
    35    C    3  py     Ryd( 3p)     0.00285       0.74401
    36    C    3  pz     Val( 2p)     1.07778      -0.10336
    37    C    3  pz     Ryd( 3p)     0.00306       0.75696
    38    C    3  dxy    Ryd( 3d)     0.00090       2.21664
    39    C    3  dxz    Ryd( 3d)     0.00093       2.21844
    40    C    3  dyz    Ryd( 3d)     0.00081       2.16775
    41    C    3  dx2y2  Ryd( 3d)     0.00082       2.10467
    42    C    3  dz2    Ryd( 3d)     0.00089       2.11973

    43    C    4  S      Cor( 1S)     1.99921     -10.05911
    44    C    4  S      Val( 2S)     1.07254      -0.22306
    45    C    4  S      Ryd( 3S)     0.00140       0.88237
    46    C    4  px     Val( 2p)     1.18283      -0.07413
    47    C    4  px     Ryd( 3p)     0.00347       0.61309
    48    C    4  py     Val( 2p)     1.17226      -0.07440
    49    C    4  py     Ryd( 3p)     0.00498       0.61421
    50    C    4  pz     Val( 2p)     1.19123      -0.07589
    51    C    4  pz     Ryd( 3p)     0.00350       0.61253
    52    C    4  dxy    Ryd( 3d)     0.00055       2.30111
    53    C    4  dxz    Ryd( 3d)     0.00053       2.31550
    54    C    4  dyz    Ryd( 3d)     0.00046       2.26743
    55    C    4  dx2y2  Ryd( 3d)     0.00042       2.25533
    56    C    4  dz2    Ryd( 3d)     0.00046       2.26047

    57    C    5  S      Cor( 1S)     1.99919     -10.06573
    58    C    5  S      Val( 2S)     1.07895      -0.23050
    59    C    5  S      Ryd( 3S)     0.00156       0.86461
    60    C    5  px     Val( 2p)     1.22382      -0.08116
    61    C    5  px     Ryd( 3p)     0.00391       0.65858
    62    C    5  py     Val( 2p)     1.20072      -0.08196
    63    C    5  py     Ryd( 3p)     0.00326       0.62021
    64    C    5  pz     Val( 2p)     1.11382      -0.07578
    65    C    5  pz     Ryd( 3p)     0.00265       0.55051
    66    C    5  dxy    Ryd( 3d)     0.00058       2.36024
    67    C    5  dxz    Ryd( 3d)     0.00067       2.36376
    68    C    5  dyz    Ryd( 3d)     0.00049       2.24827
    69    C    5  dx2y2  Ryd( 3d)     0.00031       2.22016
    70    C    5  dz2    Ryd( 3d)     0.00043       2.19408

    71    C    6  S      Cor( 1S)     1.99903     -10.13548
    72    C    6  S      Val( 2S)     0.98499      -0.21974
    73    C    6  S      Ryd( 3S)     0.00414       0.78868
    74    C    6  px     Val( 2p)     0.94458      -0.08674
    75    C    6  px     Ryd( 3p)     0.00280       0.57605
    76    C    6  py     Val( 2p)     1.04760      -0.08538
    77    C    6  py     Ryd( 3p)     0.00407       0.69339
    78    C    6  pz     Val( 2p)     1.03597      -0.08209
    79    C    6  pz     Ryd( 3p)     0.00394       0.60049
    80    C    6  dxy    Ryd( 3d)     0.00149       2.24231
    81    C    6  dxz    Ryd( 3d)     0.00144       2.22051
    82    C    6  dyz    Ryd( 3d)     0.00131       2.25278
    83    C    6  dx2y2  Ryd( 3d)     0.00128       2.13526
    84    C    6  dz2    Ryd( 3d)     0.00114       2.21032

    85    O    7  S      Cor( 1S)     1.99974     -18.96064
    86    O    7  S      Val( 2S)     1.66994      -0.86353
    87    O    7  S      Ryd( 3S)     0.00150       1.39965
    88    O    7  px     Val( 2p)     1.54572      -0.28693
    89    O    7  px     Ryd( 3p)     0.00244       1.20826
    90    O    7  py     Val( 2p)     1.79254      -0.30258
    91    O    7  py     Ryd( 3p)     0.00174       1.09481
    92    O    7  pz     Val( 2p)     1.73438      -0.30956
    93    O    7  pz     Ryd( 3p)     0.00081       1.14124
    94    O    7  dxy    Ryd( 3d)     0.00035       2.98843
    95    O    7  dxz    Ryd( 3d)     0.00126       3.20322
    96    O    7  dyz    Ryd( 3d)     0.00109       2.88152
    97    O    7  dx2y2  Ryd( 3d)     0.00032       2.93769
    98    O    7  dz2    Ryd( 3d)     0.00107       2.80130

    99    H    8  S      Val( 1S)     0.85509       0.03144
   100    H    8  S      Ryd( 2S)     0.00475       0.37103
   101    H    8  px     Ryd( 2p)     0.00036       2.02346
   102    H    8  py     Ryd( 2p)     0.00049       2.03133
   103    H    8  pz     Ryd( 2p)     0.00024       1.81725

   104    H    9  S      Val( 1S)     0.76395       0.08274
   105    H    9  S      Ryd( 2S)     0.00212       0.37445
   106    H    9  px     Ryd( 2p)     0.00058       2.24188
   107    H    9  py     Ryd( 2p)     0.00019       1.82628
   108    H    9  pz     Ryd( 2p)     0.00025       1.91928

   109    H   10  S      Val( 1S)     0.78307       0.06639
   110    H   10  S      Ryd( 2S)     0.00147       0.37122
   111    H   10  px     Ryd( 2p)     0.00023       1.89051
   112    H   10  py     Ryd( 2p)     0.00059       2.24551
   113    H   10  pz     Ryd( 2p)     0.00020       1.81368

   114    H   11  S      Val( 1S)     0.77242       0.07642
   115    H   11  S      Ryd( 2S)     0.00214       0.37249
   116    H   11  px     Ryd( 2p)     0.00023       1.83690
   117    H   11  py     Ryd( 2p)     0.00024       1.88155
   118    H   11  pz     Ryd( 2p)     0.00056       2.25366

   119    H   12  S      Val( 1S)     0.77698       0.06554
   120    H   12  S      Ryd( 2S)     0.00158       0.36883
   121    H   12  px     Ryd( 2p)     0.00032       1.94285
   122    H   12  py     Ryd( 2p)     0.00057       2.23290
   123    H   12  pz     Ryd( 2p)     0.00013       1.76531

   124    H   13  S      Val( 1S)     0.76305       0.08259
   125    H   13  S      Ryd( 2S)     0.00225       0.38014
   126    H   13  px     Ryd( 2p)     0.00041       2.01664
   127    H   13  py     Ryd( 2p)     0.00034       1.99312
   128    H   13  pz     Ryd( 2p)     0.00028       1.95585

   129    H   14  S      Val( 1S)     0.77624       0.07022
   130    H   14  S      Ryd( 2S)     0.00147       0.36754
   131    H   14  px     Ryd( 2p)     0.00050       2.17706
   132    H   14  py     Ryd( 2p)     0.00020       1.81593
   133    H   14  pz     Ryd( 2p)     0.00030       1.94443

   134    H   15  S      Val( 1S)     0.81397       0.04521
   135    H   15  S      Ryd( 2S)     0.00268       0.35515
   136    H   15  px     Ryd( 2p)     0.00024       1.90006
   137    H   15  py     Ryd( 2p)     0.00060       2.20285
   138    H   15  pz     Ryd( 2p)     0.00020       1.87619

   139    H   16  S      Val( 1S)     0.81304       0.04606
   140    H   16  S      Ryd( 2S)     0.00253       0.35350
   141    H   16  px     Ryd( 2p)     0.00018       1.80228
   142    H   16  py     Ryd( 2p)     0.00028       1.94253
   143    H   16  pz     Ryd( 2p)     0.00059       2.22360

   144    H   17  S      Val( 1S)     0.53167       0.09472
   145    H   17  S      Ryd( 2S)     0.00133       0.39301
   146    H   17  px     Ryd( 2p)     0.00195       2.19881
   147    H   17  py     Ryd( 2p)     0.00154       1.72529
   148    H   17  pz     Ryd( 2p)     0.00136       1.92695

 WARNING:  1 low occupancy (<1.9990e) core orbital  found on  C    3


 Summary of Natural Population Analysis:                  
                                                          
                                       Natural Population 
                Natural  -----------------------------------------------
    Atom  No    Charge         Core      Valence    Rydberg      Total
 -----------------------------------------------------------------------
      O    1   -0.53663      1.99974     6.52554    0.01136     8.53663
      C    2    0.44988      1.99927     3.50522    0.04563     5.55012
      C    3   -0.17639      1.99886     4.16200    0.01553     6.17639
      C    4   -0.63384      1.99921     4.61887    0.01576     6.63384
      C    5   -0.63035      1.99919     4.61730    0.01386     6.63035
      C    6   -0.03380      1.99903     4.01315    0.02162     6.03380
      O    7   -0.75290      1.99974     6.74258    0.01058     8.75290
      H    8    0.13908      0.00000     0.85509    0.00583     0.86092
      H    9    0.23289      0.00000     0.76395    0.00315     0.76711
      H   10    0.21444      0.00000     0.78307    0.00249     0.78556
      H   11    0.22441      0.00000     0.77242    0.00317     0.77559
      H   12    0.22041      0.00000     0.77698    0.00260     0.77959
      H   13    0.23366      0.00000     0.76305    0.00329     0.76634
      H   14    0.22129      0.00000     0.77624    0.00247     0.77871
      H   15    0.18230      0.00000     0.81397    0.00373     0.81770
      H   16    0.18338      0.00000     0.81304    0.00359     0.81662
      H   17    0.46215      0.00000     0.53167    0.00618     0.53785
 =======================================================================
   * Total *    0.00000     13.99503    41.83413    0.17083    56.00000

                                 Natural Population      
 --------------------------------------------------------
   Core                      13.99503 ( 99.9645% of  14)
   Valence                   41.83413 ( 99.6051% of  42)
   Natural Minimal Basis     55.82917 ( 99.6949% of  56)
   Natural Rydberg Basis      0.17083 (  0.3051% of  56)
 --------------------------------------------------------

    Atom  No          Natural Electron Configuration
 ----------------------------------------------------------------------------
      O    1      [core]2S( 1.69)2p( 4.83)3d( 0.01)
      C    2      [core]2S( 0.91)2p( 2.59)3S( 0.01)3p( 0.02)3d( 0.01)
      C    3      [core]2S( 0.91)2p( 3.25)3p( 0.01)
      C    4      [core]2S( 1.07)2p( 3.55)3p( 0.01)
      C    5      [core]2S( 1.08)2p( 3.54)3p( 0.01)
      C    6      [core]2S( 0.98)2p( 3.03)3p( 0.01)3d( 0.01)
      O    7      [core]2S( 1.67)2p( 5.07)
      H    8            1S( 0.86)
      H    9            1S( 0.76)
      H   10            1S( 0.78)
      H   11            1S( 0.77)
      H   12            1S( 0.78)
      H   13            1S( 0.76)
      H   14            1S( 0.78)
      H   15            1S( 0.81)
      H   16            1S( 0.81)
      H   17            1S( 0.53)


 NATURAL BOND ORBITAL ANALYSIS:

                       Occupancies       Lewis Structure    Low   High
           Occ.    -------------------  -----------------   occ   occ
  Cycle   Thresh.   Lewis   Non-Lewis     CR  BD  3C  LP    (L)   (NL)   Dev
 =============================================================================
   1(1)    1.90    55.09992   0.90008      7  18   0   3     2      1    0.06
   2(2)    1.90    55.09992   0.90008      7  18   0   3     2      1    0.06
   3(1)    1.80    55.51034   0.48966      7  17   0   4     0      0    0.06
 -----------------------------------------------------------------------------

 Structure accepted: No low occupancy Lewis orbitals

 WARNING:  1 low occupancy (<1.9990e) core orbital  found on  C    3

 --------------------------------------------------------
   Core                     13.99505 ( 99.965% of  14)
   Valence Lewis            41.51529 ( 98.846% of  42)
  ==================       ============================
   Total Lewis              55.51034 ( 99.126% of  56)
  -----------------------------------------------------
   Valence non-Lewis         0.37109 (  0.663% of  56)
   Rydberg non-Lewis         0.11857 (  0.212% of  56)
  ==================       ============================
   Total non-Lewis           0.48966 (  0.874% of  56)
 --------------------------------------------------------


       (Occupancy)   Bond orbital/ Coefficients/ Hybrids
 ---------------------------------------------------------------------------------
     1. (1.99651) BD ( 1) O   1 - C   2  
                ( 67.06%)   0.8189* O   1 s( 45.09%)p 1.22( 54.83%)d 0.00(  0.08%)
                                            0.0000 -0.6709  0.0264  0.7041  0.0209
                                           -0.1451 -0.0021 -0.1760 -0.0066  0.0099
                                            0.0107 -0.0044 -0.0224  0.0106
                ( 32.94%)   0.5739* C   2 s( 30.74%)p 2.24( 68.99%)d 0.01(  0.27%)
                                            0.0000 -0.5498  0.0715 -0.7742 -0.0701
                                            0.1797  0.0376  0.2277  0.0087  0.0174
                                            0.0218 -0.0071 -0.0387  0.0188
     2. (1.99143) BD ( 2) O   1 - C   2  
                ( 65.92%)   0.8119* O   1 s(  0.01%)p99.99( 99.84%)d10.75(  0.15%)
                                           -0.0000  0.0117 -0.0006  0.3073  0.0023
                                            0.3798  0.0031  0.8716  0.0076 -0.0111
                                           -0.0287  0.0111 -0.0144  0.0144
                ( 34.08%)   0.5837* C   2 s(  0.01%)p99.99( 99.61%)d31.55(  0.37%)
                                           -0.0000  0.0108 -0.0015  0.3325 -0.0107
                                            0.3724 -0.0141  0.8634 -0.0322  0.0177
                                            0.0447 -0.0162  0.0235 -0.0248
     3. (1.96940) BD ( 1) C   2 - C   3  
                ( 46.91%)   0.6849* C   2 s( 38.20%)p 1.62( 61.75%)d 0.00(  0.05%)
                                            0.0005  0.6180  0.0107 -0.3309  0.0046
                                            0.6900 -0.0138 -0.1778  0.0056 -0.0153
                                            0.0046 -0.0067 -0.0113 -0.0095
                ( 53.09%)   0.7286* C   3 s( 23.45%)p 3.26( 76.50%)d 0.00(  0.06%)
                                            0.0000  0.4842 -0.0030  0.4133  0.0013
                                           -0.7540 -0.0013  0.1600  0.0015 -0.0157
                                            0.0041 -0.0066 -0.0124 -0.0103
     4. (1.98849) BD ( 1) C   2 - H   8  
                ( 58.76%)   0.7665* C   2 s( 31.11%)p 2.21( 68.84%)d 0.00(  0.05%)
                                           -0.0003  0.5572  0.0243 -0.4131  0.0220
                                           -0.5924 -0.0071  0.4076 -0.0069  0.0170
                                           -0.0094 -0.0112 -0.0028  0.0001
                ( 41.24%)   0.6422* H   8 s( 99.90%)p 0.00(  0.10%)
                                            0.9994 -0.0133  0.0175  0.0215 -0.0145
     5. (1.97076) BD ( 1) C   3 - C   4  
                ( 51.76%)   0.7194* C   3 s( 26.63%)p 2.75( 73.33%)d 0.00(  0.04%)
                                            0.0000  0.5160  0.0031  0.5083 -0.0011
                                            0.5119  0.0000 -0.4615  0.0038  0.0114
                                           -0.0115 -0.0116  0.0005 -0.0003
                ( 48.24%)   0.6946* C   4 s( 30.09%)p 2.32( 69.86%)d 0.00(  0.04%)
                                            0.0006  0.5486 -0.0042 -0.4955  0.0016
                                           -0.5000  0.0040  0.4507  0.0002  0.0128
                                           -0.0114 -0.0114  0.0004 -0.0015
     6. (1.95928) BD ( 1) C   3 - C   5  
                ( 51.81%)   0.7198* C   3 s( 25.23%)p 2.96( 74.73%)d 0.00(  0.04%)
                                            0.0000  0.5022  0.0011 -0.2003  0.0057
                                            0.3725  0.0055  0.7539 -0.0023 -0.0034
                                           -0.0068  0.0108 -0.0004  0.0153
                ( 48.19%)   0.6942* C   5 s( 29.60%)p 2.38( 70.36%)d 0.00(  0.04%)
                                            0.0007  0.5440 -0.0052  0.1953  0.0005
                                           -0.3572  0.0051 -0.7334  0.0038 -0.0040
                                           -0.0072  0.0136 -0.0025  0.0131
     7. (1.95737) BD ( 1) C   3 - C   6  
                ( 51.57%)   0.7181* C   3 s( 24.70%)p 3.05( 75.25%)d 0.00(  0.05%)
                                            0.0002  0.4970  0.0027 -0.7280  0.0005
                                           -0.1733  0.0030 -0.4387 -0.0049  0.0083
                                            0.0149  0.0061  0.0111 -0.0040
                ( 48.43%)   0.6959* C   6 s( 30.67%)p 2.26( 69.28%)d 0.00(  0.05%)
                                            0.0006  0.5538 -0.0072  0.6871 -0.0146
                                            0.1450 -0.0002  0.4465 -0.0121  0.0038
                                            0.0173  0.0033  0.0119 -0.0007
     8. (1.98664) BD ( 1) C   4 - H   9  
                ( 61.71%)   0.7855* C   4 s( 23.39%)p 3.27( 76.57%)d 0.00(  0.04%)
                                           -0.0000  0.4836  0.0029  0.7504  0.0047
                                            0.1642  0.0074  0.4188 -0.0167  0.0047
                                            0.0148  0.0034  0.0117 -0.0024
                ( 38.29%)   0.6188* H   9 s( 99.92%)p 0.00(  0.08%)
                                            0.9996 -0.0016 -0.0253 -0.0042 -0.0123
     9. (1.98768) BD ( 1) C   4 - H  10  
                ( 60.79%)   0.7797* C   4 s( 23.19%)p 3.31( 76.77%)d 0.00(  0.04%)
                                           -0.0000  0.4815  0.0004 -0.3888  0.0168
                                            0.7682  0.0075 -0.1611 -0.0100 -0.0148
                                            0.0033 -0.0049 -0.0093 -0.0093
                ( 39.21%)   0.6262* H  10 s( 99.92%)p 0.00(  0.08%)
                                            0.9996 -0.0010  0.0109 -0.0253  0.0055
    10. (1.98759) BD ( 1) C   4 - H  11  
                ( 61.31%)   0.7830* C   4 s( 23.26%)p 3.30( 76.70%)d 0.00(  0.04%)
                                            0.0000 -0.4822 -0.0014 -0.1991 -0.0137
                                            0.3635 -0.0147  0.7712  0.0026  0.0035
                                            0.0059 -0.0135  0.0024 -0.0132
                ( 38.69%)   0.6220* H  11 s( 99.92%)p 0.00(  0.08%)
                                           -0.9996  0.0016  0.0091 -0.0114 -0.0243
    11. (1.98504) BD ( 1) C   5 - H  12  
                ( 61.06%)   0.7814* C   5 s( 22.96%)p 3.35( 77.00%)d 0.00(  0.04%)
                                           -0.0001  0.4792  0.0022 -0.4233 -0.0005
                                            0.7578  0.0022 -0.1265  0.0205 -0.0143
                                            0.0031 -0.0056 -0.0088 -0.0095
                ( 38.94%)   0.6241* H  12 s( 99.92%)p 0.00(  0.08%)
                                            0.9996 -0.0015  0.0136 -0.0245  0.0026
    12. (1.98762) BD ( 1) C   5 - H  13  
                ( 61.80%)   0.7861* C   5 s( 23.88%)p 3.19( 76.08%)d 0.00(  0.04%)
                                            0.0000 -0.4887 -0.0023  0.5149  0.0018
                                            0.5172 -0.0136 -0.4773 -0.0126 -0.0124
                                            0.0106  0.0115  0.0003  0.0022
                ( 38.20%)   0.6181* H  13 s( 99.92%)p 0.00(  0.08%)
                                           -0.9996  0.0023 -0.0185 -0.0164  0.0151
    13. (1.98795) BD ( 1) C   5 - H  14  
                ( 61.12%)   0.7818* C   5 s( 23.47%)p 3.26( 76.49%)d 0.00(  0.04%)
                                           -0.0000  0.4845  0.0021  0.7190 -0.0110
                                            0.1729  0.0079  0.4665  0.0145  0.0056
                                            0.0154  0.0032  0.0116 -0.0026
                ( 38.88%)   0.6236* H  14 s( 99.92%)p 0.00(  0.08%)
                                            0.9996 -0.0011 -0.0225 -0.0064 -0.0160
    14. (1.99488) BD ( 1) C   6 - O   7  
                ( 32.32%)   0.5685* C   6 s( 21.01%)p 3.75( 78.70%)d 0.01(  0.29%)
                                            0.0000  0.4559  0.0471 -0.5569 -0.0325
                                           -0.5134 -0.0263  0.4594  0.0201  0.0339
                                           -0.0302 -0.0283  0.0021 -0.0049
                ( 67.68%)   0.8227* O   7 s( 32.96%)p 2.03( 66.97%)d 0.00(  0.07%)
                                           -0.0001  0.5741  0.0032  0.4705  0.0009
                                            0.4733  0.0006 -0.4736  0.0010  0.0114
                                           -0.0112 -0.0185 -0.0012  0.0088
    15. (1.98576) BD ( 1) C   6 - H  15  
                ( 59.88%)   0.7738* C   6 s( 24.17%)p 3.14( 75.78%)d 0.00(  0.05%)
                                           -0.0001  0.4915 -0.0073 -0.4293 -0.0058
                                            0.7335 -0.0143 -0.1875 -0.0094 -0.0160
                                            0.0054 -0.0061 -0.0106 -0.0094
                ( 40.12%)   0.6334* H  15 s( 99.92%)p 0.00(  0.08%)
                                            0.9996 -0.0062  0.0118 -0.0255  0.0069
    16. (1.98693) BD ( 1) C   6 - H  16  
                ( 59.87%)   0.7737* C   6 s( 24.24%)p 3.12( 75.71%)d 0.00(  0.05%)
                                            0.0001 -0.4922  0.0084 -0.1741  0.0149
                                            0.4178 -0.0077  0.7430  0.0002  0.0057
                                            0.0065 -0.0165  0.0027 -0.0135
                ( 40.13%)   0.6335* H  16 s( 99.91%)p 0.00(  0.09%)
                                           -0.9996  0.0056  0.0078 -0.0119 -0.0255
    17. (1.98797) BD ( 1) O   7 - H  17  
                ( 73.36%)   0.8565* O   7 s( 19.97%)p 4.00( 79.95%)d 0.00(  0.08%)
                                           -0.0002 -0.4463 -0.0219  0.7409  0.0316
                                            0.2415  0.0184  0.4369 -0.0001 -0.0024
                                           -0.0247 -0.0037 -0.0111 -0.0080
                ( 26.64%)   0.5161* H  17 s( 99.61%)p 0.00(  0.39%)
                                           -0.9980  0.0030 -0.0528 -0.0185 -0.0284
    18. (1.99973) CR ( 1) O   1           s(100.00%)p 0.00(  0.00%)
                                            1.0000 -0.0003 -0.0000 -0.0003 -0.0000
                                            0.0001 -0.0000  0.0001  0.0000 -0.0000
                                           -0.0000  0.0000  0.0000 -0.0000
    19. (1.99928) CR ( 1) C   2           s(100.00%)p 0.00(  0.00%)
                                            1.0000 -0.0001  0.0000  0.0000  0.0000
                                           -0.0005  0.0000  0.0002 -0.0000  0.0000
                                           -0.0000 -0.0000  0.0000  0.0000
    20. (1.99886) CR ( 1) C   3           s(100.00%)p 0.00(  0.00%)
                                            1.0000 -0.0001 -0.0000  0.0001 -0.0000
                                            0.0000 -0.0000  0.0001  0.0000 -0.0000
                                           -0.0000 -0.0000 -0.0000  0.0000
    21. (1.99921) CR ( 1) C   4           s(100.00%)p 0.00(  0.00%)
                                            1.0000 -0.0003  0.0000  0.0003  0.0000
                                            0.0003 -0.0000 -0.0003 -0.0000 -0.0000
                                            0.0000  0.0000 -0.0000  0.0000
    22. (1.99919) CR ( 1) C   5           s(100.00%)p 0.00(  0.00%)
                                            1.0000 -0.0003  0.0000 -0.0002 -0.0000
                                            0.0004 -0.0000  0.0006 -0.0000  0.0000
                                            0.0000 -0.0000  0.0000 -0.0000
    23. (1.99904) CR ( 1) C   6           s(100.00%)p 0.00(  0.00%)
                                            1.0000 -0.0002  0.0000 -0.0004  0.0000
                                           -0.0000 -0.0000 -0.0003  0.0000 -0.0000
                                           -0.0000 -0.0000 -0.0000  0.0000
    24. (1.99974) CR ( 1) O   7           s(100.00%)p 0.00(  0.00%)
                                            1.0000 -0.0000 -0.0000  0.0002  0.0000
                                            0.0001  0.0000  0.0000  0.0000  0.0000
                                           -0.0000 -0.0000 -0.0000 -0.0000
    25. (1.98094) LP ( 1) O   1           s( 54.95%)p 0.82( 45.03%)d 0.00(  0.02%)
                                            0.0005  0.7411  0.0160  0.6326 -0.0009
                                           -0.1469  0.0005 -0.1690  0.0002  0.0051
                                            0.0059  0.0002 -0.0086  0.0064
    26. (1.88669) LP ( 2) O   1           s(  0.01%)p 1.00( 99.91%)d 0.00(  0.08%)
                                           -0.0000  0.0076  0.0057  0.0871 -0.0001
                                            0.9011 -0.0150 -0.4234  0.0068 -0.0232
                                            0.0115  0.0034 -0.0079 -0.0056
    27. (1.97829) LP ( 1) O   7           s( 47.00%)p 1.13( 52.97%)d 0.00(  0.04%)
                                            0.0000  0.6855 -0.0120  0.0695 -0.0041
                                           -0.2048  0.0002  0.6949 -0.0074  0.0044
                                           -0.0027  0.0078  0.0033 -0.0160
    28. (1.95805) LP ( 2) O   7           s(  0.08%)p99.99( 99.87%)d 0.61(  0.05%)
                                           -0.0000  0.0285 -0.0009  0.4721 -0.0077
                                           -0.8215  0.0129 -0.3175  0.0050  0.0063
                                           -0.0087  0.0152  0.0035  0.0118
    29. (0.00340) RY*( 1) O   1           s(  0.29%)p99.99( 97.29%)d 8.46(  2.42%)
                                            0.0000 -0.0006  0.0535 -0.0015 -0.0399
                                           -0.0110 -0.8949  0.0051  0.4128  0.1312
                                           -0.0637 -0.0245  0.0381  0.0299
    30. (0.00015) RY*( 2) O   1           s( 65.69%)p 0.51( 33.54%)d 0.01(  0.77%)
                                           -0.0000  0.0138  0.8104 -0.0321  0.5624
                                            0.0050 -0.0240  0.0088 -0.1319  0.0602
                                           -0.0541 -0.0328  0.0004 -0.0071
    31. (0.00008) RY*( 3) O   1           s( 29.86%)p 1.92( 57.25%)d 0.43( 12.89%)
    32. (0.00007) RY*( 4) O   1           s(  0.34%)p99.99( 96.52%)d 9.32(  3.14%)
    33. (0.00000) RY*( 5) O   1           s(  0.30%)p19.70(  5.98%)d99.99( 93.72%)
    34. (0.00001) RY*( 6) O   1           s(  0.68%)p 2.26(  1.54%)d99.99( 97.78%)
    35. (0.00000) RY*( 7) O   1           s(  0.18%)p14.86(  2.71%)d99.99( 97.10%)
    36. (0.00001) RY*( 8) O   1           s(  2.31%)p 2.13(  4.92%)d40.11( 92.77%)
    37. (0.00000) RY*( 9) O   1           s(  0.28%)p 2.27(  0.63%)d99.99( 99.09%)
    38. (0.01559) RY*( 1) C   2           s( 22.52%)p 3.44( 77.44%)d 0.00(  0.04%)
                                           -0.0000  0.0617  0.4706  0.0749 -0.8355
                                           -0.0242  0.1766 -0.0193  0.1963 -0.0060
                                            0.0181  0.0024  0.0040  0.0022
    39. (0.00798) RY*( 2) C   2           s( 44.54%)p 0.31( 13.75%)d 0.94( 41.71%)
                                            0.0000 -0.0085  0.6673  0.0336  0.3405
                                            0.0201 -0.1406 -0.0173  0.0056  0.5531
                                           -0.2644 -0.1181  0.1059  0.1267
    40. (0.00448) RY*( 3) C   2           s(  0.16%)p99.99( 82.38%)d99.99( 17.46%)
                                            0.0000  0.0018  0.0400  0.0203  0.2778
                                            0.0157  0.3488  0.0493  0.7886 -0.1579
                                           -0.2245  0.2301 -0.2150  0.0089
    41. (0.00265) RY*( 4) C   2           s( 10.68%)p 6.26( 66.92%)d 2.10( 22.40%)
                                            0.0000  0.0175  0.3264  0.0359  0.2342
                                           -0.0059  0.6606 -0.0156 -0.4200 -0.2092
                                            0.2288 -0.1266 -0.3293 -0.0583
    42. (0.00129) RY*( 5) C   2           s( 20.60%)p 1.51( 31.11%)d 2.34( 48.28%)
                                            0.0000 -0.0210  0.4534  0.0021  0.1818
                                           -0.0174 -0.5162 -0.0046  0.1064 -0.5690
                                            0.3416  0.0799  0.0088 -0.1894
    43. (0.00008) RY*( 6) C   2           s(  0.01%)p 1.00( 15.16%)d 5.59( 84.83%)
    44. (0.00003) RY*( 7) C   2           s(  1.16%)p 9.88( 11.49%)d75.11( 87.35%)
    45. (0.00002) RY*( 8) C   2           s(  0.20%)p 8.47(  1.71%)d99.99( 98.09%)
    46. (0.00001) RY*( 9) C   2           s(  0.06%)p14.68(  0.84%)d99.99( 99.10%)
    47. (0.00571) RY*( 1) C   3           s(  0.08%)p99.99( 97.34%)d32.62(  2.58%)
                                            0.0000 -0.0040  0.0279  0.0079  0.7802
                                            0.0006  0.3023 -0.0073 -0.5226 -0.0978
                                            0.0790  0.0788  0.0116  0.0608
    48. (0.00280) RY*( 2) C   3           s(  7.02%)p12.43( 87.28%)d 0.81(  5.70%)
                                           -0.0000  0.0015  0.2650  0.0008  0.3696
                                           -0.0034 -0.8546  0.0012  0.0770  0.0513
                                           -0.0686  0.0918  0.1928  0.0635
    49. (0.00208) RY*( 3) C   3           s(  2.18%)p43.07( 94.07%)d 1.71(  3.74%)
                                            0.0000 -0.0019  0.1478 -0.0001  0.4187
                                            0.0004  0.2977  0.0007  0.8227  0.0246
                                            0.1657  0.0330  0.0477 -0.0775
    50. (0.00082) RY*( 4) C   3           s( 79.95%)p 0.12(  9.84%)d 0.13( 10.21%)
                                           -0.0000 -0.0020  0.8941  0.0016 -0.1732
                                           -0.0056  0.2234  0.0038 -0.1356  0.0443
                                           -0.2239  0.0592  0.0920 -0.1952
    51. (0.00062) RY*( 5) C   3           s(  0.40%)p 4.05(  1.62%)d99.99( 97.98%)
                                           -0.0000  0.0000  0.0633  0.0162 -0.0824
                                           -0.0003 -0.0292  0.0046 -0.0911  0.5824
                                            0.5212  0.5539 -0.2484 -0.0217
    52. (0.00059) RY*( 6) C   3           s(  0.41%)p 6.83(  2.82%)d99.99( 96.77%)
                                           -0.0000 -0.0013  0.0643  0.0066 -0.0362
                                           -0.0222  0.1578 -0.0027  0.0377  0.3763
                                           -0.1563 -0.0911  0.2736  0.8476
    53. (0.00044) RY*( 7) C   3           s(  1.52%)p 1.31(  1.99%)d63.64( 96.49%)
                                            0.0000 -0.0005  0.1231 -0.0131  0.0688
                                           -0.0002 -0.0599 -0.0157  0.1057 -0.1991
                                           -0.3094  0.1469 -0.8405  0.3186
    54. (0.00041) RY*( 8) C   3           s(  6.40%)p 0.24(  1.52%)d14.39( 92.08%)
                                            0.0000 -0.0009  0.2530 -0.0055 -0.0012
                                            0.0089 -0.1016  0.0082 -0.0688  0.0256
                                            0.5660 -0.7201 -0.2653  0.1043
    55. (0.00022) RY*( 9) C   3           s(  2.04%)p 1.82(  3.70%)d46.29( 94.26%)
                                            0.0000  0.0010  0.1427  0.0113 -0.1911
                                            0.0091 -0.0066 -0.0117  0.0112 -0.6810
                                            0.4460  0.3539  0.1956  0.3413
    56. (0.00630) RY*( 1) C   4           s(  4.72%)p19.71( 93.13%)d 0.46(  2.15%)
                                           -0.0000  0.0053  0.2173  0.0053  0.5395
                                           -0.0053 -0.7892  0.0004  0.1316 -0.0032
                                            0.0474 -0.0632 -0.1232 -0.0093
    57. (0.00418) RY*( 2) C   4           s(  0.00%)p 1.00( 94.89%)d 0.05(  5.11%)
                                            0.0000 -0.0013  0.0066  0.0079  0.3613
                                            0.0067  0.3842  0.0129  0.8188 -0.0981
                                           -0.0993 -0.0263 -0.0281  0.1735
    58. (0.00168) RY*( 3) C   4           s( 58.53%)p 0.67( 39.08%)d 0.04(  2.39%)
                                           -0.0000  0.0159  0.7649 -0.0029 -0.5375
                                            0.0073 -0.1356 -0.0038  0.2889  0.0238
                                           -0.0369  0.0836  0.1114  0.0502
    59. (0.00022) RY*( 4) C   4           s( 33.46%)p 1.53( 51.09%)d 0.46( 15.45%)
                                           -0.0000 -0.0198  0.5781 -0.0049  0.4127
                                           -0.0163  0.4296  0.0102 -0.3946 -0.2499
                                            0.1546 -0.0649 -0.2423 -0.0721
    60. (0.00005) RY*( 5) C   4           s(  2.00%)p 7.45( 14.89%)d41.60( 83.11%)
    61. (0.00001) RY*( 6) C   4           s(  0.12%)p16.30(  1.96%)d99.99( 97.92%)
    62. (0.00002) RY*( 7) C   4           s(  0.77%)p 0.86(  0.67%)d99.99( 98.56%)
    63. (0.00001) RY*( 8) C   4           s(  0.36%)p 3.02(  1.10%)d99.99( 98.54%)
    64. (0.00001) RY*( 9) C   4           s(  0.10%)p32.39(  3.29%)d99.99( 96.61%)
    65. (0.00463) RY*( 1) C   5           s(  4.70%)p19.37( 91.01%)d 0.91(  4.29%)
                                           -0.0000  0.0056  0.2167 -0.0106 -0.8676
                                            0.0013 -0.1030 -0.0043 -0.3829  0.0834
                                            0.1719  0.0324 -0.0002  0.0731
    66. (0.00366) RY*( 2) C   5           s(  0.09%)p99.99( 93.28%)d70.25(  6.62%)
                                            0.0000 -0.0017  0.0307  0.0007  0.0868
                                            0.0133  0.8722 -0.0040 -0.4053  0.1062
                                           -0.0666 -0.1440  0.0949  0.1441
    67. (0.00198) RY*( 3) C   5           s( 61.41%)p 0.59( 36.52%)d 0.03(  2.07%)
                                           -0.0000  0.0158  0.7835  0.0043  0.3719
                                            0.0004 -0.2458  0.0028 -0.4080 -0.0672
                                           -0.0952 -0.0365 -0.0086 -0.0757
    68. (0.00019) RY*( 4) C   5           s( 31.38%)p 2.02( 63.26%)d 0.17(  5.35%)
                                           -0.0000 -0.0236  0.5597  0.0032 -0.1916
                                           -0.0102  0.3375 -0.0158  0.6940  0.0343
                                            0.1412 -0.1038 -0.0190 -0.1458
    69. (0.00005) RY*( 5) C   5           s(  0.68%)p 7.71(  5.27%)d99.99( 94.05%)
    70. (0.00002) RY*( 6) C   5           s(  1.74%)p 2.64(  4.59%)d53.83( 93.67%)
    71. (0.00001) RY*( 7) C   5           s(  0.06%)p67.20(  4.23%)d99.99( 95.71%)
    72. (0.00001) RY*( 8) C   5           s(  0.01%)p61.89(  0.69%)d99.99( 99.29%)
    73. (0.00001) RY*( 9) C   5           s(  0.00%)p 1.00(  1.23%)d80.47( 98.77%)
    74. (0.00447) RY*( 1) C   6           s( 33.55%)p 1.81( 60.57%)d 0.18(  5.88%)
                                           -0.0000 -0.0053  0.5792  0.0235 -0.0827
                                            0.0313  0.0499 -0.0194  0.7710  0.1064
                                            0.0906  0.1766  0.0511 -0.0739
    75. (0.00376) RY*( 2) C   6           s(  5.32%)p16.12( 85.82%)d 1.66(  8.86%)
                                           -0.0000 -0.0039  0.2307  0.0213  0.3419
                                           -0.0050 -0.8580 -0.0168 -0.0658 -0.1649
                                           -0.0012 -0.0818  0.1937 -0.1310
    76. (0.00322) RY*( 3) C   6           s( 20.23%)p 2.80( 56.74%)d 1.14( 23.03%)
                                           -0.0000  0.0154  0.4495 -0.0034  0.5011
                                            0.0020  0.3876 -0.0084 -0.4074  0.2570
                                           -0.0632  0.1116  0.2037 -0.3261
    77. (0.00152) RY*( 4) C   6           s(  0.19%)p 3.39(  0.64%)d99.99( 99.17%)
                                            0.0000 -0.0015  0.0436  0.0104  0.0098
                                           -0.0145 -0.0686 -0.0095 -0.0349  0.1636
                                            0.4694 -0.2981 -0.6744 -0.4482
    78. (0.00076) RY*( 5) C   6           s( 31.58%)p 0.50( 15.71%)d 1.67( 52.71%)
                                           -0.0000 -0.0197  0.5616  0.0350 -0.2988
                                            0.0269 -0.0117 -0.0184 -0.2557 -0.0630
                                           -0.4072 -0.4061 -0.2908  0.3283
    79. (0.00038) RY*( 6) C   6           s(  0.15%)p99.99( 46.31%)d99.99( 53.54%)
                                           -0.0000  0.0284  0.0254 -0.0146  0.6229
                                           -0.0207  0.2175  0.0257  0.1629 -0.4944
                                            0.1635 -0.0831 -0.2735  0.4273
    80. (0.00009) RY*( 7) C   6           s(  8.45%)p 3.02( 25.52%)d 7.82( 66.03%)
    81. (0.00002) RY*( 8) C   6           s(  0.39%)p 9.03(  3.51%)d99.99( 96.11%)
    82. (0.00001) RY*( 9) C   6           s(  0.07%)p85.85(  5.71%)d99.99( 94.23%)
    83. (0.00159) RY*( 1) O   7           s( 21.36%)p 3.29( 70.29%)d 0.39(  8.35%)
                                            0.0000  0.0057  0.4622  0.0028  0.6920
                                           -0.0079 -0.4217  0.0010  0.2148  0.0785
                                           -0.0189  0.1331  0.2257 -0.0909
    84. (0.00144) RY*( 2) O   7           s( 11.26%)p 7.07( 79.60%)d 0.81(  9.14%)
                                            0.0000  0.0042  0.3355 -0.0049 -0.0321
                                            0.0053  0.6500  0.0051  0.6103  0.1287
                                            0.1538  0.0081 -0.0771 -0.2126
    85. (0.00008) RY*( 3) O   7           s( 22.15%)p 2.98( 66.03%)d 0.53( 11.82%)
    86. (0.00005) RY*( 4) O   7           s( 44.04%)p 1.22( 53.57%)d 0.05(  2.39%)
    87. (0.00001) RY*( 5) O   7           s(  0.07%)p45.69(  3.25%)d99.99( 96.68%)
    88. (0.00001) RY*( 6) O   7           s(  0.04%)p99.99(  9.97%)d99.99( 89.99%)
    89. (0.00001) RY*( 7) O   7           s(  0.18%)p32.56(  5.85%)d99.99( 93.97%)
    90. (0.00001) RY*( 8) O   7           s(  0.27%)p24.90(  6.83%)d99.99( 92.89%)
    91. (0.00001) RY*( 9) O   7           s(  0.62%)p 7.88(  4.85%)d99.99( 94.54%)
    92. (0.00490) RY*( 1) H   8           s( 99.85%)p 0.00(  0.15%)
                                            0.0124  0.9992 -0.0022  0.0283 -0.0264
    93. (0.00008) RY*( 2) H   8           s(  0.10%)p99.99( 99.90%)
    94. (0.00007) RY*( 3) H   8           s(  0.14%)p99.99( 99.86%)
    95. (0.00003) RY*( 4) H   8           s(  0.01%)p 1.00( 99.99%)
    96. (0.00214) RY*( 1) H   9           s( 99.19%)p 0.01(  0.81%)
                                            0.0040  0.9959  0.0823 -0.0191  0.0314
    97. (0.00021) RY*( 2) H   9           s(  0.10%)p99.99( 99.90%)
                                           -0.0002  0.0319 -0.3541  0.8335  0.4229
    98. (0.00012) RY*( 3) H   9           s(  0.06%)p99.99( 99.94%)
                                           -0.0043  0.0233  0.1592  0.4989 -0.8516
    99. (0.00005) RY*( 4) H   9           s(  0.74%)p99.99( 99.26%)
   100. (0.00150) RY*( 1) H  10           s( 98.28%)p 0.02(  1.72%)
                                            0.0046  0.9914 -0.0526  0.1123 -0.0428
   101. (0.00020) RY*( 2) H  10           s(  0.02%)p99.99( 99.98%)
                                            0.0006  0.0146  0.4040  0.3777  0.8330
   102. (0.00012) RY*( 3) H  10           s(  0.02%)p99.99( 99.98%)
                                           -0.0041  0.0130  0.8727  0.1130 -0.4748
   103. (0.00004) RY*( 4) H  10           s(  1.76%)p55.88( 98.24%)
   104. (0.00216) RY*( 1) H  11           s( 99.30%)p 0.01(  0.70%)
                                            0.0040  0.9965  0.0215 -0.0367 -0.0719
   105. (0.00022) RY*( 2) H  11           s(  0.00%)p 1.00(100.00%)
                                            0.0007  0.0010  0.7928 -0.4035  0.4568
   106. (0.00012) RY*( 3) H  11           s(  0.05%)p99.99( 99.95%)
                                           -0.0057  0.0219  0.4590  0.8881 -0.0122
   107. (0.00004) RY*( 4) H  11           s(  0.73%)p99.99( 99.27%)
   108. (0.00161) RY*( 1) H  12           s( 98.55%)p 0.01(  1.45%)
                                            0.0047  0.9927 -0.0637  0.1004  0.0202
   109. (0.00021) RY*( 2) H  12           s(  0.00%)p 1.00(100.00%)
                                            0.0010  0.0041  0.8574  0.5125 -0.0475
   110. (0.00012) RY*( 3) H  12           s(  0.01%)p 1.00( 99.99%)
                                            0.0064  0.0030 -0.1130  0.0972 -0.9888
   111. (0.00004) RY*( 4) H  12           s(  1.53%)p64.52( 98.47%)
   112. (0.00228) RY*( 1) H  13           s( 98.91%)p 0.01(  1.09%)
                                            0.0046  0.9945 -0.0671 -0.0788 -0.0118
   113. (0.00020) RY*( 2) H  13           s(  0.09%)p99.99( 99.91%)
                                           -0.0010  0.0296  0.7896 -0.3718  0.4872
   114. (0.00012) RY*( 3) H  13           s(  0.60%)p99.99( 99.40%)
                                           -0.0066  0.0769  0.0606  0.8381  0.5367
   115. (0.00004) RY*( 4) H  13           s(  0.49%)p99.99( 99.51%)
   116. (0.00149) RY*( 1) H  14           s( 98.58%)p 0.01(  1.42%)
                                            0.0044  0.9929  0.0859  0.0259  0.0782
   117. (0.00019) RY*( 2) H  14           s(  0.00%)p 1.00(100.00%)
                                            0.0002  0.0051  0.0656  0.8983 -0.4345
   118. (0.00012) RY*( 3) H  14           s(  0.03%)p99.99( 99.97%)
                                           -0.0064  0.0147 -0.7687  0.3230  0.5519
   119. (0.00004) RY*( 4) H  14           s(  1.47%)p67.14( 98.53%)
   120. (0.00272) RY*( 1) H  15           s( 99.74%)p 0.00(  0.26%)
                                            0.0074  0.9987 -0.0244  0.0221 -0.0393
   121. (0.00020) RY*( 2) H  15           s(  0.08%)p99.99( 99.92%)
                                            0.0045  0.0271  0.0991  0.4538  0.8852
   122. (0.00011) RY*( 3) H  15           s(  0.06%)p99.99( 99.94%)
                                           -0.0120  0.0216  0.9947 -0.0374 -0.0927
   123. (0.00003) RY*( 4) H  15           s(  0.21%)p99.99( 99.79%)
   124. (0.00256) RY*( 1) H  16           s( 99.84%)p 0.00(  0.16%)
                                            0.0067  0.9992  0.0048 -0.0118 -0.0381
   125. (0.00020) RY*( 2) H  16           s(  0.00%)p 1.00(100.00%)
                                            0.0043  0.0022  0.6732 -0.6536  0.3459
   126. (0.00011) RY*( 3) H  16           s(  0.04%)p99.99( 99.96%)
                                           -0.0110  0.0162  0.5981  0.7562  0.2649
   127. (0.00003) RY*( 4) H  16           s(  0.21%)p99.99( 99.79%)
   128. (0.00163) RY*( 1) H  17           s(  0.32%)p99.99( 99.68%)
                                            0.0009  0.0569  0.4507 -0.8315 -0.3197
   129. (0.00154) RY*( 2) H  17           s( 72.30%)p 0.38( 27.70%)
                                            0.0124  0.8502 -0.2962 -0.2415  0.3619
   130. (0.00092) RY*( 3) H  17           s( 23.67%)p 3.22( 76.33%)
                                            0.0085  0.4865  0.1360  0.4009 -0.7642
   131. (0.00002) RY*( 4) H  17           s(  4.10%)p23.38( 95.90%)
   132. (0.00588) BD*( 1) O   1 - C   2  
                ( 32.94%)   0.5739* O   1 s( 45.09%)p 1.22( 54.83%)d 0.00(  0.08%)
                                           -0.0000  0.6709 -0.0264 -0.7041 -0.0209
                                            0.1451  0.0021  0.1760  0.0066 -0.0099
                                           -0.0107  0.0044  0.0224 -0.0106
                ( 67.06%)  -0.8189* C   2 s( 30.74%)p 2.24( 68.99%)d 0.01(  0.27%)
                                           -0.0000  0.5498 -0.0715  0.7742  0.0701
                                           -0.1797 -0.0376 -0.2277 -0.0087 -0.0174
                                           -0.0218  0.0071  0.0387 -0.0188
   133. (0.03470) BD*( 2) O   1 - C   2  
                ( 34.08%)   0.5837* O   1 s(  0.01%)p99.99( 99.84%)d10.75(  0.15%)
                                            0.0000 -0.0117  0.0006 -0.3073 -0.0023
                                           -0.3798 -0.0031 -0.8716 -0.0076  0.0111
                                            0.0287 -0.0111  0.0144 -0.0144
                ( 65.92%)  -0.8119* C   2 s(  0.01%)p99.99( 99.61%)d31.55(  0.37%)
                                            0.0000 -0.0108  0.0015 -0.3325  0.0107
                                           -0.3724  0.0141 -0.8634  0.0322 -0.0177
                                           -0.0447  0.0162 -0.0235  0.0248
   134. (0.07229) BD*( 1) C   2 - C   3  
                ( 53.09%)   0.7286* C   2 s( 38.20%)p 1.62( 61.75%)d 0.00(  0.05%)
                                            0.0005  0.6180  0.0107 -0.3309  0.0046
                                            0.6900 -0.0138 -0.1778  0.0056 -0.0153
                                            0.0046 -0.0067 -0.0113 -0.0095
                ( 46.91%)  -0.6849* C   3 s( 23.45%)p 3.26( 76.50%)d 0.00(  0.06%)
                                            0.0000  0.4842 -0.0030  0.4133  0.0013
                                           -0.7540 -0.0013  0.1600  0.0015 -0.0157
                                            0.0041 -0.0066 -0.0124 -0.0103
   135. (0.06081) BD*( 1) C   2 - H   8  
                ( 41.24%)   0.6422* C   2 s( 31.11%)p 2.21( 68.84%)d 0.00(  0.05%)
                                            0.0003 -0.5572 -0.0243  0.4131 -0.0220
                                            0.5924  0.0071 -0.4076  0.0069 -0.0170
                                            0.0094  0.0112  0.0028 -0.0001
                ( 58.76%)  -0.7665* H   8 s( 99.90%)p 0.00(  0.10%)
                                           -0.9994  0.0133 -0.0175 -0.0215  0.0145
   136. (0.02117) BD*( 1) C   3 - C   4  
                ( 48.24%)   0.6946* C   3 s( 26.63%)p 2.75( 73.33%)d 0.00(  0.04%)
                                           -0.0000 -0.5160 -0.0031 -0.5083  0.0011
                                           -0.5119 -0.0000  0.4615 -0.0038 -0.0114
                                            0.0115  0.0116 -0.0005  0.0003
                ( 51.76%)  -0.7194* C   4 s( 30.09%)p 2.32( 69.86%)d 0.00(  0.04%)
                                           -0.0006 -0.5486  0.0042  0.4955 -0.0016
                                            0.5000 -0.0040 -0.4507 -0.0002 -0.0128
                                            0.0114  0.0114 -0.0004  0.0015
   137. (0.02498) BD*( 1) C   3 - C   5  
                ( 48.19%)   0.6942* C   3 s( 25.23%)p 2.96( 74.73%)d 0.00(  0.04%)
                                           -0.0000 -0.5022 -0.0011  0.2003 -0.0057
                                           -0.3725 -0.0055 -0.7539  0.0023  0.0034
                                            0.0068 -0.0108  0.0004 -0.0153
                ( 51.81%)  -0.7198* C   5 s( 29.60%)p 2.38( 70.36%)d 0.00(  0.04%)
                                           -0.0007 -0.5440  0.0052 -0.1953 -0.0005
                                            0.3572 -0.0051  0.7334 -0.0038  0.0040
                                            0.0072 -0.0136  0.0025 -0.0131
   138. (0.03655) BD*( 1) C   3 - C   6  
                ( 48.43%)   0.6959* C   3 s( 24.70%)p 3.05( 75.25%)d 0.00(  0.05%)
                                           -0.0002 -0.4970 -0.0027  0.7280 -0.0005
                                            0.1733 -0.0030  0.4387  0.0049 -0.0083
                                           -0.0149 -0.0061 -0.0111  0.0040
                ( 51.57%)  -0.7181* C   6 s( 30.67%)p 2.26( 69.28%)d 0.00(  0.05%)
                                           -0.0006 -0.5538  0.0072 -0.6871  0.0146
                                           -0.1450  0.0002 -0.4465  0.0121 -0.0038
                                           -0.0173 -0.0033 -0.0119  0.0007
   139. (0.00618) BD*( 1) C   4 - H   9  
                ( 38.29%)   0.6188* C   4 s( 23.39%)p 3.27( 76.57%)d 0.00(  0.04%)
                                            0.0000 -0.4836 -0.0029 -0.7504 -0.0047
                                           -0.1642 -0.0074 -0.4188  0.0167 -0.0047
                                           -0.0148 -0.0034 -0.0117  0.0024
                ( 61.71%)  -0.7855* H   9 s( 99.92%)p 0.00(  0.08%)
                                           -0.9996  0.0016  0.0253  0.0042  0.0123
   140. (0.00704) BD*( 1) C   4 - H  10  
                ( 39.21%)   0.6262* C   4 s( 23.19%)p 3.31( 76.77%)d 0.00(  0.04%)
                                            0.0000 -0.4815 -0.0004  0.3888 -0.0168
                                           -0.7682 -0.0075  0.1611  0.0100  0.0148
                                           -0.0033  0.0049  0.0093  0.0093
                ( 60.79%)  -0.7797* H  10 s( 99.92%)p 0.00(  0.08%)
                                           -0.9996  0.0010 -0.0109  0.0253 -0.0055
   141. (0.00664) BD*( 1) C   4 - H  11  
                ( 38.69%)   0.6220* C   4 s( 23.26%)p 3.30( 76.70%)d 0.00(  0.04%)
                                           -0.0000  0.4822  0.0014  0.1991  0.0137
                                           -0.3635  0.0147 -0.7712 -0.0026 -0.0035
                                           -0.0059  0.0135 -0.0024  0.0132
                ( 61.31%)  -0.7830* H  11 s( 99.92%)p 0.00(  0.08%)
                                            0.9996 -0.0016 -0.0091  0.0114  0.0243
   142. (0.00745) BD*( 1) C   5 - H  12  
                ( 38.94%)   0.6241* C   5 s( 22.96%)p 3.35( 77.00%)d 0.00(  0.04%)
                                            0.0001 -0.4792 -0.0022  0.4233  0.0005
                                           -0.7578 -0.0022  0.1265 -0.0205  0.0143
                                           -0.0031  0.0056  0.0088  0.0095
                ( 61.06%)  -0.7814* H  12 s( 99.92%)p 0.00(  0.08%)
                                           -0.9996  0.0015 -0.0136  0.0245 -0.0026
   143. (0.00714) BD*( 1) C   5 - H  13  
                ( 38.20%)   0.6181* C   5 s( 23.88%)p 3.19( 76.08%)d 0.00(  0.04%)
                                           -0.0000  0.4887  0.0023 -0.5149 -0.0018
                                           -0.5172  0.0136  0.4773  0.0126  0.0124
                                           -0.0106 -0.0115 -0.0003 -0.0022
                ( 61.80%)  -0.7861* H  13 s( 99.92%)p 0.00(  0.08%)
                                            0.9996 -0.0023  0.0185  0.0164 -0.0151
   144. (0.00640) BD*( 1) C   5 - H  14  
                ( 38.88%)   0.6236* C   5 s( 23.47%)p 3.26( 76.49%)d 0.00(  0.04%)
                                            0.0000 -0.4845 -0.0021 -0.7190  0.0110
                                           -0.1729 -0.0079 -0.4665 -0.0145 -0.0056
                                           -0.0154 -0.0032 -0.0116  0.0026
                ( 61.12%)  -0.7818* H  14 s( 99.92%)p 0.00(  0.08%)
                                           -0.9996  0.0011  0.0225  0.0064  0.0160
   145. (0.01098) BD*( 1) C   6 - O   7  
                ( 67.68%)   0.8227* C   6 s( 21.01%)p 3.75( 78.70%)d 0.01(  0.29%)
                                            0.0000  0.4559  0.0471 -0.5569 -0.0325
                                           -0.5134 -0.0263  0.4594  0.0201  0.0339
                                           -0.0302 -0.0283  0.0021 -0.0049
                ( 32.32%)  -0.5685* O   7 s( 32.96%)p 2.03( 66.97%)d 0.00(  0.07%)
                                           -0.0001  0.5741  0.0032  0.4705  0.0009
                                            0.4733  0.0006 -0.4736  0.0010  0.0114
                                           -0.0112 -0.0185 -0.0012  0.0088
   146. (0.02999) BD*( 1) C   6 - H  15  
                ( 40.12%)   0.6334* C   6 s( 24.17%)p 3.14( 75.78%)d 0.00(  0.05%)
                                            0.0001 -0.4915  0.0073  0.4293  0.0058
                                           -0.7335  0.0143  0.1875  0.0094  0.0160
                                           -0.0054  0.0061  0.0106  0.0094
                ( 59.88%)  -0.7738* H  15 s( 99.92%)p 0.00(  0.08%)
                                           -0.9996  0.0062 -0.0118  0.0255 -0.0069
   147. (0.02726) BD*( 1) C   6 - H  16  
                ( 40.13%)   0.6335* C   6 s( 24.24%)p 3.12( 75.71%)d 0.00(  0.05%)
                                           -0.0001  0.4922 -0.0084  0.1741 -0.0149
                                           -0.4178  0.0077 -0.7430 -0.0002 -0.0057
                                           -0.0065  0.0165 -0.0027  0.0135
                ( 59.87%)  -0.7737* H  16 s( 99.91%)p 0.00(  0.09%)
                                            0.9996 -0.0056 -0.0078  0.0119  0.0255
   148. (0.00562) BD*( 1) O   7 - H  17  
                ( 26.64%)   0.5161* O   7 s( 19.97%)p 4.00( 79.95%)d 0.00(  0.08%)
                                            0.0002  0.4463  0.0219 -0.7409 -0.0316
                                           -0.2415 -0.0184 -0.4369  0.0001  0.0024
                                            0.0247  0.0037  0.0111  0.0080
                ( 73.36%)  -0.8565* H  17 s( 99.61%)p 0.00(  0.39%)
                                            0.9980 -0.0030  0.0528  0.0185  0.0284


 NHO Directionality and "Bond Bending" (deviations from line of nuclear centers)

         [Thresholds for printing:  angular deviation  >  1.0 degree]
                                    hybrid p-character > 25.0%
                                    orbital occupancy  >  0.10e

                                Line of Centers        Hybrid 1              Hybrid 2
                                ---------------  -------------------   ------------------
                NBO               Theta   Phi    Theta   Phi    Dev    Theta   Phi    Dev
 ========================================================================================
     1. BD (   1) O   1 - C   2    75.2  167.4    76.1  168.5   1.4    105.2  345.6   1.8
     2. BD (   2) O   1 - C   2    75.2  167.4    29.3   51.0  89.2     30.1   48.1  89.1
     3. BD (   1) C   2 - C   3   101.2  118.1   102.9  115.8   2.9      --     --    --
     4. BD (   1) C   2 - H   8    60.5  229.7    60.8  236.9   6.3      --     --    --
     6. BD (   1) C   3 - C   5    28.7  118.9    29.5  117.2   1.1      --     --    --
     7. BD (   1) C   3 - C   6   120.7  193.4     --     --    --      57.7   12.2   1.9
     8. BD (   1) C   4 - H   9    61.2   11.5    62.6   12.8   1.7      --     --    --
     9. BD (   1) C   4 - H  10   100.3  117.1   101.2  115.6   1.7      --     --    --
    10. BD (   1) C   4 - H  11   151.1  299.0   152.2  301.4   1.6      --     --    --
    11. BD (   1) C   5 - H  12    98.8  119.3    96.9  119.1   1.9      --     --    --
    12. BD (   1) C   5 - H  13    57.4  224.9    55.8  224.3   1.7      --     --    --
    13. BD (   1) C   5 - H  14    58.0   13.5    56.6   14.3   1.6      --     --    --
    14. BD (   1) C   6 - O   7    56.5  224.1    59.0  222.5   2.9    125.3   45.1   1.9
    15. BD (   1) C   6 - H  15   103.2  116.7   103.2  121.2   4.3      --     --    --
    16. BD (   1) C   6 - H  16   149.7  299.0   149.4  291.2   4.0      --     --    --
    17. BD (   1) O   7 - H  17   122.7  196.4   118.2  198.6   4.9      --     --    --
    25. LP (   1) O   1             --     --    104.6  347.0   --       --     --    --
    26. LP (   2) O   1             --     --    115.1   84.4   --       --     --    --
    27. LP (   1) O   7             --     --     17.4  287.7   --       --     --    --
    28. LP (   2) O   7             --     --    108.5  299.9   --       --     --    --


 Second Order Perturbation Theory Analysis of Fock Matrix in NBO Basis

     Threshold for printing:   0.50 kcal/mol
                                                                              E(2)  E(j)-E(i) F(i,j)
         Donor NBO (i)                     Acceptor NBO (j)                 kcal/mol   a.u.    a.u. 
 ===================================================================================================

 within unit  1
   1. BD (   1) O   1 - C   2        / 38. RY*(   1) C   2                    1.73    1.60    0.047
   1. BD (   1) O   1 - C   2        / 47. RY*(   1) C   3                    1.13    2.01    0.043
   1. BD (   1) O   1 - C   2        /134. BD*(   1) C   2 - C   3            1.17    1.47    0.038
   2. BD (   2) O   1 - C   2        /137. BD*(   1) C   3 - C   5            1.54    0.76    0.031
   2. BD (   2) O   1 - C   2        /138. BD*(   1) C   3 - C   6            1.53    0.75    0.030
   3. BD (   1) C   2 - C   3        / 29. RY*(   1) O   1                    1.58    1.82    0.048
   3. BD (   1) C   2 - C   3        / 56. RY*(   1) C   4                    1.05    1.34    0.034
   3. BD (   1) C   2 - C   3        / 66. RY*(   2) C   5                    0.86    1.38    0.031
   3. BD (   1) C   2 - C   3        / 75. RY*(   2) C   6                    1.15    1.46    0.037
   3. BD (   1) C   2 - C   3        /132. BD*(   1) O   1 - C   2            0.94    1.24    0.031
   3. BD (   1) C   2 - C   3        /136. BD*(   1) C   3 - C   4            1.11    1.01    0.030
   3. BD (   1) C   2 - C   3        /137. BD*(   1) C   3 - C   5            1.13    0.99    0.030
   3. BD (   1) C   2 - C   3        /138. BD*(   1) C   3 - C   6            1.03    0.99    0.028
   3. BD (   1) C   2 - C   3        /140. BD*(   1) C   4 - H  10            2.06    1.06    0.042
   3. BD (   1) C   2 - C   3        /142. BD*(   1) C   5 - H  12            2.15    1.06    0.043
   3. BD (   1) C   2 - C   3        /146. BD*(   1) C   6 - H  15            2.03    1.04    0.041
   4. BD (   1) C   2 - H   8        / 29. RY*(   1) O   1                    1.13    1.73    0.039
   4. BD (   1) C   2 - H   8        / 47. RY*(   1) C   3                    0.62    1.45    0.027
   4. BD (   1) C   2 - H   8        / 48. RY*(   2) C   3                    0.89    1.37    0.031
   4. BD (   1) C   2 - H   8        / 56. RY*(   1) C   4                    0.56    1.24    0.024
   4. BD (   1) C   2 - H   8        /136. BD*(   1) C   3 - C   4            2.87    0.91    0.046
   5. BD (   1) C   3 - C   4        / 38. RY*(   1) C   2                    1.17    1.12    0.032
   5. BD (   1) C   3 - C   4        / 66. RY*(   2) C   5                    0.88    1.36    0.031
   5. BD (   1) C   3 - C   4        / 76. RY*(   3) C   6                    0.97    1.65    0.036
   5. BD (   1) C   3 - C   4        /134. BD*(   1) C   2 - C   3            1.22    0.99    0.031
   5. BD (   1) C   3 - C   4        /135. BD*(   1) C   2 - H   8            2.00    1.02    0.041
   5. BD (   1) C   3 - C   4        /137. BD*(   1) C   3 - C   5            1.67    0.97    0.036
   5. BD (   1) C   3 - C   4        /138. BD*(   1) C   3 - C   6            1.29    0.96    0.032
   5. BD (   1) C   3 - C   4        /139. BD*(   1) C   4 - H   9            0.59    1.05    0.022
   5. BD (   1) C   3 - C   4        /140. BD*(   1) C   4 - H  10            0.56    1.04    0.022
   5. BD (   1) C   3 - C   4        /141. BD*(   1) C   4 - H  11            0.57    1.05    0.022
   5. BD (   1) C   3 - C   4        /143. BD*(   1) C   5 - H  13            1.73    1.05    0.038
   5. BD (   1) C   3 - C   4        /145. BD*(   1) C   6 - O   7            2.54    0.90    0.043
   6. BD (   1) C   3 - C   5        / 40. RY*(   3) C   2                    1.18    1.39    0.036
   6. BD (   1) C   3 - C   5        / 57. RY*(   2) C   4                    0.99    1.33    0.033
   6. BD (   1) C   3 - C   5        / 74. RY*(   1) C   6                    0.71    1.33    0.028
   6. BD (   1) C   3 - C   5        /132. BD*(   1) O   1 - C   2            1.30    1.21    0.036
   6. BD (   1) C   3 - C   5        /133. BD*(   2) O   1 - C   2            3.10    0.61    0.039
   6. BD (   1) C   3 - C   5        /134. BD*(   1) C   2 - C   3            0.86    0.98    0.026
   6. BD (   1) C   3 - C   5        /136. BD*(   1) C   3 - C   4            1.56    0.98    0.035
   6. BD (   1) C   3 - C   5        /138. BD*(   1) C   3 - C   6            1.25    0.96    0.031
   6. BD (   1) C   3 - C   5        /141. BD*(   1) C   4 - H  11            1.92    1.04    0.040
   6. BD (   1) C   3 - C   5        /142. BD*(   1) C   5 - H  12            0.52    1.03    0.021
   6. BD (   1) C   3 - C   5        /143. BD*(   1) C   5 - H  13            0.53    1.05    0.021
   6. BD (   1) C   3 - C   5        /147. BD*(   1) C   6 - H  16            1.88    1.02    0.039
   7. BD (   1) C   3 - C   6        / 40. RY*(   3) C   2                    1.00    1.40    0.034
   7. BD (   1) C   3 - C   6        / 57. RY*(   2) C   4                    1.13    1.34    0.035
   7. BD (   1) C   3 - C   6        / 65. RY*(   1) C   5                    1.44    1.35    0.040
   7. BD (   1) C   3 - C   6        / 83. RY*(   1) O   7                    0.63    1.91    0.031
   7. BD (   1) C   3 - C   6        /132. BD*(   1) O   1 - C   2            1.35    1.22    0.037
   7. BD (   1) C   3 - C   6        /133. BD*(   2) O   1 - C   2            2.52    0.62    0.035
   7. BD (   1) C   3 - C   6        /134. BD*(   1) C   2 - C   3            0.82    0.99    0.026
   7. BD (   1) C   3 - C   6        /136. BD*(   1) C   3 - C   4            1.30    1.00    0.032
   7. BD (   1) C   3 - C   6        /137. BD*(   1) C   3 - C   5            1.35    0.98    0.032
   7. BD (   1) C   3 - C   6        /139. BD*(   1) C   4 - H   9            1.83    1.06    0.040
   7. BD (   1) C   3 - C   6        /144. BD*(   1) C   5 - H  14            1.87    1.05    0.040
   7. BD (   1) C   3 - C   6        /146. BD*(   1) C   6 - H  15            0.55    1.03    0.021
   7. BD (   1) C   3 - C   6        /148. BD*(   1) O   7 - H  17            1.83    1.03    0.039
   8. BD (   1) C   4 - H   9        /136. BD*(   1) C   3 - C   4            0.57    0.87    0.020
   8. BD (   1) C   4 - H   9        /138. BD*(   1) C   3 - C   6            3.63    0.85    0.050
   9. BD (   1) C   4 - H  10        / 47. RY*(   1) C   3                    0.75    1.42    0.029
   9. BD (   1) C   4 - H  10        /134. BD*(   1) C   2 - C   3            3.54    0.88    0.050
  10. BD (   1) C   4 - H  11        /137. BD*(   1) C   3 - C   5            3.71    0.86    0.051
  11. BD (   1) C   5 - H  12        / 49. RY*(   3) C   3                    0.52    1.29    0.023
  11. BD (   1) C   5 - H  12        /133. BD*(   2) O   1 - C   2            0.51    0.51    0.014
  11. BD (   1) C   5 - H  12        /134. BD*(   1) C   2 - C   3            3.13    0.88    0.047
  12. BD (   1) C   5 - H  13        / 49. RY*(   3) C   3                    0.67    1.29    0.026
  12. BD (   1) C   5 - H  13        /136. BD*(   1) C   3 - C   4            3.43    0.88    0.049
  13. BD (   1) C   5 - H  14        / 47. RY*(   1) C   3                    0.57    1.42    0.025
  13. BD (   1) C   5 - H  14        /138. BD*(   1) C   3 - C   6            3.43    0.86    0.049
  14. BD (   1) C   6 - O   7        /129. RY*(   2) H  17                    0.72    1.63    0.030
  14. BD (   1) C   6 - O   7        /136. BD*(   1) C   3 - C   4            1.69    1.23    0.041
  15. BD (   1) C   6 - H  15        /134. BD*(   1) C   2 - C   3            3.34    0.89    0.050
  15. BD (   1) C   6 - H  15        /138. BD*(   1) C   3 - C   6            0.61    0.87    0.021
  16. BD (   1) C   6 - H  16        / 47. RY*(   1) C   3                    0.62    1.44    0.027
  16. BD (   1) C   6 - H  16        / 84. RY*(   2) O   7                    0.55    1.77    0.028
  16. BD (   1) C   6 - H  16        /137. BD*(   1) C   3 - C   5            3.52    0.88    0.050
  16. BD (   1) C   6 - H  16        /138. BD*(   1) C   3 - C   6            0.53    0.87    0.019
  17. BD (   1) O   7 - H  17        / 47. RY*(   1) C   3                    0.62    1.64    0.029
  17. BD (   1) O   7 - H  17        / 76. RY*(   3) C   6                    0.76    1.76    0.033
  17. BD (   1) O   7 - H  17        /138. BD*(   1) C   3 - C   6            3.18    1.07    0.052
  18. CR (   1) O   1                / 38. RY*(   1) C   2                    6.63   19.40    0.321
  18. CR (   1) O   1                /134. BD*(   1) C   2 - C   3            0.53   19.27    0.092
  19. CR (   1) C   2                / 48. RY*(   2) C   3                    1.57   11.00    0.117
  19. CR (   1) C   2                / 92. RY*(   1) H   8                    0.56   10.51    0.069
  20. CR (   1) C   3                / 39. RY*(   2) C   2                    0.53   11.50    0.070
  20. CR (   1) C   3                / 58. RY*(   3) C   4                    0.90   10.87    0.088
  20. CR (   1) C   3                / 67. RY*(   3) C   5                    0.87   10.87    0.087
  21. CR (   1) C   4                / 47. RY*(   1) C   3                    1.24   10.99    0.104
  21. CR (   1) C   4                / 96. RY*(   1) H   9                    0.66   10.47    0.074
  21. CR (   1) C   4                /100. RY*(   1) H  10                    0.63   10.49    0.072
  21. CR (   1) C   4                /104. RY*(   1) H  11                    0.64   10.46    0.073
  22. CR (   1) C   5                / 49. RY*(   3) C   3                    0.97   10.87    0.092
  22. CR (   1) C   5                /108. RY*(   1) H  12                    0.64   10.49    0.073
  22. CR (   1) C   5                /112. RY*(   1) H  13                    0.71   10.48    0.077
  22. CR (   1) C   5                /116. RY*(   1) H  14                    0.64   10.49    0.073
  23. CR (   1) C   6                / 49. RY*(   3) C   3                    0.90   10.94    0.089
  23. CR (   1) C   6                /120. RY*(   1) H  15                    0.55   10.50    0.068
  23. CR (   1) C   6                /124. RY*(   1) H  16                    0.54   10.50    0.067
  23. CR (   1) C   6                /138. BD*(   1) C   3 - C   6            0.60   10.50    0.072
  23. CR (   1) C   6                /145. BD*(   1) C   6 - O   7            1.02   10.43    0.092
  24. CR (   1) O   7                / 74. RY*(   1) C   6                    1.11   19.69    0.132
  24. CR (   1) O   7                / 79. RY*(   6) C   6                    0.55   20.41    0.095
  25. LP (   1) O   1                / 38. RY*(   1) C   2                   12.39    1.18    0.108
  25. LP (   1) O   1                /134. BD*(   1) C   2 - C   3            1.64    1.05    0.038
  25. LP (   1) O   1                /135. BD*(   1) C   2 - H   8            0.93    1.08    0.028
  26. LP (   2) O   1                / 39. RY*(   2) C   2                    2.75    1.69    0.062
  26. LP (   2) O   1                / 41. RY*(   4) C   2                    0.62    1.36    0.027
  26. LP (   2) O   1                / 42. RY*(   5) C   2                    1.99    1.76    0.054
  26. LP (   2) O   1                /134. BD*(   1) C   2 - C   3           19.02    0.65    0.101
  26. LP (   2) O   1                /135. BD*(   1) C   2 - H   8           21.71    0.68    0.110
  26. LP (   2) O   1                /140. BD*(   1) C   4 - H  10            0.59    0.71    0.019
  27. LP (   1) O   7                / 74. RY*(   1) C   6                    1.45    1.32    0.039
  27. LP (   1) O   7                / 79. RY*(   6) C   6                    0.55    2.04    0.030
  27. LP (   1) O   7                /130. RY*(   3) H  17                    0.91    2.08    0.039
  27. LP (   1) O   7                /138. BD*(   1) C   3 - C   6            0.87    0.95    0.026
  27. LP (   1) O   7                /146. BD*(   1) C   6 - H  15            0.92    1.01    0.027
  27. LP (   1) O   7                /147. BD*(   1) C   6 - H  16            1.68    1.01    0.037
  28. LP (   2) O   7                / 77. RY*(   4) C   6                    1.12    2.53    0.048
  28. LP (   2) O   7                /128. RY*(   1) H  17                    2.24    1.94    0.059
  28. LP (   2) O   7                /146. BD*(   1) C   6 - H  15            7.49    0.73    0.066
  28. LP (   2) O   7                /147. BD*(   1) C   6 - H  16            5.85    0.73    0.059


 Natural Bond Orbitals (Summary):

                                                            Principal Delocalizations
           NBO                        Occupancy    Energy   (geminal,vicinal,remote)
 ====================================================================================
 Molecular unit  1  (C5H10O2)
     1. BD (   1) O   1 - C   2          1.99651    -1.07920  38(g),134(g),47(v)
     2. BD (   2) O   1 - C   2          1.99143    -0.38269  138(v),137(v)
     3. BD (   1) C   2 - C   3          1.96940    -0.61851  142(v),140(v),146(v),29(v)
                                                    75(v),137(g),136(g),56(v)
                                                    138(g),132(g),66(v)
     4. BD (   1) C   2 - H   8          1.98849    -0.52027  136(v),29(v),48(v),47(v)
                                                    56(r)
     5. BD (   1) C   3 - C   4          1.97076    -0.59796  145(v),135(v),143(v),137(g)
                                                    138(g),134(g),38(v),76(v)
                                                    66(v),139(g),141(g),140(g)
     6. BD (   1) C   3 - C   5          1.95928    -0.59117  133(v),141(v),147(v),136(g)
                                                    132(v),138(g),40(v),57(v)
                                                    134(g),74(v),143(g),142(g)
     7. BD (   1) C   3 - C   6          1.95737    -0.60173  133(v),144(v),139(v),148(v)
                                                    65(v),132(v),137(g),136(g)
                                                    57(v),40(v),134(g),83(v)
                                                    146(g)
     8. BD (   1) C   4 - H   9          1.98664    -0.48100  138(v),136(g)
     9. BD (   1) C   4 - H  10          1.98768    -0.48616  134(v),47(v)
    10. BD (   1) C   4 - H  11          1.98759    -0.48282  137(v)
    11. BD (   1) C   5 - H  12          1.98504    -0.48707  134(v),49(v),133(r)
    12. BD (   1) C   5 - H  13          1.98762    -0.48684  136(v),49(v)
    13. BD (   1) C   5 - H  14          1.98795    -0.48861  138(v),47(v)
    14. BD (   1) C   6 - O   7          1.99488    -0.83808  136(v),129(v)
    15. BD (   1) C   6 - H  15          1.98576    -0.50472  134(v),138(g)
    16. BD (   1) C   6 - H  16          1.98693    -0.50681  137(v),47(v),84(v),138(g)
    17. BD (   1) O   7 - H  17          1.98797    -0.70778  138(v),76(v),47(r)
    18. CR (   1) O   1                  1.99973   -18.88142  38(v),134(v)
    19. CR (   1) C   2                  1.99928   -10.15189  48(v),92(v)
    20. CR (   1) C   3                  1.99886   -10.07772  58(v),67(v),39(v)
    21. CR (   1) C   4                  1.99921   -10.05871  47(v),96(v),104(v),100(v)
    22. CR (   1) C   5                  1.99919   -10.06524  49(v),112(v),116(v),108(v)
    23. CR (   1) C   6                  1.99904   -10.13520  145(g),49(v),138(g),120(v)
                                                    124(v)
    24. CR (   1) O   7                  1.99974   -18.96078  74(v),79(v)
    25. LP (   1) O   1                  1.98094    -0.65795  38(v),134(v),135(v)
    26. LP (   2) O   1                  1.88669    -0.26506  135(v),134(v),39(v),42(v)
                                                    41(v),140(r)
    27. LP (   1) O   7                  1.97829    -0.58169  147(v),74(v),146(v),130(v)
                                                    138(v),79(v)
    28. LP (   2) O   7                  1.95805    -0.30619  146(v),147(v),128(v),77(v)
    29. RY*(   1) O   1                  0.00340     1.20527   
    30. RY*(   2) O   1                  0.00015     1.40483   
    31. RY*(   3) O   1                  0.00008     1.31589   
    32. RY*(   4) O   1                  0.00007     1.10446   
    33. RY*(   5) O   1                  0.00000     2.87641   
    34. RY*(   6) O   1                  0.00001     2.93256   
    35. RY*(   7) O   1                  0.00000     2.63682   
    36. RY*(   8) O   1                  0.00001     2.97803   
    37. RY*(   9) O   1                  0.00000     2.79507   
    38. RY*(   1) C   2                  0.01559     0.51710   
    39. RY*(   2) C   2                  0.00798     1.42555   
    40. RY*(   3) C   2                  0.00448     0.79470   
    41. RY*(   4) C   2                  0.00265     1.09954   
    42. RY*(   5) C   2                  0.00129     1.49359   
    43. RY*(   6) C   2                  0.00008     1.91771   
    44. RY*(   7) C   2                  0.00003     2.03992   
    45. RY*(   8) C   2                  0.00002     2.00902   
    46. RY*(   9) C   2                  0.00001     1.97822   
    47. RY*(   1) C   3                  0.00571     0.93013   
    48. RY*(   2) C   3                  0.00280     0.85266   
    49. RY*(   3) C   3                  0.00208     0.80660   
    50. RY*(   4) C   3                  0.00082     1.02487   
    51. RY*(   5) C   3                  0.00062     2.05240   
    52. RY*(   6) C   3                  0.00059     2.12355   
    53. RY*(   7) C   3                  0.00044     2.14412   
    54. RY*(   8) C   3                  0.00041     1.97952   
    55. RY*(   9) C   3                  0.00022     2.14762   
    56. RY*(   1) C   4                  0.00630     0.71670   
    57. RY*(   2) C   4                  0.00418     0.74283   
    58. RY*(   3) C   4                  0.00168     0.79422   
    59. RY*(   4) C   4                  0.00022     0.90802   
    60. RY*(   5) C   4                  0.00005     2.10093   
    61. RY*(   6) C   4                  0.00001     2.32289   
    62. RY*(   7) C   4                  0.00002     2.24667   
    63. RY*(   8) C   4                  0.00001     2.13342   
    64. RY*(   9) C   4                  0.00001     2.14434   
    65. RY*(   1) C   5                  0.00463     0.75107   
    66. RY*(   2) C   5                  0.00366     0.76607   
    67. RY*(   3) C   5                  0.00198     0.78778   
    68. RY*(   4) C   5                  0.00019     0.69109   
    69. RY*(   5) C   5                  0.00005     2.27258   
    70. RY*(   6) C   5                  0.00002     2.19809   
    71. RY*(   7) C   5                  0.00001     2.13106   
    72. RY*(   8) C   5                  0.00001     2.15665   
    73. RY*(   9) C   5                  0.00001     2.31462   
    74. RY*(   1) C   6                  0.00447     0.73408   
    75. RY*(   2) C   6                  0.00376     0.84528   
    76. RY*(   3) C   6                  0.00322     1.05091   
    77. RY*(   4) C   6                  0.00152     2.22448   
    78. RY*(   5) C   6                  0.00076     1.47107   
    79. RY*(   6) C   6                  0.00038     1.45410   
    80. RY*(   7) C   6                  0.00009     1.68925   
    81. RY*(   8) C   6                  0.00002     2.12642   
    82. RY*(   9) C   6                  0.00001     2.09929   
    83. RY*(   1) O   7                  0.00159     1.30870   
    84. RY*(   2) O   7                  0.00144     1.26180   
    85. RY*(   3) O   7                  0.00008     1.55711   
    86. RY*(   4) O   7                  0.00005     1.23509   
    87. RY*(   5) O   7                  0.00001     2.93934   
    88. RY*(   6) O   7                  0.00001     3.02467   
    89. RY*(   7) O   7                  0.00001     2.78050   
    90. RY*(   8) O   7                  0.00001     2.80754   
    91. RY*(   9) O   7                  0.00001     2.73828   
    92. RY*(   1) H   8                  0.00490     0.36225   
    93. RY*(   2) H   8                  0.00008     2.24231   
    94. RY*(   3) H   8                  0.00007     1.94239   
    95. RY*(   4) H   8                  0.00003     1.68412   
    96. RY*(   1) H   9                  0.00214     0.40790   
    97. RY*(   2) H   9                  0.00021     1.82733   
    98. RY*(   3) H   9                  0.00012     1.78676   
    99. RY*(   4) H   9                  0.00005     2.33209   
   100. RY*(   1) H  10                  0.00150     0.43591   
   101. RY*(   2) H  10                  0.00020     1.80566   
   102. RY*(   3) H  10                  0.00012     1.78729   
   103. RY*(   4) H  10                  0.00004     2.28467   
   104. RY*(   1) H  11                  0.00216     0.40502   
   105. RY*(   2) H  11                  0.00022     1.82840   
   106. RY*(   3) H  11                  0.00012     1.79675   
   107. RY*(   4) H  11                  0.00004     2.30669   
   108. RY*(   1) H  12                  0.00161     0.42327   
   109. RY*(   2) H  12                  0.00021     1.81321   
   110. RY*(   3) H  12                  0.00012     1.80129   
   111. RY*(   4) H  12                  0.00004     2.26454   
   112. RY*(   1) H  13                  0.00228     0.41572   
   113. RY*(   2) H  13                  0.00020     1.81118   
   114. RY*(   3) H  13                  0.00012     1.78466   
   115. RY*(   4) H  13                  0.00004     2.32603   
   116. RY*(   1) H  14                  0.00149     0.42238   
   117. RY*(   2) H  14                  0.00019     1.80439   
   118. RY*(   3) H  14                  0.00012     1.79931   
   119. RY*(   4) H  14                  0.00004     2.27136   
   120. RY*(   1) H  15                  0.00272     0.36671   
   121. RY*(   2) H  15                  0.00020     1.82356   
   122. RY*(   3) H  15                  0.00011     1.90698   
   123. RY*(   4) H  15                  0.00003     2.22751   
   124. RY*(   1) H  16                  0.00256     0.36366   
   125. RY*(   2) H  16                  0.00020     1.81359   
   126. RY*(   3) H  16                  0.00011     1.89775   
   127. RY*(   4) H  16                  0.00003     2.23761   
   128. RY*(   1) H  17                  0.00163     1.63528   
   129. RY*(   2) H  17                  0.00154     0.79087   
   130. RY*(   3) H  17                  0.00092     1.50269   
   131. RY*(   4) H  17                  0.00002     2.28688   
   132. BD*(   1) O   1 - C   2          0.00588     0.62230   
   133. BD*(   2) O   1 - C   2          0.03470     0.02121   
   134. BD*(   1) C   2 - C   3          0.07229     0.38909   
   135. BD*(   1) C   2 - H   8          0.06081     0.41901   
   136. BD*(   1) C   3 - C   4          0.02117     0.39377   
   137. BD*(   1) C   3 - C   5          0.02498     0.37395   
   138. BD*(   1) C   3 - C   6          0.03655     0.36671   
   139. BD*(   1) C   4 - H   9          0.00618     0.45591   
   140. BD*(   1) C   4 - H  10          0.00704     0.44389   
   141. BD*(   1) C   4 - H  11          0.00664     0.45096   
   142. BD*(   1) C   5 - H  12          0.00745     0.43987   
   143. BD*(   1) C   5 - H  13          0.00714     0.45665   
   144. BD*(   1) C   5 - H  14          0.00640     0.44588   
   145. BD*(   1) C   6 - O   7          0.01098     0.29757   
   146. BD*(   1) C   6 - H  15          0.02999     0.42594   
   147. BD*(   1) C   6 - H  16          0.02726     0.42834   
   148. BD*(   1) O   7 - H  17          0.00562     0.42469   
       -------------------------------
              Total Lewis   55.51034  ( 99.1256%)
        Valence non-Lewis    0.37109  (  0.6627%)
        Rydberg non-Lewis    0.11857  (  0.2117%)
       -------------------------------
            Total unit  1   56.00000  (100.0000%)
           Charge unit  1    0.00000
 Unable to Open any file for archive entry.
 1\1\GINC-COMPUTE-1-15\SP\RB3LYP\def2SVP\C5H10O2\ZAHRT2\08-Jan-2021\0\\
 # b3lyp/def2svp geom=NewRedundant pop=NBO\\76\\0,1\O,0,-1.8983629025,-
 1.4576633417,-0.9818771736\C,0,-0.9317607262,-0.7476573453,-1.10867585
 33\C,0,-0.2269278006,-0.0272579684,0.0392175652\C,0,-0.8573733178,-0.4
 167443561,1.3762075361\C,0,-0.3501509677,1.4864557089,-0.2200257815\C,
 0,1.2575603859,-0.4374718503,0.0274988841\O,0,1.8446305252,-0.05415553
 97,-1.1984668125\H,0,-0.478601553,-0.5604952311,-2.1141753977\H,0,-1.9
 285515198,-0.170573615,1.3834255649\H,0,-0.3704674985,0.1190006397,2.2
 060800107\H,0,-0.7723486297,-1.4987705679,1.5585101436\H,0,0.166102431
 2,2.0462416899,0.5766310334\H,0,0.1099288082,1.7632878453,-1.179004985
 6\H,0,-1.4061946272,1.7982621992,-0.2270213341\H,0,1.7555235815,0.0522
 784956,0.8895730373\H,0,1.3286265583,-1.5322963707,0.1879579537\H,0,2.
 7583672528,-0.3624403923,-1.2158543908\\Version=ES64L-G16RevC.01\State
 =1-A\HF=-346.726769\RMSD=9.905e-09\Dipole=1.1926388,0.3301236,0.410601
 3\Quadrupole=1.472297,-1.2552784,-0.2170186,-4.225526,-0.8809557,-0.26
 22618\PG=C01 [X(C5H10O2)]\\@
 The archive entry for this job was punched.


 IF GOD HAD MEANT MAN TO SEE THE SUN RISE, HE
 WOULD HAVE SCHEDULED IT FOR A LATER HOUR.
 File lengths (MBytes):  RWF=     16 Int=      0 D2E=      0 Chk=      2 Scr=      1
 Normal termination of Gaussian 16
