# Supplementary material for: Machine-Learning-Guided Discovery of Electrochemical Reactions
Source: J Am Chem Soc. 2022 Dec 2;144(49):22599–610. doi: 10.1021/jacs.2c08997 (PMC9756344; doi:10.1021/jacs.2c08997)
Supplement: Supplementary file 3 — ja2c08997_si_003.zip [file ja2c08997_si_003.zip › Oxidation Site Selectivity/Nlogs_notimes/77.log]

 Entering Gaussian System, Link 0=g16
 Input=77.com
 Output=77.log
 Initial command:
  
 Copyright (c) 1988-2019, Gaussian, Inc.  All Rights Reserved.
  
 This is part of the Gaussian(R) 16 program.  It is based on
 the Gaussian(R) 09 system (copyright 2009, Gaussian, Inc.),
 the Gaussian(R) 03 system (copyright 2003, Gaussian, Inc.),
 the Gaussian(R) 98 system (copyright 1998, Gaussian, Inc.),
 the Gaussian(R) 94 system (copyright 1995, Gaussian, Inc.),
 the Gaussian 92(TM) system (copyright 1992, Gaussian, Inc.),
 the Gaussian 90(TM) system (copyright 1990, Gaussian, Inc.),
 the Gaussian 88(TM) system (copyright 1988, Gaussian, Inc.),
 the Gaussian 86(TM) system (copyright 1986, Carnegie Mellon
 University), and the Gaussian 82(TM) system (copyright 1983,
 Carnegie Mellon University). Gaussian is a federally registered
 trademark of Gaussian, Inc.
  
 This software contains proprietary and confidential information,
 including trade secrets, belonging to Gaussian, Inc.
  
 This software is provided under written license and may be
 used, copied, transmitted, or stored only in accord with that
 written license.
  
 The following legend is applicable only to US Government
 contracts under FAR:
  
                    RESTRICTED RIGHTS LEGEND
  
 Use, reproduction and disclosure by the US Government is
 subject to restrictions as set forth in subparagraphs (a)
 and (c) of the Commercial Computer Software - Restricted
 Rights clause in FAR 52.227-19.
  
 Gaussian, Inc.
 340 Quinnipiac St., Bldg. 40, Wallingford CT 06492
  
  
 ---------------------------------------------------------------
 Warning -- This program may not be used in any manner that
 competes with the business of Gaussian, Inc. or will provide
 assistance to any competitor of Gaussian, Inc.  The licensee
 of this program is prohibited from giving any competitor of
 Gaussian, Inc. access to this program.  By using this program,
 the user acknowledges that Gaussian, Inc. is engaged in the
 business of creating and licensing software in the field of
 computational chemistry and represents and warrants to the
 licensee that it is not a competitor of Gaussian, Inc. and that
 it will not use this program in any manner prohibited above.
 ---------------------------------------------------------------
  

 Cite this work as:
 Gaussian 16, Revision C.01,
 M. J. Frisch, G. W. Trucks, H. B. Schlegel, G. E. Scuseria, 
 M. A. Robb, J. R. Cheeseman, G. Scalmani, V. Barone, 
 G. A. Petersson, H. Nakatsuji, X. Li, M. Caricato, A. V. Marenich, 
 J. Bloino, B. G. Janesko, R. Gomperts, B. Mennucci, H. P. Hratchian, 
 J. V. Ortiz, A. F. Izmaylov, J. L. Sonnenberg, D. Williams-Young, 
 F. Ding, F. Lipparini, F. Egidi, J. Goings, B. Peng, A. Petrone, 
 T. Henderson, D. Ranasinghe, V. G. Zakrzewski, J. Gao, N. Rega, 
 G. Zheng, W. Liang, M. Hada, M. Ehara, K. Toyota, R. Fukuda, 
 J. Hasegawa, M. Ishida, T. Nakajima, Y. Honda, O. Kitao, H. Nakai, 
 T. Vreven, K. Throssell, J. A. Montgomery, Jr., J. E. Peralta, 
 F. Ogliaro, M. J. Bearpark, J. J. Heyd, E. N. Brothers, K. N. Kudin, 
 V. N. Staroverov, T. A. Keith, R. Kobayashi, J. Normand, 
 K. Raghavachari, A. P. Rendell, J. C. Burant, S. S. Iyengar, 
 J. Tomasi, M. Cossi, J. M. Millam, M. Klene, C. Adamo, R. Cammi, 
 J. W. Ochterski, R. L. Martin, K. Morokuma, O. Farkas, 
 J. B. Foresman, and D. J. Fox, Gaussian, Inc., Wallingford CT, 2019.
 
 ******************************************
 Gaussian 16:  ES64L-G16RevC.01  3-Jul-2019
                 8-Jan-2021 
 ******************************************
 %nprocshared=16
 Will use up to   16 processors via shared memory.
 %mem=7GB
 -----------------------------------------
 # b3lyp/def2svp geom=NewRedundant pop=NBO
 -----------------------------------------
 1/29=4000,38=1,172=1/1;
 2/12=2,17=6,18=5,40=1/2;
 3/5=43,7=101,11=2,25=1,30=1,74=-5/1,2,3;
 4//1;
 5/5=2,38=5/2;
 6/7=2,8=2,9=2,10=2,28=1,40=1/1,7;
 99/5=1,9=1/99;
 --
 77
 --
 Symbolic Z-matrix:
 Charge =  0 Multiplicity = 1
 O                     3.07821   1.02478  -0.16722 
 C                     2.39908   0.0242   -0.17519 
 C                     0.92134   0.00957  -0.06727 
 C                     0.22267  -1.20561  -0.08624 
 C                    -1.16752  -1.22668   0.01487 
 C                    -1.85531  -0.01481   0.13571 
 Cl                   -3.59278  -0.02721   0.26289 
 C                    -1.17415   1.21059   0.15657 
 C                     0.21233   1.21629   0.05484 
 H                     2.86623  -0.9912   -0.26841 
 H                     0.77468  -2.14507  -0.1813 
 H                    -1.72253  -2.16539   0.00134 
 H                    -1.73847   2.13921   0.25191 
 H                     0.77623   2.15134   0.0675 
 
                          Input orientation:                          
 ---------------------------------------------------------------------
 Center     Atomic      Atomic             Coordinates (Angstroms)
 Number     Number       Type             X           Y           Z
 ---------------------------------------------------------------------
      1          8           0        3.078214    1.024784   -0.167216
      2          6           0        2.399077    0.024198   -0.175194
      3          6           0        0.921339    0.009573   -0.067265
      4          6           0        0.222665   -1.205608   -0.086238
      5          6           0       -1.167517   -1.226684    0.014872
      6          6           0       -1.855311   -0.014815    0.135711
      7         17           0       -3.592775   -0.027206    0.262888
      8          6           0       -1.174155    1.210588    0.156566
      9          6           0        0.212326    1.216292    0.054838
     10          1           0        2.866228   -0.991203   -0.268410
     11          1           0        0.774685   -2.145075   -0.181302
     12          1           0       -1.722533   -2.165391    0.001342
     13          1           0       -1.738469    2.139206    0.251906
     14          1           0        0.776227    2.151341    0.067502
 ---------------------------------------------------------------------
                    Distance matrix (angstroms):
                    1          2          3          4          5
     1  O    0.000000
     2  C    1.209323   0.000000
     3  C    2.385949   1.481746   0.000000
     4  C    3.624274   2.501421   1.401845   0.000000
     5  C    4.809210   3.784366   2.428662   1.394014   0.000000
     6  C    5.050960   4.265912   2.784166   2.405252   1.398674
     7  Cl   6.767109   6.008066   4.526321   4.008504   2.717008
     8  C    4.268723   3.779626   2.425620   2.801440   2.441396
     9  C    2.880850   2.501176   1.404913   2.426028   2.806011
    10  H    2.029626   1.121588   2.196497   2.658492   4.050531
    11  H    3.918475   2.710062   2.162641   1.093783   2.157331
    12  H    5.766523   4.670453   3.424212   2.170863   1.090594
    13  H    4.961656   4.666365   3.422250   3.892066   3.422191
    14  H    2.573590   2.686499   2.150905   3.405756   3.897687
                    6          7          8          9         10
     6  C    0.000000
     7  Cl   1.742156   0.000000
     8  C    1.402149   2.719037   0.000000
     9  C    2.407756   4.008537   1.390219   0.000000
    10  H    4.838344   6.552121   4.620950   3.467091   0.000000
    11  H    3.399321   4.874154   3.895203   3.416255   2.390305
    12  H    2.158856   2.852726   3.423747   3.896449   4.744281
    13  H    2.160315   2.851651   1.090813   2.167074   5.592265
    14  H    3.409087   4.885941   2.167242   1.091999   3.789000
                   11         12         13         14
    11  H    0.000000
    12  H    2.503970   0.000000
    13  H    4.985848   4.311913   0.000000
    14  H    4.303614   4.988221   2.521478   0.000000
 Stoichiometry    C7H5ClO
 Framework group  CS[SG(C7H5ClO)]
 Deg. of freedom    25
 Full point group                 CS      NOp   2
 Largest Abelian subgroup         CS      NOp   2
 Largest concise Abelian subgroup C1      NOp   1
                         Standard orientation:                         
 ---------------------------------------------------------------------
 Center     Atomic      Atomic             Coordinates (Angstroms)
 Number     Number       Type             X           Y           Z
 ---------------------------------------------------------------------
      1          8           0        3.591899   -1.012981   -0.000000
      2          6           0        2.502801   -1.538649   -0.000000
      3          6           0        1.214961   -0.805819   -0.000000
      4          6           0        0.001570   -1.507853   -0.000000
      5          6           0       -1.213627   -0.824792    0.000000
      6          6           0       -1.203326    0.573844    0.000000
      7         17           0       -2.715111    1.439646    0.000000
      8          6           0        0.000000    1.293586    0.000000
      9          6           0        1.204298    0.599053   -0.000000
     10          1           0        2.399597   -2.655478   -0.000000
     11          1           0        0.009899   -2.601604   -0.000000
     12          1           0       -2.164210   -1.359382    0.000000
     13          1           0       -0.024411    2.384126    0.000000
     14          1           0        2.160752    1.125986   -0.000000
 ---------------------------------------------------------------------
 Rotational constants (GHZ):           5.0365542           0.6869180           0.6044757
 Standard basis: def2SVP (5D, 7F)
 There are   122 symmetry adapted cartesian basis functions of A'  symmetry.
 There are    42 symmetry adapted cartesian basis functions of A"  symmetry.
 There are   113 symmetry adapted basis functions of A'  symmetry.
 There are    42 symmetry adapted basis functions of A"  symmetry.
   155 basis functions,   272 primitive gaussians,   164 cartesian basis functions
    36 alpha electrons       36 beta electrons
       nuclear repulsion energy       450.4013185544 Hartrees.
 NAtoms=   14 NActive=   14 NUniq=   14 SFac= 1.00D+00 NAtFMM=   60 NAOKFM=F Big=F
 Integral buffers will be    131072 words long.
 Raffenetti 2 integral format.
 Two-electron integral symmetry is turned on.
 One-electron integrals computed using PRISM.
   2 Symmetry operations used in ECPInt.
 ECPInt:  NShTT=    2556 NPrTT=    9872 LenC2=    2489 LenP2D=    7468.
 LDataN:  DoStor=T MaxTD1= 4 Len=   56
 NBasis=   155 RedAO= T EigKep=  2.81D-04  NBF=   113    42
 NBsUse=   155 1.00D-06 EigRej= -1.00D+00 NBFU=   113    42
 ExpMin= 1.22D-01 ExpMax= 1.04D+04 ExpMxC= 1.57D+03 IAcc=3 IRadAn=         5 AccDes= 0.00D+00
 Harris functional with IExCor=  402 and IRadAn=       5 diagonalized for initial guess.
 HarFok:  IExCor=  402 AccDes= 0.00D+00 IRadAn=         5 IDoV= 1 UseB2=F ITyADJ=14
 ICtDFT=  3500011 ScaDFX=  1.000000  1.000000  1.000000  1.000000
 FoFCou: FMM=F IPFlag=           0 FMFlag=      100000 FMFlg1=           0
         NFxFlg=           0 DoJE=T BraDBF=F KetDBF=T FulRan=T
         wScrn=  0.000000 ICntrl=       500 IOpCl=  0 I1Cent=   200000004 NGrid=           0
         NMat0=    1 NMatS0=      1 NMatT0=    0 NMatD0=    1 NMtDS0=    0 NMtDT0=    0
 Petite list used in FoFCou.
 Initial guess orbital symmetries:
       Occupied  (A') (A') (A') (A') (A') (A') (A') (A') (A') (A')
                 (A') (A') (A") (A') (A') (A') (A') (A') (A') (A')
                 (A') (A') (A') (A') (A') (A') (A') (A") (A') (A")
                 (A') (A") (A") (A') (A') (A")
       Virtual   (A") (A") (A") (A') (A") (A') (A') (A') (A') (A')
                 (A') (A') (A') (A') (A') (A') (A') (A') (A') (A')
                 (A") (A') (A') (A') (A') (A") (A') (A") (A") (A")
                 (A') (A') (A') (A') (A") (A') (A') (A') (A') (A")
                 (A') (A') (A') (A') (A') (A") (A') (A") (A') (A')
                 (A') (A") (A") (A') (A') (A') (A') (A') (A") (A")
                 (A") (A") (A') (A") (A') (A') (A') (A') (A") (A')
                 (A") (A') (A') (A') (A") (A') (A') (A") (A') (A')
                 (A") (A') (A') (A') (A") (A') (A") (A') (A") (A')
                 (A') (A') (A') (A") (A") (A') (A") (A') (A") (A')
                 (A') (A") (A') (A') (A") (A') (A") (A') (A') (A')
                 (A') (A') (A') (A') (A") (A') (A') (A') (A')
 The electronic state of the initial guess is 1-A'.
 Requested convergence on RMS density matrix=1.00D-08 within 128 cycles.
 Requested convergence on MAX density matrix=1.00D-06.
 Requested convergence on             energy=1.00D-06.
 No special actions if energy rises.
 Integral accuracy reduced to 1.0D-05 until final iterations.
 Initial convergence to 1.0D-05 achieved.  Increase integral accuracy.
 SCF Done:  E(RB3LYP) =  -804.790808496     A.U. after   15 cycles
            NFock= 15  Conv=0.65D-08     -V/T= 2.0056

 **********************************************************************

            Population analysis using the SCF Density.

 **********************************************************************

 Orbital symmetries:
       Occupied  (A') (A') (A') (A') (A') (A') (A') (A') (A') (A')
                 (A') (A") (A') (A') (A') (A') (A') (A') (A') (A')
                 (A') (A') (A') (A') (A') (A') (A') (A") (A") (A')
                 (A') (A") (A') (A") (A') (A")
       Virtual   (A") (A") (A") (A') (A') (A') (A') (A') (A") (A')
                 (A') (A') (A') (A') (A') (A') (A') (A') (A') (A')
                 (A") (A') (A') (A') (A") (A') (A') (A") (A") (A")
                 (A') (A') (A') (A") (A') (A') (A') (A') (A") (A')
                 (A') (A') (A') (A') (A") (A") (A') (A') (A') (A')
                 (A') (A") (A') (A") (A') (A') (A') (A') (A") (A")
                 (A") (A') (A') (A") (A') (A") (A') (A') (A") (A')
                 (A") (A') (A') (A") (A') (A') (A") (A') (A') (A')
                 (A") (A') (A') (A') (A") (A') (A") (A') (A") (A')
                 (A') (A') (A') (A") (A') (A") (A") (A') (A") (A')
                 (A') (A") (A') (A') (A") (A') (A') (A") (A') (A')
                 (A') (A') (A') (A') (A") (A') (A') (A') (A')
 The electronic state is 1-A'.
 Alpha  occ. eigenvalues -- -101.51847 -19.13818 -10.28201 -10.26819 -10.22459
 Alpha  occ. eigenvalues --  -10.22089 -10.21975 -10.21880 -10.21374  -9.47348
 Alpha  occ. eigenvalues --   -7.24248  -7.23260  -7.23203  -1.04125  -0.90463
 Alpha  occ. eigenvalues --   -0.85261  -0.77102  -0.75948  -0.64863  -0.63442
 Alpha  occ. eigenvalues --   -0.58358  -0.52960  -0.49888  -0.47915  -0.45771
 Alpha  occ. eigenvalues --   -0.45136  -0.43957  -0.42647  -0.39947  -0.39652
 Alpha  occ. eigenvalues --   -0.37740  -0.34412  -0.32370  -0.28639  -0.26735
 Alpha  occ. eigenvalues --   -0.26530
 Alpha virt. eigenvalues --   -0.07796  -0.03684   0.02046   0.02680   0.07018
 Alpha virt. eigenvalues --    0.09414   0.10346   0.13106   0.13479   0.13967
 Alpha virt. eigenvalues --    0.21853   0.22845   0.26325   0.28832   0.28971
 Alpha virt. eigenvalues --    0.30084   0.33023   0.36319   0.38936   0.40046
 Alpha virt. eigenvalues --    0.43424   0.43832   0.44334   0.45483   0.46935
 Alpha virt. eigenvalues --    0.47087   0.50242   0.51107   0.55707   0.57008
 Alpha virt. eigenvalues --    0.57459   0.60059   0.61051   0.61201   0.64199
 Alpha virt. eigenvalues --    0.64463   0.65165   0.66379   0.66983   0.69193
 Alpha virt. eigenvalues --    0.70173   0.72042   0.73765   0.76343   0.77030
 Alpha virt. eigenvalues --    0.77641   0.81042   0.83330   0.83732   0.85273
 Alpha virt. eigenvalues --    0.86275   0.91910   0.98685   1.01115   1.03907
 Alpha virt. eigenvalues --    1.05708   1.14134   1.16813   1.16939   1.21434
 Alpha virt. eigenvalues --    1.21710   1.21940   1.25229   1.26025   1.26720
 Alpha virt. eigenvalues --    1.27971   1.30379   1.42698   1.42977   1.47278
 Alpha virt. eigenvalues --    1.49743   1.61844   1.65395   1.69139   1.69757
 Alpha virt. eigenvalues --    1.71565   1.71971   1.72288   1.72964   1.80327
 Alpha virt. eigenvalues --    1.80647   1.84482   1.85993   1.87743   1.90977
 Alpha virt. eigenvalues --    1.93899   1.95377   2.00745   2.01952   2.04410
 Alpha virt. eigenvalues --    2.09336   2.11414   2.17485   2.23200   2.26183
 Alpha virt. eigenvalues --    2.26384   2.28408   2.31657   2.32608   2.43179
 Alpha virt. eigenvalues --    2.47023   2.48107   2.53649   2.60166   2.60826
 Alpha virt. eigenvalues --    2.63226   2.69316   2.70641   2.74284   2.82424
 Alpha virt. eigenvalues --    2.84928   2.86817   2.91507   3.08801   3.13831
 Alpha virt. eigenvalues --    3.17176   3.38491   3.57906   3.61213
          Condensed to atoms (all electrons):
               1          2          3          4          5          6
     1  O    7.624034   0.702839  -0.133200   0.003334  -0.000120  -0.000033
     2  C    0.702839   4.668274   0.145311  -0.056985   0.008271  -0.000561
     3  C   -0.133200   0.145311   5.882443   0.197873   0.105476  -0.178053
     4  C    0.003334  -0.056985   0.197873   5.172156   0.263287   0.124302
     5  C   -0.000120   0.008271   0.105476   0.263287   5.039640   0.248963
     6  C   -0.000033  -0.000561  -0.178053   0.124302   0.248963   5.286486
     7  Cl  -0.000000   0.000006   0.000717   0.003979  -0.055871   0.236597
     8  C    0.001467   0.015898   0.097023  -0.133489   0.085909   0.227837
     9  C    0.013298  -0.045535   0.178300   0.044238  -0.124406   0.130602
    10  H   -0.041924   0.417074  -0.155244  -0.006009   0.000199  -0.000212
    11  H    0.000100  -0.011205  -0.081945   0.439555  -0.065961   0.015044
    12  H    0.000001  -0.000186   0.015667  -0.064899   0.439664  -0.078787
    13  H   -0.000002  -0.000255   0.015568  -0.002087   0.015457  -0.078701
    14  H    0.019419  -0.011565  -0.089005   0.015623  -0.001682   0.014676
               7          8          9         10         11         12
     1  O   -0.000000   0.001467   0.013298  -0.041924   0.000100   0.000001
     2  C    0.000006   0.015898  -0.045535   0.417074  -0.011205  -0.000186
     3  C    0.000717   0.097023   0.178300  -0.155244  -0.081945   0.015667
     4  C    0.003979  -0.133489   0.044238  -0.006009   0.439555  -0.064899
     5  C   -0.055871   0.085909  -0.124406   0.000199  -0.065961   0.439664
     6  C    0.236597   0.227837   0.130602  -0.000212   0.015044  -0.078787
     7  Cl  16.946261  -0.055162   0.003597  -0.000000  -0.000144   0.001438
     8  C   -0.055162   5.096520   0.229721   0.000104  -0.001596   0.015343
     9  C    0.003597   0.229721   5.158138   0.014445   0.015065  -0.002208
    10  H   -0.000000   0.000104   0.014445   0.784280   0.009690   0.000043
    11  H   -0.000144  -0.001596   0.015065   0.009690   0.702248  -0.013129
    12  H    0.001438   0.015343  -0.002208   0.000043  -0.013129   0.696249
    13  H    0.001303   0.443581  -0.068888   0.000008   0.000038  -0.000295
    14  H   -0.000123  -0.067645   0.444729   0.001711  -0.000199   0.000037
              13         14
     1  O   -0.000002   0.019419
     2  C   -0.000255  -0.011565
     3  C    0.015568  -0.089005
     4  C   -0.002087   0.015623
     5  C    0.015457  -0.001682
     6  C   -0.078701   0.014676
     7  Cl   0.001303  -0.000123
     8  C    0.443581  -0.067645
     9  C   -0.068888   0.444729
    10  H    0.000008   0.001711
    11  H    0.000038  -0.000199
    12  H   -0.000295   0.000037
    13  H    0.692893  -0.011993
    14  H   -0.011993   0.680128
 Mulliken charges:
               1
     1  O   -0.189212
     2  C    0.168618
     3  C   -0.000931
     4  C   -0.000879
     5  C    0.041174
     6  C    0.051838
     7  Cl  -0.082600
     8  C    0.044489
     9  C    0.008902
    10  H   -0.024165
    11  H   -0.007560
    12  H   -0.008939
    13  H   -0.006626
    14  H    0.005889
 Sum of Mulliken charges =  -0.00000
 Mulliken charges with hydrogens summed into heavy atoms:
               1
     1  O   -0.189212
     2  C    0.144452
     3  C   -0.000931
     4  C   -0.008438
     5  C    0.032235
     6  C    0.051838
     7  Cl  -0.082600
     8  C    0.037863
     9  C    0.014792
 Electronic spatial extent (au):  <R**2>=           1679.2792
 Charge=             -0.0000 electrons
 Dipole moment (field-independent basis, Debye):
    X=             -2.0060    Y=             -0.7187    Z=              0.0000  Tot=              2.1309
 Quadrupole moment (field-independent basis, Debye-Ang):
   XX=            -70.7636   YY=            -51.4355   ZZ=            -59.7248
   XY=              3.5688   XZ=              0.0000   YZ=             -0.0000
 Traceless Quadrupole moment (field-independent basis, Debye-Ang):
   XX=            -10.1223   YY=              9.2058   ZZ=              0.9165
   XY=              3.5688   XZ=              0.0000   YZ=             -0.0000
 Octapole moment (field-independent basis, Debye-Ang**2):
  XXX=            -59.9349  YYY=             -2.4645  ZZZ=             -0.0000  XYY=              3.1833
  XXY=              9.2637  XXZ=              0.0000  XZZ=              1.4149  YZZ=              1.2268
  YYZ=             -0.0000  XYZ=              0.0000
 Hexadecapole moment (field-independent basis, Debye-Ang**3):
 XXXX=          -1683.9727 YYYY=           -556.9918 ZZZZ=            -61.3498 XXXY=            318.4816
 XXXZ=              0.0000 YYYX=            255.3854 YYYZ=             -0.0000 ZZZX=              0.0000
 ZZZY=             -0.0000 XXYY=           -332.6060 XXZZ=           -251.5937 YYZZ=           -114.0010
 XXYZ=             -0.0000 YYXZ=              0.0000 ZZXY=             86.2459
 N-N= 4.504013185544D+02 E-N=-2.795189708392D+03  KE= 8.003406857606D+02
 Symmetry A'   KE= 7.444273888076D+02
 Symmetry A"   KE= 5.591329695302D+01
 ******************************Gaussian NBO Version 3.1******************************
             N A T U R A L   A T O M I C   O R B I T A L   A N D
          N A T U R A L   B O N D   O R B I T A L   A N A L Y S I S
 ******************************Gaussian NBO Version 3.1******************************
       /RESON  / : Allow strongly delocalized NBO set

 Analyzing the SCF density

 Job title: 77                                                              

 Storage needed:     72832 in NPA,     96779 in NBO ( 939523004 available)


 NATURAL POPULATIONS:  Natural atomic orbital occupancies 
                                                          
   NAO  Atom  No  lang   Type(AO)    Occupancy      Energy
 ----------------------------------------------------------
     1    O    1  S      Cor( 1S)     1.99975     -18.89208
     2    O    1  S      Val( 2S)     1.69484      -0.87105
     3    O    1  S      Ryd( 3S)     0.00174       1.39858
     4    O    1  px     Val( 2p)     1.66485      -0.31405
     5    O    1  px     Ryd( 3p)     0.00132       1.03950
     6    O    1  py     Val( 2p)     1.82435      -0.28142
     7    O    1  py     Ryd( 3p)     0.00284       1.14664
     8    O    1  pz     Val( 2p)     1.33497      -0.25426
     9    O    1  pz     Ryd( 3p)     0.00041       1.01790
    10    O    1  dxy    Ryd( 3d)     0.00131       3.12356
    11    O    1  dxz    Ryd( 3d)     0.00159       2.81184
    12    O    1  dyz    Ryd( 3d)     0.00035       2.67696
    13    O    1  dx2y2  Ryd( 3d)     0.00141       3.06507
    14    O    1  dz2    Ryd( 3d)     0.00035       2.85739

    15    C    2  S      Cor( 1S)     1.99929     -10.16951
    16    C    2  S      Val( 2S)     0.89849      -0.18029
    17    C    2  S      Ryd( 3S)     0.00788       0.50274
    18    C    2  px     Val( 2p)     0.83031      -0.00740
    19    C    2  px     Ryd( 3p)     0.01540       0.52654
    20    C    2  py     Val( 2p)     1.06728      -0.06128
    21    C    2  py     Ryd( 3p)     0.00486       0.78633
    22    C    2  pz     Val( 2p)     0.74503      -0.13234
    23    C    2  pz     Ryd( 3p)     0.00099       0.48111
    24    C    2  dxy    Ryd( 3d)     0.00259       2.36353
    25    C    2  dxz    Ryd( 3d)     0.00239       1.92285
    26    C    2  dyz    Ryd( 3d)     0.00062       1.84996
    27    C    2  dx2y2  Ryd( 3d)     0.00339       2.48728
    28    C    2  dz2    Ryd( 3d)     0.00056       2.13623

    29    C    3  S      Cor( 1S)     1.99881     -10.08216
    30    C    3  S      Val( 2S)     0.89535      -0.14146
    31    C    3  S      Ryd( 3S)     0.00231       0.53020
    32    C    3  px     Val( 2p)     1.10752      -0.09503
    33    C    3  px     Ryd( 3p)     0.00615       1.03081
    34    C    3  py     Val( 2p)     1.10817      -0.08546
    35    C    3  py     Ryd( 3p)     0.00412       0.97042
    36    C    3  pz     Val( 2p)     1.04688      -0.12627
    37    C    3  pz     Ryd( 3p)     0.00092       0.60990
    38    C    3  dxy    Ryd( 3d)     0.00091       2.41358
    39    C    3  dxz    Ryd( 3d)     0.00040       1.87314
    40    C    3  dyz    Ryd( 3d)     0.00049       1.89158
    41    C    3  dx2y2  Ryd( 3d)     0.00070       2.44013
    42    C    3  dz2    Ryd( 3d)     0.00040       2.17994

    43    C    4  S      Cor( 1S)     1.99891     -10.09115
    44    C    4  S      Val( 2S)     0.93622      -0.16024
    45    C    4  S      Ryd( 3S)     0.00129       0.55673
    46    C    4  px     Val( 2p)     1.06782      -0.06528
    47    C    4  px     Ryd( 3p)     0.00340       0.64892
    48    C    4  py     Val( 2p)     1.19574      -0.08821
    49    C    4  py     Ryd( 3p)     0.00640       1.00553
    50    C    4  pz     Val( 2p)     0.95995      -0.13153
    51    C    4  pz     Ryd( 3p)     0.00067       0.53266
    52    C    4  dxy    Ryd( 3d)     0.00068       2.40770
    53    C    4  dxz    Ryd( 3d)     0.00064       1.91204
    54    C    4  dyz    Ryd( 3d)     0.00034       1.88483
    55    C    4  dx2y2  Ryd( 3d)     0.00074       2.50494
    56    C    4  dz2    Ryd( 3d)     0.00041       2.19535

    57    C    5  S      Cor( 1S)     1.99881     -10.08615
    58    C    5  S      Val( 2S)     0.94059      -0.16428
    59    C    5  S      Ryd( 3S)     0.00147       0.53180
    60    C    5  px     Val( 2p)     1.17515      -0.08461
    61    C    5  px     Ryd( 3p)     0.00671       0.91915
    62    C    5  py     Val( 2p)     1.09900      -0.08205
    63    C    5  py     Ryd( 3p)     0.00477       0.68975
    64    C    5  pz     Val( 2p)     1.00497      -0.13198
    65    C    5  pz     Ryd( 3p)     0.00096       0.53293
    66    C    5  dxy    Ryd( 3d)     0.00058       2.46110
    67    C    5  dxz    Ryd( 3d)     0.00045       1.89270
    68    C    5  dyz    Ryd( 3d)     0.00046       1.90430
    69    C    5  dx2y2  Ryd( 3d)     0.00078       2.42565
    70    C    5  dz2    Ryd( 3d)     0.00041       2.19966

    71    C    6  S      Cor( 1S)     1.99861     -10.14895
    72    C    6  S      Val( 2S)     0.91213      -0.21614
    73    C    6  S      Ryd( 3S)     0.00133       0.52332
    74    C    6  px     Val( 2p)     0.96496      -0.15407
    75    C    6  px     Ryd( 3p)     0.00805       0.85714
    76    C    6  py     Val( 2p)     1.06596      -0.12221
    77    C    6  py     Ryd( 3p)     0.00705       0.76677
    78    C    6  pz     Val( 2p)     1.04103      -0.16207
    79    C    6  pz     Ryd( 3p)     0.00171       0.56093
    80    C    6  dxy    Ryd( 3d)     0.00225       2.25956
    81    C    6  dxz    Ryd( 3d)     0.00103       1.78993
    82    C    6  dyz    Ryd( 3d)     0.00082       1.85014
    83    C    6  dx2y2  Ryd( 3d)     0.00155       2.30484
    84    C    6  dz2    Ryd( 3d)     0.00088       2.10195

    85   Cl    7  S      Cor( 1S)     2.00000    -100.59965
    86   Cl    7  S      Cor( 2S)     1.99971     -10.06562
    87   Cl    7  S      Val( 3S)     1.81995      -1.00013
    88   Cl    7  S      Ryd( 4S)     0.00182       0.65803
    89   Cl    7  px     Cor( 2p)     1.99992      -7.23326
    90   Cl    7  px     Val( 3p)     1.45068      -0.29720
    91   Cl    7  px     Ryd( 4p)     0.00131       0.94544
    92   Cl    7  py     Cor( 2p)     1.99996      -7.22891
    93   Cl    7  py     Val( 3p)     1.80019      -0.31767
    94   Cl    7  py     Ryd( 4p)     0.00108       0.93063
    95   Cl    7  pz     Cor( 2p)     1.99999      -7.22736
    96   Cl    7  pz     Val( 3p)     1.90991      -0.32587
    97   Cl    7  pz     Ryd( 4p)     0.00084       0.90081
    98   Cl    7  dxy    Ryd( 3d)     0.00381       1.08894
    99   Cl    7  dxz    Ryd( 3d)     0.00220       0.81890
   100   Cl    7  dyz    Ryd( 3d)     0.00075       0.78446
   101   Cl    7  dx2y2  Ryd( 3d)     0.00227       1.05677
   102   Cl    7  dz2    Ryd( 3d)     0.00144       0.88157

   103    C    8  S      Cor( 1S)     1.99881     -10.08520
   104    C    8  S      Val( 2S)     0.94230      -0.16318
   105    C    8  S      Ryd( 3S)     0.00148       0.53959
   106    C    8  px     Val( 2p)     1.06858      -0.07220
   107    C    8  px     Ryd( 3p)     0.00463       0.62022
   108    C    8  py     Val( 2p)     1.20657      -0.09054
   109    C    8  py     Ryd( 3p)     0.00664       0.99727
   110    C    8  pz     Val( 2p)     0.99957      -0.13043
   111    C    8  pz     Ryd( 3p)     0.00089       0.53545
   112    C    8  dxy    Ryd( 3d)     0.00074       2.40369
   113    C    8  dxz    Ryd( 3d)     0.00049       1.91122
   114    C    8  dyz    Ryd( 3d)     0.00044       1.88864
   115    C    8  dx2y2  Ryd( 3d)     0.00063       2.48669
   116    C    8  dz2    Ryd( 3d)     0.00040       2.19994

   117    C    9  S      Cor( 1S)     1.99891     -10.08518
   118    C    9  S      Val( 2S)     0.93996      -0.15413
   119    C    9  S      Ryd( 3S)     0.00153       0.55627
   120    C    9  px     Val( 2p)     1.17101      -0.07622
   121    C    9  px     Ryd( 3p)     0.00708       0.96115
   122    C    9  py     Val( 2p)     1.09730      -0.06299
   123    C    9  py     Ryd( 3p)     0.00456       0.71225
   124    C    9  pz     Val( 2p)     0.93454      -0.12399
   125    C    9  pz     Ryd( 3p)     0.00063       0.54104
   126    C    9  dxy    Ryd( 3d)     0.00069       2.48496
   127    C    9  dxz    Ryd( 3d)     0.00049       1.89810
   128    C    9  dyz    Ryd( 3d)     0.00048       1.91123
   129    C    9  dx2y2  Ryd( 3d)     0.00075       2.43871
   130    C    9  dz2    Ryd( 3d)     0.00040       2.20032

   131    H   10  S      Val( 1S)     0.87063       0.00398
   132    H   10  S      Ryd( 2S)     0.00431       0.34325
   133    H   10  px     Ryd( 2p)     0.00006       1.85452
   134    H   10  py     Ryd( 2p)     0.00095       2.30241
   135    H   10  pz     Ryd( 2p)     0.00004       1.60845

   136    H   11  S      Val( 1S)     0.76674       0.05341
   137    H   11  S      Ryd( 2S)     0.00235       0.31513
   138    H   11  px     Ryd( 2p)     0.00008       1.96480
   139    H   11  py     Ryd( 2p)     0.00082       2.35858
   140    H   11  pz     Ryd( 2p)     0.00017       1.63026

   141    H   12  S      Val( 1S)     0.75440       0.06184
   142    H   12  S      Ryd( 2S)     0.00220       0.30643
   143    H   12  px     Ryd( 2p)     0.00067       2.26594
   144    H   12  py     Ryd( 2p)     0.00025       2.05393
   145    H   12  pz     Ryd( 2p)     0.00017       1.63392

   146    H   13  S      Val( 1S)     0.75397       0.06448
   147    H   13  S      Ryd( 2S)     0.00220       0.30915
   148    H   13  px     Ryd( 2p)     0.00010       1.95896
   149    H   13  py     Ryd( 2p)     0.00083       2.36393
   150    H   13  pz     Ryd( 2p)     0.00016       1.63627

   151    H   14  S      Val( 1S)     0.74965       0.07608
   152    H   14  S      Ryd( 2S)     0.00383       0.32820
   153    H   14  px     Ryd( 2p)     0.00070       2.29036
   154    H   14  py     Ryd( 2p)     0.00024       2.06864
   155    H   14  pz     Ryd( 2p)     0.00015       1.64704

 WARNING:  1 low occupancy (<1.9990e) core orbital  found on  C    3
           1 low occupancy (<1.9990e) core orbital  found on  C    4
           1 low occupancy (<1.9990e) core orbital  found on  C    5
           1 low occupancy (<1.9990e) core orbital  found on  C    6
           1 low occupancy (<1.9990e) core orbital  found on  C    8
           1 low occupancy (<1.9990e) core orbital  found on  C    9


 Summary of Natural Population Analysis:                  
                                                          
                                       Natural Population 
                Natural  -----------------------------------------------
    Atom  No    Charge         Core      Valence    Rydberg      Total
 -----------------------------------------------------------------------
      O    1   -0.53009      1.99975     6.51901    0.01133     8.53009
      C    2    0.42091      1.99929     3.54112    0.03868     5.57909
      C    3   -0.17314      1.99881     4.15792    0.01641     6.17314
      C    4   -0.17321      1.99891     4.15973    0.01457     6.17321
      C    5   -0.23512      1.99881     4.21971    0.01660     6.23512
      C    6   -0.00736      1.99861     3.98408    0.02467     6.00736
     Cl    7    0.00417      9.99958     6.98073    0.01553    16.99583
      C    8   -0.23217      1.99881     4.21701    0.01635     6.23217
      C    9   -0.15833      1.99891     4.14281    0.01661     6.15833
      H   10    0.12401      0.00000     0.87063    0.00537     0.87599
      H   11    0.22984      0.00000     0.76674    0.00342     0.77016
      H   12    0.24230      0.00000     0.75440    0.00330     0.75770
      H   13    0.24275      0.00000     0.75397    0.00329     0.75725
      H   14    0.24543      0.00000     0.74965    0.00492     0.75457
 =======================================================================
   * Total *    0.00000     25.99146    45.81750    0.19103    72.00000

                                 Natural Population      
 --------------------------------------------------------
   Core                      25.99146 ( 99.9672% of  26)
   Valence                   45.81750 ( 99.6033% of  46)
   Natural Minimal Basis     71.80897 ( 99.7347% of  72)
   Natural Rydberg Basis      0.19103 (  0.2653% of  72)
 --------------------------------------------------------

    Atom  No          Natural Electron Configuration
 ----------------------------------------------------------------------------
      O    1      [core]2S( 1.69)2p( 4.82)3d( 0.01)
      C    2      [core]2S( 0.90)2p( 2.64)3S( 0.01)3p( 0.02)3d( 0.01)
      C    3      [core]2S( 0.90)2p( 3.26)3p( 0.01)
      C    4      [core]2S( 0.94)2p( 3.22)3p( 0.01)
      C    5      [core]2S( 0.94)2p( 3.28)3p( 0.01)
      C    6      [core]2S( 0.91)2p( 3.07)3p( 0.02)3d( 0.01)
     Cl    7      [core]3S( 1.82)3p( 5.16)3d( 0.01)
      C    8      [core]2S( 0.94)2p( 3.27)3p( 0.01)
      C    9      [core]2S( 0.94)2p( 3.20)3p( 0.01)
      H   10            1S( 0.87)
      H   11            1S( 0.77)
      H   12            1S( 0.75)
      H   13            1S( 0.75)
      H   14            1S( 0.75)


 NATURAL BOND ORBITAL ANALYSIS:

                       Occupancies       Lewis Structure    Low   High
           Occ.    -------------------  -----------------   occ   occ
  Cycle   Thresh.   Lewis   Non-Lewis     CR  BD  3C  LP    (L)   (NL)   Dev
 =============================================================================
   1(1)    1.90    68.09084   3.90916     13  16   0   7     5      5    0.46
   2(2)    1.90    68.09084   3.90916     13  16   0   7     5      5    0.46
   3(1)    1.80    68.50049   3.49951     13  15   0   8     3      4    0.46
   4(2)    1.80    68.50049   3.49951     13  15   0   8     3      4    0.46
   5(1)    1.70    68.50049   3.49951     13  15   0   8     3      4    0.46
   6(2)    1.70    68.50049   3.49951     13  15   0   8     3      4    0.46
   7(1)    1.60    70.36303   1.63697     13  18   0   5     0      4    0.44
   8(2)    1.60    70.31493   1.68507     13  18   0   5     0      4    0.46
   9(3)    1.60    69.77147   2.22853     13  17   0   6     1      4    0.39
  10(4)    1.60    70.36303   1.63697     13  18   0   5     0      4    0.44
  11(5)    1.60    70.31493   1.68507     13  18   0   5     0      4    0.46
  12(6)    1.60    69.77147   2.22853     13  17   0   6     1      4    0.39
  13(7)    1.60    70.36303   1.63697     13  18   0   5     0      4    0.44
  14(8)    1.60    70.31493   1.68507     13  18   0   5     0      4    0.46
  15(9)    1.60    69.77147   2.22853     13  17   0   6     1      4    0.39
  16(1)    1.50    70.36303   1.63697     13  18   0   5     0      4    0.44
  17(2)    1.50    70.31493   1.68507     13  18   0   5     0      4    0.46
  18(3)    1.50    69.77147   2.22853     13  17   0   6     1      4    0.39
  19(4)    1.50    70.36303   1.63697     13  18   0   5     0      4    0.44
  20(5)    1.50    70.31493   1.68507     13  18   0   5     0      4    0.46
  21(6)    1.50    69.77147   2.22853     13  17   0   6     1      4    0.39
  22(7)    1.50    70.36303   1.63697     13  18   0   5     0      4    0.44
  23(8)    1.50    70.31493   1.68507     13  18   0   5     0      4    0.46
  24(9)    1.50    69.77147   2.22853     13  17   0   6     1      4    0.39
  25(1)    1.60    70.36303   1.63697     13  18   0   5     0      4    0.44
 -----------------------------------------------------------------------------

 Structure accepted: RESONANCE keyword permits strongly delocalized structure

 WARNING:  1 low occupancy (<1.9990e) core orbital  found on  C    3
           1 low occupancy (<1.9990e) core orbital  found on  C    4
           1 low occupancy (<1.9990e) core orbital  found on  C    5
           1 low occupancy (<1.9990e) core orbital  found on  C    6
           1 low occupancy (<1.9990e) core orbital  found on  C    8
           1 low occupancy (<1.9990e) core orbital  found on  C    9

 --------------------------------------------------------
   Core                     25.99148 ( 99.967% of  26)
   Valence Lewis            44.37155 ( 96.460% of  46)
  ==================       ============================
   Total Lewis              70.36303 ( 97.726% of  72)
  -----------------------------------------------------
   Valence non-Lewis         1.50206 (  2.086% of  72)
   Rydberg non-Lewis         0.13490 (  0.187% of  72)
  ==================       ============================
   Total non-Lewis           1.63697 (  2.274% of  72)
 --------------------------------------------------------


       (Occupancy)   Bond orbital/ Coefficients/ Hybrids
 ---------------------------------------------------------------------------------
     1. (1.99602) BD ( 1) O   1 - C   2  
                ( 66.51%)   0.8156* O   1 s( 43.98%)p 1.27( 55.94%)d 0.00(  0.09%)
                                            0.0000 -0.6626  0.0277  0.6711  0.0196
                                            0.3293  0.0119  0.0000  0.0000 -0.0204
                                            0.0000  0.0000 -0.0168  0.0127
                ( 33.49%)   0.5787* C   2 s( 31.13%)p 2.20( 68.61%)d 0.01(  0.25%)
                                           -0.0000 -0.5549  0.0584 -0.7427 -0.0779
                                           -0.3584 -0.0089  0.0000  0.0000 -0.0356
                                            0.0000  0.0000 -0.0265  0.0239
     2. (1.97821) BD ( 2) O   1 - C   2  
                ( 65.75%)   0.8109* O   1 s(  0.00%)p 1.00( 99.85%)d 0.00(  0.15%)
                                            0.0000  0.0000  0.0000  0.0000  0.0000
                                            0.0000  0.0000  0.9992  0.0092  0.0000
                                           -0.0349 -0.0161  0.0000  0.0000
                ( 34.25%)   0.5852* C   2 s(  0.00%)p 1.00( 99.65%)d 0.00(  0.35%)
                                            0.0000  0.0000  0.0000  0.0000  0.0000
                                            0.0000  0.0000  0.9977 -0.0323  0.0000
                                            0.0512  0.0292  0.0000  0.0000
     3. (1.97866) BD ( 1) C   2 - C   3  
                ( 46.62%)   0.6828* C   2 s( 38.28%)p 1.61( 61.66%)d 0.00(  0.06%)
                                            0.0004  0.6187  0.0013 -0.6642  0.0019
                                            0.4188 -0.0103  0.0000  0.0000 -0.0186
                                            0.0000  0.0000  0.0102 -0.0105
                ( 53.38%)   0.7306* C   3 s( 30.72%)p 2.25( 69.24%)d 0.00(  0.04%)
                                            0.0000  0.5543 -0.0003  0.7235 -0.0058
                                           -0.4109 -0.0012  0.0000  0.0000 -0.0145
                                            0.0000  0.0000  0.0081 -0.0109
     4. (1.98744) BD ( 1) C   2 - H  10  
                ( 58.04%)   0.7619* C   2 s( 30.57%)p 2.27( 69.38%)d 0.00(  0.05%)
                                            0.0003 -0.5521 -0.0298  0.0110 -0.0249
                                            0.8324 -0.0137  0.0000  0.0000 -0.0048
                                            0.0000  0.0000  0.0205  0.0076
                ( 41.96%)   0.6477* H  10 s( 99.91%)p 0.00(  0.09%)
                                           -0.9994  0.0134 -0.0003 -0.0308  0.0000
     5. (1.97281) BD ( 1) C   3 - C   4  
                ( 50.70%)   0.7120* C   3 s( 34.69%)p 1.88( 65.27%)d 0.00(  0.04%)
                                           -0.0001  0.5890  0.0064 -0.6897  0.0084
                                           -0.4201 -0.0195  0.0000  0.0000  0.0138
                                            0.0000  0.0000  0.0077 -0.0120
                ( 49.30%)   0.7021* C   4 s( 35.76%)p 1.79( 64.19%)d 0.00(  0.05%)
                                            0.0001  0.5980  0.0036  0.7046  0.0141
                                            0.3805 -0.0205  0.0000  0.0000  0.0154
                                            0.0000  0.0000  0.0077 -0.0125
     6. (1.63332) BD ( 2) C   3 - C   4  
                ( 53.44%)   0.7310* C   3 s(  0.00%)p 1.00( 99.98%)d 0.00(  0.02%)
                                            0.0000  0.0000  0.0000  0.0000  0.0000
                                            0.0000  0.0000  0.9999 -0.0012  0.0000
                                           -0.0134 -0.0052  0.0000  0.0000
                ( 46.56%)   0.6823* C   4 s(  0.00%)p 1.00( 99.95%)d 0.00(  0.05%)
                                            0.0000  0.0000  0.0000  0.0000  0.0000
                                            0.0000  0.0000  0.9998 -0.0006  0.0000
                                            0.0112  0.0181  0.0000  0.0000
     7. (1.97004) BD ( 1) C   3 - C   9  
                ( 50.92%)   0.7136* C   3 s( 34.52%)p 1.90( 65.44%)d 0.00(  0.04%)
                                           -0.0001  0.5875  0.0026  0.0093  0.0202
                                            0.8087  0.0027  0.0000  0.0000 -0.0009
                                            0.0000  0.0000 -0.0153 -0.0117
                ( 49.08%)   0.7005* C   9 s( 35.09%)p 1.85( 64.86%)d 0.00(  0.05%)
                                            0.0001  0.5923  0.0047  0.0246  0.0254
                                           -0.8046 -0.0014  0.0000  0.0000  0.0016
                                            0.0000  0.0000 -0.0174 -0.0126
     8. (1.97089) BD ( 1) C   4 - C   5  
                ( 49.89%)   0.7063* C   4 s( 35.90%)p 1.78( 64.05%)d 0.00(  0.05%)
                                            0.0001  0.5991  0.0114 -0.7086 -0.0244
                                            0.3700 -0.0311  0.0000  0.0000 -0.0158
                                            0.0000  0.0000  0.0076 -0.0120
                ( 50.11%)   0.7079* C   5 s( 36.06%)p 1.77( 63.89%)d 0.00(  0.04%)
                                           -0.0001  0.6005  0.0089  0.6819 -0.0136
                                           -0.4149 -0.0404  0.0000  0.0000 -0.0131
                                            0.0000  0.0000  0.0109 -0.0122
     9. (1.97803) BD ( 1) C   4 - H  11  
                ( 61.70%)   0.7855* C   4 s( 28.24%)p 2.54( 71.73%)d 0.00(  0.03%)
                                            0.0003 -0.5312  0.0125 -0.0068  0.0082
                                            0.8469 -0.0062  0.0000  0.0000  0.0002
                                            0.0000  0.0000  0.0146  0.0100
                ( 38.30%)   0.6189* H  11 s( 99.91%)p 0.00(  0.09%)
                                           -0.9995  0.0033 -0.0004 -0.0306  0.0000
    10. (1.97834) BD ( 1) C   5 - C   6  
                ( 49.13%)   0.7009* C   5 s( 34.95%)p 1.86( 65.00%)d 0.00(  0.05%)
                                            0.0000  0.5910  0.0130 -0.0311 -0.0367
                                            0.8048  0.0084  0.0000  0.0000  0.0014
                                            0.0000  0.0000 -0.0177 -0.0124
                ( 50.87%)   0.7133* C   6 s( 38.98%)p 1.56( 60.98%)d 0.00(  0.04%)
                                           -0.0000  0.6244  0.0005 -0.0632 -0.0292
                                           -0.7778 -0.0043  0.0000  0.0000  0.0013
                                            0.0000  0.0000 -0.0157 -0.0118
    11. (1.66269) BD ( 2) C   5 - C   6  
                ( 48.61%)   0.6972* C   5 s(  0.00%)p 1.00( 99.95%)d 0.00(  0.05%)
                                            0.0000  0.0000  0.0000  0.0000  0.0000
                                            0.0000  0.0000  0.9998 -0.0017  0.0000
                                            0.0125  0.0182  0.0000  0.0000
                ( 51.39%)   0.7169* C   6 s(  0.00%)p 1.00( 99.98%)d 0.00(  0.02%)
                                            0.0000  0.0000  0.0000  0.0000  0.0000
                                            0.0000  0.0000  0.9999  0.0010  0.0000
                                            0.0036 -0.0152  0.0000  0.0000
    12. (1.97711) BD ( 1) C   5 - H  12  
                ( 62.25%)   0.7890* C   5 s( 28.90%)p 2.46( 71.07%)d 0.00(  0.03%)
                                            0.0003 -0.5374  0.0161  0.7297 -0.0105
                                            0.4221  0.0001  0.0000  0.0000 -0.0113
                                            0.0000  0.0000 -0.0078  0.0098
                ( 37.75%)   0.6144* H  12 s( 99.90%)p 0.00(  0.10%)
                                           -0.9995  0.0023 -0.0273 -0.0146  0.0000
    13. (1.98872) BD ( 1) C   6 -Cl   7  
                ( 44.53%)   0.6673* C   6 s( 21.97%)p 3.54( 77.77%)d 0.01(  0.27%)
                                           -0.0002  0.4687  0.0006 -0.7653  0.0038
                                            0.4382 -0.0020  0.0000  0.0000 -0.0388
                                            0.0000  0.0000  0.0228 -0.0252
                ( 55.47%)   0.7448*Cl   7 s( 19.74%)p 4.04( 79.76%)d 0.03(  0.50%)
                                           -0.0000  0.0001  0.4427 -0.0374 -0.0001
                                            0.7743  0.0294  0.0001 -0.4436 -0.0169
                                            0.0000  0.0000  0.0000 -0.0531  0.0000
                                            0.0000  0.0311 -0.0348
    14. (1.97853) BD ( 1) C   6 - C   8  
                ( 50.97%)   0.7139* C   6 s( 38.90%)p 1.57( 61.06%)d 0.00(  0.04%)
                                           -0.0000  0.6237 -0.0001  0.6388 -0.0114
                                            0.4491  0.0273  0.0000  0.0000  0.0143
                                            0.0000  0.0000  0.0065 -0.0118
                ( 49.03%)   0.7002* C   8 s( 34.78%)p 1.87( 65.18%)d 0.00(  0.05%)
                                            0.0000  0.5896  0.0138 -0.7099 -0.0259
                                           -0.3825  0.0274  0.0000  0.0000  0.0162
                                            0.0000  0.0000  0.0074 -0.0124
    15. (1.97112) BD ( 1) C   8 - C   9  
                ( 50.29%)   0.7092* C   8 s( 36.28%)p 1.75( 63.67%)d 0.00(  0.04%)
                                           -0.0001  0.6023  0.0075  0.7028  0.0269
                                           -0.3755  0.0323  0.0000  0.0000 -0.0160
                                            0.0000  0.0000  0.0062 -0.0121
                ( 49.71%)   0.7050* C   9 s( 35.94%)p 1.78( 64.01%)d 0.00(  0.05%)
                                            0.0001  0.5994  0.0128 -0.6792  0.0153
                                            0.4209  0.0376  0.0000  0.0000 -0.0143
                                            0.0000  0.0000  0.0108 -0.0118
    16. (1.66003) BD ( 2) C   8 - C   9  
                ( 52.35%)   0.7236* C   8 s(  0.00%)p 1.00( 99.95%)d 0.00(  0.05%)
                                            0.0000  0.0000  0.0000  0.0000  0.0000
                                            0.0000  0.0000  0.9997 -0.0102  0.0000
                                            0.0093 -0.0205  0.0000  0.0000
                ( 47.65%)   0.6903* C   9 s(  0.00%)p 1.00( 99.94%)d 0.00(  0.06%)
                                            0.0000  0.0000  0.0000  0.0000  0.0000
                                            0.0000  0.0000  0.9997 -0.0036  0.0000
                                           -0.0238  0.0007  0.0000  0.0000
    17. (1.97705) BD ( 1) C   8 - H  13  
                ( 62.28%)   0.7892* C   8 s( 28.85%)p 2.47( 71.12%)d 0.00(  0.03%)
                                           -0.0003  0.5369 -0.0157 -0.0094  0.0063
                                            0.8432 -0.0087  0.0000  0.0000 -0.0015
                                            0.0000  0.0000 -0.0136 -0.0098
                ( 37.72%)   0.6141* H  13 s( 99.90%)p 0.00(  0.10%)
                                            0.9995 -0.0024  0.0009 -0.0309  0.0000
    18. (1.97721) BD ( 1) C   9 - H  14  
                ( 62.56%)   0.7910* C   9 s( 28.88%)p 2.46( 71.09%)d 0.00(  0.03%)
                                           -0.0003  0.5372 -0.0139  0.7324 -0.0087
                                            0.4176 -0.0007  0.0000  0.0000  0.0119
                                            0.0000  0.0000  0.0076 -0.0098
                ( 37.44%)   0.6119* H  14 s( 99.90%)p 0.00(  0.10%)
                                            0.9995 -0.0049 -0.0282 -0.0141  0.0000
    19. (1.99975) CR ( 1) O   1           s(100.00%)p 0.00(  0.00%)
                                            1.0000 -0.0003 -0.0000 -0.0003 -0.0000
                                           -0.0001 -0.0000  0.0000  0.0000  0.0000
                                            0.0000  0.0000  0.0000 -0.0000
    20. (1.99929) CR ( 1) C   2           s(100.00%)p 0.00(  0.00%)
                                            1.0000 -0.0001  0.0000  0.0002  0.0000
                                           -0.0005  0.0000  0.0000  0.0000  0.0000
                                            0.0000  0.0000 -0.0000  0.0000
    21. (1.99881) CR ( 1) C   3           s(100.00%)p 0.00(  0.00%)
                                            1.0000  0.0001  0.0000 -0.0001  0.0000
                                            0.0001 -0.0000  0.0000  0.0000  0.0000
                                            0.0000  0.0000 -0.0000 -0.0000
    22. (1.99891) CR ( 1) C   4           s(100.00%)p 0.00(  0.00%)
                                            1.0000  0.0001 -0.0000  0.0000 -0.0000
                                           -0.0004  0.0000  0.0000  0.0000  0.0000
                                            0.0000  0.0000 -0.0000 -0.0000
    23. (1.99881) CR ( 1) C   5           s(100.00%)p 0.00(  0.00%)
                                            1.0000  0.0002 -0.0000 -0.0001  0.0000
                                           -0.0002 -0.0000  0.0000  0.0000  0.0000
                                            0.0000  0.0000  0.0000 -0.0000
    24. (1.99861) CR ( 1) C   6           s(100.00%)p 0.00(  0.00%)
                                            1.0000  0.0001  0.0000 -0.0001 -0.0000
                                            0.0001  0.0000  0.0000  0.0000 -0.0000
                                            0.0000  0.0000  0.0000 -0.0000
    25. (2.00000) CR ( 1)Cl   7           s(100.00%)
                                            1.0000 -0.0000  0.0000 -0.0000  0.0000
                                            0.0000  0.0000 -0.0000 -0.0000 -0.0000
                                            0.0000  0.0000  0.0000 -0.0000  0.0000
                                            0.0000  0.0000 -0.0000
    26. (1.99971) CR ( 2)Cl   7           s(100.00%)p 0.00(  0.00%)
                                           -0.0000  1.0000  0.0002  0.0000  0.0000
                                           -0.0002 -0.0000 -0.0000  0.0001  0.0000
                                            0.0000  0.0000  0.0000  0.0000  0.0000
                                            0.0000 -0.0000  0.0000
    27. (1.99992) CR ( 3)Cl   7           s(  0.00%)p 1.00(100.00%)
                                           -0.0000 -0.0000  0.0001  0.0000 -1.0000
                                           -0.0001 -0.0000 -0.0000  0.0001  0.0000
                                           -0.0000 -0.0000 -0.0000  0.0000 -0.0000
                                           -0.0000 -0.0000  0.0000
    28. (1.99996) CR ( 4)Cl   7           s(  0.00%)p 1.00(100.00%)
                                           -0.0000 -0.0000  0.0001  0.0000  0.0000
                                           -0.0001 -0.0000  1.0000 -0.0000  0.0000
                                            0.0000  0.0000  0.0000  0.0000  0.0000
                                            0.0000 -0.0000  0.0000
    29. (1.99999) CR ( 5)Cl   7           s(  0.00%)p 1.00(100.00%)
                                            0.0000  0.0000  0.0000  0.0000  0.0000
                                            0.0000  0.0000  0.0000  0.0000  0.0000
                                            1.0000  0.0001 -0.0000  0.0000  0.0000
                                           -0.0000  0.0000  0.0000
    30. (1.99881) CR ( 1) C   8           s(100.00%)p 0.00(  0.00%)
                                            1.0000  0.0002 -0.0000  0.0001  0.0000
                                            0.0002  0.0000  0.0000  0.0000 -0.0000
                                            0.0000  0.0000 -0.0000 -0.0000
    31. (1.99891) CR ( 1) C   9           s(100.00%)p 0.00(  0.00%)
                                            1.0000  0.0001 -0.0000  0.0003 -0.0000
                                            0.0002 -0.0000  0.0000  0.0000  0.0000
                                            0.0000  0.0000  0.0000 -0.0000
    32. (1.98203) LP ( 1) O   1           s( 56.06%)p 0.78( 43.92%)d 0.00(  0.02%)
                                            0.0004  0.7486  0.0162  0.6030 -0.0008
                                            0.2749 -0.0003  0.0000  0.0000 -0.0073
                                            0.0000  0.0000 -0.0071  0.0081
    33. (1.87894) LP ( 2) O   1           s(  0.03%)p99.99( 99.89%)d 3.08(  0.08%)
                                           -0.0000  0.0142  0.0075 -0.4292  0.0080
                                            0.9025 -0.0141  0.0000  0.0000 -0.0181
                                            0.0000  0.0000  0.0216 -0.0009
    34. (1.99170) LP ( 1)Cl   7           s( 80.35%)p 0.24( 19.64%)d 0.00(  0.01%)
                                           -0.0000 -0.0003  0.8963  0.0101  0.0002
                                           -0.3849 -0.0053 -0.0001  0.2194  0.0031
                                            0.0000  0.0000  0.0000  0.0091  0.0000
                                            0.0000 -0.0053  0.0057
    35. (1.97173) LP ( 2)Cl   7           s(  0.00%)p 1.00( 99.97%)d 0.00(  0.03%)
                                           -0.0000 -0.0000  0.0009 -0.0001  0.0000
                                            0.4966 -0.0049  0.0001  0.8677 -0.0086
                                            0.0000  0.0000  0.0000  0.0082  0.0000
                                            0.0000  0.0141  0.0000
    36. (1.91093) LP ( 3)Cl   7           s(  0.00%)p 1.00( 99.96%)d 0.00(  0.04%)
                                            0.0000  0.0000  0.0000  0.0000  0.0000
                                            0.0000  0.0000  0.0000  0.0000  0.0000
                                           -0.0001  0.9997 -0.0097  0.0000  0.0182
                                           -0.0104  0.0000  0.0000
    37. (0.00299) RY*( 1) O   1           s(  0.66%)p99.99( 96.69%)d 4.05(  2.66%)
                                            0.0000 -0.0006  0.0810  0.0036  0.4528
                                           -0.0115 -0.8728 -0.0000 -0.0000  0.0959
                                           -0.0000 -0.0000 -0.1317 -0.0028
    38. (0.00037) RY*( 2) O   1           s(  0.00%)p 1.00( 95.94%)d 0.04(  4.06%)
                                            0.0000  0.0000  0.0000  0.0000  0.0000
                                            0.0000  0.0000 -0.0160  0.9793  0.0000
                                           -0.2016  0.0022  0.0000  0.0000
    39. (0.00016) RY*( 3) O   1           s( 50.79%)p 0.93( 47.39%)d 0.04(  1.82%)
                                           -0.0000  0.0155  0.7125 -0.0303  0.5701
                                           -0.0160  0.3844  0.0000  0.0000  0.0440
                                            0.0000  0.0000 -0.1155 -0.0540
    40. (0.00004) RY*( 4) O   1           s( 35.68%)p 1.07( 38.35%)d 0.73( 25.96%)
    41. (0.00001) RY*( 5) O   1           s(  9.90%)p 0.67(  6.64%)d 8.43( 83.46%)
    42. (0.00000) RY*( 6) O   1           s(  0.00%)p 1.00(  4.19%)d22.89( 95.81%)
    43. (0.00000) RY*( 7) O   1           s(  0.00%)p 1.00(  0.03%)d99.99( 99.97%)
    44. (0.00000) RY*( 8) O   1           s(  1.46%)p 7.47( 10.93%)d59.84( 87.61%)
    45. (0.00000) RY*( 9) O   1           s(  1.43%)p 0.18(  0.25%)d68.64( 98.31%)
    46. (0.01464) RY*( 1) C   2           s( 12.62%)p 6.86( 86.57%)d 0.06(  0.82%)
                                           -0.0000  0.0564  0.3507  0.0690 -0.8268
                                            0.0151 -0.4208 -0.0000 -0.0000 -0.0376
                                           -0.0000 -0.0000  0.0818  0.0067
    47. (0.00692) RY*( 2) C   2           s( 39.83%)p 0.12(  4.76%)d 1.39( 55.41%)
                                           -0.0000 -0.0007  0.6311  0.0090  0.2095
                                            0.0452 -0.0397  0.0000  0.0000  0.4170
                                            0.0000  0.0000 -0.6166  0.0047
    48. (0.00253) RY*( 3) C   2           s(  7.70%)p10.67( 82.11%)d 1.33( 10.20%)
                                           -0.0000  0.0216  0.2766  0.0319 -0.3055
                                            0.0288  0.8520  0.0000  0.0000 -0.3083
                                            0.0000  0.0000 -0.0814  0.0179
    49. (0.00194) RY*( 4) C   2           s(  0.00%)p 1.00( 25.63%)d 2.90( 74.37%)
                                            0.0000  0.0000  0.0000  0.0000  0.0000
                                            0.0000  0.0000 -0.0617 -0.5025  0.0000
                                            0.8614  0.0412  0.0000  0.0000
    50. (0.00063) RY*( 5) C   2           s( 36.66%)p 0.55( 20.27%)d 1.17( 43.07%)
                                            0.0000 -0.0117  0.6054  0.0189  0.4140
                                            0.0087 -0.1757 -0.0000 -0.0000 -0.4680
                                           -0.0000 -0.0000  0.4565  0.0572
    51. (0.00010) RY*( 6) C   2           s(  0.00%)p 1.00( 72.34%)d 0.38( 27.66%)
                                            0.0000  0.0000  0.0000  0.0000  0.0000
                                            0.0000  0.0000 -0.0033  0.8505  0.0000
                                            0.4863  0.2003  0.0000  0.0000
    52. (0.00002) RY*( 7) C   2           s(  2.94%)p 2.25(  6.61%)d30.73( 90.44%)
    53. (0.00002) RY*( 8) C   2           s(  0.27%)p 0.09(  0.02%)d99.99( 99.71%)
    54. (0.00001) RY*( 9) C   2           s(  0.00%)p 1.00(  2.38%)d40.99( 97.62%)
    55. (0.00636) RY*( 1) C   3           s(  7.76%)p11.48( 89.08%)d 0.41(  3.16%)
                                            0.0000  0.0103  0.2783 -0.0108 -0.9419
                                            0.0151 -0.0572 -0.0000 -0.0000 -0.1766
                                           -0.0000 -0.0000  0.0041 -0.0196
    56. (0.00405) RY*( 2) C   3           s(  1.92%)p48.82( 93.50%)d 2.39(  4.58%)
                                            0.0000  0.0089  0.1381 -0.0138  0.0037
                                           -0.0071  0.9668  0.0000  0.0000 -0.1070
                                            0.0000  0.0000  0.1834 -0.0276
    57. (0.00194) RY*( 3) C   3           s( 87.93%)p 0.08(  6.97%)d 0.06(  5.10%)
                                           -0.0000 -0.0097  0.9377  0.0125  0.2420
                                           -0.0026 -0.1046  0.0000  0.0000  0.2216
                                            0.0000  0.0000 -0.0329 -0.0283
    58. (0.00091) RY*( 4) C   3           s(  0.00%)p 1.00( 99.36%)d 0.01(  0.64%)
                                            0.0000  0.0000  0.0000  0.0000  0.0000
                                            0.0000  0.0000  0.0004  0.9968  0.0000
                                           -0.0311 -0.0738  0.0000  0.0000
    59. (0.00069) RY*( 5) C   3           s(  0.00%)p 1.00(  0.62%)d99.99( 99.38%)
                                            0.0000  0.0000  0.0000  0.0000  0.0000
                                            0.0000  0.0000  0.0121  0.0780  0.0000
                                            0.5836  0.8082  0.0000  0.0000
    60. (0.00026) RY*( 6) C   3           s(  0.00%)p 1.00(  0.04%)d99.99( 99.96%)
                                            0.0000  0.0000  0.0000  0.0000  0.0000
                                            0.0000  0.0000  0.0078 -0.0179  0.0000
                                            0.8114 -0.5842  0.0000  0.0000
    61. (0.00022) RY*( 7) C   3           s(  0.33%)p 6.04(  2.02%)d99.99( 97.65%)
                                            0.0000 -0.0024  0.0577 -0.0085  0.0897
                                           -0.0195  0.1079 -0.0000 -0.0000 -0.4340
                                           -0.0000 -0.0000 -0.8829 -0.0930
    62. (0.00018) RY*( 8) C   3           s(  1.92%)p 4.35(  8.36%)d46.64( 89.71%)
                                            0.0000 -0.0060  0.1386 -0.0119  0.2136
                                            0.0065 -0.1946 -0.0000 -0.0000 -0.8474
                                           -0.0000 -0.0000  0.4230  0.0047
    63. (0.00003) RY*( 9) C   3           s(  0.21%)p 0.55(  0.11%)d99.99( 99.68%)
    64. (0.00591) RY*( 1) C   4           s(  0.71%)p99.99( 93.35%)d 8.39(  5.94%)
                                            0.0000 -0.0234  0.0808  0.0015  0.2307
                                           -0.0295 -0.9378 -0.0000 -0.0000 -0.0041
                                           -0.0000 -0.0000  0.2422  0.0272
    65. (0.00263) RY*( 2) C   4           s(  6.34%)p14.41( 91.30%)d 0.37(  2.36%)
                                           -0.0000  0.0150  0.2513 -0.0224  0.9236
                                           -0.0008  0.2439  0.0000  0.0000 -0.1466
                                            0.0000  0.0000 -0.0156 -0.0428
    66. (0.00089) RY*( 3) C   4           s(  0.00%)p 1.00( 33.17%)d 2.01( 66.83%)
                                            0.0000  0.0000  0.0000  0.0000  0.0000
                                            0.0000  0.0000 -0.0102  0.5759  0.0000
                                            0.8133  0.0829  0.0000  0.0000
    67. (0.00083) RY*( 4) C   4           s( 91.03%)p 0.07(  6.81%)d 0.02(  2.15%)
                                            0.0000 -0.0057  0.9541  0.0102 -0.2577
                                           -0.0152  0.0374  0.0000  0.0000  0.0884
                                            0.0000  0.0000  0.0804 -0.0853
    68. (0.00060) RY*( 5) C   4           s(  0.00%)p 1.00( 61.58%)d 0.62( 38.42%)
                                            0.0000  0.0000  0.0000  0.0000  0.0000
                                            0.0000  0.0000  0.0029  0.7847  0.0000
                                           -0.5784  0.2230  0.0000  0.0000
    69. (0.00012) RY*( 6) C   4           s(  0.75%)p 4.35(  3.26%)d99.99( 95.99%)
                                            0.0000 -0.0030  0.0865  0.0254 -0.1413
                                            0.0028 -0.1094 -0.0000 -0.0000 -0.9146
                                           -0.0000 -0.0000 -0.3424  0.0788
    70. (0.00004) RY*( 7) C   4           s(  0.92%)p 4.36(  4.00%)d99.99( 95.08%)
    71. (0.00001) RY*( 8) C   4           s(  0.00%)p 1.00(  5.30%)d17.89( 94.70%)
    72. (0.00001) RY*( 9) C   4           s(  0.35%)p 3.66(  1.30%)d99.99( 98.35%)
    73. (0.00582) RY*( 1) C   5           s(  0.07%)p99.99( 95.81%)d55.00(  4.11%)
                                            0.0000  0.0273  0.0001  0.0243  0.9484
                                            0.0235  0.2400  0.0000  0.0000  0.1661
                                            0.0000  0.0000  0.1139 -0.0238
    74. (0.00327) RY*( 2) C   5           s(  0.05%)p99.99( 98.31%)d33.57(  1.64%)
                                           -0.0000 -0.0118  0.0187 -0.0229  0.2618
                                            0.0271 -0.9557 -0.0000 -0.0000 -0.0246
                                           -0.0000 -0.0000 -0.1241  0.0200
    75. (0.00104) RY*( 3) C   5           s(  0.00%)p 1.00( 82.64%)d 0.21( 17.36%)
                                            0.0000  0.0000  0.0000  0.0000  0.0000
                                            0.0000  0.0000 -0.0048  0.9091  0.0000
                                           -0.0862  0.4076  0.0000  0.0000
    76. (0.00100) RY*( 4) C   5           s( 96.40%)p 0.00(  0.24%)d 0.03(  3.36%)
                                           -0.0000 -0.0045  0.9818 -0.0185  0.0248
                                           -0.0144  0.0358  0.0000  0.0000 -0.1617
                                            0.0000  0.0000 -0.0533 -0.0679
    77. (0.00049) RY*( 5) C   5           s(  0.00%)p 1.00( 14.45%)d 5.92( 85.55%)
                                            0.0000  0.0000  0.0000  0.0000  0.0000
                                            0.0000  0.0000 -0.0067 -0.3800  0.0000
                                           -0.5725  0.7265  0.0000  0.0000
    78. (0.00015) RY*( 6) C   5           s(  0.02%)p72.65(  1.62%)d99.99( 98.36%)
                                           -0.0000 -0.0020  0.0148 -0.0112 -0.0306
                                            0.0233 -0.1207  0.0000  0.0000 -0.2887
                                            0.0000  0.0000  0.9452  0.0823
    79. (0.00006) RY*( 7) C   5           s(  3.42%)p 1.00(  3.42%)d27.27( 93.16%)
    80. (0.00002) RY*( 8) C   5           s(  0.00%)p 1.00(  2.96%)d32.81( 97.04%)
    81. (0.00001) RY*( 9) C   5           s(  0.13%)p 4.85(  0.63%)d99.99( 99.25%)
    82. (0.00791) RY*( 1) C   6           s(  0.10%)p99.99( 95.73%)d42.84(  4.17%)
                                            0.0000  0.0237  0.0203  0.0249  0.8487
                                           -0.0140 -0.4861  0.0000  0.0000 -0.1740
                                            0.0000  0.0000  0.1017 -0.0330
    83. (0.00662) RY*( 2) C   6           s(  0.00%)p 1.00( 96.01%)d 0.04(  3.99%)
                                            0.0000 -0.0001  0.0010  0.0141 -0.4868
                                            0.0250 -0.8499 -0.0000 -0.0000 -0.1010
                                           -0.0000 -0.0000 -0.1723  0.0004
    84. (0.00283) RY*( 3) C   6           s(  0.00%)p 1.00( 60.13%)d 0.66( 39.87%)
                                            0.0000  0.0000  0.0000  0.0000  0.0000
                                            0.0000  0.0000 -0.0082  0.7754  0.0000
                                            0.5161 -0.3638  0.0000  0.0000
    85. (0.00147) RY*( 4) C   6           s( 84.46%)p 0.01(  0.92%)d 0.17( 14.62%)
                                           -0.0000 -0.0112  0.9190  0.0145 -0.0810
                                           -0.0078  0.0488  0.0000  0.0000 -0.2921
                                            0.0000  0.0000  0.1645 -0.1838
    86. (0.00083) RY*( 5) C   6           s(  0.00%)p 1.00(  0.17%)d99.99( 99.83%)
                                            0.0000  0.0000  0.0000  0.0000  0.0000
                                            0.0000  0.0000  0.0109  0.0394  0.0000
                                            0.5356  0.8435  0.0000  0.0000
    87. (0.00066) RY*( 6) C   6           s(  0.05%)p87.35(  4.02%)d99.99( 95.93%)
                                            0.0000  0.0013  0.0214  0.0037  0.1110
                                            0.0125  0.1665 -0.0000 -0.0000 -0.4357
                                           -0.0000 -0.0000 -0.8772  0.0095
    88. (0.00063) RY*( 7) C   6           s( 13.75%)p 0.25(  3.50%)d 6.02( 82.75%)
                                           -0.0000  0.0165  0.3705 -0.0343  0.1512
                                            0.0188 -0.1029  0.0000  0.0000  0.8127
                                            0.0000  0.0000 -0.3936  0.1099
    89. (0.00005) RY*( 8) C   6           s(  0.00%)p 1.00( 39.73%)d 1.52( 60.27%)
    90. (0.00002) RY*( 9) C   6           s(  1.80%)p 0.00(  0.01%)d54.69( 98.20%)
    91. (0.00273) RY*( 1)Cl   7           s(  0.00%)p 1.00( 24.18%)d 3.14( 75.82%)
                                            0.0000  0.0000  0.0000  0.0000  0.0000
                                            0.0000  0.0000  0.0000  0.0000  0.0000
                                           -0.0000 -0.0135  0.4915  0.0000  0.7543
                                           -0.4350  0.0000  0.0000
    92. (0.00170) RY*( 2)Cl   7           s(  0.00%)p 1.00( 44.79%)d 1.23( 55.21%)
                                            0.0000 -0.0000  0.0001  0.0002  0.0000
                                            0.0029 -0.3333 -0.0000  0.0046 -0.5803
                                           -0.0000 -0.0000 -0.0000 -0.3738 -0.0000
                                           -0.0000 -0.6422  0.0012
    93. (0.00031) RY*( 3)Cl   7           s( 41.82%)p 1.09( 45.65%)d 0.30( 12.53%)
                                           -0.0000  0.0000  0.0166  0.6464 -0.0000
                                            0.0558 -0.5832 -0.0000 -0.0319  0.3351
                                            0.0000  0.0000  0.0000  0.0821  0.0000
                                            0.0000 -0.0471  0.3411
    94. (0.00015) RY*( 4)Cl   7           s(  7.65%)p 0.04(  0.29%)d12.04( 92.06%)
                                            0.0000 -0.0000 -0.0171  0.2760  0.0000
                                           -0.0466 -0.0055  0.0000  0.0267  0.0016
                                           -0.0000 -0.0000 -0.0000 -0.7959 -0.0000
                                           -0.0000  0.4642 -0.2678
    95. (0.00003) RY*( 5)Cl   7           s(  0.00%)p 1.00(  0.03%)d99.99( 99.97%)
    96. (0.00001) RY*( 6)Cl   7           s( 28.46%)p 1.92( 54.62%)d 0.59( 16.92%)
    97. (0.00000) RY*( 7)Cl   7           s(  0.00%)p 1.00( 75.84%)d 0.32( 24.16%)
    98. (0.00001) RY*( 8)Cl   7           s( 12.83%)p 4.16( 53.36%)d 2.64( 33.81%)
    99. (0.00001) RY*( 9)Cl   7           s(  9.15%)p 0.21(  1.91%)d 9.72( 88.93%)
   100. (0.00576) RY*( 1) C   8           s(  0.08%)p99.99( 95.77%)d53.74(  4.15%)
                                            0.0000  0.0272 -0.0056 -0.0087  0.2984
                                           -0.0330 -0.9314 -0.0000 -0.0000 -0.0199
                                           -0.0000 -0.0000 -0.2011 -0.0259
   101. (0.00314) RY*( 2) C   8           s(  0.02%)p99.99( 98.12%)d84.92(  1.86%)
                                            0.0000  0.0124  0.0081  0.0341 -0.9490
                                           -0.0050 -0.2818 -0.0000 -0.0000 -0.1000
                                           -0.0000 -0.0000 -0.0897 -0.0229
   102. (0.00103) RY*( 3) C   8           s( 95.83%)p 0.00(  0.24%)d 0.04(  3.93%)
                                           -0.0000 -0.0044  0.9789  0.0042  0.0060
                                            0.0228 -0.0431  0.0000  0.0000 -0.0076
                                            0.0000  0.0000  0.1861 -0.0677
   103. (0.00094) RY*( 4) C   8           s(  0.00%)p 1.00( 73.33%)d 0.36( 26.67%)
                                            0.0000  0.0000  0.0000  0.0000  0.0000
                                            0.0000  0.0000  0.0112  0.8563  0.0000
                                           -0.5042 -0.1117  0.0000  0.0000
   104. (0.00043) RY*( 5) C   8           s(  0.00%)p 1.00( 23.12%)d 3.32( 76.88%)
                                            0.0000  0.0000  0.0000  0.0000  0.0000
                                            0.0000  0.0000 -0.0068  0.4808  0.0000
                                            0.8573 -0.1841  0.0000  0.0000
   105. (0.00015) RY*( 6) C   8           s(  0.14%)p12.08(  1.75%)d99.99( 98.11%)
                                           -0.0000 -0.0030  0.0379 -0.0258  0.0917
                                           -0.0018  0.0917 -0.0000 -0.0000 -0.9685
                                           -0.0000 -0.0000 -0.1999  0.0561
   106. (0.00005) RY*( 7) C   8           s(  3.88%)p 0.92(  3.57%)d23.82( 92.55%)
   107. (0.00002) RY*( 8) C   8           s(  0.00%)p 1.00(  3.60%)d26.82( 96.40%)
   108. (0.00001) RY*( 9) C   8           s(  0.13%)p 4.35(  0.58%)d99.99( 99.29%)
   109. (0.00686) RY*( 1) C   9           s(  2.07%)p45.35( 93.80%)d 2.00(  4.13%)
                                            0.0000 -0.0199  0.1424  0.0224  0.9675
                                            0.0184  0.0327  0.0000  0.0000 -0.1854
                                            0.0000  0.0000 -0.0812  0.0191
   110. (0.00361) RY*( 2) C   9           s(  5.06%)p18.24( 92.34%)d 0.51(  2.60%)
                                            0.0000  0.0187  0.2242 -0.0210  0.0222
                                            0.0142 -0.9603 -0.0000 -0.0000  0.0458
                                           -0.0000 -0.0000  0.1494 -0.0398
   111. (0.00088) RY*( 3) C   9           s( 90.62%)p 0.08(  6.85%)d 0.03(  2.53%)
                                            0.0000 -0.0056  0.9519  0.0214 -0.1672
                                            0.0002  0.2002  0.0000  0.0000 -0.0597
                                            0.0000  0.0000 -0.1187 -0.0874
   112. (0.00089) RY*( 4) C   9           s(  0.00%)p 1.00( 45.74%)d 1.19( 54.26%)
                                            0.0000  0.0000  0.0000  0.0000  0.0000
                                            0.0000  0.0000  0.0100  0.6762  0.0000
                                            0.2962 -0.6745  0.0000  0.0000
   113. (0.00045) RY*( 5) C   9           s(  0.00%)p 1.00( 47.77%)d 1.09( 52.23%)
                                            0.0000  0.0000  0.0000  0.0000  0.0000
                                            0.0000  0.0000 -0.0115  0.6910  0.0000
                                           -0.5723  0.4414  0.0000  0.0000
   114. (0.00013) RY*( 6) C   9           s(  0.33%)p 5.52(  1.83%)d99.99( 97.84%)
                                           -0.0000 -0.0029  0.0575  0.0139 -0.0169
                                           -0.0228  0.1315  0.0000  0.0000 -0.4123
                                            0.0000  0.0000  0.8988  0.0237
   115. (0.00007) RY*( 7) C   9           s(  1.64%)p 2.59(  4.24%)d57.36( 94.12%)
   116. (0.00000) RY*( 8) C   9           s(  0.00%)p 1.00(  6.55%)d14.26( 93.45%)
   117. (0.00001) RY*( 9) C   9           s(  0.36%)p 2.72(  0.98%)d99.99( 98.66%)
   118. (0.00447) RY*( 1) H  10           s( 99.92%)p 0.00(  0.08%)
                                            0.0126  0.9995  0.0108  0.0257  0.0000
   119. (0.00008) RY*( 2) H  10           s(  0.12%)p99.99( 99.88%)
   120. (0.00006) RY*( 3) H  10           s(  0.05%)p99.99( 99.95%)
   121. (0.00004) RY*( 4) H  10           s(  0.00%)p 1.00(100.00%)
   122. (0.00236) RY*( 1) H  11           s( 99.52%)p 0.00(  0.48%)
                                            0.0052  0.9976  0.0281 -0.0634  0.0000
   123. (0.00017) RY*( 2) H  11           s(  0.00%)p 1.00(100.00%)
                                            0.0000  0.0000  0.0000  0.0000  1.0000
   124. (0.00008) RY*( 3) H  11           s(  0.08%)p99.99( 99.92%)
   125. (0.00006) RY*( 4) H  11           s(  0.50%)p99.99( 99.50%)
   126. (0.00222) RY*( 1) H  12           s( 99.48%)p 0.01(  0.52%)
                                            0.0045  0.9974 -0.0578 -0.0429  0.0000
   127. (0.00017) RY*( 2) H  12           s(  0.00%)p 1.00(100.00%)
                                            0.0000  0.0000  0.0000  0.0000  1.0000
   128. (0.00010) RY*( 3) H  12           s(  0.01%)p 1.00( 99.99%)
   129. (0.00006) RY*( 4) H  12           s(  0.60%)p99.99( 99.40%)
   130. (0.00221) RY*( 1) H  13           s( 99.49%)p 0.01(  0.51%)
                                            0.0046  0.9974  0.0014  0.0716  0.0000
   131. (0.00016) RY*( 2) H  13           s(  0.00%)p 1.00(100.00%)
                                            0.0000  0.0000  0.0000  0.0000  1.0000
   132. (0.00010) RY*( 3) H  13           s(  0.02%)p99.99( 99.98%)
                                           -0.0064  0.0114  0.9840 -0.1774  0.0000
   133. (0.00006) RY*( 4) H  13           s(  0.59%)p99.99( 99.41%)
   134. (0.00386) RY*( 1) H  14           s( 99.63%)p 0.00(  0.37%)
                                            0.0062  0.9981  0.0568 -0.0208  0.0000
   135. (0.00015) RY*( 2) H  14           s(  0.00%)p 1.00(100.00%)
                                            0.0000  0.0000  0.0000  0.0000  1.0000
   136. (0.00008) RY*( 3) H  14           s(  0.06%)p99.99( 99.94%)
   137. (0.00007) RY*( 4) H  14           s(  0.40%)p99.99( 99.60%)
   138. (0.00366) BD*( 1) O   1 - C   2  
                ( 33.49%)   0.5787* O   1 s( 43.98%)p 1.27( 55.94%)d 0.00(  0.09%)
                                           -0.0000  0.6626 -0.0277 -0.6711 -0.0196
                                           -0.3293 -0.0119 -0.0000 -0.0000  0.0204
                                           -0.0000 -0.0000  0.0168 -0.0127
                ( 66.51%)  -0.8156* C   2 s( 31.13%)p 2.20( 68.61%)d 0.01(  0.25%)
                                            0.0000  0.5549 -0.0584  0.7427  0.0779
                                            0.3584  0.0089 -0.0000 -0.0000  0.0356
                                           -0.0000 -0.0000  0.0265 -0.0239
   139. (0.10571) BD*( 2) O   1 - C   2  
                ( 34.25%)   0.5852* O   1 s(  0.00%)p 1.00( 99.85%)d 0.00(  0.15%)
                                           -0.0000 -0.0000 -0.0000 -0.0000 -0.0000
                                           -0.0000 -0.0000 -0.9992 -0.0092 -0.0000
                                            0.0349  0.0161 -0.0000 -0.0000
                ( 65.75%)  -0.8109* C   2 s(  0.00%)p 1.00( 99.65%)d 0.00(  0.35%)
                                           -0.0000 -0.0000 -0.0000 -0.0000 -0.0000
                                           -0.0000 -0.0000 -0.9977  0.0323 -0.0000
                                           -0.0512 -0.0292 -0.0000 -0.0000
   140. (0.05993) BD*( 1) C   2 - C   3  
                ( 53.38%)   0.7306* C   2 s( 38.28%)p 1.61( 61.66%)d 0.00(  0.06%)
                                            0.0004  0.6187  0.0013 -0.6642  0.0019
                                            0.4188 -0.0103  0.0000  0.0000 -0.0186
                                            0.0000  0.0000  0.0102 -0.0105
                ( 46.62%)  -0.6828* C   3 s( 30.72%)p 2.25( 69.24%)d 0.00(  0.04%)
                                            0.0000  0.5543 -0.0003  0.7235 -0.0058
                                           -0.4109 -0.0012  0.0000  0.0000 -0.0145
                                            0.0000  0.0000  0.0081 -0.0109
   141. (0.06461) BD*( 1) C   2 - H  10  
                ( 41.96%)   0.6477* C   2 s( 30.57%)p 2.27( 69.38%)d 0.00(  0.05%)
                                           -0.0003  0.5521  0.0298 -0.0110  0.0249
                                           -0.8324  0.0137 -0.0000 -0.0000  0.0048
                                           -0.0000 -0.0000 -0.0205 -0.0076
                ( 58.04%)  -0.7619* H  10 s( 99.91%)p 0.00(  0.09%)
                                            0.9994 -0.0134  0.0003  0.0308 -0.0000
   142. (0.02462) BD*( 1) C   3 - C   4  
                ( 49.30%)   0.7021* C   3 s( 34.69%)p 1.88( 65.27%)d 0.00(  0.04%)
                                            0.0001 -0.5890 -0.0064  0.6897 -0.0084
                                            0.4201  0.0195 -0.0000 -0.0000 -0.0138
                                           -0.0000 -0.0000 -0.0077  0.0120
                ( 50.70%)  -0.7120* C   4 s( 35.76%)p 1.79( 64.19%)d 0.00(  0.05%)
                                           -0.0001 -0.5980 -0.0036 -0.7046 -0.0141
                                           -0.3805  0.0205 -0.0000 -0.0000 -0.0154
                                           -0.0000 -0.0000 -0.0077  0.0125
   143. (0.37361) BD*( 2) C   3 - C   4  
                ( 46.56%)   0.6823* C   3 s(  0.00%)p 1.00( 99.98%)d 0.00(  0.02%)
                                           -0.0000 -0.0000 -0.0000 -0.0000 -0.0000
                                           -0.0000 -0.0000 -0.9999  0.0012 -0.0000
                                            0.0134  0.0052 -0.0000 -0.0000
                ( 53.44%)  -0.7310* C   4 s(  0.00%)p 1.00( 99.95%)d 0.00(  0.05%)
                                           -0.0000 -0.0000 -0.0000 -0.0000 -0.0000
                                           -0.0000 -0.0000 -0.9998  0.0006 -0.0000
                                           -0.0112 -0.0181 -0.0000 -0.0000
   144. (0.02683) BD*( 1) C   3 - C   9  
                ( 49.08%)   0.7005* C   3 s( 34.52%)p 1.90( 65.44%)d 0.00(  0.04%)
                                            0.0001 -0.5875 -0.0026 -0.0093 -0.0202
                                           -0.8087 -0.0027 -0.0000 -0.0000  0.0009
                                           -0.0000 -0.0000  0.0153  0.0117
                ( 50.92%)  -0.7136* C   9 s( 35.09%)p 1.85( 64.86%)d 0.00(  0.05%)
                                           -0.0001 -0.5923 -0.0047 -0.0246 -0.0254
                                            0.8046  0.0014 -0.0000 -0.0000 -0.0016
                                           -0.0000 -0.0000  0.0174  0.0126
   145. (0.01679) BD*( 1) C   4 - C   5  
                ( 50.11%)   0.7079* C   4 s( 35.90%)p 1.78( 64.05%)d 0.00(  0.05%)
                                            0.0001  0.5991  0.0114 -0.7086 -0.0244
                                            0.3700 -0.0311  0.0000  0.0000 -0.0158
                                            0.0000  0.0000  0.0076 -0.0120
                ( 49.89%)  -0.7063* C   5 s( 36.06%)p 1.77( 63.89%)d 0.00(  0.04%)
                                           -0.0001  0.6005  0.0089  0.6819 -0.0136
                                           -0.4149 -0.0404  0.0000  0.0000 -0.0131
                                            0.0000  0.0000  0.0109 -0.0122
   146. (0.01593) BD*( 1) C   4 - H  11  
                ( 38.30%)   0.6189* C   4 s( 28.24%)p 2.54( 71.73%)d 0.00(  0.03%)
                                           -0.0003  0.5312 -0.0125  0.0068 -0.0082
                                           -0.8469  0.0062 -0.0000 -0.0000 -0.0002
                                           -0.0000 -0.0000 -0.0146 -0.0100
                ( 61.70%)  -0.7855* H  11 s( 99.91%)p 0.00(  0.09%)
                                            0.9995 -0.0033  0.0004  0.0306 -0.0000
   147. (0.02943) BD*( 1) C   5 - C   6  
                ( 50.87%)   0.7133* C   5 s( 34.95%)p 1.86( 65.00%)d 0.00(  0.05%)
                                            0.0000  0.5910  0.0130 -0.0311 -0.0367
                                            0.8048  0.0084  0.0000  0.0000  0.0014
                                            0.0000  0.0000 -0.0177 -0.0124
                ( 49.13%)  -0.7009* C   6 s( 38.98%)p 1.56( 60.98%)d 0.00(  0.04%)
                                           -0.0000  0.6244  0.0005 -0.0632 -0.0292
                                           -0.7778 -0.0043  0.0000  0.0000  0.0013
                                            0.0000  0.0000 -0.0157 -0.0118
   148. (0.38347) BD*( 2) C   5 - C   6  
                ( 51.39%)   0.7169* C   5 s(  0.00%)p 1.00( 99.95%)d 0.00(  0.05%)
                                            0.0000  0.0000  0.0000  0.0000  0.0000
                                            0.0000  0.0000  0.9998 -0.0017  0.0000
                                            0.0125  0.0182  0.0000  0.0000
                ( 48.61%)  -0.6972* C   6 s(  0.00%)p 1.00( 99.98%)d 0.00(  0.02%)
                                            0.0000  0.0000  0.0000  0.0000  0.0000
                                            0.0000  0.0000  0.9999  0.0010  0.0000
                                            0.0036 -0.0152  0.0000  0.0000
   149. (0.01426) BD*( 1) C   5 - H  12  
                ( 37.75%)   0.6144* C   5 s( 28.90%)p 2.46( 71.07%)d 0.00(  0.03%)
                                           -0.0003  0.5374 -0.0161 -0.7297  0.0105
                                           -0.4221 -0.0001 -0.0000 -0.0000  0.0113
                                           -0.0000 -0.0000  0.0078 -0.0098
                ( 62.25%)  -0.7890* H  12 s( 99.90%)p 0.00(  0.10%)
                                            0.9995 -0.0023  0.0273  0.0146 -0.0000
   150. (0.03107) BD*( 1) C   6 -Cl   7  
                ( 55.47%)   0.7448* C   6 s( 21.97%)p 3.54( 77.77%)d 0.01(  0.27%)
                                           -0.0002  0.4687  0.0006 -0.7653  0.0038
                                            0.4382 -0.0020  0.0000  0.0000 -0.0388
                                            0.0000  0.0000  0.0228 -0.0252
                ( 44.53%)  -0.6673*Cl   7 s( 19.74%)p 4.04( 79.76%)d 0.03(  0.50%)
                                           -0.0000  0.0001  0.4427 -0.0374 -0.0001
                                            0.7743  0.0294  0.0001 -0.4436 -0.0169
                                            0.0000  0.0000  0.0000 -0.0531  0.0000
                                            0.0000  0.0311 -0.0348
   151. (0.02982) BD*( 1) C   6 - C   8  
                ( 49.03%)   0.7002* C   6 s( 38.90%)p 1.57( 61.06%)d 0.00(  0.04%)
                                            0.0000 -0.6237  0.0001 -0.6388  0.0114
                                           -0.4491 -0.0273 -0.0000 -0.0000 -0.0143
                                           -0.0000 -0.0000 -0.0065  0.0118
                ( 50.97%)  -0.7139* C   8 s( 34.78%)p 1.87( 65.18%)d 0.00(  0.05%)
                                           -0.0000 -0.5896 -0.0138  0.7099  0.0259
                                            0.3825 -0.0274 -0.0000 -0.0000 -0.0162
                                           -0.0000 -0.0000 -0.0074  0.0124
   152. (0.01673) BD*( 1) C   8 - C   9  
                ( 49.71%)   0.7050* C   8 s( 36.28%)p 1.75( 63.67%)d 0.00(  0.04%)
                                            0.0001 -0.6023 -0.0075 -0.7028 -0.0269
                                            0.3755 -0.0323 -0.0000 -0.0000  0.0160
                                           -0.0000 -0.0000 -0.0062  0.0121
                ( 50.29%)  -0.7092* C   9 s( 35.94%)p 1.78( 64.01%)d 0.00(  0.05%)
                                           -0.0001 -0.5994 -0.0128  0.6792 -0.0153
                                           -0.4209 -0.0376 -0.0000 -0.0000  0.0143
                                           -0.0000 -0.0000 -0.0108  0.0118
   153. (0.27477) BD*( 2) C   8 - C   9  
                ( 47.65%)   0.6903* C   8 s(  0.00%)p 1.00( 99.95%)d 0.00(  0.05%)
                                           -0.0000 -0.0000 -0.0000 -0.0000 -0.0000
                                           -0.0000 -0.0000 -0.9997  0.0102 -0.0000
                                           -0.0093  0.0205 -0.0000 -0.0000
                ( 52.35%)  -0.7236* C   9 s(  0.00%)p 1.00( 99.94%)d 0.00(  0.06%)
                                           -0.0000 -0.0000 -0.0000 -0.0000 -0.0000
                                           -0.0000 -0.0000 -0.9997  0.0036 -0.0000
                                            0.0238 -0.0007 -0.0000 -0.0000
   154. (0.01456) BD*( 1) C   8 - H  13  
                ( 37.72%)   0.6141* C   8 s( 28.85%)p 2.47( 71.12%)d 0.00(  0.03%)
                                            0.0003 -0.5369  0.0157  0.0094 -0.0063
                                           -0.8432  0.0087 -0.0000 -0.0000  0.0015
                                           -0.0000 -0.0000  0.0136  0.0098
                ( 62.28%)  -0.7892* H  13 s( 99.90%)p 0.00(  0.10%)
                                           -0.9995  0.0024 -0.0009  0.0309 -0.0000
   155. (0.01625) BD*( 1) C   9 - H  14  
                ( 37.44%)   0.6119* C   9 s( 28.88%)p 2.46( 71.09%)d 0.00(  0.03%)
                                            0.0003 -0.5372  0.0139 -0.7324  0.0087
                                           -0.4176  0.0007 -0.0000 -0.0000 -0.0119
                                           -0.0000 -0.0000 -0.0076  0.0098
                ( 62.56%)  -0.7910* H  14 s( 99.90%)p 0.00(  0.10%)
                                           -0.9995  0.0049  0.0282  0.0141 -0.0000


 NHO Directionality and "Bond Bending" (deviations from line of nuclear centers)

         [Thresholds for printing:  angular deviation  >  1.0 degree]
                                    hybrid p-character > 25.0%
                                    orbital occupancy  >  0.10e

                                Line of Centers        Hybrid 1              Hybrid 2
                                ---------------  -------------------   ------------------
                NBO               Theta   Phi    Theta   Phi    Dev    Theta   Phi    Dev
 ========================================================================================
     1. BD (   1) O   1 - C   2    90.0  205.8     --     --    --      90.0   24.1   1.7
     2. BD (   2) O   1 - C   2    90.0  205.8     0.0    0.0  90.0      0.0    0.0  90.0
     3. BD (   1) C   2 - C   3    90.0  150.4    90.0  148.3   2.0      --     --    --
     4. BD (   1) C   2 - H  10    90.0  264.7    90.0  271.0   6.3      --     --    --
     5. BD (   1) C   3 - C   4    90.0  210.1    90.0  212.8   2.8     90.0   26.6   3.4
     6. BD (   2) C   3 - C   4    90.0  210.1     0.0    0.0  90.0      0.0    0.0  90.0
     7. BD (   1) C   3 - C   9    90.0   90.4    90.0   87.9   2.5     90.0  273.5   3.1
     8. BD (   1) C   4 - C   5    90.0  150.7    90.0  155.2   4.5     90.0  325.7   4.9
    10. BD (   1) C   5 - C   6    90.0   89.6    90.0   94.8   5.2     90.0  263.3   6.3
    11. BD (   2) C   5 - C   6    90.0   89.6     0.0    0.0  90.0      0.0    0.0  90.0
    12. BD (   1) C   5 - H  12    90.0  209.4    90.0  210.4   1.1      --     --    --
    14. BD (   1) C   6 - C   8    90.0   30.9    90.0   37.2   6.3     90.0  205.8   5.1
    15. BD (   1) C   8 - C   9    90.0  330.0    90.0  334.8   4.8     90.0  145.4   4.7
    16. BD (   2) C   8 - C   9    90.0  330.0     0.0    0.0  90.0      0.0    0.0  90.0
    17. BD (   1) C   8 - H  13    90.0   91.3    90.0   90.2   1.1      --     --    --
    18. BD (   1) C   9 - H  14    90.0   28.9    90.0   29.9   1.1      --     --    --
    32. LP (   1) O   1             --     --     90.0   24.5   --       --     --    --
    33. LP (   2) O   1             --     --     90.0  115.4   --       --     --    --
    35. LP (   2)Cl   7             --     --     90.0   60.2   --       --     --    --
    36. LP (   3)Cl   7             --     --      0.0    0.0   --       --     --    --
   139. BD*(   2) O   1 - C   2    90.0  205.8     0.0    0.0  90.0      0.0    0.0  90.0
   143. BD*(   2) C   3 - C   4    90.0  210.1     0.0    0.0  90.0      0.0    0.0  90.0
   148. BD*(   2) C   5 - C   6    90.0   89.6     0.0    0.0  90.0      0.0    0.0  90.0
   153. BD*(   2) C   8 - C   9    90.0  330.0     0.0    0.0  90.0      0.0    0.0  90.0


 Second Order Perturbation Theory Analysis of Fock Matrix in NBO Basis

     Threshold for printing:   0.50 kcal/mol
                                                                              E(2)  E(j)-E(i) F(i,j)
         Donor NBO (i)                     Acceptor NBO (j)                 kcal/mol   a.u.    a.u. 
 ===================================================================================================

 within unit  1
   1. BD (   1) O   1 - C   2        / 46. RY*(   1) C   2                    1.54    1.64    0.045
   1. BD (   1) O   1 - C   2        / 56. RY*(   2) C   3                    1.17    2.14    0.045
   1. BD (   1) O   1 - C   2        /140. BD*(   1) C   2 - C   3            1.20    1.52    0.039
   1. BD (   1) O   1 - C   2        /142. BD*(   1) C   3 - C   4            1.53    1.63    0.045
   2. BD (   2) O   1 - C   2        /143. BD*(   2) C   3 - C   4            5.32    0.40    0.046
   3. BD (   1) C   2 - C   3        / 37. RY*(   1) O   1                    1.33    1.86    0.045
   3. BD (   1) C   2 - C   3        / 64. RY*(   1) C   4                    1.24    1.78    0.042
   3. BD (   1) C   2 - C   3        /109. RY*(   1) C   9                    1.18    1.71    0.040
   3. BD (   1) C   2 - C   3        /138. BD*(   1) O   1 - C   2            0.97    1.28    0.032
   3. BD (   1) C   2 - C   3        /142. BD*(   1) C   3 - C   4            2.93    1.22    0.053
   3. BD (   1) C   2 - C   3        /144. BD*(   1) C   3 - C   9            2.65    1.22    0.051
   3. BD (   1) C   2 - C   3        /145. BD*(   1) C   4 - C   5            2.48    1.23    0.049
   3. BD (   1) C   2 - C   3        /152. BD*(   1) C   8 - C   9            2.57    1.24    0.050
   4. BD (   1) C   2 - H  10        / 37. RY*(   1) O   1                    1.17    1.72    0.040
   4. BD (   1) C   2 - H  10        / 55. RY*(   1) C   3                    0.82    1.61    0.032
   4. BD (   1) C   2 - H  10        /144. BD*(   1) C   3 - C   9            4.19    1.08    0.060
   5. BD (   1) C   3 - C   4        / 48. RY*(   3) C   2                    0.75    1.60    0.031
   5. BD (   1) C   3 - C   4        / 73. RY*(   1) C   5                    0.52    1.78    0.027
   5. BD (   1) C   3 - C   4        / 74. RY*(   2) C   5                    2.00    1.36    0.047
   5. BD (   1) C   3 - C   4        /109. RY*(   1) C   9                    0.98    1.74    0.037
   5. BD (   1) C   3 - C   4        /138. BD*(   1) O   1 - C   2            1.48    1.31    0.039
   5. BD (   1) C   3 - C   4        /140. BD*(   1) C   2 - C   3            2.11    1.14    0.044
   5. BD (   1) C   3 - C   4        /144. BD*(   1) C   3 - C   9            4.50    1.25    0.067
   5. BD (   1) C   3 - C   4        /145. BD*(   1) C   4 - C   5            3.23    1.26    0.057
   5. BD (   1) C   3 - C   4        /146. BD*(   1) C   4 - H  11            1.44    1.14    0.036
   5. BD (   1) C   3 - C   4        /149. BD*(   1) C   5 - H  12            2.56    1.15    0.049
   5. BD (   1) C   3 - C   4        /155. BD*(   1) C   9 - H  14            2.30    1.16    0.046
   6. BD (   2) C   3 - C   4        / 49. RY*(   4) C   2                    0.99    1.83    0.042
   6. BD (   2) C   3 - C   4        / 77. RY*(   5) C   5                    0.88    1.98    0.041
   6. BD (   2) C   3 - C   4        /112. RY*(   4) C   9                    1.51    1.55    0.048
   6. BD (   2) C   3 - C   4        /139. BD*(   2) O   1 - C   2           19.75    0.28    0.071
   6. BD (   2) C   3 - C   4        /143. BD*(   2) C   3 - C   4            0.65    0.29    0.012
   6. BD (   2) C   3 - C   4        /148. BD*(   2) C   5 - C   6           20.77    0.27    0.067
   6. BD (   2) C   3 - C   4        /153. BD*(   2) C   8 - C   9           20.45    0.29    0.070
   7. BD (   1) C   3 - C   9        / 46. RY*(   1) C   2                    1.15    1.26    0.034
   7. BD (   1) C   3 - C   9        / 64. RY*(   1) C   4                    0.75    1.81    0.033
   7. BD (   1) C   3 - C   9        /101. RY*(   2) C   8                    1.98    1.36    0.047
   7. BD (   1) C   3 - C   9        /140. BD*(   1) C   2 - C   3            2.49    1.13    0.048
   7. BD (   1) C   3 - C   9        /141. BD*(   1) C   2 - H  10            1.23    1.09    0.033
   7. BD (   1) C   3 - C   9        /142. BD*(   1) C   3 - C   4            4.54    1.24    0.067
   7. BD (   1) C   3 - C   9        /146. BD*(   1) C   4 - H  11            2.54    1.14    0.048
   7. BD (   1) C   3 - C   9        /152. BD*(   1) C   8 - C   9            3.09    1.26    0.056
   7. BD (   1) C   3 - C   9        /154. BD*(   1) C   8 - H  13            2.67    1.15    0.050
   7. BD (   1) C   3 - C   9        /155. BD*(   1) C   9 - H  14            1.37    1.16    0.036
   8. BD (   1) C   4 - C   5        / 56. RY*(   2) C   3                    2.08    1.77    0.054
   8. BD (   1) C   4 - C   5        / 82. RY*(   1) C   6                    0.95    1.69    0.036
   8. BD (   1) C   4 - C   5        / 83. RY*(   2) C   6                    1.22    1.47    0.038
   8. BD (   1) C   4 - C   5        /140. BD*(   1) C   2 - C   3            3.37    1.15    0.056
   8. BD (   1) C   4 - C   5        /142. BD*(   1) C   3 - C   4            3.59    1.26    0.060
   8. BD (   1) C   4 - C   5        /146. BD*(   1) C   4 - H  11            1.43    1.15    0.036
   8. BD (   1) C   4 - C   5        /147. BD*(   1) C   5 - C   6            3.69    1.24    0.060
   8. BD (   1) C   4 - C   5        /149. BD*(   1) C   5 - H  12            1.58    1.16    0.038
   8. BD (   1) C   4 - C   5        /150. BD*(   1) C   6 -Cl   7            4.68    0.85    0.056
   9. BD (   1) C   4 - H  11        / 55. RY*(   1) C   3                    0.80    1.61    0.032
   9. BD (   1) C   4 - H  11        / 73. RY*(   1) C   5                    0.66    1.61    0.029
   9. BD (   1) C   4 - H  11        /142. BD*(   1) C   3 - C   4            1.00    1.08    0.029
   9. BD (   1) C   4 - H  11        /144. BD*(   1) C   3 - C   9            4.47    1.08    0.062
   9. BD (   1) C   4 - H  11        /145. BD*(   1) C   4 - C   5            0.90    1.09    0.028
   9. BD (   1) C   4 - H  11        /147. BD*(   1) C   5 - C   6            3.90    1.07    0.058
  10. BD (   1) C   5 - C   6        / 64. RY*(   1) C   4                    0.60    1.84    0.030
  10. BD (   1) C   5 - C   6        / 65. RY*(   2) C   4                    1.67    1.43    0.044
  10. BD (   1) C   5 - C   6        /100. RY*(   1) C   8                    1.10    1.81    0.040
  10. BD (   1) C   5 - C   6        /145. BD*(   1) C   4 - C   5            3.23    1.29    0.058
  10. BD (   1) C   5 - C   6        /146. BD*(   1) C   4 - H  11            2.44    1.17    0.048
  10. BD (   1) C   5 - C   6        /149. BD*(   1) C   5 - H  12            1.72    1.18    0.040
  10. BD (   1) C   5 - C   6        /151. BD*(   1) C   6 - C   8            4.55    1.26    0.068
  10. BD (   1) C   5 - C   6        /154. BD*(   1) C   8 - H  13            2.24    1.18    0.046
  11. BD (   2) C   5 - C   6        / 68. RY*(   5) C   4                    1.82    1.33    0.048
  11. BD (   2) C   5 - C   6        / 91. RY*(   1)Cl   7                    1.77    1.08    0.043
  11. BD (   2) C   5 - C   6        /103. RY*(   4) C   8                    2.09    1.18    0.049
  11. BD (   2) C   5 - C   6        /143. BD*(   2) C   3 - C   4           20.42    0.30    0.071
  11. BD (   2) C   5 - C   6        /148. BD*(   2) C   5 - C   6            0.51    0.29    0.011
  11. BD (   2) C   5 - C   6        /153. BD*(   2) C   8 - C   9           16.88    0.31    0.065
  12. BD (   1) C   5 - H  12        / 64. RY*(   1) C   4                    0.59    1.64    0.028
  12. BD (   1) C   5 - H  12        / 82. RY*(   1) C   6                    1.10    1.52    0.037
  12. BD (   1) C   5 - H  12        /142. BD*(   1) C   3 - C   4            3.69    1.08    0.056
  12. BD (   1) C   5 - H  12        /145. BD*(   1) C   4 - C   5            1.09    1.09    0.031
  12. BD (   1) C   5 - H  12        /147. BD*(   1) C   5 - C   6            0.99    1.06    0.029
  12. BD (   1) C   5 - H  12        /150. BD*(   1) C   6 -Cl   7            0.57    0.68    0.018
  12. BD (   1) C   5 - H  12        /151. BD*(   1) C   6 - C   8            4.36    1.06    0.061
  13. BD (   1) C   6 -Cl   7        / 73. RY*(   1) C   5                    0.84    1.83    0.035
  13. BD (   1) C   6 -Cl   7        /100. RY*(   1) C   8                    0.84    1.82    0.035
  13. BD (   1) C   6 -Cl   7        /145. BD*(   1) C   4 - C   5            2.47    1.30    0.051
  13. BD (   1) C   6 -Cl   7        /152. BD*(   1) C   8 - C   9            2.42    1.31    0.050
  14. BD (   1) C   6 - C   8        / 73. RY*(   1) C   5                    1.06    1.80    0.039
  14. BD (   1) C   6 - C   8        /110. RY*(   2) C   9                    2.11    1.49    0.050
  14. BD (   1) C   6 - C   8        /147. BD*(   1) C   5 - C   6            4.57    1.26    0.068
  14. BD (   1) C   6 - C   8        /149. BD*(   1) C   5 - H  12            2.31    1.17    0.047
  14. BD (   1) C   6 - C   8        /152. BD*(   1) C   8 - C   9            3.19    1.29    0.057
  14. BD (   1) C   6 - C   8        /154. BD*(   1) C   8 - H  13            1.65    1.18    0.039
  14. BD (   1) C   6 - C   8        /155. BD*(   1) C   9 - H  14            2.40    1.19    0.048
  15. BD (   1) C   8 - C   9        / 55. RY*(   1) C   3                    2.04    1.78    0.054
  15. BD (   1) C   8 - C   9        / 82. RY*(   1) C   6                    0.94    1.69    0.036
  15. BD (   1) C   8 - C   9        / 83. RY*(   2) C   6                    1.22    1.47    0.038
  15. BD (   1) C   8 - C   9        /140. BD*(   1) C   2 - C   3            3.25    1.15    0.055
  15. BD (   1) C   8 - C   9        /144. BD*(   1) C   3 - C   9            3.42    1.25    0.058
  15. BD (   1) C   8 - C   9        /150. BD*(   1) C   6 -Cl   7            4.62    0.85    0.056
  15. BD (   1) C   8 - C   9        /151. BD*(   1) C   6 - C   8            3.66    1.24    0.060
  15. BD (   1) C   8 - C   9        /154. BD*(   1) C   8 - H  13            1.60    1.16    0.039
  15. BD (   1) C   8 - C   9        /155. BD*(   1) C   9 - H  14            1.49    1.17    0.037
  16. BD (   2) C   8 - C   9        / 58. RY*(   4) C   3                    0.82    0.89    0.026
  16. BD (   2) C   8 - C   9        / 84. RY*(   3) C   6                    0.84    1.30    0.032
  16. BD (   2) C   8 - C   9        / 86. RY*(   5) C   6                    0.59    2.15    0.035
  16. BD (   2) C   8 - C   9        /103. RY*(   4) C   8                    0.68    1.17    0.028
  16. BD (   2) C   8 - C   9        /143. BD*(   2) C   3 - C   4           18.52    0.29    0.066
  16. BD (   2) C   8 - C   9        /148. BD*(   2) C   5 - C   6           22.57    0.27    0.070
  17. BD (   1) C   8 - H  13        / 82. RY*(   1) C   6                    1.08    1.52    0.036
  17. BD (   1) C   8 - H  13        /109. RY*(   1) C   9                    0.56    1.57    0.027
  17. BD (   1) C   8 - H  13        /144. BD*(   1) C   3 - C   9            3.73    1.07    0.057
  17. BD (   1) C   8 - H  13        /147. BD*(   1) C   5 - C   6            4.35    1.06    0.061
  17. BD (   1) C   8 - H  13        /150. BD*(   1) C   6 -Cl   7            0.57    0.67    0.018
  17. BD (   1) C   8 - H  13        /151. BD*(   1) C   6 - C   8            0.92    1.06    0.028
  17. BD (   1) C   8 - H  13        /152. BD*(   1) C   8 - C   9            1.14    1.09    0.032
  18. BD (   1) C   9 - H  14        / 56. RY*(   2) C   3                    0.52    1.58    0.026
  18. BD (   1) C   9 - H  14        /100. RY*(   1) C   8                    0.61    1.60    0.028
  18. BD (   1) C   9 - H  14        /142. BD*(   1) C   3 - C   4            4.66    1.07    0.063
  18. BD (   1) C   9 - H  14        /144. BD*(   1) C   3 - C   9            1.04    1.07    0.030
  18. BD (   1) C   9 - H  14        /151. BD*(   1) C   6 - C   8            4.03    1.05    0.058
  18. BD (   1) C   9 - H  14        /152. BD*(   1) C   8 - C   9            0.99    1.09    0.029
  19. CR (   1) O   1                / 46. RY*(   1) C   2                    6.02   19.45    0.307
  19. CR (   1) O   1                /140. BD*(   1) C   2 - C   3            0.54   19.33    0.093
  20. CR (   1) C   2                / 57. RY*(   3) C   3                    0.58   10.82    0.071
  20. CR (   1) C   2                /118. RY*(   1) H  10                    0.50   10.50    0.065
  20. CR (   1) C   2                /142. BD*(   1) C   3 - C   4            0.92   10.72    0.089
  20. CR (   1) C   2                /144. BD*(   1) C   3 - C   9            0.90   10.72    0.088
  21. CR (   1) C   3                / 65. RY*(   2) C   4                    1.77   10.79    0.123
  21. CR (   1) C   3                /110. RY*(   2) C   9                    1.71   10.84    0.122
  21. CR (   1) C   3                /145. BD*(   1) C   4 - C   5            0.92   10.64    0.089
  21. CR (   1) C   3                /146. BD*(   1) C   4 - H  11            0.67   10.52    0.075
  21. CR (   1) C   3                /152. BD*(   1) C   8 - C   9            0.91   10.65    0.088
  21. CR (   1) C   3                /155. BD*(   1) C   9 - H  14            0.60   10.54    0.071
  22. CR (   1) C   4                / 55. RY*(   1) C   3                    1.47   11.17    0.115
  22. CR (   1) C   4                / 74. RY*(   2) C   5                    1.14   10.74    0.099
  22. CR (   1) C   4                / 76. RY*(   4) C   5                    0.53   10.68    0.067
  22. CR (   1) C   4                /122. RY*(   1) H  11                    0.72   10.43    0.077
  22. CR (   1) C   4                /140. BD*(   1) C   2 - C   3            0.97   10.53    0.092
  22. CR (   1) C   4                /144. BD*(   1) C   3 - C   9            1.15   10.64    0.099
  22. CR (   1) C   4                /147. BD*(   1) C   5 - C   6            1.04   10.62    0.095
  22. CR (   1) C   4                /149. BD*(   1) C   5 - H  12            0.72   10.54    0.078
  23. CR (   1) C   5                / 65. RY*(   2) C   4                    0.62   10.79    0.073
  23. CR (   1) C   5                / 67. RY*(   4) C   4                    1.02   10.69    0.093
  23. CR (   1) C   5                / 83. RY*(   2) C   6                    2.28   10.85    0.141
  23. CR (   1) C   5                /126. RY*(   1) H  12                    0.74   10.42    0.078
  23. CR (   1) C   5                /142. BD*(   1) C   3 - C   4            1.05   10.63    0.095
  23. CR (   1) C   5                /146. BD*(   1) C   4 - H  11            0.69   10.53    0.076
  23. CR (   1) C   5                /150. BD*(   1) C   6 -Cl   7            0.83   10.23    0.083
  23. CR (   1) C   5                /151. BD*(   1) C   6 - C   8            1.31   10.62    0.106
  24. CR (   1) C   6                / 74. RY*(   2) C   5                    1.66   10.80    0.120
  24. CR (   1) C   6                / 76. RY*(   4) C   5                    0.63   10.74    0.073
  24. CR (   1) C   6                /101. RY*(   2) C   8                    1.69   10.82    0.121
  24. CR (   1) C   6                /102. RY*(   3) C   8                    0.59   10.76    0.071
  24. CR (   1) C   6                /145. BD*(   1) C   4 - C   5            0.85   10.70    0.085
  24. CR (   1) C   6                /147. BD*(   1) C   5 - C   6            0.67   10.68    0.076
  24. CR (   1) C   6                /149. BD*(   1) C   5 - H  12            0.72   10.60    0.078
  24. CR (   1) C   6                /150. BD*(   1) C   6 -Cl   7            1.77   10.29    0.121
  24. CR (   1) C   6                /151. BD*(   1) C   6 - C   8            0.64   10.68    0.074
  24. CR (   1) C   6                /152. BD*(   1) C   8 - C   9            0.84   10.71    0.085
  24. CR (   1) C   6                /154. BD*(   1) C   8 - H  13            0.70   10.60    0.077
  26. CR (   2)Cl   7                / 82. RY*(   1) C   6                    2.13   11.05    0.137
  26. CR (   2)Cl   7                / 85. RY*(   4) C   6                    0.56   10.76    0.070
  26. CR (   2)Cl   7                /147. BD*(   1) C   5 - C   6            0.90   10.60    0.088
  26. CR (   2)Cl   7                /151. BD*(   1) C   6 - C   8            0.89   10.60    0.087
  30. CR (   1) C   8                / 83. RY*(   2) C   6                    2.26   10.85    0.140
  30. CR (   1) C   8                /109. RY*(   1) C   9                    0.57   11.13    0.071
  30. CR (   1) C   8                /111. RY*(   3) C   9                    1.06   10.70    0.095
  30. CR (   1) C   8                /130. RY*(   1) H  13                    0.74   10.42    0.079
  30. CR (   1) C   8                /144. BD*(   1) C   3 - C   9            1.02   10.63    0.094
  30. CR (   1) C   8                /147. BD*(   1) C   5 - C   6            1.30   10.62    0.106
  30. CR (   1) C   8                /150. BD*(   1) C   6 -Cl   7            0.83   10.23    0.083
  30. CR (   1) C   8                /155. BD*(   1) C   9 - H  14            0.69   10.55    0.076
  31. CR (   1) C   9                / 56. RY*(   2) C   3                    1.73   11.15    0.124
  31. CR (   1) C   9                /100. RY*(   1) C   8                    0.51   11.16    0.068
  31. CR (   1) C   9                /101. RY*(   2) C   8                    1.07   10.75    0.096
  31. CR (   1) C   9                /102. RY*(   3) C   8                    0.55   10.70    0.068
  31. CR (   1) C   9                /134. RY*(   1) H  14                    0.78   10.43    0.080
  31. CR (   1) C   9                /140. BD*(   1) C   2 - C   3            0.94   10.52    0.090
  31. CR (   1) C   9                /142. BD*(   1) C   3 - C   4            1.17   10.63    0.100
  31. CR (   1) C   9                /151. BD*(   1) C   6 - C   8            1.07   10.62    0.096
  31. CR (   1) C   9                /154. BD*(   1) C   8 - H  13            0.72   10.54    0.078
  32. LP (   1) O   1                / 46. RY*(   1) C   2                   10.89    1.23    0.103
  32. LP (   1) O   1                /140. BD*(   1) C   2 - C   3            1.72    1.11    0.039
  32. LP (   1) O   1                /141. BD*(   1) C   2 - H  10            0.93    1.06    0.028
  33. LP (   2) O   1                / 47. RY*(   2) C   2                    3.39    1.89    0.074
  33. LP (   2) O   1                / 50. RY*(   5) C   2                    1.67    1.59    0.047
  33. LP (   2) O   1                /140. BD*(   1) C   2 - C   3           17.70    0.71    0.102
  33. LP (   2) O   1                /141. BD*(   1) C   2 - H  10           22.78    0.67    0.111
  34. LP (   1)Cl   7                / 82. RY*(   1) C   6                    3.73    1.91    0.075
  34. LP (   1)Cl   7                / 85. RY*(   4) C   6                    0.70    1.61    0.030
  34. LP (   1)Cl   7                /147. BD*(   1) C   5 - C   6            1.62    1.46    0.044
  34. LP (   1)Cl   7                /151. BD*(   1) C   6 - C   8            1.62    1.45    0.043
  35. LP (   2)Cl   7                / 83. RY*(   2) C   6                    0.92    1.09    0.028
  35. LP (   2)Cl   7                /147. BD*(   1) C   5 - C   6            4.09    0.86    0.053
  35. LP (   2)Cl   7                /151. BD*(   1) C   6 - C   8            4.09    0.86    0.053
  36. LP (   3)Cl   7                / 84. RY*(   3) C   6                    0.98    1.35    0.033
  36. LP (   3)Cl   7                /148. BD*(   2) C   5 - C   6           14.03    0.32    0.065
 139. BD*(   2) O   1 - C   2        / 38. RY*(   2) O   1                    0.73    1.07    0.108
 139. BD*(   2) O   1 - C   2        / 51. RY*(   6) C   2                    1.42    0.86    0.136
 139. BD*(   2) O   1 - C   2        /153. BD*(   2) C   8 - C   9            0.57    0.01    0.005
 143. BD*(   2) C   3 - C   4        / 58. RY*(   4) C   3                    2.08    0.60    0.073
 143. BD*(   2) C   3 - C   4        / 66. RY*(   3) C   4                    1.49    1.44    0.095
 143. BD*(   2) C   3 - C   4        /112. RY*(   4) C   9                    0.52    1.27    0.053
 148. BD*(   2) C   5 - C   6        / 68. RY*(   5) C   4                    0.70    1.05    0.055
 148. BD*(   2) C   5 - C   6        / 75. RY*(   3) C   5                    3.68    0.76    0.108
 148. BD*(   2) C   5 - C   6        / 84. RY*(   3) C   6                    1.53    1.03    0.081
 148. BD*(   2) C   5 - C   6        / 91. RY*(   1)Cl   7                    0.71    0.79    0.048
 148. BD*(   2) C   5 - C   6        /103. RY*(   4) C   8                    0.76    0.90    0.053
 148. BD*(   2) C   5 - C   6        /143. BD*(   2) C   3 - C   4          197.06    0.02    0.086
 148. BD*(   2) C   5 - C   6        /153. BD*(   2) C   8 - C   9          118.14    0.02    0.080
 153. BD*(   2) C   8 - C   9        /104. RY*(   5) C   8                    1.03    1.57    0.097
 153. BD*(   2) C   8 - C   9        /113. RY*(   5) C   9                    1.69    1.22    0.109


 Natural Bond Orbitals (Summary):

                                                            Principal Delocalizations
           NBO                        Occupancy    Energy   (geminal,vicinal,remote)
 ====================================================================================
 Molecular unit  1  (C7H5OCl)
     1. BD (   1) O   1 - C   2          1.99602    -1.07839  46(g),142(v),140(g),56(v)
     2. BD (   2) O   1 - C   2          1.97821    -0.38927  143(v)
     3. BD (   1) C   2 - C   3          1.97866    -0.66954  142(g),144(g),152(v),145(v)
                                                    37(v),64(v),109(v),138(g)
     4. BD (   1) C   2 - H  10          1.98744    -0.53386  144(v),37(v),55(v)
     5. BD (   1) C   3 - C   4          1.97281    -0.70270  144(g),145(g),149(v),155(v)
                                                    140(g),74(v),138(v),146(g)
                                                    109(v),48(v),73(v)
     6. BD (   2) C   3 - C   4          1.63332    -0.27103  139(v),153(v),148(v),112(v)
                                                    49(v),77(v),143(g)
     7. BD (   1) C   3 - C   9          1.97004    -0.69513  142(g),152(g),154(v),146(v)
                                                    140(g),101(v),155(g),141(v)
                                                    46(v),64(v)
     8. BD (   1) C   4 - C   5          1.97089    -0.70792  150(v),147(g),142(g),140(v)
                                                    56(v),149(g),146(g),83(v)
                                                    82(v)
     9. BD (   1) C   4 - H  11          1.97803    -0.53196  144(v),147(v),142(g),145(g)
                                                    55(v),73(v)
    10. BD (   1) C   5 - C   6          1.97834    -0.72928  151(g),145(g),146(v),154(v)
                                                    149(g),65(v),100(v),64(v)
    11. BD (   2) C   5 - C   6          1.66269    -0.28890  143(v),153(v),103(v),68(v)
                                                    91(v)
    12. BD (   1) C   5 - H  12          1.97711    -0.53119  151(v),142(v),82(v),145(g)
                                                    147(g),64(v),150(v)
    13. BD (   1) C   6 -Cl   7          1.98872    -0.74745  145(v),152(v),73(v),100(v)
    14. BD (   1) C   6 - C   8          1.97853    -0.72673  147(g),152(g),155(v),149(v)
                                                    110(v),154(g),73(v)
    15. BD (   1) C   8 - C   9          1.97112    -0.70728  150(v),151(g),144(g),140(v)
                                                    55(v),154(g),155(g),83(v)
                                                    82(v)
    16. BD (   2) C   8 - C   9          1.66003    -0.27295  148(v),143(v),84(v),58(v)
                                                    103(g),86(v)
    17. BD (   1) C   8 - H  13          1.97705    -0.52895  147(v),144(v),152(g),82(v)
                                                    151(g),150(v),109(v)
    18. BD (   1) C   9 - H  14          1.97721    -0.52120  142(v),151(v),144(g),152(g)
                                                    100(v),56(v)
    19. CR (   1) O   1                  1.99975   -18.89330  46(v),140(v)
    20. CR (   1) C   2                  1.99929   -10.16945  142(v),144(v),57(v),118(v)
    21. CR (   1) C   3                  1.99881   -10.08231  65(v),110(v),145(v),152(v)
                                                    146(v),155(v)
    22. CR (   1) C   4                  1.99891   -10.09127  55(v),144(v),74(v),147(v)
                                                    140(v),149(v),122(v),76(v)
    23. CR (   1) C   5                  1.99881   -10.08650  83(v),151(v),142(v),67(v)
                                                    150(v),126(v),146(v),65(v)
    24. CR (   1) C   6                  1.99861   -10.14913  150(g),101(v),74(v),145(v)
                                                    152(v),149(v),154(v),147(g)
                                                    151(g),76(v),102(v)
    25. CR (   1)Cl   7                  2.00000  -100.59967   
    26. CR (   2)Cl   7                  1.99971   -10.06644  82(v),147(v),151(v),85(v)
    27. CR (   3)Cl   7                  1.99992    -7.23322   
    28. CR (   4)Cl   7                  1.99996    -7.22892   
    29. CR (   5)Cl   7                  1.99999    -7.22733   
    30. CR (   1) C   8                  1.99881   -10.08555  83(v),147(v),111(v),144(v)
                                                    150(v),130(v),155(v),109(v)
    31. CR (   1) C   9                  1.99891   -10.08529  56(v),142(v),151(v),101(v)
                                                    140(v),134(v),154(v),102(v)
                                                    100(v)
    32. LP (   1) O   1                  1.98203    -0.66986  46(v),140(v),141(v)
    33. LP (   2) O   1                  1.87894    -0.27281  141(v),140(v),47(v),50(v)
    34. LP (   1)Cl   7                  1.99170    -0.92179  82(v),147(v),151(v),85(v)
    35. LP (   2)Cl   7                  1.97173    -0.32771  147(v),151(v),83(v)
    36. LP (   3)Cl   7                  1.91093    -0.32599  148(v),84(v)
    37. RY*(   1) O   1                  0.00299     1.18631   
    38. RY*(   2) O   1                  0.00037     1.07288   
    39. RY*(   3) O   1                  0.00016     1.36836   
    40. RY*(   4) O   1                  0.00004     1.69073   
    41. RY*(   5) O   1                  0.00001     2.75060   
    42. RY*(   6) O   1                  0.00000     2.75565   
    43. RY*(   7) O   1                  0.00000     2.67687   
    44. RY*(   8) O   1                  0.00000     2.83601   
    45. RY*(   9) O   1                  0.00000     2.79082   
    46. RY*(   1) C   2                  0.01464     0.55999   
    47. RY*(   2) C   2                  0.00692     1.61520   
    48. RY*(   3) C   2                  0.00253     0.89351   
    49. RY*(   4) C   2                  0.00194     1.56220   
    50. RY*(   5) C   2                  0.00063     1.31525   
    51. RY*(   6) C   2                  0.00010     0.87103   
    52. RY*(   7) C   2                  0.00002     2.24229   
    53. RY*(   8) C   2                  0.00002     2.12770   
    54. RY*(   9) C   2                  0.00001     1.81799   
    55. RY*(   1) C   3                  0.00636     1.07523   
    56. RY*(   2) C   3                  0.00405     1.05977   
    57. RY*(   3) C   3                  0.00194     0.65045   
    58. RY*(   4) C   3                  0.00091     0.61813   
    59. RY*(   5) C   3                  0.00069     1.89343   
    60. RY*(   6) C   3                  0.00026     1.86278   
    61. RY*(   7) C   3                  0.00022     2.38747   
    62. RY*(   8) C   3                  0.00018     2.20197   
    63. RY*(   9) C   3                  0.00003     2.18053   
    64. RY*(   1) C   4                  0.00591     1.11273   
    65. RY*(   2) C   4                  0.00263     0.70403   
    66. RY*(   3) C   4                  0.00089     1.45000   
    67. RY*(   4) C   4                  0.00083     0.60601   
    68. RY*(   5) C   4                  0.00060     1.04552   
    69. RY*(   6) C   4                  0.00012     2.32819   
    70. RY*(   7) C   4                  0.00004     2.35598   
    71. RY*(   8) C   4                  0.00001     1.83315   
    72. RY*(   9) C   4                  0.00001     2.19810   
    73. RY*(   1) C   5                  0.00582     1.07819   
    74. RY*(   2) C   5                  0.00327     0.65261   
    75. RY*(   3) C   5                  0.00104     0.75958   
    76. RY*(   4) C   5                  0.00100     0.59133   
    77. RY*(   5) C   5                  0.00049     1.70638   
    78. RY*(   6) C   5                  0.00015     2.37080   
    79. RY*(   7) C   5                  0.00006     2.31669   
    80. RY*(   8) C   5                  0.00002     1.86332   
    81. RY*(   9) C   5                  0.00001     2.20138   
    82. RY*(   1) C   6                  0.00791     0.98649   
    83. RY*(   2) C   6                  0.00662     0.76010   
    84. RY*(   3) C   6                  0.00283     1.02590   
    85. RY*(   4) C   6                  0.00147     0.69262   
    86. RY*(   5) C   6                  0.00083     1.87572   
    87. RY*(   6) C   6                  0.00066     2.28124   
    88. RY*(   7) C   6                  0.00063     1.94593   
    89. RY*(   8) C   6                  0.00005     1.29846   
    90. RY*(   9) C   6                  0.00002     2.13510   
    91. RY*(   1)Cl   7                  0.00273     0.79024   
    92. RY*(   2)Cl   7                  0.00170     0.86691   
    93. RY*(   3)Cl   7                  0.00031     0.79907   
    94. RY*(   4)Cl   7                  0.00015     1.20561   
    95. RY*(   5)Cl   7                  0.00003     0.76769   
    96. RY*(   6)Cl   7                  0.00001     0.86586   
    97. RY*(   7)Cl   7                  0.00000     0.94633   
    98. RY*(   8)Cl   7                  0.00001     1.00040   
    99. RY*(   9)Cl   7                  0.00001     0.80614   
   100. RY*(   1) C   8                  0.00576     1.07710   
   101. RY*(   2) C   8                  0.00314     0.66759   
   102. RY*(   3) C   8                  0.00103     0.61085   
   103. RY*(   4) C   8                  0.00094     0.89426   
   104. RY*(   5) C   8                  0.00043     1.58474   
   105. RY*(   6) C   8                  0.00015     2.36666   
   106. RY*(   7) C   8                  0.00005     2.31047   
   107. RY*(   8) C   8                  0.00002     1.85676   
   108. RY*(   9) C   8                  0.00001     2.19869   
   109. RY*(   1) C   9                  0.00686     1.04025   
   110. RY*(   2) C   9                  0.00361     0.75907   
   111. RY*(   3) C   9                  0.00088     0.61808   
   112. RY*(   4) C   9                  0.00089     1.28216   
   113. RY*(   5) C   9                  0.00045     1.24118   
   114. RY*(   6) C   9                  0.00013     2.36845   
   115. RY*(   7) C   9                  0.00007     2.35514   
   116. RY*(   8) C   9                  0.00000     1.82642   
   117. RY*(   9) C   9                  0.00001     2.19832   
   118. RY*(   1) H  10                  0.00447     0.33470   
   119. RY*(   2) H  10                  0.00008     2.18729   
   120. RY*(   3) H  10                  0.00006     1.96652   
   121. RY*(   4) H  10                  0.00004     1.60845   
   122. RY*(   1) H  11                  0.00236     0.33737   
   123. RY*(   2) H  11                  0.00017     1.63026   
   124. RY*(   3) H  11                  0.00008     1.96359   
   125. RY*(   4) H  11                  0.00006     2.32821   
   126. RY*(   1) H  12                  0.00222     0.33224   
   127. RY*(   2) H  12                  0.00017     1.63392   
   128. RY*(   3) H  12                  0.00010     1.97510   
   129. RY*(   4) H  12                  0.00006     2.30970   
   130. RY*(   1) H  13                  0.00221     0.33484   
   131. RY*(   2) H  13                  0.00016     1.63627   
   132. RY*(   3) H  13                  0.00010     1.97429   
   133. RY*(   4) H  13                  0.00006     2.31363   
   134. RY*(   1) H  14                  0.00386     0.34070   
   135. RY*(   2) H  14                  0.00015     1.64704   
   136. RY*(   3) H  14                  0.00008     2.06883   
   137. RY*(   4) H  14                  0.00007     2.26746   
   138. BD*(   1) O   1 - C   2          0.00366     0.60830   
   139. BD*(   2) O   1 - C   2          0.10571     0.00667  143(v),51(g),38(g)
   140. BD*(   1) C   2 - C   3          0.05993     0.43962   
   141. BD*(   1) C   2 - H  10          0.06461     0.39225   
   142. BD*(   1) C   3 - C   4          0.02462     0.54830   
   143. BD*(   2) C   3 - C   4          0.37361     0.01437  153(v),139(v),148(v),58(g)
                                                    66(g),112(v)
   144. BD*(   1) C   3 - C   9          0.02683     0.54556   
   145. BD*(   1) C   4 - C   5          0.01679     0.55582   
   146. BD*(   1) C   4 - H  11          0.01593     0.44161   
   147. BD*(   1) C   5 - C   6          0.02943     0.53369   
   148. BD*(   2) C   5 - C   6          0.38347    -0.00360  143(v),153(v),75(g),84(g)
                                                    103(v),91(v),68(v)
   149. BD*(   1) C   5 - H  12          0.01426     0.44790   
   150. BD*(   1) C   6 -Cl   7          0.03107     0.14460   
   151. BD*(   1) C   6 - C   8          0.02982     0.52980   
   152. BD*(   1) C   8 - C   9          0.01673     0.56570   
   153. BD*(   2) C   8 - C   9          0.27477     0.01868  143(v),148(v),113(g),104(g)
   154. BD*(   1) C   8 - H  13          0.01456     0.45012   
   155. BD*(   1) C   9 - H  14          0.01625     0.46090   
       -------------------------------
              Total Lewis   70.36303  ( 97.7264%)
        Valence non-Lewis    1.50206  (  2.0862%)
        Rydberg non-Lewis    0.13490  (  0.1874%)
       -------------------------------
            Total unit  1   72.00000  (100.0000%)
           Charge unit  1    0.00000
 Unable to Open any file for archive entry.
 1\1\GINC-COMPUTE-1-6\SP\RB3LYP\def2SVP\C7H5Cl1O1\ZAHRT2\08-Jan-2021\0\
 \# b3lyp/def2svp geom=NewRedundant pop=NBO\\77\\0,1\O,0,3.0782135307,1
 .0247842405,-0.167215645\C,0,2.3990771445,0.0241984208,-0.175194269\C,
 0,0.9213393689,0.0095725389,-0.0672652063\C,0,0.2226652072,-1.20560828
 8,-0.0862384251\C,0,-1.1675174355,-1.2266841467,0.0148720096\C,0,-1.85
 53111201,-0.0148149613,0.1357114039\Cl,0,-3.5927750899,-0.0272060805,0
 .2628884112\C,0,-1.1741548165,1.2105879946,0.1565663431\C,0,0.21232583
 38,1.216291924,0.0548378247\H,0,2.8662276328,-0.9912029845,-0.26840954
 15\H,0,0.7746848952,-2.1450749884,-0.1813015763\H,0,-1.7225325516,-2.1
 653906801,0.0013418436\H,0,-1.7384694578,2.1392061942,0.2519060086\H,0
 ,0.7762269436,2.1513407494,0.0675019789\\Version=ES64L-G16RevC.01\Stat
 e=1-A'\HF=-804.7908085\RMSD=6.521e-09\Dipole=-0.5410594,-0.6403881,0.0
 027259\Quadrupole=-6.1998839,5.497841,0.7020429,-4.8964384,0.2228519,0
 .6394726\PG=CS [SG(C7H5Cl1O1)]\\@
 The archive entry for this job was punched.


 Sacred cows make the best hamburger.
                               -- Mark Twain
 File lengths (MBytes):  RWF=     20 Int=      0 D2E=      0 Chk=      3 Scr=      1
 Normal termination of Gaussian 16
