# Supplementary material for: Machine-Learning-Guided Discovery of Electrochemical Reactions
Source: J Am Chem Soc. 2022 Dec 2;144(49):22599–610. doi: 10.1021/jacs.2c08997 (PMC9756344; doi:10.1021/jacs.2c08997)
Supplement: Supplementary file 3 — ja2c08997_si_003.zip [file ja2c08997_si_003.zip › Oxidation Site Selectivity/Nlogs_notimes/78.log]

 Entering Gaussian System, Link 0=g16
 Input=78.com
 Output=78.log
 Initial command:
  
 Copyright (c) 1988-2019, Gaussian, Inc.  All Rights Reserved.
  
 This is part of the Gaussian(R) 16 program.  It is based on
 the Gaussian(R) 09 system (copyright 2009, Gaussian, Inc.),
 the Gaussian(R) 03 system (copyright 2003, Gaussian, Inc.),
 the Gaussian(R) 98 system (copyright 1998, Gaussian, Inc.),
 the Gaussian(R) 94 system (copyright 1995, Gaussian, Inc.),
 the Gaussian 92(TM) system (copyright 1992, Gaussian, Inc.),
 the Gaussian 90(TM) system (copyright 1990, Gaussian, Inc.),
 the Gaussian 88(TM) system (copyright 1988, Gaussian, Inc.),
 the Gaussian 86(TM) system (copyright 1986, Carnegie Mellon
 University), and the Gaussian 82(TM) system (copyright 1983,
 Carnegie Mellon University). Gaussian is a federally registered
 trademark of Gaussian, Inc.
  
 This software contains proprietary and confidential information,
 including trade secrets, belonging to Gaussian, Inc.
  
 This software is provided under written license and may be
 used, copied, transmitted, or stored only in accord with that
 written license.
  
 The following legend is applicable only to US Government
 contracts under FAR:
  
                    RESTRICTED RIGHTS LEGEND
  
 Use, reproduction and disclosure by the US Government is
 subject to restrictions as set forth in subparagraphs (a)
 and (c) of the Commercial Computer Software - Restricted
 Rights clause in FAR 52.227-19.
  
 Gaussian, Inc.
 340 Quinnipiac St., Bldg. 40, Wallingford CT 06492
  
  
 ---------------------------------------------------------------
 Warning -- This program may not be used in any manner that
 competes with the business of Gaussian, Inc. or will provide
 assistance to any competitor of Gaussian, Inc.  The licensee
 of this program is prohibited from giving any competitor of
 Gaussian, Inc. access to this program.  By using this program,
 the user acknowledges that Gaussian, Inc. is engaged in the
 business of creating and licensing software in the field of
 computational chemistry and represents and warrants to the
 licensee that it is not a competitor of Gaussian, Inc. and that
 it will not use this program in any manner prohibited above.
 ---------------------------------------------------------------
  

 Cite this work as:
 Gaussian 16, Revision C.01,
 M. J. Frisch, G. W. Trucks, H. B. Schlegel, G. E. Scuseria, 
 M. A. Robb, J. R. Cheeseman, G. Scalmani, V. Barone, 
 G. A. Petersson, H. Nakatsuji, X. Li, M. Caricato, A. V. Marenich, 
 J. Bloino, B. G. Janesko, R. Gomperts, B. Mennucci, H. P. Hratchian, 
 J. V. Ortiz, A. F. Izmaylov, J. L. Sonnenberg, D. Williams-Young, 
 F. Ding, F. Lipparini, F. Egidi, J. Goings, B. Peng, A. Petrone, 
 T. Henderson, D. Ranasinghe, V. G. Zakrzewski, J. Gao, N. Rega, 
 G. Zheng, W. Liang, M. Hada, M. Ehara, K. Toyota, R. Fukuda, 
 J. Hasegawa, M. Ishida, T. Nakajima, Y. Honda, O. Kitao, H. Nakai, 
 T. Vreven, K. Throssell, J. A. Montgomery, Jr., J. E. Peralta, 
 F. Ogliaro, M. J. Bearpark, J. J. Heyd, E. N. Brothers, K. N. Kudin, 
 V. N. Staroverov, T. A. Keith, R. Kobayashi, J. Normand, 
 K. Raghavachari, A. P. Rendell, J. C. Burant, S. S. Iyengar, 
 J. Tomasi, M. Cossi, J. M. Millam, M. Klene, C. Adamo, R. Cammi, 
 J. W. Ochterski, R. L. Martin, K. Morokuma, O. Farkas, 
 J. B. Foresman, and D. J. Fox, Gaussian, Inc., Wallingford CT, 2019.
 
 ******************************************
 Gaussian 16:  ES64L-G16RevC.01  3-Jul-2019
                 8-Jan-2021 
 ******************************************
 %nprocshared=16
 Will use up to   16 processors via shared memory.
 %mem=7GB
 -----------------------------------------
 # b3lyp/def2svp geom=NewRedundant pop=NBO
 -----------------------------------------
 1/29=4000,38=1,172=1/1;
 2/12=2,17=6,18=5,40=1/2;
 3/5=43,7=101,11=2,25=1,30=1,74=-5/1,2,3;
 4//1;
 5/5=2,38=5/2;
 6/7=2,8=2,9=2,10=2,28=1,40=1/1,7;
 99/5=1,9=1/99;
 --
 78
 --
 Symbolic Z-matrix:
 Charge =  0 Multiplicity = 1
 O                     2.50863  -0.91541  -0.01183 
 C                     2.0565    0.14497  -0.364 
 C                     0.5997    0.5291   -0.2852 
 C                    -0.31052  -0.54994   0.2919 
 C                    -1.77553  -0.12351   0.35507 
 H                     2.72747   0.94005  -0.78928 
 H                     0.28573   0.82459  -1.30583 
 H                     0.54218   1.46757   0.30091 
 H                    -0.20424  -1.46537  -0.3133 
 H                     0.05277  -0.82096   1.29695 
 H                    -2.40705  -0.92167   0.77528 
 H                    -2.16807   0.11869  -0.6468 
 H                    -1.90756   0.77188   0.98543 
 
                          Input orientation:                          
 ---------------------------------------------------------------------
 Center     Atomic      Atomic             Coordinates (Angstroms)
 Number     Number       Type             X           Y           Z
 ---------------------------------------------------------------------
      1          8           0        2.508630   -0.915407   -0.011832
      2          6           0        2.056497    0.144974   -0.364002
      3          6           0        0.599696    0.529102   -0.285200
      4          6           0       -0.310517   -0.549937    0.291895
      5          6           0       -1.775529   -0.123510    0.355073
      6          1           0        2.727465    0.940046   -0.789277
      7          1           0        0.285734    0.824589   -1.305828
      8          1           0        0.542177    1.467573    0.300915
      9          1           0       -0.204239   -1.465368   -0.313299
     10          1           0        0.052767   -0.820961    1.296952
     11          1           0       -2.407054   -0.921670    0.775282
     12          1           0       -2.168071    0.118686   -0.646801
     13          1           0       -1.907555    0.771882    0.985425
 ---------------------------------------------------------------------
                    Distance matrix (angstroms):
                    1          2          3          4          5
     1  O    0.000000
     2  C    1.205345   0.000000
     3  C    2.409434   1.508653   0.000000
     4  C    2.858918   2.552618   1.525075   0.000000
     5  C    4.372156   3.908142   2.545103   1.527119   0.000000
     6  H    2.023615   1.123920   2.224943   3.552227   4.766304
     7  H    3.105364   2.117667   1.107956   2.190333   2.811813
     8  H    3.105373   2.117674   1.107956   2.190323   2.811804
     9  H    2.784420   2.776094   2.150584   1.102528   2.171695
    10  H    2.784438   2.776099   2.150583   1.102528   2.171691
    11  H    4.978307   4.728529   3.502843   2.183418   1.101117
    12  H    4.831570   4.234104   2.821299   2.186027   1.102951
    13  H    4.831580   4.234108   2.821301   2.186028   1.102951
                    6          7          8          9         10
     6  H    0.000000
     7  H    2.498441   0.000000
     8  H    2.498457   1.749519   0.000000
     9  H    3.821970   2.543440   3.088128   0.000000
    10  H    3.821976   3.088134   2.543423   1.753345   0.000000
    11  H    5.681296   3.825121   3.825111   2.516548   2.516546
    12  H    4.966005   2.637001   3.172240   2.545012   3.097295
    13  H    4.966011   3.172245   2.636993   3.097298   2.545007
                   11         12         13
    11  H    0.000000
    12  H    1.778138   0.000000
    13  H    1.778138   1.777272   0.000000
 Stoichiometry    C4H8O
 Framework group  C1[X(C4H8O)]
 Deg. of freedom    33
 Full point group                 C1      NOp   1
 Largest Abelian subgroup         C1      NOp   1
 Largest concise Abelian subgroup C1      NOp   1
                         Standard orientation:                         
 ---------------------------------------------------------------------
 Center     Atomic      Atomic             Coordinates (Angstroms)
 Number     Number       Type             X           Y           Z
 ---------------------------------------------------------------------
      1          8           0        2.011708   -0.719153   -0.000003
      2          6           0        1.568023    0.401561    0.000003
      3          6           0        0.099339    0.746525    0.000001
      4          6           0       -0.835310   -0.458583    0.000005
      5          6           0       -2.311754   -0.068447   -0.000004
      6          1           0        2.257001    1.289540   -0.000005
      7          1           0       -0.080585    1.402260   -0.874760
      8          1           0       -0.080598    1.402259    0.874759
      9          1           0       -0.605461   -1.086433   -0.876660
     10          1           0       -0.605472   -1.086416    0.876685
     11          1           0       -2.960871   -0.957888   -0.000002
     12          1           0       -2.569729    0.531775   -0.888645
     13          1           0       -2.569737    0.531787    0.888627
 ---------------------------------------------------------------------
 Rotational constants (GHZ):          15.0747534           2.5401913           2.2651406
 Standard basis: def2SVP (5D, 7F)
 There are   115 symmetry adapted cartesian basis functions of A   symmetry.
 There are   110 symmetry adapted basis functions of A   symmetry.
   110 basis functions,   181 primitive gaussians,   115 cartesian basis functions
    20 alpha electrons       20 beta electrons
       nuclear repulsion energy       171.5923290105 Hartrees.
 NAtoms=   13 NActive=   13 NUniq=   13 SFac= 1.00D+00 NAtFMM=   60 NAOKFM=F Big=F
 Integral buffers will be    131072 words long.
 Raffenetti 2 integral format.
 Two-electron integral symmetry is turned on.
 One-electron integrals computed using PRISM.
   1 Symmetry operations used in ECPInt.
 ECPInt:  NShTT=    1485 NPrTT=    5139 LenC2=    1479 LenP2D=    4387.
 LDataN:  DoStor=T MaxTD1= 4 Len=   56
 NBasis=   110 RedAO= T EigKep=  1.74D-03  NBF=   110
 NBsUse=   110 1.00D-06 EigRej= -1.00D+00 NBFU=   110
 ExpMin= 1.22D-01 ExpMax= 2.27D+03 ExpMxC= 3.41D+02 IAcc=3 IRadAn=         5 AccDes= 0.00D+00
 Harris functional with IExCor=  402 and IRadAn=       5 diagonalized for initial guess.
 HarFok:  IExCor=  402 AccDes= 0.00D+00 IRadAn=         5 IDoV= 1 UseB2=F ITyADJ=14
 ICtDFT=  3500011 ScaDFX=  1.000000  1.000000  1.000000  1.000000
 FoFCou: FMM=F IPFlag=           0 FMFlag=      100000 FMFlg1=           0
         NFxFlg=           0 DoJE=T BraDBF=F KetDBF=T FulRan=T
         wScrn=  0.000000 ICntrl=       500 IOpCl=  0 I1Cent=   200000004 NGrid=           0
         NMat0=    1 NMatS0=      1 NMatT0=    0 NMatD0=    1 NMtDS0=    0 NMtDT0=    0
 Petite list used in FoFCou.
 Requested convergence on RMS density matrix=1.00D-08 within 128 cycles.
 Requested convergence on MAX density matrix=1.00D-06.
 Requested convergence on             energy=1.00D-06.
 No special actions if energy rises.
 Integral accuracy reduced to 1.0D-05 until final iterations.
 Initial convergence to 1.0D-05 achieved.  Increase integral accuracy.
 SCF Done:  E(RB3LYP) =  -232.289221896     A.U. after   13 cycles
            NFock= 13  Conv=0.42D-08     -V/T= 2.0109

 **********************************************************************

            Population analysis using the SCF Density.

 **********************************************************************

 Orbital symmetries:
       Occupied  (A) (A) (A) (A) (A) (A) (A) (A) (A) (A) (A) (A)
                 (A) (A) (A) (A) (A) (A) (A) (A)
       Virtual   (A) (A) (A) (A) (A) (A) (A) (A) (A) (A) (A) (A)
                 (A) (A) (A) (A) (A) (A) (A) (A) (A) (A) (A) (A)
                 (A) (A) (A) (A) (A) (A) (A) (A) (A) (A) (A) (A)
                 (A) (A) (A) (A) (A) (A) (A) (A) (A) (A) (A) (A)
                 (A) (A) (A) (A) (A) (A) (A) (A) (A) (A) (A) (A)
                 (A) (A) (A) (A) (A) (A) (A) (A) (A) (A) (A) (A)
                 (A) (A) (A) (A) (A) (A) (A) (A) (A) (A) (A) (A)
                 (A) (A) (A) (A) (A) (A)
 The electronic state is 1-A.
 Alpha  occ. eigenvalues --  -19.13569 -10.27718 -10.20142 -10.18998 -10.18521
 Alpha  occ. eigenvalues --   -1.03944  -0.79500  -0.71324  -0.61363  -0.54988
 Alpha  occ. eigenvalues --   -0.48350  -0.47816  -0.44672  -0.41583  -0.40920
 Alpha  occ. eigenvalues --   -0.36870  -0.36785  -0.34902  -0.33720  -0.25786
 Alpha virt. eigenvalues --   -0.02411   0.05174   0.07448   0.09347   0.11077
 Alpha virt. eigenvalues --    0.11661   0.13951   0.14735   0.15544   0.19432
 Alpha virt. eigenvalues --    0.23478   0.26630   0.27259   0.40933   0.42519
 Alpha virt. eigenvalues --    0.44054   0.44881   0.46798   0.51800   0.52112
 Alpha virt. eigenvalues --    0.58999   0.59937   0.62237   0.63679   0.64379
 Alpha virt. eigenvalues --    0.65898   0.66933   0.67179   0.67772   0.69012
 Alpha virt. eigenvalues --    0.70510   0.70960   0.76017   0.79233   0.85805
 Alpha virt. eigenvalues --    0.90216   0.99648   1.01705   1.02381   1.12309
 Alpha virt. eigenvalues --    1.15067   1.22254   1.34687   1.34878   1.37910
 Alpha virt. eigenvalues --    1.39239   1.43873   1.53290   1.59966   1.64208
 Alpha virt. eigenvalues --    1.69832   1.73437   1.74775   1.74923   1.78102
 Alpha virt. eigenvalues --    1.79124   1.80487   1.80714   1.82367   1.85428
 Alpha virt. eigenvalues --    1.87279   1.89729   1.92948   1.98638   2.03286
 Alpha virt. eigenvalues --    2.05091   2.12970   2.19711   2.29051   2.33794
 Alpha virt. eigenvalues --    2.38614   2.40427   2.40591   2.49671   2.52320
 Alpha virt. eigenvalues --    2.56154   2.57395   2.62937   2.70685   2.76117
 Alpha virt. eigenvalues --    2.82608   2.85951   2.91678   2.92904   2.99558
 Alpha virt. eigenvalues --    3.00601   3.05766   3.15735   3.41892   3.59069
          Condensed to atoms (all electrons):
               1          2          3          4          5          6
     1  O    7.634784   0.700251  -0.136872   0.023145   0.000763  -0.043049
     2  C    0.700251   4.624672   0.161906  -0.013905   0.009270   0.403534
     3  C   -0.136872   0.161906   5.293693   0.337602  -0.056036  -0.156770
     4  C    0.023145  -0.013905   0.337602   4.551625   0.436662   0.011393
     5  C    0.000763   0.009270  -0.056036   0.436662   4.509393  -0.000128
     6  H   -0.043049   0.403534  -0.156770   0.011393  -0.000128   0.784141
     7  H    0.002263   0.002298   0.320263  -0.018620  -0.002953   0.004478
     8  H    0.002263   0.002299   0.320263  -0.018620  -0.002953   0.004478
     9  H    0.006376  -0.004509  -0.030464   0.377722  -0.022084   0.000658
    10  H    0.006375  -0.004509  -0.030463   0.377722  -0.022084   0.000658
    11  H   -0.000000  -0.000357   0.006909  -0.012308   0.376849   0.000014
    12  H   -0.000016   0.000174  -0.007699  -0.020449   0.382645  -0.000016
    13  H   -0.000016   0.000174  -0.007699  -0.020449   0.382645  -0.000016
               7          8          9         10         11         12
     1  O    0.002263   0.002263   0.006376   0.006375  -0.000000  -0.000016
     2  C    0.002298   0.002299  -0.004509  -0.004509  -0.000357   0.000174
     3  C    0.320263   0.320263  -0.030464  -0.030463   0.006909  -0.007699
     4  C   -0.018620  -0.018620   0.377722   0.377722  -0.012308  -0.020449
     5  C   -0.002953  -0.002953  -0.022084  -0.022084   0.376849   0.382645
     6  H    0.004478   0.004478   0.000658   0.000658   0.000014  -0.000016
     7  H    0.685408  -0.020277  -0.009704   0.009298  -0.000060   0.006964
     8  H   -0.020277   0.685409   0.009298  -0.009704  -0.000060  -0.001688
     9  H   -0.009704   0.009298   0.694608  -0.030672  -0.005846  -0.009112
    10  H    0.009298  -0.009704  -0.030672   0.694609  -0.005846   0.008232
    11  H   -0.000060  -0.000060  -0.005846  -0.005846   0.673853  -0.024285
    12  H    0.006964  -0.001688  -0.009112   0.008232  -0.024285   0.685584
    13  H   -0.001688   0.006964   0.008232  -0.009112  -0.024285  -0.027337
              13
     1  O   -0.000016
     2  C    0.000174
     3  C   -0.007699
     4  C   -0.020449
     5  C    0.382645
     6  H   -0.000016
     7  H   -0.001688
     8  H    0.006964
     9  H    0.008232
    10  H   -0.009112
    11  H   -0.024285
    12  H   -0.027337
    13  H    0.685584
 Mulliken charges:
               1
     1  O   -0.196265
     2  C    0.118702
     3  C   -0.014634
     4  C   -0.011519
     5  C    0.008012
     6  H   -0.009375
     7  H    0.022331
     8  H    0.022331
     9  H    0.015496
    10  H    0.015495
    11  H    0.015422
    12  H    0.007002
    13  H    0.007002
 Sum of Mulliken charges =  -0.00000
 Mulliken charges with hydrogens summed into heavy atoms:
               1
     1  O   -0.196265
     2  C    0.109327
     3  C    0.030027
     4  C    0.019472
     5  C    0.037439
 Electronic spatial extent (au):  <R**2>=            555.7648
 Charge=             -0.0000 electrons
 Dipole moment (field-independent basis, Debye):
    X=             -1.4493    Y=              1.9802    Z=              0.0000  Tot=              2.4539
 Quadrupole moment (field-independent basis, Debye-Ang):
   XX=            -35.7434   YY=            -32.1450   ZZ=            -30.8282
   XY=              3.9511   XZ=              0.0000   YZ=             -0.0000
 Traceless Quadrupole moment (field-independent basis, Debye-Ang):
   XX=             -2.8378   YY=              0.7605   ZZ=              2.0773
   XY=              3.9511   XZ=              0.0000   YZ=             -0.0000
 Octapole moment (field-independent basis, Debye-Ang**2):
  XXX=              0.0722  YYY=             -1.8034  ZZZ=             -0.0000  XYY=              0.7092
  XXY=              5.7211  XXZ=              0.0000  XZZ=              3.1785  YZZ=             -0.5311
  YYZ=             -0.0000  XYZ=             -0.0000
 Hexadecapole moment (field-independent basis, Debye-Ang**3):
 XXXX=           -582.6640 YYYY=           -121.7976 ZZZZ=            -50.9711 XXXY=             13.1885
 XXXZ=             -0.0000 YYYX=             -2.5409 YYYZ=             -0.0000 ZZZX=             -0.0000
 ZZZY=             -0.0000 XXYY=           -114.1573 XXZZ=            -99.7222 YYZZ=            -27.0547
 XXYZ=             -0.0000 YYXZ=             -0.0001 ZZXY=             -3.1272
 N-N= 1.715923290105D+02 E-N=-8.830001932518D+02  KE= 2.297824537711D+02
 ******************************Gaussian NBO Version 3.1******************************
             N A T U R A L   A T O M I C   O R B I T A L   A N D
          N A T U R A L   B O N D   O R B I T A L   A N A L Y S I S
 ******************************Gaussian NBO Version 3.1******************************
       /RESON  / : Allow strongly delocalized NBO set

 Analyzing the SCF density

 Job title: 78                                                              

 Storage needed:     36930 in NPA,     48913 in NBO ( 939523121 available)
 GSVD:  LWork=        6906 too small for GESVD, short by        3041 words or        3041 for optimal perf.


 NATURAL POPULATIONS:  Natural atomic orbital occupancies 
                                                          
   NAO  Atom  No  lang   Type(AO)    Occupancy      Energy
 ----------------------------------------------------------
     1    O    1  S      Cor( 1S)     1.99974     -18.88721
     2    O    1  S      Val( 2S)     1.69537      -0.87156
     3    O    1  S      Ryd( 3S)     0.00188       1.33915
     4    O    1  px     Val( 2p)     1.84791      -0.27703
     5    O    1  px     Ryd( 3p)     0.00327       1.14877
     6    O    1  py     Val( 2p)     1.65358      -0.31762
     7    O    1  py     Ryd( 3p)     0.00111       1.03219
     8    O    1  pz     Val( 2p)     1.32663      -0.25204
     9    O    1  pz     Ryd( 3p)     0.00024       1.02665
    10    O    1  dxy    Ryd( 3d)     0.00139       3.09422
    11    O    1  dxz    Ryd( 3d)     0.00028       2.66685
    12    O    1  dyz    Ryd( 3d)     0.00171       2.83331
    13    O    1  dx2y2  Ryd( 3d)     0.00135       3.09827
    14    O    1  dz2    Ryd( 3d)     0.00035       2.85597

    15    C    2  S      Cor( 1S)     1.99939     -10.16775
    16    C    2  S      Val( 2S)     0.91555      -0.19272
    17    C    2  S      Ryd( 3S)     0.00763       0.49509
    18    C    2  px     Val( 2p)     1.00879      -0.04470
    19    C    2  px     Ryd( 3p)     0.00572       0.59385
    20    C    2  py     Val( 2p)     0.87744      -0.00776
    21    C    2  py     Ryd( 3p)     0.01443       0.66558
    22    C    2  pz     Val( 2p)     0.71289      -0.12877
    23    C    2  pz     Ryd( 3p)     0.00171       0.48738
    24    C    2  dxy    Ryd( 3d)     0.00345       2.44880
    25    C    2  dxz    Ryd( 3d)     0.00070       1.89205
    26    C    2  dyz    Ryd( 3d)     0.00243       1.93345
    27    C    2  dx2y2  Ryd( 3d)     0.00282       2.33748
    28    C    2  dz2    Ryd( 3d)     0.00052       2.13304

    29    C    3  S      Cor( 1S)     1.99909     -10.08142
    30    C    3  S      Val( 2S)     1.04713      -0.23740
    31    C    3  S      Ryd( 3S)     0.00137       0.87838
    32    C    3  px     Val( 2p)     1.09011      -0.10440
    33    C    3  px     Ryd( 3p)     0.00247       0.62593
    34    C    3  py     Val( 2p)     1.15844      -0.09091
    35    C    3  py     Ryd( 3p)     0.00202       0.56768
    36    C    3  pz     Val( 2p)     1.22037      -0.09832
    37    C    3  pz     Ryd( 3p)     0.00158       0.69430
    38    C    3  dxy    Ryd( 3d)     0.00047       2.20453
    39    C    3  dxz    Ryd( 3d)     0.00020       2.01867
    40    C    3  dyz    Ryd( 3d)     0.00103       2.43582
    41    C    3  dx2y2  Ryd( 3d)     0.00093       2.20694
    42    C    3  dz2    Ryd( 3d)     0.00044       2.23177

    43    C    4  S      Cor( 1S)     1.99915     -10.06821
    44    C    4  S      Val( 2S)     1.01551      -0.21064
    45    C    4  S      Ryd( 3S)     0.00155       0.88954
    46    C    4  px     Val( 2p)     1.04953      -0.07266
    47    C    4  px     Ryd( 3p)     0.00582       0.63997
    48    C    4  py     Val( 2p)     1.12335      -0.07014
    49    C    4  py     Ryd( 3p)     0.00145       0.54802
    50    C    4  pz     Val( 2p)     1.22977      -0.07465
    51    C    4  pz     Ryd( 3p)     0.00329       0.70672
    52    C    4  dxy    Ryd( 3d)     0.00076       2.22960
    53    C    4  dxz    Ryd( 3d)     0.00042       2.08198
    54    C    4  dyz    Ryd( 3d)     0.00085       2.43337
    55    C    4  dx2y2  Ryd( 3d)     0.00056       2.18835
    56    C    4  dz2    Ryd( 3d)     0.00053       2.26102

    57    C    5  S      Cor( 1S)     1.99925     -10.06891
    58    C    5  S      Val( 2S)     1.08880      -0.23368
    59    C    5  S      Ryd( 3S)     0.00038       0.85654
    60    C    5  px     Val( 2p)     1.09657      -0.06872
    61    C    5  px     Ryd( 3p)     0.00144       0.51902
    62    C    5  py     Val( 2p)     1.21414      -0.07580
    63    C    5  py     Ryd( 3p)     0.00237       0.61558
    64    C    5  pz     Val( 2p)     1.21592      -0.07529
    65    C    5  pz     Ryd( 3p)     0.00109       0.58555
    66    C    5  dxy    Ryd( 3d)     0.00068       2.30862
    67    C    5  dxz    Ryd( 3d)     0.00035       2.11394
    68    C    5  dyz    Ryd( 3d)     0.00067       2.39764
    69    C    5  dx2y2  Ryd( 3d)     0.00041       2.19488
    70    C    5  dz2    Ryd( 3d)     0.00046       2.30913

    71    H    6  S      Val( 1S)     0.87503       0.00790
    72    H    6  S      Ryd( 2S)     0.00524       0.33495
    73    H    6  px     Ryd( 2p)     0.00046       1.99855
    74    H    6  py     Ryd( 2p)     0.00057       2.14870
    75    H    6  pz     Ryd( 2p)     0.00002       1.62268

    76    H    7  S      Val( 1S)     0.76034       0.04990
    77    H    7  S      Ryd( 2S)     0.00278       0.35188
    78    H    7  px     Ryd( 2p)     0.00019       1.79691
    79    H    7  py     Ryd( 2p)     0.00035       1.98640
    80    H    7  pz     Ryd( 2p)     0.00054       2.14636

    81    H    8  S      Val( 1S)     0.76034       0.04990
    82    H    8  S      Ryd( 2S)     0.00278       0.35188
    83    H    8  px     Ryd( 2p)     0.00019       1.79691
    84    H    8  py     Ryd( 2p)     0.00035       1.98641
    85    H    8  pz     Ryd( 2p)     0.00054       2.14636

    86    H    9  S      Val( 1S)     0.77321       0.08154
    87    H    9  S      Ryd( 2S)     0.00321       0.36291
    88    H    9  px     Ryd( 2p)     0.00016       1.84276
    89    H    9  py     Ryd( 2p)     0.00037       1.96850
    90    H    9  pz     Ryd( 2p)     0.00049       2.16465

    91    H   10  S      Val( 1S)     0.77321       0.08154
    92    H   10  S      Ryd( 2S)     0.00321       0.36291
    93    H   10  px     Ryd( 2p)     0.00016       1.84276
    94    H   10  py     Ryd( 2p)     0.00037       1.96849
    95    H   10  pz     Ryd( 2p)     0.00049       2.16466

    96    H   11  S      Val( 1S)     0.77813       0.07315
    97    H   11  S      Ryd( 2S)     0.00133       0.34836
    98    H   11  px     Ryd( 2p)     0.00032       1.96063
    99    H   11  py     Ryd( 2p)     0.00050       2.14825
   100    H   11  pz     Ryd( 2p)     0.00020       1.77833

   101    H   12  S      Val( 1S)     0.79017       0.06408
   102    H   12  S      Ryd( 2S)     0.00174       0.35768
   103    H   12  px     Ryd( 2p)     0.00017       1.77252
   104    H   12  py     Ryd( 2p)     0.00035       1.95391
   105    H   12  pz     Ryd( 2p)     0.00052       2.15306

   106    H   13  S      Val( 1S)     0.79017       0.06408
   107    H   13  S      Ryd( 2S)     0.00174       0.35768
   108    H   13  px     Ryd( 2p)     0.00017       1.77252
   109    H   13  py     Ryd( 2p)     0.00035       1.95391
   110    H   13  pz     Ryd( 2p)     0.00052       2.15305


 Summary of Natural Population Analysis:                  
                                                          
                                       Natural Population 
                Natural  -----------------------------------------------
    Atom  No    Charge         Core      Valence    Rydberg      Total
 -----------------------------------------------------------------------
      O    1   -0.53480      1.99974     6.52349    0.01158     8.53480
      C    2    0.44653      1.99939     3.51467    0.03941     5.55347
      C    3   -0.52565      1.99909     4.51606    0.01050     6.52565
      C    4   -0.43254      1.99915     4.41816    0.01523     6.43254
      C    5   -0.62254      1.99925     4.61543    0.00786     6.62254
      H    6    0.11868      0.00000     0.87503    0.00629     0.88132
      H    7    0.23580      0.00000     0.76034    0.00386     0.76420
      H    8    0.23580      0.00000     0.76034    0.00386     0.76420
      H    9    0.22256      0.00000     0.77321    0.00423     0.77744
      H   10    0.22256      0.00000     0.77321    0.00423     0.77744
      H   11    0.21952      0.00000     0.77813    0.00235     0.78048
      H   12    0.20705      0.00000     0.79017    0.00278     0.79295
      H   13    0.20705      0.00000     0.79017    0.00278     0.79295
 =======================================================================
   * Total *   -0.00000      9.99663    29.88841    0.11496    40.00000

                                 Natural Population      
 --------------------------------------------------------
   Core                       9.99663 ( 99.9663% of  10)
   Valence                   29.88841 ( 99.6280% of  30)
   Natural Minimal Basis     39.88504 ( 99.7126% of  40)
   Natural Rydberg Basis      0.11496 (  0.2874% of  40)
 --------------------------------------------------------

    Atom  No          Natural Electron Configuration
 ----------------------------------------------------------------------------
      O    1      [core]2S( 1.70)2p( 4.83)3d( 0.01)
      C    2      [core]2S( 0.92)2p( 2.60)3S( 0.01)3p( 0.02)3d( 0.01)
      C    3      [core]2S( 1.05)2p( 3.47)3p( 0.01)
      C    4      [core]2S( 1.02)2p( 3.40)3p( 0.01)
      C    5      [core]2S( 1.09)2p( 3.53)
      H    6            1S( 0.88)2S( 0.01)
      H    7            1S( 0.76)
      H    8            1S( 0.76)
      H    9            1S( 0.77)
      H   10            1S( 0.77)
      H   11            1S( 0.78)
      H   12            1S( 0.79)
      H   13            1S( 0.79)


 NATURAL BOND ORBITAL ANALYSIS:

                       Occupancies       Lewis Structure    Low   High
           Occ.    -------------------  -----------------   occ   occ
  Cycle   Thresh.   Lewis   Non-Lewis     CR  BD  3C  LP    (L)   (NL)   Dev
 =============================================================================
   1(1)    1.90    39.22396   0.77604      5  14   0   1     2      1    0.07
   2(2)    1.90    39.22396   0.77604      5  14   0   1     2      1    0.07
   3(1)    1.80    39.62925   0.37075      5  13   0   2     0      0    0.07
 -----------------------------------------------------------------------------

 Structure accepted: No low occupancy Lewis orbitals

 --------------------------------------------------------
   Core                      9.99662 ( 99.966% of  10)
   Valence Lewis            29.63263 ( 98.775% of  30)
  ==================       ============================
   Total Lewis              39.62925 ( 99.073% of  40)
  -----------------------------------------------------
   Valence non-Lewis         0.29003 (  0.725% of  40)
   Rydberg non-Lewis         0.08072 (  0.202% of  40)
  ==================       ============================
   Total non-Lewis           0.37075 (  0.927% of  40)
 --------------------------------------------------------


       (Occupancy)   Bond orbital/ Coefficients/ Hybrids
 ---------------------------------------------------------------------------------
     1. (1.99707) BD ( 1) O   1 - C   2  
                ( 66.94%)   0.8182* O   1 s( 44.56%)p 1.24( 55.35%)d 0.00(  0.09%)
                                           -0.0000  0.6669 -0.0288 -0.2656 -0.0064
                                            0.6946  0.0220  0.0000  0.0000 -0.0182
                                           -0.0000  0.0000 -0.0192 -0.0123
                ( 33.06%)   0.5750* C   2 s( 30.84%)p 2.23( 68.89%)d 0.01(  0.27%)
                                            0.0000  0.5523 -0.0584  0.3057  0.0487
                                           -0.7673 -0.0660  0.0000 -0.0000 -0.0313
                                           -0.0000  0.0000 -0.0338 -0.0236
     2. (1.99094) BD ( 2) O   1 - C   2  
                ( 65.82%)   0.8113* O   1 s(  0.00%)p 1.00( 99.85%)d 0.00(  0.15%)
                                            0.0000 -0.0000  0.0000  0.0000  0.0000
                                           -0.0000 -0.0000  0.9992  0.0080  0.0000
                                           -0.0146  0.0359  0.0000  0.0000
                ( 34.18%)   0.5846* C   2 s(  0.00%)p 1.00( 99.63%)d 0.00(  0.37%)
                                            0.0000 -0.0000  0.0000  0.0000 -0.0000
                                            0.0000  0.0000  0.9974 -0.0378 -0.0000
                                            0.0208 -0.0575  0.0000 -0.0000
     3. (1.98711) BD ( 1) C   2 - C   3  
                ( 47.37%)   0.6883* C   2 s( 38.62%)p 1.59( 61.32%)d 0.00(  0.05%)
                                            0.0003  0.6215  0.0023 -0.7704  0.0089
                                            0.1390  0.0190  0.0000 -0.0000 -0.0083
                                            0.0000  0.0000  0.0188 -0.0098
                ( 52.63%)   0.7255* C   3 s( 26.62%)p 2.75( 73.33%)d 0.00(  0.05%)
                                            0.0003  0.5158  0.0134  0.8293  0.0134
                                           -0.2125  0.0153  0.0000  0.0000 -0.0083
                                            0.0000 -0.0000  0.0189 -0.0100
     4. (1.98861) BD ( 1) C   2 - H   6  
                ( 57.85%)   0.7606* C   2 s( 30.59%)p 2.27( 69.35%)d 0.00(  0.05%)
                                           -0.0002  0.5523  0.0292  0.5565  0.0038
                                            0.6190 -0.0244 -0.0000  0.0000  0.0213
                                           -0.0000 -0.0000 -0.0057 -0.0072
                ( 42.15%)   0.6492* H   6 s( 99.90%)p 0.00(  0.10%)
                                            0.9994 -0.0153 -0.0204 -0.0233  0.0000
     5. (1.98202) BD ( 1) C   3 - C   4  
                ( 51.07%)   0.7146* C   3 s( 30.23%)p 2.31( 69.73%)d 0.00(  0.03%)
                                            0.0002  0.5498  0.0030 -0.5112  0.0026
                                           -0.6603  0.0037 -0.0000 -0.0000  0.0148
                                           -0.0000 -0.0000 -0.0049 -0.0095
                ( 48.93%)   0.6995* C   4 s( 27.51%)p 2.63( 72.44%)d 0.00(  0.05%)
                                            0.0003  0.5245  0.0067  0.5190  0.0009
                                            0.6745  0.0039 -0.0000 -0.0000  0.0179
                                           -0.0000 -0.0000 -0.0055 -0.0109
     6. (1.95870) BD ( 1) C   3 - H   7  
                ( 61.65%)   0.7852* C   3 s( 21.57%)p 3.63( 78.38%)d 0.00(  0.04%)
                                           -0.0002  0.4644 -0.0059 -0.1581 -0.0001
                                            0.5090  0.0040 -0.7069  0.0084 -0.0024
                                           -0.0001 -0.0171 -0.0068  0.0093
                ( 38.35%)   0.6193* H   7 s( 99.91%)p 0.00(  0.09%)
                                            0.9996 -0.0038  0.0073 -0.0172  0.0230
     7. (1.95870) BD ( 1) C   3 - H   8  
                ( 61.65%)   0.7852* C   3 s( 21.57%)p 3.63( 78.38%)d 0.00(  0.04%)
                                           -0.0002  0.4644 -0.0059 -0.1581 -0.0001
                                            0.5090  0.0040  0.7068 -0.0084 -0.0024
                                            0.0001  0.0171 -0.0068  0.0093
                ( 38.35%)   0.6193* H   8 s( 99.91%)p 0.00(  0.09%)
                                            0.9996 -0.0038  0.0073 -0.0172 -0.0230
     8. (1.98737) BD ( 1) C   4 - C   5  
                ( 50.44%)   0.7102* C   4 s( 28.31%)p 2.53( 71.65%)d 0.00(  0.04%)
                                            0.0002  0.5319  0.0146 -0.8182 -0.0093
                                            0.2162 -0.0143 -0.0000 -0.0000 -0.0105
                                            0.0000 -0.0000  0.0143 -0.0106
                ( 49.56%)   0.7040* C   5 s( 30.06%)p 2.32( 69.89%)d 0.00(  0.04%)
                                            0.0004  0.5483  0.0040  0.8083 -0.0010
                                           -0.2131 -0.0143  0.0000  0.0000 -0.0081
                                            0.0000 -0.0000  0.0156 -0.0102
     9. (1.97601) BD ( 1) C   4 - H   9  
                ( 61.34%)   0.7832* C   4 s( 22.10%)p 3.52( 77.86%)d 0.00(  0.04%)
                                            0.0001 -0.4700  0.0092 -0.1736  0.0016
                                            0.4987  0.0091  0.7068 -0.0135  0.0042
                                            0.0065 -0.0156  0.0044 -0.0105
                ( 38.66%)   0.6218* H   9 s( 99.92%)p 0.00(  0.08%)
                                           -0.9996  0.0043  0.0067 -0.0183 -0.0215
    10. (1.97601) BD ( 1) C   4 - H  10  
                ( 61.34%)   0.7832* C   4 s( 22.10%)p 3.52( 77.86%)d 0.00(  0.04%)
                                            0.0001 -0.4700  0.0092 -0.1736  0.0016
                                            0.4986  0.0091 -0.7068  0.0135  0.0042
                                           -0.0065  0.0156  0.0044 -0.0105
                ( 38.66%)   0.6218* H  10 s( 99.92%)p 0.00(  0.08%)
                                           -0.9996  0.0043  0.0067 -0.0183  0.0215
    11. (1.98815) BD ( 1) C   5 - H  11  
                ( 61.01%)   0.7811* C   5 s( 23.50%)p 3.25( 76.46%)d 0.00(  0.04%)
                                           -0.0000 -0.4848 -0.0031  0.5148  0.0056
                                            0.7067 -0.0117 -0.0000  0.0000 -0.0169
                                            0.0000  0.0000  0.0060  0.0096
                ( 38.99%)   0.6244* H  11 s( 99.92%)p 0.00(  0.08%)
                                           -0.9996  0.0008 -0.0173 -0.0223  0.0000
    12. (1.98908) BD ( 1) C   5 - H  12  
                ( 60.52%)   0.7779* C   5 s( 23.20%)p 3.31( 76.76%)d 0.00(  0.04%)
                                           -0.0000 -0.4817  0.0031  0.2009  0.0161
                                           -0.4767  0.0021  0.7069 -0.0031  0.0041
                                           -0.0064  0.0159  0.0050 -0.0098
                ( 39.48%)   0.6284* H  12 s( 99.92%)p 0.00(  0.08%)
                                           -0.9996  0.0019 -0.0082  0.0147 -0.0224
    13. (1.98908) BD ( 1) C   5 - H  13  
                ( 60.52%)   0.7779* C   5 s( 23.20%)p 3.31( 76.76%)d 0.00(  0.04%)
                                           -0.0000 -0.4817  0.0031  0.2009  0.0161
                                           -0.4767  0.0021 -0.7069  0.0031  0.0041
                                            0.0064 -0.0159  0.0050 -0.0098
                ( 39.48%)   0.6284* H  13 s( 99.92%)p 0.00(  0.08%)
                                           -0.9996  0.0019 -0.0082  0.0147  0.0224
    14. (1.99973) CR ( 1) O   1           s(100.00%)p 0.00(  0.00%)
                                            1.0000 -0.0003 -0.0000 -0.0002  0.0000
                                            0.0003  0.0000  0.0000  0.0000 -0.0000
                                           -0.0000  0.0000 -0.0000 -0.0000
    15. (1.99939) CR ( 1) C   2           s(100.00%)p 0.00(  0.00%)
                                            1.0000 -0.0001  0.0000  0.0003 -0.0000
                                            0.0001 -0.0000 -0.0000  0.0000  0.0000
                                           -0.0000 -0.0000 -0.0000  0.0000
    16. (1.99909) CR ( 1) C   3           s(100.00%)p 0.00(  0.00%)
                                            1.0000 -0.0001 -0.0000 -0.0002 -0.0000
                                            0.0003 -0.0000 -0.0000  0.0000 -0.0000
                                           -0.0000 -0.0000 -0.0000  0.0000
    17. (1.99915) CR ( 1) C   4           s(100.00%)p 0.00(  0.00%)
                                            1.0000 -0.0001 -0.0000  0.0001  0.0000
                                           -0.0003  0.0000  0.0000  0.0000 -0.0000
                                           -0.0000  0.0000 -0.0000  0.0000
    18. (1.99925) CR ( 1) C   5           s(100.00%)p 0.00(  0.00%)
                                            1.0000 -0.0002 -0.0000 -0.0003  0.0000
                                            0.0001  0.0000 -0.0000 -0.0000  0.0000
                                           -0.0000  0.0000 -0.0000  0.0000
    19. (1.98170) LP ( 1) O   1           s( 55.50%)p 0.80( 44.48%)d 0.00(  0.02%)
                                            0.0005  0.7448  0.0172  0.2524 -0.0004
                                           -0.6174  0.0004 -0.0000 -0.0000  0.0074
                                            0.0000 -0.0000  0.0070  0.0083
    20. (1.88207) LP ( 2) O   1           s(  0.02%)p99.99( 99.90%)d 4.68(  0.08%)
                                           -0.0000  0.0114  0.0063 -0.9299  0.0157
                                           -0.3662  0.0048  0.0000 -0.0000 -0.0204
                                           -0.0000  0.0000  0.0194 -0.0008
    21. (0.00318) RY*( 1) O   1           s(  0.86%)p99.99( 96.56%)d 2.98(  2.57%)
                                           -0.0000 -0.0001  0.0929  0.0105  0.9279
                                            0.0066  0.3233 -0.0000 -0.0000  0.1217
                                            0.0000 -0.0000 -0.1045 -0.0030
    22. (0.00019) RY*( 2) O   1           s(  0.00%)p 1.00( 98.88%)d 0.01(  1.12%)
                                            0.0000 -0.0000 -0.0000  0.0000 -0.0000
                                           -0.0000  0.0000 -0.0115  0.9943 -0.0000
                                           -0.0824  0.0663  0.0000  0.0000
    23. (0.00016) RY*( 3) O   1           s( 44.38%)p 1.23( 54.39%)d 0.03(  1.22%)
                                            0.0000  0.0163  0.6660 -0.0118  0.1678
                                            0.0333 -0.7173 -0.0000  0.0001  0.1029
                                           -0.0000  0.0000 -0.0156 -0.0374
    24. (0.00005) RY*( 4) O   1           s( 42.69%)p 0.77( 32.90%)d 0.57( 24.41%)
    25. (0.00000) RY*( 5) O   1           s(  2.98%)p 3.65( 10.90%)d28.86( 86.11%)
    26. (0.00000) RY*( 6) O   1           s(  0.00%)p 1.00(  0.70%)d99.99( 99.30%)
    27. (0.00000) RY*( 7) O   1           s(  0.00%)p 1.00(  0.57%)d99.99( 99.43%)
    28. (0.00001) RY*( 8) O   1           s(  7.77%)p 0.68(  5.25%)d11.20( 86.98%)
    29. (0.00000) RY*( 9) O   1           s(  1.23%)p 0.21(  0.26%)d79.93( 98.51%)
    30. (0.01500) RY*( 1) C   2           s( 15.81%)p 5.28( 83.46%)d 0.05(  0.72%)
                                            0.0000  0.0514  0.3943  0.0478 -0.3853
                                           -0.0700  0.8240 -0.0000  0.0000 -0.0582
                                           -0.0000  0.0000  0.0610  0.0115
    31. (0.00695) RY*( 2) C   2           s( 34.35%)p 0.16(  5.58%)d 1.75( 60.07%)
                                           -0.0000 -0.0011  0.5861 -0.0244  0.2063
                                           -0.0353 -0.1067  0.0000  0.0000  0.5946
                                            0.0000 -0.0000 -0.4971  0.0051
    32. (0.00243) RY*( 3) C   2           s(  0.43%)p99.99( 84.50%)d35.00( 15.07%)
                                           -0.0000  0.0196  0.0626 -0.0080 -0.8217
                                           -0.0335 -0.4107  0.0000  0.0001  0.3249
                                           -0.0000  0.0000  0.2124  0.0056
    33. (0.00230) RY*( 4) C   2           s(  0.00%)p 1.00( 50.28%)d 0.99( 49.72%)
                                            0.0000 -0.0000 -0.0000  0.0000  0.0001
                                            0.0000  0.0000  0.0658  0.7060 -0.0000
                                           -0.5012  0.4960 -0.0000  0.0000
    34. (0.00019) RY*( 5) C   2           s( 36.72%)p 0.35( 12.90%)d 1.37( 50.38%)
                                            0.0000 -0.0035  0.6060  0.0092  0.2771
                                           -0.0324 -0.2261 -0.0000 -0.0000 -0.1572
                                           -0.0000 -0.0000  0.6920  0.0152
    35. (0.00003) RY*( 6) C   2           s(  0.00%)p 1.00( 41.74%)d 1.40( 58.26%)
    36. (0.00002) RY*( 7) C   2           s( 12.54%)p 1.11( 13.97%)d 5.86( 73.49%)
    37. (0.00001) RY*( 8) C   2           s(  0.08%)p 0.20(  0.02%)d99.99( 99.90%)
    38. (0.00000) RY*( 9) C   2           s(  0.00%)p 1.00(  8.35%)d10.97( 91.65%)
    39. (0.00326) RY*( 1) C   3           s( 18.52%)p 3.87( 71.62%)d 0.53(  9.85%)
                                            0.0000  0.0004  0.4304 -0.0052 -0.7870
                                            0.0058  0.3112  0.0000 -0.0000  0.0931
                                            0.0000  0.0000  0.2949 -0.0536
    40. (0.00191) RY*( 2) C   3           s(  0.00%)p 1.00( 77.55%)d 0.29( 22.45%)
                                           -0.0000 -0.0000 -0.0000 -0.0000  0.0000
                                            0.0000  0.0000  0.0217  0.8804  0.0000
                                           -0.1142 -0.4598  0.0000  0.0000
    41. (0.00169) RY*( 3) C   3           s( 11.26%)p 7.60( 85.51%)d 0.29(  3.23%)
                                           -0.0000  0.0133  0.3352  0.0054 -0.2107
                                           -0.0012 -0.9004  0.0000  0.0000 -0.1740
                                           -0.0000 -0.0000 -0.0444  0.0107
    42. (0.00057) RY*( 4) C   3           s( 69.49%)p 0.41( 28.71%)d 0.03(  1.80%)
                                            0.0000 -0.0095  0.8335 -0.0145  0.4969
                                            0.0120  0.1998  0.0000  0.0000 -0.0065
                                           -0.0000  0.0000 -0.1130 -0.0720
    43. (0.00017) RY*( 5) C   3           s(  0.00%)p 1.00(  1.72%)d57.03( 98.28%)
                                           -0.0000  0.0000  0.0000 -0.0000  0.0000
                                            0.0000  0.0000  0.0012  0.1313  0.0000
                                            0.9913  0.0052  0.0000 -0.0000
    44. (0.00015) RY*( 6) C   3           s(  0.14%)p60.04(  8.24%)d99.99( 91.62%)
                                           -0.0000  0.0016  0.0370  0.0243 -0.2744
                                           -0.0082  0.0802  0.0000  0.0000  0.2326
                                            0.0000  0.0000 -0.9139  0.1639
    45. (0.00008) RY*( 7) C   3           s(  0.00%)p 1.00(  5.47%)d17.28( 94.53%)
    46. (0.00000) RY*( 8) C   3           s(  0.00%)p 1.00( 20.78%)d 3.81( 79.22%)
    47. (0.00000) RY*( 9) C   3           s(  0.60%)p 0.93(  0.56%)d99.99( 98.85%)
    48. (0.00678) RY*( 1) C   4           s( 11.33%)p 7.68( 87.05%)d 0.14(  1.62%)
                                            0.0000  0.0014  0.3366  0.0011  0.9070
                                           -0.0050 -0.2187  0.0000  0.0000  0.0242
                                            0.0000  0.0000  0.1248 -0.0079
    49. (0.00337) RY*( 2) C   4           s(  0.00%)p 1.00( 89.99%)d 0.11( 10.01%)
                                            0.0000  0.0000 -0.0000 -0.0000 -0.0000
                                            0.0000  0.0000  0.0256  0.9483 -0.0000
                                           -0.0945  0.3020 -0.0000 -0.0000
    50. (0.00114) RY*( 3) C   4           s( 17.13%)p 3.40( 58.26%)d 1.44( 24.61%)
                                            0.0000 -0.0130  0.4137  0.0120 -0.3589
                                           -0.0104 -0.6735  0.0000  0.0000  0.4262
                                           -0.0000  0.0000  0.2219 -0.1231
    51. (0.00038) RY*( 4) C   4           s( 41.79%)p 1.11( 46.32%)d 0.28( 11.89%)
                                            0.0000  0.0066  0.6464  0.0046 -0.1219
                                           -0.0226  0.6692  0.0000 -0.0000  0.1390
                                           -0.0000 -0.0000  0.2776 -0.1500
    52. (0.00031) RY*( 5) C   4           s(  0.00%)p 1.00(  0.14%)d99.99( 99.86%)
                                           -0.0000  0.0000  0.0000  0.0000 -0.0000
                                           -0.0000  0.0000 -0.0041  0.0378  0.0000
                                            0.9813  0.1888 -0.0000  0.0000
    53. (0.00014) RY*( 6) C   4           s(  0.42%)p11.87(  4.93%)d99.99( 94.65%)
                                            0.0000 -0.0040  0.0643  0.0262 -0.1272
                                            0.0078 -0.1801  0.0000  0.0000 -0.7770
                                            0.0000 -0.0000  0.5817 -0.0670
    54. (0.00010) RY*( 7) C   4           s( 28.94%)p 0.11(  3.28%)d 2.34( 67.78%)
                                            0.0000 -0.0034  0.5380  0.0036 -0.1248
                                            0.0042 -0.1310  0.0000 -0.0000 -0.4287
                                           -0.0000  0.0000 -0.6795  0.1799
    55. (0.00000) RY*( 8) C   4           s(  0.00%)p 1.00(  9.93%)d 9.07( 90.07%)
    56. (0.00001) RY*( 9) C   4           s(  0.37%)p 0.79(  0.29%)d99.99( 99.34%)
    57. (0.00293) RY*( 1) C   5           s(  6.20%)p13.82( 85.68%)d 1.31(  8.13%)
                                           -0.0000  0.0115  0.2487  0.0105  0.4410
                                            0.0173  0.8136 -0.0000 -0.0000  0.2612
                                           -0.0000  0.0000  0.1008 -0.0536
    58. (0.00145) RY*( 2) C   5           s(  0.00%)p 1.00( 75.46%)d 0.33( 24.54%)
                                            0.0000  0.0000  0.0000 -0.0000 -0.0000
                                            0.0000  0.0000  0.0132  0.8686  0.0000
                                            0.4336 -0.2396 -0.0000  0.0000
    59. (0.00037) RY*( 3) C   5           s( 13.53%)p 6.34( 85.83%)d 0.05(  0.64%)
                                            0.0000  0.0122  0.3676 -0.0172  0.7751
                                            0.0063 -0.5072 -0.0000  0.0000 -0.0786
                                            0.0000  0.0000 -0.0077 -0.0128
    60. (0.00017) RY*( 4) C   5           s( 61.09%)p 0.21( 13.03%)d 0.42( 25.88%)
                                            0.0000 -0.0063  0.7816  0.0000 -0.3395
                                           -0.0062  0.1222  0.0000 -0.0000 -0.4687
                                            0.0000 -0.0000 -0.1952  0.0328
    61. (0.00002) RY*( 5) C   5           s(  0.33%)p 0.54(  0.18%)d99.99( 99.49%)
    62. (0.00000) RY*( 6) C   5           s(  0.00%)p 1.00( 19.95%)d 4.01( 80.05%)
    63. (0.00000) RY*( 7) C   5           s(  0.00%)p 1.00(  4.64%)d20.55( 95.36%)
    64. (0.00001) RY*( 8) C   5           s( 18.66%)p 0.82( 15.34%)d 3.54( 66.00%)
    65. (0.00000) RY*( 9) C   5           s(  0.23%)p 0.11(  0.03%)d99.99( 99.74%)
    66. (0.00545) RY*( 1) H   6           s( 99.91%)p 0.00(  0.09%)
                                            0.0144  0.9994 -0.0128 -0.0275  0.0000
    67. (0.00008) RY*( 2) H   6           s(  0.15%)p99.99( 99.85%)
    68. (0.00005) RY*( 3) H   6           s(  0.04%)p99.99( 99.96%)
    69. (0.00002) RY*( 4) H   6           s(  0.00%)p 1.00(100.00%)
    70. (0.00281) RY*( 1) H   7           s( 99.28%)p 0.01(  0.72%)
                                            0.0058  0.9964 -0.0309  0.0769 -0.0190
    71. (0.00023) RY*( 2) H   7           s(  0.19%)p99.99( 99.81%)
                                            0.0028  0.0437  0.5222 -0.5225 -0.6726
    72. (0.00011) RY*( 3) H   7           s(  0.01%)p 1.00( 99.99%)
                                            0.0037  0.0072 -0.8304 -0.4915 -0.2624
    73. (0.00004) RY*( 4) H   7           s(  0.61%)p99.99( 99.39%)
    74. (0.00281) RY*( 1) H   8           s( 99.28%)p 0.01(  0.72%)
                                            0.0058  0.9964 -0.0309  0.0769  0.0190
    75. (0.00023) RY*( 2) H   8           s(  0.19%)p99.99( 99.81%)
                                            0.0028  0.0437  0.5222 -0.5224  0.6727
    76. (0.00011) RY*( 3) H   8           s(  0.01%)p 1.00( 99.99%)
                                            0.0037  0.0072 -0.8304 -0.4915  0.2624
    77. (0.00004) RY*( 4) H   8           s(  0.61%)p99.99( 99.39%)
    78. (0.00323) RY*( 1) H   9           s( 99.65%)p 0.00(  0.35%)
                                            0.0058  0.9982  0.0320 -0.0431 -0.0255
    79. (0.00018) RY*( 2) H   9           s(  0.02%)p99.99( 99.98%)
                                            0.0030  0.0150 -0.1994  0.6384 -0.7433
    80. (0.00013) RY*( 3) H   9           s(  0.02%)p99.99( 99.98%)
                                            0.0012  0.0139 -0.9364 -0.3474 -0.0469
    81. (0.00004) RY*( 4) H   9           s(  0.40%)p99.99( 99.60%)
    82. (0.00323) RY*( 1) H  10           s( 99.65%)p 0.00(  0.35%)
                                            0.0058  0.9982  0.0320 -0.0431  0.0255
    83. (0.00018) RY*( 2) H  10           s(  0.02%)p99.99( 99.98%)
                                            0.0030  0.0150 -0.1994  0.6384  0.7433
    84. (0.00013) RY*( 3) H  10           s(  0.02%)p99.99( 99.98%)
                                            0.0012  0.0139 -0.9364 -0.3474  0.0469
    85. (0.00004) RY*( 4) H  10           s(  0.40%)p99.99( 99.60%)
    86. (0.00136) RY*( 1) H  11           s( 97.72%)p 0.02(  2.28%)
                                            0.0047  0.9885 -0.1330 -0.0712  0.0000
    87. (0.00020) RY*( 2) H  11           s(  0.00%)p 1.00(100.00%)
                                           -0.0000 -0.0000 -0.0000  0.0000  1.0000
    88. (0.00013) RY*( 3) H  11           s(  0.06%)p99.99( 99.94%)
                                            0.0073  0.0238  0.6038 -0.7967  0.0000
    89. (0.00003) RY*( 4) H  11           s(  2.29%)p42.59( 97.71%)
    90. (0.00177) RY*( 1) H  12           s( 98.37%)p 0.02(  1.63%)
                                            0.0051  0.9918 -0.0783  0.0796 -0.0617
    91. (0.00021) RY*( 2) H  12           s(  0.04%)p99.99( 99.96%)
                                            0.0006  0.0200 -0.2103 -0.8411 -0.4979
    92. (0.00013) RY*( 3) H  12           s(  0.07%)p99.99( 99.93%)
                                            0.0065  0.0252  0.8415  0.1037 -0.5296
    93. (0.00003) RY*( 4) H  12           s(  1.60%)p61.56( 98.40%)
    94. (0.00177) RY*( 1) H  13           s( 98.37%)p 0.02(  1.63%)
                                            0.0051  0.9918 -0.0783  0.0796  0.0617
    95. (0.00021) RY*( 2) H  13           s(  0.04%)p99.99( 99.96%)
                                            0.0006  0.0200 -0.2103 -0.8411  0.4979
    96. (0.00013) RY*( 3) H  13           s(  0.07%)p99.99( 99.93%)
                                            0.0065  0.0252  0.8415  0.1037  0.5296
    97. (0.00003) RY*( 4) H  13           s(  1.60%)p61.56( 98.40%)
    98. (0.00667) BD*( 1) O   1 - C   2  
                ( 33.06%)   0.5750* O   1 s( 44.56%)p 1.24( 55.35%)d 0.00(  0.09%)
                                            0.0000 -0.6669  0.0288  0.2656  0.0064
                                           -0.6946 -0.0220 -0.0000 -0.0000  0.0182
                                            0.0000 -0.0000  0.0192  0.0123
                ( 66.94%)  -0.8182* C   2 s( 30.84%)p 2.23( 68.89%)d 0.01(  0.27%)
                                           -0.0000 -0.5523  0.0584 -0.3057 -0.0487
                                            0.7673  0.0660 -0.0000  0.0000  0.0313
                                            0.0000 -0.0000  0.0338  0.0236
    99. (0.05313) BD*( 2) O   1 - C   2  
                ( 34.18%)   0.5846* O   1 s(  0.00%)p 1.00( 99.85%)d 0.00(  0.15%)
                                           -0.0000  0.0000 -0.0000 -0.0000 -0.0000
                                            0.0000  0.0000 -0.9992 -0.0080 -0.0000
                                            0.0146 -0.0359 -0.0000 -0.0000
                ( 65.82%)  -0.8113* C   2 s(  0.00%)p 1.00( 99.63%)d 0.00(  0.37%)
                                           -0.0000  0.0000 -0.0000 -0.0000  0.0000
                                           -0.0000 -0.0000 -0.9974  0.0378  0.0000
                                           -0.0208  0.0575 -0.0000  0.0000
   100. (0.05285) BD*( 1) C   2 - C   3  
                ( 52.63%)   0.7255* C   2 s( 38.62%)p 1.59( 61.32%)d 0.00(  0.05%)
                                            0.0003  0.6215  0.0023 -0.7704  0.0089
                                            0.1390  0.0190  0.0000 -0.0000 -0.0083
                                            0.0000  0.0000  0.0188 -0.0098
                ( 47.37%)  -0.6883* C   3 s( 26.62%)p 2.75( 73.33%)d 0.00(  0.05%)
                                            0.0003  0.5158  0.0134  0.8293  0.0134
                                           -0.2125  0.0153  0.0000  0.0000 -0.0083
                                            0.0000 -0.0000  0.0189 -0.0100
   101. (0.06503) BD*( 1) C   2 - H   6  
                ( 42.15%)   0.6492* C   2 s( 30.59%)p 2.27( 69.35%)d 0.00(  0.05%)
                                            0.0002 -0.5523 -0.0292 -0.5565 -0.0038
                                           -0.6190  0.0244  0.0000 -0.0000 -0.0213
                                            0.0000  0.0000  0.0057  0.0072
                ( 57.85%)  -0.7606* H   6 s( 99.90%)p 0.00(  0.10%)
                                           -0.9994  0.0153  0.0204  0.0233 -0.0000
   102. (0.01696) BD*( 1) C   3 - C   4  
                ( 48.93%)   0.6995* C   3 s( 30.23%)p 2.31( 69.73%)d 0.00(  0.03%)
                                           -0.0002 -0.5498 -0.0030  0.5112 -0.0026
                                            0.6603 -0.0037  0.0000  0.0000 -0.0148
                                            0.0000  0.0000  0.0049  0.0095
                ( 51.07%)  -0.7146* C   4 s( 27.51%)p 2.63( 72.44%)d 0.00(  0.05%)
                                           -0.0003 -0.5245 -0.0067 -0.5190 -0.0009
                                           -0.6745 -0.0039  0.0000  0.0000 -0.0179
                                            0.0000  0.0000  0.0055  0.0109
   103. (0.01602) BD*( 1) C   3 - H   7  
                ( 38.35%)   0.6193* C   3 s( 21.57%)p 3.63( 78.38%)d 0.00(  0.04%)
                                            0.0002 -0.4644  0.0059  0.1581  0.0001
                                           -0.5090 -0.0040  0.7069 -0.0084  0.0024
                                            0.0001  0.0171  0.0068 -0.0093
                ( 61.65%)  -0.7852* H   7 s( 99.91%)p 0.00(  0.09%)
                                           -0.9996  0.0038 -0.0073  0.0172 -0.0230
   104. (0.01602) BD*( 1) C   3 - H   8  
                ( 38.35%)   0.6193* C   3 s( 21.57%)p 3.63( 78.38%)d 0.00(  0.04%)
                                            0.0002 -0.4644  0.0059  0.1581  0.0001
                                           -0.5090 -0.0040 -0.7068  0.0084  0.0024
                                           -0.0001 -0.0171  0.0068 -0.0093
                ( 61.65%)  -0.7852* H   8 s( 99.91%)p 0.00(  0.09%)
                                           -0.9996  0.0038 -0.0073  0.0172  0.0230
   105. (0.00723) BD*( 1) C   4 - C   5  
                ( 49.56%)   0.7040* C   4 s( 28.31%)p 2.53( 71.65%)d 0.00(  0.04%)
                                           -0.0002 -0.5319 -0.0146  0.8182  0.0093
                                           -0.2162  0.0143  0.0000  0.0000  0.0105
                                           -0.0000  0.0000 -0.0143  0.0106
                ( 50.44%)  -0.7102* C   5 s( 30.06%)p 2.32( 69.89%)d 0.00(  0.04%)
                                           -0.0004 -0.5483 -0.0040 -0.8083  0.0010
                                            0.2131  0.0143 -0.0000 -0.0000  0.0081
                                           -0.0000  0.0000 -0.0156  0.0102
   106. (0.01613) BD*( 1) C   4 - H   9  
                ( 38.66%)   0.6218* C   4 s( 22.10%)p 3.52( 77.86%)d 0.00(  0.04%)
                                           -0.0001  0.4700 -0.0092  0.1736 -0.0016
                                           -0.4987 -0.0091 -0.7068  0.0135 -0.0042
                                           -0.0065  0.0156 -0.0044  0.0105
                ( 61.34%)  -0.7832* H   9 s( 99.92%)p 0.00(  0.08%)
                                            0.9996 -0.0043 -0.0067  0.0183  0.0215
   107. (0.01613) BD*( 1) C   4 - H  10  
                ( 38.66%)   0.6218* C   4 s( 22.10%)p 3.52( 77.86%)d 0.00(  0.04%)
                                           -0.0001  0.4700 -0.0092  0.1736 -0.0016
                                           -0.4986 -0.0091  0.7068 -0.0135 -0.0042
                                            0.0065 -0.0156 -0.0044  0.0105
                ( 61.34%)  -0.7832* H  10 s( 99.92%)p 0.00(  0.08%)
                                            0.9996 -0.0043 -0.0067  0.0183 -0.0215
   108. (0.00580) BD*( 1) C   5 - H  11  
                ( 38.99%)   0.6244* C   5 s( 23.50%)p 3.25( 76.46%)d 0.00(  0.04%)
                                            0.0000  0.4848  0.0031 -0.5148 -0.0056
                                           -0.7067  0.0117  0.0000 -0.0000  0.0169
                                           -0.0000 -0.0000 -0.0060 -0.0096
                ( 61.01%)  -0.7811* H  11 s( 99.92%)p 0.00(  0.08%)
                                            0.9996 -0.0008  0.0173  0.0223 -0.0000
   109. (0.00903) BD*( 1) C   5 - H  12  
                ( 39.48%)   0.6284* C   5 s( 23.20%)p 3.31( 76.76%)d 0.00(  0.04%)
                                            0.0000  0.4817 -0.0031 -0.2009 -0.0161
                                            0.4767 -0.0021 -0.7069  0.0031 -0.0041
                                            0.0064 -0.0159 -0.0050  0.0098
                ( 60.52%)  -0.7779* H  12 s( 99.92%)p 0.00(  0.08%)
                                            0.9996 -0.0019  0.0082 -0.0147  0.0224
   110. (0.00903) BD*( 1) C   5 - H  13  
                ( 39.48%)   0.6284* C   5 s( 23.20%)p 3.31( 76.76%)d 0.00(  0.04%)
                                            0.0000  0.4817 -0.0031 -0.2009 -0.0161
                                            0.4767 -0.0021  0.7069 -0.0031 -0.0041
                                           -0.0064  0.0159 -0.0050  0.0098
                ( 60.52%)  -0.7779* H  13 s( 99.92%)p 0.00(  0.08%)
                                            0.9996 -0.0019  0.0082 -0.0147 -0.0224


 NHO Directionality and "Bond Bending" (deviations from line of nuclear centers)

         [Thresholds for printing:  angular deviation  >  1.0 degree]
                                    hybrid p-character > 25.0%
                                    orbital occupancy  >  0.10e

                                Line of Centers        Hybrid 1              Hybrid 2
                                ---------------  -------------------   ------------------
                NBO               Theta   Phi    Theta   Phi    Dev    Theta   Phi    Dev
 ========================================================================================
     1. BD (   1) O   1 - C   2    90.0  111.6     --     --    --      90.0  293.0   1.4
     2. BD (   2) O   1 - C   2    90.0  111.6     0.0    0.0  90.0      0.0    0.0  90.0
     3. BD (   1) C   2 - C   3    90.0  166.8    90.0  168.3   1.5      --     --    --
     4. BD (   1) C   2 - H   6    90.0   52.2    90.0   46.7   5.5      --     --    --
     6. BD (   1) C   3 - H   7   142.1  105.3   142.5  107.1   1.1      --     --    --
     7. BD (   1) C   3 - H   8    37.9  105.3    37.5  107.1   1.1      --     --    --
     8. BD (   1) C   4 - C   5    90.0  165.2    90.0  166.3   1.1      --     --    --
    19. LP (   1) O   1             --     --     90.0  292.2   --       --     --    --
    20. LP (   2) O   1             --     --     90.0  201.6   --       --     --    --


 Second Order Perturbation Theory Analysis of Fock Matrix in NBO Basis

     Threshold for printing:   0.50 kcal/mol
                                                                              E(2)  E(j)-E(i) F(i,j)
         Donor NBO (i)                     Acceptor NBO (j)                 kcal/mol   a.u.    a.u. 
 ===================================================================================================

 within unit  1
   1. BD (   1) O   1 - C   2        / 30. RY*(   1) C   2                    1.64    1.57    0.046
   1. BD (   1) O   1 - C   2        / 41. RY*(   3) C   3                    0.65    1.71    0.030
   1. BD (   1) O   1 - C   2        /100. BD*(   1) C   2 - C   3            0.82    1.49    0.032
   2. BD (   2) O   1 - C   2        /103. BD*(   1) C   3 - H   7            1.64    0.81    0.033
   2. BD (   2) O   1 - C   2        /104. BD*(   1) C   3 - H   8            1.64    0.81    0.033
   3. BD (   1) C   2 - C   3        / 21. RY*(   1) O   1                    1.35    1.84    0.045
   3. BD (   1) C   2 - C   3        / 48. RY*(   1) C   4                    0.97    1.37    0.033
   3. BD (   1) C   2 - C   3        / 98. BD*(   1) O   1 - C   2            0.82    1.26    0.029
   3. BD (   1) C   2 - C   3        /102. BD*(   1) C   3 - C   4            1.00    1.04    0.029
   3. BD (   1) C   2 - C   3        /103. BD*(   1) C   3 - H   7            0.57    1.06    0.022
   3. BD (   1) C   2 - C   3        /104. BD*(   1) C   3 - H   8            0.57    1.06    0.022
   3. BD (   1) C   2 - C   3        /105. BD*(   1) C   4 - C   5            2.22    1.05    0.043
   4. BD (   1) C   2 - H   6        / 21. RY*(   1) O   1                    1.21    1.72    0.041
   4. BD (   1) C   2 - H   6        / 48. RY*(   1) C   4                    0.69    1.25    0.026
   4. BD (   1) C   2 - H   6        /102. BD*(   1) C   3 - C   4            3.20    0.93    0.049
   5. BD (   1) C   3 - C   4        / 30. RY*(   1) C   2                    1.24    1.10    0.033
   5. BD (   1) C   3 - C   4        / 57. RY*(   1) C   5                    1.20    1.41    0.037
   5. BD (   1) C   3 - C   4        /100. BD*(   1) C   2 - C   3            0.98    1.01    0.028
   5. BD (   1) C   3 - C   4        /101. BD*(   1) C   2 - H   6            1.87    1.00    0.039
   5. BD (   1) C   3 - C   4        /103. BD*(   1) C   3 - H   7            0.76    1.02    0.025
   5. BD (   1) C   3 - C   4        /104. BD*(   1) C   3 - H   8            0.76    1.02    0.025
   5. BD (   1) C   3 - C   4        /105. BD*(   1) C   4 - C   5            0.87    1.01    0.027
   5. BD (   1) C   3 - C   4        /108. BD*(   1) C   5 - H  11            1.71    1.06    0.038
   6. BD (   1) C   3 - H   7        / 33. RY*(   4) C   2                    0.79    1.71    0.033
   6. BD (   1) C   3 - H   7        / 49. RY*(   2) C   4                    0.56    1.42    0.025
   6. BD (   1) C   3 - H   7        / 98. BD*(   1) O   1 - C   2            1.87    1.12    0.041
   6. BD (   1) C   3 - H   7        / 99. BD*(   2) O   1 - C   2            5.50    0.51    0.047
   6. BD (   1) C   3 - H   7        /107. BD*(   1) C   4 - H  10            2.91    0.95    0.047
   7. BD (   1) C   3 - H   8        / 33. RY*(   4) C   2                    0.79    1.71    0.033
   7. BD (   1) C   3 - H   8        / 49. RY*(   2) C   4                    0.56    1.42    0.025
   7. BD (   1) C   3 - H   8        / 98. BD*(   1) O   1 - C   2            1.87    1.12    0.041
   7. BD (   1) C   3 - H   8        / 99. BD*(   2) O   1 - C   2            5.50    0.51    0.047
   7. BD (   1) C   3 - H   8        /106. BD*(   1) C   4 - H   9            2.91    0.95    0.047
   8. BD (   1) C   4 - C   5        / 39. RY*(   1) C   3                    1.31    1.46    0.039
   8. BD (   1) C   4 - C   5        /100. BD*(   1) C   2 - C   3            2.43    1.00    0.045
   8. BD (   1) C   4 - C   5        /102. BD*(   1) C   3 - C   4            1.10    1.00    0.030
   8. BD (   1) C   4 - C   5        /106. BD*(   1) C   4 - H   9            0.60    1.05    0.022
   8. BD (   1) C   4 - C   5        /107. BD*(   1) C   4 - H  10            0.60    1.05    0.022
   8. BD (   1) C   4 - C   5        /108. BD*(   1) C   5 - H  11            0.59    1.05    0.022
   9. BD (   1) C   4 - H   9        /104. BD*(   1) C   3 - H   8            3.82    0.89    0.052
   9. BD (   1) C   4 - H   9        /110. BD*(   1) C   5 - H  13            3.26    0.92    0.049
  10. BD (   1) C   4 - H  10        /103. BD*(   1) C   3 - H   7            3.82    0.89    0.052
  10. BD (   1) C   4 - H  10        /109. BD*(   1) C   5 - H  12            3.26    0.92    0.049
  11. BD (   1) C   5 - H  11        /102. BD*(   1) C   3 - C   4            3.54    0.88    0.050
  12. BD (   1) C   5 - H  12        /107. BD*(   1) C   4 - H  10            3.11    0.94    0.048
  13. BD (   1) C   5 - H  13        /106. BD*(   1) C   4 - H   9            3.11    0.94    0.048
  14. CR (   1) O   1                / 30. RY*(   1) C   2                    6.65   19.38    0.322
  15. CR (   1) C   2                / 42. RY*(   4) C   3                    0.87   10.99    0.087
  16. CR (   1) C   3                / 32. RY*(   3) C   2                    0.50   11.07    0.067
  16. CR (   1) C   3                / 51. RY*(   4) C   4                    0.77   10.95    0.082
  16. CR (   1) C   3                / 70. RY*(   1) H   7                    0.68   10.46    0.075
  16. CR (   1) C   3                / 74. RY*(   1) H   8                    0.68   10.46    0.075
  17. CR (   1) C   4                / 41. RY*(   3) C   3                    1.01   10.70    0.093
  17. CR (   1) C   4                / 59. RY*(   3) C   5                    1.28   10.62    0.104
  17. CR (   1) C   4                / 78. RY*(   1) H   9                    0.63   10.45    0.072
  17. CR (   1) C   4                / 82. RY*(   1) H  10                    0.63   10.45    0.072
  18. CR (   1) C   5                / 48. RY*(   1) C   4                    0.73   10.79    0.080
  18. CR (   1) C   5                / 86. RY*(   1) H  11                    0.64   10.49    0.073
  18. CR (   1) C   5                / 90. RY*(   1) H  12                    0.63   10.48    0.072
  18. CR (   1) C   5                / 94. RY*(   1) H  13                    0.63   10.48    0.072
  19. LP (   1) O   1                / 30. RY*(   1) C   2                   12.05    1.16    0.105
  19. LP (   1) O   1                /100. BD*(   1) C   2 - C   3            1.50    1.07    0.036
  19. LP (   1) O   1                /101. BD*(   1) C   2 - H   6            0.91    1.07    0.028
  20. LP (   2) O   1                / 31. RY*(   2) C   2                    3.54    1.94    0.076
  20. LP (   2) O   1                / 34. RY*(   5) C   2                    1.28    1.73    0.043
  20. LP (   2) O   1                /100. BD*(   1) C   2 - C   3           18.26    0.68    0.101
  20. LP (   2) O   1                /101. BD*(   1) C   2 - H   6           22.81    0.67    0.112


 Natural Bond Orbitals (Summary):

                                                            Principal Delocalizations
           NBO                        Occupancy    Energy   (geminal,vicinal,remote)
 ====================================================================================
 Molecular unit  1  (C4H8O)
     1. BD (   1) O   1 - C   2          1.99707    -1.08326  30(g),100(g),41(v)
     2. BD (   2) O   1 - C   2          1.99094    -0.38863  103(v),104(v)
     3. BD (   1) C   2 - C   3          1.98711    -0.64418  105(v),21(v),102(g),48(v)
                                                    98(g),103(g),104(g)
     4. BD (   1) C   2 - H   6          1.98861    -0.52956  102(v),21(v),48(r)
     5. BD (   1) C   3 - C   4          1.98202    -0.60462  101(v),108(v),30(v),57(v)
                                                    100(g),105(g),103(g),104(g)
     6. BD (   1) C   3 - H   7          1.95870    -0.49552  99(v),107(v),98(v),33(v)
                                                    49(v)
     7. BD (   1) C   3 - H   8          1.95870    -0.49552  99(v),106(v),98(v),33(v)
                                                    49(v)
     8. BD (   1) C   4 - C   5          1.98737    -0.59632  100(v),39(v),102(g),106(g)
                                                    107(g),108(g)
     9. BD (   1) C   4 - H   9          1.97601    -0.47423  104(v),110(v)
    10. BD (   1) C   4 - H  10          1.97601    -0.47423  103(v),109(v)
    11. BD (   1) C   5 - H  11          1.98815    -0.48457  102(v)
    12. BD (   1) C   5 - H  12          1.98908    -0.48560  107(v)
    13. BD (   1) C   5 - H  13          1.98908    -0.48560  106(v)
    14. CR (   1) O   1                  1.99973   -18.88853  30(v)
    15. CR (   1) C   2                  1.99939   -10.16766  42(v)
    16. CR (   1) C   3                  1.99909   -10.08130  51(v),70(v),74(v),32(v)
    17. CR (   1) C   4                  1.99915   -10.06799  59(v),41(v),78(v),82(v)
    18. CR (   1) C   5                  1.99925   -10.06855  48(v),86(v),90(v),94(v)
    19. LP (   1) O   1                  1.98170    -0.66531  30(v),100(v),101(v)
    20. LP (   2) O   1                  1.88207    -0.26990  101(v),100(v),31(v),34(v)
    21. RY*(   1) O   1                  0.00318     1.19291   
    22. RY*(   2) O   1                  0.00019     1.03650   
    23. RY*(   3) O   1                  0.00016     1.30321   
    24. RY*(   4) O   1                  0.00005     1.65327   
    25. RY*(   5) O   1                  0.00000     2.82070   
    26. RY*(   6) O   1                  0.00000     2.65825   
    27. RY*(   7) O   1                  0.00000     2.83083   
    28. RY*(   8) O   1                  0.00001     2.80366   
    29. RY*(   9) O   1                  0.00000     2.78676   
    30. RY*(   1) C   2                  0.01500     0.49145   
    31. RY*(   2) C   2                  0.00695     1.66814   
    32. RY*(   3) C   2                  0.00243     0.98680   
    33. RY*(   4) C   2                  0.00230     1.21934   
    34. RY*(   5) C   2                  0.00019     1.45844   
    35. RY*(   6) C   2                  0.00003     1.31895   
    36. RY*(   7) C   2                  0.00002     1.88992   
    37. RY*(   8) C   2                  0.00001     2.12675   
    38. RY*(   9) C   2                  0.00000     1.77218   
    39. RY*(   1) C   3                  0.00326     0.86528   
    40. RY*(   2) C   3                  0.00191     1.11127   
    41. RY*(   3) C   3                  0.00169     0.63055   
    42. RY*(   4) C   3                  0.00057     0.82540   
    43. RY*(   5) C   3                  0.00017     2.00447   
    44. RY*(   6) C   3                  0.00015     2.10553   
    45. RY*(   7) C   3                  0.00008     2.15391   
    46. RY*(   8) C   3                  0.00000     2.02878   
    47. RY*(   9) C   3                  0.00000     2.12440   
    48. RY*(   1) C   4                  0.00678     0.72265   
    49. RY*(   2) C   4                  0.00337     0.92764   
    50. RY*(   3) C   4                  0.00114     1.03982   
    51. RY*(   4) C   4                  0.00038     0.87011   
    52. RY*(   5) C   4                  0.00031     2.03220   
    53. RY*(   6) C   4                  0.00014     2.17598   
    54. RY*(   7) C   4                  0.00010     1.76655   
    55. RY*(   8) C   4                  0.00000     2.25755   
    56. RY*(   9) C   4                  0.00001     2.16830   
    57. RY*(   1) C   5                  0.00293     0.80597   
    58. RY*(   2) C   5                  0.00145     1.00094   
    59. RY*(   3) C   5                  0.00037     0.54967   
    60. RY*(   4) C   5                  0.00017     1.17089   
    61. RY*(   5) C   5                  0.00002     2.29021   
    62. RY*(   6) C   5                  0.00000     1.83693   
    63. RY*(   7) C   5                  0.00000     2.25475   
    64. RY*(   8) C   5                  0.00001     1.74408   
    65. RY*(   9) C   5                  0.00000     2.23290   
    66. RY*(   1) H   6                  0.00545     0.32507   
    67. RY*(   2) H   6                  0.00008     2.21690   
    68. RY*(   3) H   6                  0.00005     1.92773   
    69. RY*(   4) H   6                  0.00002     1.62268   
    70. RY*(   1) H   7                  0.00281     0.37820   
    71. RY*(   2) H   7                  0.00023     1.81332   
    72. RY*(   3) H   7                  0.00011     1.78664   
    73. RY*(   4) H   7                  0.00004     2.29466   
    74. RY*(   1) H   8                  0.00281     0.37820   
    75. RY*(   2) H   8                  0.00023     1.81332   
    76. RY*(   3) H   8                  0.00011     1.78665   
    77. RY*(   4) H   8                  0.00004     2.29465   
    78. RY*(   1) H   9                  0.00323     0.37946   
    79. RY*(   2) H   9                  0.00018     1.81534   
    80. RY*(   3) H   9                  0.00013     1.80622   
    81. RY*(   4) H   9                  0.00004     2.32890   
    82. RY*(   1) H  10                  0.00323     0.37946   
    83. RY*(   2) H  10                  0.00018     1.81535   
    84. RY*(   3) H  10                  0.00013     1.80622   
    85. RY*(   4) H  10                  0.00004     2.32890   
    86. RY*(   1) H  11                  0.00136     0.42294   
    87. RY*(   2) H  11                  0.00020     1.77833   
    88. RY*(   3) H  11                  0.00013     1.78229   
    89. RY*(   4) H  11                  0.00003     2.24456   
    90. RY*(   1) H  12                  0.00177     0.41211   
    91. RY*(   2) H  12                  0.00021     1.78258   
    92. RY*(   3) H  12                  0.00013     1.77901   
    93. RY*(   4) H  12                  0.00003     2.25583   
    94. RY*(   1) H  13                  0.00177     0.41211   
    95. RY*(   2) H  13                  0.00021     1.78258   
    96. RY*(   3) H  13                  0.00013     1.77901   
    97. RY*(   4) H  13                  0.00003     2.25583   
    98. BD*(   1) O   1 - C   2          0.00667     0.62079   
    99. BD*(   2) O   1 - C   2          0.05313     0.01145   
   100. BD*(   1) C   2 - C   3          0.05285     0.40704   
   101. BD*(   1) C   2 - H   6          0.06503     0.39973   
   102. BD*(   1) C   3 - C   4          0.01696     0.39888   
   103. BD*(   1) C   3 - H   7          0.01602     0.41953   
   104. BD*(   1) C   3 - H   8          0.01602     0.41953   
   105. BD*(   1) C   4 - C   5          0.00723     0.40472   
   106. BD*(   1) C   4 - H   9          0.01613     0.45562   
   107. BD*(   1) C   4 - H  10          0.01613     0.45562   
   108. BD*(   1) C   5 - H  11          0.00580     0.45067   
   109. BD*(   1) C   5 - H  12          0.00903     0.44129   
   110. BD*(   1) C   5 - H  13          0.00903     0.44129   
       -------------------------------
              Total Lewis   39.62925  ( 99.0731%)
        Valence non-Lewis    0.29003  (  0.7251%)
        Rydberg non-Lewis    0.08072  (  0.2018%)
       -------------------------------
            Total unit  1   40.00000  (100.0000%)
           Charge unit  1    0.00000
 Unable to Open any file for archive entry.
 1\1\GINC-COMPUTE-0-14\SP\RB3LYP\def2SVP\C4H8O1\ZAHRT2\08-Jan-2021\0\\#
  b3lyp/def2svp geom=NewRedundant pop=NBO\\78\\0,1\O,0,2.5086302943,-0.
 9154072935,-0.0118320576\C,0,2.0564966383,0.1449744227,-0.3640015011\C
 ,0,0.5996955363,0.529102486,-0.2852003335\C,0,-0.3105172729,-0.5499370
 271,0.2918951961\C,0,-1.7755294744,-0.12351004,0.3550732712\H,0,2.7274
 650987,0.9400458046,-0.789277295\H,0,0.2857336778,0.824588834,-1.30582
 84501\H,0,0.5421774259,1.4675730206,0.300914868\H,0,-0.2042386912,-1.4
 653675966,-0.3132988649\H,0,0.0527674895,-0.820961003,1.2969516726\H,0
 ,-2.4070543472,-0.9216696769,0.7752823631\H,0,-2.1680711722,0.11868629
 03,-0.6468009649\H,0,-1.907555203,0.7718817788,0.9854252362\\Version=E
 S64L-G16RevC.01\State=1-A\HF=-232.2892219\RMSD=4.203e-09\Dipole=-0.573
 2119,0.7484634,-0.2080241\Quadrupole=-2.0997967,0.4560674,1.6437293,2.
 868236,-0.5661396,-0.022266\PG=C01 [X(C4H8O1)]\\@
 The archive entry for this job was punched.


 ... SUBJECTS WHICH DISCLOSE THEIR FULL POWER, MEANING AND BEAUTY AS SOON
 AS THEY ARE PRESENTED TO THE MIND HAVE VERY LITTLE OF THOSE QUALITIES
 TO DISCLOSE.
                           -- CHARLES DUTTON (1882)
 File lengths (MBytes):  RWF=     10 Int=      0 D2E=      0 Chk=      2 Scr=      1
 Normal termination of Gaussian 16
