# Supplementary material for: Machine-Learning-Guided Discovery of Electrochemical Reactions
Source: J Am Chem Soc. 2022 Dec 2;144(49):22599–610. doi: 10.1021/jacs.2c08997 (PMC9756344; doi:10.1021/jacs.2c08997)
Supplement: Supplementary file 3 — ja2c08997_si_003.zip [file ja2c08997_si_003.zip › Oxidation Site Selectivity/Nlogs_notimes/86.log]

 Entering Gaussian System, Link 0=g16
 Input=86.com
 Output=86.log
 Initial command:
  
 Copyright (c) 1988-2019, Gaussian, Inc.  All Rights Reserved.
  
 This is part of the Gaussian(R) 16 program.  It is based on
 the Gaussian(R) 09 system (copyright 2009, Gaussian, Inc.),
 the Gaussian(R) 03 system (copyright 2003, Gaussian, Inc.),
 the Gaussian(R) 98 system (copyright 1998, Gaussian, Inc.),
 the Gaussian(R) 94 system (copyright 1995, Gaussian, Inc.),
 the Gaussian 92(TM) system (copyright 1992, Gaussian, Inc.),
 the Gaussian 90(TM) system (copyright 1990, Gaussian, Inc.),
 the Gaussian 88(TM) system (copyright 1988, Gaussian, Inc.),
 the Gaussian 86(TM) system (copyright 1986, Carnegie Mellon
 University), and the Gaussian 82(TM) system (copyright 1983,
 Carnegie Mellon University). Gaussian is a federally registered
 trademark of Gaussian, Inc.
  
 This software contains proprietary and confidential information,
 including trade secrets, belonging to Gaussian, Inc.
  
 This software is provided under written license and may be
 used, copied, transmitted, or stored only in accord with that
 written license.
  
 The following legend is applicable only to US Government
 contracts under FAR:
  
                    RESTRICTED RIGHTS LEGEND
  
 Use, reproduction and disclosure by the US Government is
 subject to restrictions as set forth in subparagraphs (a)
 and (c) of the Commercial Computer Software - Restricted
 Rights clause in FAR 52.227-19.
  
 Gaussian, Inc.
 340 Quinnipiac St., Bldg. 40, Wallingford CT 06492
  
  
 ---------------------------------------------------------------
 Warning -- This program may not be used in any manner that
 competes with the business of Gaussian, Inc. or will provide
 assistance to any competitor of Gaussian, Inc.  The licensee
 of this program is prohibited from giving any competitor of
 Gaussian, Inc. access to this program.  By using this program,
 the user acknowledges that Gaussian, Inc. is engaged in the
 business of creating and licensing software in the field of
 computational chemistry and represents and warrants to the
 licensee that it is not a competitor of Gaussian, Inc. and that
 it will not use this program in any manner prohibited above.
 ---------------------------------------------------------------
  

 Cite this work as:
 Gaussian 16, Revision C.01,
 M. J. Frisch, G. W. Trucks, H. B. Schlegel, G. E. Scuseria, 
 M. A. Robb, J. R. Cheeseman, G. Scalmani, V. Barone, 
 G. A. Petersson, H. Nakatsuji, X. Li, M. Caricato, A. V. Marenich, 
 J. Bloino, B. G. Janesko, R. Gomperts, B. Mennucci, H. P. Hratchian, 
 J. V. Ortiz, A. F. Izmaylov, J. L. Sonnenberg, D. Williams-Young, 
 F. Ding, F. Lipparini, F. Egidi, J. Goings, B. Peng, A. Petrone, 
 T. Henderson, D. Ranasinghe, V. G. Zakrzewski, J. Gao, N. Rega, 
 G. Zheng, W. Liang, M. Hada, M. Ehara, K. Toyota, R. Fukuda, 
 J. Hasegawa, M. Ishida, T. Nakajima, Y. Honda, O. Kitao, H. Nakai, 
 T. Vreven, K. Throssell, J. A. Montgomery, Jr., J. E. Peralta, 
 F. Ogliaro, M. J. Bearpark, J. J. Heyd, E. N. Brothers, K. N. Kudin, 
 V. N. Staroverov, T. A. Keith, R. Kobayashi, J. Normand, 
 K. Raghavachari, A. P. Rendell, J. C. Burant, S. S. Iyengar, 
 J. Tomasi, M. Cossi, J. M. Millam, M. Klene, C. Adamo, R. Cammi, 
 J. W. Ochterski, R. L. Martin, K. Morokuma, O. Farkas, 
 J. B. Foresman, and D. J. Fox, Gaussian, Inc., Wallingford CT, 2019.
 
 ******************************************
 Gaussian 16:  ES64L-G16RevC.01  3-Jul-2019
                 8-Jan-2021 
 ******************************************
 %nprocshared=16
 Will use up to   16 processors via shared memory.
 %mem=7GB
 -----------------------------------------
 # b3lyp/def2svp geom=NewRedundant pop=NBO
 -----------------------------------------
 1/29=4000,38=1,172=1/1;
 2/12=2,17=6,18=5,40=1/2;
 3/5=43,7=101,11=2,25=1,30=1,74=-5/1,2,3;
 4//1;
 5/5=2,38=5/2;
 6/7=2,8=2,9=2,10=2,28=1,40=1/1,7;
 99/5=1,9=1/99;
 --
 86
 --
 Symbolic Z-matrix:
 Charge =  0 Multiplicity = 1
 C                    -2.28291   0.73854   0.10241 
 C                    -1.16972  -0.30727   0.11968 
 C                     0.20951   0.27746  -0.19062 
 C                     1.33072  -0.76959  -0.16078 
 C                     2.66925  -0.19202  -0.54949 
 O                     3.67302  -0.25645   0.11329 
 H                    -2.35782   1.22615  -0.88381 
 H                    -2.09884   1.5295    0.84821 
 H                    -3.26264   0.28908   0.32777 
 H                    -1.39526  -1.10534  -0.61048 
 H                    -1.13818  -0.80225   1.1065 
 H                     0.44029   1.07847   0.53416 
 H                     0.18548   0.76343  -1.18329 
 H                     1.42908  -1.23405   0.83288 
 H                     1.09537  -1.57107  -0.88738 
 H                     2.67264   0.33542  -1.54409 
 
                          Input orientation:                          
 ---------------------------------------------------------------------
 Center     Atomic      Atomic             Coordinates (Angstroms)
 Number     Number       Type             X           Y           Z
 ---------------------------------------------------------------------
      1          6           0       -2.282908    0.738542    0.102407
      2          6           0       -1.169725   -0.307272    0.119676
      3          6           0        0.209511    0.277465   -0.190618
      4          6           0        1.330719   -0.769595   -0.160784
      5          6           0        2.669252   -0.192024   -0.549486
      6          8           0        3.673024   -0.256448    0.113287
      7          1           0       -2.357822    1.226145   -0.883811
      8          1           0       -2.098836    1.529502    0.848210
      9          1           0       -3.262640    0.289084    0.327766
     10          1           0       -1.395255   -1.105341   -0.610484
     11          1           0       -1.138181   -0.802250    1.106498
     12          1           0        0.440294    1.078468    0.534155
     13          1           0        0.185477    0.763427   -1.183293
     14          1           0        1.429076   -1.234049    0.832876
     15          1           0        1.095374   -1.571074   -0.887381
     16          1           0        2.672641    0.335422   -1.544093
 ---------------------------------------------------------------------
                    Distance matrix (angstroms):
                    1          2          3          4          5
     1  C    0.000000
     2  C    1.527482   0.000000
     3  C    2.551590   1.529867   0.000000
     4  C    3.924544   2.558245   1.534382   0.000000
     5  C    5.080827   3.898564   2.529729   1.508757   0.000000
     6  O    6.038481   4.843020   3.517576   2.413468   1.204565
     7  H    1.102722   2.184017   2.823422   4.255711   5.233971
     8  H    1.102598   2.183517   2.824044   4.250383   5.258504
     9  H    1.101214   2.186146   3.510654   4.739032   6.015677
    10  H    2.167036   1.104949   2.159564   2.783144   4.166304
    11  H    2.166250   1.104452   2.159761   2.775344   4.196570
    12  H    2.778090   2.164308   1.104610   2.165902   2.785082
    13  H    2.783266   2.163492   1.105505   2.169621   2.735641
    14  H    4.266559   2.849796   2.195348   1.101251   2.129502
    15  H    4.210320   2.782451   2.165024   1.107113   2.119680
    16  H    5.237455   4.236149   2.811096   2.221567   1.125812
                    6          7          8          9         10
     6  O    0.000000
     7  H    6.289944   0.000000
     8  H    6.086386   1.777357   0.000000
     9  H    6.960390   1.778959   1.778746   0.000000
    10  H    5.189597   2.537139   3.092767   2.512341   0.000000
    11  H    4.942880   3.092449   2.535081   2.512122   1.762378
    12  H    3.522737   3.140365   2.597930   3.791760   3.073835
    13  H    3.858010   2.602340   3.151501   3.794445   2.513786
    14  H    2.551238   4.831167   4.481474   4.958555   3.174382
    15  H    3.061675   4.443986   4.777952   4.891733   2.548885
    16  H    2.024348   5.151206   5.469546   6.223629   4.415338
                   11         12         13         14         15
    11  H    0.000000
    12  H    2.521162   0.000000
    13  H    3.073525   1.764599   0.000000
    14  H    2.617657   2.532718   3.098610   0.000000
    15  H    3.091183   3.077332   2.522968   1.784441   0.000000
    16  H    4.779361   3.139205   2.549382   3.108002   2.560033
                   16
    16  H    0.000000
 Stoichiometry    C5H10O
 Framework group  C1[X(C5H10O)]
 Deg. of freedom    42
 Full point group                 C1      NOp   1
 Largest Abelian subgroup         C1      NOp   1
 Largest concise Abelian subgroup C1      NOp   1
                         Standard orientation:                         
 ---------------------------------------------------------------------
 Center     Atomic      Atomic             Coordinates (Angstroms)
 Number     Number       Type             X           Y           Z
 ---------------------------------------------------------------------
      1          6           0       -2.988466   -0.365800   -0.115474
      2          6           0       -1.740503    0.509620   -0.018373
      3          6           0       -0.443694   -0.298401    0.058316
      4          6           0        0.811701    0.579772    0.142729
      5          6           0        2.073518   -0.232134    0.300759
      6          8           0        3.039109   -0.162700   -0.416034
      7          1           0       -3.078725   -1.031366    0.759095
      8          1           0       -2.959098   -1.004135   -1.014022
      9          1           0       -3.905066    0.242267   -0.168112
     10          1           0       -1.810679    1.163380    0.869650
     11          1           0       -1.692096    1.188033   -0.888561
     12          1           0       -0.368454   -0.956786   -0.825444
     13          1           0       -0.483083   -0.970228    0.935377
     14          1           0        0.921439    1.221391   -0.745549
     15          1           0        0.732117    1.238831    1.028735
     16          1           0        2.055443   -0.948131    1.169363
 ---------------------------------------------------------------------
 Rotational constants (GHZ):          15.0048191           1.2331479           1.2046150
 Standard basis: def2SVP (5D, 7F)
 There are   140 symmetry adapted cartesian basis functions of A   symmetry.
 There are   134 symmetry adapted basis functions of A   symmetry.
   134 basis functions,   220 primitive gaussians,   140 cartesian basis functions
    24 alpha electrons       24 beta electrons
       nuclear repulsion energy       227.2872263297 Hartrees.
 NAtoms=   16 NActive=   16 NUniq=   16 SFac= 1.00D+00 NAtFMM=   60 NAOKFM=F Big=F
 Integral buffers will be    131072 words long.
 Raffenetti 2 integral format.
 Two-electron integral symmetry is turned on.
 One-electron integrals computed using PRISM.
   1 Symmetry operations used in ECPInt.
 ECPInt:  NShTT=    2211 NPrTT=    7611 LenC2=    2176 LenP2D=    6247.
 LDataN:  DoStor=T MaxTD1= 4 Len=   56
 NBasis=   134 RedAO= T EigKep=  1.46D-03  NBF=   134
 NBsUse=   134 1.00D-06 EigRej= -1.00D+00 NBFU=   134
 ExpMin= 1.22D-01 ExpMax= 2.27D+03 ExpMxC= 3.41D+02 IAcc=3 IRadAn=         5 AccDes= 0.00D+00
 Harris functional with IExCor=  402 and IRadAn=       5 diagonalized for initial guess.
 HarFok:  IExCor=  402 AccDes= 0.00D+00 IRadAn=         5 IDoV= 1 UseB2=F ITyADJ=14
 ICtDFT=  3500011 ScaDFX=  1.000000  1.000000  1.000000  1.000000
 FoFCou: FMM=F IPFlag=           0 FMFlag=      100000 FMFlg1=           0
         NFxFlg=           0 DoJE=T BraDBF=F KetDBF=T FulRan=T
         wScrn=  0.000000 ICntrl=       500 IOpCl=  0 I1Cent=   200000004 NGrid=           0
         NMat0=    1 NMatS0=      1 NMatT0=    0 NMatD0=    1 NMtDS0=    0 NMtDT0=    0
 Petite list used in FoFCou.
 Requested convergence on RMS density matrix=1.00D-08 within 128 cycles.
 Requested convergence on MAX density matrix=1.00D-06.
 Requested convergence on             energy=1.00D-06.
 No special actions if energy rises.
 Integral accuracy reduced to 1.0D-05 until final iterations.
 Initial convergence to 1.0D-05 achieved.  Increase integral accuracy.
 SCF Done:  E(RB3LYP) =  -271.572582340     A.U. after   13 cycles
            NFock= 13  Conv=0.69D-08     -V/T= 2.0112

 **********************************************************************

            Population analysis using the SCF Density.

 **********************************************************************

 Orbital symmetries:
       Occupied  (A) (A) (A) (A) (A) (A) (A) (A) (A) (A) (A) (A)
                 (A) (A) (A) (A) (A) (A) (A) (A) (A) (A) (A) (A)
       Virtual   (A) (A) (A) (A) (A) (A) (A) (A) (A) (A) (A) (A)
                 (A) (A) (A) (A) (A) (A) (A) (A) (A) (A) (A) (A)
                 (A) (A) (A) (A) (A) (A) (A) (A) (A) (A) (A) (A)
                 (A) (A) (A) (A) (A) (A) (A) (A) (A) (A) (A) (A)
                 (A) (A) (A) (A) (A) (A) (A) (A) (A) (A) (A) (A)
                 (A) (A) (A) (A) (A) (A) (A) (A) (A) (A) (A) (A)
                 (A) (A) (A) (A) (A) (A) (A) (A) (A) (A) (A) (A)
                 (A) (A) (A) (A) (A) (A) (A) (A) (A) (A) (A) (A)
                 (A) (A) (A) (A) (A) (A) (A) (A) (A) (A) (A) (A)
                 (A) (A)
 The electronic state is 1-A.
 Alpha  occ. eigenvalues --  -19.13401 -10.27584 -10.20007 -10.19864 -10.19397
 Alpha  occ. eigenvalues --  -10.18646  -1.03766  -0.80898  -0.74745  -0.65801
 Alpha  occ. eigenvalues --   -0.58720  -0.56947  -0.49115  -0.46645  -0.44805
 Alpha  occ. eigenvalues --   -0.44026  -0.41747  -0.39921  -0.38328  -0.36187
 Alpha  occ. eigenvalues --   -0.34879  -0.34721  -0.33707  -0.25474
 Alpha virt. eigenvalues --   -0.02632   0.04963   0.07056   0.07657   0.08867
 Alpha virt. eigenvalues --    0.11334   0.12553   0.13724   0.14338   0.15073
 Alpha virt. eigenvalues --    0.15553   0.20570   0.21398   0.23232   0.26675
 Alpha virt. eigenvalues --    0.28289   0.39825   0.41100   0.42058   0.42982
 Alpha virt. eigenvalues --    0.44728   0.48053   0.50574   0.54515   0.57481
 Alpha virt. eigenvalues --    0.60350   0.61780   0.62124   0.62702   0.63894
 Alpha virt. eigenvalues --    0.65284   0.66271   0.66637   0.67859   0.68013
 Alpha virt. eigenvalues --    0.68684   0.69183   0.70017   0.70600   0.71596
 Alpha virt. eigenvalues --    0.78391   0.82734   0.89182   0.95630   0.98290
 Alpha virt. eigenvalues --    1.00911   1.01479   1.06204   1.13448   1.17413
 Alpha virt. eigenvalues --    1.21409   1.28860   1.32303   1.35851   1.36128
 Alpha virt. eigenvalues --    1.40022   1.41677   1.49898   1.53126   1.64378
 Alpha virt. eigenvalues --    1.67155   1.70332   1.73225   1.74154   1.74994
 Alpha virt. eigenvalues --    1.75561   1.77573   1.78212   1.79367   1.81122
 Alpha virt. eigenvalues --    1.82296   1.83278   1.85481   1.87543   1.89030
 Alpha virt. eigenvalues --    1.89305   1.91230   1.95091   1.99775   2.02571
 Alpha virt. eigenvalues --    2.07554   2.09291   2.19874   2.26661   2.29712
 Alpha virt. eigenvalues --    2.35450   2.38445   2.39037   2.42466   2.45733
 Alpha virt. eigenvalues --    2.50618   2.52224   2.55118   2.57896   2.59514
 Alpha virt. eigenvalues --    2.64643   2.70022   2.75035   2.81769   2.84915
 Alpha virt. eigenvalues --    2.86581   2.91012   2.94645   2.96222   3.00861
 Alpha virt. eigenvalues --    3.05760   3.07087   3.15924   3.40802   3.59241
          Condensed to atoms (all electrons):
               1          2          3          4          5          6
     1  C    4.500790   0.432576  -0.047610   0.006792  -0.000223   0.000001
     2  C    0.432576   4.581456   0.407693  -0.022241   0.003096  -0.000128
     3  C   -0.047610   0.407693   4.696277   0.348329  -0.023545   0.001270
     4  C    0.006792  -0.022241   0.348329   5.094842   0.242500  -0.104154
     5  C   -0.000223   0.003096  -0.023545   0.242500   4.592344   0.691602
     6  O    0.000001  -0.000128   0.001270  -0.104154   0.691602   7.632561
     7  H    0.384704  -0.020563  -0.008420   0.000403  -0.000001  -0.000000
     8  H    0.385621  -0.020218  -0.008567   0.000379  -0.000006  -0.000000
     9  H    0.373078  -0.010534   0.007616  -0.000433   0.000008  -0.000000
    10  H   -0.022042   0.364922  -0.022276  -0.008017   0.000544   0.000003
    11  H   -0.023260   0.368127  -0.023339  -0.005898   0.000159  -0.000013
    12  H   -0.003523  -0.029703   0.375186  -0.040699   0.002660   0.001182
    13  H   -0.004324  -0.024313   0.367327  -0.030657  -0.005925  -0.000022
    14  H    0.000326  -0.007599  -0.011984   0.308295  -0.001876   0.013358
    15  H    0.000529  -0.014034  -0.009337   0.313384   0.002453   0.002649
    16  H    0.000049  -0.000820   0.003033  -0.155294   0.383950  -0.047170
               7          8          9         10         11         12
     1  C    0.384704   0.385621   0.373078  -0.022042  -0.023260  -0.003523
     2  C   -0.020563  -0.020218  -0.010534   0.364922   0.368127  -0.029703
     3  C   -0.008420  -0.008567   0.007616  -0.022276  -0.023339   0.375186
     4  C    0.000403   0.000379  -0.000433  -0.008017  -0.005898  -0.040699
     5  C   -0.000001  -0.000006   0.000008   0.000544   0.000159   0.002660
     6  O   -0.000000  -0.000000  -0.000000   0.000003  -0.000013   0.001182
     7  H    0.680438  -0.026468  -0.024228  -0.009226   0.008624  -0.001847
     8  H   -0.026468   0.677389  -0.024114   0.008596  -0.009237   0.007559
     9  H   -0.024228  -0.024114   0.677420  -0.006311  -0.005992  -0.000080
    10  H   -0.009226   0.008596  -0.006311   0.721420  -0.033203   0.009861
    11  H    0.008624  -0.009237  -0.005992  -0.033203   0.717065  -0.011420
    12  H   -0.001847   0.007559  -0.000080   0.009861  -0.011420   0.712523
    13  H    0.007830  -0.001793  -0.000079  -0.011471   0.009785  -0.034704
    14  H    0.000020  -0.000047  -0.000003  -0.001559   0.006797  -0.009320
    15  H   -0.000071   0.000033  -0.000007   0.009576  -0.002124   0.010277
    16  H   -0.000012   0.000001  -0.000001   0.000028  -0.000011   0.000235
              13         14         15         16
     1  C   -0.004324   0.000326   0.000529   0.000049
     2  C   -0.024313  -0.007599  -0.014034  -0.000820
     3  C    0.367327  -0.011984  -0.009337   0.003033
     4  C   -0.030657   0.308295   0.313384  -0.155294
     5  C   -0.005925  -0.001876   0.002453   0.383950
     6  O   -0.000022   0.013358   0.002649  -0.047170
     7  H    0.007830   0.000020  -0.000071  -0.000012
     8  H   -0.001793  -0.000047   0.000033   0.000001
     9  H   -0.000079  -0.000003  -0.000007  -0.000001
    10  H   -0.011471  -0.001559   0.009576   0.000028
    11  H    0.009785   0.006797  -0.002124  -0.000011
    12  H   -0.034704  -0.009320   0.010277   0.000235
    13  H    0.715845   0.009118  -0.009356   0.009117
    14  H    0.009118   0.686673  -0.019452   0.013114
    15  H   -0.009356  -0.019452   0.691914   0.003595
    16  H    0.009117   0.013114   0.003595   0.806913
 Mulliken charges:
               1
     1  C    0.016518
     2  C   -0.007717
     3  C   -0.051652
     4  C    0.052470
     5  C    0.112260
     6  O   -0.191137
     7  H    0.008817
     8  H    0.010872
     9  H    0.013660
    10  H   -0.000847
    11  H    0.003941
    12  H    0.011811
    13  H    0.003621
    14  H    0.014138
    15  H    0.019971
    16  H   -0.016726
 Sum of Mulliken charges =  -0.00000
 Mulliken charges with hydrogens summed into heavy atoms:
               1
     1  C    0.049866
     2  C   -0.004622
     3  C   -0.036220
     4  C    0.086580
     5  C    0.095534
     6  O   -0.191137
 Electronic spatial extent (au):  <R**2>=            979.0408
 Charge=              0.0000 electrons
 Dipole moment (field-independent basis, Debye):
    X=             -2.5547    Y=              0.1898    Z=              1.1626  Tot=              2.8133
 Quadrupole moment (field-independent basis, Debye-Ang):
   XX=            -48.7719   YY=            -38.0944   ZZ=            -37.9128
   XY=              0.3447   XZ=              3.3965   YZ=             -0.0071
 Traceless Quadrupole moment (field-independent basis, Debye-Ang):
   XX=             -7.1788   YY=              3.4986   ZZ=              3.6802
   XY=              0.3447   XZ=              3.3965   YZ=             -0.0071
 Octapole moment (field-independent basis, Debye-Ang**2):
  XXX=            -26.6396  YYY=             -0.2271  ZZZ=             -1.3852  XYY=              4.9879
  XXY=              3.1168  XXZ=              9.1347  XZZ=              3.5789  YZZ=             -0.1071
  YYZ=             -0.4766  XYZ=             -0.1270
 Hexadecapole moment (field-independent basis, Debye-Ang**3):
 XXXX=          -1205.7359 YYYY=           -118.7955 ZZZZ=            -83.1567 XXXY=              0.8710
 XXXZ=             23.3050 YYYX=             -1.9263 YYYZ=              0.5445 ZZZX=             -4.2335
 ZZZY=              0.9337 XXYY=           -197.9419 XXZZ=           -194.1951 YYZZ=            -31.0110
 XXYZ=             -0.9068 YYXZ=             -1.5276 ZZXY=             -0.0263
 N-N= 2.272872263297D+02 E-N=-1.084797434821D+03  KE= 2.685714116711D+02
 ******************************Gaussian NBO Version 3.1******************************
             N A T U R A L   A T O M I C   O R B I T A L   A N D
          N A T U R A L   B O N D   O R B I T A L   A N A L Y S I S
 ******************************Gaussian NBO Version 3.1******************************
       /RESON  / : Allow strongly delocalized NBO set

 Analyzing the SCF density

 Job title: 86                                                              

 Storage needed:     54786 in NPA,     72496 in NBO ( 939522656 available)
 GSVD:  LWork=       10276 too small for GESVD, short by        4544 words or        4544 for optimal perf.


 NATURAL POPULATIONS:  Natural atomic orbital occupancies 
                                                          
   NAO  Atom  No  lang   Type(AO)    Occupancy      Energy
 ----------------------------------------------------------
     1    C    1  S      Cor( 1S)     1.99925     -10.06991
     2    C    1  S      Val( 2S)     1.08850      -0.23543
     3    C    1  S      Ryd( 3S)     0.00039       0.86140
     4    C    1  px     Val( 2p)     1.13357      -0.07251
     5    C    1  px     Ryd( 3p)     0.00229       0.56867
     6    C    1  py     Val( 2p)     1.17525      -0.07475
     7    C    1  py     Ryd( 3p)     0.00175       0.56628
     8    C    1  pz     Val( 2p)     1.21761      -0.07702
     9    C    1  pz     Ryd( 3p)     0.00119       0.58382
    10    C    1  dxy    Ryd( 3d)     0.00069       2.35821
    11    C    1  dxz    Ryd( 3d)     0.00016       2.06106
    12    C    1  dyz    Ryd( 3d)     0.00086       2.45645
    13    C    1  dx2y2  Ryd( 3d)     0.00038       2.14332
    14    C    1  dz2    Ryd( 3d)     0.00046       2.30447

    15    C    2  S      Cor( 1S)     1.99914     -10.07170
    16    C    2  S      Val( 2S)     1.01497      -0.21529
    17    C    2  S      Ryd( 3S)     0.00124       0.89384
    18    C    2  px     Val( 2p)     1.03700      -0.07475
    19    C    2  px     Ryd( 3p)     0.00226       0.61049
    20    C    2  py     Val( 2p)     1.13964      -0.07646
    21    C    2  py     Ryd( 3p)     0.00153       0.57430
    22    C    2  pz     Val( 2p)     1.21655      -0.07801
    23    C    2  pz     Ryd( 3p)     0.00281       0.71699
    24    C    2  dxy    Ryd( 3d)     0.00078       2.27694
    25    C    2  dxz    Ryd( 3d)     0.00035       2.03413
    26    C    2  dyz    Ryd( 3d)     0.00103       2.48629
    27    C    2  dx2y2  Ryd( 3d)     0.00059       2.12825
    28    C    2  dz2    Ryd( 3d)     0.00050       2.25310

    29    C    3  S      Cor( 1S)     1.99913     -10.07727
    30    C    3  S      Val( 2S)     1.01506      -0.21911
    31    C    3  S      Ryd( 3S)     0.00174       0.87415
    32    C    3  px     Val( 2p)     1.03558      -0.08326
    33    C    3  px     Ryd( 3p)     0.00294       0.66414
    34    C    3  py     Val( 2p)     1.14142      -0.08364
    35    C    3  py     Ryd( 3p)     0.00171       0.59098
    36    C    3  pz     Val( 2p)     1.22088      -0.08660
    37    C    3  pz     Ryd( 3p)     0.00291       0.75545
    38    C    3  dxy    Ryd( 3d)     0.00080       2.26835
    39    C    3  dxz    Ryd( 3d)     0.00036       2.03262
    40    C    3  dyz    Ryd( 3d)     0.00104       2.47949
    41    C    3  dx2y2  Ryd( 3d)     0.00056       2.12346
    42    C    3  dz2    Ryd( 3d)     0.00048       2.24889

    43    C    4  S      Cor( 1S)     1.99909     -10.07828
    44    C    4  S      Val( 2S)     1.04896      -0.23585
    45    C    4  S      Ryd( 3S)     0.00143       0.87473
    46    C    4  px     Val( 2p)     1.07415      -0.09634
    47    C    4  px     Ryd( 3p)     0.00344       0.62341
    48    C    4  py     Val( 2p)     1.15304      -0.09517
    49    C    4  py     Ryd( 3p)     0.00130       0.56050
    50    C    4  pz     Val( 2p)     1.23274      -0.09459
    51    C    4  pz     Ryd( 3p)     0.00341       0.77434
    52    C    4  dxy    Ryd( 3d)     0.00080       2.26607
    53    C    4  dxz    Ryd( 3d)     0.00033       2.03600
    54    C    4  dyz    Ryd( 3d)     0.00084       2.46926
    55    C    4  dx2y2  Ryd( 3d)     0.00042       2.09888
    56    C    4  dz2    Ryd( 3d)     0.00058       2.25095

    57    C    5  S      Cor( 1S)     1.99938     -10.16650
    58    C    5  S      Val( 2S)     0.91555      -0.19096
    59    C    5  S      Ryd( 3S)     0.00850       0.52303
    60    C    5  px     Val( 2p)     0.81989      -0.02169
    61    C    5  px     Ryd( 3p)     0.01277       0.54355
    62    C    5  py     Val( 2p)     0.89451      -0.09201
    63    C    5  py     Ryd( 3p)     0.00222       0.59214
    64    C    5  pz     Val( 2p)     0.88227      -0.06411
    65    C    5  pz     Ryd( 3p)     0.00570       0.62657
    66    C    5  dxy    Ryd( 3d)     0.00240       2.12647
    67    C    5  dxz    Ryd( 3d)     0.00174       2.23245
    68    C    5  dyz    Ryd( 3d)     0.00166       2.20014
    69    C    5  dx2y2  Ryd( 3d)     0.00172       2.13275
    70    C    5  dz2    Ryd( 3d)     0.00236       2.06695

    71    O    6  S      Cor( 1S)     1.99973     -18.88522
    72    O    6  S      Val( 2S)     1.69451      -0.86982
    73    O    6  S      Ryd( 3S)     0.00191       1.33935
    74    O    6  px     Val( 2p)     1.63374      -0.30149
    75    O    6  px     Ryd( 3p)     0.00147       1.04524
    76    O    6  py     Val( 2p)     1.59439      -0.25849
    77    O    6  py     Ryd( 3p)     0.00191       1.09323
    78    O    6  pz     Val( 2p)     1.59130      -0.28136
    79    O    6  pz     Ryd( 3p)     0.00151       1.06059
    80    O    6  dxy    Ryd( 3d)     0.00118       2.80728
    81    O    6  dxz    Ryd( 3d)     0.00117       3.21216
    82    O    6  dyz    Ryd( 3d)     0.00061       2.75745
    83    O    6  dx2y2  Ryd( 3d)     0.00087       2.95261
    84    O    6  dz2    Ryd( 3d)     0.00122       2.82145

    85    H    7  S      Val( 1S)     0.78890       0.06365
    86    H    7  S      Ryd( 2S)     0.00172       0.35890
    87    H    7  px     Ryd( 2p)     0.00016       1.76176
    88    H    7  py     Ryd( 2p)     0.00037       1.98039
    89    H    7  pz     Ryd( 2p)     0.00050       2.13738

    90    H    8  S      Val( 1S)     0.78766       0.06472
    91    H    8  S      Ryd( 2S)     0.00172       0.35883
    92    H    8  px     Ryd( 2p)     0.00015       1.75291
    93    H    8  py     Ryd( 2p)     0.00036       1.96303
    94    H    8  pz     Ryd( 2p)     0.00053       2.16521

    95    H    9  S      Val( 1S)     0.77896       0.07027
    96    H    9  S      Ryd( 2S)     0.00134       0.34651
    97    H    9  px     Ryd( 2p)     0.00052       2.18303
    98    H    9  py     Ryd( 2p)     0.00030       1.92296
    99    H    9  pz     Ryd( 2p)     0.00020       1.77901

   100    H   10  S      Val( 1S)     0.78639       0.06618
   101    H   10  S      Ryd( 2S)     0.00272       0.36413
   102    H   10  px     Ryd( 2p)     0.00013       1.80836
   103    H   10  py     Ryd( 2p)     0.00037       1.98743
   104    H   10  pz     Ryd( 2p)     0.00052       2.16274

   105    H   11  S      Val( 1S)     0.78362       0.06907
   106    H   11  S      Ryd( 2S)     0.00271       0.36414
   107    H   11  px     Ryd( 2p)     0.00013       1.79842
   108    H   11  py     Ryd( 2p)     0.00038       2.00509
   109    H   11  pz     Ryd( 2p)     0.00051       2.15482

   110    H   12  S      Val( 1S)     0.77963       0.06570
   111    H   12  S      Ryd( 2S)     0.00316       0.36427
   112    H   12  px     Ryd( 2p)     0.00011       1.82736
   113    H   12  py     Ryd( 2p)     0.00037       1.99423
   114    H   12  pz     Ryd( 2p)     0.00053       2.16261

   115    H   13  S      Val( 1S)     0.78418       0.05970
   116    H   13  S      Ryd( 2S)     0.00328       0.37018
   117    H   13  px     Ryd( 2p)     0.00013       1.82518
   118    H   13  py     Ryd( 2p)     0.00039       2.00596
   119    H   13  pz     Ryd( 2p)     0.00051       2.15829

   120    H   14  S      Val( 1S)     0.76395       0.07013
   121    H   14  S      Ryd( 2S)     0.00488       0.35673
   122    H   14  px     Ryd( 2p)     0.00013       1.81245
   123    H   14  py     Ryd( 2p)     0.00032       1.97570
   124    H   14  pz     Ryd( 2p)     0.00052       2.16166

   125    H   15  S      Val( 1S)     0.76243       0.04909
   126    H   15  S      Ryd( 2S)     0.00288       0.35706
   127    H   15  px     Ryd( 2p)     0.00020       1.79652
   128    H   15  py     Ryd( 2p)     0.00041       1.98956
   129    H   15  pz     Ryd( 2p)     0.00050       2.15115

   130    H   16  S      Val( 1S)     0.88201       0.00442
   131    H   16  S      Ryd( 2S)     0.00543       0.35220
   132    H   16  px     Ryd( 2p)     0.00006       1.81933
   133    H   16  py     Ryd( 2p)     0.00045       1.90301
   134    H   16  pz     Ryd( 2p)     0.00057       2.04670


 Summary of Natural Population Analysis:                  
                                                          
                                       Natural Population 
                Natural  -----------------------------------------------
    Atom  No    Charge         Core      Valence    Rydberg      Total
 -----------------------------------------------------------------------
      C    1   -0.62236      1.99925     4.61493    0.00818     6.62236
      C    2   -0.41838      1.99914     4.40815    0.01109     6.41838
      C    3   -0.42461      1.99913     4.41294    0.01255     6.42461
      C    4   -0.52054      1.99909     4.50889    0.01256     6.52054
      C    5    0.44932      1.99938     3.51223    0.03907     5.55068
      O    6   -0.52555      1.99973     6.51395    0.01187     8.52555
      H    7    0.20835      0.00000     0.78890    0.00276     0.79165
      H    8    0.20959      0.00000     0.78766    0.00275     0.79041
      H    9    0.21868      0.00000     0.77896    0.00236     0.78132
      H   10    0.20988      0.00000     0.78639    0.00374     0.79012
      H   11    0.21265      0.00000     0.78362    0.00373     0.78735
      H   12    0.21620      0.00000     0.77963    0.00417     0.78380
      H   13    0.21152      0.00000     0.78418    0.00430     0.78848
      H   14    0.23020      0.00000     0.76395    0.00585     0.76980
      H   15    0.23358      0.00000     0.76243    0.00398     0.76642
      H   16    0.11148      0.00000     0.88201    0.00651     0.88852
 =======================================================================
   * Total *    0.00000     11.99572    35.86882    0.13546    48.00000

                                 Natural Population      
 --------------------------------------------------------
   Core                      11.99572 ( 99.9644% of  12)
   Valence                   35.86882 ( 99.6356% of  36)
   Natural Minimal Basis     47.86454 ( 99.7178% of  48)
   Natural Rydberg Basis      0.13546 (  0.2822% of  48)
 --------------------------------------------------------

    Atom  No          Natural Electron Configuration
 ----------------------------------------------------------------------------
      C    1      [core]2S( 1.09)2p( 3.53)3p( 0.01)
      C    2      [core]2S( 1.01)2p( 3.39)3p( 0.01)
      C    3      [core]2S( 1.02)2p( 3.40)3p( 0.01)
      C    4      [core]2S( 1.05)2p( 3.46)3p( 0.01)
      C    5      [core]2S( 0.92)2p( 2.60)3S( 0.01)3p( 0.02)3d( 0.01)
      O    6      [core]2S( 1.69)2p( 4.82)3d( 0.01)
      H    7            1S( 0.79)
      H    8            1S( 0.79)
      H    9            1S( 0.78)
      H   10            1S( 0.79)
      H   11            1S( 0.78)
      H   12            1S( 0.78)
      H   13            1S( 0.78)
      H   14            1S( 0.76)
      H   15            1S( 0.76)
      H   16            1S( 0.88)2S( 0.01)


 NATURAL BOND ORBITAL ANALYSIS:

                       Occupancies       Lewis Structure    Low   High
           Occ.    -------------------  -----------------   occ   occ
  Cycle   Thresh.   Lewis   Non-Lewis     CR  BD  3C  LP    (L)   (NL)   Dev
 =============================================================================
   1(1)    1.90    47.15177   0.84823      6  17   0   1     2      1    0.07
   2(2)    1.90    47.15177   0.84823      6  17   0   1     2      1    0.07
   3(1)    1.80    47.57083   0.42917      6  16   0   2     0      0    0.07
 -----------------------------------------------------------------------------

 Structure accepted: No low occupancy Lewis orbitals

 --------------------------------------------------------
   Core                     11.99572 ( 99.964% of  12)
   Valence Lewis            35.57511 ( 98.820% of  36)
  ==================       ============================
   Total Lewis              47.57083 ( 99.106% of  48)
  -----------------------------------------------------
   Valence non-Lewis         0.33196 (  0.692% of  48)
   Rydberg non-Lewis         0.09721 (  0.203% of  48)
  ==================       ============================
   Total non-Lewis           0.42917 (  0.894% of  48)
 --------------------------------------------------------


       (Occupancy)   Bond orbital/ Coefficients/ Hybrids
 ---------------------------------------------------------------------------------
     1. (1.98725) BD ( 1) C   1 - C   2  
                ( 49.45%)   0.7032* C   1 s( 30.01%)p 2.33( 69.95%)d 0.00(  0.04%)
                                            0.0004  0.5478  0.0052  0.6815 -0.0052
                                            0.4816  0.0135  0.0534 -0.0003  0.0163
                                            0.0019  0.0013  0.0063 -0.0100
                ( 50.55%)   0.7110* C   2 s( 28.15%)p 2.55( 71.80%)d 0.00(  0.04%)
                                            0.0002  0.5304  0.0149 -0.6933 -0.0128
                                           -0.4839  0.0112 -0.0535 -0.0007  0.0172
                                            0.0017  0.0013  0.0050 -0.0103
     2. (1.98898) BD ( 1) C   1 - H   7  
                ( 60.58%)   0.7783* C   1 s( 23.23%)p 3.30( 76.73%)d 0.00(  0.04%)
                                           -0.0000 -0.4819  0.0036  0.0692  0.0157
                                            0.5271  0.0037 -0.6960  0.0047 -0.0010
                                            0.0020  0.0172  0.0066 -0.0093
                ( 39.42%)   0.6279* H   7 s( 99.92%)p 0.00(  0.08%)
                                           -0.9996  0.0019 -0.0039 -0.0171  0.0219
     3. (1.98885) BD ( 1) C   1 - H   8  
                ( 60.63%)   0.7787* C   1 s( 23.25%)p 3.30( 76.71%)d 0.00(  0.04%)
                                           -0.0000 -0.4821  0.0035 -0.0259  0.0161
                                            0.5057  0.0036  0.7145 -0.0025  0.0013
                                            0.0011 -0.0168  0.0061 -0.0103
                ( 39.37%)   0.6274* H   8 s( 99.92%)p 0.00(  0.08%)
                                           -0.9996  0.0019 -0.0008 -0.0164 -0.0228
     4. (1.98796) BD ( 1) C   1 - H   9  
                ( 60.95%)   0.7807* C   1 s( 23.48%)p 3.26( 76.48%)d 0.00(  0.04%)
                                           -0.0000 -0.4846 -0.0029  0.7274  0.0013
                                           -0.4835  0.0132  0.0416  0.0003  0.0168
                                           -0.0013  0.0010 -0.0064  0.0096
                ( 39.05%)   0.6249* H   9 s( 99.92%)p 0.00(  0.08%)
                                           -0.9996  0.0007 -0.0240  0.0147 -0.0014
     5. (1.97921) BD ( 1) C   2 - C   3  
                ( 49.38%)   0.7027* C   2 s( 28.20%)p 2.54( 71.76%)d 0.00(  0.04%)
                                            0.0003  0.5310  0.0053  0.7166  0.0011
                                           -0.4497 -0.0020  0.0427 -0.0004 -0.0164
                                            0.0016 -0.0010  0.0076 -0.0104
                ( 50.62%)   0.7115* C   3 s( 28.89%)p 2.46( 71.07%)d 0.00(  0.04%)
                                            0.0003  0.5375  0.0085 -0.7116  0.0017
                                            0.4500 -0.0024 -0.0417  0.0006 -0.0161
                                            0.0012 -0.0010  0.0066 -0.0101
     6. (1.97738) BD ( 1) C   2 - H  10  
                ( 60.73%)   0.7793* C   2 s( 21.79%)p 3.59( 78.16%)d 0.00(  0.05%)
                                           -0.0001  0.4667 -0.0090 -0.0613 -0.0068
                                            0.5204  0.0064  0.7119 -0.0120 -0.0010
                                           -0.0017  0.0173 -0.0064  0.0106
                ( 39.27%)   0.6267* H  10 s( 99.92%)p 0.00(  0.08%)
                                            0.9996 -0.0040  0.0026 -0.0177 -0.0222
     7. (1.97742) BD ( 1) C   2 - H  11  
                ( 60.87%)   0.7802* C   2 s( 21.87%)p 3.57( 78.09%)d 0.00(  0.05%)
                                           -0.0001  0.4676 -0.0086  0.0344 -0.0076
                                            0.5402  0.0058 -0.6983  0.0110  0.0013
                                           -0.0016 -0.0175 -0.0070  0.0097
                ( 39.13%)   0.6256* H  11 s( 99.92%)p 0.00(  0.08%)
                                            0.9996 -0.0041 -0.0004 -0.0183  0.0220
     8. (1.97022) BD ( 1) C   3 - C   4  
                ( 49.37%)   0.7026* C   3 s( 27.39%)p 2.65( 72.57%)d 0.00(  0.05%)
                                            0.0004  0.5232  0.0096  0.6987 -0.0019
                                            0.4848 -0.0001  0.0491 -0.0019  0.0176
                                            0.0023  0.0014  0.0066 -0.0107
                ( 50.63%)   0.7116* C   4 s( 28.78%)p 2.47( 71.18%)d 0.00(  0.04%)
                                            0.0002  0.5365  0.0045 -0.6907  0.0031
                                           -0.4819 -0.0010 -0.0508 -0.0040  0.0158
                                           -0.0007  0.0010  0.0020 -0.0105
     9. (1.97770) BD ( 1) C   3 - H  12  
                ( 61.09%)   0.7816* C   3 s( 21.92%)p 3.56( 78.04%)d 0.00(  0.04%)
                                            0.0001 -0.4681  0.0071 -0.0633  0.0007
                                            0.5243  0.0076  0.7081 -0.0080  0.0019
                                            0.0028 -0.0173  0.0063 -0.0099
                ( 38.91%)   0.6237* H  12 s( 99.92%)p 0.00(  0.08%)
                                           -0.9996  0.0048  0.0012 -0.0178 -0.0227
    10. (1.97782) BD ( 1) C   3 - H  13  
                ( 60.87%)   0.7802* C   3 s( 21.82%)p 3.58( 78.13%)d 0.00(  0.05%)
                                            0.0001 -0.4671  0.0076  0.0273  0.0010
                                            0.5354  0.0087 -0.7027  0.0087 -0.0003
                                            0.0001  0.0176  0.0065 -0.0101
                ( 39.13%)   0.6255* H  13 s( 99.92%)p 0.00(  0.08%)
                                           -0.9996  0.0049 -0.0021 -0.0184  0.0219
    11. (1.98587) BD ( 1) C   4 - C   5  
                ( 52.52%)   0.7247* C   4 s( 26.48%)p 2.77( 73.46%)d 0.00(  0.05%)
                                            0.0003  0.5145  0.0134  0.7162  0.0125
                                           -0.4629  0.0063  0.0845  0.0045 -0.0182
                                            0.0051 -0.0019  0.0069 -0.0111
                ( 47.48%)   0.6891* C   5 s( 38.41%)p 1.60( 61.54%)d 0.00(  0.05%)
                                            0.0003  0.6197  0.0046 -0.6382  0.0103
                                            0.4421  0.0042 -0.1118  0.0040 -0.0177
                                            0.0050 -0.0012  0.0076 -0.0114
    12. (1.97795) BD ( 1) C   4 - H  14  
                ( 61.84%)   0.7864* C   4 s( 23.27%)p 3.30( 76.69%)d 0.00(  0.04%)
                                           -0.0002  0.4824 -0.0070  0.0686  0.0028
                                            0.5129  0.0050 -0.7063  0.0125  0.0021
                                           -0.0040 -0.0151 -0.0054  0.0093
                ( 38.16%)   0.6177* H  14 s( 99.91%)p 0.00(  0.09%)
                                            0.9996 -0.0059 -0.0043 -0.0174  0.0232
    13. (1.95836) BD ( 1) C   4 - H  15  
                ( 61.53%)   0.7844* C   4 s( 21.46%)p 3.66( 78.50%)d 0.00(  0.04%)
                                           -0.0002  0.4632 -0.0072 -0.0673  0.0067
                                            0.5381  0.0103  0.7004 -0.0124  0.0002
                                            0.0005  0.0161 -0.0040  0.0123
                ( 38.47%)   0.6203* H  15 s( 99.91%)p 0.00(  0.09%)
                                            0.9996 -0.0037  0.0029 -0.0197 -0.0217
    14. (1.99701) BD ( 1) C   5 - O   6  
                ( 33.06%)   0.5750* C   5 s( 31.31%)p 2.19( 68.43%)d 0.01(  0.27%)
                                            0.0000  0.5557 -0.0653  0.6585  0.0681
                                            0.0470 -0.0084 -0.4922 -0.0384  0.0058
                                           -0.0428 -0.0009  0.0282  0.0020
                ( 66.94%)   0.8182* O   6 s( 44.66%)p 1.24( 55.25%)d 0.00(  0.09%)
                                           -0.0000  0.6677 -0.0293 -0.5932 -0.0169
                                           -0.0499 -0.0021  0.4446  0.0143  0.0038
                                           -0.0241  0.0004  0.0161  0.0009
    15. (1.99098) BD ( 2) C   5 - O   6  
                ( 34.51%)   0.5875* C   5 s(  0.00%)p 1.00( 99.63%)d 0.00(  0.37%)
                                           -0.0000  0.0011 -0.0032  0.3873 -0.0184
                                            0.7071 -0.0294  0.5870 -0.0242  0.0358
                                            0.0137 -0.0237  0.0156 -0.0374
                ( 65.49%)   0.8093* O   6 s(  0.00%)p 1.00( 99.85%)d 0.00(  0.15%)
                                            0.0000  0.0019  0.0002  0.3835  0.0033
                                            0.7105  0.0057  0.5887  0.0050 -0.0230
                                           -0.0096  0.0151 -0.0105  0.0234
    16. (1.98827) BD ( 1) C   5 - H  16  
                ( 57.61%)   0.7590* C   5 s( 30.34%)p 2.29( 69.60%)d 0.00(  0.05%)
                                           -0.0002  0.5500  0.0312  0.0453  0.0188
                                           -0.5468  0.0027  0.6281 -0.0119  0.0034
                                            0.0013 -0.0176 -0.0106  0.0101
                ( 42.39%)   0.6511* H  16 s( 99.90%)p 0.00(  0.10%)
                                            0.9994 -0.0161 -0.0019  0.0202 -0.0234
    17. (1.99925) CR ( 1) C   1           s(100.00%)p 0.00(  0.00%)
                                            1.0000 -0.0002 -0.0000 -0.0003  0.0000
                                           -0.0002 -0.0000 -0.0000  0.0000 -0.0000
                                           -0.0000 -0.0000 -0.0000  0.0000
    18. (1.99914) CR ( 1) C   2           s(100.00%)p 0.00(  0.00%)
                                            1.0000 -0.0002 -0.0000 -0.0001  0.0000
                                            0.0004 -0.0000  0.0000  0.0000  0.0000
                                           -0.0000  0.0000 -0.0000  0.0000
    19. (1.99912) CR ( 1) C   3           s(100.00%)p 0.00(  0.00%)
                                            1.0000 -0.0002 -0.0000 -0.0001  0.0000
                                           -0.0005 -0.0000 -0.0000  0.0000 -0.0000
                                           -0.0000 -0.0000 -0.0000  0.0000
    20. (1.99909) CR ( 1) C   4           s(100.00%)p 0.00(  0.00%)
                                            1.0000 -0.0001 -0.0000 -0.0001 -0.0000
                                            0.0004  0.0000 -0.0000 -0.0000  0.0000
                                           -0.0000  0.0000 -0.0000  0.0000
    21. (1.99938) CR ( 1) C   5           s(100.00%)p 0.00(  0.00%)
                                            1.0000 -0.0001  0.0000  0.0002 -0.0000
                                           -0.0003 -0.0000  0.0002 -0.0000  0.0000
                                            0.0000 -0.0000 -0.0000  0.0000
    22. (1.99973) CR ( 1) O   6           s(100.00%)p 0.00(  0.00%)
                                            1.0000 -0.0003 -0.0000 -0.0003  0.0000
                                            0.0000 -0.0000  0.0002  0.0000 -0.0000
                                           -0.0000 -0.0000  0.0000 -0.0000
    23. (1.98122) LP ( 1) O   6           s( 55.41%)p 0.80( 44.57%)d 0.00(  0.02%)
                                            0.0005  0.7442  0.0176  0.5366 -0.0011
                                            0.0362 -0.0002 -0.3956  0.0008  0.0005
                                            0.0106  0.0023 -0.0074 -0.0001
    24. (1.88267) LP ( 2) O   6           s(  0.01%)p 1.00( 99.91%)d 0.00(  0.08%)
                                           -0.0000  0.0073  0.0042 -0.4596  0.0082
                                            0.7000 -0.0109 -0.5455  0.0083 -0.0153
                                            0.0044  0.0122  0.0116 -0.0159
    25. (0.00317) RY*( 1) C   1           s(  6.23%)p13.83( 86.13%)d 1.23(  7.64%)
                                           -0.0000  0.0116  0.2493  0.0153  0.7068
                                           -0.0130 -0.5994  0.0009  0.0460 -0.1283
                                            0.0203 -0.0102  0.2386 -0.0500
    26. (0.00153) RY*( 2) C   1           s(  0.00%)p 1.00( 76.77%)d 0.30( 23.23%)
                                            0.0000  0.0000  0.0003  0.0010  0.0634
                                            0.0001  0.0087 -0.0135 -0.8738  0.0284
                                           -0.3114 -0.3633  0.0186 -0.0460
    27. (0.00038) RY*( 3) C   1           s( 10.21%)p 8.76( 89.46%)d 0.03(  0.34%)
                                            0.0000  0.0121  0.3193 -0.0146  0.5526
                                           -0.0126  0.7656 -0.0011  0.0504  0.0270
                                           -0.0039 -0.0007 -0.0468 -0.0210
    28. (0.00013) RY*( 4) C   1           s( 66.46%)p 0.15( 10.17%)d 0.35( 23.37%)
                                            0.0000 -0.0059  0.8152 -0.0028 -0.2585
                                            0.0038 -0.1861 -0.0004 -0.0146  0.1940
                                           -0.0369  0.0098 -0.4411  0.0057
    29. (0.00002) RY*( 5) C   1           s(  0.32%)p 0.93(  0.30%)d99.99( 99.38%)
    30. (0.00000) RY*( 6) C   1           s(  0.12%)p98.44( 11.43%)d99.99( 88.46%)
    31. (0.00000) RY*( 7) C   1           s(  0.00%)p 1.00( 11.83%)d 7.45( 88.17%)
    32. (0.00000) RY*( 8) C   1           s( 16.35%)p 0.77( 12.51%)d 4.35( 71.13%)
    33. (0.00000) RY*( 9) C   1           s(  0.34%)p 4.45(  1.53%)d99.99( 98.12%)
    34. (0.00321) RY*( 1) C   2           s( 15.75%)p 4.85( 76.41%)d 0.50(  7.84%)
                                            0.0000  0.0019  0.3968  0.0032  0.6523
                                            0.0120  0.5279  0.0056  0.2446  0.1368
                                            0.0272 -0.0627  0.2274 -0.0581
    35. (0.00302) RY*( 2) C   2           s(  0.71%)p99.99( 86.87%)d17.57( 12.42%)
                                           -0.0000  0.0002  0.0841  0.0020  0.2016
                                            0.0030  0.1209 -0.0232 -0.9016  0.0069
                                           -0.0212  0.3470  0.0566 -0.0077
    36. (0.00105) RY*( 3) C   2           s( 13.38%)p 4.78( 64.01%)d 1.69( 22.61%)
                                            0.0000 -0.0145  0.3655  0.0064 -0.6661
                                            0.0119  0.4413  0.0002 -0.0387 -0.2373
                                            0.0304 -0.0165  0.3979 -0.1013
    37. (0.00037) RY*( 4) C   2           s( 44.61%)p 1.06( 47.29%)d 0.18(  8.10%)
                                            0.0000  0.0062  0.6678 -0.0040  0.0678
                                            0.0188 -0.6841  0.0006  0.0004 -0.0237
                                           -0.1311 -0.0088  0.2260 -0.1099
    38. (0.00034) RY*( 5) C   2           s(  1.22%)p 0.93(  1.13%)d80.27( 97.65%)
                                            0.0000  0.0010  0.1103 -0.0010  0.0129
                                            0.0030 -0.1054 -0.0020  0.0043 -0.0416
                                            0.9777  0.0818 -0.0317  0.1055
    39. (0.00014) RY*( 6) C   2           s( 18.78%)p 0.48(  9.01%)d 3.84( 72.21%)
                                           -0.0000 -0.0059  0.4334  0.0210 -0.2562
                                           -0.0031  0.1548  0.0009 -0.0067  0.5373
                                           -0.0456  0.0662 -0.6414  0.1243
    40. (0.00008) RY*( 7) C   2           s(  5.27%)p 0.53(  2.81%)d17.44( 91.92%)
    41. (0.00000) RY*( 8) C   2           s(  0.04%)p99.99( 12.59%)d99.99( 87.37%)
    42. (0.00001) RY*( 9) C   2           s(  0.23%)p 0.27(  0.06%)d99.99( 99.70%)
    43. (0.00333) RY*( 1) C   3           s(  4.30%)p20.42( 87.90%)d 1.81(  7.79%)
                                            0.0000 -0.0036  0.2074 -0.0050 -0.6101
                                           -0.0033 -0.1876 -0.0144 -0.6866  0.1548
                                            0.0137 -0.2189  0.0742 -0.0189
    44. (0.00315) RY*( 2) C   3           s( 16.45%)p 4.49( 73.79%)d 0.59(  9.75%)
                                            0.0000 -0.0048  0.4056 -0.0031 -0.4540
                                           -0.0066 -0.4097  0.0124  0.6031  0.0940
                                            0.0038  0.2381  0.1743 -0.0404
    45. (0.00280) RY*( 3) C   3           s( 24.66%)p 2.67( 65.72%)d 0.39(  9.62%)
                                            0.0000 -0.0057  0.4965  0.0049  0.6112
                                           -0.0092 -0.4857 -0.0052 -0.2182 -0.1119
                                            0.0215 -0.1176  0.2571 -0.0575
    46. (0.00040) RY*( 4) C   3           s( 39.59%)p 1.36( 53.92%)d 0.16(  6.49%)
                                            0.0000  0.0046  0.6292 -0.0001 -0.0142
                                           -0.0195  0.7339  0.0015  0.0068 -0.0476
                                           -0.1389  0.0147  0.1878 -0.0888
    47. (0.00035) RY*( 5) C   3           s(  1.52%)p 0.86(  1.31%)d63.88( 97.17%)
                                            0.0000  0.0005  0.1233 -0.0011  0.0026
                                           -0.0032  0.1116 -0.0022  0.0254  0.0165
                                            0.9781 -0.0267 -0.0789  0.0887
    48. (0.00011) RY*( 6) C   3           s( 11.81%)p 0.09(  1.02%)d 7.38( 87.17%)
                                           -0.0000 -0.0007  0.3436  0.0064 -0.0264
                                            0.0100 -0.0953  0.0013 -0.0170 -0.2849
                                           -0.1085  0.0184 -0.8732  0.1266
    49. (0.00008) RY*( 7) C   3           s(  1.40%)p 3.34(  4.67%)d67.27( 93.94%)
    50. (0.00001) RY*( 8) C   3           s(  0.02%)p99.99( 11.80%)d99.99( 88.19%)
    51. (0.00001) RY*( 9) C   3           s(  0.24%)p 0.28(  0.07%)d99.99( 99.70%)
    52. (0.00473) RY*( 1) C   4           s(  0.28%)p99.99( 96.13%)d13.04(  3.59%)
                                            0.0000 -0.0076  0.0519  0.0029  0.6900
                                            0.0019 -0.0860 -0.0175 -0.6910  0.0498
                                           -0.0000  0.1793 -0.0356 -0.0009
    53. (0.00296) RY*( 2) C   4           s( 20.52%)p 3.43( 70.36%)d 0.44(  9.12%)
                                            0.0000  0.0003  0.4530 -0.0017 -0.4804
                                            0.0067  0.4761 -0.0125 -0.4959 -0.1065
                                            0.1051  0.1092  0.2344 -0.0435
    54. (0.00107) RY*( 3) C   4           s( 39.78%)p 0.91( 36.04%)d 0.61( 24.19%)
                                            0.0000 -0.0093  0.6306 -0.0091  0.4200
                                            0.0135  0.2158  0.0099  0.3702  0.1029
                                           -0.3013 -0.2448  0.2634 -0.1058
    55. (0.00050) RY*( 4) C   4           s( 27.06%)p 2.59( 70.01%)d 0.11(  2.93%)
                                           -0.0000  0.0099  0.5201  0.0058 -0.2543
                                            0.0097 -0.7930  0.0009 -0.0805  0.0888
                                           -0.0576  0.1026 -0.0551  0.0675
    56. (0.00019) RY*( 5) C   4           s(  0.59%)p 7.58(  4.47%)d99.99( 94.94%)
                                            0.0000 -0.0021  0.0768  0.0021  0.1250
                                            0.0086 -0.0465 -0.0010  0.1639  0.3596
                                            0.8534  0.0619  0.2858 -0.0788
    57. (0.00013) RY*( 6) C   4           s(  1.76%)p 4.20(  7.38%)d51.68( 90.86%)
                                           -0.0000 -0.0016  0.1326  0.0174 -0.0774
                                           -0.0125  0.2586  0.0021 -0.0213  0.6901
                                           -0.0478 -0.0070 -0.5950  0.2757
    58. (0.00008) RY*( 7) C   4           s(  9.49%)p 0.45(  4.26%)d 9.09( 86.24%)
    59. (0.00004) RY*( 8) C   4           s(  0.51%)p21.63( 11.02%)d99.99( 88.47%)
    60. (0.00001) RY*( 9) C   4           s(  0.01%)p35.52(  0.49%)d99.99( 99.49%)
    61. (0.01418) RY*( 1) C   5           s( 18.48%)p 4.39( 81.17%)d 0.02(  0.35%)
                                           -0.0000  0.0615  0.4255  0.0637 -0.7572
                                            0.0007  0.0052 -0.0454  0.4819 -0.0209
                                            0.0243  0.0250  0.0240 -0.0355
    62. (0.00675) RY*( 2) C   5           s( 32.58%)p 0.22(  7.29%)d 1.85( 60.13%)
                                           -0.0000 -0.0032  0.5708  0.0110  0.2659
                                            0.0332 -0.0056 -0.0303  0.0005  0.3569
                                           -0.1053 -0.3420 -0.3747  0.4534
    63. (0.00319) RY*( 3) C   5           s(  3.03%)p21.41( 64.81%)d10.63( 32.16%)
                                            0.0000 -0.0050  0.1739  0.0394  0.3168
                                            0.0398  0.6669  0.0288  0.3148 -0.4470
                                           -0.1041  0.2822 -0.1770 -0.0045
    64. (0.00164) RY*( 4) C   5           s(  5.05%)p13.07( 66.06%)d 5.71( 28.88%)
                                            0.0000  0.0079  0.2247  0.0149 -0.2423
                                           -0.0066  0.4704 -0.0359 -0.6157 -0.0660
                                            0.4545 -0.2307 -0.0047 -0.1570
    65. (0.00026) RY*( 5) C   5           s( 32.43%)p 0.96( 31.17%)d 1.12( 36.40%)
                                            0.0000 -0.0110  0.5694  0.0138  0.3700
                                           -0.0078 -0.4171 -0.0211  0.0105 -0.2599
                                            0.2665  0.1012  0.3364 -0.3194
    66. (0.00013) RY*( 6) C   5           s(  4.87%)p 2.44( 11.88%)d17.09( 83.25%)
                                           -0.0000 -0.0114  0.2204 -0.0246  0.0086
                                           -0.0066  0.2895  0.0079 -0.1850  0.4915
                                           -0.4248  0.3396  0.5398 -0.0606
    67. (0.00002) RY*( 7) C   5           s(  0.73%)p14.36( 10.47%)d99.99( 88.80%)
    68. (0.00001) RY*( 8) C   5           s(  2.67%)p10.08( 26.97%)d26.30( 70.35%)
    69. (0.00000) RY*( 9) C   5           s(  0.09%)p10.56(  0.97%)d99.99( 98.94%)
    70. (0.00356) RY*( 1) O   6           s(  0.31%)p99.99( 97.46%)d 7.13(  2.23%)
                                            0.0000 -0.0001  0.0559  0.0039  0.4955
                                           -0.0087 -0.6681  0.0072  0.5315  0.0755
                                           -0.0199 -0.0727 -0.0635  0.0830
    71. (0.00018) RY*( 2) O   6           s( 52.50%)p 0.88( 46.26%)d 0.02(  1.24%)
                                           -0.0000  0.0144  0.7245 -0.0255  0.3199
                                            0.0005 -0.1449  0.0224 -0.5815  0.0287
                                            0.0001 -0.1000 -0.0080  0.0385
    72. (0.00011) RY*( 3) O   6           s(  8.13%)p10.93( 88.90%)d 0.36(  2.97%)
                                           -0.0000  0.0040  0.2852 -0.0146  0.4512
                                           -0.0085  0.7110 -0.0010  0.4239 -0.0122
                                           -0.0879  0.0464 -0.1287  0.0553
    73. (0.00005) RY*( 4) O   6           s( 26.26%)p 1.70( 44.67%)d 1.11( 29.08%)
    74. (0.00000) RY*( 5) O   6           s(  1.37%)p 1.29(  1.77%)d70.96( 96.87%)
    75. (0.00000) RY*( 6) O   6           s(  9.72%)p 1.34( 13.03%)d 7.95( 77.25%)
    76. (0.00000) RY*( 7) O   6           s(  0.20%)p 8.70(  1.70%)d99.99( 98.10%)
    77. (0.00000) RY*( 8) O   6           s(  0.56%)p10.36(  5.79%)d99.99( 93.65%)
    78. (0.00000) RY*( 9) O   6           s(  0.88%)p 0.96(  0.84%)d99.99( 98.28%)
    79. (0.00175) RY*( 1) H   7           s( 98.34%)p 0.02(  1.66%)
                                            0.0051  0.9916 -0.0515 -0.1026  0.0587
    80. (0.00021) RY*( 2) H   7           s(  0.03%)p99.99( 99.97%)
                                            0.0005  0.0163 -0.5376  0.6981  0.4727
    81. (0.00013) RY*( 3) H   7           s(  0.08%)p99.99( 99.92%)
                                            0.0064  0.0268  0.7820  0.2031  0.5886
    82. (0.00003) RY*( 4) H   7           s(  1.64%)p59.97( 98.36%)
    83. (0.00175) RY*( 1) H   8           s( 98.35%)p 0.02(  1.65%)
                                            0.0051  0.9917 -0.0427 -0.1008 -0.0670
    84. (0.00021) RY*( 2) H   8           s(  0.03%)p99.99( 99.97%)
                                            0.0005  0.0174 -0.4701  0.7141 -0.5184
    85. (0.00013) RY*( 3) H   8           s(  0.08%)p99.99( 99.92%)
                                            0.0066  0.0270  0.8534  0.2179 -0.4728
    86. (0.00003) RY*( 4) H   8           s(  1.62%)p60.76( 98.38%)
    87. (0.00137) RY*( 1) H   9           s( 97.73%)p 0.02(  2.27%)
                                            0.0046  0.9886 -0.1493  0.0197 -0.0080
    88. (0.00020) RY*( 2) H   9           s(  0.00%)p 1.00(100.00%)
                                            0.0001  0.0020  0.0693  0.0199 -0.9974
    89. (0.00013) RY*( 3) H   9           s(  0.07%)p99.99( 99.93%)
                                            0.0072  0.0247  0.2876  0.9566  0.0391
    90. (0.00003) RY*( 4) H   9           s(  2.29%)p42.72( 97.71%)
    91. (0.00275) RY*( 1) H  10           s( 99.48%)p 0.01(  0.52%)
                                            0.0059  0.9974  0.0004  0.0619  0.0372
    92. (0.00018) RY*( 2) H  10           s(  0.03%)p99.99( 99.97%)
                                            0.0036  0.0165  0.0051 -0.6973  0.7166
    93. (0.00013) RY*( 3) H  10           s(  0.00%)p 1.00(100.00%)
                                            0.0014  0.0037 -0.9990 -0.0355 -0.0276
    94. (0.00004) RY*( 4) H  10           s(  0.57%)p99.99( 99.43%)
    95. (0.00273) RY*( 1) H  11           s( 99.53%)p 0.00(  0.47%)
                                            0.0058  0.9977  0.0035  0.0608 -0.0308
    96. (0.00018) RY*( 2) H  11           s(  0.04%)p99.99( 99.96%)
                                            0.0036  0.0184  0.1074 -0.6782 -0.7268
    97. (0.00013) RY*( 3) H  11           s(  0.00%)p 1.00(100.00%)
                                            0.0008  0.0035 -0.9937 -0.0504 -0.0997
    98. (0.00004) RY*( 4) H  11           s(  0.51%)p99.99( 99.49%)
    99. (0.00319) RY*( 1) H  12           s( 99.62%)p 0.00(  0.38%)
                                            0.0062  0.9981  0.0176 -0.0578 -0.0128
   100. (0.00019) RY*( 2) H  12           s(  0.08%)p99.99( 99.92%)
                                            0.0041  0.0283  0.1518  0.6905 -0.7066
   101. (0.00011) RY*( 3) H  12           s(  0.05%)p99.99( 99.95%)
                                           -0.0006  0.0223 -0.9882  0.1073 -0.1065
   102. (0.00004) RY*( 4) H  12           s(  0.33%)p99.99( 99.67%)
   103. (0.00332) RY*( 1) H  13           s( 99.48%)p 0.01(  0.52%)
                                            0.0065  0.9974  0.0273 -0.0627  0.0222
   104. (0.00019) RY*( 2) H  13           s(  0.09%)p99.99( 99.91%)
                                            0.0035  0.0297 -0.0976  0.6865  0.7199
   105. (0.00012) RY*( 3) H  13           s(  0.09%)p99.99( 99.91%)
                                           -0.0010  0.0306 -0.9895  0.0060 -0.1411
   106. (0.00004) RY*( 4) H  13           s(  0.42%)p99.99( 99.58%)
   107. (0.00491) RY*( 1) H  14           s( 99.86%)p 0.00(  0.14%)
                                            0.0069  0.9993  0.0062  0.0336 -0.0160
   108. (0.00016) RY*( 2) H  14           s(  0.01%)p 1.00( 99.99%)
                                            0.0055  0.0064  0.6158 -0.5666 -0.5474
   109. (0.00010) RY*( 3) H  14           s(  0.01%)p 1.00( 99.99%)
   110. (0.00004) RY*( 4) H  14           s(  0.21%)p99.99( 99.79%)
   111. (0.00291) RY*( 1) H  15           s( 99.25%)p 0.01(  0.75%)
                                            0.0059  0.9962 -0.0422  0.0686  0.0312
   112. (0.00019) RY*( 2) H  15           s(  0.12%)p99.99( 99.88%)
                                            0.0003  0.0346  0.9940  0.0772  0.0699
   113. (0.00019) RY*( 3) H  15           s(  0.05%)p99.99( 99.95%)
                                            0.0030  0.0228 -0.0010 -0.6693  0.7426
   114. (0.00004) RY*( 4) H  15           s(  0.66%)p99.99( 99.34%)
   115. (0.00566) RY*( 1) H  16           s( 99.87%)p 0.00(  0.13%)
                                            0.0149  0.9992 -0.0036  0.0258 -0.0255
   116. (0.00009) RY*( 2) H  16           s(  0.18%)p99.99( 99.82%)
   117. (0.00006) RY*( 3) H  16           s(  0.05%)p99.99( 99.95%)
   118. (0.00003) RY*( 4) H  16           s(  0.00%)p 1.00(100.00%)
   119. (0.00725) BD*( 1) C   1 - C   2  
                ( 50.55%)   0.7110* C   1 s( 30.01%)p 2.33( 69.95%)d 0.00(  0.04%)
                                            0.0004  0.5478  0.0052  0.6815 -0.0052
                                            0.4816  0.0135  0.0534 -0.0003  0.0163
                                            0.0019  0.0013  0.0063 -0.0100
                ( 49.45%)  -0.7032* C   2 s( 28.15%)p 2.55( 71.80%)d 0.00(  0.04%)
                                            0.0002  0.5304  0.0149 -0.6933 -0.0128
                                           -0.4839  0.0112 -0.0535 -0.0007  0.0172
                                            0.0017  0.0013  0.0050 -0.0103
   120. (0.00889) BD*( 1) C   1 - H   7  
                ( 39.42%)   0.6279* C   1 s( 23.23%)p 3.30( 76.73%)d 0.00(  0.04%)
                                            0.0000  0.4819 -0.0036 -0.0692 -0.0157
                                           -0.5271 -0.0037  0.6960 -0.0047  0.0010
                                           -0.0020 -0.0172 -0.0066  0.0093
                ( 60.58%)  -0.7783* H   7 s( 99.92%)p 0.00(  0.08%)
                                            0.9996 -0.0019  0.0039  0.0171 -0.0219
   121. (0.00883) BD*( 1) C   1 - H   8  
                ( 39.37%)   0.6274* C   1 s( 23.25%)p 3.30( 76.71%)d 0.00(  0.04%)
                                            0.0000  0.4821 -0.0035  0.0259 -0.0161
                                           -0.5057 -0.0036 -0.7145  0.0025 -0.0013
                                           -0.0011  0.0168 -0.0061  0.0103
                ( 60.63%)  -0.7787* H   8 s( 99.92%)p 0.00(  0.08%)
                                            0.9996 -0.0019  0.0008  0.0164  0.0228
   122. (0.00535) BD*( 1) C   1 - H   9  
                ( 39.05%)   0.6249* C   1 s( 23.48%)p 3.26( 76.48%)d 0.00(  0.04%)
                                            0.0000  0.4846  0.0029 -0.7274 -0.0013
                                            0.4835 -0.0132 -0.0416 -0.0003 -0.0168
                                            0.0013 -0.0010  0.0064 -0.0096
                ( 60.95%)  -0.7807* H   9 s( 99.92%)p 0.00(  0.08%)
                                            0.9996 -0.0007  0.0240 -0.0147  0.0014
   123. (0.01529) BD*( 1) C   2 - C   3  
                ( 50.62%)   0.7115* C   2 s( 28.20%)p 2.54( 71.76%)d 0.00(  0.04%)
                                            0.0003  0.5310  0.0053  0.7166  0.0011
                                           -0.4497 -0.0020  0.0427 -0.0004 -0.0164
                                            0.0016 -0.0010  0.0076 -0.0104
                ( 49.38%)  -0.7027* C   3 s( 28.89%)p 2.46( 71.07%)d 0.00(  0.04%)
                                            0.0003  0.5375  0.0085 -0.7116  0.0017
                                            0.4500 -0.0024 -0.0417  0.0006 -0.0161
                                            0.0012 -0.0010  0.0066 -0.0101
   124. (0.01728) BD*( 1) C   2 - H  10  
                ( 39.27%)   0.6267* C   2 s( 21.79%)p 3.59( 78.16%)d 0.00(  0.05%)
                                            0.0001 -0.4667  0.0090  0.0613  0.0068
                                           -0.5204 -0.0064 -0.7119  0.0120  0.0010
                                            0.0017 -0.0173  0.0064 -0.0106
                ( 60.73%)  -0.7793* H  10 s( 99.92%)p 0.00(  0.08%)
                                           -0.9996  0.0040 -0.0026  0.0177  0.0222
   125. (0.01712) BD*( 1) C   2 - H  11  
                ( 39.13%)   0.6256* C   2 s( 21.87%)p 3.57( 78.09%)d 0.00(  0.05%)
                                            0.0001 -0.4676  0.0086 -0.0344  0.0076
                                           -0.5402 -0.0058  0.6983 -0.0110 -0.0013
                                            0.0016  0.0175  0.0070 -0.0097
                ( 60.87%)  -0.7802* H  11 s( 99.92%)p 0.00(  0.08%)
                                           -0.9996  0.0041  0.0004  0.0183 -0.0220
   126. (0.01353) BD*( 1) C   3 - C   4  
                ( 50.63%)   0.7116* C   3 s( 27.39%)p 2.65( 72.57%)d 0.00(  0.05%)
                                            0.0004  0.5232  0.0096  0.6987 -0.0019
                                            0.4848 -0.0001  0.0491 -0.0019  0.0176
                                            0.0023  0.0014  0.0066 -0.0107
                ( 49.37%)  -0.7026* C   4 s( 28.78%)p 2.47( 71.18%)d 0.00(  0.04%)
                                            0.0002  0.5365  0.0045 -0.6907  0.0031
                                           -0.4819 -0.0010 -0.0508 -0.0040  0.0158
                                           -0.0007  0.0010  0.0020 -0.0105
   127. (0.01776) BD*( 1) C   3 - H  12  
                ( 38.91%)   0.6237* C   3 s( 21.92%)p 3.56( 78.04%)d 0.00(  0.04%)
                                           -0.0001  0.4681 -0.0071  0.0633 -0.0007
                                           -0.5243 -0.0076 -0.7081  0.0080 -0.0019
                                           -0.0028  0.0173 -0.0063  0.0099
                ( 61.09%)  -0.7816* H  12 s( 99.92%)p 0.00(  0.08%)
                                            0.9996 -0.0048 -0.0012  0.0178  0.0227
   128. (0.01806) BD*( 1) C   3 - H  13  
                ( 39.13%)   0.6255* C   3 s( 21.82%)p 3.58( 78.13%)d 0.00(  0.05%)
                                           -0.0001  0.4671 -0.0076 -0.0273 -0.0010
                                           -0.5354 -0.0087  0.7027 -0.0087  0.0003
                                           -0.0001 -0.0176 -0.0065  0.0101
                ( 60.87%)  -0.7802* H  13 s( 99.92%)p 0.00(  0.08%)
                                            0.9996 -0.0049  0.0021  0.0184 -0.0219
   129. (0.05121) BD*( 1) C   4 - C   5  
                ( 47.48%)   0.6891* C   4 s( 26.48%)p 2.77( 73.46%)d 0.00(  0.05%)
                                           -0.0003 -0.5145 -0.0134 -0.7162 -0.0125
                                            0.4629 -0.0063 -0.0845 -0.0045  0.0182
                                           -0.0051  0.0019 -0.0069  0.0111
                ( 52.52%)  -0.7247* C   5 s( 38.41%)p 1.60( 61.54%)d 0.00(  0.05%)
                                           -0.0003 -0.6197 -0.0046  0.6382 -0.0103
                                           -0.4421 -0.0042  0.1118 -0.0040  0.0177
                                           -0.0050  0.0012 -0.0076  0.0114
   130. (0.01598) BD*( 1) C   4 - H  14  
                ( 38.16%)   0.6177* C   4 s( 23.27%)p 3.30( 76.69%)d 0.00(  0.04%)
                                            0.0002 -0.4824  0.0070 -0.0686 -0.0028
                                           -0.5129 -0.0050  0.7063 -0.0125 -0.0021
                                            0.0040  0.0151  0.0054 -0.0093
                ( 61.84%)  -0.7864* H  14 s( 99.91%)p 0.00(  0.09%)
                                           -0.9996  0.0059  0.0043  0.0174 -0.0232
   131. (0.01567) BD*( 1) C   4 - H  15  
                ( 38.47%)   0.6203* C   4 s( 21.46%)p 3.66( 78.50%)d 0.00(  0.04%)
                                            0.0002 -0.4632  0.0072  0.0673 -0.0067
                                           -0.5381 -0.0103 -0.7004  0.0124 -0.0002
                                           -0.0005 -0.0161  0.0040 -0.0123
                ( 61.53%)  -0.7844* H  15 s( 99.91%)p 0.00(  0.09%)
                                           -0.9996  0.0037 -0.0029  0.0197  0.0217
   132. (0.00697) BD*( 1) C   5 - O   6  
                ( 66.94%)   0.8182* C   5 s( 31.31%)p 2.19( 68.43%)d 0.01(  0.27%)
                                            0.0000  0.5557 -0.0653  0.6585  0.0681
                                            0.0470 -0.0084 -0.4922 -0.0384  0.0058
                                           -0.0428 -0.0009  0.0282  0.0020
                ( 33.06%)  -0.5750* O   6 s( 44.66%)p 1.24( 55.25%)d 0.00(  0.09%)
                                           -0.0000  0.6677 -0.0293 -0.5932 -0.0169
                                           -0.0499 -0.0021  0.4446  0.0143  0.0038
                                           -0.0241  0.0004  0.0161  0.0009
   133. (0.04349) BD*( 2) C   5 - O   6  
                ( 65.49%)   0.8093* C   5 s(  0.00%)p 1.00( 99.63%)d 0.00(  0.37%)
                                           -0.0000  0.0011 -0.0032  0.3873 -0.0184
                                            0.7071 -0.0294  0.5870 -0.0242  0.0358
                                            0.0137 -0.0237  0.0156 -0.0374
                ( 34.51%)  -0.5875* O   6 s(  0.00%)p 1.00( 99.85%)d 0.00(  0.15%)
                                            0.0000  0.0019  0.0002  0.3835  0.0033
                                            0.7105  0.0057  0.5887  0.0050 -0.0230
                                           -0.0096  0.0151 -0.0105  0.0234
   134. (0.06928) BD*( 1) C   5 - H  16  
                ( 42.39%)   0.6511* C   5 s( 30.34%)p 2.29( 69.60%)d 0.00(  0.05%)
                                            0.0002 -0.5500 -0.0312 -0.0453 -0.0188
                                            0.5468 -0.0027 -0.6281  0.0119 -0.0034
                                           -0.0013  0.0176  0.0106 -0.0101
                ( 57.61%)  -0.7590* H  16 s( 99.90%)p 0.00(  0.10%)
                                           -0.9994  0.0161  0.0019 -0.0202  0.0234


 NHO Directionality and "Bond Bending" (deviations from line of nuclear centers)

         [Thresholds for printing:  angular deviation  >  1.0 degree]
                                    hybrid p-character > 25.0%
                                    orbital occupancy  >  0.10e

                                Line of Centers        Hybrid 1              Hybrid 2
                                ---------------  -------------------   ------------------
                NBO               Theta   Phi    Theta   Phi    Dev    Theta   Phi    Dev
 ========================================================================================
     1. BD (   1) C   1 - C   2    86.4   35.0    86.4   36.2   1.2     93.7  213.8   1.2
     6. BD (   1) C   2 - H  10    36.5   96.1    37.2   97.4   1.0      --     --    --
    11. BD (   1) C   4 - C   5    84.0  327.2     --     --    --      98.0  144.6   3.3
    12. BD (   1) C   4 - H  14   143.8   80.3   143.0   82.2   1.3      --     --    --
    13. BD (   1) C   4 - H  15    36.8   96.9    38.7   96.3   1.9      --     --    --
    15. BD (   2) C   5 - O   6   126.5    4.1   126.1  241.4  90.0     53.9   61.6  89.9
    16. BD (   1) C   5 - H  16    39.5  268.6    41.6  276.7   5.7      --     --    --
    23. LP (   1) O   6             --     --    126.3    3.8   --       --     --    --
    24. LP (   2) O   6             --     --    123.1  123.2   --       --     --    --


 Second Order Perturbation Theory Analysis of Fock Matrix in NBO Basis

     Threshold for printing:   0.50 kcal/mol
                                                                              E(2)  E(j)-E(i) F(i,j)
         Donor NBO (i)                     Acceptor NBO (j)                 kcal/mol   a.u.    a.u. 
 ===================================================================================================

 within unit  1
   1. BD (   1) C   1 - C   2        / 44. RY*(   2) C   3                    0.63    1.54    0.028
   1. BD (   1) C   1 - C   2        /122. BD*(   1) C   1 - H   9            0.58    1.05    0.022
   1. BD (   1) C   1 - C   2        /123. BD*(   1) C   2 - C   3            1.12    1.00    0.030
   1. BD (   1) C   1 - C   2        /124. BD*(   1) C   2 - H  10            0.58    1.04    0.022
   1. BD (   1) C   1 - C   2        /125. BD*(   1) C   2 - H  11            0.59    1.04    0.022
   1. BD (   1) C   1 - C   2        /126. BD*(   1) C   3 - C   4            2.36    0.98    0.043
   2. BD (   1) C   1 - H   7        /125. BD*(   1) C   2 - H  11            3.13    0.93    0.048
   3. BD (   1) C   1 - H   8        /124. BD*(   1) C   2 - H  10            3.16    0.93    0.048
   4. BD (   1) C   1 - H   9        /123. BD*(   1) C   2 - C   3            3.46    0.88    0.049
   5. BD (   1) C   2 - C   3        / 25. RY*(   1) C   1                    1.20    1.40    0.037
   5. BD (   1) C   2 - C   3        / 53. RY*(   2) C   4                    0.90    1.47    0.033
   5. BD (   1) C   2 - C   3        /119. BD*(   1) C   1 - C   2            0.93    1.00    0.027
   5. BD (   1) C   2 - C   3        /122. BD*(   1) C   1 - H   9            1.68    1.05    0.038
   5. BD (   1) C   2 - C   3        /124. BD*(   1) C   2 - H  10            0.53    1.04    0.021
   5. BD (   1) C   2 - C   3        /125. BD*(   1) C   2 - H  11            0.52    1.04    0.021
   5. BD (   1) C   2 - C   3        /126. BD*(   1) C   3 - C   4            1.22    0.98    0.031
   5. BD (   1) C   2 - C   3        /127. BD*(   1) C   3 - H  12            0.64    1.03    0.023
   5. BD (   1) C   2 - C   3        /128. BD*(   1) C   3 - H  13            0.65    1.03    0.023
   5. BD (   1) C   2 - C   3        /129. BD*(   1) C   4 - C   5            2.01    1.00    0.040
   6. BD (   1) C   2 - H  10        / 26. RY*(   2) C   1                    0.51    1.46    0.024
   6. BD (   1) C   2 - H  10        / 43. RY*(   1) C   3                    0.70    1.36    0.028
   6. BD (   1) C   2 - H  10        /121. BD*(   1) C   1 - H   8            3.19    0.92    0.049
   6. BD (   1) C   2 - H  10        /127. BD*(   1) C   3 - H  12            3.29    0.92    0.049
   7. BD (   1) C   2 - H  11        / 26. RY*(   2) C   1                    0.50    1.46    0.024
   7. BD (   1) C   2 - H  11        / 44. RY*(   2) C   3                    0.54    1.42    0.025
   7. BD (   1) C   2 - H  11        /120. BD*(   1) C   1 - H   7            3.21    0.92    0.049
   7. BD (   1) C   2 - H  11        /128. BD*(   1) C   3 - H  13            3.32    0.91    0.049
   8. BD (   1) C   3 - C   4        / 34. RY*(   1) C   2                    1.03    1.45    0.035
   8. BD (   1) C   3 - C   4        / 63. RY*(   3) C   5                    1.03    1.63    0.037
   8. BD (   1) C   3 - C   4        /119. BD*(   1) C   1 - C   2            2.14    1.00    0.042
   8. BD (   1) C   3 - C   4        /123. BD*(   1) C   2 - C   3            0.98    1.00    0.028
   8. BD (   1) C   3 - C   4        /129. BD*(   1) C   4 - C   5            0.67    1.01    0.023
   8. BD (   1) C   3 - C   4        /130. BD*(   1) C   4 - H  14            0.64    1.05    0.023
   8. BD (   1) C   3 - C   4        /131. BD*(   1) C   4 - H  15            0.71    1.02    0.024
   8. BD (   1) C   3 - C   4        /132. BD*(   1) C   5 - O   6            1.62    1.23    0.040
   8. BD (   1) C   3 - C   4        /133. BD*(   2) C   5 - O   6            2.44    0.62    0.035
   9. BD (   1) C   3 - H  12        / 52. RY*(   1) C   4                    0.85    1.32    0.030
   9. BD (   1) C   3 - H  12        /124. BD*(   1) C   2 - H  10            3.10    0.93    0.048
   9. BD (   1) C   3 - H  12        /131. BD*(   1) C   4 - H  15            3.15    0.90    0.048
  10. BD (   1) C   3 - H  13        / 35. RY*(   2) C   2                    0.61    1.47    0.027
  10. BD (   1) C   3 - H  13        /125. BD*(   1) C   2 - H  11            3.08    0.93    0.048
  10. BD (   1) C   3 - H  13        /130. BD*(   1) C   4 - H  14            3.21    0.93    0.049
  11. BD (   1) C   4 - C   5        / 45. RY*(   3) C   3                    1.02    1.52    0.035
  11. BD (   1) C   4 - C   5        / 70. RY*(   1) O   6                    1.76    1.81    0.050
  11. BD (   1) C   4 - C   5        /123. BD*(   1) C   2 - C   3            2.29    1.04    0.044
  11. BD (   1) C   4 - C   5        /126. BD*(   1) C   3 - C   4            1.20    1.03    0.031
  11. BD (   1) C   4 - C   5        /131. BD*(   1) C   4 - H  15            0.61    1.06    0.023
  11. BD (   1) C   4 - C   5        /132. BD*(   1) C   5 - O   6            0.81    1.26    0.029
  12. BD (   1) C   4 - H  14        / 43. RY*(   1) C   3                    0.64    1.37    0.027
  12. BD (   1) C   4 - H  14        / 61. RY*(   1) C   5                    0.51    0.97    0.020
  12. BD (   1) C   4 - H  14        /128. BD*(   1) C   3 - H  13            2.93    0.93    0.047
  12. BD (   1) C   4 - H  14        /132. BD*(   1) C   5 - O   6            0.78    1.12    0.026
  12. BD (   1) C   4 - H  14        /134. BD*(   1) C   5 - H  16            3.36    0.89    0.049
  13. BD (   1) C   4 - H  15        / 63. RY*(   3) C   5                    0.68    1.52    0.029
  13. BD (   1) C   4 - H  15        / 64. RY*(   4) C   5                    0.60    1.65    0.028
  13. BD (   1) C   4 - H  15        /127. BD*(   1) C   3 - H  12            3.17    0.93    0.049
  13. BD (   1) C   4 - H  15        /132. BD*(   1) C   5 - O   6            1.45    1.12    0.036
  13. BD (   1) C   4 - H  15        /133. BD*(   2) C   5 - O   6            5.96    0.51    0.049
  14. BD (   1) C   5 - O   6        / 52. RY*(   1) C   4                    0.55    1.92    0.029
  14. BD (   1) C   5 - O   6        / 61. RY*(   1) C   5                    1.76    1.56    0.047
  14. BD (   1) C   5 - O   6        /129. BD*(   1) C   4 - C   5            0.86    1.49    0.032
  15. BD (   2) C   5 - O   6        /126. BD*(   1) C   3 - C   4            1.46    0.77    0.030
  15. BD (   2) C   5 - O   6        /131. BD*(   1) C   4 - H  15            1.89    0.81    0.035
  16. BD (   1) C   5 - H  16        / 52. RY*(   1) C   4                    1.19    1.36    0.036
  16. BD (   1) C   5 - H  16        / 70. RY*(   1) O   6                    1.41    1.69    0.044
  16. BD (   1) C   5 - H  16        /130. BD*(   1) C   4 - H  14            2.52    0.97    0.044
  17. CR (   1) C   1                / 79. RY*(   1) H   7                    0.63   10.48    0.073
  17. CR (   1) C   1                / 83. RY*(   1) H   8                    0.64   10.48    0.073
  17. CR (   1) C   1                / 87. RY*(   1) H   9                    0.64   10.49    0.073
  18. CR (   1) C   2                / 27. RY*(   3) C   1                    1.26   10.60    0.103
  18. CR (   1) C   2                / 46. RY*(   4) C   3                    0.59   10.85    0.071
  18. CR (   1) C   2                / 91. RY*(   1) H  10                    0.60   10.46    0.071
  18. CR (   1) C   2                / 95. RY*(   1) H  11                    0.60   10.46    0.071
  19. CR (   1) C   3                / 37. RY*(   4) C   2                    0.69   10.89    0.077
  19. CR (   1) C   3                / 55. RY*(   4) C   4                    0.90   10.74    0.088
  19. CR (   1) C   3                / 99. RY*(   1) H  12                    0.61   10.46    0.071
  19. CR (   1) C   3                /103. RY*(   1) H  13                    0.62   10.47    0.072
  20. CR (   1) C   4                / 46. RY*(   4) C   3                    0.57   10.85    0.071
  20. CR (   1) C   4                /107. RY*(   1) H  14                    0.71   10.44    0.077
  20. CR (   1) C   4                /111. RY*(   1) H  15                    0.69   10.46    0.076
  21. CR (   1) C   5                /115. RY*(   1) H  16                    0.50   10.51    0.065
  22. CR (   1) O   6                / 61. RY*(   1) C   5                    6.78   19.36    0.325
  23. LP (   1) O   6                / 61. RY*(   1) C   5                   12.36    1.14    0.106
  23. LP (   1) O   6                /129. BD*(   1) C   4 - C   5            1.59    1.07    0.037
  23. LP (   1) O   6                /134. BD*(   1) C   5 - H  16            0.95    1.06    0.029
  24. LP (   2) O   6                / 62. RY*(   2) C   5                    3.27    1.96    0.073
  24. LP (   2) O   6                / 63. RY*(   3) C   5                    0.56    1.29    0.025
  24. LP (   2) O   6                / 65. RY*(   5) C   5                    1.40    1.49    0.042
  24. LP (   2) O   6                /129. BD*(   1) C   4 - C   5           18.00    0.67    0.100
  24. LP (   2) O   6                /134. BD*(   1) C   5 - H  16           23.40    0.66    0.112


 Natural Bond Orbitals (Summary):

                                                            Principal Delocalizations
           NBO                        Occupancy    Energy   (geminal,vicinal,remote)
 ====================================================================================
 Molecular unit  1  (C5H10O)
     1. BD (   1) C   1 - C   2          1.98725    -0.59816  126(v),123(g),44(v),125(g)
                                                    122(g),124(g)
     2. BD (   1) C   1 - H   7          1.98898    -0.48681  125(v)
     3. BD (   1) C   1 - H   8          1.98885    -0.48656  124(v)
     4. BD (   1) C   1 - H   9          1.98796    -0.48669  123(v)
     5. BD (   1) C   2 - C   3          1.97921    -0.59768  129(v),122(v),126(g),25(v)
                                                    119(g),53(v),128(g),127(g)
                                                    124(g),125(g)
     6. BD (   1) C   2 - H  10          1.97738    -0.48031  127(v),121(v),43(v),26(v)
     7. BD (   1) C   2 - H  11          1.97742    -0.47977  128(v),120(v),44(v),26(v)
     8. BD (   1) C   3 - C   4          1.97022    -0.60264  133(v),119(v),132(v),63(v)
                                                    34(v),123(g),131(g),129(g)
                                                    130(g)
     9. BD (   1) C   3 - H  12          1.97770    -0.48546  131(v),124(v),52(v)
    10. BD (   1) C   3 - H  13          1.97782    -0.48743  130(v),125(v),35(v)
    11. BD (   1) C   4 - C   5          1.98587    -0.64128  123(v),70(v),126(g),45(v)
                                                    132(g),131(g)
    12. BD (   1) C   4 - H  14          1.97795    -0.49338  134(v),128(v),132(v),43(v)
                                                    61(v)
    13. BD (   1) C   4 - H  15          1.95836    -0.49421  133(v),127(v),132(v),63(v)
                                                    64(v)
    14. BD (   1) C   5 - O   6          1.99701    -1.08324  61(g),129(g),52(v)
    15. BD (   2) C   5 - O   6          1.99098    -0.38722  131(v),126(v)
    16. BD (   1) C   5 - H  16          1.98827    -0.52771  130(v),70(v),52(v)
    17. CR (   1) C   1                  1.99925   -10.06955  87(v),83(v),79(v)
    18. CR (   1) C   2                  1.99914   -10.07145  27(v),95(v),91(v),46(v)
    19. CR (   1) C   3                  1.99912   -10.07693  55(v),37(v),103(v),99(v)
    20. CR (   1) C   4                  1.99909   -10.07813  107(v),111(v),46(v)
    21. CR (   1) C   5                  1.99938   -10.16640  115(v)
    22. CR (   1) O   6                  1.99973   -18.88656  61(v),129(v)
    23. LP (   1) O   6                  1.98122    -0.66330  61(v),129(v),134(v)
    24. LP (   2) O   6                  1.88267    -0.26806  134(v),129(v),62(v),65(v)
                                                    63(v)
    25. RY*(   1) C   1                  0.00317     0.80147   
    26. RY*(   2) C   1                  0.00153     0.97653   
    27. RY*(   3) C   1                  0.00038     0.53241   
    28. RY*(   4) C   1                  0.00013     1.14126   
    29. RY*(   5) C   1                  0.00002     2.29073   
    30. RY*(   6) C   1                  0.00000     1.92151   
    31. RY*(   7) C   1                  0.00000     2.19607   
    32. RY*(   8) C   1                  0.00000     1.72432   
    33. RY*(   9) C   1                  0.00000     2.30445   
    34. RY*(   1) C   2                  0.00321     0.85202   
    35. RY*(   2) C   2                  0.00302     0.98104   
    36. RY*(   3) C   2                  0.00105     0.99304   
    37. RY*(   4) C   2                  0.00037     0.81137   
    38. RY*(   5) C   2                  0.00034     1.99849   
    39. RY*(   6) C   2                  0.00014     1.81653   
    40. RY*(   7) C   2                  0.00008     2.11384   
    41. RY*(   8) C   2                  0.00000     2.21134   
    42. RY*(   9) C   2                  0.00001     2.17964   
    43. RY*(   1) C   3                  0.00333     0.88034   
    44. RY*(   2) C   3                  0.00315     0.94001   
    45. RY*(   3) C   3                  0.00280     0.88066   
    46. RY*(   4) C   3                  0.00040     0.77600   
    47. RY*(   5) C   3                  0.00035     1.98827   
    48. RY*(   6) C   3                  0.00011     2.00204   
    49. RY*(   7) C   3                  0.00008     2.14117   
    50. RY*(   8) C   3                  0.00001     2.22242   
    51. RY*(   9) C   3                  0.00001     2.19168   
    52. RY*(   1) C   4                  0.00473     0.83408   
    53. RY*(   2) C   4                  0.00296     0.87529   
    54. RY*(   3) C   4                  0.00107     1.11612   
    55. RY*(   4) C   4                  0.00050     0.66187   
    56. RY*(   5) C   4                  0.00019     2.02050   
    57. RY*(   6) C   4                  0.00013     2.11658   
    58. RY*(   7) C   4                  0.00008     1.95418   
    59. RY*(   8) C   4                  0.00004     2.19334   
    60. RY*(   9) C   4                  0.00001     2.16635   
    61. RY*(   1) C   5                  0.01418     0.47798   
    62. RY*(   2) C   5                  0.00675     1.69200   
    63. RY*(   3) C   5                  0.00319     1.02567   
    64. RY*(   4) C   5                  0.00164     1.15193   
    65. RY*(   5) C   5                  0.00026     1.22197   
    66. RY*(   6) C   5                  0.00013     2.00761   
    67. RY*(   7) C   5                  0.00002     1.92284   
    68. RY*(   8) C   5                  0.00001     1.61697   
    69. RY*(   9) C   5                  0.00000     1.87403   
    70. RY*(   1) O   6                  0.00356     1.16379   
    71. RY*(   2) O   6                  0.00018     1.31721   
    72. RY*(   3) O   6                  0.00011     1.11776   
    73. RY*(   4) O   6                  0.00005     1.69575   
    74. RY*(   5) O   6                  0.00000     2.75631   
    75. RY*(   6) O   6                  0.00000     2.70756   
    76. RY*(   7) O   6                  0.00000     2.73903   
    77. RY*(   8) O   6                  0.00000     2.78179   
    78. RY*(   9) O   6                  0.00000     2.80090   
    79. RY*(   1) H   7                  0.00175     0.41425   
    80. RY*(   2) H   7                  0.00021     1.78236   
    81. RY*(   3) H   7                  0.00013     1.77641   
    82. RY*(   4) H   7                  0.00003     2.25780   
    83. RY*(   1) H   8                  0.00175     0.41358   
    84. RY*(   2) H   8                  0.00021     1.78310   
    85. RY*(   3) H   8                  0.00013     1.77732   
    86. RY*(   4) H   8                  0.00003     2.25834   
    87. RY*(   1) H   9                  0.00137     0.42097   
    88. RY*(   2) H   9                  0.00020     1.77768   
    89. RY*(   3) H   9                  0.00013     1.78235   
    90. RY*(   4) H   9                  0.00003     2.24313   
    91. RY*(   1) H  10                  0.00275     0.38801   
    92. RY*(   2) H  10                  0.00018     1.80318   
    93. RY*(   3) H  10                  0.00013     1.80665   
    94. RY*(   4) H  10                  0.00004     2.31626   
    95. RY*(   1) H  11                  0.00273     0.38567   
    96. RY*(   2) H  11                  0.00018     1.80329   
    97. RY*(   3) H  11                  0.00013     1.80385   
    98. RY*(   4) H  11                  0.00004     2.32105   
    99. RY*(   1) H  12                  0.00319     0.37946   
   100. RY*(   2) H  12                  0.00019     1.81316   
   101. RY*(   3) H  12                  0.00011     1.82255   
   102. RY*(   4) H  12                  0.00004     2.32431   
   103. RY*(   1) H  13                  0.00332     0.39005   
   104. RY*(   2) H  13                  0.00019     1.81571   
   105. RY*(   3) H  13                  0.00012     1.82635   
   106. RY*(   4) H  13                  0.00004     2.31860   
   107. RY*(   1) H  14                  0.00491     0.36445   
   108. RY*(   2) H  14                  0.00016     1.83366   
   109. RY*(   3) H  14                  0.00010     1.78716   
   110. RY*(   4) H  14                  0.00004     2.31158   
   111. RY*(   1) H  15                  0.00291     0.38454   
   112. RY*(   2) H  15                  0.00019     1.79361   
   113. RY*(   3) H  15                  0.00019     1.81989   
   114. RY*(   4) H  15                  0.00004     2.28758   
   115. RY*(   1) H  16                  0.00566     0.34148   
   116. RY*(   2) H  16                  0.00009     2.13350   
   117. RY*(   3) H  16                  0.00006     2.00813   
   118. RY*(   4) H  16                  0.00003     1.62547   
   119. BD*(   1) C   1 - C   2          0.00725     0.40108   
   120. BD*(   1) C   1 - H   7          0.00889     0.44052   
   121. BD*(   1) C   1 - H   8          0.00883     0.44136   
   122. BD*(   1) C   1 - H   9          0.00535     0.44818   
   123. BD*(   1) C   2 - C   3          0.01529     0.39726   
   124. BD*(   1) C   2 - H  10          0.01728     0.44065   
   125. BD*(   1) C   2 - H  11          0.01712     0.44330   
   126. BD*(   1) C   3 - C   4          0.01353     0.38555   
   127. BD*(   1) C   3 - H  12          0.01776     0.43732   
   128. BD*(   1) C   3 - H  13          0.01806     0.43266   
   129. BD*(   1) C   4 - C   5          0.05121     0.40684   
   130. BD*(   1) C   4 - H  14          0.01598     0.44272   
   131. BD*(   1) C   4 - H  15          0.01567     0.41887   
   132. BD*(   1) C   5 - O   6          0.00697     0.62359   
   133. BD*(   2) C   5 - O   6          0.04349     0.01395   
   134. BD*(   1) C   5 - H  16          0.06928     0.39424   
       -------------------------------
              Total Lewis   47.57083  ( 99.1059%)
        Valence non-Lewis    0.33196  (  0.6916%)
        Rydberg non-Lewis    0.09721  (  0.2025%)
       -------------------------------
            Total unit  1   48.00000  (100.0000%)
           Charge unit  1    0.00000
 Unable to Open any file for archive entry.
 1\1\GINC-COMPUTE-0-13\SP\RB3LYP\def2SVP\C5H10O1\ZAHRT2\08-Jan-2021\0\\
 # b3lyp/def2svp geom=NewRedundant pop=NBO\\86\\0,1\C,0,-2.2829080677,0
 .738542013,0.1024067679\C,0,-1.1697249653,-0.3072722222,0.1196763587\C
 ,0,0.209511235,0.2774645552,-0.1906178225\C,0,1.3307186081,-0.76959455
 48,-0.1607842678\C,0,2.6692516187,-0.1920240196,-0.5494862515\O,0,3.67
 30237613,-0.2564484569,0.113287054\H,0,-2.3578224511,1.2261450816,-0.8
 838112433\H,0,-2.0988359996,1.5295015264,0.84821001\H,0,-3.2626397836,
 0.2890841378,0.3277655309\H,0,-1.3952552715,-1.105341296,-0.6104839016
 \H,0,-1.1381813296,-0.8022498418,1.1064975498\H,0,0.4402937421,1.07846
 8048,0.5341553348\H,0,0.1854772955,0.7634266495,-1.1832927234\H,0,1.42
 9076049,-1.2340494945,0.8328763525\H,0,1.0953742099,-1.5710740317,-0.8
 873811301\H,0,2.6726413489,0.3354219058,-1.5440927615\\Version=ES64L-G
 16RevC.01\State=1-A\HF=-271.5725823\RMSD=6.891e-09\Dipole=-1.0402363,-
 0.019077,-0.3776298\Quadrupole=-5.6242701,2.6550217,2.9692484,0.416732
 8,-1.9420281,0.3435659\PG=C01 [X(C5H10O1)]\\@
 The archive entry for this job was punched.


 DEFINE YOUR TERMS, YOU WILL PERMIT ME AGAIN TO SAY, 
 OR WE SHALL NEVER UNDERSTAND ONE ANOTHER.

                                    -- VOLTAIRE
 File lengths (MBytes):  RWF=     15 Int=      0 D2E=      0 Chk=      2 Scr=      1
 Normal termination of Gaussian 16
