# Supplementary material for: Machine-Learning-Guided Discovery of Electrochemical Reactions
Source: J Am Chem Soc. 2022 Dec 2;144(49):22599–610. doi: 10.1021/jacs.2c08997 (PMC9756344; doi:10.1021/jacs.2c08997)
Supplement: Supplementary file 3 — ja2c08997_si_003.zip [file ja2c08997_si_003.zip › Oxidation Site Selectivity/Nlogs_notimes/91.log]

 Entering Gaussian System, Link 0=g16
 Input=91.com
 Output=91.log
 Initial command:
  
 Copyright (c) 1988-2019, Gaussian, Inc.  All Rights Reserved.
  
 This is part of the Gaussian(R) 16 program.  It is based on
 the Gaussian(R) 09 system (copyright 2009, Gaussian, Inc.),
 the Gaussian(R) 03 system (copyright 2003, Gaussian, Inc.),
 the Gaussian(R) 98 system (copyright 1998, Gaussian, Inc.),
 the Gaussian(R) 94 system (copyright 1995, Gaussian, Inc.),
 the Gaussian 92(TM) system (copyright 1992, Gaussian, Inc.),
 the Gaussian 90(TM) system (copyright 1990, Gaussian, Inc.),
 the Gaussian 88(TM) system (copyright 1988, Gaussian, Inc.),
 the Gaussian 86(TM) system (copyright 1986, Carnegie Mellon
 University), and the Gaussian 82(TM) system (copyright 1983,
 Carnegie Mellon University). Gaussian is a federally registered
 trademark of Gaussian, Inc.
  
 This software contains proprietary and confidential information,
 including trade secrets, belonging to Gaussian, Inc.
  
 This software is provided under written license and may be
 used, copied, transmitted, or stored only in accord with that
 written license.
  
 The following legend is applicable only to US Government
 contracts under FAR:
  
                    RESTRICTED RIGHTS LEGEND
  
 Use, reproduction and disclosure by the US Government is
 subject to restrictions as set forth in subparagraphs (a)
 and (c) of the Commercial Computer Software - Restricted
 Rights clause in FAR 52.227-19.
  
 Gaussian, Inc.
 340 Quinnipiac St., Bldg. 40, Wallingford CT 06492
  
  
 ---------------------------------------------------------------
 Warning -- This program may not be used in any manner that
 competes with the business of Gaussian, Inc. or will provide
 assistance to any competitor of Gaussian, Inc.  The licensee
 of this program is prohibited from giving any competitor of
 Gaussian, Inc. access to this program.  By using this program,
 the user acknowledges that Gaussian, Inc. is engaged in the
 business of creating and licensing software in the field of
 computational chemistry and represents and warrants to the
 licensee that it is not a competitor of Gaussian, Inc. and that
 it will not use this program in any manner prohibited above.
 ---------------------------------------------------------------
  

 Cite this work as:
 Gaussian 16, Revision C.01,
 M. J. Frisch, G. W. Trucks, H. B. Schlegel, G. E. Scuseria, 
 M. A. Robb, J. R. Cheeseman, G. Scalmani, V. Barone, 
 G. A. Petersson, H. Nakatsuji, X. Li, M. Caricato, A. V. Marenich, 
 J. Bloino, B. G. Janesko, R. Gomperts, B. Mennucci, H. P. Hratchian, 
 J. V. Ortiz, A. F. Izmaylov, J. L. Sonnenberg, D. Williams-Young, 
 F. Ding, F. Lipparini, F. Egidi, J. Goings, B. Peng, A. Petrone, 
 T. Henderson, D. Ranasinghe, V. G. Zakrzewski, J. Gao, N. Rega, 
 G. Zheng, W. Liang, M. Hada, M. Ehara, K. Toyota, R. Fukuda, 
 J. Hasegawa, M. Ishida, T. Nakajima, Y. Honda, O. Kitao, H. Nakai, 
 T. Vreven, K. Throssell, J. A. Montgomery, Jr., J. E. Peralta, 
 F. Ogliaro, M. J. Bearpark, J. J. Heyd, E. N. Brothers, K. N. Kudin, 
 V. N. Staroverov, T. A. Keith, R. Kobayashi, J. Normand, 
 K. Raghavachari, A. P. Rendell, J. C. Burant, S. S. Iyengar, 
 J. Tomasi, M. Cossi, J. M. Millam, M. Klene, C. Adamo, R. Cammi, 
 J. W. Ochterski, R. L. Martin, K. Morokuma, O. Farkas, 
 J. B. Foresman, and D. J. Fox, Gaussian, Inc., Wallingford CT, 2019.
 
 ******************************************
 Gaussian 16:  ES64L-G16RevC.01  3-Jul-2019
                 8-Jan-2021 
 ******************************************
 %nprocshared=16
 Will use up to   16 processors via shared memory.
 %mem=7GB
 -----------------------------------------
 # b3lyp/def2svp geom=NewRedundant pop=NBO
 -----------------------------------------
 1/29=4000,38=1,172=1/1;
 2/12=2,17=6,18=5,40=1/2;
 3/5=43,7=101,11=2,25=1,30=1,74=-5/1,2,3;
 4//1;
 5/5=2,38=5/2;
 6/7=2,8=2,9=2,10=2,28=1,40=1/1,7;
 99/5=1,9=1/99;
 --
 91
 --
 Symbolic Z-matrix:
 Charge =  0 Multiplicity = 1
 C                     2.31227   0.41712   0.19359 
 O                     2.80159   1.49564   0.43829 
 C                     0.85745   0.15708   0.07228 
 C                     0.39739  -1.13579  -0.21515 
 C                    -0.97168  -1.38319  -0.32986 
 C                    -1.88189  -0.33598  -0.15684 
 C                    -1.42672   0.95817   0.13063 
 C                    -0.06134   1.20563   0.24518 
 H                     2.9576   -0.48734   0.03759 
 H                     1.11948  -1.94675  -0.34834 
 H                    -1.33121  -2.39008  -0.55377 
 H                    -2.95405  -0.52765  -0.24624 
 H                    -2.14442   1.77097   0.2644 
 H                     0.32554   2.20216   0.46824 
 
                          Input orientation:                          
 ---------------------------------------------------------------------
 Center     Atomic      Atomic             Coordinates (Angstroms)
 Number     Number       Type             X           Y           Z
 ---------------------------------------------------------------------
      1          6           0        2.312273    0.417118    0.193590
      2          8           0        2.801588    1.495640    0.438288
      3          6           0        0.857448    0.157079    0.072282
      4          6           0        0.397387   -1.135789   -0.215151
      5          6           0       -0.971680   -1.383188   -0.329862
      6          6           0       -1.881894   -0.335982   -0.156838
      7          6           0       -1.426716    0.958166    0.130631
      8          6           0       -0.061342    1.205633    0.245184
      9          1           0        2.957596   -0.487337    0.037589
     10          1           0        1.119477   -1.946749   -0.348339
     11          1           0       -1.331208   -2.390081   -0.553774
     12          1           0       -2.954053   -0.527645   -0.246243
     13          1           0       -2.144419    1.770973    0.264403
     14          1           0        0.325542    2.202161    0.468238
 ---------------------------------------------------------------------
                    Distance matrix (angstroms):
                    1          2          3          4          5
     1  C    0.000000
     2  O    1.209345   0.000000
     3  C    1.482852   2.388595   0.000000
     4  C    2.499075   3.623753   1.402063   0.000000
     5  C    3.781461   4.807833   2.424841   1.395961   0.000000
     6  C    4.275628   5.063992   2.792776   2.416239   1.398238
     7  C    3.778457   4.273416   2.421271   2.798493   2.429208
     8  C    2.501692   2.884053   1.404826   2.429937   2.803817
     9  H    1.121971   2.029063   2.197066   2.653119   4.046823
    10  H    2.702650   3.911306   2.161405   1.093988   2.165844
    11  H    4.659814   5.758733   3.416165   2.162395   1.092350
    12  H    5.368447   6.139191   3.885595   3.406311   2.160729
    13  H    4.658330   4.956716   3.413616   3.891017   3.417192
    14  H    2.684941   2.575048   2.149900   3.407946   3.895444
                    6          7          8          9         10
     6  C    0.000000
     7  C    1.401657   0.000000
     8  C    2.419216   1.392339   0.000000
     9  H    4.845758   4.617395   3.467453   0.000000
    10  H    3.411667   3.892434   3.418203   2.378551   0.000000
    11  H    2.163362   3.418814   3.896158   4.729057   2.498920
    12  H    1.092819   2.163892   3.407863   5.918597   4.314850
    13  H    2.164629   1.092542   2.158515   5.584082   4.984970
    14  H    3.421354   2.175296   1.092017   3.787687   4.302393
                   11         12         13         14
    11  H    0.000000
    12  H    2.489351   0.000000
    13  H    4.317996   2.489962   0.000000
    14  H    4.987787   4.326439   2.515587   0.000000
 Stoichiometry    C7H6O
 Framework group  CS[SG(C7H6O)]
 Deg. of freedom    25
 Full point group                 CS      NOp   2
 Largest Abelian subgroup         CS      NOp   2
 Largest concise Abelian subgroup C1      NOp   1
                         Standard orientation:                         
 ---------------------------------------------------------------------
 Center     Atomic      Atomic             Coordinates (Angstroms)
 Number     Number       Type             X           Y           Z
 ---------------------------------------------------------------------
      1          6           0       -0.315463    2.026092   -0.000000
      2          8           0       -1.433067    2.488128   -0.000000
      3          6           0        0.000000    0.577185   -0.000000
      4          6           0        1.335364    0.149886    0.000000
      5          6           0        1.634976   -1.213544    0.000000
      6          6           0        0.597490   -2.150929    0.000000
      7          6           0       -0.739013   -1.728550   -0.000000
      8          6           0       -1.038566   -0.368816   -0.000000
      9          1           0        0.585442    2.694814    0.000000
     10          1           0        2.138204    0.893027    0.000000
     11          1           0        2.675007   -1.547556    0.000000
     12          1           0        0.830000   -3.218728    0.000000
     13          1           0       -1.543888   -2.467349   -0.000000
     14          1           0       -2.068961   -0.007170   -0.000000
 ---------------------------------------------------------------------
 Rotational constants (GHZ):           5.2172550           1.5590359           1.2003451
 Standard basis: def2SVP (5D, 7F)
 There are   112 symmetry adapted cartesian basis functions of A'  symmetry.
 There are    38 symmetry adapted cartesian basis functions of A"  symmetry.
 There are   104 symmetry adapted basis functions of A'  symmetry.
 There are    38 symmetry adapted basis functions of A"  symmetry.
   142 basis functions,   242 primitive gaussians,   150 cartesian basis functions
    28 alpha electrons       28 beta electrons
       nuclear repulsion energy       320.3142974934 Hartrees.
 NAtoms=   14 NActive=   14 NUniq=   14 SFac= 1.00D+00 NAtFMM=   60 NAOKFM=F Big=F
 Integral buffers will be    131072 words long.
 Raffenetti 2 integral format.
 Two-electron integral symmetry is turned on.
 One-electron integrals computed using PRISM.
   2 Symmetry operations used in ECPInt.
 ECPInt:  NShTT=    2211 NPrTT=    8123 LenC2=    2189 LenP2D=    6515.
 LDataN:  DoStor=T MaxTD1= 4 Len=   56
 NBasis=   142 RedAO= T EigKep=  3.04D-04  NBF=   104    38
 NBsUse=   142 1.00D-06 EigRej= -1.00D+00 NBFU=   104    38
 ExpMin= 1.22D-01 ExpMax= 2.27D+03 ExpMxC= 3.41D+02 IAcc=3 IRadAn=         5 AccDes= 0.00D+00
 Harris functional with IExCor=  402 and IRadAn=       5 diagonalized for initial guess.
 HarFok:  IExCor=  402 AccDes= 0.00D+00 IRadAn=         5 IDoV= 1 UseB2=F ITyADJ=14
 ICtDFT=  3500011 ScaDFX=  1.000000  1.000000  1.000000  1.000000
 FoFCou: FMM=F IPFlag=           0 FMFlag=      100000 FMFlg1=           0
         NFxFlg=           0 DoJE=T BraDBF=F KetDBF=T FulRan=T
         wScrn=  0.000000 ICntrl=       500 IOpCl=  0 I1Cent=   200000004 NGrid=           0
         NMat0=    1 NMatS0=      1 NMatT0=    0 NMatD0=    1 NMtDS0=    0 NMtDT0=    0
 Petite list used in FoFCou.
 Initial guess orbital symmetries:
       Occupied  (A') (A') (A') (A') (A') (A') (A') (A') (A') (A')
                 (A') (A') (A') (A') (A') (A') (A') (A') (A') (A')
                 (A') (A") (A') (A') (A") (A") (A") (A')
       Virtual   (A") (A") (A") (A') (A") (A') (A') (A') (A') (A')
                 (A') (A') (A') (A') (A') (A') (A') (A') (A') (A')
                 (A') (A") (A') (A') (A') (A") (A') (A") (A") (A")
                 (A') (A') (A') (A') (A") (A') (A') (A') (A") (A')
                 (A') (A') (A') (A') (A') (A') (A') (A") (A') (A')
                 (A') (A") (A') (A") (A") (A") (A") (A') (A") (A')
                 (A') (A") (A') (A') (A') (A') (A") (A') (A') (A")
                 (A') (A") (A') (A') (A') (A') (A") (A') (A") (A')
                 (A") (A') (A") (A') (A') (A') (A') (A') (A') (A")
                 (A") (A") (A") (A') (A') (A") (A') (A') (A") (A')
                 (A") (A') (A') (A') (A') (A') (A') (A') (A') (A")
                 (A') (A') (A') (A')
 The electronic state of the initial guess is 1-A'.
 Requested convergence on RMS density matrix=1.00D-08 within 128 cycles.
 Requested convergence on MAX density matrix=1.00D-06.
 Requested convergence on             energy=1.00D-06.
 No special actions if energy rises.
 Integral accuracy reduced to 1.0D-05 until final iterations.
 Initial convergence to 1.0D-05 achieved.  Increase integral accuracy.
 SCF Done:  E(RB3LYP) =  -345.324816163     A.U. after   14 cycles
            NFock= 14  Conv=0.94D-08     -V/T= 2.0105

 **********************************************************************

            Population analysis using the SCF Density.

 **********************************************************************

 Orbital symmetries:
       Occupied  (A') (A') (A') (A') (A') (A') (A') (A') (A') (A')
                 (A') (A') (A') (A') (A') (A') (A') (A') (A') (A')
                 (A') (A") (A') (A") (A') (A") (A") (A')
       Virtual   (A") (A") (A") (A') (A') (A') (A') (A') (A") (A')
                 (A') (A') (A') (A') (A') (A') (A') (A') (A') (A')
                 (A') (A") (A') (A") (A') (A') (A') (A") (A") (A")
                 (A') (A') (A") (A') (A') (A') (A') (A") (A') (A')
                 (A') (A') (A') (A') (A') (A') (A') (A") (A') (A')
                 (A') (A") (A') (A") (A") (A") (A') (A') (A") (A")
                 (A') (A") (A') (A') (A') (A") (A') (A') (A') (A")
                 (A') (A") (A') (A') (A') (A') (A") (A') (A") (A')
                 (A") (A') (A") (A') (A') (A') (A') (A') (A') (A")
                 (A") (A") (A") (A') (A') (A") (A') (A') (A") (A')
                 (A') (A') (A") (A') (A') (A') (A') (A') (A') (A")
                 (A') (A') (A') (A')
 The electronic state is 1-A'.
 Alpha  occ. eigenvalues --  -19.13308 -10.27638 -10.21318 -10.21228 -10.20892
 Alpha  occ. eigenvalues --  -10.20767 -10.20725 -10.20591  -1.03597  -0.86654
 Alpha  occ. eigenvalues --   -0.76927  -0.75620  -0.65081  -0.61886  -0.57357
 Alpha  occ. eigenvalues --   -0.52685  -0.48790  -0.46598  -0.44665  -0.43858
 Alpha  occ. eigenvalues --   -0.43119  -0.41433  -0.37533  -0.37255  -0.36101
 Alpha  occ. eigenvalues --   -0.27512  -0.27207  -0.26166
 Alpha virt. eigenvalues --   -0.07072  -0.02542   0.02993   0.05473   0.07655
 Alpha virt. eigenvalues --    0.10451   0.11338   0.14095   0.14557   0.14709
 Alpha virt. eigenvalues --    0.22532   0.25257   0.27579   0.29093   0.29662
 Alpha virt. eigenvalues --    0.31628   0.34846   0.38156   0.40040   0.42279
 Alpha virt. eigenvalues --    0.44031   0.44273   0.45604   0.47777   0.47781
 Alpha virt. eigenvalues --    0.49670   0.51364   0.52205   0.56392   0.58440
 Alpha virt. eigenvalues --    0.60839   0.62373   0.62373   0.63082   0.65478
 Alpha virt. eigenvalues --    0.66132   0.67733   0.68455   0.70387   0.72230
 Alpha virt. eigenvalues --    0.72873   0.74515   0.77207   0.79998   0.83646
 Alpha virt. eigenvalues --    0.86226   0.91224   1.01535   1.03436   1.05108
 Alpha virt. eigenvalues --    1.14922   1.15071   1.17431   1.22488   1.22904
 Alpha virt. eigenvalues --    1.23720   1.25411   1.27601   1.28549   1.29650
 Alpha virt. eigenvalues --    1.42977   1.43810   1.49340   1.61228   1.64419
 Alpha virt. eigenvalues --    1.65603   1.68166   1.70765   1.73132   1.73434
 Alpha virt. eigenvalues --    1.73862   1.74580   1.76282   1.78089   1.80989
 Alpha virt. eigenvalues --    1.86769   1.91007   1.93500   1.94081   1.96446
 Alpha virt. eigenvalues --    1.96446   1.97769   2.03499   2.08357   2.10121
 Alpha virt. eigenvalues --    2.11938   2.13233   2.24614   2.26359   2.28103
 Alpha virt. eigenvalues --    2.28498   2.31783   2.33496   2.44415   2.47379
 Alpha virt. eigenvalues --    2.52252   2.54102   2.59777   2.62358   2.63278
 Alpha virt. eigenvalues --    2.70295   2.70589   2.71169   2.76835   2.84362
 Alpha virt. eigenvalues --    2.86540   2.93733   3.01622   3.11042   3.14339
 Alpha virt. eigenvalues --    3.21361   3.41627   3.61782   3.63586
          Condensed to atoms (all electrons):
               1          2          3          4          5          6
     1  C    4.672118   0.701506   0.151970  -0.059567   0.009736  -0.001344
     2  O    0.701506   7.626561  -0.131830   0.003331  -0.000138  -0.000018
     3  C    0.151970  -0.131830   5.835320   0.211542   0.109065  -0.160952
     4  C   -0.059567   0.003331   0.211542   5.185045   0.261701   0.104509
     5  C    0.009736  -0.000138   0.109065   0.261701   5.064109   0.252966
     6  C   -0.001344  -0.000018  -0.160952   0.104509   0.252966   5.113896
     7  C    0.017306   0.001335   0.100623  -0.144515   0.101958   0.233778
     8  C   -0.049420   0.013178   0.193027   0.042754  -0.137078   0.110774
     9  H    0.414256  -0.042495  -0.154939  -0.005368   0.000021  -0.000146
    10  H   -0.011919   0.000101  -0.079879   0.438573  -0.068707   0.014156
    11  H   -0.000214   0.000001   0.015667  -0.073583   0.442628  -0.075001
    12  H    0.000033   0.000000  -0.001506   0.014885  -0.071247   0.437787
    13  H   -0.000304  -0.000006   0.015663  -0.001642   0.014799  -0.074817
    14  H   -0.012104   0.019354  -0.086721   0.016085  -0.001791   0.013860
               7          8          9         10         11         12
     1  C    0.017306  -0.049420   0.414256  -0.011919  -0.000214   0.000033
     2  O    0.001335   0.013178  -0.042495   0.000101   0.000001   0.000000
     3  C    0.100623   0.193027  -0.154939  -0.079879   0.015667  -0.001506
     4  C   -0.144515   0.042754  -0.005368   0.438573  -0.073583   0.014885
     5  C    0.101958  -0.137078   0.000021  -0.068707   0.442628  -0.071247
     6  C    0.233778   0.110774  -0.000146   0.014156  -0.075001   0.437787
     7  C    5.118954   0.229758   0.000021  -0.001638   0.014745  -0.071477
     8  C    0.229758   5.168758   0.014511   0.015326  -0.001792   0.014387
     9  H    0.000021   0.014511   0.788616   0.010091   0.000040  -0.000000
    10  H   -0.001638   0.015326   0.010091   0.711887  -0.012779  -0.000296
    11  H    0.014745  -0.001792   0.000040  -0.012779   0.712121  -0.013148
    12  H   -0.071477   0.014387  -0.000000  -0.000296  -0.013148   0.708403
    13  H    0.445524  -0.076524   0.000009   0.000035  -0.000287  -0.013095
    14  H   -0.070394   0.443909   0.001688  -0.000179   0.000035  -0.000250
              13         14
     1  C   -0.000304  -0.012104
     2  O   -0.000006   0.019354
     3  C    0.015663  -0.086721
     4  C   -0.001642   0.016085
     5  C    0.014799  -0.001791
     6  C   -0.074817   0.013860
     7  C    0.445524  -0.070394
     8  C   -0.076524   0.443909
     9  H    0.000009   0.001688
    10  H    0.000035  -0.000179
    11  H   -0.000287   0.000035
    12  H   -0.013095  -0.000250
    13  H    0.708323  -0.011741
    14  H   -0.011741   0.689569
 Mulliken charges:
               1
     1  C    0.167945
     2  O   -0.190883
     3  C   -0.017050
     4  C    0.006250
     5  C    0.021978
     6  C    0.030552
     7  C    0.024021
     8  C    0.018432
     9  H   -0.026304
    10  H   -0.014771
    11  H   -0.008436
    12  H   -0.004476
    13  H   -0.005938
    14  H   -0.001319
 Sum of Mulliken charges =  -0.00000
 Mulliken charges with hydrogens summed into heavy atoms:
               1
     1  C    0.141641
     2  O   -0.190883
     3  C   -0.017050
     4  C   -0.008521
     5  C    0.013542
     6  C    0.026075
     7  C    0.018083
     8  C    0.017112
 Electronic spatial extent (au):  <R**2>=            938.4624
 Charge=             -0.0000 electrons
 Dipole moment (field-independent basis, Debye):
    X=              2.1541    Y=             -2.3120    Z=              0.0000  Tot=              3.1600
 Quadrupole moment (field-independent basis, Debye-Ang):
   XX=            -44.8705   YY=            -46.8702   ZZ=            -48.4477
   XY=              5.7832   XZ=             -0.0000   YZ=              0.0000
 Traceless Quadrupole moment (field-independent basis, Debye-Ang):
   XX=              1.8590   YY=             -0.1408   ZZ=             -1.7182
   XY=              5.7832   XZ=             -0.0000   YZ=              0.0000
 Octapole moment (field-independent basis, Debye-Ang**2):
  XXX=              2.9015  YYY=            -17.7690  ZZZ=             -0.0000  XYY=             15.0094
  XXY=             -9.2722  XXZ=              0.0000  XZZ=             -3.6248  YZZ=              7.2070
  YYZ=              0.0000  XYZ=             -0.0000
 Hexadecapole moment (field-independent basis, Debye-Ang**3):
 XXXX=           -376.5453 YYYY=           -788.2599 ZZZZ=            -50.2514 XXXY=             98.1931
 XXXZ=             -0.0000 YYYX=            125.0731 YYYZ=              0.0000 ZZZX=             -0.0000
 ZZZY=              0.0000 XXYY=           -208.7499 XXZZ=            -79.0153 YYZZ=           -143.2888
 XXYZ=              0.0000 YYXZ=             -0.0000 ZZXY=             28.6972
 N-N= 3.203142974934D+02 E-N=-1.442542235090D+03  KE= 3.417255560583D+02
 Symmetry A'   KE= 3.316177297145D+02
 Symmetry A"   KE= 1.010782634378D+01
 ******************************Gaussian NBO Version 3.1******************************
             N A T U R A L   A T O M I C   O R B I T A L   A N D
          N A T U R A L   B O N D   O R B I T A L   A N A L Y S I S
 ******************************Gaussian NBO Version 3.1******************************
       /RESON  / : Allow strongly delocalized NBO set

 Analyzing the SCF density

 Job title: 91                                                              

 Storage needed:     61236 in NPA,     81292 in NBO ( 939523004 available)
 GSVD:  LWork=       12972 too small for GESVD, short by         890 words or         890 for optimal perf.


 NATURAL POPULATIONS:  Natural atomic orbital occupancies 
                                                          
   NAO  Atom  No  lang   Type(AO)    Occupancy      Energy
 ----------------------------------------------------------
     1    C    1  S      Cor( 1S)     1.99929     -10.16385
     2    C    1  S      Val( 2S)     0.89957      -0.17523
     3    C    1  S      Ryd( 3S)     0.00787       0.50837
     4    C    1  px     Val( 2p)     0.88923      -0.01608
     5    C    1  px     Ryd( 3p)     0.01471       0.74104
     6    C    1  py     Val( 2p)     1.00828      -0.04126
     7    C    1  py     Ryd( 3p)     0.00554       0.58254
     8    C    1  pz     Val( 2p)     0.74246      -0.12683
     9    C    1  pz     Ryd( 3p)     0.00095       0.48634
    10    C    1  dxy    Ryd( 3d)     0.00312       2.49317
    11    C    1  dxz    Ryd( 3d)     0.00227       1.93217
    12    C    1  dyz    Ryd( 3d)     0.00074       1.85080
    13    C    1  dx2y2  Ryd( 3d)     0.00286       2.36578
    14    C    1  dz2    Ryd( 3d)     0.00056       2.14073

    15    O    2  S      Cor( 1S)     1.99975     -18.88695
    16    O    2  S      Val( 2S)     1.69472      -0.86611
    17    O    2  S      Ryd( 3S)     0.00173       1.40431
    18    O    2  px     Val( 2p)     1.64946      -0.31117
    19    O    2  px     Ryd( 3p)     0.00112       1.05255
    20    O    2  py     Val( 2p)     1.84112      -0.27461
    21    O    2  py     Ryd( 3p)     0.00305       1.14248
    22    O    2  pz     Val( 2p)     1.33520      -0.24939
    23    O    2  pz     Ryd( 3p)     0.00040       1.02259
    24    O    2  dxy    Ryd( 3d)     0.00137       3.10622
    25    O    2  dxz    Ryd( 3d)     0.00163       2.82920
    26    O    2  dyz    Ryd( 3d)     0.00030       2.66946
    27    O    2  dx2y2  Ryd( 3d)     0.00136       3.09234
    28    O    2  dz2    Ryd( 3d)     0.00035       2.86158

    29    C    3  S      Cor( 1S)     1.99881     -10.07416
    30    C    3  S      Val( 2S)     0.89614      -0.13370
    31    C    3  S      Ryd( 3S)     0.00231       0.53528
    32    C    3  px     Val( 2p)     1.10673      -0.07334
    33    C    3  px     Ryd( 3p)     0.00524       0.96750
    34    C    3  py     Val( 2p)     1.11038      -0.09122
    35    C    3  py     Ryd( 3p)     0.00525       1.04324
    36    C    3  pz     Val( 2p)     1.03982      -0.11794
    37    C    3  pz     Ryd( 3p)     0.00079       0.61554
    38    C    3  dxy    Ryd( 3d)     0.00068       2.44858
    39    C    3  dxz    Ryd( 3d)     0.00061       1.90865
    40    C    3  dyz    Ryd( 3d)     0.00029       1.87189
    41    C    3  dx2y2  Ryd( 3d)     0.00094       2.41794
    42    C    3  dz2    Ryd( 3d)     0.00040       2.18558

    43    C    4  S      Cor( 1S)     1.99891     -10.07955
    44    C    4  S      Val( 2S)     0.93818      -0.15160
    45    C    4  S      Ryd( 3S)     0.00149       0.55726
    46    C    4  px     Val( 2p)     1.13411      -0.06536
    47    C    4  px     Ryd( 3p)     0.00477       0.82732
    48    C    4  py     Val( 2p)     1.13342      -0.06937
    49    C    4  py     Ryd( 3p)     0.00511       0.83916
    50    C    4  pz     Val( 2p)     0.96604      -0.12188
    51    C    4  pz     Ryd( 3p)     0.00076       0.54088
    52    C    4  dxy    Ryd( 3d)     0.00076       2.50963
    53    C    4  dxz    Ryd( 3d)     0.00042       1.91157
    54    C    4  dyz    Ryd( 3d)     0.00049       1.90564
    55    C    4  dx2y2  Ryd( 3d)     0.00068       2.42175
    56    C    4  dz2    Ryd( 3d)     0.00040       2.20188

    57    C    5  S      Cor( 1S)     1.99893     -10.07801
    58    C    5  S      Val( 2S)     0.94510      -0.15553
    59    C    5  S      Ryd( 3S)     0.00118       0.54931
    60    C    5  px     Val( 2p)     1.18376      -0.07264
    61    C    5  px     Ryd( 3p)     0.00609       0.97053
    62    C    5  py     Val( 2p)     1.07983      -0.05645
    63    C    5  py     Ryd( 3p)     0.00426       0.65891
    64    C    5  pz     Val( 2p)     0.99861      -0.12013
    65    C    5  pz     Ryd( 3p)     0.00085       0.54159
    66    C    5  dxy    Ryd( 3d)     0.00073       2.44290
    67    C    5  dxz    Ryd( 3d)     0.00039       1.89805
    68    C    5  dyz    Ryd( 3d)     0.00050       1.91922
    69    C    5  dx2y2  Ryd( 3d)     0.00075       2.47257
    70    C    5  dz2    Ryd( 3d)     0.00039       2.20888

    71    C    6  S      Cor( 1S)     1.99894     -10.08184
    72    C    6  S      Val( 2S)     0.95109      -0.16049
    73    C    6  S      Ryd( 3S)     0.00126       0.55069
    74    C    6  px     Val( 2p)     1.07614      -0.05617
    75    C    6  px     Ryd( 3p)     0.00398       0.64436
    76    C    6  py     Val( 2p)     1.18716      -0.07310
    77    C    6  py     Ryd( 3p)     0.00598       0.98434
    78    C    6  pz     Val( 2p)     0.96591      -0.12024
    79    C    6  pz     Ryd( 3p)     0.00077       0.54273
    80    C    6  dxy    Ryd( 3d)     0.00072       2.42127
    81    C    6  dxz    Ryd( 3d)     0.00056       1.91710
    82    C    6  dyz    Ryd( 3d)     0.00037       1.89291
    83    C    6  dx2y2  Ryd( 3d)     0.00078       2.48491
    84    C    6  dz2    Ryd( 3d)     0.00039       2.20042

    85    C    7  S      Cor( 1S)     1.99894     -10.07691
    86    C    7  S      Val( 2S)     0.94676      -0.15435
    87    C    7  S      Ryd( 3S)     0.00118       0.55728
    88    C    7  px     Val( 2p)     1.13671      -0.06428
    89    C    7  px     Ryd( 3p)     0.00516       0.83794
    90    C    7  py     Val( 2p)     1.12800      -0.06076
    91    C    7  py     Ryd( 3p)     0.00496       0.79996
    92    C    7  pz     Val( 2p)     0.99367      -0.11852
    93    C    7  pz     Ryd( 3p)     0.00073       0.54411
    94    C    7  dxy    Ryd( 3d)     0.00078       2.50554
    95    C    7  dxz    Ryd( 3d)     0.00043       1.90699
    96    C    7  dyz    Ryd( 3d)     0.00048       1.91326
    97    C    7  dx2y2  Ryd( 3d)     0.00071       2.41370
    98    C    7  dz2    Ryd( 3d)     0.00039       2.20894

    99    C    8  S      Cor( 1S)     1.99891     -10.07350
   100    C    8  S      Val( 2S)     0.94175      -0.14528
   101    C    8  S      Ryd( 3S)     0.00174       0.55696
   102    C    8  px     Val( 2p)     1.18980      -0.06828
   103    C    8  px     Ryd( 3p)     0.00618       0.95939
   104    C    8  py     Val( 2p)     1.08237      -0.05193
   105    C    8  py     Ryd( 3p)     0.00549       0.72452
   106    C    8  pz     Val( 2p)     0.94111      -0.11424
   107    C    8  pz     Ryd( 3p)     0.00069       0.54922
   108    C    8  dxy    Ryd( 3d)     0.00077       2.46027
   109    C    8  dxz    Ryd( 3d)     0.00036       1.90590
   110    C    8  dyz    Ryd( 3d)     0.00054       1.92414
   111    C    8  dx2y2  Ryd( 3d)     0.00068       2.48216
   112    C    8  dz2    Ryd( 3d)     0.00039       2.20713

   113    H    9  S      Val( 1S)     0.87243       0.00842
   114    H    9  S      Ryd( 2S)     0.00435       0.34854
   115    H    9  px     Ryd( 2p)     0.00056       2.17015
   116    H    9  py     Ryd( 2p)     0.00045       1.99546
   117    H    9  pz     Ryd( 2p)     0.00004       1.61319

   118    H   10  S      Val( 1S)     0.77204       0.06003
   119    H   10  S      Ryd( 2S)     0.00236       0.32237
   120    H   10  px     Ryd( 2p)     0.00050       2.17727
   121    H   10  py     Ryd( 2p)     0.00041       2.15877
   122    H   10  pz     Ryd( 2p)     0.00017       1.63836

   123    H   11  S      Val( 1S)     0.77007       0.06764
   124    H   11  S      Ryd( 2S)     0.00160       0.31090
   125    H   11  px     Ryd( 2p)     0.00075       2.32802
   126    H   11  py     Ryd( 2p)     0.00015       1.99485
   127    H   11  pz     Ryd( 2p)     0.00017       1.63659

   128    H   12  S      Val( 1S)     0.77117       0.06658
   129    H   12  S      Ryd( 2S)     0.00159       0.31084
   130    H   12  px     Ryd( 2p)     0.00012       1.97543
   131    H   12  py     Ryd( 2p)     0.00079       2.34539
   132    H   12  pz     Ryd( 2p)     0.00016       1.63510

   133    H   13  S      Val( 1S)     0.76960       0.07039
   134    H   13  S      Ryd( 2S)     0.00160       0.31367
   135    H   13  px     Ryd( 2p)     0.00049       2.18066
   136    H   13  py     Ryd( 2p)     0.00041       2.14593
   137    H   13  pz     Ryd( 2p)     0.00017       1.63896

   138    H   14  S      Val( 1S)     0.75492       0.08288
   139    H   14  S      Ryd( 2S)     0.00380       0.33495
   140    H   14  px     Ryd( 2p)     0.00075       2.33719
   141    H   14  py     Ryd( 2p)     0.00020       2.03437
   142    H   14  pz     Ryd( 2p)     0.00015       1.65521

 WARNING:  1 low occupancy (<1.9990e) core orbital  found on  C    3
           1 low occupancy (<1.9990e) core orbital  found on  C    4
           1 low occupancy (<1.9990e) core orbital  found on  C    5
           1 low occupancy (<1.9990e) core orbital  found on  C    6
           1 low occupancy (<1.9990e) core orbital  found on  C    7
           1 low occupancy (<1.9990e) core orbital  found on  C    8


 Summary of Natural Population Analysis:                  
                                                          
                                       Natural Population 
                Natural  -----------------------------------------------
    Atom  No    Charge         Core      Valence    Rydberg      Total
 -----------------------------------------------------------------------
      C    1    0.42254      1.99929     3.53954    0.03863     5.57746
      O    2   -0.53156      1.99975     6.52050    0.01132     8.53156
      C    3   -0.16839      1.99881     4.15307    0.01651     6.16839
      C    4   -0.18553      1.99891     4.17175    0.01487     6.18553
      C    5   -0.22136      1.99893     4.20730    0.01513     6.22136
      C    6   -0.19405      1.99894     4.18030    0.01481     6.19405
      C    7   -0.21890      1.99894     4.20515    0.01482     6.21890
      C    8   -0.17078      1.99891     4.15503    0.01684     6.17078
      H    9    0.12218      0.00000     0.87243    0.00539     0.87782
      H   10    0.22452      0.00000     0.77204    0.00344     0.77548
      H   11    0.22725      0.00000     0.77007    0.00268     0.77275
      H   12    0.22617      0.00000     0.77117    0.00266     0.77383
      H   13    0.22773      0.00000     0.76960    0.00267     0.77227
      H   14    0.24019      0.00000     0.75492    0.00489     0.75981
 =======================================================================
   * Total *   -0.00000     15.99247    39.84287    0.16466    56.00000

                                 Natural Population      
 --------------------------------------------------------
   Core                      15.99247 ( 99.9529% of  16)
   Valence                   39.84287 ( 99.6072% of  40)
   Natural Minimal Basis     55.83534 ( 99.7060% of  56)
   Natural Rydberg Basis      0.16466 (  0.2940% of  56)
 --------------------------------------------------------

    Atom  No          Natural Electron Configuration
 ----------------------------------------------------------------------------
      C    1      [core]2S( 0.90)2p( 2.64)3S( 0.01)3p( 0.02)3d( 0.01)
      O    2      [core]2S( 1.69)2p( 4.83)3d( 0.01)
      C    3      [core]2S( 0.90)2p( 3.26)3p( 0.01)
      C    4      [core]2S( 0.94)2p( 3.23)3p( 0.01)
      C    5      [core]2S( 0.95)2p( 3.26)3p( 0.01)
      C    6      [core]2S( 0.95)2p( 3.23)3p( 0.01)
      C    7      [core]2S( 0.95)2p( 3.26)3p( 0.01)
      C    8      [core]2S( 0.94)2p( 3.21)3p( 0.01)
      H    9            1S( 0.87)
      H   10            1S( 0.77)
      H   11            1S( 0.77)
      H   12            1S( 0.77)
      H   13            1S( 0.77)
      H   14            1S( 0.75)


 NATURAL BOND ORBITAL ANALYSIS:

                       Occupancies       Lewis Structure    Low   High
           Occ.    -------------------  -----------------   occ   occ
  Cycle   Thresh.   Lewis   Non-Lewis     CR  BD  3C  LP    (L)   (NL)   Dev
 =============================================================================
   1(1)    1.90    52.17058   3.82942      8  16   0   4     5      5    0.46
   2(2)    1.90    52.17058   3.82942      8  16   0   4     5      5    0.46
   3(1)    1.80    52.58102   3.41898      8  15   0   5     3      4    0.46
   4(2)    1.80    52.58102   3.41898      8  15   0   5     3      4    0.46
   5(1)    1.70    52.58102   3.41898      8  15   0   5     3      4    0.46
   6(2)    1.70    52.58102   3.41898      8  15   0   5     3      4    0.46
   7(1)    1.60    54.48604   1.51396      8  18   0   2     0      4    0.44
   8(2)    1.60    54.43906   1.56094      8  18   0   2     0      4    0.46
   9(3)    1.60    53.89258   2.10742      8  17   0   3     1      4    0.43
  10(4)    1.60    54.48604   1.51396      8  18   0   2     0      4    0.44
  11(5)    1.60    54.43906   1.56094      8  18   0   2     0      4    0.46
  12(6)    1.60    53.89258   2.10742      8  17   0   3     1      4    0.43
  13(7)    1.60    54.48604   1.51396      8  18   0   2     0      4    0.44
  14(8)    1.60    54.43906   1.56094      8  18   0   2     0      4    0.46
  15(9)    1.60    53.89258   2.10742      8  17   0   3     1      4    0.43
  16(1)    1.50    54.48604   1.51396      8  18   0   2     0      4    0.44
  17(2)    1.50    54.43906   1.56094      8  18   0   2     0      4    0.46
  18(3)    1.50    53.89258   2.10742      8  17   0   3     1      4    0.43
  19(4)    1.50    54.48604   1.51396      8  18   0   2     0      4    0.44
  20(5)    1.50    54.43906   1.56094      8  18   0   2     0      4    0.46
  21(6)    1.50    53.89258   2.10742      8  17   0   3     1      4    0.43
  22(7)    1.50    54.48604   1.51396      8  18   0   2     0      4    0.44
  23(8)    1.50    54.43906   1.56094      8  18   0   2     0      4    0.46
  24(9)    1.50    53.89258   2.10742      8  17   0   3     1      4    0.43
  25(1)    1.60    54.48604   1.51396      8  18   0   2     0      4    0.44
 -----------------------------------------------------------------------------

 Structure accepted: RESONANCE keyword permits strongly delocalized structure

 WARNING:  1 low occupancy (<1.9990e) core orbital  found on  C    3
           1 low occupancy (<1.9990e) core orbital  found on  C    4
           1 low occupancy (<1.9990e) core orbital  found on  C    5
           1 low occupancy (<1.9990e) core orbital  found on  C    6
           1 low occupancy (<1.9990e) core orbital  found on  C    7
           1 low occupancy (<1.9990e) core orbital  found on  C    8

 --------------------------------------------------------
   Core                     15.99249 ( 99.953% of  16)
   Valence Lewis            38.49354 ( 96.234% of  40)
  ==================       ============================
   Total Lewis              54.48604 ( 97.296% of  56)
  -----------------------------------------------------
   Valence non-Lewis         1.39648 (  2.494% of  56)
   Rydberg non-Lewis         0.11749 (  0.210% of  56)
  ==================       ============================
   Total non-Lewis           1.51396 (  2.704% of  56)
 --------------------------------------------------------


       (Occupancy)   Bond orbital/ Coefficients/ Hybrids
 ---------------------------------------------------------------------------------
     1. (1.99607) BD ( 1) C   1 - O   2  
                ( 33.45%)   0.5784* C   1 s( 31.10%)p 2.21( 68.64%)d 0.01(  0.25%)
                                           -0.0000 -0.5546  0.0589  0.7623  0.0588
                                           -0.3149 -0.0521  0.0000  0.0000  0.0304
                                            0.0000  0.0000 -0.0324  0.0239
                ( 66.55%)   0.8158* O   2 s( 44.04%)p 1.27( 55.87%)d 0.00(  0.09%)
                                            0.0000 -0.6631  0.0276 -0.6923 -0.0220
                                            0.2810  0.0067  0.0000  0.0000  0.0190
                                            0.0000  0.0000 -0.0184  0.0127
     2. (1.97851) BD ( 2) C   1 - O   2  
                ( 34.20%)   0.5848* C   1 s(  0.00%)p 1.00( 99.65%)d 0.00(  0.35%)
                                            0.0000  0.0000  0.0000  0.0000  0.0000
                                            0.0000  0.0000  0.9977 -0.0322  0.0000
                                           -0.0559  0.0189  0.0000  0.0000
                ( 65.80%)   0.8112* O   2 s(  0.00%)p 1.00( 99.85%)d 0.00(  0.15%)
                                            0.0000  0.0000  0.0000  0.0000  0.0000
                                            0.0000  0.0000  0.9992  0.0092  0.0000
                                            0.0352 -0.0152  0.0000  0.0000
     3. (1.97897) BD ( 1) C   1 - C   3  
                ( 46.77%)   0.6839* C   1 s( 38.40%)p 1.60( 61.54%)d 0.00(  0.06%)
                                           -0.0004 -0.6197 -0.0020 -0.1312 -0.0062
                                            0.7734 -0.0085  0.0000  0.0000  0.0081
                                            0.0000  0.0000  0.0195  0.0104
                ( 53.23%)   0.7296* C   3 s( 30.43%)p 2.28( 69.53%)d 0.00(  0.04%)
                                           -0.0000 -0.5517  0.0003  0.1790 -0.0047
                                           -0.8143  0.0038  0.0000  0.0000  0.0066
                                            0.0000  0.0000  0.0156  0.0110
     4. (1.98759) BD ( 1) C   1 - H   9  
                ( 57.96%)   0.7613* C   1 s( 30.48%)p 2.28( 69.47%)d 0.00(  0.05%)
                                           -0.0003  0.5513  0.0295  0.6275 -0.0266
                                            0.5479  0.0091  0.0000  0.0000  0.0200
                                            0.0000  0.0000  0.0069 -0.0076
                ( 42.04%)   0.6484* H   9 s( 99.91%)p 0.00(  0.09%)
                                            0.9994 -0.0135 -0.0231 -0.0202  0.0000
     5. (1.97274) BD ( 1) C   3 - C   4  
                ( 50.81%)   0.7128* C   3 s( 34.80%)p 1.87( 65.16%)d 0.00(  0.04%)
                                           -0.0001  0.5899  0.0064  0.7737  0.0083
                                           -0.2294  0.0187  0.0000  0.0000 -0.0086
                                            0.0000  0.0000  0.0131 -0.0119
                ( 49.19%)   0.7013* C   4 s( 35.56%)p 1.81( 64.39%)d 0.00(  0.05%)
                                            0.0001  0.5963  0.0034 -0.7561  0.0051
                                            0.2678  0.0232  0.0000  0.0000 -0.0095
                                            0.0000  0.0000  0.0145 -0.0125
     6. (1.63578) BD ( 2) C   3 - C   4  
                ( 52.91%)   0.7274* C   3 s(  0.00%)p 1.00( 99.98%)d 0.00(  0.02%)
                                            0.0000  0.0000  0.0000  0.0000  0.0000
                                            0.0000  0.0000  0.9999 -0.0014  0.0000
                                            0.0131 -0.0059  0.0000  0.0000
                ( 47.09%)   0.6863* C   4 s(  0.00%)p 1.00( 99.96%)d 0.00(  0.04%)
                                            0.0000  0.0000  0.0000  0.0000  0.0000
                                            0.0000  0.0000  0.9998 -0.0029  0.0000
                                           -0.0206 -0.0037  0.0000  0.0000
     7. (1.97001) BD ( 1) C   3 - C   8  
                ( 51.04%)   0.7145* C   3 s( 34.70%)p 1.88( 65.26%)d 0.00(  0.04%)
                                           -0.0002  0.5891  0.0026 -0.6072 -0.0148
                                           -0.5324  0.0130  0.0000  0.0000  0.0152
                                            0.0000  0.0000  0.0011 -0.0116
                ( 48.96%)   0.6997* C   8 s( 34.90%)p 1.86( 65.06%)d 0.00(  0.05%)
                                            0.0001  0.5907  0.0046  0.5823 -0.0152
                                            0.5575  0.0191  0.0000  0.0000  0.0174
                                            0.0000  0.0000  0.0032 -0.0126
     8. (1.97734) BD ( 1) C   4 - C   5  
                ( 50.32%)   0.7094* C   4 s( 36.05%)p 1.77( 63.91%)d 0.00(  0.04%)
                                            0.0001  0.6003  0.0130  0.1999  0.0400
                                           -0.7730  0.0002  0.0000  0.0000 -0.0059
                                            0.0000  0.0000 -0.0163 -0.0117
                ( 49.68%)   0.7048* C   5 s( 35.65%)p 1.80( 64.30%)d 0.00(  0.05%)
                                            0.0000  0.5970  0.0088 -0.1434  0.0359
                                            0.7879  0.0183  0.0000  0.0000 -0.0087
                                            0.0000  0.0000 -0.0152 -0.0120
     9. (1.97940) BD ( 1) C   4 - H  10  
                ( 61.47%)   0.7840* C   4 s( 28.30%)p 2.53( 71.67%)d 0.00(  0.03%)
                                           -0.0003  0.5318 -0.0134  0.6223  0.0010
                                            0.5738 -0.0106  0.0000  0.0000  0.0148
                                            0.0000  0.0000  0.0008 -0.0100
                ( 38.53%)   0.6207* H  10 s( 99.91%)p 0.00(  0.09%)
                                            0.9995 -0.0032 -0.0229 -0.0201  0.0000
    10. (1.97787) BD ( 1) C   5 - C   6  
                ( 50.04%)   0.7074* C   5 s( 35.63%)p 1.81( 64.33%)d 0.00(  0.04%)
                                            0.0000  0.5968  0.0085 -0.5757  0.0176
                                           -0.5570 -0.0363  0.0000  0.0000  0.0171
                                            0.0000  0.0000  0.0035 -0.0119
                ( 49.96%)   0.7068* C   6 s( 35.81%)p 1.79( 64.15%)d 0.00(  0.04%)
                                            0.0000  0.5983  0.0084  0.6100  0.0335
                                            0.5175 -0.0211  0.0000  0.0000  0.0175
                                            0.0000  0.0000  0.0003 -0.0118
    11. (1.64882) BD ( 2) C   5 - C   6  
                ( 51.23%)   0.7157* C   5 s(  0.00%)p 1.00( 99.96%)d 0.00(  0.04%)
                                            0.0000  0.0000  0.0000  0.0000  0.0000
                                            0.0000  0.0000  0.9997 -0.0115  0.0000
                                           -0.0210 -0.0027  0.0000  0.0000
                ( 48.77%)   0.6984* C   6 s(  0.00%)p 1.00( 99.95%)d 0.00(  0.05%)
                                            0.0000  0.0000  0.0000  0.0000  0.0000
                                            0.0000  0.0000  0.9997 -0.0105  0.0000
                                            0.0066  0.0207  0.0000  0.0000
    12. (1.98035) BD ( 1) C   5 - H  11  
                ( 61.52%)   0.7844* C   5 s( 28.63%)p 2.49( 71.34%)d 0.00(  0.03%)
                                           -0.0003  0.5349 -0.0143  0.8040 -0.0082
                                           -0.2585  0.0024  0.0000  0.0000 -0.0085
                                            0.0000  0.0000  0.0119 -0.0098
                ( 38.48%)   0.6203* H  11 s( 99.91%)p 0.00(  0.09%)
                                            0.9995 -0.0020 -0.0289  0.0094  0.0000
    13. (1.97810) BD ( 1) C   6 - C   7  
                ( 50.05%)   0.7075* C   6 s( 35.73%)p 1.80( 64.22%)d 0.00(  0.04%)
                                            0.0000  0.5977  0.0079 -0.7704 -0.0214
                                            0.2171 -0.0334  0.0000  0.0000 -0.0112
                                            0.0000  0.0000  0.0133 -0.0119
                ( 49.95%)   0.7067* C   7 s( 35.46%)p 1.82( 64.49%)d 0.00(  0.04%)
                                            0.0000  0.5954  0.0093  0.7564 -0.0010
                                           -0.2667 -0.0403  0.0000  0.0000 -0.0087
                                            0.0000  0.0000  0.0152 -0.0119
    14. (1.98043) BD ( 1) C   6 - H  12  
                ( 61.46%)   0.7839* C   6 s( 28.37%)p 2.52( 71.60%)d 0.00(  0.03%)
                                            0.0003 -0.5325  0.0132 -0.1797  0.0019
                                            0.8268 -0.0084  0.0000  0.0000  0.0062
                                            0.0000  0.0000  0.0136  0.0097
                ( 38.54%)   0.6208* H  12 s( 99.91%)p 0.00(  0.09%)
                                           -0.9995  0.0020  0.0065 -0.0298  0.0000
    15. (1.97749) BD ( 1) C   7 - C   8  
                ( 49.86%)   0.7061* C   7 s( 35.88%)p 1.79( 64.08%)d 0.00(  0.05%)
                                            0.0000  0.5989  0.0073 -0.1984 -0.0397
                                            0.7745  0.0008  0.0000  0.0000 -0.0059
                                            0.0000  0.0000 -0.0165 -0.0119
                ( 50.14%)   0.7081* C   8 s( 36.07%)p 1.77( 63.89%)d 0.00(  0.04%)
                                            0.0000  0.6004  0.0143  0.1425 -0.0375
                                           -0.7854 -0.0163  0.0000  0.0000 -0.0091
                                            0.0000  0.0000 -0.0152 -0.0116
    16. (1.65365) BD ( 2) C   7 - C   8  
                ( 51.92%)   0.7206* C   7 s(  0.00%)p 1.00( 99.95%)d 0.00(  0.05%)
                                            0.0000  0.0000  0.0000  0.0000  0.0000
                                            0.0000  0.0000  0.9997 -0.0121  0.0000
                                            0.0077  0.0201  0.0000  0.0000
                ( 48.08%)   0.6934* C   8 s(  0.00%)p 1.00( 99.95%)d 0.00(  0.05%)
                                            0.0000  0.0000  0.0000  0.0000  0.0000
                                            0.0000  0.0000  0.9997 -0.0050  0.0000
                                            0.0152 -0.0170  0.0000  0.0000
    17. (1.98024) BD ( 1) C   7 - H  13  
                ( 61.55%)   0.7846* C   7 s( 28.57%)p 2.50( 71.40%)d 0.00(  0.03%)
                                            0.0003 -0.5343  0.0139  0.6218 -0.0056
                                            0.5721 -0.0061  0.0000  0.0000 -0.0145
                                            0.0000  0.0000 -0.0011  0.0097
                ( 38.45%)   0.6201* H  13 s( 99.91%)p 0.00(  0.09%)
                                           -0.9995  0.0021 -0.0226 -0.0203  0.0000
    18. (1.97868) BD ( 1) C   8 - H  14  
                ( 62.33%)   0.7895* C   8 s( 28.96%)p 2.45( 71.01%)d 0.00(  0.03%)
                                            0.0003 -0.5380  0.0149  0.7996 -0.0064
                                           -0.2657  0.0062  0.0000  0.0000  0.0093
                                            0.0000  0.0000 -0.0111  0.0098
                ( 37.67%)   0.6137* H  14 s( 99.90%)p 0.00(  0.10%)
                                           -0.9995  0.0048 -0.0293  0.0114  0.0000
    19. (1.99929) CR ( 1) C   1           s(100.00%)p 0.00(  0.00%)
                                            1.0000 -0.0001  0.0000  0.0002 -0.0000
                                            0.0005 -0.0000  0.0000  0.0000  0.0000
                                            0.0000  0.0000  0.0000  0.0000
    20. (1.99975) CR ( 1) O   2           s(100.00%)p 0.00(  0.00%)
                                            1.0000 -0.0003 -0.0000  0.0003  0.0000
                                           -0.0002  0.0000  0.0000  0.0000 -0.0000
                                            0.0000  0.0000  0.0000 -0.0000
    21. (1.99880) CR ( 1) C   3           s(100.00%)p 0.00(  0.00%)
                                            1.0000  0.0001  0.0000 -0.0000 -0.0000
                                           -0.0001  0.0000  0.0000  0.0000  0.0000
                                            0.0000  0.0000  0.0000 -0.0000
    22. (1.99891) CR ( 1) C   4           s(100.00%)p 0.00(  0.00%)
                                            1.0000  0.0001 -0.0000  0.0002 -0.0000
                                            0.0002 -0.0000  0.0000  0.0000  0.0000
                                            0.0000  0.0000  0.0000 -0.0000
    23. (1.99894) CR ( 1) C   5           s(100.00%)p 0.00(  0.00%)
                                            1.0000  0.0001 -0.0000  0.0003 -0.0000
                                           -0.0001  0.0000  0.0000  0.0000 -0.0000
                                            0.0000  0.0000  0.0000 -0.0000
    24. (1.99895) CR ( 1) C   6           s(100.00%)p 0.00(  0.00%)
                                            1.0000  0.0001 -0.0000  0.0001 -0.0000
                                           -0.0003  0.0000  0.0000  0.0000 -0.0000
                                            0.0000  0.0000 -0.0000 -0.0000
    25. (1.99894) CR ( 1) C   7           s(100.00%)p 0.00(  0.00%)
                                            1.0000  0.0001 -0.0000 -0.0002  0.0000
                                           -0.0002  0.0000  0.0000  0.0000  0.0000
                                            0.0000  0.0000  0.0000 -0.0000
    26. (1.99891) CR ( 1) C   8           s(100.00%)p 0.00(  0.00%)
                                            1.0000  0.0001 -0.0000 -0.0003  0.0000
                                            0.0001 -0.0000  0.0000  0.0000 -0.0000
                                            0.0000  0.0000  0.0000 -0.0000
    27. (1.98202) LP ( 1) O   2           s( 56.00%)p 0.79( 43.98%)d 0.00(  0.02%)
                                            0.0004  0.7482  0.0162 -0.6070  0.0007
                                            0.2671 -0.0005  0.0000  0.0000  0.0079
                                            0.0000  0.0000 -0.0065  0.0081
    28. (1.87948) LP ( 2) O   2           s(  0.03%)p99.99( 99.89%)d 3.02(  0.08%)
                                           -0.0000  0.0144  0.0074 -0.3874  0.0052
                                           -0.9212  0.0153 -0.0000 -0.0000 -0.0194
                                           -0.0000 -0.0000 -0.0203 -0.0008
    29. (0.01467) RY*( 1) C   1           s( 12.72%)p 6.80( 86.47%)d 0.06(  0.82%)
                                           -0.0000  0.0564  0.3521 -0.0578  0.8640
                                            0.0414 -0.3363  0.0000  0.0000 -0.0771
                                            0.0000  0.0000 -0.0468  0.0069
    30. (0.00685) RY*( 2) C   1           s( 39.56%)p 0.12(  4.57%)d 1.41( 55.86%)
                                           -0.0000 -0.0005  0.6290 -0.0400 -0.1124
                                           -0.0228  0.1760  0.0000  0.0000  0.5695
                                            0.0000  0.0000  0.4840  0.0057
    31. (0.00255) RY*( 3) C   1           s(  7.64%)p10.72( 81.86%)d 1.38( 10.51%)
                                           -0.0000  0.0213  0.2755 -0.0426 -0.4323
                                            0.0047 -0.7936 -0.0000 -0.0000  0.1110
                                           -0.0000 -0.0000 -0.3040  0.0180
    32. (0.00190) RY*( 4) C   1           s(  0.00%)p 1.00( 24.62%)d 3.06( 75.38%)
                                            0.0000  0.0000  0.0000  0.0000  0.0000
                                            0.0000  0.0000  0.0617  0.4924  0.0000
                                            0.6072 -0.6206  0.0000  0.0000
    33. (0.00062) RY*( 5) C   1           s( 36.80%)p 0.56( 20.73%)d 1.15( 42.47%)
                                            0.0000 -0.0117  0.6065 -0.0190 -0.1439
                                            0.0087  0.4315 -0.0000 -0.0000 -0.3983
                                           -0.0000 -0.0000 -0.5117  0.0645
    34. (0.00008) RY*( 6) C   1           s(  0.00%)p 1.00( 72.64%)d 0.38( 27.36%)
    35. (0.00002) RY*( 7) C   1           s(  2.98%)p 2.25(  6.69%)d30.34( 90.34%)
    36. (0.00002) RY*( 8) C   1           s(  0.32%)p 0.10(  0.03%)d99.99( 99.65%)
    37. (0.00001) RY*( 9) C   1           s(  0.00%)p 1.00(  3.08%)d31.43( 96.92%)
    38. (0.00300) RY*( 1) O   2           s(  0.59%)p99.99( 96.75%)d 4.47(  2.65%)
                                            0.0000 -0.0005  0.0771  0.0060  0.3490
                                            0.0104  0.9196  0.0000  0.0000  0.1203
                                            0.0000  0.0000  0.1097 -0.0029
    39. (0.00036) RY*( 2) O   2           s(  0.00%)p 1.00( 96.04%)d 0.04(  3.96%)
                                            0.0000  0.0000  0.0000  0.0000  0.0000
                                            0.0000  0.0000 -0.0158  0.9799  0.0000
                                            0.1288 -0.1515  0.0000  0.0000
    40. (0.00016) RY*( 3) O   2           s( 51.00%)p 0.93( 47.19%)d 0.04(  1.81%)
                                           -0.0000  0.0155  0.7140  0.0320 -0.6645
                                           -0.0119  0.1709 -0.0000 -0.0000  0.1086
                                           -0.0000 -0.0000  0.0585 -0.0534
    41. (0.00004) RY*( 4) O   2           s( 35.20%)p 1.09( 38.20%)d 0.76( 26.60%)
    42. (0.00000) RY*( 5) O   2           s(  1.22%)p 8.68( 10.54%)d72.61( 88.24%)
    43. (0.00000) RY*( 6) O   2           s(  0.00%)p 1.00(  1.82%)d53.84( 98.18%)
    44. (0.00000) RY*( 7) O   2           s(  0.00%)p 1.00(  2.28%)d42.85( 97.72%)
    45. (0.00000) RY*( 8) O   2           s( 10.38%)p 0.69(  7.13%)d 7.95( 82.49%)
    46. (0.00000) RY*( 9) O   2           s(  1.55%)p 0.27(  0.42%)d63.41( 98.03%)
    47. (0.00661) RY*( 1) C   3           s(  7.80%)p11.40( 88.92%)d 0.42(  3.28%)
                                           -0.0000  0.0105  0.2791 -0.0028  0.6280
                                           -0.0183 -0.7032 -0.0000 -0.0000  0.0038
                                           -0.0000 -0.0000 -0.1796 -0.0226
    48. (0.00410) RY*( 2) C   3           s(  1.40%)p67.47( 94.37%)d 3.03(  4.24%)
                                            0.0000  0.0079  0.1180  0.0140 -0.7609
                                           -0.0046 -0.6037 -0.0000 -0.0000 -0.1697
                                           -0.0000 -0.0000 -0.1131 -0.0278
    49. (0.00194) RY*( 3) C   3           s( 88.15%)p 0.07(  6.52%)d 0.06(  5.33%)
                                           -0.0000 -0.0095  0.9388 -0.0063 -0.0823
                                            0.0110  0.2414  0.0000  0.0000  0.0147
                                            0.0000  0.0000  0.2284 -0.0307
    50. (0.00078) RY*( 4) C   3           s(  0.00%)p 1.00( 93.62%)d 0.07(  6.38%)
                                            0.0000  0.0000  0.0000  0.0000  0.0000
                                            0.0000  0.0000 -0.0011  0.9675  0.0000
                                            0.2307  0.1031  0.0000  0.0000
    51. (0.00072) RY*( 5) C   3           s(  0.00%)p 1.00(  5.82%)d16.18( 94.18%)
                                            0.0000  0.0000  0.0000  0.0000  0.0000
                                            0.0000  0.0000 -0.0124 -0.2409  0.0000
                                            0.9651  0.1014  0.0000  0.0000
    52. (0.00024) RY*( 6) C   3           s(  0.00%)p 1.00(  0.59%)d99.99( 99.41%)
                                            0.0000  0.0000  0.0000  0.0000  0.0000
                                            0.0000  0.0000  0.0074 -0.0761  0.0000
                                           -0.1229  0.9895  0.0000  0.0000
    53. (0.00022) RY*( 7) C   3           s(  0.25%)p 7.92(  1.97%)d99.99( 97.78%)
                                            0.0000 -0.0023  0.0498  0.0195 -0.1378
                                            0.0070 -0.0166  0.0000  0.0000  0.9346
                                            0.0000  0.0000 -0.3094 -0.0932
    54. (0.00017) RY*( 8) C   3           s(  2.24%)p 3.65(  8.16%)d40.05( 89.61%)
                                            0.0000 -0.0057  0.1495  0.0040 -0.0024
                                           -0.0135  0.2852 -0.0000 -0.0000 -0.3009
                                           -0.0000 -0.0000 -0.8975 -0.0042
    55. (0.00003) RY*( 9) C   3           s(  0.23%)p 0.50(  0.12%)d99.99( 99.65%)
    56. (0.00595) RY*( 1) C   4           s(  0.46%)p99.99( 93.56%)d12.95(  5.98%)
                                            0.0000 -0.0215  0.0645  0.0207  0.5325
                                            0.0196  0.8070  0.0000  0.0000 -0.2416
                                            0.0000  0.0000 -0.0285  0.0238
    57. (0.00262) RY*( 2) C   4           s(  5.45%)p16.88( 92.04%)d 0.46(  2.51%)
                                           -0.0000  0.0165  0.2329  0.0157 -0.8051
                                           -0.0173  0.5212 -0.0000 -0.0000  0.0408
                                           -0.0000 -0.0000 -0.1478 -0.0400
    58. (0.00101) RY*( 3) C   4           s( 92.58%)p 0.06(  5.79%)d 0.02(  1.63%)
                                            0.0000 -0.0064  0.9622  0.0048  0.1414
                                            0.0203 -0.1936  0.0000  0.0000 -0.0893
                                            0.0000  0.0000  0.0556 -0.0722
    59. (0.00085) RY*( 4) C   4           s(  0.00%)p 1.00( 56.00%)d 0.79( 44.00%)
                                            0.0000  0.0000  0.0000  0.0000  0.0000
                                            0.0000  0.0000 -0.0074  0.7483  0.0000
                                           -0.5390  0.3866  0.0000  0.0000
    60. (0.00062) RY*( 5) C   4           s(  0.00%)p 1.00( 39.03%)d 1.56( 60.97%)
                                            0.0000  0.0000  0.0000  0.0000  0.0000
                                            0.0000  0.0000 -0.0070 -0.6247  0.0000
                                           -0.3766  0.6840  0.0000  0.0000
    61. (0.00012) RY*( 6) C   4           s(  0.43%)p 7.55(  3.26%)d99.99( 96.31%)
                                           -0.0000 -0.0027  0.0656 -0.0196  0.1760
                                            0.0168 -0.0304 -0.0000 -0.0000  0.4186
                                           -0.0000 -0.0000 -0.8811  0.1080
    62. (0.00004) RY*( 7) C   4           s(  0.97%)p 4.07(  3.95%)d97.81( 95.08%)
    63. (0.00001) RY*( 8) C   4           s(  0.00%)p 1.00(  5.01%)d18.96( 94.99%)
    64. (0.00001) RY*( 9) C   4           s(  0.19%)p 7.56(  1.43%)d99.99( 98.38%)
    65. (0.00539) RY*( 1) C   5           s(  0.08%)p99.99( 92.78%)d91.05(  7.14%)
                                           -0.0000  0.0277 -0.0043 -0.0301 -0.9285
                                            0.0119  0.2544 -0.0000 -0.0000 -0.1587
                                           -0.0000 -0.0000  0.2125 -0.0328
    66. (0.00271) RY*( 2) C   5           s(  0.03%)p99.99( 98.51%)d45.80(  1.45%)
                                            0.0000  0.0016  0.0177 -0.0127  0.2650
                                           -0.0355  0.9558  0.0000  0.0000  0.0897
                                            0.0000  0.0000  0.0805 -0.0027
    67. (0.00084) RY*( 3) C   5           s( 94.38%)p 0.00(  0.40%)d 0.06(  5.22%)
                                            0.0000 -0.0031  0.9715  0.0194 -0.0597
                                           -0.0059  0.0020  0.0000  0.0000  0.1134
                                            0.0000  0.0000 -0.1711 -0.1005
    68. (0.00070) RY*( 4) C   5           s(  0.00%)p 1.00( 92.47%)d 0.08(  7.53%)
                                            0.0000  0.0000  0.0000  0.0000  0.0000
                                            0.0000  0.0000  0.0076  0.9616  0.0000
                                           -0.1939  0.1942  0.0000  0.0000
    69. (0.00060) RY*( 5) C   5           s(  0.00%)p 1.00(  1.32%)d74.57( 98.68%)
                                            0.0000  0.0000  0.0000  0.0000  0.0000
                                            0.0000  0.0000  0.0087 -0.1147  0.0000
                                            0.3593  0.9261  0.0000  0.0000
    70. (0.00013) RY*( 6) C   5           s(  0.01%)p 1.00(  1.49%)d66.00( 98.50%)
                                           -0.0000 -0.0001  0.0071  0.0084 -0.0352
                                            0.0259 -0.1138  0.0000  0.0000  0.8035
                                            0.0000  0.0000  0.5826  0.0024
    71. (0.00005) RY*( 7) C   5           s(  5.55%)p 0.89(  4.95%)d16.14( 89.50%)
    72. (0.00000) RY*( 8) C   5           s(  0.00%)p 1.00(  6.25%)d14.99( 93.75%)
    73. (0.00000) RY*( 9) C   5           s(  0.05%)p39.78(  1.90%)d99.99( 98.06%)
    74. (0.00524) RY*( 1) C   6           s(  0.25%)p99.99( 92.38%)d29.75(  7.37%)
                                           -0.0000  0.0272  0.0417 -0.0069 -0.2047
                                            0.0306  0.9386  0.0000  0.0000 -0.1113
                                            0.0000  0.0000 -0.2449 -0.0362
    75. (0.00255) RY*( 2) C   6           s(  0.00%)p 1.00( 98.55%)d 0.01(  1.45%)
                                           -0.0000  0.0001  0.0023  0.0359 -0.9692
                                            0.0079 -0.2115 -0.0000 -0.0000  0.1097
                                           -0.0000 -0.0000 -0.0499 -0.0006
    76. (0.00096) RY*( 3) C   6           s( 95.04%)p 0.00(  0.05%)d 0.05(  4.91%)
                                            0.0000 -0.0044  0.9749  0.0037  0.0007
                                           -0.0200  0.0113  0.0000  0.0000  0.0889
                                            0.0000  0.0000  0.1793 -0.0950
    77. (0.00070) RY*( 4) C   6           s(  0.00%)p 1.00( 17.74%)d 4.64( 82.26%)
                                            0.0000  0.0000  0.0000  0.0000  0.0000
                                            0.0000  0.0000 -0.0074  0.4211  0.0000
                                            0.8566  0.2980  0.0000  0.0000
    78. (0.00062) RY*( 5) C   6           s(  0.00%)p 1.00( 75.64%)d 0.32( 24.36%)
                                            0.0000  0.0000  0.0000  0.0000  0.0000
                                            0.0000  0.0000  0.0095  0.8697  0.0000
                                           -0.4746  0.1355  0.0000  0.0000
    79. (0.00014) RY*( 6) C   6           s(  0.00%)p 1.00(  1.50%)d65.55( 98.49%)
                                           -0.0000 -0.0001  0.0066  0.0263 -0.1169
                                            0.0057 -0.0254 -0.0000 -0.0000 -0.9029
                                           -0.0000 -0.0000  0.4120 -0.0040
    80. (0.00005) RY*( 7) C   6           s(  4.75%)p 1.15(  5.47%)d18.88( 89.77%)
    81. (0.00000) RY*( 8) C   6           s(  0.00%)p 1.00(  6.67%)d14.00( 93.33%)
    82. (0.00000) RY*( 9) C   6           s(  0.05%)p42.20(  2.07%)d99.99( 97.88%)
    83. (0.00528) RY*( 1) C   7           s(  0.08%)p99.99( 92.57%)d90.66(  7.34%)
                                           -0.0000  0.0279 -0.0056  0.0231  0.7184
                                            0.0224  0.6393  0.0000  0.0000  0.2680
                                            0.0000  0.0000  0.0184 -0.0360
    84. (0.00263) RY*( 2) C   7           s(  0.04%)p99.99( 98.50%)d37.46(  1.46%)
                                           -0.0000 -0.0010  0.0197 -0.0265  0.6598
                                            0.0258 -0.7404 -0.0000 -0.0000  0.0065
                                           -0.0000 -0.0000 -0.1207  0.0006
    85. (0.00087) RY*( 3) C   7           s( 93.80%)p 0.00(  0.46%)d 0.06(  5.74%)
                                            0.0000 -0.0028  0.9685 -0.0153  0.0354
                                           -0.0123  0.0546  0.0000  0.0000 -0.2163
                                            0.0000  0.0000  0.0053 -0.1029
    86. (0.00064) RY*( 4) C   7           s(  0.00%)p 1.00( 38.08%)d 1.63( 61.92%)
                                            0.0000  0.0000  0.0000  0.0000  0.0000
                                            0.0000  0.0000  0.0120  0.6170  0.0000
                                            0.6314 -0.4695  0.0000  0.0000
    87. (0.00055) RY*( 5) C   7           s(  0.00%)p 1.00( 54.76%)d 0.83( 45.24%)
                                            0.0000  0.0000  0.0000  0.0000  0.0000
                                            0.0000  0.0000 -0.0015  0.7400  0.0000
                                           -0.2626  0.6192  0.0000  0.0000
    88. (0.00014) RY*( 6) C   7           s(  0.03%)p45.44(  1.52%)d99.99( 98.45%)
                                            0.0000 -0.0009  0.0183  0.0182 -0.0834
                                           -0.0202  0.0866 -0.0000 -0.0000  0.0811
                                           -0.0000 -0.0000 -0.9884 -0.0322
    89. (0.00004) RY*( 7) C   7           s(  6.09%)p 0.83(  5.06%)d14.58( 88.85%)
    90. (0.00000) RY*( 8) C   7           s(  0.00%)p 1.00(  7.20%)d12.88( 92.80%)
    91. (0.00000) RY*( 9) C   7           s(  0.05%)p38.73(  1.92%)d99.99( 98.03%)
    92. (0.00687) RY*( 1) C   8           s(  1.62%)p58.04( 94.19%)d 2.58(  4.18%)
                                            0.0000 -0.0180  0.1261 -0.0280 -0.6750
                                            0.0033  0.6968  0.0000  0.0000  0.1010
                                            0.0000  0.0000 -0.1771  0.0168
    93. (0.00358) RY*( 2) C   8           s(  4.97%)p18.56( 92.26%)d 0.56(  2.77%)
                                            0.0000  0.0193  0.2221  0.0034  0.6933
                                           -0.0257  0.6643  0.0000  0.0000 -0.1593
                                            0.0000  0.0000  0.0322 -0.0360
    94. (0.00106) RY*( 3) C   8           s( 91.72%)p 0.07(  6.32%)d 0.02(  1.97%)
                                            0.0000 -0.0064  0.9577 -0.0157 -0.0467
                                            0.0178 -0.2459  0.0000  0.0000  0.1095
                                            0.0000  0.0000 -0.0486 -0.0729
    95. (0.00084) RY*( 4) C   8           s(  0.00%)p 1.00( 58.40%)d 0.71( 41.60%)
                                            0.0000  0.0000  0.0000  0.0000  0.0000
                                            0.0000  0.0000  0.0086  0.7642  0.0000
                                            0.3134  0.5637  0.0000  0.0000
    96. (0.00048) RY*( 5) C   8           s(  0.00%)p 1.00( 35.57%)d 1.81( 64.43%)
                                            0.0000  0.0000  0.0000  0.0000  0.0000
                                            0.0000  0.0000  0.0105 -0.5963  0.0000
                                            0.0102  0.8026  0.0000  0.0000
    97. (0.00012) RY*( 6) C   8           s(  0.22%)p 8.49(  1.86%)d99.99( 97.92%)
                                           -0.0000 -0.0026  0.0468  0.0083 -0.0906
                                            0.0254 -0.0986 -0.0000 -0.0000 -0.8562
                                           -0.0000 -0.0000 -0.4932  0.0528
    98. (0.00006) RY*( 7) C   8           s(  1.34%)p 3.19(  4.29%)d70.23( 94.37%)
    99. (0.00000) RY*( 8) C   8           s(  0.00%)p 1.00(  6.08%)d15.46( 93.92%)
   100. (0.00001) RY*( 9) C   8           s(  0.20%)p 5.54(  1.12%)d99.99( 98.67%)
   101. (0.00451) RY*( 1) H   9           s( 99.92%)p 0.00(  0.08%)
                                            0.0127  0.9995 -0.0260 -0.0087  0.0000
   102. (0.00008) RY*( 2) H   9           s(  0.12%)p99.99( 99.88%)
   103. (0.00006) RY*( 3) H   9           s(  0.05%)p99.99( 99.95%)
   104. (0.00004) RY*( 4) H   9           s(  0.00%)p 1.00(100.00%)
   105. (0.00238) RY*( 1) H  10           s( 99.51%)p 0.00(  0.49%)
                                            0.0052  0.9975  0.0291  0.0636  0.0000
   106. (0.00017) RY*( 2) H  10           s(  0.00%)p 1.00(100.00%)
                                            0.0000  0.0000  0.0000  0.0000  1.0000
   107. (0.00007) RY*( 3) H  10           s(  0.44%)p99.99( 99.56%)
   108. (0.00007) RY*( 4) H  10           s(  0.14%)p99.99( 99.86%)
   109. (0.00162) RY*( 1) H  11           s( 99.25%)p 0.01(  0.75%)
                                            0.0046  0.9962  0.0814 -0.0294  0.0000
   110. (0.00017) RY*( 2) H  11           s(  0.00%)p 1.00(100.00%)
                                            0.0000  0.0000  0.0000  0.0000  1.0000
   111. (0.00009) RY*( 3) H  11           s(  0.00%)p 1.00(100.00%)
   112. (0.00006) RY*( 4) H  11           s(  0.84%)p99.99( 99.16%)
   113. (0.00160) RY*( 1) H  12           s( 99.27%)p 0.01(  0.73%)
                                            0.0046  0.9963  0.0177 -0.0835  0.0000
   114. (0.00016) RY*( 2) H  12           s(  0.00%)p 1.00(100.00%)
                                            0.0000  0.0000  0.0000  0.0000  1.0000
   115. (0.00008) RY*( 3) H  12           s(  0.00%)p 1.00(100.00%)
   116. (0.00006) RY*( 4) H  12           s(  0.82%)p99.99( 99.18%)
   117. (0.00161) RY*( 1) H  13           s( 99.23%)p 0.01(  0.77%)
                                            0.0047  0.9961 -0.0569 -0.0667  0.0000
   118. (0.00017) RY*( 2) H  13           s(  0.00%)p 1.00(100.00%)
                                            0.0000  0.0000  0.0000  0.0000  1.0000
   119. (0.00009) RY*( 3) H  13           s(  0.01%)p 1.00( 99.99%)
   120. (0.00006) RY*( 4) H  13           s(  0.85%)p99.99( 99.15%)
   121. (0.00383) RY*( 1) H  14           s( 99.64%)p 0.00(  0.36%)
                                            0.0061  0.9982 -0.0235  0.0555  0.0000
   122. (0.00015) RY*( 2) H  14           s(  0.00%)p 1.00(100.00%)
                                            0.0000  0.0000  0.0000  0.0000  1.0000
   123. (0.00009) RY*( 3) H  14           s(  0.26%)p99.99( 99.74%)
   124. (0.00007) RY*( 4) H  14           s(  0.20%)p99.99( 99.80%)
   125. (0.00375) BD*( 1) C   1 - O   2  
                ( 66.55%)   0.8158* C   1 s( 31.10%)p 2.21( 68.64%)d 0.01(  0.25%)
                                           -0.0000 -0.5546  0.0589  0.7623  0.0588
                                           -0.3149 -0.0521  0.0000  0.0000  0.0304
                                            0.0000  0.0000 -0.0324  0.0239
                ( 33.45%)  -0.5784* O   2 s( 44.04%)p 1.27( 55.87%)d 0.00(  0.09%)
                                            0.0000 -0.6631  0.0276 -0.6923 -0.0220
                                            0.2810  0.0067  0.0000  0.0000  0.0190
                                            0.0000  0.0000 -0.0184  0.0127
   126. (0.10309) BD*( 2) C   1 - O   2  
                ( 65.80%)   0.8112* C   1 s(  0.00%)p 1.00( 99.65%)d 0.00(  0.35%)
                                            0.0000  0.0000  0.0000  0.0000  0.0000
                                            0.0000  0.0000  0.9977 -0.0322  0.0000
                                           -0.0559  0.0189  0.0000  0.0000
                ( 34.20%)  -0.5848* O   2 s(  0.00%)p 1.00( 99.85%)d 0.00(  0.15%)
                                            0.0000  0.0000  0.0000  0.0000  0.0000
                                            0.0000  0.0000  0.9992  0.0092  0.0000
                                            0.0352 -0.0152  0.0000  0.0000
   127. (0.05993) BD*( 1) C   1 - C   3  
                ( 53.23%)   0.7296* C   1 s( 38.40%)p 1.60( 61.54%)d 0.00(  0.06%)
                                           -0.0004 -0.6197 -0.0020 -0.1312 -0.0062
                                            0.7734 -0.0085  0.0000  0.0000  0.0081
                                            0.0000  0.0000  0.0195  0.0104
                ( 46.77%)  -0.6839* C   3 s( 30.43%)p 2.28( 69.53%)d 0.00(  0.04%)
                                           -0.0000 -0.5517  0.0003  0.1790 -0.0047
                                           -0.8143  0.0038  0.0000  0.0000  0.0066
                                            0.0000  0.0000  0.0156  0.0110
   128. (0.06492) BD*( 1) C   1 - H   9  
                ( 42.04%)   0.6484* C   1 s( 30.48%)p 2.28( 69.47%)d 0.00(  0.05%)
                                            0.0003 -0.5513 -0.0295 -0.6275  0.0266
                                           -0.5479 -0.0091 -0.0000 -0.0000 -0.0200
                                           -0.0000 -0.0000 -0.0069  0.0076
                ( 57.96%)  -0.7613* H   9 s( 99.91%)p 0.00(  0.09%)
                                           -0.9994  0.0135  0.0231  0.0202 -0.0000
   129. (0.02492) BD*( 1) C   3 - C   4  
                ( 49.19%)   0.7013* C   3 s( 34.80%)p 1.87( 65.16%)d 0.00(  0.04%)
                                            0.0001 -0.5899 -0.0064 -0.7737 -0.0083
                                            0.2294 -0.0187 -0.0000 -0.0000  0.0086
                                           -0.0000 -0.0000 -0.0131  0.0119
                ( 50.81%)  -0.7128* C   4 s( 35.56%)p 1.81( 64.39%)d 0.00(  0.05%)
                                           -0.0001 -0.5963 -0.0034  0.7561 -0.0051
                                           -0.2678 -0.0232 -0.0000 -0.0000  0.0095
                                           -0.0000 -0.0000 -0.0145  0.0125
   130. (0.37021) BD*( 2) C   3 - C   4  
                ( 47.09%)   0.6863* C   3 s(  0.00%)p 1.00( 99.98%)d 0.00(  0.02%)
                                           -0.0000 -0.0000 -0.0000 -0.0000 -0.0000
                                           -0.0000 -0.0000 -0.9999  0.0014 -0.0000
                                           -0.0131  0.0059 -0.0000 -0.0000
                ( 52.91%)  -0.7274* C   4 s(  0.00%)p 1.00( 99.96%)d 0.00(  0.04%)
                                           -0.0000 -0.0000 -0.0000 -0.0000 -0.0000
                                           -0.0000 -0.0000 -0.9998  0.0029 -0.0000
                                            0.0206  0.0037 -0.0000 -0.0000
   131. (0.02711) BD*( 1) C   3 - C   8  
                ( 48.96%)   0.6997* C   3 s( 34.70%)p 1.88( 65.26%)d 0.00(  0.04%)
                                            0.0002 -0.5891 -0.0026  0.6072  0.0148
                                            0.5324 -0.0130 -0.0000 -0.0000 -0.0152
                                           -0.0000 -0.0000 -0.0011  0.0116
                ( 51.04%)  -0.7145* C   8 s( 34.90%)p 1.86( 65.06%)d 0.00(  0.05%)
                                           -0.0001 -0.5907 -0.0046 -0.5823  0.0152
                                           -0.5575 -0.0191 -0.0000 -0.0000 -0.0174
                                           -0.0000 -0.0000 -0.0032  0.0126
   132. (0.01637) BD*( 1) C   4 - C   5  
                ( 49.68%)   0.7048* C   4 s( 36.05%)p 1.77( 63.91%)d 0.00(  0.04%)
                                           -0.0001 -0.6003 -0.0130 -0.1999 -0.0400
                                            0.7730 -0.0002 -0.0000 -0.0000  0.0059
                                           -0.0000 -0.0000  0.0163  0.0117
                ( 50.32%)  -0.7094* C   5 s( 35.65%)p 1.80( 64.30%)d 0.00(  0.05%)
                                           -0.0000 -0.5970 -0.0088  0.1434 -0.0359
                                           -0.7879 -0.0183 -0.0000 -0.0000  0.0087
                                           -0.0000 -0.0000  0.0152  0.0120
   133. (0.01638) BD*( 1) C   4 - H  10  
                ( 38.53%)   0.6207* C   4 s( 28.30%)p 2.53( 71.67%)d 0.00(  0.03%)
                                            0.0003 -0.5318  0.0134 -0.6223 -0.0010
                                           -0.5738  0.0106 -0.0000 -0.0000 -0.0148
                                           -0.0000 -0.0000 -0.0008  0.0100
                ( 61.47%)  -0.7840* H  10 s( 99.91%)p 0.00(  0.09%)
                                           -0.9995  0.0032  0.0229  0.0201 -0.0000
   134. (0.01763) BD*( 1) C   5 - C   6  
                ( 49.96%)   0.7068* C   5 s( 35.63%)p 1.81( 64.33%)d 0.00(  0.04%)
                                           -0.0000 -0.5968 -0.0085  0.5757 -0.0176
                                            0.5570  0.0363 -0.0000 -0.0000 -0.0171
                                           -0.0000 -0.0000 -0.0035  0.0119
                ( 50.04%)  -0.7074* C   6 s( 35.81%)p 1.79( 64.15%)d 0.00(  0.04%)
                                           -0.0000 -0.5983 -0.0084 -0.6100 -0.0335
                                           -0.5175  0.0211 -0.0000 -0.0000 -0.0175
                                           -0.0000 -0.0000 -0.0003  0.0118
   135. (0.31653) BD*( 2) C   5 - C   6  
                ( 48.77%)   0.6984* C   5 s(  0.00%)p 1.00( 99.96%)d 0.00(  0.04%)
                                           -0.0000 -0.0000 -0.0000 -0.0000 -0.0000
                                           -0.0000 -0.0000 -0.9997  0.0115 -0.0000
                                            0.0210  0.0027 -0.0000 -0.0000
                ( 51.23%)  -0.7157* C   6 s(  0.00%)p 1.00( 99.95%)d 0.00(  0.05%)
                                           -0.0000 -0.0000 -0.0000 -0.0000 -0.0000
                                           -0.0000 -0.0000 -0.9997  0.0105 -0.0000
                                           -0.0066 -0.0207 -0.0000 -0.0000
   136. (0.01438) BD*( 1) C   5 - H  11  
                ( 38.48%)   0.6203* C   5 s( 28.63%)p 2.49( 71.34%)d 0.00(  0.03%)
                                            0.0003 -0.5349  0.0143 -0.8040  0.0082
                                            0.2585 -0.0024 -0.0000 -0.0000  0.0085
                                           -0.0000 -0.0000 -0.0119  0.0098
                ( 61.52%)  -0.7844* H  11 s( 99.91%)p 0.00(  0.09%)
                                           -0.9995  0.0020  0.0289 -0.0094 -0.0000
   137. (0.01793) BD*( 1) C   6 - C   7  
                ( 49.95%)   0.7067* C   6 s( 35.73%)p 1.80( 64.22%)d 0.00(  0.04%)
                                           -0.0000 -0.5977 -0.0079  0.7704  0.0214
                                           -0.2171  0.0334 -0.0000 -0.0000  0.0112
                                           -0.0000 -0.0000 -0.0133  0.0119
                ( 50.05%)  -0.7075* C   7 s( 35.46%)p 1.82( 64.49%)d 0.00(  0.04%)
                                           -0.0000 -0.5954 -0.0093 -0.7564  0.0010
                                            0.2667  0.0403 -0.0000 -0.0000  0.0087
                                           -0.0000 -0.0000 -0.0152  0.0119
   138. (0.01398) BD*( 1) C   6 - H  12  
                ( 38.54%)   0.6208* C   6 s( 28.37%)p 2.52( 71.60%)d 0.00(  0.03%)
                                           -0.0003  0.5325 -0.0132  0.1797 -0.0019
                                           -0.8268  0.0084 -0.0000 -0.0000 -0.0062
                                           -0.0000 -0.0000 -0.0136 -0.0097
                ( 61.46%)  -0.7839* H  12 s( 99.91%)p 0.00(  0.09%)
                                            0.9995 -0.0020 -0.0065  0.0298 -0.0000
   139. (0.01625) BD*( 1) C   7 - C   8  
                ( 50.14%)   0.7081* C   7 s( 35.88%)p 1.79( 64.08%)d 0.00(  0.05%)
                                            0.0000  0.5989  0.0073 -0.1984 -0.0397
                                            0.7745  0.0008  0.0000  0.0000 -0.0059
                                            0.0000  0.0000 -0.0165 -0.0119
                ( 49.86%)  -0.7061* C   8 s( 36.07%)p 1.77( 63.89%)d 0.00(  0.04%)
                                            0.0000  0.6004  0.0143  0.1425 -0.0375
                                           -0.7854 -0.0163  0.0000  0.0000 -0.0091
                                            0.0000  0.0000 -0.0152 -0.0116
   140. (0.28185) BD*( 2) C   7 - C   8  
                ( 48.08%)   0.6934* C   7 s(  0.00%)p 1.00( 99.95%)d 0.00(  0.05%)
                                           -0.0000 -0.0000 -0.0000 -0.0000 -0.0000
                                           -0.0000 -0.0000 -0.9997  0.0121 -0.0000
                                           -0.0077 -0.0201 -0.0000 -0.0000
                ( 51.92%)  -0.7206* C   8 s(  0.00%)p 1.00( 99.95%)d 0.00(  0.05%)
                                           -0.0000 -0.0000 -0.0000 -0.0000 -0.0000
                                           -0.0000 -0.0000 -0.9997  0.0050 -0.0000
                                           -0.0152  0.0170 -0.0000 -0.0000
   141. (0.01463) BD*( 1) C   7 - H  13  
                ( 38.45%)   0.6201* C   7 s( 28.57%)p 2.50( 71.40%)d 0.00(  0.03%)
                                           -0.0003  0.5343 -0.0139 -0.6218  0.0056
                                           -0.5721  0.0061 -0.0000 -0.0000  0.0145
                                           -0.0000 -0.0000  0.0011 -0.0097
                ( 61.55%)  -0.7846* H  13 s( 99.91%)p 0.00(  0.09%)
                                            0.9995 -0.0021  0.0226  0.0203 -0.0000
   142. (0.01662) BD*( 1) C   8 - H  14  
                ( 37.67%)   0.6137* C   8 s( 28.96%)p 2.45( 71.01%)d 0.00(  0.03%)
                                           -0.0003  0.5380 -0.0149 -0.7996  0.0064
                                            0.2657 -0.0062 -0.0000 -0.0000 -0.0093
                                           -0.0000 -0.0000  0.0111 -0.0098
                ( 62.33%)  -0.7895* H  14 s( 99.90%)p 0.00(  0.10%)
                                            0.9995 -0.0048  0.0293 -0.0114 -0.0000


 NHO Directionality and "Bond Bending" (deviations from line of nuclear centers)

         [Thresholds for printing:  angular deviation  >  1.0 degree]
                                    hybrid p-character > 25.0%
                                    orbital occupancy  >  0.10e

                                Line of Centers        Hybrid 1              Hybrid 2
                                ---------------  -------------------   ------------------
                NBO               Theta   Phi    Theta   Phi    Dev    Theta   Phi    Dev
 ========================================================================================
     1. BD (   1) C   1 - O   2    90.0  157.5    90.0  155.9   1.6      --     --    --
     2. BD (   2) C   1 - O   2    90.0  157.5     0.0    0.0  90.0      0.0    0.0  90.0
     3. BD (   1) C   1 - C   3    90.0  282.3    90.0  280.2   2.1      --     --    --
     4. BD (   1) C   1 - H   9    90.0   36.6    90.0   42.8   6.2      --     --    --
     5. BD (   1) C   3 - C   4    90.0  342.3    90.0  344.9   2.7     90.0  158.8   3.4
     6. BD (   2) C   3 - C   4    90.0  342.3     0.0    0.0  90.0      0.0    0.0  90.0
     7. BD (   1) C   3 - C   8    90.0  222.3    90.0  219.9   2.5     90.0   45.5   3.1
     8. BD (   1) C   4 - C   5    90.0  282.4    90.0  287.2   4.9     90.0   97.6   4.8
    10. BD (   1) C   5 - C   6    90.0  222.1    90.0  226.8   4.7     90.0   37.6   4.5
    11. BD (   2) C   5 - C   6    90.0  222.1     0.0    0.0  90.0      0.0    0.0  90.0
    13. BD (   1) C   6 - C   7    90.0  162.5    90.0  166.9   4.5     90.0  337.9   4.6
    15. BD (   1) C   7 - C   8    90.0  102.4    90.0  107.1   4.6     90.0  277.5   5.0
    16. BD (   2) C   7 - C   8    90.0  102.4     0.0    0.0  90.0      0.0    0.0  90.0
    18. BD (   1) C   8 - H  14    90.0  160.7    90.0  161.9   1.2      --     --    --
    27. LP (   1) O   2             --     --     90.0  156.3   --       --     --    --
    28. LP (   2) O   2             --     --     90.0  247.1   --       --     --    --
   126. BD*(   2) C   1 - O   2    90.0  157.5     0.0    0.0  90.0      0.0    0.0  90.0
   130. BD*(   2) C   3 - C   4    90.0  342.3     0.0    0.0  90.0      0.0    0.0  90.0
   135. BD*(   2) C   5 - C   6    90.0  222.1     0.0    0.0  90.0      0.0    0.0  90.0
   140. BD*(   2) C   7 - C   8    90.0  102.4     0.0    0.0  90.0      0.0    0.0  90.0


 Second Order Perturbation Theory Analysis of Fock Matrix in NBO Basis

     Threshold for printing:   0.50 kcal/mol
                                                                              E(2)  E(j)-E(i) F(i,j)
         Donor NBO (i)                     Acceptor NBO (j)                 kcal/mol   a.u.    a.u. 
 ===================================================================================================

 within unit  1
   1. BD (   1) C   1 - O   2        / 29. RY*(   1) C   1                    1.55    1.64    0.045
   1. BD (   1) C   1 - O   2        / 48. RY*(   2) C   3                    1.26    2.13    0.046
   1. BD (   1) C   1 - O   2        /127. BD*(   1) C   1 - C   3            1.20    1.52    0.039
   1. BD (   1) C   1 - O   2        /129. BD*(   1) C   3 - C   4            1.49    1.63    0.044
   2. BD (   2) C   1 - O   2        /130. BD*(   2) C   3 - C   4            5.28    0.41    0.046
   3. BD (   1) C   1 - C   3        / 38. RY*(   1) O   2                    1.34    1.85    0.045
   3. BD (   1) C   1 - C   3        / 56. RY*(   1) C   4                    1.24    1.79    0.042
   3. BD (   1) C   1 - C   3        / 92. RY*(   1) C   8                    1.17    1.72    0.040
   3. BD (   1) C   1 - C   3        /125. BD*(   1) C   1 - O   2            0.98    1.28    0.032
   3. BD (   1) C   1 - C   3        /129. BD*(   1) C   3 - C   4            2.85    1.22    0.053
   3. BD (   1) C   1 - C   3        /131. BD*(   1) C   3 - C   8            2.58    1.22    0.050
   3. BD (   1) C   1 - C   3        /132. BD*(   1) C   4 - C   5            2.46    1.23    0.049
   3. BD (   1) C   1 - C   3        /139. BD*(   1) C   7 - C   8            2.53    1.24    0.050
   4. BD (   1) C   1 - H   9        / 38. RY*(   1) O   2                    1.17    1.72    0.040
   4. BD (   1) C   1 - H   9        / 47. RY*(   1) C   3                    0.80    1.61    0.032
   4. BD (   1) C   1 - H   9        /131. BD*(   1) C   3 - C   8            4.14    1.08    0.060
   5. BD (   1) C   3 - C   4        / 31. RY*(   3) C   1                    0.75    1.60    0.031
   5. BD (   1) C   3 - C   4        / 65. RY*(   1) C   5                    1.03    1.85    0.039
   5. BD (   1) C   3 - C   4        / 66. RY*(   2) C   5                    1.24    1.34    0.037
   5. BD (   1) C   3 - C   4        / 92. RY*(   1) C   8                    0.99    1.75    0.037
   5. BD (   1) C   3 - C   4        /125. BD*(   1) C   1 - O   2            1.52    1.31    0.040
   5. BD (   1) C   3 - C   4        /127. BD*(   1) C   1 - C   3            2.06    1.14    0.044
   5. BD (   1) C   3 - C   4        /131. BD*(   1) C   3 - C   8            4.62    1.25    0.068
   5. BD (   1) C   3 - C   4        /132. BD*(   1) C   4 - C   5            3.24    1.26    0.057
   5. BD (   1) C   3 - C   4        /133. BD*(   1) C   4 - H  10            1.39    1.14    0.036
   5. BD (   1) C   3 - C   4        /136. BD*(   1) C   5 - H  11            2.53    1.15    0.048
   5. BD (   1) C   3 - C   4        /142. BD*(   1) C   8 - H  14            2.27    1.16    0.046
   6. BD (   2) C   3 - C   4        / 32. RY*(   4) C   1                    0.97    1.84    0.042
   6. BD (   2) C   3 - C   4        / 68. RY*(   4) C   5                    1.92    0.89    0.041
   6. BD (   2) C   3 - C   4        / 95. RY*(   4) C   8                    1.74    1.37    0.048
   6. BD (   2) C   3 - C   4        /126. BD*(   2) C   1 - O   2           19.83    0.27    0.071
   6. BD (   2) C   3 - C   4        /135. BD*(   2) C   5 - C   6           18.66    0.28    0.066
   6. BD (   2) C   3 - C   4        /140. BD*(   2) C   7 - C   8           19.93    0.29    0.069
   7. BD (   1) C   3 - C   8        / 29. RY*(   1) C   1                    1.14    1.25    0.034
   7. BD (   1) C   3 - C   8        / 56. RY*(   1) C   4                    0.75    1.81    0.033
   7. BD (   1) C   3 - C   8        / 83. RY*(   1) C   7                    0.98    1.85    0.038
   7. BD (   1) C   3 - C   8        / 84. RY*(   2) C   7                    1.26    1.34    0.037
   7. BD (   1) C   3 - C   8        /127. BD*(   1) C   1 - C   3            2.45    1.13    0.047
   7. BD (   1) C   3 - C   8        /128. BD*(   1) C   1 - H   9            1.24    1.08    0.033
   7. BD (   1) C   3 - C   8        /129. BD*(   1) C   3 - C   4            4.66    1.24    0.068
   7. BD (   1) C   3 - C   8        /133. BD*(   1) C   4 - H  10            2.50    1.14    0.048
   7. BD (   1) C   3 - C   8        /139. BD*(   1) C   7 - C   8            3.11    1.26    0.056
   7. BD (   1) C   3 - C   8        /141. BD*(   1) C   7 - H  13            2.63    1.15    0.049
   7. BD (   1) C   3 - C   8        /142. BD*(   1) C   8 - H  14            1.33    1.15    0.035
   8. BD (   1) C   4 - C   5        / 48. RY*(   2) C   3                    2.06    1.75    0.054
   8. BD (   1) C   4 - C   5        / 74. RY*(   1) C   6                    0.88    1.86    0.036
   8. BD (   1) C   4 - C   5        / 75. RY*(   2) C   6                    1.22    1.34    0.036
   8. BD (   1) C   4 - C   5        /127. BD*(   1) C   1 - C   3            3.47    1.14    0.057
   8. BD (   1) C   4 - C   5        /129. BD*(   1) C   3 - C   4            3.66    1.25    0.061
   8. BD (   1) C   4 - C   5        /133. BD*(   1) C   4 - H  10            1.49    1.15    0.037
   8. BD (   1) C   4 - C   5        /134. BD*(   1) C   5 - C   6            3.08    1.26    0.056
   8. BD (   1) C   4 - C   5        /136. BD*(   1) C   5 - H  11            1.39    1.15    0.036
   8. BD (   1) C   4 - C   5        /138. BD*(   1) C   6 - H  12            2.51    1.15    0.048
   9. BD (   1) C   4 - H  10        / 47. RY*(   1) C   3                    0.87    1.61    0.034
   9. BD (   1) C   4 - H  10        / 65. RY*(   1) C   5                    0.70    1.68    0.031
   9. BD (   1) C   4 - H  10        /129. BD*(   1) C   3 - C   4            0.99    1.08    0.029
   9. BD (   1) C   4 - H  10        /131. BD*(   1) C   3 - C   8            4.48    1.08    0.062
   9. BD (   1) C   4 - H  10        /132. BD*(   1) C   4 - C   5            0.89    1.09    0.028
   9. BD (   1) C   4 - H  10        /134. BD*(   1) C   5 - C   6            3.62    1.08    0.056
  10. BD (   1) C   5 - C   6        / 56. RY*(   1) C   4                    0.53    1.82    0.028
  10. BD (   1) C   5 - C   6        / 57. RY*(   2) C   4                    1.66    1.40    0.043
  10. BD (   1) C   5 - C   6        / 83. RY*(   1) C   7                    0.85    1.86    0.036
  10. BD (   1) C   5 - C   6        / 84. RY*(   2) C   7                    1.30    1.35    0.038
  10. BD (   1) C   5 - C   6        /132. BD*(   1) C   4 - C   5            3.18    1.26    0.057
  10. BD (   1) C   5 - C   6        /133. BD*(   1) C   4 - H  10            2.73    1.14    0.050
  10. BD (   1) C   5 - C   6        /136. BD*(   1) C   5 - H  11            1.38    1.15    0.036
  10. BD (   1) C   5 - C   6        /137. BD*(   1) C   6 - C   7            2.98    1.25    0.055
  10. BD (   1) C   5 - C   6        /138. BD*(   1) C   6 - H  12            1.33    1.15    0.035
  10. BD (   1) C   5 - C   6        /141. BD*(   1) C   7 - H  13            2.47    1.16    0.048
  11. BD (   2) C   5 - C   6        / 60. RY*(   5) C   4                    1.49    1.63    0.048
  11. BD (   2) C   5 - C   6        / 86. RY*(   4) C   7                    1.29    1.65    0.045
  11. BD (   2) C   5 - C   6        /130. BD*(   2) C   3 - C   4           22.19    0.29    0.072
  11. BD (   2) C   5 - C   6        /140. BD*(   2) C   7 - C   8           17.82    0.29    0.065
  12. BD (   1) C   5 - H  11        / 56. RY*(   1) C   4                    0.63    1.64    0.029
  12. BD (   1) C   5 - H  11        / 74. RY*(   1) C   6                    0.68    1.68    0.030
  12. BD (   1) C   5 - H  11        /129. BD*(   1) C   3 - C   4            3.82    1.08    0.057
  12. BD (   1) C   5 - H  11        /132. BD*(   1) C   4 - C   5            0.88    1.08    0.028
  12. BD (   1) C   5 - H  11        /134. BD*(   1) C   5 - C   6            0.86    1.08    0.027
  12. BD (   1) C   5 - H  11        /137. BD*(   1) C   6 - C   7            3.79    1.08    0.057
  13. BD (   1) C   6 - C   7        / 65. RY*(   1) C   5                    0.79    1.85    0.034
  13. BD (   1) C   6 - C   7        / 66. RY*(   2) C   5                    1.37    1.34    0.038
  13. BD (   1) C   6 - C   7        / 93. RY*(   2) C   8                    2.04    1.45    0.049
  13. BD (   1) C   6 - C   7        /134. BD*(   1) C   5 - C   6            2.99    1.25    0.055
  13. BD (   1) C   6 - C   7        /136. BD*(   1) C   5 - H  11            2.56    1.15    0.049
  13. BD (   1) C   6 - C   7        /138. BD*(   1) C   6 - H  12            1.31    1.15    0.035
  13. BD (   1) C   6 - C   7        /139. BD*(   1) C   7 - C   8            3.13    1.27    0.056
  13. BD (   1) C   6 - C   7        /141. BD*(   1) C   7 - H  13            1.33    1.15    0.035
  13. BD (   1) C   6 - C   7        /142. BD*(   1) C   8 - H  14            2.67    1.16    0.050
  14. BD (   1) C   6 - H  12        / 65. RY*(   1) C   5                    0.69    1.68    0.031
  14. BD (   1) C   6 - H  12        / 83. RY*(   1) C   7                    0.68    1.68    0.030
  14. BD (   1) C   6 - H  12        /132. BD*(   1) C   4 - C   5            3.83    1.09    0.058
  14. BD (   1) C   6 - H  12        /134. BD*(   1) C   5 - C   6            0.80    1.08    0.026
  14. BD (   1) C   6 - H  12        /137. BD*(   1) C   6 - C   7            0.77    1.08    0.026
  14. BD (   1) C   6 - H  12        /139. BD*(   1) C   7 - C   8            3.75    1.09    0.057
  15. BD (   1) C   7 - C   8        / 47. RY*(   1) C   3                    2.08    1.78    0.055
  15. BD (   1) C   7 - C   8        / 74. RY*(   1) C   6                    0.86    1.86    0.036
  15. BD (   1) C   7 - C   8        / 75. RY*(   2) C   6                    1.22    1.34    0.036
  15. BD (   1) C   7 - C   8        /127. BD*(   1) C   1 - C   3            3.38    1.14    0.056
  15. BD (   1) C   7 - C   8        /131. BD*(   1) C   3 - C   8            3.49    1.25    0.059
  15. BD (   1) C   7 - C   8        /137. BD*(   1) C   6 - C   7            3.07    1.25    0.055
  15. BD (   1) C   7 - C   8        /138. BD*(   1) C   6 - H  12            2.48    1.15    0.048
  15. BD (   1) C   7 - C   8        /141. BD*(   1) C   7 - H  13            1.41    1.16    0.036
  15. BD (   1) C   7 - C   8        /142. BD*(   1) C   8 - H  14            1.54    1.16    0.038
  16. BD (   2) C   7 - C   8        / 51. RY*(   5) C   3                    0.55    2.10    0.033
  16. BD (   2) C   7 - C   8        / 78. RY*(   5) C   6                    2.05    1.12    0.047
  16. BD (   2) C   7 - C   8        / 86. RY*(   4) C   7                    0.52    1.65    0.029
  16. BD (   2) C   7 - C   8        / 95. RY*(   4) C   8                    0.52    1.37    0.026
  16. BD (   2) C   7 - C   8        /130. BD*(   2) C   3 - C   4           19.53    0.28    0.067
  16. BD (   2) C   7 - C   8        /135. BD*(   2) C   5 - C   6           21.83    0.28    0.071
  17. BD (   1) C   7 - H  13        / 74. RY*(   1) C   6                    0.66    1.68    0.030
  17. BD (   1) C   7 - H  13        / 92. RY*(   1) C   8                    0.59    1.57    0.027
  17. BD (   1) C   7 - H  13        /131. BD*(   1) C   3 - C   8            3.86    1.07    0.058
  17. BD (   1) C   7 - H  13        /134. BD*(   1) C   5 - C   6            3.79    1.08    0.057
  17. BD (   1) C   7 - H  13        /137. BD*(   1) C   6 - C   7            0.80    1.07    0.026
  17. BD (   1) C   7 - H  13        /139. BD*(   1) C   7 - C   8            0.93    1.09    0.028
  18. BD (   1) C   8 - H  14        / 83. RY*(   1) C   7                    0.65    1.68    0.030
  18. BD (   1) C   8 - H  14        /129. BD*(   1) C   3 - C   4            4.68    1.07    0.063
  18. BD (   1) C   8 - H  14        /131. BD*(   1) C   3 - C   8            1.03    1.07    0.030
  18. BD (   1) C   8 - H  14        /137. BD*(   1) C   6 - C   7            3.75    1.07    0.057
  18. BD (   1) C   8 - H  14        /139. BD*(   1) C   7 - C   8            0.99    1.09    0.029
  19. CR (   1) C   1                / 49. RY*(   3) C   3                    0.57   10.82    0.070
  19. CR (   1) C   1                /101. RY*(   1) H   9                    0.50   10.50    0.065
  19. CR (   1) C   1                /129. BD*(   1) C   3 - C   4            0.90   10.72    0.088
  19. CR (   1) C   1                /131. BD*(   1) C   3 - C   8            0.89   10.72    0.088
  20. CR (   1) O   2                / 29. RY*(   1) C   1                    6.04   19.45    0.307
  20. CR (   1) O   2                /127. BD*(   1) C   1 - C   3            0.54   19.33    0.092
  21. CR (   1) C   3                / 57. RY*(   2) C   4                    1.76   10.78    0.123
  21. CR (   1) C   3                / 93. RY*(   2) C   8                    1.72   10.83    0.122
  21. CR (   1) C   3                /132. BD*(   1) C   4 - C   5            0.91   10.64    0.088
  21. CR (   1) C   3                /133. BD*(   1) C   4 - H  10            0.67   10.52    0.075
  21. CR (   1) C   3                /139. BD*(   1) C   7 - C   8            0.89   10.65    0.087
  21. CR (   1) C   3                /142. BD*(   1) C   8 - H  14            0.60   10.54    0.071
  22. CR (   1) C   4                / 47. RY*(   1) C   3                    1.39   11.16    0.111
  22. CR (   1) C   4                / 48. RY*(   2) C   3                    0.51   11.14    0.067
  22. CR (   1) C   4                / 66. RY*(   2) C   5                    1.54   10.73    0.115
  22. CR (   1) C   4                / 67. RY*(   3) C   5                    0.54   10.73    0.068
  22. CR (   1) C   4                /105. RY*(   1) H  10                    0.71   10.42    0.077
  22. CR (   1) C   4                /127. BD*(   1) C   1 - C   3            0.97   10.52    0.092
  22. CR (   1) C   4                /131. BD*(   1) C   3 - C   8            1.17   10.63    0.100
  22. CR (   1) C   4                /134. BD*(   1) C   5 - C   6            0.94   10.64    0.090
  22. CR (   1) C   4                /136. BD*(   1) C   5 - H  11            0.68   10.54    0.076
  23. CR (   1) C   5                / 57. RY*(   2) C   4                    0.65   10.79    0.075
  23. CR (   1) C   5                / 58. RY*(   3) C   4                    1.02   10.67    0.093
  23. CR (   1) C   5                / 75. RY*(   2) C   6                    1.49   10.73    0.113
  23. CR (   1) C   5                / 76. RY*(   3) C   6                    0.54   10.71    0.068
  23. CR (   1) C   5                /109. RY*(   1) H  11                    0.69   10.42    0.076
  23. CR (   1) C   5                /129. BD*(   1) C   3 - C   4            1.04   10.64    0.094
  23. CR (   1) C   5                /133. BD*(   1) C   4 - H  10            0.75   10.53    0.079
  23. CR (   1) C   5                /137. BD*(   1) C   6 - C   7            0.96   10.64    0.091
  23. CR (   1) C   5                /138. BD*(   1) C   6 - H  12            0.67   10.54    0.075
  24. CR (   1) C   6                / 66. RY*(   2) C   5                    1.41   10.73    0.110
  24. CR (   1) C   6                / 67. RY*(   3) C   5                    0.60   10.73    0.072
  24. CR (   1) C   6                / 84. RY*(   2) C   7                    1.48   10.73    0.113
  24. CR (   1) C   6                / 85. RY*(   3) C   7                    0.55   10.75    0.068
  24. CR (   1) C   6                /113. RY*(   1) H  12                    0.69   10.43    0.076
  24. CR (   1) C   6                /132. BD*(   1) C   4 - C   5            0.96   10.65    0.091
  24. CR (   1) C   6                /136. BD*(   1) C   5 - H  11            0.68   10.54    0.076
  24. CR (   1) C   6                /139. BD*(   1) C   7 - C   8            0.95   10.66    0.090
  24. CR (   1) C   6                /141. BD*(   1) C   7 - H  13            0.66   10.54    0.075
  25. CR (   1) C   7                / 75. RY*(   2) C   6                    1.48   10.73    0.112
  25. CR (   1) C   7                / 76. RY*(   3) C   6                    0.52   10.71    0.066
  25. CR (   1) C   7                / 92. RY*(   1) C   8                    0.61   11.13    0.073
  25. CR (   1) C   7                / 94. RY*(   3) C   8                    1.07   10.68    0.095
  25. CR (   1) C   7                /117. RY*(   1) H  13                    0.70   10.43    0.076
  25. CR (   1) C   7                /131. BD*(   1) C   3 - C   8            1.01   10.63    0.093
  25. CR (   1) C   7                /134. BD*(   1) C   5 - C   6            0.96   10.64    0.091
  25. CR (   1) C   7                /138. BD*(   1) C   6 - H  12            0.66   10.54    0.075
  25. CR (   1) C   7                /142. BD*(   1) C   8 - H  14            0.74   10.55    0.079
  26. CR (   1) C   8                / 48. RY*(   2) C   3                    1.74   11.13    0.124
  26. CR (   1) C   8                / 84. RY*(   2) C   7                    1.45   10.72    0.111
  26. CR (   1) C   8                / 85. RY*(   3) C   7                    0.58   10.74    0.070
  26. CR (   1) C   8                /121. RY*(   1) H  14                    0.77   10.42    0.080
  26. CR (   1) C   8                /127. BD*(   1) C   1 - C   3            0.95   10.52    0.091
  26. CR (   1) C   8                /129. BD*(   1) C   3 - C   4            1.19   10.63    0.101
  26. CR (   1) C   8                /137. BD*(   1) C   6 - C   7            0.97   10.63    0.091
  26. CR (   1) C   8                /141. BD*(   1) C   7 - H  13            0.69   10.53    0.076
  27. LP (   1) O   2                / 29. RY*(   1) C   1                   10.94    1.23    0.104
  27. LP (   1) O   2                /127. BD*(   1) C   1 - C   3            1.72    1.11    0.039
  27. LP (   1) O   2                /128. BD*(   1) C   1 - H   9            0.92    1.06    0.028
  28. LP (   2) O   2                / 30. RY*(   2) C   1                    3.37    1.90    0.074
  28. LP (   2) O   2                / 33. RY*(   5) C   1                    1.65    1.58    0.047
  28. LP (   2) O   2                /127. BD*(   1) C   1 - C   3           17.59    0.71    0.102
  28. LP (   2) O   2                /128. BD*(   1) C   1 - H   9           22.82    0.66    0.112
 126. BD*(   2) C   1 - O   2        / 34. RY*(   6) C   1                    1.40    0.86    0.136
 126. BD*(   2) C   1 - O   2        / 39. RY*(   2) O   2                    0.71    1.06    0.108
 126. BD*(   2) C   1 - O   2        /130. BD*(   2) C   3 - C   4          131.73    0.01    0.071
 130. BD*(   2) C   3 - C   4        / 50. RY*(   4) C   3                    2.14    0.67    0.079
 130. BD*(   2) C   3 - C   4        / 59. RY*(   4) C   4                    2.22    1.12    0.103
 130. BD*(   2) C   3 - C   4        / 68. RY*(   4) C   5                    0.69    0.60    0.042
 130. BD*(   2) C   3 - C   4        / 95. RY*(   4) C   8                    0.59    1.09    0.053
 135. BD*(   2) C   5 - C   6        / 68. RY*(   4) C   5                    2.24    0.60    0.082
 135. BD*(   2) C   5 - C   6        / 77. RY*(   4) C   6                    0.92    1.65    0.087
 135. BD*(   2) C   5 - C   6        / 78. RY*(   5) C   6                    0.78    0.84    0.057
 140. BD*(   2) C   7 - C   8        / 78. RY*(   5) C   6                    0.51    0.83    0.049
 140. BD*(   2) C   7 - C   8        / 87. RY*(   5) C   7                    1.73    1.13    0.105
 140. BD*(   2) C   7 - C   8        / 96. RY*(   5) C   8                    1.36    1.39    0.104


 Natural Bond Orbitals (Summary):

                                                            Principal Delocalizations
           NBO                        Occupancy    Energy   (geminal,vicinal,remote)
 ====================================================================================
 Molecular unit  1  (C7H6O)
     1. BD (   1) C   1 - O   2          1.99607    -1.07350  29(g),129(v),48(v),127(g)
     2. BD (   2) C   1 - O   2          1.97851    -0.38421  130(v)
     3. BD (   1) C   1 - C   3          1.97897    -0.66216  129(g),131(g),139(v),132(v)
                                                    38(v),56(v),92(v),125(g)
     4. BD (   1) C   1 - H   9          1.98759    -0.52818  131(v),38(v),47(v)
     5. BD (   1) C   3 - C   4          1.97274    -0.69301  131(g),132(g),136(v),142(v)
                                                    127(g),125(v),133(g),66(v)
                                                    65(v),92(v),31(v)
     6. BD (   2) C   3 - C   4          1.63578    -0.26224  126(v),140(v),135(v),68(v)
                                                    95(v),32(v)
     7. BD (   1) C   3 - C   8          1.97001    -0.68572  129(g),139(g),141(v),133(v)
                                                    127(g),142(g),84(v),128(v)
                                                    29(v),83(v),56(v)
     8. BD (   1) C   4 - C   5          1.97734    -0.69617  129(g),127(v),134(g),138(v)
                                                    48(v),133(g),136(g),75(v)
                                                    74(v)
     9. BD (   1) C   4 - H  10          1.97940    -0.52322  131(v),134(v),129(g),132(g)
                                                    47(v),65(v)
    10. BD (   1) C   5 - C   6          1.97787    -0.69480  132(g),137(g),133(v),141(v)
                                                    57(v),136(g),138(g),84(v)
                                                    83(v),56(v)
    11. BD (   2) C   5 - C   6          1.64882    -0.26337  130(v),140(v),60(v),86(v)
    12. BD (   1) C   5 - H  11          1.98035    -0.52022  129(v),137(v),132(g),134(g)
                                                    74(v),56(v)
    13. BD (   1) C   6 - C   7          1.97810    -0.69227  139(g),134(g),142(v),136(v)
                                                    93(v),66(v),141(g),138(g)
                                                    65(v)
    14. BD (   1) C   6 - H  12          1.98043    -0.52091  132(v),139(v),134(g),137(g)
                                                    65(v),83(v)
    15. BD (   1) C   7 - C   8          1.97749    -0.69525  131(g),127(v),137(g),138(v)
                                                    47(v),142(g),141(g),75(v)
                                                    74(v)
    16. BD (   2) C   7 - C   8          1.65365    -0.26136  135(v),130(v),78(v),51(v)
                                                    95(g),86(g)
    17. BD (   1) C   7 - H  13          1.98024    -0.51781  131(v),134(v),139(g),137(g)
                                                    74(v),92(v)
    18. BD (   1) C   8 - H  14          1.97868    -0.51250  129(v),137(v),131(g),139(g)
                                                    83(v)
    19. CR (   1) C   1                  1.99929   -10.16378  129(v),131(v),49(v),101(v)
    20. CR (   1) O   2                  1.99975   -18.88818  29(v),127(v)
    21. CR (   1) C   3                  1.99880   -10.07432  57(v),93(v),132(v),139(v)
                                                    133(v),142(v)
    22. CR (   1) C   4                  1.99891   -10.07972  66(v),47(v),131(v),127(v)
                                                    134(v),105(v),136(v),67(v)
                                                    48(v)
    23. CR (   1) C   5                  1.99894   -10.07819  75(v),129(v),58(v),137(v)
                                                    133(v),109(v),138(v),57(v)
                                                    76(v)
    24. CR (   1) C   6                  1.99895   -10.08203  84(v),66(v),132(v),139(v)
                                                    113(v),136(v),141(v),67(v)
                                                    85(v)
    25. CR (   1) C   7                  1.99894   -10.07709  75(v),94(v),131(v),134(v)
                                                    142(v),117(v),138(v),92(v)
                                                    76(v)
    26. CR (   1) C   8                  1.99891   -10.07366  48(v),84(v),129(v),127(v)
                                                    137(v),121(v),141(v),85(v)
    27. LP (   1) O   2                  1.98202    -0.66474  29(v),127(v),128(v)
    28. LP (   2) O   2                  1.87948    -0.26783  128(v),127(v),30(v),33(v)
    29. RY*(   1) C   1                  0.01467     0.56436   
    30. RY*(   2) C   1                  0.00685     1.63018   
    31. RY*(   3) C   1                  0.00255     0.90360   
    32. RY*(   4) C   1                  0.00190     1.58184   
    33. RY*(   5) C   1                  0.00062     1.30923   
    34. RY*(   6) C   1                  0.00008     0.87050   
    35. RY*(   7) C   1                  0.00002     2.24407   
    36. RY*(   8) C   1                  0.00002     2.13146   
    37. RY*(   9) C   1                  0.00001     1.81427   
    38. RY*(   1) O   2                  0.00300     1.19050   
    39. RY*(   2) O   2                  0.00036     1.07591   
    40. RY*(   3) O   2                  0.00016     1.37507   
    41. RY*(   4) O   2                  0.00004     1.70949   
    42. RY*(   5) O   2                  0.00000     2.83110   
    43. RY*(   6) O   2                  0.00000     2.81043   
    44. RY*(   7) O   2                  0.00000     2.63360   
    45. RY*(   8) O   2                  0.00000     2.74195   
    46. RY*(   9) O   2                  0.00000     2.80346   
    47. RY*(   1) C   3                  0.00661     1.08476   
    48. RY*(   2) C   3                  0.00410     1.05695   
    49. RY*(   3) C   3                  0.00194     0.65880   
    50. RY*(   4) C   3                  0.00078     0.69761   
    51. RY*(   5) C   3                  0.00072     1.83524   
    52. RY*(   6) C   3                  0.00024     1.86297   
    53. RY*(   7) C   3                  0.00022     2.39442   
    54. RY*(   8) C   3                  0.00017     2.20746   
    55. RY*(   9) C   3                  0.00003     2.18618   
    56. RY*(   1) C   4                  0.00595     1.12307   
    57. RY*(   2) C   4                  0.00262     0.70967   
    58. RY*(   3) C   4                  0.00101     0.59529   
    59. RY*(   4) C   4                  0.00085     1.13840   
    60. RY*(   5) C   4                  0.00062     1.37118   
    61. RY*(   6) C   4                  0.00012     2.34619   
    62. RY*(   7) C   4                  0.00004     2.35477   
    63. RY*(   8) C   4                  0.00001     1.84800   
    64. RY*(   9) C   4                  0.00001     2.21344   
    65. RY*(   1) C   5                  0.00539     1.15555   
    66. RY*(   2) C   5                  0.00271     0.64533   
    67. RY*(   3) C   5                  0.00084     0.64675   
    68. RY*(   4) C   5                  0.00070     0.62559   
    69. RY*(   5) C   5                  0.00060     1.90222   
    70. RY*(   6) C   5                  0.00013     2.37895   
    71. RY*(   7) C   5                  0.00005     2.24156   
    72. RY*(   8) C   5                  0.00000     1.83174   
    73. RY*(   9) C   5                  0.00000     2.21855   
    74. RY*(   1) C   6                  0.00524     1.16239   
    75. RY*(   2) C   6                  0.00255     0.64832   
    76. RY*(   3) C   6                  0.00096     0.63537   
    77. RY*(   4) C   6                  0.00070     1.67004   
    78. RY*(   5) C   6                  0.00062     0.86044   
    79. RY*(   6) C   6                  0.00014     2.37045   
    80. RY*(   7) C   6                  0.00005     2.24581   
    81. RY*(   8) C   6                  0.00000     1.82272   
    82. RY*(   9) C   6                  0.00000     2.20744   
    83. RY*(   1) C   7                  0.00528     1.16303   
    84. RY*(   2) C   7                  0.00263     0.65065   
    85. RY*(   3) C   7                  0.00087     0.66486   
    86. RY*(   4) C   7                  0.00064     1.39057   
    87. RY*(   5) C   7                  0.00055     1.15361   
    88. RY*(   6) C   7                  0.00014     2.37840   
    89. RY*(   7) C   7                  0.00004     2.23515   
    90. RY*(   8) C   7                  0.00000     1.82090   
    91. RY*(   9) C   7                  0.00000     2.21501   
    92. RY*(   1) C   8                  0.00687     1.05553   
    93. RY*(   2) C   8                  0.00358     0.75861   
    94. RY*(   3) C   8                  0.00106     0.60708   
    95. RY*(   4) C   8                  0.00084     1.11224   
    96. RY*(   5) C   8                  0.00048     1.42285   
    97. RY*(   6) C   8                  0.00012     2.38117   
    98. RY*(   7) C   8                  0.00006     2.35946   
    99. RY*(   8) C   8                  0.00000     1.84383   
   100. RY*(   9) C   8                  0.00001     2.21382   
   101. RY*(   1) H   9                  0.00451     0.34000   
   102. RY*(   2) H   9                  0.00008     2.19211   
   103. RY*(   3) H   9                  0.00006     1.97035   
   104. RY*(   4) H   9                  0.00004     1.61319   
   105. RY*(   1) H  10                  0.00238     0.34511   
   106. RY*(   2) H  10                  0.00017     1.63836   
   107. RY*(   3) H  10                  0.00007     2.13781   
   108. RY*(   4) H  10                  0.00007     2.16619   
   109. RY*(   1) H  11                  0.00162     0.34535   
   110. RY*(   2) H  11                  0.00017     1.63659   
   111. RY*(   3) H  11                  0.00009     1.95715   
   112. RY*(   4) H  11                  0.00006     2.32230   
   113. RY*(   1) H  12                  0.00160     0.34451   
   114. RY*(   2) H  12                  0.00016     1.63510   
   115. RY*(   3) H  12                  0.00008     1.95703   
   116. RY*(   4) H  12                  0.00006     2.32117   
   117. RY*(   1) H  13                  0.00161     0.34852   
   118. RY*(   2) H  13                  0.00017     1.63896   
   119. RY*(   3) H  13                  0.00009     1.95835   
   120. RY*(   4) H  13                  0.00006     2.32442   
   121. RY*(   1) H  14                  0.00383     0.34774   
   122. RY*(   2) H  14                  0.00015     1.65521   
   123. RY*(   3) H  14                  0.00009     1.99497   
   124. RY*(   4) H  14                  0.00007     2.35367   
   125. BD*(   1) C   1 - O   2          0.00375     0.61359   
   126. BD*(   2) C   1 - O   2          0.10309     0.01199  130(v),34(g),39(g)
   127. BD*(   1) C   1 - C   3          0.05993     0.44506   
   128. BD*(   1) C   1 - H   9          0.06492     0.39684   
   129. BD*(   1) C   3 - C   4          0.02492     0.55719   
   130. BD*(   2) C   3 - C   4          0.37021     0.02321  135(v),140(v),126(v),59(g)
                                                    50(g),68(v),95(v)
   131. BD*(   1) C   3 - C   8          0.02711     0.55500   
   132. BD*(   1) C   4 - C   5          0.01637     0.56436   
   133. BD*(   1) C   4 - H  10          0.01638     0.44961   
   134. BD*(   1) C   5 - C   6          0.01763     0.56078   
   135. BD*(   2) C   5 - C   6          0.31653     0.02184  130(v),140(v),68(g),77(g)
                                                    78(g)
   136. BD*(   1) C   5 - H  11          0.01438     0.45862   
   137. BD*(   1) C   6 - C   7          0.01793     0.55701   
   138. BD*(   1) C   6 - H  12          0.01398     0.45831   
   139. BD*(   1) C   7 - C   8          0.01625     0.57394   
   140. BD*(   2) C   7 - C   8          0.28185     0.02822  130(v),135(v),87(g),96(g)
                                                    78(v)
   141. BD*(   1) C   7 - H  13          0.01463     0.46098   
   142. BD*(   1) C   8 - H  14          0.01662     0.46923   
       -------------------------------
              Total Lewis   54.48604  ( 97.2965%)
        Valence non-Lewis    1.39648  (  2.4937%)
        Rydberg non-Lewis    0.11749  (  0.2098%)
       -------------------------------
            Total unit  1   56.00000  (100.0000%)
           Charge unit  1    0.00000
 Unable to Open any file for archive entry.
 1\1\GINC-COMPUTE-0-13\SP\RB3LYP\def2SVP\C7H6O1\ZAHRT2\08-Jan-2021\0\\#
  b3lyp/def2svp geom=NewRedundant pop=NBO\\91\\0,1\C,0,2.3122727048,0.4
 171182865,0.1935903312\O,0,2.8015879206,1.4956397492,0.4382882769\C,0,
 0.8574484194,0.1570788513,0.0722820992\C,0,0.3973866768,-1.1357886997,
 -0.2151511661\C,0,-0.9716797103,-1.3831883207,-0.3298617944\C,0,-1.881
 893687,-0.3359815869,-0.1568377884\C,0,-1.4267161757,0.9581662582,0.13
 06312284\C,0,-0.0613420033,1.2056330319,0.2451835802\H,0,2.9575964054,
 -0.4873371315,0.0375890746\H,0,1.1194773601,-1.9467488465,-0.348338964
 1\H,0,-1.3312076301,-2.3900806229,-0.5537736877\H,0,-2.9540531938,-0.5
 276452951,-0.2462428247\H,0,-2.144419112,1.7709728109,0.2644034102\H,0
 ,0.3255420211,2.202161498,0.4682383088\\Version=ES64L-G16RevC.01\State
 =1-A'\HF=-345.3248162\RMSD=9.370e-09\Dipole=-0.9295588,-0.7990319,-0.2
 077163\Quadrupole=-0.3205911,1.5560738,-1.2354826,-4.1743119,-0.81421,
 0.3883945\PG=CS [SG(C7H6O1)]\\@
 The archive entry for this job was punched.


 ...THE PHYSICISTS HAVE MADE THEIR UNIVERSE, AND IF YOU DO NOT LIKE
 IT, YOU MUST MAKE YOUR OWN.
                               -- E. R. HARRISON IN "COSMOLOGY" (1980)
 File lengths (MBytes):  RWF=     16 Int=      0 D2E=      0 Chk=      2 Scr=      1
 Normal termination of Gaussian 16
