# Supplementary material for: Machine-Learning-Guided Discovery of Electrochemical Reactions
Source: J Am Chem Soc. 2022 Dec 2;144(49):22599–610. doi: 10.1021/jacs.2c08997 (PMC9756344; doi:10.1021/jacs.2c08997)
Supplement: Supplementary file 3 — ja2c08997_si_003.zip [file ja2c08997_si_003.zip › Oxidation Site Selectivity/Nlogs_notimes/94.log]

 Entering Gaussian System, Link 0=g16
 Input=94.com
 Output=94.log
 Initial command:
  
 Copyright (c) 1988-2019, Gaussian, Inc.  All Rights Reserved.
  
 This is part of the Gaussian(R) 16 program.  It is based on
 the Gaussian(R) 09 system (copyright 2009, Gaussian, Inc.),
 the Gaussian(R) 03 system (copyright 2003, Gaussian, Inc.),
 the Gaussian(R) 98 system (copyright 1998, Gaussian, Inc.),
 the Gaussian(R) 94 system (copyright 1995, Gaussian, Inc.),
 the Gaussian 92(TM) system (copyright 1992, Gaussian, Inc.),
 the Gaussian 90(TM) system (copyright 1990, Gaussian, Inc.),
 the Gaussian 88(TM) system (copyright 1988, Gaussian, Inc.),
 the Gaussian 86(TM) system (copyright 1986, Carnegie Mellon
 University), and the Gaussian 82(TM) system (copyright 1983,
 Carnegie Mellon University). Gaussian is a federally registered
 trademark of Gaussian, Inc.
  
 This software contains proprietary and confidential information,
 including trade secrets, belonging to Gaussian, Inc.
  
 This software is provided under written license and may be
 used, copied, transmitted, or stored only in accord with that
 written license.
  
 The following legend is applicable only to US Government
 contracts under FAR:
  
                    RESTRICTED RIGHTS LEGEND
  
 Use, reproduction and disclosure by the US Government is
 subject to restrictions as set forth in subparagraphs (a)
 and (c) of the Commercial Computer Software - Restricted
 Rights clause in FAR 52.227-19.
  
 Gaussian, Inc.
 340 Quinnipiac St., Bldg. 40, Wallingford CT 06492
  
  
 ---------------------------------------------------------------
 Warning -- This program may not be used in any manner that
 competes with the business of Gaussian, Inc. or will provide
 assistance to any competitor of Gaussian, Inc.  The licensee
 of this program is prohibited from giving any competitor of
 Gaussian, Inc. access to this program.  By using this program,
 the user acknowledges that Gaussian, Inc. is engaged in the
 business of creating and licensing software in the field of
 computational chemistry and represents and warrants to the
 licensee that it is not a competitor of Gaussian, Inc. and that
 it will not use this program in any manner prohibited above.
 ---------------------------------------------------------------
  

 Cite this work as:
 Gaussian 16, Revision C.01,
 M. J. Frisch, G. W. Trucks, H. B. Schlegel, G. E. Scuseria, 
 M. A. Robb, J. R. Cheeseman, G. Scalmani, V. Barone, 
 G. A. Petersson, H. Nakatsuji, X. Li, M. Caricato, A. V. Marenich, 
 J. Bloino, B. G. Janesko, R. Gomperts, B. Mennucci, H. P. Hratchian, 
 J. V. Ortiz, A. F. Izmaylov, J. L. Sonnenberg, D. Williams-Young, 
 F. Ding, F. Lipparini, F. Egidi, J. Goings, B. Peng, A. Petrone, 
 T. Henderson, D. Ranasinghe, V. G. Zakrzewski, J. Gao, N. Rega, 
 G. Zheng, W. Liang, M. Hada, M. Ehara, K. Toyota, R. Fukuda, 
 J. Hasegawa, M. Ishida, T. Nakajima, Y. Honda, O. Kitao, H. Nakai, 
 T. Vreven, K. Throssell, J. A. Montgomery, Jr., J. E. Peralta, 
 F. Ogliaro, M. J. Bearpark, J. J. Heyd, E. N. Brothers, K. N. Kudin, 
 V. N. Staroverov, T. A. Keith, R. Kobayashi, J. Normand, 
 K. Raghavachari, A. P. Rendell, J. C. Burant, S. S. Iyengar, 
 J. Tomasi, M. Cossi, J. M. Millam, M. Klene, C. Adamo, R. Cammi, 
 J. W. Ochterski, R. L. Martin, K. Morokuma, O. Farkas, 
 J. B. Foresman, and D. J. Fox, Gaussian, Inc., Wallingford CT, 2019.
 
 ******************************************
 Gaussian 16:  ES64L-G16RevC.01  3-Jul-2019
                 8-Jan-2021 
 ******************************************
 %nprocshared=16
 Will use up to   16 processors via shared memory.
 %mem=7GB
 -----------------------------------------
 # b3lyp/def2svp geom=NewRedundant pop=NBO
 -----------------------------------------
 1/29=4000,38=1,172=1/1;
 2/12=2,17=6,18=5,40=1/2;
 3/5=43,7=101,11=2,25=1,30=1,74=-5/1,2,3;
 4//1;
 5/5=2,38=5/2;
 6/7=2,8=2,9=2,10=2,28=1,40=1/1,7;
 99/5=1,9=1/99;
 --
 94
 --
 Symbolic Z-matrix:
 Charge =  0 Multiplicity = 1
 C                    -2.86012   0.13632  -0.0233 
 C                    -2.30932  -1.11957  -0.71601 
 O                    -0.94398  -0.80355  -0.9377 
 C                    -0.66227   0.44646  -0.31955 
 C                     0.66899   0.41305   0.39802 
 C                     1.84691   0.14358  -0.53739 
 C                     3.18601   0.08883   0.19501 
 O                    -1.70889   0.68148   0.58783 
 H                    -3.61337  -0.07164   0.74959 
 H                    -3.28886   0.84342  -0.76141 
 H                    -2.81729  -1.33568  -1.67125 
 H                    -2.38668  -2.01119  -0.06835 
 H                    -0.66508   1.23426  -1.10831 
 H                     0.79778   1.37864   0.91631 
 H                     0.60269  -0.36718   1.17465 
 H                     1.66441  -0.8061   -1.06636 
 H                     1.88097   0.92641  -1.31661 
 H                     4.01842  -0.10828  -0.49871 
 H                     3.39953   1.03902   0.71267 
 H                     3.19014  -0.70828   0.95688 
 
                          Input orientation:                          
 ---------------------------------------------------------------------
 Center     Atomic      Atomic             Coordinates (Angstroms)
 Number     Number       Type             X           Y           Z
 ---------------------------------------------------------------------
      1          6           0       -2.860120    0.136318   -0.023302
      2          6           0       -2.309315   -1.119570   -0.716009
      3          8           0       -0.943981   -0.803555   -0.937699
      4          6           0       -0.662265    0.446460   -0.319548
      5          6           0        0.668989    0.413050    0.398019
      6          6           0        1.846915    0.143583   -0.537388
      7          6           0        3.186012    0.088827    0.195009
      8          8           0       -1.708892    0.681483    0.587826
      9          1           0       -3.613372   -0.071638    0.749586
     10          1           0       -3.288862    0.843423   -0.761413
     11          1           0       -2.817291   -1.335683   -1.671253
     12          1           0       -2.386675   -2.011194   -0.068350
     13          1           0       -0.665084    1.234258   -1.108306
     14          1           0        0.797779    1.378640    0.916312
     15          1           0        0.602692   -0.367179    1.174654
     16          1           0        1.664409   -0.806097   -1.066360
     17          1           0        1.880971    0.926413   -1.316611
     18          1           0        4.018417   -0.108280   -0.498712
     19          1           0        3.399535    1.039016    0.712666
     20          1           0        3.190141   -0.708276    0.956876
 ---------------------------------------------------------------------
                    Distance matrix (angstroms):
                    1          2          3          4          5
     1  C    0.000000
     2  C    1.536387   0.000000
     3  O    2.321868   1.418855   0.000000
     4  C    2.239312   2.307034   1.422678   0.000000
     5  C    3.564927   3.529912   2.421971   1.512698   0.000000
     6  C    4.735031   4.347610   2.974293   2.536765   1.528106
     7  C    6.050259   5.699895   4.374496   3.898962   2.545926
     8  O    1.412802   2.303104   2.262223   1.404988   2.400500
     9  H    1.099085   2.224117   3.241648   3.181274   4.324018
    10  H    1.108434   2.194292   2.870902   2.692923   4.146575
    11  H    2.210060   1.103283   2.080998   3.106007   4.415213
    12  H    2.199542   1.104735   2.072565   3.012765   3.928300
    13  H    2.683448   2.897914   2.063873   1.114797   2.173281
    14  H    3.975735   4.308081   3.351575   2.127919   1.103439
    15  H    3.698605   3.552533   2.654178   2.120086   1.102867
    16  H    4.737877   4.001436   2.611562   2.745913   2.149787
    17  H    4.977434   4.701624   3.334174   2.773543   2.161573
    18  H    6.899284   6.411717   5.030061   4.716844   3.506362
    19  H    6.367087   6.268300   4.998490   4.232589   2.818992
    20  H    6.187063   5.762962   4.548567   4.219444   2.815298
                    6          7          8          9         10
     6  C    0.000000
     7  C    1.527280   0.000000
     8  O    3.768183   4.946274   0.000000
     9  H    5.614032   6.823849   2.054361   0.000000
    10  H    5.188079   6.588486   2.083981   1.796040   0.000000
    11  H    5.022818   6.446070   3.225050   2.844647   2.408047
    12  H    4.773504   5.961064   2.853150   2.436325   3.072965
    13  H    2.797438   4.223930   2.066872   3.721496   2.675313
    14  H    2.176992   2.808478   2.622466   4.646435   4.449927
    15  H    2.177167   2.800212   2.605279   4.247731   4.511995
    16  H    1.102275   2.169612   4.040839   5.629570   5.229608
    17  H    1.105066   2.165566   4.071116   5.954249   5.200221
    18  H    2.186401   1.101362   5.882717   7.733291   7.373674
    19  H    2.185192   1.102914   5.122445   7.100407   6.851702
    20  H    2.182371   1.102648   5.105698   6.836378   6.880244
                   11         12         13         14         15
    11  H    0.000000
    12  H    1.791938   0.000000
    13  H    3.399045   3.818160   0.000000
    14  H    5.208817   4.754080   2.501978   0.000000
    15  H    4.553402   3.631000   3.063293   1.775579   0.000000
    16  H    4.553240   4.342759   3.096990   3.074915   2.518340
    17  H    5.226521   5.329211   2.573044   2.522648   3.084441
    18  H    7.043314   6.695632   4.910111   3.819126   3.812396
    19  H    7.069031   6.587412   4.458160   2.631720   3.164356
    20  H    6.587104   5.818037   4.785517   3.174942   2.618906
                   16         17         18         19         20
    16  H    0.000000
    17  H    1.763836   0.000000
    18  H    2.520025   2.511617   0.000000
    19  H    3.095163   2.537061   1.779533   0.000000
    20  H    2.535924   3.091097   1.778981   1.776658   0.000000
 Stoichiometry    C6H12O2
 Framework group  C1[X(C6H12O2)]
 Deg. of freedom    54
 Full point group                 C1      NOp   1
 Largest Abelian subgroup         C1      NOp   1
 Largest concise Abelian subgroup C1      NOp   1
                         Standard orientation:                         
 ---------------------------------------------------------------------
 Center     Atomic      Atomic             Coordinates (Angstroms)
 Number     Number       Type             X           Y           Z
 ---------------------------------------------------------------------
      1          6           0       -2.526252   -0.460074    0.012516
      2          6           0       -2.124418    0.994640   -0.275271
      3          8           0       -0.751518    1.035505    0.080572
      4          6           0       -0.329840   -0.282469    0.410942
      5          6           0        1.031559   -0.583397   -0.175822
      6          6           0        2.128160    0.341797    0.350096
      7          6           0        3.496360    0.048342   -0.261867
      8          8           0       -1.300338   -1.150184   -0.117446
      9          1           0       -3.250321   -0.875241   -0.702572
     10          1           0       -2.933330   -0.566071    1.038029
     11          1           0       -2.701441    1.721232    0.321674
     12          1           0       -2.241628    1.247605   -1.344247
     13          1           0       -0.309135   -0.374030    1.521780
     14          1           0        1.271202   -1.636702    0.049337
     15          1           0        0.942073   -0.496796   -1.271636
     16          1           0        1.835850    1.384441    0.144042
     17          1           0        2.185653    0.251616    1.449975
     18          1           0        4.268902    0.728238    0.130457
     19          1           0        3.818938   -0.984274   -0.047234
     20          1           0        3.474664    0.164385   -1.358177
 ---------------------------------------------------------------------
 Rotational constants (GHZ):           5.6868590           1.0381155           0.9343794
 Standard basis: def2SVP (5D, 7F)
 There are   180 symmetry adapted cartesian basis functions of A   symmetry.
 There are   172 symmetry adapted basis functions of A   symmetry.
   172 basis functions,   284 primitive gaussians,   180 cartesian basis functions
    32 alpha electrons       32 beta electrons
       nuclear repulsion energy       405.1854639629 Hartrees.
 NAtoms=   20 NActive=   20 NUniq=   20 SFac= 1.00D+00 NAtFMM=   60 NAOKFM=F Big=F
 Integral buffers will be    131072 words long.
 Raffenetti 2 integral format.
 Two-electron integral symmetry is turned on.
 One-electron integrals computed using PRISM.
   1 Symmetry operations used in ECPInt.
 ECPInt:  NShTT=    3570 NPrTT=   12386 LenC2=    3504 LenP2D=    9708.
 LDataN:  DoStor=T MaxTD1= 4 Len=   56
 NBasis=   172 RedAO= T EigKep=  1.41D-03  NBF=   172
 NBsUse=   172 1.00D-06 EigRej= -1.00D+00 NBFU=   172
 ExpMin= 1.22D-01 ExpMax= 2.27D+03 ExpMxC= 3.41D+02 IAcc=3 IRadAn=         5 AccDes= 0.00D+00
 Harris functional with IExCor=  402 and IRadAn=       5 diagonalized for initial guess.
 HarFok:  IExCor=  402 AccDes= 0.00D+00 IRadAn=         5 IDoV= 1 UseB2=F ITyADJ=14
 ICtDFT=  3500011 ScaDFX=  1.000000  1.000000  1.000000  1.000000
 FoFCou: FMM=F IPFlag=           0 FMFlag=      100000 FMFlg1=           0
         NFxFlg=           0 DoJE=T BraDBF=F KetDBF=T FulRan=T
         wScrn=  0.000000 ICntrl=       500 IOpCl=  0 I1Cent=   200000004 NGrid=           0
         NMat0=    1 NMatS0=      1 NMatT0=    0 NMatD0=    1 NMtDS0=    0 NMtDT0=    0
 Petite list used in FoFCou.
 Requested convergence on RMS density matrix=1.00D-08 within 128 cycles.
 Requested convergence on MAX density matrix=1.00D-06.
 Requested convergence on             energy=1.00D-06.
 No special actions if energy rises.
 Integral accuracy reduced to 1.0D-05 until final iterations.
 Initial convergence to 1.0D-05 achieved.  Increase integral accuracy.
 SCF Done:  E(RB3LYP) =  -386.012172281     A.U. after   13 cycles
            NFock= 13  Conv=0.42D-08     -V/T= 2.0102

 **********************************************************************

            Population analysis using the SCF Density.

 **********************************************************************

 Orbital symmetries:
       Occupied  (A) (A) (A) (A) (A) (A) (A) (A) (A) (A) (A) (A)
                 (A) (A) (A) (A) (A) (A) (A) (A) (A) (A) (A) (A)
                 (A) (A) (A) (A) (A) (A) (A) (A)
       Virtual   (A) (A) (A) (A) (A) (A) (A) (A) (A) (A) (A) (A)
                 (A) (A) (A) (A) (A) (A) (A) (A) (A) (A) (A) (A)
                 (A) (A) (A) (A) (A) (A) (A) (A) (A) (A) (A) (A)
                 (A) (A) (A) (A) (A) (A) (A) (A) (A) (A) (A) (A)
                 (A) (A) (A) (A) (A) (A) (A) (A) (A) (A) (A) (A)
                 (A) (A) (A) (A) (A) (A) (A) (A) (A) (A) (A) (A)
                 (A) (A) (A) (A) (A) (A) (A) (A) (A) (A) (A) (A)
                 (A) (A) (A) (A) (A) (A) (A) (A) (A) (A) (A) (A)
                 (A) (A) (A) (A) (A) (A) (A) (A) (A) (A) (A) (A)
                 (A) (A) (A) (A) (A) (A) (A) (A) (A) (A) (A) (A)
                 (A) (A) (A) (A) (A) (A) (A) (A) (A) (A) (A) (A)
                 (A) (A) (A) (A) (A) (A) (A) (A)
 The electronic state is 1-A.
 Alpha  occ. eigenvalues --  -19.14275 -19.13399 -10.27760 -10.24202 -10.23890
 Alpha  occ. eigenvalues --  -10.18045 -10.17933 -10.17670  -1.08497  -0.98408
 Alpha  occ. eigenvalues --   -0.79890  -0.75186  -0.68410  -0.63167  -0.60557
 Alpha  occ. eigenvalues --   -0.57229  -0.51961  -0.50310  -0.47527  -0.46275
 Alpha  occ. eigenvalues --   -0.43591  -0.42388  -0.41221  -0.39616  -0.37265
 Alpha  occ. eigenvalues --   -0.35121  -0.34457  -0.34043  -0.33627  -0.32237
 Alpha  occ. eigenvalues --   -0.27687  -0.25622
 Alpha virt. eigenvalues --    0.05826   0.06597   0.08279   0.09408   0.10702
 Alpha virt. eigenvalues --    0.11218   0.11303   0.12366   0.12480   0.14648
 Alpha virt. eigenvalues --    0.15389   0.16087   0.17002   0.17051   0.21197
 Alpha virt. eigenvalues --    0.23873   0.25003   0.25336   0.27215   0.28944
 Alpha virt. eigenvalues --    0.41581   0.42336   0.43272   0.44857   0.45217
 Alpha virt. eigenvalues --    0.47012   0.49440   0.50222   0.51430   0.54224
 Alpha virt. eigenvalues --    0.56416   0.57105   0.58787   0.60992   0.61780
 Alpha virt. eigenvalues --    0.62229   0.64057   0.64115   0.65348   0.65886
 Alpha virt. eigenvalues --    0.66544   0.67498   0.67976   0.69142   0.69560
 Alpha virt. eigenvalues --    0.70052   0.70460   0.71444   0.73565   0.76640
 Alpha virt. eigenvalues --    0.83171   0.85824   0.89472   0.95945   1.00147
 Alpha virt. eigenvalues --    1.01268   1.03193   1.05936   1.13318   1.15174
 Alpha virt. eigenvalues --    1.18094   1.24504   1.30015   1.31628   1.33974
 Alpha virt. eigenvalues --    1.35071   1.36589   1.38334   1.39821   1.48360
 Alpha virt. eigenvalues --    1.54008   1.55600   1.59957   1.66395   1.68802
 Alpha virt. eigenvalues --    1.69696   1.69919   1.72703   1.73747   1.75696
 Alpha virt. eigenvalues --    1.76639   1.77107   1.77611   1.79171   1.79895
 Alpha virt. eigenvalues --    1.79948   1.82135   1.83251   1.83634   1.85453
 Alpha virt. eigenvalues --    1.87025   1.87879   1.88801   1.91214   1.92698
 Alpha virt. eigenvalues --    1.94434   1.96512   1.97363   2.00527   2.06287
 Alpha virt. eigenvalues --    2.07501   2.09631   2.10673   2.13331   2.20627
 Alpha virt. eigenvalues --    2.23904   2.28965   2.32416   2.36404   2.37434
 Alpha virt. eigenvalues --    2.40465   2.42766   2.44290   2.49340   2.50569
 Alpha virt. eigenvalues --    2.55619   2.58631   2.59515   2.67313   2.73491
 Alpha virt. eigenvalues --    2.75380   2.80386   2.80864   2.85457   2.87177
 Alpha virt. eigenvalues --    2.88642   2.93064   2.96885   2.99193   2.99506
 Alpha virt. eigenvalues --    3.03782   3.04448   3.06869   3.07084   3.11271
 Alpha virt. eigenvalues --    3.14122   3.25247   3.30533   3.45480   3.57356
          Condensed to atoms (all electrons):
               1          2          3          4          5          6
     1  C    4.455493   0.447062  -0.049787  -0.063500   0.010680  -0.000364
     2  C    0.447062   4.459852   0.343127  -0.077515   0.003714   0.000163
     3  O   -0.049787   0.343127   8.006613   0.323858  -0.054467  -0.008799
     4  C   -0.063500  -0.077515   0.323858   4.481264   0.277796  -0.011773
     5  C    0.010680   0.003714  -0.054467   0.277796   4.917813   0.368595
     6  C   -0.000364   0.000163  -0.008799  -0.011773   0.368595   4.633872
     7  C    0.000014   0.000007   0.000061   0.004754  -0.039847   0.431449
     8  O    0.321127  -0.049461  -0.060517   0.347399  -0.051295   0.003879
     9  H    0.364136  -0.006510   0.003750   0.006635   0.000219  -0.000008
    10  H    0.361026  -0.035270  -0.003994   0.005185  -0.000735   0.000116
    11  H   -0.010218   0.352813  -0.028743   0.004308  -0.001168  -0.000127
    12  H   -0.013789   0.359316  -0.038014   0.007098   0.000861   0.000294
    13  H    0.002489  -0.004668  -0.050832   0.383025  -0.073463  -0.007225
    14  H   -0.000375   0.000004   0.005155   0.000415   0.331252  -0.022044
    15  H    0.000329  -0.000853   0.001108   0.010403   0.306174  -0.019625
    16  H    0.000074   0.000162   0.015738  -0.010407  -0.022113   0.361924
    17  H    0.000035  -0.000114  -0.000916  -0.003831  -0.028120   0.360836
    18  H   -0.000000  -0.000000  -0.000003  -0.000410   0.006860  -0.011105
    19  H    0.000000   0.000001  -0.000004   0.000479  -0.007616  -0.020087
    20  H    0.000001  -0.000006  -0.000014   0.000576  -0.007921  -0.020399
               7          8          9         10         11         12
     1  C    0.000014   0.321127   0.364136   0.361026  -0.010218  -0.013789
     2  C    0.000007  -0.049461  -0.006510  -0.035270   0.352813   0.359316
     3  O    0.000061  -0.060517   0.003750  -0.003994  -0.028743  -0.038014
     4  C    0.004754   0.347399   0.006635   0.005185   0.004308   0.007098
     5  C   -0.039847  -0.051295   0.000219  -0.000735  -0.001168   0.000861
     6  C    0.431449   0.003879  -0.000008   0.000116  -0.000127   0.000294
     7  C    4.501013  -0.000080  -0.000000  -0.000001  -0.000002  -0.000001
     8  O   -0.000080   7.949101  -0.021015  -0.034916   0.003348   0.001537
     9  H   -0.000000  -0.021015   0.685736  -0.043173   0.004504  -0.013187
    10  H   -0.000001  -0.034916  -0.043173   0.746856  -0.010994   0.008779
    11  H   -0.000002   0.003348   0.004504  -0.010994   0.726903  -0.050364
    12  H   -0.000001   0.001537  -0.013187   0.008779  -0.050364   0.732921
    13  H   -0.000187  -0.044956  -0.000752   0.007543   0.003281  -0.001066
    14  H   -0.007151   0.001955  -0.000002  -0.000116   0.000043  -0.000107
    15  H   -0.007657   0.004428  -0.000235   0.000215   0.000153  -0.000323
    16  H   -0.020946   0.000227  -0.000003  -0.000014   0.000098  -0.000193
    17  H   -0.024538  -0.000073  -0.000001   0.000000   0.000011  -0.000003
    18  H    0.373079   0.000001   0.000000   0.000000   0.000000   0.000000
    19  H    0.381204  -0.000003   0.000000   0.000000   0.000000  -0.000000
    20  H    0.383484  -0.000006   0.000000  -0.000000  -0.000000   0.000001
              13         14         15         16         17         18
     1  C    0.002489  -0.000375   0.000329   0.000074   0.000035  -0.000000
     2  C   -0.004668   0.000004  -0.000853   0.000162  -0.000114  -0.000000
     3  O   -0.050832   0.005155   0.001108   0.015738  -0.000916  -0.000003
     4  C    0.383025   0.000415   0.010403  -0.010407  -0.003831  -0.000410
     5  C   -0.073463   0.331252   0.306174  -0.022113  -0.028120   0.006860
     6  C   -0.007225  -0.022044  -0.019625   0.361924   0.360836  -0.011105
     7  C   -0.000187  -0.007151  -0.007657  -0.020946  -0.024538   0.373079
     8  O   -0.044956   0.001955   0.004428   0.000227  -0.000073   0.000001
     9  H   -0.000752  -0.000002  -0.000235  -0.000003  -0.000001   0.000000
    10  H    0.007543  -0.000116   0.000215  -0.000014   0.000000   0.000000
    11  H    0.003281   0.000043   0.000153   0.000098   0.000011   0.000000
    12  H   -0.001066  -0.000107  -0.000323  -0.000193  -0.000003   0.000000
    13  H    0.798339  -0.003408   0.013147  -0.000194   0.008999   0.000018
    14  H   -0.003408   0.712647  -0.025855   0.010052  -0.010702  -0.000021
    15  H    0.013147  -0.025855   0.721547  -0.009801   0.010242   0.000057
    16  H   -0.000194   0.010052  -0.009801   0.698498  -0.031931  -0.005731
    17  H    0.008999  -0.010702   0.010242  -0.031931   0.731098  -0.006351
    18  H    0.000018  -0.000021   0.000057  -0.005731  -0.006351   0.684017
    19  H   -0.000033   0.007757  -0.001692   0.008266  -0.009488  -0.025136
    20  H    0.000012  -0.001759   0.007513  -0.009416   0.008931  -0.024964
              19         20
     1  C    0.000000   0.000001
     2  C    0.000001  -0.000006
     3  O   -0.000004  -0.000014
     4  C    0.000479   0.000576
     5  C   -0.007616  -0.007921
     6  C   -0.020087  -0.020399
     7  C    0.381204   0.383484
     8  O   -0.000003  -0.000006
     9  H    0.000000   0.000000
    10  H    0.000000  -0.000000
    11  H    0.000000  -0.000000
    12  H   -0.000000   0.000001
    13  H   -0.000033   0.000012
    14  H    0.007757  -0.001759
    15  H   -0.001692   0.007513
    16  H    0.008266  -0.009416
    17  H   -0.009488   0.008931
    18  H   -0.025136  -0.024964
    19  H    0.689136  -0.027177
    20  H   -0.027177   0.684107
 Mulliken charges:
               1
     1  C    0.175566
     2  C    0.208178
     3  O   -0.403320
     4  C    0.314239
     5  C    0.062782
     6  C   -0.039569
     7  C    0.025344
     8  O   -0.370679
     9  H    0.019906
    10  H   -0.000509
    11  H    0.006154
    12  H    0.006240
    13  H   -0.030068
    14  H    0.002258
    15  H   -0.009274
    16  H    0.015710
    17  H   -0.004083
    18  H    0.009690
    19  H    0.004394
    20  H    0.007039
 Sum of Mulliken charges =  -0.00000
 Mulliken charges with hydrogens summed into heavy atoms:
               1
     1  C    0.194963
     2  C    0.220572
     3  O   -0.403320
     4  C    0.284171
     5  C    0.055766
     6  C   -0.027941
     7  C    0.046467
     8  O   -0.370679
 Electronic spatial extent (au):  <R**2>=           1302.6331
 Charge=             -0.0000 electrons
 Dipole moment (field-independent basis, Debye):
    X=             -1.1212    Y=              0.1474    Z=              0.2429  Tot=              1.1566
 Quadrupole moment (field-independent basis, Debye-Ang):
   XX=            -43.5369   YY=            -53.7213   ZZ=            -49.3950
   XY=             -1.8428   XZ=              0.4804   YZ=             -0.9331
 Traceless Quadrupole moment (field-independent basis, Debye-Ang):
   XX=              5.3475   YY=             -4.8369   ZZ=             -0.5106
   XY=             -1.8428   XZ=              0.4804   YZ=             -0.9331
 Octapole moment (field-independent basis, Debye-Ang**2):
  XXX=            -33.1558  YYY=              1.6089  ZZZ=             -1.0653  XYY=             -1.1156
  XXY=              3.2809  XXZ=             -0.8589  XZZ=             -5.0828  YZZ=              0.0451
  YYZ=              0.0064  XYZ=              0.1309
 Hexadecapole moment (field-independent basis, Debye-Ang**3):
 XXXX=          -1367.4404 YYYY=           -239.9348 ZZZZ=           -114.5605 XXXY=              6.1757
 XXXZ=             12.7997 YYYX=             -5.0716 YYYZ=             -0.3604 ZZZX=              1.2537
 ZZZY=             -0.5631 XXYY=           -267.5308 XXZZ=           -250.0227 YYZZ=            -59.4955
 XXYZ=              1.7423 YYXZ=              1.5727 ZZXY=              1.0456
 N-N= 4.051854639629D+02 E-N=-1.709164548762D+03  KE= 3.821191231111D+02
 ******************************Gaussian NBO Version 3.1******************************
             N A T U R A L   A T O M I C   O R B I T A L   A N D
          N A T U R A L   B O N D   O R B I T A L   A N A L Y S I S
 ******************************Gaussian NBO Version 3.1******************************
       /RESON  / : Allow strongly delocalized NBO set

 Analyzing the SCF density

 Job title: 94                                                              

 Storage needed:     90144 in NPA,    119266 in NBO ( 939521896 available)
 GSVD:  LWork=       17424 too small for GESVD, short by        6212 words or        6212 for optimal perf.


 NATURAL POPULATIONS:  Natural atomic orbital occupancies 
                                                          
   NAO  Atom  No  lang   Type(AO)    Occupancy      Energy
 ----------------------------------------------------------
     1    C    1  S      Cor( 1S)     1.99913     -10.13632
     2    C    1  S      Val( 2S)     1.02036      -0.23463
     3    C    1  S      Ryd( 3S)     0.00129       0.81367
     4    C    1  px     Val( 2p)     0.87837      -0.06846
     5    C    1  px     Ryd( 3p)     0.00336       0.55543
     6    C    1  py     Val( 2p)     0.96762      -0.08851
     7    C    1  py     Ryd( 3p)     0.00462       0.51333
     8    C    1  pz     Val( 2p)     1.20124      -0.09188
     9    C    1  pz     Ryd( 3p)     0.00270       0.72709
    10    C    1  dxy    Ryd( 3d)     0.00168       2.17525
    11    C    1  dxz    Ryd( 3d)     0.00163       2.29812
    12    C    1  dyz    Ryd( 3d)     0.00072       2.08855
    13    C    1  dx2y2  Ryd( 3d)     0.00161       2.15880
    14    C    1  dz2    Ryd( 3d)     0.00119       2.28217

    15    C    2  S      Cor( 1S)     1.99914     -10.13427
    16    C    2  S      Val( 2S)     1.01932      -0.22971
    17    C    2  S      Ryd( 3S)     0.00118       0.78113
    18    C    2  px     Val( 2p)     0.76509      -0.05899
    19    C    2  px     Ryd( 3p)     0.00524       0.52419
    20    C    2  py     Val( 2p)     1.10142      -0.08920
    21    C    2  py     Ryd( 3p)     0.00299       0.52647
    22    C    2  pz     Val( 2p)     1.17547      -0.08306
    23    C    2  pz     Ryd( 3p)     0.00196       0.67228
    24    C    2  dxy    Ryd( 3d)     0.00133       2.15719
    25    C    2  dxz    Ryd( 3d)     0.00182       2.12479
    26    C    2  dyz    Ryd( 3d)     0.00060       2.19847
    27    C    2  dx2y2  Ryd( 3d)     0.00166       2.20649
    28    C    2  dz2    Ryd( 3d)     0.00128       2.32902

    29    O    3  S      Cor( 1S)     1.99971     -18.93427
    30    O    3  S      Val( 2S)     1.61484      -0.83569
    31    O    3  S      Ryd( 3S)     0.00105       1.53686
    32    O    3  px     Val( 2p)     1.50559      -0.29067
    33    O    3  px     Ryd( 3p)     0.00152       1.34233
    34    O    3  py     Val( 2p)     1.62828      -0.30480
    35    O    3  py     Ryd( 3p)     0.00117       1.21409
    36    O    3  pz     Val( 2p)     1.87045      -0.28893
    37    O    3  pz     Ryd( 3p)     0.00207       1.23430
    38    O    3  dxy    Ryd( 3d)     0.00102       2.85342
    39    O    3  dxz    Ryd( 3d)     0.00053       2.82520
    40    O    3  dyz    Ryd( 3d)     0.00082       2.79997
    41    O    3  dx2y2  Ryd( 3d)     0.00134       3.11829
    42    O    3  dz2    Ryd( 3d)     0.00067       2.87079

    43    C    4  S      Cor( 1S)     1.99906     -10.17323
    44    C    4  S      Val( 2S)     0.89412      -0.18563
    45    C    4  S      Ryd( 3S)     0.00485       0.76825
    46    C    4  px     Val( 2p)     0.88128      -0.07011
    47    C    4  px     Ryd( 3p)     0.00424       0.72338
    48    C    4  py     Val( 2p)     0.63866      -0.04413
    49    C    4  py     Ryd( 3p)     0.01074       0.58157
    50    C    4  pz     Val( 2p)     1.09253      -0.07977
    51    C    4  pz     Ryd( 3p)     0.00352       0.75701
    52    C    4  dxy    Ryd( 3d)     0.00272       2.18950
    53    C    4  dxz    Ryd( 3d)     0.00159       2.13647
    54    C    4  dyz    Ryd( 3d)     0.00208       2.05647
    55    C    4  dx2y2  Ryd( 3d)     0.00245       2.18561
    56    C    4  dz2    Ryd( 3d)     0.00222       2.39671

    57    C    5  S      Cor( 1S)     1.99906     -10.05339
    58    C    5  S      Val( 2S)     1.02069      -0.20723
    59    C    5  S      Ryd( 3S)     0.00203       0.88989
    60    C    5  px     Val( 2p)     1.05526      -0.07430
    61    C    5  px     Ryd( 3p)     0.00375       0.65996
    62    C    5  py     Val( 2p)     1.17516      -0.06960
    63    C    5  py     Ryd( 3p)     0.00371       0.68370
    64    C    5  pz     Val( 2p)     1.19161      -0.07251
    65    C    5  pz     Ryd( 3p)     0.00335       0.70606
    66    C    5  dxy    Ryd( 3d)     0.00045       2.20732
    67    C    5  dxz    Ryd( 3d)     0.00058       2.16487
    68    C    5  dyz    Ryd( 3d)     0.00027       2.11042
    69    C    5  dx2y2  Ryd( 3d)     0.00088       2.34071
    70    C    5  dz2    Ryd( 3d)     0.00089       2.45820

    71    C    6  S      Cor( 1S)     1.99914     -10.05855
    72    C    6  S      Val( 2S)     1.01468      -0.20097
    73    C    6  S      Ryd( 3S)     0.00126       0.90674
    74    C    6  px     Val( 2p)     1.04827      -0.06326
    75    C    6  px     Ryd( 3p)     0.00283       0.65793
    76    C    6  py     Val( 2p)     1.17261      -0.06356
    77    C    6  py     Ryd( 3p)     0.00190       0.63819
    78    C    6  pz     Val( 2p)     1.17936      -0.06444
    79    C    6  pz     Ryd( 3p)     0.00233       0.67628
    80    C    6  dxy    Ryd( 3d)     0.00072       2.23292
    81    C    6  dxz    Ryd( 3d)     0.00051       2.16121
    82    C    6  dyz    Ryd( 3d)     0.00023       2.10342
    83    C    6  dx2y2  Ryd( 3d)     0.00078       2.30103
    84    C    6  dz2    Ryd( 3d)     0.00099       2.46007

    85    C    7  S      Cor( 1S)     1.99926     -10.06018
    86    C    7  S      Val( 2S)     1.08820      -0.22517
    87    C    7  S      Ryd( 3S)     0.00034       0.87464
    88    C    7  px     Val( 2p)     1.11463      -0.06116
    89    C    7  px     Ryd( 3p)     0.00172       0.55245
    90    C    7  py     Val( 2p)     1.21338      -0.06697
    91    C    7  py     Ryd( 3p)     0.00189       0.61346
    92    C    7  pz     Val( 2p)     1.19668      -0.06606
    93    C    7  pz     Ryd( 3p)     0.00136       0.58525
    94    C    7  dxy    Ryd( 3d)     0.00065       2.31207
    95    C    7  dxz    Ryd( 3d)     0.00040       2.18877
    96    C    7  dyz    Ryd( 3d)     0.00016       2.15356
    97    C    7  dx2y2  Ryd( 3d)     0.00052       2.27781
    98    C    7  dz2    Ryd( 3d)     0.00085       2.44762

    99    O    8  S      Cor( 1S)     1.99971     -18.93650
   100    O    8  S      Val( 2S)     1.61265      -0.84425
   101    O    8  S      Ryd( 3S)     0.00069       1.51270
   102    O    8  px     Val( 2p)     1.38116      -0.28759
   103    O    8  px     Ryd( 3p)     0.00108       1.40967
   104    O    8  py     Val( 2p)     1.74580      -0.32068
   105    O    8  py     Ryd( 3p)     0.00136       1.12986
   106    O    8  pz     Val( 2p)     1.85640      -0.30030
   107    O    8  pz     Ryd( 3p)     0.00218       1.18175
   108    O    8  dxy    Ryd( 3d)     0.00125       3.12913
   109    O    8  dxz    Ryd( 3d)     0.00044       2.84462
   110    O    8  dyz    Ryd( 3d)     0.00120       2.80987
   111    O    8  dx2y2  Ryd( 3d)     0.00101       2.83525
   112    O    8  dz2    Ryd( 3d)     0.00079       2.86093

   113    H    9  S      Val( 1S)     0.78619       0.06163
   114    H    9  S      Ryd( 2S)     0.00142       0.31367
   115    H    9  px     Ryd( 2p)     0.00036       2.04810
   116    H    9  py     Ryd( 2p)     0.00029       1.80676
   117    H    9  pz     Ryd( 2p)     0.00043       2.03495

   118    H   10  S      Val( 1S)     0.81602       0.04512
   119    H   10  S      Ryd( 2S)     0.00336       0.34119
   120    H   10  px     Ryd( 2p)     0.00019       1.90381
   121    H   10  py     Ryd( 2p)     0.00020       1.75036
   122    H   10  pz     Ryd( 2p)     0.00071       2.26485

   123    H   11  S      Val( 1S)     0.80207       0.05649
   124    H   11  S      Ryd( 2S)     0.00258       0.32536
   125    H   11  px     Ryd( 2p)     0.00025       1.91269
   126    H   11  py     Ryd( 2p)     0.00051       2.02060
   127    H   11  pz     Ryd( 2p)     0.00034       1.95960

   128    H   12  S      Val( 1S)     0.80797       0.05886
   129    H   12  S      Ryd( 2S)     0.00294       0.32995
   130    H   12  px     Ryd( 2p)     0.00012       1.77704
   131    H   12  py     Ryd( 2p)     0.00022       1.82947
   132    H   12  pz     Ryd( 2p)     0.00075       2.31700

   133    H   13  S      Val( 1S)     0.83401       0.05501
   134    H   13  S      Ryd( 2S)     0.00473       0.35090
   135    H   13  px     Ryd( 2p)     0.00008       1.99069
   136    H   13  py     Ryd( 2p)     0.00013       1.87416
   137    H   13  pz     Ryd( 2p)     0.00084       2.34635

   138    H   14  S      Val( 1S)     0.77163       0.07586
   139    H   14  S      Ryd( 2S)     0.00278       0.37567
   140    H   14  px     Ryd( 2p)     0.00016       1.89429
   141    H   14  py     Ryd( 2p)     0.00068       2.33050
   142    H   14  pz     Ryd( 2p)     0.00021       1.85118

   143    H   15  S      Val( 1S)     0.77270       0.07966
   144    H   15  S      Ryd( 2S)     0.00496       0.38164
   145    H   15  px     Ryd( 2p)     0.00015       1.88326
   146    H   15  py     Ryd( 2p)     0.00016       1.84058
   147    H   15  pz     Ryd( 2p)     0.00069       2.38288

   148    H   16  S      Val( 1S)     0.77110       0.09375
   149    H   16  S      Ryd( 2S)     0.00345       0.38740
   150    H   16  px     Ryd( 2p)     0.00020       1.86311
   151    H   16  py     Ryd( 2p)     0.00065       2.33143
   152    H   16  pz     Ryd( 2p)     0.00019       1.83856

   153    H   17  S      Val( 1S)     0.78811       0.07659
   154    H   17  S      Ryd( 2S)     0.00293       0.37550
   155    H   17  px     Ryd( 2p)     0.00014       1.83982
   156    H   17  py     Ryd( 2p)     0.00018       1.79380
   157    H   17  pz     Ryd( 2p)     0.00070       2.37165

   158    H   18  S      Val( 1S)     0.78158       0.07842
   159    H   18  S      Ryd( 2S)     0.00137       0.35471
   160    H   18  px     Ryd( 2p)     0.00041       2.06395
   161    H   18  py     Ryd( 2p)     0.00038       2.00443
   162    H   18  pz     Ryd( 2p)     0.00024       1.84682

   163    H   19  S      Val( 1S)     0.79085       0.07208
   164    H   19  S      Ryd( 2S)     0.00181       0.36678
   165    H   19  px     Ryd( 2p)     0.00020       1.81641
   166    H   19  py     Ryd( 2p)     0.00062       2.30459
   167    H   19  pz     Ryd( 2p)     0.00021       1.78740

   168    H   20  S      Val( 1S)     0.78881       0.07366
   169    H   20  S      Ryd( 2S)     0.00176       0.36815
   170    H   20  px     Ryd( 2p)     0.00014       1.74827
   171    H   20  py     Ryd( 2p)     0.00022       1.79041
   172    H   20  pz     Ryd( 2p)     0.00069       2.37240


 Summary of Natural Population Analysis:                  
                                                          
                                       Natural Population 
                Natural  -----------------------------------------------
    Atom  No    Charge         Core      Valence    Rydberg      Total
 -----------------------------------------------------------------------
      C    1   -0.08552      1.99913     4.06759    0.01880     6.08552
      C    2   -0.07850      1.99914     4.06130    0.01807     6.07850
      O    3   -0.62907      1.99971     6.61917    0.01020     8.62907
      C    4    0.45993      1.99906     3.50659    0.03442     5.54007
      C    5   -0.45769      1.99906     4.44273    0.01591     6.45769
      C    6   -0.42562      1.99914     4.41493    0.01155     6.42562
      C    7   -0.62003      1.99926     4.61289    0.00789     6.62003
      O    8   -0.60572      1.99971     6.59601    0.01000     8.60572
      H    9    0.21131      0.00000     0.78619    0.00250     0.78869
      H   10    0.17952      0.00000     0.81602    0.00445     0.82048
      H   11    0.19424      0.00000     0.80207    0.00369     0.80576
      H   12    0.18801      0.00000     0.80797    0.00403     0.81199
      H   13    0.16021      0.00000     0.83401    0.00577     0.83979
      H   14    0.22454      0.00000     0.77163    0.00383     0.77546
      H   15    0.22133      0.00000     0.77270    0.00597     0.77867
      H   16    0.22441      0.00000     0.77110    0.00450     0.77559
      H   17    0.20793      0.00000     0.78811    0.00395     0.79207
      H   18    0.21603      0.00000     0.78158    0.00240     0.78397
      H   19    0.20630      0.00000     0.79085    0.00285     0.79370
      H   20    0.20839      0.00000     0.78881    0.00280     0.79161
 =======================================================================
   * Total *   -0.00000     15.99420    47.83224    0.17356    64.00000

                                 Natural Population      
 --------------------------------------------------------
   Core                      15.99420 ( 99.9637% of  16)
   Valence                   47.83224 ( 99.6505% of  48)
   Natural Minimal Basis     63.82644 ( 99.7288% of  64)
   Natural Rydberg Basis      0.17356 (  0.2712% of  64)
 --------------------------------------------------------

    Atom  No          Natural Electron Configuration
 ----------------------------------------------------------------------------
      C    1      [core]2S( 1.02)2p( 3.05)3p( 0.01)3d( 0.01)
      C    2      [core]2S( 1.02)2p( 3.04)3p( 0.01)3d( 0.01)
      O    3      [core]2S( 1.61)2p( 5.00)
      C    4      [core]2S( 0.89)2p( 2.61)3p( 0.02)3d( 0.01)
      C    5      [core]2S( 1.02)2p( 3.42)3p( 0.01)
      C    6      [core]2S( 1.01)2p( 3.40)3p( 0.01)
      C    7      [core]2S( 1.09)2p( 3.52)
      O    8      [core]2S( 1.61)2p( 4.98)
      H    9            1S( 0.79)
      H   10            1S( 0.82)
      H   11            1S( 0.80)
      H   12            1S( 0.81)
      H   13            1S( 0.83)
      H   14            1S( 0.77)
      H   15            1S( 0.77)
      H   16            1S( 0.77)
      H   17            1S( 0.79)
      H   18            1S( 0.78)
      H   19            1S( 0.79)
      H   20            1S( 0.79)


 NATURAL BOND ORBITAL ANALYSIS:

                       Occupancies       Lewis Structure    Low   High
           Occ.    -------------------  -----------------   occ   occ
  Cycle   Thresh.   Lewis   Non-Lewis     CR  BD  3C  LP    (L)   (NL)   Dev
 =============================================================================
   1(1)    1.90    63.42475   0.57525      8  20   0   4     0      0    0.04
 -----------------------------------------------------------------------------

 Structure accepted: No low occupancy Lewis orbitals

 --------------------------------------------------------
   Core                     15.99420 ( 99.964% of  16)
   Valence Lewis            47.43056 ( 98.814% of  48)
  ==================       ============================
   Total Lewis              63.42475 ( 99.101% of  64)
  -----------------------------------------------------
   Valence non-Lewis         0.44995 (  0.703% of  64)
   Rydberg non-Lewis         0.12529 (  0.196% of  64)
  ==================       ============================
   Total non-Lewis           0.57525 (  0.899% of  64)
 --------------------------------------------------------


       (Occupancy)   Bond orbital/ Coefficients/ Hybrids
 ---------------------------------------------------------------------------------
     1. (1.99408) BD ( 1) C   1 - C   2  
                ( 50.10%)   0.7078* C   1 s( 28.50%)p 2.51( 71.45%)d 0.00(  0.06%)
                                            0.0003  0.5338 -0.0060  0.1719 -0.0294
                                            0.8100  0.0075 -0.1668 -0.0117  0.0132
                                           -0.0016 -0.0071 -0.0161 -0.0102
                ( 49.90%)   0.7064* C   2 s( 28.49%)p 2.51( 71.45%)d 0.00(  0.06%)
                                            0.0004  0.5337 -0.0072 -0.2654 -0.0254
                                           -0.7878  0.0074  0.1505 -0.0049  0.0082
                                           -0.0025 -0.0085 -0.0187 -0.0100
     2. (1.98505) BD ( 1) C   1 - O   8  
                ( 32.08%)   0.5664* C   1 s( 20.36%)p 3.90( 79.34%)d 0.01(  0.30%)
                                            0.0001 -0.4509 -0.0183 -0.7519 -0.0146
                                            0.4691  0.0529  0.0684  0.0188  0.0375
                                            0.0066 -0.0041 -0.0264  0.0280
                ( 67.92%)   0.8242* O   8 s( 28.10%)p 2.56( 71.82%)d 0.00(  0.08%)
                                           -0.0001 -0.5301 -0.0041  0.7713  0.0164
                                           -0.3455  0.0137 -0.0587  0.0074  0.0227
                                            0.0070 -0.0068 -0.0018  0.0127
     3. (1.98382) BD ( 1) C   1 - H   9  
                ( 60.79%)   0.7797* C   1 s( 25.79%)p 2.88( 74.16%)d 0.00(  0.04%)
                                           -0.0002  0.5077  0.0108 -0.5617  0.0148
                                           -0.3303 -0.0071 -0.5626  0.0165  0.0093
                                            0.0157  0.0082  0.0034  0.0052
                ( 39.21%)   0.6262* H   9 s( 99.91%)p 0.00(  0.09%)
                                            0.9995 -0.0025  0.0198  0.0128  0.0186
     4. (1.98824) BD ( 1) C   1 - H  10  
                ( 59.85%)   0.7736* C   1 s( 25.29%)p 2.95( 74.66%)d 0.00(  0.05%)
                                           -0.0001  0.5027 -0.0140 -0.2928 -0.0157
                                           -0.1037 -0.0146  0.8059 -0.0138  0.0024
                                           -0.0105 -0.0016  0.0013  0.0193
                ( 40.15%)   0.6336* H  10 s( 99.91%)p 0.00(  0.09%)
                                            0.9995 -0.0078  0.0122  0.0049 -0.0265
     5. (1.98576) BD ( 1) C   2 - O   3  
                ( 32.07%)   0.5663* C   2 s( 20.51%)p 3.86( 79.20%)d 0.01(  0.29%)
                                           -0.0001  0.4523  0.0227  0.8582  0.0399
                                            0.0577  0.0352  0.2222  0.0046 -0.0014
                                            0.0246 -0.0007  0.0422 -0.0221
                ( 67.93%)   0.8242* O   3 s( 28.92%)p 2.45( 71.00%)d 0.00(  0.07%)
                                            0.0001  0.5378  0.0047 -0.8143 -0.0063
                                            0.0350  0.0207 -0.2126 -0.0067  0.0121
                                            0.0084  0.0022  0.0184 -0.0126
     6. (1.98586) BD ( 1) C   2 - H  11  
                ( 60.24%)   0.7761* C   2 s( 25.53%)p 2.91( 74.42%)d 0.00(  0.05%)
                                           -0.0001  0.5053 -0.0001 -0.4286  0.0128
                                            0.5773  0.0027  0.4764 -0.0123 -0.0113
                                           -0.0126  0.0127 -0.0033  0.0006
                ( 39.76%)   0.6306* H  11 s( 99.91%)p 0.00(  0.09%)
                                            0.9995 -0.0051  0.0142 -0.0211 -0.0153
     7. (1.98748) BD ( 1) C   2 - H  12  
                ( 60.10%)   0.7752* C   2 s( 25.43%)p 2.93( 74.52%)d 0.00(  0.05%)
                                            0.0002 -0.5042  0.0044  0.0628 -0.0031
                                           -0.2027 -0.0115  0.8366 -0.0128  0.0006
                                           -0.0027  0.0058  0.0027 -0.0206
                ( 39.90%)   0.6317* H  12 s( 99.91%)p 0.00(  0.09%)
                                           -0.9995  0.0060 -0.0023  0.0084 -0.0281
     8. (1.98935) BD ( 1) O   3 - C   4  
                ( 68.77%)   0.8293* O   3 s( 30.66%)p 2.26( 69.27%)d 0.00(  0.07%)
                                           -0.0000 -0.5537  0.0020 -0.2752 -0.0120
                                            0.7537  0.0001 -0.2209 -0.0056  0.0016
                                           -0.0006  0.0088  0.0217  0.0130
                ( 31.23%)   0.5588* C   4 s( 20.92%)p 3.77( 78.77%)d 0.02(  0.32%)
                                           -0.0000 -0.4573 -0.0087  0.2739 -0.0192
                                           -0.8161 -0.0448  0.2103 -0.0078  0.0303
                                           -0.0074  0.0218  0.0338  0.0237
     9. (1.97678) BD ( 1) C   4 - C   5  
                ( 49.82%)   0.7058* C   4 s( 32.27%)p 2.10( 67.68%)d 0.00(  0.05%)
                                           -0.0001  0.5678  0.0179  0.7379 -0.0303
                                           -0.1536 -0.0099 -0.3282 -0.0040 -0.0063
                                           -0.0151  0.0037  0.0131 -0.0047
                ( 50.18%)   0.7084* C   5 s( 27.79%)p 2.60( 72.16%)d 0.00(  0.05%)
                                            0.0005  0.5268  0.0180 -0.7616 -0.0114
                                            0.1711 -0.0087  0.3347  0.0005 -0.0072
                                           -0.0140  0.0033  0.0146 -0.0060
    10. (1.98833) BD ( 1) C   4 - O   8  
                ( 31.33%)   0.5598* C   4 s( 21.45%)p 3.65( 78.23%)d 0.02(  0.32%)
                                            0.0001  0.4629  0.0140 -0.6143  0.0072
                                           -0.5451 -0.0479 -0.3247 -0.0077  0.0415
                                            0.0261  0.0224  0.0088 -0.0161
                ( 68.67%)   0.8287* O   8 s( 30.54%)p 2.27( 69.38%)d 0.00(  0.08%)
                                            0.0000  0.5526 -0.0004  0.6112  0.0120
                                            0.4624 -0.0056  0.3260  0.0020  0.0175
                                            0.0099  0.0162 -0.0081 -0.0071
    11. (1.98291) BD ( 1) C   4 - H  13  
                ( 59.47%)   0.7712* C   4 s( 25.46%)p 2.93( 74.48%)d 0.00(  0.06%)
                                           -0.0003  0.5040 -0.0255 -0.0181 -0.0014
                                           -0.0657  0.0015  0.8603 -0.0057  0.0006
                                           -0.0017 -0.0030  0.0012  0.0241
                ( 40.53%)   0.6366* H  13 s( 99.91%)p 0.00(  0.09%)
                                            0.9995 -0.0120 -0.0006  0.0026 -0.0296
    12. (1.97749) BD ( 1) C   5 - C   6  
                ( 50.59%)   0.7113* C   5 s( 28.64%)p 2.49( 71.32%)d 0.00(  0.04%)
                                            0.0002  0.5352  0.0042  0.6107  0.0026
                                            0.5071 -0.0027  0.2882 -0.0030  0.0140
                                            0.0090  0.0090  0.0010 -0.0056
                ( 49.41%)   0.7029* C   6 s( 27.84%)p 2.59( 72.11%)d 0.00(  0.05%)
                                            0.0003  0.5277  0.0010 -0.6069  0.0054
                                           -0.5183 -0.0019 -0.2900 -0.0028  0.0162
                                            0.0088  0.0081  0.0022 -0.0069
    13. (1.97152) BD ( 1) C   5 - H  14  
                ( 61.29%)   0.7829* C   5 s( 21.74%)p 3.60( 78.21%)d 0.00(  0.04%)
                                            0.0002 -0.4662  0.0081 -0.2089  0.0025
                                            0.8416 -0.0019 -0.1729  0.0167  0.0056
                                           -0.0015  0.0089  0.0156  0.0086
                ( 38.71%)   0.6222* H  14 s( 99.92%)p 0.00(  0.08%)
                                           -0.9996  0.0033  0.0059 -0.0281  0.0038
    14. (1.97420) BD ( 1) C   5 - H  15  
                ( 61.38%)   0.7835* C   5 s( 21.85%)p 3.57( 78.11%)d 0.00(  0.04%)
                                            0.0002 -0.4674  0.0088  0.0489 -0.0032
                                           -0.0658  0.0146  0.8798 -0.0053  0.0004
                                           -0.0043  0.0033  0.0003 -0.0197
                ( 38.62%)   0.6215* H  15 s( 99.92%)p 0.00(  0.08%)
                                           -0.9996  0.0058 -0.0032  0.0013 -0.0285
    15. (1.98719) BD ( 1) C   6 - C   7  
                ( 50.44%)   0.7102* C   6 s( 28.12%)p 2.55( 71.83%)d 0.00(  0.04%)
                                            0.0002  0.5300  0.0169  0.7603  0.0106
                                           -0.1619  0.0108 -0.3374  0.0070 -0.0071
                                           -0.0130  0.0035  0.0131 -0.0049
                ( 49.56%)   0.7040* C   7 s( 30.11%)p 2.32( 69.85%)d 0.00(  0.04%)
                                            0.0004  0.5487  0.0047 -0.7473  0.0031
                                            0.1616  0.0112  0.3373  0.0086 -0.0057
                                           -0.0125  0.0025  0.0135 -0.0053
    16. (1.97652) BD ( 1) C   6 - H  16  
                ( 61.48%)   0.7841* C   6 s( 22.25%)p 3.49( 77.70%)d 0.00(  0.04%)
                                           -0.0001  0.4717 -0.0080 -0.2245  0.0061
                                            0.8359 -0.0005 -0.1665  0.0121 -0.0094
                                            0.0018 -0.0069 -0.0147 -0.0089
                ( 38.52%)   0.6206* H  16 s( 99.91%)p 0.00(  0.09%)
                                            0.9996 -0.0048  0.0087 -0.0275  0.0044
    17. (1.97738) BD ( 1) C   6 - H  17  
                ( 60.64%)   0.7787* C   6 s( 21.78%)p 3.59( 78.17%)d 0.00(  0.05%)
                                           -0.0001  0.4667 -0.0082  0.0492  0.0041
                                           -0.0748  0.0141  0.8795 -0.0033 -0.0003
                                            0.0015 -0.0041 -0.0002  0.0208
                ( 39.36%)   0.6274* H  17 s( 99.92%)p 0.00(  0.08%)
                                            0.9996 -0.0042 -0.0022  0.0007 -0.0284
    18. (1.98851) BD ( 1) C   7 - H  18  
                ( 60.83%)   0.7800* C   7 s( 23.46%)p 3.26( 76.50%)d 0.00(  0.04%)
                                            0.0000  0.4843  0.0030  0.6130  0.0037
                                            0.5400 -0.0087  0.3123 -0.0088  0.0154
                                            0.0093  0.0076  0.0014 -0.0060
                ( 39.17%)   0.6258* H  18 s( 99.92%)p 0.00(  0.08%)
                                            0.9996 -0.0007 -0.0203 -0.0170 -0.0095
    19. (1.98930) BD ( 1) C   7 - H  19  
                ( 60.49%)   0.7778* C   7 s( 23.19%)p 3.31( 76.76%)d 0.00(  0.04%)
                                           -0.0000 -0.4816  0.0034 -0.2541 -0.0151
                                            0.8203 -0.0037 -0.1729  0.0052  0.0093
                                           -0.0024  0.0064  0.0147  0.0091
                ( 39.51%)   0.6286* H  19 s( 99.92%)p 0.00(  0.08%)
                                           -0.9996  0.0021  0.0096 -0.0258  0.0051
    20. (1.98893) BD ( 1) C   7 - H  20  
                ( 60.58%)   0.7783* C   7 s( 23.21%)p 3.31( 76.75%)d 0.00(  0.04%)
                                           -0.0000 -0.4818  0.0033  0.0193 -0.0161
                                           -0.0934  0.0005  0.8707  0.0001 -0.0002
                                           -0.0013  0.0035  0.0005 -0.0204
                ( 39.42%)   0.6278* H  20 s( 99.92%)p 0.00(  0.08%)
                                           -0.9996  0.0020  0.0008  0.0032 -0.0278
    21. (1.99914) CR ( 1) C   1           s(100.00%)p 0.00(  0.00%)
                                            1.0000  0.0000  0.0000 -0.0002  0.0000
                                           -0.0003 -0.0000  0.0001  0.0000 -0.0000
                                            0.0000  0.0000  0.0000  0.0000
    22. (1.99914) CR ( 1) C   2           s(100.00%)p 0.00(  0.00%)
                                            1.0000 -0.0000  0.0000  0.0001  0.0000
                                            0.0004  0.0000 -0.0001  0.0000 -0.0000
                                            0.0000  0.0000  0.0000  0.0000
    23. (1.99971) CR ( 1) O   3           s(100.00%)
                                            1.0000 -0.0002 -0.0000  0.0000  0.0000
                                           -0.0001 -0.0000  0.0000  0.0000  0.0000
                                           -0.0000  0.0000 -0.0000  0.0000
    24. (1.99906) CR ( 1) C   4           s(100.00%)p 0.00(  0.00%)
                                            1.0000  0.0002 -0.0000  0.0001 -0.0000
                                           -0.0000  0.0000  0.0003 -0.0000 -0.0000
                                           -0.0000 -0.0000  0.0000  0.0000
    25. (1.99906) CR ( 1) C   5           s(100.00%)p 0.00(  0.00%)
                                            1.0000 -0.0002 -0.0000  0.0003  0.0000
                                           -0.0003  0.0000 -0.0004 -0.0000 -0.0000
                                            0.0000 -0.0000 -0.0000  0.0000
    26. (1.99914) CR ( 1) C   6           s(100.00%)p 0.00(  0.00%)
                                            1.0000 -0.0002 -0.0000  0.0000 -0.0000
                                            0.0003 -0.0000  0.0003  0.0000 -0.0000
                                            0.0000 -0.0000 -0.0000  0.0000
    27. (1.99926) CR ( 1) C   7           s(100.00%)p 0.00(  0.00%)
                                            1.0000 -0.0003 -0.0000  0.0003 -0.0000
                                           -0.0001 -0.0000 -0.0001 -0.0000  0.0000
                                            0.0000 -0.0000 -0.0000  0.0000
    28. (1.99971) CR ( 1) O   8           s(100.00%)
                                            1.0000 -0.0002 -0.0000  0.0000  0.0000
                                            0.0001  0.0000  0.0000  0.0000  0.0000
                                           -0.0000  0.0000 -0.0000  0.0000
    29. (1.95873) LP ( 1) O   3           s( 40.37%)p 1.48( 59.59%)d 0.00(  0.04%)
                                            0.0002  0.6353  0.0005  0.4559 -0.0048
                                            0.6218 -0.0034 -0.0380  0.0001 -0.0171
                                            0.0023 -0.0004  0.0059  0.0076
    30. (1.92425) LP ( 2) O   3           s(  0.03%)p99.99( 99.92%)d 1.79(  0.05%)
                                            0.0000  0.0170  0.0033 -0.2280  0.0041
                                            0.2079 -0.0014  0.9507 -0.0034  0.0016
                                           -0.0126 -0.0179  0.0074  0.0002
    31. (1.96127) LP ( 1) O   8           s( 41.06%)p 1.43( 58.90%)d 0.00(  0.04%)
                                            0.0002  0.6408 -0.0015  0.1214 -0.0016
                                           -0.6435  0.0043 -0.4002  0.0025  0.0044
                                            0.0034 -0.0133  0.0143  0.0019
    32. (1.90762) LP ( 2) O   8           s(  0.28%)p99.99( 99.66%)d 0.20(  0.06%)
                                            0.0000  0.0529  0.0072 -0.1235  0.0014
                                           -0.5019  0.0023  0.8541 -0.0049 -0.0013
                                           -0.0039  0.0140  0.0117  0.0146
    33. (0.00403) RY*( 1) C   1           s(  6.63%)p11.61( 77.02%)d 2.46( 16.35%)
                                           -0.0000 -0.0136  0.2572 -0.0212  0.6385
                                            0.0529 -0.5937  0.0152  0.0817  0.1578
                                            0.0509 -0.0137  0.3680 -0.0193
    34. (0.00285) RY*( 2) C   1           s(  5.05%)p14.96( 75.62%)d 3.82( 19.33%)
                                           -0.0000  0.0263  0.2233  0.0291  0.2285
                                           -0.0041  0.5484  0.0310  0.6336  0.1046
                                            0.3913  0.0053  0.0871 -0.1472
    35. (0.00176) RY*( 3) C   1           s(  6.79%)p 1.73( 11.77%)d12.00( 81.45%)
                                            0.0000 -0.0094  0.2603 -0.0166 -0.0668
                                            0.0020 -0.1615  0.0082 -0.2946 -0.2469
                                            0.6662 -0.4547 -0.2750 -0.1653
    36. (0.00128) RY*( 4) C   1           s(  0.27%)p99.99( 60.00%)d99.99( 39.73%)
                                            0.0000  0.0095  0.0510  0.0137  0.1931
                                           -0.0174  0.4696 -0.0053 -0.5845  0.4530
                                            0.0015 -0.2710  0.3225  0.1215
    37. (0.00041) RY*( 5) C   1           s( 21.04%)p 1.31( 27.64%)d 2.44( 51.31%)
                                            0.0000  0.0042  0.4587 -0.0164  0.3791
                                            0.0086  0.2235  0.0117 -0.2869 -0.2197
                                           -0.2820  0.3714 -0.4234 -0.2612
    38. (0.00026) RY*( 6) C   1           s( 48.16%)p 0.75( 35.95%)d 0.33( 15.89%)
                                            0.0000 -0.0127  0.6939 -0.0099 -0.5893
                                           -0.0023 -0.1084  0.0034  0.0192  0.2201
                                           -0.0889  0.1306  0.2749 -0.0993
    39. (0.00014) RY*( 7) C   1           s(  6.72%)p 0.76(  5.12%)d13.13( 88.17%)
                                           -0.0000  0.0051  0.2591 -0.0109  0.0609
                                            0.0120  0.1337 -0.0069  0.1711 -0.5057
                                           -0.4323 -0.5770  0.1592  0.2843
    40. (0.00009) RY*( 8) C   1           s(  3.38%)p 1.59(  5.35%)d27.02( 91.27%)
    41. (0.00001) RY*( 9) C   1           s(  2.02%)p 0.95(  1.92%)d47.52( 96.06%)
    42. (0.00459) RY*( 1) C   2           s(  8.45%)p 9.42( 79.58%)d 1.42( 11.98%)
                                           -0.0000 -0.0148  0.2902 -0.0416  0.8823
                                           -0.0318  0.0347 -0.0113 -0.1153 -0.2890
                                            0.1872 -0.0208 -0.0032  0.0277
    43. (0.00268) RY*( 2) C   2           s(  1.81%)p50.25( 90.73%)d 4.13(  7.47%)
                                           -0.0000  0.0216  0.1326  0.0289 -0.1179
                                            0.0032 -0.7660 -0.0108 -0.5529 -0.0399
                                            0.1266  0.1785 -0.1399 -0.0750
    44. (0.00172) RY*( 3) C   2           s(  0.03%)p99.99( 13.46%)d99.99( 86.51%)
                                            0.0000  0.0049  0.0178  0.0019 -0.1141
                                            0.0064 -0.1234  0.0229  0.3252  0.0641
                                            0.7482 -0.1102 -0.2375  0.4823
    45. (0.00166) RY*( 4) C   2           s(  0.53%)p86.34( 46.19%)d99.59( 53.28%)
                                           -0.0000  0.0123  0.0721  0.0175 -0.0757
                                           -0.0027 -0.4260  0.0082  0.5237 -0.6026
                                           -0.3083 -0.2692 -0.0458 -0.0089
    46. (0.00042) RY*( 5) C   2           s( 85.45%)p 0.11(  9.49%)d 0.06(  5.05%)
                                            0.0000 -0.0048  0.9244 -0.0202 -0.2471
                                            0.0047  0.1273 -0.0070  0.1310  0.1300
                                            0.0174  0.0610  0.0137 -0.1715
    47. (0.00033) RY*( 6) C   2           s(  0.09%)p99.99( 45.87%)d99.99( 54.04%)
                                            0.0000 -0.0081  0.0284  0.0120 -0.3310
                                            0.0012  0.4336 -0.0025 -0.4012 -0.6862
                                            0.1138  0.0653 -0.1771  0.1447
    48. (0.00012) RY*( 7) C   2           s(  1.11%)p 3.24(  3.61%)d85.45( 95.27%)
                                            0.0000  0.0049  0.1055  0.0410  0.0925
                                            0.0093  0.0570  0.0114 -0.1498  0.2379
                                           -0.4190 -0.3178 -0.7166  0.3257
    49. (0.00010) RY*( 8) C   2           s(  0.98%)p11.00( 10.83%)d89.57( 88.19%)
    50. (0.00001) RY*( 9) C   2           s(  1.58%)p 0.41(  0.64%)d61.76( 97.78%)
    51. (0.00273) RY*( 1) O   3           s( 11.78%)p 7.25( 85.42%)d 0.24(  2.80%)
                                            0.0000 -0.0025  0.3432  0.0033  0.5975
                                            0.0005  0.0519 -0.0033 -0.7032 -0.1297
                                            0.0838  0.0575  0.0293  0.0039
    52. (0.00167) RY*( 2) O   3           s( 26.89%)p 2.49( 66.85%)d 0.23(  6.26%)
                                            0.0000 -0.0061  0.5185  0.0010  0.3202
                                            0.0031  0.4632 -0.0027  0.5928 -0.2272
                                           -0.0246 -0.0903  0.0437  0.0179
    53. (0.00048) RY*( 3) O   3           s( 44.61%)p 0.87( 38.93%)d 0.37( 16.47%)
                                           -0.0000  0.0077  0.6678 -0.0044 -0.1291
                                           -0.0004 -0.6015 -0.0026  0.1037  0.3661
                                            0.0025  0.0298 -0.0987  0.1415
    54. (0.00026) RY*( 4) O   3           s(  0.50%)p32.88( 16.58%)d99.99( 82.92%)
                                           -0.0000 -0.0026  0.0710  0.0024 -0.2714
                                           -0.0062  0.2617  0.0028 -0.1536  0.0442
                                            0.5810 -0.4419 -0.1172  0.5298
    55. (0.00010) RY*( 5) O   3           s( 14.88%)p 4.52( 67.30%)d 1.20( 17.82%)
    56. (0.00006) RY*( 6) O   3           s(  0.39%)p50.55( 19.71%)d99.99( 79.90%)
    57. (0.00007) RY*( 7) O   3           s(  0.00%)p 1.00(  1.52%)d64.90( 98.48%)
    58. (0.00002) RY*( 8) O   3           s(  0.80%)p 1.46(  1.16%)d99.99( 98.04%)
    59. (0.00000) RY*( 9) O   3           s(  0.18%)p15.26(  2.74%)d99.99( 97.08%)
    60. (0.01017) RY*( 1) C   4           s(  0.47%)p99.99( 95.83%)d 7.95(  3.70%)
                                            0.0000 -0.0089  0.0677  0.0028 -0.1944
                                            0.0751 -0.9178  0.0129 -0.2690  0.0222
                                            0.0022  0.1707  0.0858  0.0061
    61. (0.00570) RY*( 2) C   4           s( 65.79%)p 0.19( 12.27%)d 0.33( 21.93%)
                                            0.0000 -0.0076  0.8111 -0.0191 -0.2128
                                           -0.0061  0.1855  0.0323 -0.2039 -0.1801
                                           -0.1061 -0.0173  0.3264 -0.2623
    62. (0.00367) RY*( 3) C   4           s(  4.29%)p13.27( 56.93%)d 9.04( 38.78%)
                                            0.0000 -0.0028  0.2071  0.0337  0.7385
                                           -0.0051 -0.0908  0.0207 -0.1184  0.1932
                                           -0.1758  0.2355 -0.3181 -0.4036
    63. (0.00293) RY*( 4) C   4           s(  3.48%)p24.21( 84.23%)d 3.53( 12.30%)
                                            0.0000 -0.0009  0.1865  0.0107  0.0265
                                            0.0144 -0.2312  0.0200  0.8873  0.1084
                                            0.1748  0.0060  0.1766 -0.2223
    64. (0.00182) RY*( 5) C   4           s(  0.01%)p 1.00(  5.46%)d17.32( 94.53%)
                                           -0.0000  0.0027  0.0093  0.0016  0.2232
                                           -0.0106  0.0478 -0.0046  0.0482 -0.6344
                                            0.3341  0.6110  0.0946  0.2212
    65. (0.00154) RY*( 6) C   4           s(  0.26%)p94.69( 25.04%)d99.99( 74.70%)
                                           -0.0000  0.0039  0.0513  0.0178  0.4689
                                            0.0306 -0.0160 -0.0089 -0.1700  0.3166
                                            0.3229 -0.2211  0.6188  0.3326
    66. (0.00081) RY*( 7) C   4           s(  1.01%)p10.11( 10.18%)d88.23( 88.81%)
                                           -0.0000  0.0002  0.1003  0.0002 -0.2451
                                            0.0437  0.1969  0.0004  0.0322  0.6105
                                           -0.1019  0.6660  0.0361  0.2455
    67. (0.00037) RY*( 8) C   4           s( 11.98%)p 0.15(  1.74%)d 7.20( 86.27%)
                                            0.0000 -0.0088  0.3461  0.0248 -0.0999
                                           -0.0071 -0.0019  0.0121 -0.0815  0.1597
                                            0.7006 -0.1459 -0.5519  0.1432
    68. (0.00016) RY*( 9) C   4           s( 12.61%)p 0.73(  9.16%)d 6.20( 78.23%)
                                           -0.0000  0.0070  0.3550 -0.0165  0.1722
                                           -0.0102 -0.1258 -0.0133  0.2136 -0.1203
                                           -0.4574 -0.1642 -0.2335  0.6907
    69. (0.00483) RY*( 1) C   5           s(  0.08%)p99.99( 94.84%)d63.92(  5.08%)
                                           -0.0000 -0.0001  0.0282 -0.0038 -0.5095
                                            0.0147  0.5401 -0.0177 -0.6297 -0.0161
                                            0.0196 -0.0138 -0.1154 -0.1915
    70. (0.00379) RY*( 2) C   5           s( 14.09%)p 5.88( 82.86%)d 0.22(  3.06%)
                                            0.0000  0.0055  0.3753 -0.0037  0.7694
                                           -0.0002  0.4323 -0.0088 -0.2227 -0.0177
                                           -0.1012 -0.0631  0.0843 -0.0946
    71. (0.00285) RY*( 3) C   5           s( 21.67%)p 3.36( 72.84%)d 0.25(  5.49%)
                                            0.0000 -0.0138  0.4653  0.0086 -0.0373
                                           -0.0042 -0.6726 -0.0072 -0.5239  0.0547
                                            0.0153 -0.0747  0.1823 -0.1137
    72. (0.00083) RY*( 4) C   5           s( 56.93%)p 0.57( 32.71%)d 0.18( 10.36%)
                                            0.0000  0.0010  0.7545  0.0103 -0.3116
                                           -0.0148  0.2035 -0.0077  0.4339 -0.0397
                                            0.2972  0.0591  0.0658  0.0765
    73. (0.00025) RY*( 5) C   5           s(  5.23%)p 0.39(  2.02%)d17.74( 92.75%)
                                           -0.0000 -0.0008  0.2286 -0.0035 -0.0249
                                            0.0068 -0.0819 -0.0041  0.1131  0.3518
                                           -0.4452 -0.1354 -0.7584 -0.1101
    74. (0.00019) RY*( 6) C   5           s(  0.00%)p 1.00(  8.49%)d10.78( 91.51%)
                                           -0.0000 -0.0009  0.0022 -0.0131  0.1758
                                            0.0114 -0.1048  0.0122 -0.2063 -0.4051
                                            0.5095  0.1560 -0.5895  0.3457
    75. (0.00013) RY*( 7) C   5           s(  1.34%)p 1.30(  1.74%)d72.60( 96.93%)
                                           -0.0000  0.0000  0.1155  0.0232 -0.1229
                                            0.0072 -0.0208 -0.0003  0.0355 -0.7636
                                           -0.5877 -0.1172  0.0347  0.1607
    76. (0.00006) RY*( 8) C   5           s(  0.53%)p 7.71(  4.07%)d99.99( 95.40%)
    77. (0.00001) RY*( 9) C   5           s(  0.12%)p 5.41(  0.64%)d99.99( 99.24%)
    78. (0.00366) RY*( 1) C   6           s( 14.98%)p 5.29( 79.28%)d 0.38(  5.74%)
                                           -0.0000  0.0047  0.3871 -0.0090 -0.7811
                                            0.0023  0.2171  0.0054  0.3679  0.0174
                                           -0.0672 -0.0793  0.1932 -0.0945
    79. (0.00303) RY*( 2) C   6           s(  0.00%)p 1.00( 88.12%)d 0.13( 11.88%)
                                           -0.0000  0.0001  0.0020 -0.0043 -0.1657
                                            0.0142  0.5971 -0.0168 -0.7048  0.0738
                                            0.0095  0.0385  0.1547  0.2963
    80. (0.00107) RY*( 3) C   6           s( 15.48%)p 3.97( 61.39%)d 1.49( 23.12%)
                                           -0.0000 -0.0154  0.3932 -0.0085  0.5436
                                            0.0086  0.4860  0.0079  0.2864  0.3307
                                            0.1712 -0.0705  0.2246 -0.1928
    81. (0.00035) RY*( 4) C   6           s(  6.42%)p 1.35(  8.69%)d13.23( 84.90%)
                                           -0.0000  0.0028  0.2533 -0.0018  0.0161
                                            0.0046 -0.2207  0.0072 -0.1945 -0.4949
                                            0.6138  0.1567  0.4250 -0.1489
    82. (0.00032) RY*( 5) C   6           s( 28.07%)p 1.49( 41.85%)d 1.07( 30.08%)
                                           -0.0000  0.0064  0.5297 -0.0022  0.0311
                                            0.0138 -0.4925  0.0122 -0.4180  0.3699
                                           -0.3260 -0.1429  0.1455 -0.1269
    83. (0.00013) RY*( 6) C   6           s( 19.97%)p 0.38(  7.61%)d 3.63( 72.43%)
                                            0.0000 -0.0057  0.4468 -0.0230  0.2339
                                           -0.0070  0.1248 -0.0012  0.0720 -0.6294
                                           -0.4587  0.0530 -0.1631  0.2973
    84. (0.00009) RY*( 7) C   6           s( 14.88%)p 0.08(  1.17%)d 5.64( 83.95%)
    85. (0.00001) RY*( 8) C   6           s(  0.16%)p 4.63(  0.74%)d99.99( 99.10%)
    86. (0.00001) RY*( 9) C   6           s(  0.03%)p99.99( 11.33%)d99.99( 88.63%)
    87. (0.00296) RY*( 1) C   7           s(  5.25%)p16.44( 86.24%)d 1.62(  8.51%)
                                           -0.0000  0.0115  0.2287 -0.0130 -0.5578
                                           -0.0133 -0.6345 -0.0079 -0.3850  0.2018
                                            0.1000 -0.0549  0.1349 -0.1148
    88. (0.00149) RY*( 2) C   7           s(  0.00%)p 1.00( 75.77%)d 0.32( 24.23%)
                                           -0.0000  0.0001  0.0057  0.0029  0.1698
                                           -0.0083 -0.5459  0.0100  0.6563  0.2741
                                           -0.2355 -0.0280  0.0324  0.3314
    89. (0.00039) RY*( 3) C   7           s( 11.35%)p 7.79( 88.39%)d 0.02(  0.26%)
                                            0.0000  0.0121  0.3367  0.0152 -0.6837
                                           -0.0051  0.3946 -0.0086  0.5104 -0.0263
                                           -0.0144  0.0357 -0.0211  0.0002
    90. (0.00013) RY*( 4) C   7           s( 66.31%)p 0.16( 10.52%)d 0.35( 23.17%)
                                            0.0000 -0.0057  0.8143  0.0010  0.2815
                                            0.0037 -0.0879  0.0021 -0.1349 -0.3082
                                           -0.1450  0.1891 -0.2365  0.1550
    91. (0.00001) RY*( 5) C   7           s(  8.07%)p 1.90( 15.33%)d 9.49( 76.59%)
    92. (0.00001) RY*( 6) C   7           s(  1.87%)p 4.75(  8.86%)d47.85( 89.27%)
    93. (0.00001) RY*( 7) C   7           s(  3.47%)p 0.80(  2.79%)d27.01( 93.74%)
    94. (0.00000) RY*( 8) C   7           s(  2.69%)p 0.24(  0.64%)d35.97( 96.67%)
    95. (0.00001) RY*( 9) C   7           s(  1.03%)p11.27( 11.60%)d84.91( 87.37%)
    96. (0.00241) RY*( 1) O   8           s(  8.73%)p 9.83( 85.83%)d 0.62(  5.43%)
                                            0.0000 -0.0032  0.2955  0.0041  0.2447
                                           -0.0004 -0.0579 -0.0039 -0.8917  0.0097
                                            0.0757 -0.1133  0.1075 -0.1553
    97. (0.00157) RY*( 2) O   8           s( 12.07%)p 6.48( 78.25%)d 0.80(  9.67%)
                                            0.0000 -0.0069  0.3474 -0.0021  0.2783
                                           -0.0024 -0.7937 -0.0053  0.2739  0.1134
                                            0.0149  0.0059  0.2874  0.0321
    98. (0.00033) RY*( 3) O   8           s(  2.45%)p30.95( 75.78%)d 8.89( 21.77%)
                                           -0.0000  0.0080  0.1563 -0.0134  0.8008
                                           -0.0015  0.2804 -0.0020  0.1940 -0.1048
                                           -0.3244 -0.0475 -0.3150 -0.0074
    99. (0.00022) RY*( 4) O   8           s( 72.21%)p 0.32( 23.23%)d 0.06(  4.56%)
                                            0.0000  0.0009  0.8498  0.0112 -0.3953
                                            0.0030  0.2431 -0.0031  0.1297 -0.0178
                                           -0.1971  0.0065 -0.0796  0.0024
   100. (0.00019) RY*( 5) O   8           s(  3.71%)p 0.48(  1.77%)d25.48( 94.52%)
                                           -0.0000  0.0023  0.1926 -0.0105  0.1161
                                           -0.0030  0.0201 -0.0024  0.0608 -0.1788
                                            0.8265  0.0235 -0.3562  0.3204
   101. (0.00007) RY*( 6) O   8           s(  0.10%)p23.47(  2.36%)d99.99( 97.53%)
   102. (0.00006) RY*( 7) O   8           s(  0.44%)p53.06( 23.50%)d99.99( 76.06%)
   103. (0.00001) RY*( 8) O   8           s(  0.02%)p97.82(  2.13%)d99.99( 97.84%)
   104. (0.00001) RY*( 9) O   8           s(  0.27%)p27.35(  7.37%)d99.99( 92.36%)
   105. (0.00143) RY*( 1) H   9           s( 99.53%)p 0.00(  0.47%)
                                            0.0044  0.9977 -0.0244 -0.0427 -0.0474
   106. (0.00018) RY*( 2) H   9           s(  0.00%)p 1.00(100.00%)
                                            0.0027 -0.0011  0.0610  0.7139 -0.6976
   107. (0.00012) RY*( 3) H   9           s(  0.30%)p99.99( 99.70%)
                                           -0.0145  0.0526 -0.3195  0.6750  0.6628
   108. (0.00004) RY*( 4) H   9           s(  0.26%)p99.99( 99.74%)
   109. (0.00342) RY*( 1) H  10           s( 99.59%)p 0.00(  0.41%)
                                            0.0083  0.9979 -0.0335  0.0524  0.0142
   110. (0.00017) RY*( 2) H  10           s(  0.15%)p99.99( 99.85%)
                                           -0.0020  0.0389 -0.3403 -0.8493 -0.4017
   111. (0.00014) RY*( 3) H  10           s(  0.15%)p99.99( 99.85%)
                                            0.0139  0.0359  0.5335 -0.5252  0.6619
   112. (0.00003) RY*( 4) H  10           s(  0.19%)p99.99( 99.81%)
   113. (0.00262) RY*( 1) H  11           s( 99.32%)p 0.01(  0.68%)
                                            0.0060  0.9966 -0.0748 -0.0230  0.0257
   114. (0.00019) RY*( 2) H  11           s(  0.45%)p99.99( 99.55%)
                                            0.0018  0.0670  0.5183  0.7331 -0.4353
   115. (0.00013) RY*( 3) H  11           s(  0.03%)p99.99( 99.97%)
                                            0.0165  0.0062  0.2927  0.3261  0.8987
   116. (0.00003) RY*( 4) H  11           s(  0.29%)p99.99( 99.71%)
   117. (0.00297) RY*( 1) H  12           s( 99.77%)p 0.00(  0.23%)
                                            0.0069  0.9988 -0.0355 -0.0069 -0.0320
   118. (0.00018) RY*( 2) H  12           s(  0.06%)p99.99( 99.94%)
                                           -0.0009  0.0236  0.2111  0.9298  0.3006
   119. (0.00014) RY*( 3) H  12           s(  0.03%)p99.99( 99.97%)
                                            0.0147  0.0099  0.8092  0.0059 -0.5873
   120. (0.00003) RY*( 4) H  12           s(  0.23%)p99.99( 99.77%)
   121. (0.00486) RY*( 1) H  13           s( 99.81%)p 0.00(  0.19%)
                                            0.0118  0.9990 -0.0396  0.0169 -0.0058
   122. (0.00013) RY*( 2) H  13           s(  0.04%)p99.99( 99.96%)
                                           -0.0075  0.0180  0.1028 -0.9329 -0.3446
   123. (0.00010) RY*( 3) H  13           s(  0.08%)p99.99( 99.92%)
                                           -0.0168  0.0224  0.7689  0.2946 -0.5667
   124. (0.00003) RY*( 4) H  13           s(  0.16%)p99.99( 99.84%)
   125. (0.00280) RY*( 1) H  14           s( 99.49%)p 0.01(  0.51%)
                                            0.0052  0.9974  0.0238 -0.0655 -0.0165
   126. (0.00020) RY*( 2) H  14           s(  0.04%)p99.99( 99.96%)
                                            0.0020  0.0210 -0.0077  0.0654  0.9976
   127. (0.00013) RY*( 3) H  14           s(  0.01%)p99.99( 99.99%)
                                           -0.0002  0.0106 -0.9806 -0.1958  0.0051
   128. (0.00004) RY*( 4) H  14           s(  0.54%)p99.99( 99.46%)
   129. (0.00500) RY*( 1) H  15           s( 99.79%)p 0.00(  0.21%)
                                            0.0069  0.9989  0.0100 -0.0181 -0.0407
   130. (0.00017) RY*( 2) H  15           s(  0.03%)p99.99( 99.97%)
                                            0.0048  0.0179 -0.6014  0.7964 -0.0609
   131. (0.00013) RY*( 3) H  15           s(  0.00%)p 1.00(100.00%)
                                           -0.0017  0.0023 -0.7964 -0.5920  0.1234
   132. (0.00004) RY*( 4) H  15           s(  0.26%)p99.99( 99.74%)
   133. (0.00348) RY*( 1) H  16           s( 99.57%)p 0.00(  0.43%)
                                            0.0062  0.9978 -0.0524  0.0362  0.0142
   134. (0.00018) RY*( 2) H  16           s(  0.01%)p 1.00( 99.99%)
                                            0.0040  0.0091 -0.1327 -0.0553 -0.9896
   135. (0.00014) RY*( 3) H  16           s(  0.19%)p99.99( 99.81%)
                                           -0.0006  0.0433  0.9573  0.2483 -0.1419
   136. (0.00004) RY*( 4) H  16           s(  0.31%)p99.99( 99.69%)
   137. (0.00296) RY*( 1) H  17           s( 99.56%)p 0.00(  0.44%)
                                            0.0060  0.9978 -0.0137  0.0153  0.0631
   138. (0.00019) RY*( 2) H  17           s(  0.02%)p99.99( 99.98%)
                                            0.0036  0.0144  0.3609 -0.9294  0.0752
   139. (0.00013) RY*( 3) H  17           s(  0.01%)p99.99( 99.99%)
                                            0.0003  0.0107  0.9322  0.3580 -0.0521
   140. (0.00004) RY*( 4) H  17           s(  0.49%)p99.99( 99.51%)
   141. (0.00140) RY*( 1) H  18           s( 97.81%)p 0.02(  2.19%)
                                            0.0045  0.9890  0.1382  0.0513  0.0118
   142. (0.00020) RY*( 2) H  18           s(  0.00%)p 1.00(100.00%)
                                            0.0001  0.0035 -0.2056  0.6544 -0.7276
   143. (0.00013) RY*( 3) H  18           s(  0.07%)p99.99( 99.93%)
                                            0.0070  0.0257 -0.4602  0.5912  0.6619
   144. (0.00003) RY*( 4) H  18           s(  2.19%)p44.59( 97.81%)
   145. (0.00184) RY*( 1) H  19           s( 98.48%)p 0.02(  1.52%)
                                            0.0051  0.9924  0.0776 -0.0935 -0.0201
   146. (0.00021) RY*( 2) H  19           s(  0.01%)p99.99( 99.99%)
                                            0.0003  0.0109  0.4662  0.3255  0.8226
   147. (0.00013) RY*( 3) H  19           s(  0.09%)p99.99( 99.91%)
                                            0.0066  0.0290 -0.7154 -0.4079  0.5665
   148. (0.00003) RY*( 4) H  19           s(  1.49%)p65.90( 98.51%)
   149. (0.00179) RY*( 1) H  20           s( 98.41%)p 0.02(  1.59%)
                                            0.0051  0.9920  0.0545 -0.0194 -0.1123
   150. (0.00021) RY*( 2) H  20           s(  0.03%)p99.99( 99.97%)
                                            0.0005  0.0160  0.2555  0.9615  0.0999
   151. (0.00013) RY*( 3) H  20           s(  0.10%)p99.99( 99.90%)
                                            0.0067  0.0302 -0.9333  0.2717 -0.2328
   152. (0.00004) RY*( 4) H  20           s(  1.55%)p63.44( 98.45%)
   153. (0.02988) BD*( 1) C   1 - C   2  
                ( 49.90%)   0.7064* C   1 s( 28.50%)p 2.51( 71.45%)d 0.00(  0.06%)
                                           -0.0003 -0.5338  0.0060 -0.1719  0.0294
                                           -0.8100 -0.0075  0.1668  0.0117 -0.0132
                                            0.0016  0.0071  0.0161  0.0102
                ( 50.10%)  -0.7078* C   2 s( 28.49%)p 2.51( 71.45%)d 0.00(  0.06%)
                                           -0.0004 -0.5337  0.0072  0.2654  0.0254
                                            0.7878 -0.0074 -0.1505  0.0049 -0.0082
                                            0.0025  0.0085  0.0187  0.0100
   154. (0.01583) BD*( 1) C   1 - O   8  
                ( 67.92%)   0.8242* C   1 s( 20.36%)p 3.90( 79.34%)d 0.01(  0.30%)
                                            0.0001 -0.4509 -0.0183 -0.7519 -0.0146
                                            0.4691  0.0529  0.0684  0.0188  0.0375
                                            0.0066 -0.0041 -0.0264  0.0280
                ( 32.08%)  -0.5664* O   8 s( 28.10%)p 2.56( 71.82%)d 0.00(  0.08%)
                                           -0.0001 -0.5301 -0.0041  0.7713  0.0164
                                           -0.3455  0.0137 -0.0587  0.0074  0.0227
                                            0.0070 -0.0068 -0.0018  0.0127
   155. (0.01478) BD*( 1) C   1 - H   9  
                ( 39.21%)   0.6262* C   1 s( 25.79%)p 2.88( 74.16%)d 0.00(  0.04%)
                                            0.0002 -0.5077 -0.0108  0.5617 -0.0148
                                            0.3303  0.0071  0.5626 -0.0165 -0.0093
                                           -0.0157 -0.0082 -0.0034 -0.0052
                ( 60.79%)  -0.7797* H   9 s( 99.91%)p 0.00(  0.09%)
                                           -0.9995  0.0025 -0.0198 -0.0128 -0.0186
   156. (0.03082) BD*( 1) C   1 - H  10  
                ( 40.15%)   0.6336* C   1 s( 25.29%)p 2.95( 74.66%)d 0.00(  0.05%)
                                            0.0001 -0.5027  0.0140  0.2928  0.0157
                                            0.1037  0.0146 -0.8059  0.0138 -0.0024
                                            0.0105  0.0016 -0.0013 -0.0193
                ( 59.85%)  -0.7736* H  10 s( 99.91%)p 0.00(  0.09%)
                                           -0.9995  0.0078 -0.0122 -0.0049  0.0265
   157. (0.01648) BD*( 1) C   2 - O   3  
                ( 67.93%)   0.8242* C   2 s( 20.51%)p 3.86( 79.20%)d 0.01(  0.29%)
                                           -0.0001  0.4523  0.0227  0.8582  0.0399
                                            0.0577  0.0352  0.2222  0.0046 -0.0014
                                            0.0246 -0.0007  0.0422 -0.0221
                ( 32.07%)  -0.5663* O   3 s( 28.92%)p 2.45( 71.00%)d 0.00(  0.07%)
                                            0.0001  0.5378  0.0047 -0.8143 -0.0063
                                            0.0350  0.0207 -0.2126 -0.0067  0.0121
                                            0.0084  0.0022  0.0184 -0.0126
   158. (0.02188) BD*( 1) C   2 - H  11  
                ( 39.76%)   0.6306* C   2 s( 25.53%)p 2.91( 74.42%)d 0.00(  0.05%)
                                            0.0001 -0.5053  0.0001  0.4286 -0.0128
                                           -0.5773 -0.0027 -0.4764  0.0123  0.0113
                                            0.0126 -0.0127  0.0033 -0.0006
                ( 60.24%)  -0.7761* H  11 s( 99.91%)p 0.00(  0.09%)
                                           -0.9995  0.0051 -0.0142  0.0211  0.0153
   159. (0.02607) BD*( 1) C   2 - H  12  
                ( 39.90%)   0.6317* C   2 s( 25.43%)p 2.93( 74.52%)d 0.00(  0.05%)
                                           -0.0002  0.5042 -0.0044 -0.0628  0.0031
                                            0.2027  0.0115 -0.8366  0.0128 -0.0006
                                            0.0027 -0.0058 -0.0027  0.0206
                ( 60.10%)  -0.7752* H  12 s( 99.91%)p 0.00(  0.09%)
                                            0.9995 -0.0060  0.0023 -0.0084  0.0281
   160. (0.05980) BD*( 1) O   3 - C   4  
                ( 31.23%)   0.5588* O   3 s( 30.66%)p 2.26( 69.27%)d 0.00(  0.07%)
                                            0.0000  0.5537 -0.0020  0.2752  0.0120
                                           -0.7537 -0.0001  0.2209  0.0056 -0.0016
                                            0.0006 -0.0088 -0.0217 -0.0130
                ( 68.77%)  -0.8293* C   4 s( 20.92%)p 3.77( 78.77%)d 0.02(  0.32%)
                                            0.0000  0.4573  0.0087 -0.2739  0.0192
                                            0.8161  0.0448 -0.2103  0.0078 -0.0303
                                            0.0074 -0.0218 -0.0338 -0.0237
   161. (0.02681) BD*( 1) C   4 - C   5  
                ( 50.18%)   0.7084* C   4 s( 32.27%)p 2.10( 67.68%)d 0.00(  0.05%)
                                           -0.0001  0.5678  0.0179  0.7379 -0.0303
                                           -0.1536 -0.0099 -0.3282 -0.0040 -0.0063
                                           -0.0151  0.0037  0.0131 -0.0047
                ( 49.82%)  -0.7058* C   5 s( 27.79%)p 2.60( 72.16%)d 0.00(  0.05%)
                                            0.0005  0.5268  0.0180 -0.7616 -0.0114
                                            0.1711 -0.0087  0.3347  0.0005 -0.0072
                                           -0.0140  0.0033  0.0146 -0.0060
   162. (0.04316) BD*( 1) C   4 - O   8  
                ( 68.67%)   0.8287* C   4 s( 21.45%)p 3.65( 78.23%)d 0.02(  0.32%)
                                            0.0001  0.4629  0.0140 -0.6143  0.0072
                                           -0.5451 -0.0479 -0.3247 -0.0077  0.0415
                                            0.0261  0.0224  0.0088 -0.0161
                ( 31.33%)  -0.5598* O   8 s( 30.54%)p 2.27( 69.38%)d 0.00(  0.08%)
                                            0.0000  0.5526 -0.0004  0.6112  0.0120
                                            0.4624 -0.0056  0.3260  0.0020  0.0175
                                            0.0099  0.0162 -0.0081 -0.0071
   163. (0.05224) BD*( 1) C   4 - H  13  
                ( 40.53%)   0.6366* C   4 s( 25.46%)p 2.93( 74.48%)d 0.00(  0.06%)
                                            0.0003 -0.5040  0.0255  0.0181  0.0014
                                            0.0657 -0.0015 -0.8603  0.0057 -0.0006
                                            0.0017  0.0030 -0.0012 -0.0241
                ( 59.47%)  -0.7712* H  13 s( 99.91%)p 0.00(  0.09%)
                                           -0.9995  0.0120  0.0006 -0.0026  0.0296
   164. (0.01459) BD*( 1) C   5 - C   6  
                ( 49.41%)   0.7029* C   5 s( 28.64%)p 2.49( 71.32%)d 0.00(  0.04%)
                                           -0.0002 -0.5352 -0.0042 -0.6107 -0.0026
                                           -0.5071  0.0027 -0.2882  0.0030 -0.0140
                                           -0.0090 -0.0090 -0.0010  0.0056
                ( 50.59%)  -0.7113* C   6 s( 27.84%)p 2.59( 72.11%)d 0.00(  0.05%)
                                           -0.0003 -0.5277 -0.0010  0.6069 -0.0054
                                            0.5183  0.0019  0.2900  0.0028 -0.0162
                                           -0.0088 -0.0081 -0.0022  0.0069
   165. (0.01484) BD*( 1) C   5 - H  14  
                ( 38.71%)   0.6222* C   5 s( 21.74%)p 3.60( 78.21%)d 0.00(  0.04%)
                                           -0.0002  0.4662 -0.0081  0.2089 -0.0025
                                           -0.8416  0.0019  0.1729 -0.0167 -0.0056
                                            0.0015 -0.0089 -0.0156 -0.0086
                ( 61.29%)  -0.7829* H  14 s( 99.92%)p 0.00(  0.08%)
                                            0.9996 -0.0033 -0.0059  0.0281 -0.0038
   166. (0.01773) BD*( 1) C   5 - H  15  
                ( 38.62%)   0.6215* C   5 s( 21.85%)p 3.57( 78.11%)d 0.00(  0.04%)
                                           -0.0002  0.4674 -0.0088 -0.0489  0.0032
                                            0.0658 -0.0146 -0.8798  0.0053 -0.0004
                                            0.0043 -0.0033 -0.0003  0.0197
                ( 61.38%)  -0.7835* H  15 s( 99.92%)p 0.00(  0.08%)
                                            0.9996 -0.0058  0.0032 -0.0013  0.0285
   167. (0.00707) BD*( 1) C   6 - C   7  
                ( 49.56%)   0.7040* C   6 s( 28.12%)p 2.55( 71.83%)d 0.00(  0.04%)
                                           -0.0002 -0.5300 -0.0169 -0.7603 -0.0106
                                            0.1619 -0.0108  0.3374 -0.0070  0.0071
                                            0.0130 -0.0035 -0.0131  0.0049
                ( 50.44%)  -0.7102* C   7 s( 30.11%)p 2.32( 69.85%)d 0.00(  0.04%)
                                           -0.0004 -0.5487 -0.0047  0.7473 -0.0031
                                           -0.1616 -0.0112 -0.3373 -0.0086  0.0057
                                            0.0125 -0.0025 -0.0135  0.0053
   168. (0.01699) BD*( 1) C   6 - H  16  
                ( 38.52%)   0.6206* C   6 s( 22.25%)p 3.49( 77.70%)d 0.00(  0.04%)
                                            0.0001 -0.4717  0.0080  0.2245 -0.0061
                                           -0.8359  0.0005  0.1665 -0.0121  0.0094
                                           -0.0018  0.0069  0.0147  0.0089
                ( 61.48%)  -0.7841* H  16 s( 99.91%)p 0.00(  0.09%)
                                           -0.9996  0.0048 -0.0087  0.0275 -0.0044
   169. (0.01727) BD*( 1) C   6 - H  17  
                ( 39.36%)   0.6274* C   6 s( 21.78%)p 3.59( 78.17%)d 0.00(  0.05%)
                                            0.0001 -0.4667  0.0082 -0.0492 -0.0041
                                            0.0748 -0.0141 -0.8795  0.0033  0.0003
                                           -0.0015  0.0041  0.0002 -0.0208
                ( 60.64%)  -0.7787* H  17 s( 99.92%)p 0.00(  0.08%)
                                           -0.9996  0.0042  0.0022 -0.0007  0.0284
   170. (0.00558) BD*( 1) C   7 - H  18  
                ( 39.17%)   0.6258* C   7 s( 23.46%)p 3.26( 76.50%)d 0.00(  0.04%)
                                           -0.0000 -0.4843 -0.0030 -0.6130 -0.0037
                                           -0.5400  0.0087 -0.3123  0.0088 -0.0154
                                           -0.0093 -0.0076 -0.0014  0.0060
                ( 60.83%)  -0.7800* H  18 s( 99.92%)p 0.00(  0.08%)
                                           -0.9996  0.0007  0.0203  0.0170  0.0095
   171. (0.00915) BD*( 1) C   7 - H  19  
                ( 39.51%)   0.6286* C   7 s( 23.19%)p 3.31( 76.76%)d 0.00(  0.04%)
                                            0.0000  0.4816 -0.0034  0.2541  0.0151
                                           -0.8203  0.0037  0.1729 -0.0052 -0.0093
                                            0.0024 -0.0064 -0.0147 -0.0091
                ( 60.49%)  -0.7778* H  19 s( 99.92%)p 0.00(  0.08%)
                                            0.9996 -0.0021 -0.0096  0.0258 -0.0051
   172. (0.00897) BD*( 1) C   7 - H  20  
                ( 39.42%)   0.6278* C   7 s( 23.21%)p 3.31( 76.75%)d 0.00(  0.04%)
                                            0.0000  0.4818 -0.0033 -0.0193  0.0161
                                            0.0934 -0.0005 -0.8707 -0.0001  0.0002
                                            0.0013 -0.0035 -0.0005  0.0204
                ( 60.58%)  -0.7783* H  20 s( 99.92%)p 0.00(  0.08%)
                                            0.9996 -0.0020 -0.0008 -0.0032  0.0278


 NHO Directionality and "Bond Bending" (deviations from line of nuclear centers)

         [Thresholds for printing:  angular deviation  >  1.0 degree]
                                    hybrid p-character > 25.0%
                                    orbital occupancy  >  0.10e

                                Line of Centers        Hybrid 1              Hybrid 2
                                ---------------  -------------------   ------------------
                NBO               Theta   Phi    Theta   Phi    Dev    Theta   Phi    Dev
 ========================================================================================
     1. BD (   1) C   1 - C   2   100.8   74.6   102.1   80.1   5.6     80.1  249.6   5.0
     2. BD (   1) C   1 - O   8    95.3  330.6    95.4  325.7   4.9     86.6  157.2   6.8
     3. BD (   1) C   1 - H   9   130.6  209.8   130.4  211.7   1.4      --     --    --
     4. BD (   1) C   1 - H  10    22.3  194.6    22.6  201.0   2.5      --     --    --
     5. BD (   1) C   2 - O   3    75.5    1.7    75.9    5.9   4.1    104.9  176.1   5.4
     6. BD (   1) C   2 - H  11    57.2  128.5    57.0  125.6   2.4      --     --    --
     7. BD (   1) C   2 - H  12   165.4  114.9   164.9  105.5   2.4      --     --    --
     8. BD (   1) O   3 - C   4    76.6  287.7    74.3  290.9   3.8    102.7  106.5   1.4
     9. BD (   1) C   4 - C   5   112.8  347.5   114.6  347.0   1.8      --     --    --
    10. BD (   1) C   4 - O   8   112.1  221.8   111.4  224.3   2.4     67.0   36.2   5.2
    11. BD (   1) C   4 - H  13     4.8  282.7     4.5  253.1   2.4      --     --    --
    13. BD (   1) C   5 - H  14    78.2  282.8    79.8  283.8   1.8      --     --    --
    14. BD (   1) C   5 - H  15   173.5  135.9   175.5  131.7   2.0      --     --    --
    15. BD (   1) C   6 - C   7   113.6  347.9   112.8  348.9   1.2     65.6  166.9   1.2
    16. BD (   1) C   6 - H  16   100.8  105.7   100.1  104.7   1.2      --     --    --
    29. LP (   1) O   3             --     --     92.8   53.9   --       --     --    --
    30. LP (   2) O   3             --     --     17.8  137.3   --       --     --    --
    31. LP (   1) O   8             --     --    121.4  280.6   --       --     --    --
    32. LP (   2) O   8             --     --     31.2  256.3   --       --     --    --


 Second Order Perturbation Theory Analysis of Fock Matrix in NBO Basis

     Threshold for printing:   0.50 kcal/mol
                                                                              E(2)  E(j)-E(i) F(i,j)
         Donor NBO (i)                     Acceptor NBO (j)                 kcal/mol   a.u.    a.u. 
 ===================================================================================================

 within unit  1
   1. BD (   1) C   1 - C   2        / 61. RY*(   2) C   4                    0.54    1.68    0.027
   1. BD (   1) C   1 - C   2        /155. BD*(   1) C   1 - H   9            0.64    1.07    0.023
   1. BD (   1) C   1 - C   2        /161. BD*(   1) C   4 - C   5            0.81    1.04    0.026
   2. BD (   1) C   1 - O   8        / 60. RY*(   1) C   4                    1.12    1.44    0.036
   2. BD (   1) C   1 - O   8        /157. BD*(   1) C   2 - O   3            1.40    1.11    0.035
   2. BD (   1) C   1 - O   8        /158. BD*(   1) C   2 - H  11            1.18    1.25    0.034
   2. BD (   1) C   1 - O   8        /160. BD*(   1) O   3 - C   4            1.80    1.10    0.040
   2. BD (   1) C   1 - O   8        /161. BD*(   1) C   4 - C   5            2.29    1.22    0.047
   3. BD (   1) C   1 - H   9        /157. BD*(   1) C   2 - O   3            1.66    0.82    0.033
   3. BD (   1) C   1 - H   9        /162. BD*(   1) C   4 - O   8            2.65    0.83    0.042
   4. BD (   1) C   1 - H  10        / 43. RY*(   2) C   2                    0.85    1.25    0.029
   4. BD (   1) C   1 - H  10        /159. BD*(   1) C   2 - H  12            2.26    0.95    0.042
   4. BD (   1) C   1 - H  10        /162. BD*(   1) C   4 - O   8            0.85    0.82    0.024
   5. BD (   1) C   2 - O   3        / 60. RY*(   1) C   4                    1.31    1.43    0.039
   5. BD (   1) C   2 - O   3        /154. BD*(   1) C   1 - O   8            1.28    1.10    0.033
   5. BD (   1) C   2 - O   3        /155. BD*(   1) C   1 - H   9            1.14    1.25    0.034
   5. BD (   1) C   2 - O   3        /161. BD*(   1) C   4 - C   5            1.38    1.22    0.037
   5. BD (   1) C   2 - O   3        /162. BD*(   1) C   4 - O   8            1.85    1.11    0.041
   6. BD (   1) C   2 - H  11        / 36. RY*(   4) C   1                    0.59    1.66    0.028
   6. BD (   1) C   2 - H  11        /154. BD*(   1) C   1 - O   8            1.72    0.81    0.033
   6. BD (   1) C   2 - H  11        /160. BD*(   1) O   3 - C   4            1.79    0.81    0.034
   7. BD (   1) C   2 - H  12        / 51. RY*(   1) O   3                    0.60    1.72    0.029
   7. BD (   1) C   2 - H  12        /156. BD*(   1) C   1 - H  10            2.28    0.93    0.041
   7. BD (   1) C   2 - H  12        /160. BD*(   1) O   3 - C   4            1.65    0.80    0.033
   8. BD (   1) O   3 - C   4        / 43. RY*(   2) C   2                    0.62    1.56    0.028
   8. BD (   1) O   3 - C   4        / 45. RY*(   4) C   2                    0.54    2.16    0.031
   8. BD (   1) O   3 - C   4        /158. BD*(   1) C   2 - H  11            0.80    1.26    0.028
   8. BD (   1) O   3 - C   4        /159. BD*(   1) C   2 - H  12            0.58    1.26    0.024
   8. BD (   1) O   3 - C   4        /165. BD*(   1) C   5 - H  14            1.39    1.26    0.037
   9. BD (   1) C   4 - C   5        / 51. RY*(   1) O   3                    0.94    1.84    0.037
   9. BD (   1) C   4 - C   5        / 78. RY*(   1) C   6                    1.53    1.45    0.042
   9. BD (   1) C   4 - C   5        / 96. RY*(   1) O   8                    0.70    1.85    0.032
   9. BD (   1) C   4 - C   5        /154. BD*(   1) C   1 - O   8            2.26    0.92    0.041
   9. BD (   1) C   4 - C   5        /157. BD*(   1) C   2 - O   3            1.87    0.93    0.037
   9. BD (   1) C   4 - C   5        /163. BD*(   1) C   4 - H  13            0.63    1.06    0.023
   9. BD (   1) C   4 - C   5        /164. BD*(   1) C   5 - C   6            1.26    1.03    0.032
   9. BD (   1) C   4 - C   5        /165. BD*(   1) C   5 - H  14            0.63    1.07    0.023
   9. BD (   1) C   4 - C   5        /166. BD*(   1) C   5 - H  15            0.66    1.07    0.024
   9. BD (   1) C   4 - C   5        /167. BD*(   1) C   6 - C   7            2.11    1.03    0.042
  10. BD (   1) C   4 - O   8        / 34. RY*(   2) C   1                    1.21    1.96    0.044
  10. BD (   1) C   4 - O   8        / 71. RY*(   3) C   5                    0.52    1.60    0.026
  10. BD (   1) C   4 - O   8        /155. BD*(   1) C   1 - H   9            1.71    1.28    0.042
  10. BD (   1) C   4 - O   8        /164. BD*(   1) C   5 - C   6            1.78    1.24    0.042
  11. BD (   1) C   4 - H  13        / 69. RY*(   1) C   5                    0.84    1.42    0.031
  11. BD (   1) C   4 - H  13        /154. BD*(   1) C   1 - O   8            0.66    0.81    0.021
  11. BD (   1) C   4 - H  13        /157. BD*(   1) C   2 - O   3            1.02    0.81    0.026
  11. BD (   1) C   4 - H  13        /166. BD*(   1) C   5 - H  15            3.03    0.95    0.048
  12. BD (   1) C   5 - C   6        / 60. RY*(   1) C   4                    0.94    1.22    0.030
  12. BD (   1) C   5 - C   6        / 63. RY*(   4) C   4                    0.52    1.57    0.026
  12. BD (   1) C   5 - C   6        / 87. RY*(   1) C   7                    1.13    1.41    0.036
  12. BD (   1) C   5 - C   6        /161. BD*(   1) C   4 - C   5            1.02    1.01    0.029
  12. BD (   1) C   5 - C   6        /162. BD*(   1) C   4 - O   8            2.80    0.90    0.045
  12. BD (   1) C   5 - C   6        /165. BD*(   1) C   5 - H  14            0.66    1.03    0.023
  12. BD (   1) C   5 - C   6        /166. BD*(   1) C   5 - H  15            0.65    1.03    0.023
  12. BD (   1) C   5 - C   6        /167. BD*(   1) C   6 - C   7            0.89    1.00    0.027
  12. BD (   1) C   5 - C   6        /168. BD*(   1) C   6 - H  16            0.53    1.05    0.021
  12. BD (   1) C   5 - C   6        /170. BD*(   1) C   7 - H  18            1.73    1.04    0.038
  13. BD (   1) C   5 - H  14        /160. BD*(   1) O   3 - C   4            5.21    0.77    0.057
  13. BD (   1) C   5 - H  14        /162. BD*(   1) C   4 - O   8            0.57    0.79    0.019
  13. BD (   1) C   5 - H  14        /168. BD*(   1) C   6 - H  16            3.00    0.94    0.048
  14. BD (   1) C   5 - H  15        /160. BD*(   1) O   3 - C   4            0.58    0.77    0.019
  14. BD (   1) C   5 - H  15        /162. BD*(   1) C   4 - O   8            0.62    0.78    0.020
  14. BD (   1) C   5 - H  15        /163. BD*(   1) C   4 - H  13            3.62    0.91    0.052
  14. BD (   1) C   5 - H  15        /169. BD*(   1) C   6 - H  17            3.08    0.92    0.048
  15. BD (   1) C   6 - C   7        / 70. RY*(   2) C   5                    0.58    1.34    0.025
  15. BD (   1) C   6 - C   7        / 71. RY*(   3) C   5                    0.78    1.35    0.029
  15. BD (   1) C   6 - C   7        /161. BD*(   1) C   4 - C   5            2.34    1.01    0.043
  15. BD (   1) C   6 - C   7        /164. BD*(   1) C   5 - C   6            1.19    1.00    0.031
  15. BD (   1) C   6 - C   7        /168. BD*(   1) C   6 - H  16            0.62    1.05    0.023
  15. BD (   1) C   6 - C   7        /169. BD*(   1) C   6 - H  17            0.60    1.04    0.022
  15. BD (   1) C   6 - C   7        /170. BD*(   1) C   7 - H  18            0.59    1.04    0.022
  16. BD (   1) C   6 - H  16        / 69. RY*(   1) C   5                    0.77    1.38    0.029
  16. BD (   1) C   6 - H  16        /165. BD*(   1) C   5 - H  14            3.44    0.91    0.050
  16. BD (   1) C   6 - H  16        /171. BD*(   1) C   7 - H  19            3.23    0.91    0.049
  17. BD (   1) C   6 - H  17        / 70. RY*(   2) C   5                    0.56    1.22    0.024
  17. BD (   1) C   6 - H  17        / 88. RY*(   2) C   7                    0.51    1.47    0.025
  17. BD (   1) C   6 - H  17        /166. BD*(   1) C   5 - H  15            3.37    0.92    0.050
  17. BD (   1) C   6 - H  17        /172. BD*(   1) C   7 - H  20            3.20    0.92    0.049
  18. BD (   1) C   7 - H  18        /164. BD*(   1) C   5 - C   6            3.39    0.89    0.049
  19. BD (   1) C   7 - H  19        /168. BD*(   1) C   6 - H  16            3.05    0.94    0.048
  20. BD (   1) C   7 - H  20        /169. BD*(   1) C   6 - H  17            3.14    0.93    0.048
  21. CR (   1) C   1                / 43. RY*(   2) C   2                    0.60   10.88    0.072
  21. CR (   1) C   1                /105. RY*(   1) H   9                    0.69   10.47    0.076
  21. CR (   1) C   1                /109. RY*(   1) H  10                    0.59   10.49    0.070
  21. CR (   1) C   1                /154. BD*(   1) C   1 - O   8            0.58   10.44    0.070
  21. CR (   1) C   1                /162. BD*(   1) C   4 - O   8            1.33   10.45    0.106
  22. CR (   1) C   2                /113. RY*(   1) H  11                    0.64   10.48    0.073
  22. CR (   1) C   2                /117. RY*(   1) H  12                    0.63   10.47    0.072
  22. CR (   1) C   2                /157. BD*(   1) C   2 - O   3            0.62   10.44    0.072
  22. CR (   1) C   2                /160. BD*(   1) O   3 - C   4            1.20   10.43    0.101
  23. CR (   1) O   3                / 42. RY*(   1) C   2                    1.68   19.63    0.162
  23. CR (   1) O   3                / 60. RY*(   1) C   4                    1.61   19.57    0.159
  23. CR (   1) O   3                / 61. RY*(   2) C   4                    0.73   20.00    0.108
  24. CR (   1) C   4                / 72. RY*(   4) C   5                    0.85   11.09    0.087
  24. CR (   1) C   4                /121. RY*(   1) H  13                    0.55   10.52    0.068
  24. CR (   1) C   4                /154. BD*(   1) C   1 - O   8            1.26   10.48    0.103
  24. CR (   1) C   4                /157. BD*(   1) C   2 - O   3            1.12   10.48    0.097
  24. CR (   1) C   4                /160. BD*(   1) O   3 - C   4            0.54   10.47    0.068
  24. CR (   1) C   4                /161. BD*(   1) C   4 - C   5            0.63   10.59    0.074
  25. CR (   1) C   5                / 62. RY*(   3) C   4                    0.93   11.34    0.092
  25. CR (   1) C   5                / 82. RY*(   5) C   6                    0.56   11.17    0.071
  25. CR (   1) C   5                /125. RY*(   1) H  14                    0.63   10.45    0.073
  25. CR (   1) C   5                /129. RY*(   1) H  15                    0.65   10.45    0.074
  26. CR (   1) C   6                / 70. RY*(   2) C   5                    0.98   10.81    0.092
  26. CR (   1) C   6                / 89. RY*(   3) C   7                    1.25   10.60    0.103
  26. CR (   1) C   6                /133. RY*(   1) H  16                    0.66   10.46    0.074
  26. CR (   1) C   6                /137. RY*(   1) H  17                    0.59   10.45    0.070
  27. CR (   1) C   7                / 78. RY*(   1) C   6                    0.53   10.89    0.068
  27. CR (   1) C   7                /141. RY*(   1) H  18                    0.63   10.49    0.072
  27. CR (   1) C   7                /145. RY*(   1) H  19                    0.62   10.48    0.072
  27. CR (   1) C   7                /149. RY*(   1) H  20                    0.63   10.48    0.072
  28. CR (   1) O   8                / 33. RY*(   1) C   1                    1.66   19.70    0.162
  28. CR (   1) O   8                / 60. RY*(   1) C   4                    2.16   19.57    0.184
  29. LP (   1) O   3                / 42. RY*(   1) C   2                    3.14    1.23    0.056
  29. LP (   1) O   3                / 60. RY*(   1) C   4                    1.82    1.17    0.041
  29. LP (   1) O   3                / 61. RY*(   2) C   4                    1.36    1.59    0.042
  29. LP (   1) O   3                /153. BD*(   1) C   1 - C   2            3.16    0.89    0.048
  29. LP (   1) O   3                /162. BD*(   1) C   4 - O   8            3.28    0.84    0.047
  30. LP (   2) O   3                / 44. RY*(   3) C   2                    1.27    2.32    0.049
  30. LP (   2) O   3                /158. BD*(   1) C   2 - H  11            5.18    0.74    0.056
  30. LP (   2) O   3                /159. BD*(   1) C   2 - H  12            6.22    0.74    0.061
  30. LP (   2) O   3                /161. BD*(   1) C   4 - C   5            2.64    0.71    0.039
  30. LP (   2) O   3                /162. BD*(   1) C   4 - O   8            1.76    0.60    0.029
  30. LP (   2) O   3                /163. BD*(   1) C   4 - H  13            7.29    0.73    0.065
  31. LP (   1) O   8                / 33. RY*(   1) C   1                    2.97    1.31    0.056
  31. LP (   1) O   8                / 60. RY*(   1) C   4                    2.75    1.18    0.051
  31. LP (   1) O   8                / 61. RY*(   2) C   4                    1.01    1.61    0.036
  31. LP (   1) O   8                /153. BD*(   1) C   1 - C   2            1.56    0.91    0.034
  31. LP (   1) O   8                /155. BD*(   1) C   1 - H   9            1.55    1.00    0.035
  31. LP (   1) O   8                /156. BD*(   1) C   1 - H  10            0.74    0.97    0.024
  31. LP (   1) O   8                /160. BD*(   1) O   3 - C   4            1.71    0.84    0.034
  31. LP (   1) O   8                /161. BD*(   1) C   4 - C   5            0.68    0.97    0.023
  31. LP (   1) O   8                /163. BD*(   1) C   4 - H  13            0.81    0.98    0.025
  32. LP (   2) O   8                / 35. RY*(   3) C   1                    1.25    2.12    0.047
  32. LP (   2) O   8                / 64. RY*(   5) C   4                    1.04    2.25    0.044
  32. LP (   2) O   8                /153. BD*(   1) C   1 - C   2            3.32    0.66    0.043
  32. LP (   2) O   8                /155. BD*(   1) C   1 - H   9            0.64    0.75    0.020
  32. LP (   2) O   8                /156. BD*(   1) C   1 - H  10            7.57    0.73    0.067
  32. LP (   2) O   8                /160. BD*(   1) O   3 - C   4            6.69    0.60    0.057
  32. LP (   2) O   8                /161. BD*(   1) C   4 - C   5            0.90    0.72    0.023
  32. LP (   2) O   8                /163. BD*(   1) C   4 - H  13            7.59    0.74    0.067


 Natural Bond Orbitals (Summary):

                                                            Principal Delocalizations
           NBO                        Occupancy    Energy   (geminal,vicinal,remote)
 ====================================================================================
 Molecular unit  1  (C6H12O2)
     1. BD (   1) C   1 - C   2          1.99408    -0.61657  161(r),155(g),61(r)
     2. BD (   1) C   1 - O   8          1.98505    -0.80229  161(v),160(v),157(v),158(v)
                                                    60(v)
     3. BD (   1) C   1 - H   9          1.98382    -0.51642  162(v),157(v)
     4. BD (   1) C   1 - H  10          1.98824    -0.50979  159(v),162(v),43(v)
     5. BD (   1) C   2 - O   3          1.98576    -0.79733  162(v),161(v),60(v),154(v)
                                                    155(v)
     6. BD (   1) C   2 - H  11          1.98586    -0.50903  160(v),154(v),36(v)
     7. BD (   1) C   2 - H  12          1.98748    -0.50463  156(v),160(v),51(v)
     8. BD (   1) O   3 - C   4          1.98935    -0.81106  165(v),158(v),43(v),159(v)
                                                    45(v)
     9. BD (   1) C   4 - C   5          1.97678    -0.61881  154(v),167(v),157(v),78(v)
                                                    164(g),51(v),96(v),166(g)
                                                    163(g),165(g)
    10. BD (   1) C   4 - O   8          1.98833    -0.82789  164(v),155(v),34(v),71(v)
    11. BD (   1) C   4 - H  13          1.98291    -0.50197  166(v),157(v),69(v),154(v)
    12. BD (   1) C   5 - C   6          1.97749    -0.58470  162(v),170(v),87(v),161(g)
                                                    60(v),167(g),165(g),166(g)
                                                    168(g),63(v)
    13. BD (   1) C   5 - H  14          1.97152    -0.47314  160(v),168(v),162(v)
    14. BD (   1) C   5 - H  15          1.97420    -0.47016  163(v),169(v),162(v),160(v)
    15. BD (   1) C   6 - C   7          1.98719    -0.58667  161(v),164(g),71(v),168(g)
                                                    169(g),170(g),70(v)
    16. BD (   1) C   6 - H  16          1.97652    -0.46487  165(v),171(v),69(v)
    17. BD (   1) C   6 - H  17          1.97738    -0.46835  166(v),172(v),70(v),88(v)
    18. BD (   1) C   7 - H  18          1.98851    -0.47714  164(v)
    19. BD (   1) C   7 - H  19          1.98930    -0.47712  168(v)
    20. BD (   1) C   7 - H  20          1.98893    -0.47666  169(v)
    21. CR (   1) C   1                  1.99914   -10.13636  162(v),105(v),43(v),109(v)
                                                    154(g)
    22. CR (   1) C   2                  1.99914   -10.13425  160(v),113(v),117(v),157(g)
    23. CR (   1) O   3                  1.99971   -18.93494  42(v),60(v),61(v)
    24. CR (   1) C   4                  1.99906   -10.17345  154(v),157(v),72(v),161(g)
                                                    121(v),160(g)
    25. CR (   1) C   5                  1.99906   -10.05307  62(v),129(v),125(v),82(v)
    26. CR (   1) C   6                  1.99914   -10.05829  89(v),70(v),133(v),137(v)
    27. CR (   1) C   7                  1.99926   -10.05981  149(v),141(v),145(v),78(v)
    28. CR (   1) O   8                  1.99971   -18.93719  60(v),33(v)
    29. LP (   1) O   3                  1.95873    -0.53096  162(v),42(v),153(v),60(v)
                                                    61(v)
    30. LP (   2) O   3                  1.92425    -0.29102  163(v),159(v),158(v),161(v)
                                                    162(v),44(v)
    31. LP (   1) O   8                  1.96127    -0.54479  33(v),60(v),160(v),155(v)
                                                    153(v),61(v),163(v),156(v)
                                                    161(v)
    32. LP (   2) O   8                  1.90762    -0.29905  156(v),163(v),160(v),153(v)
                                                    35(v),64(v),161(v),155(v)
    33. RY*(   1) C   1                  0.00403     0.76278   
    34. RY*(   2) C   1                  0.00285     1.13531   
    35. RY*(   3) C   1                  0.00176     1.82297   
    36. RY*(   4) C   1                  0.00128     1.15096   
    37. RY*(   5) C   1                  0.00041     1.39320   
    38. RY*(   6) C   1                  0.00026     0.92337   
    39. RY*(   7) C   1                  0.00014     2.12787   
    40. RY*(   8) C   1                  0.00009     2.10940   
    41. RY*(   9) C   1                  0.00001     2.15682   
    42. RY*(   1) C   2                  0.00459     0.69889   
    43. RY*(   2) C   2                  0.00268     0.74506   
    44. RY*(   3) C   2                  0.00172     2.02764   
    45. RY*(   4) C   2                  0.00166     1.35138   
    46. RY*(   5) C   2                  0.00042     0.86519   
    47. RY*(   6) C   2                  0.00033     1.41677   
    48. RY*(   7) C   2                  0.00012     2.16863   
    49. RY*(   8) C   2                  0.00010     2.03430   
    50. RY*(   9) C   2                  0.00001     2.18331   
    51. RY*(   1) O   3                  0.00273     1.21850   
    52. RY*(   2) O   3                  0.00167     1.27608   
    53. RY*(   3) O   3                  0.00048     1.79947   
    54. RY*(   4) O   3                  0.00026     2.55926   
    55. RY*(   5) O   3                  0.00010     1.65229   
    56. RY*(   6) O   3                  0.00006     2.53921   
    57. RY*(   7) O   3                  0.00007     3.12428   
    58. RY*(   8) O   3                  0.00002     2.86421   
    59. RY*(   9) O   3                  0.00000     2.75824   
    60. RY*(   1) C   4                  0.01017     0.63570   
    61. RY*(   2) C   4                  0.00570     1.06146   
    62. RY*(   3) C   4                  0.00367     1.29151   
    63. RY*(   4) C   4                  0.00293     0.98670   
    64. RY*(   5) C   4                  0.00182     1.95077   
    65. RY*(   6) C   4                  0.00154     1.82042   
    66. RY*(   7) C   4                  0.00081     2.01991   
    67. RY*(   8) C   4                  0.00037     2.05539   
    68. RY*(   9) C   4                  0.00016     1.93731   
    69. RY*(   1) C   5                  0.00483     0.91902   
    70. RY*(   2) C   5                  0.00379     0.75579   
    71. RY*(   3) C   5                  0.00285     0.76778   
    72. RY*(   4) C   5                  0.00083     0.91665   
    73. RY*(   5) C   5                  0.00025     2.07671   
    74. RY*(   6) C   5                  0.00019     2.11291   
    75. RY*(   7) C   5                  0.00013     2.22199   
    76. RY*(   8) C   5                  0.00006     2.26876   
    77. RY*(   9) C   5                  0.00001     2.16339   
    78. RY*(   1) C   6                  0.00366     0.83287   
    79. RY*(   2) C   6                  0.00303     1.00226   
    80. RY*(   3) C   6                  0.00107     1.02097   
    81. RY*(   4) C   6                  0.00035     1.84956   
    82. RY*(   5) C   6                  0.00032     1.11744   
    83. RY*(   6) C   6                  0.00013     1.84419   
    84. RY*(   7) C   6                  0.00009     2.03187   
    85. RY*(   8) C   6                  0.00001     2.18716   
    86. RY*(   9) C   6                  0.00001     2.23553   
    87. RY*(   1) C   7                  0.00296     0.82631   
    88. RY*(   2) C   7                  0.00149     1.00308   
    89. RY*(   3) C   7                  0.00039     0.54508   
    90. RY*(   4) C   7                  0.00013     1.14753   
    91. RY*(   5) C   7                  0.00001     1.92591   
    92. RY*(   6) C   7                  0.00001     2.03097   
    93. RY*(   7) C   7                  0.00001     2.17866   
    94. RY*(   8) C   7                  0.00000     2.14295   
    95. RY*(   9) C   7                  0.00001     2.19040   
    96. RY*(   1) O   8                  0.00241     1.22656   
    97. RY*(   2) O   8                  0.00157     1.24918   
    98. RY*(   3) O   8                  0.00033     1.77511   
    99. RY*(   4) O   8                  0.00022     1.63111   
   100. RY*(   5) O   8                  0.00019     2.73879   
   101. RY*(   6) O   8                  0.00007     3.11328   
   102. RY*(   7) O   8                  0.00006     2.43878   
   103. RY*(   8) O   8                  0.00001     2.78520   
   104. RY*(   9) O   8                  0.00001     2.75181   
   105. RY*(   1) H   9                  0.00143     0.33604   
   106. RY*(   2) H   9                  0.00018     1.77991   
   107. RY*(   3) H   9                  0.00012     1.86735   
   108. RY*(   4) H   9                  0.00004     2.21130   
   109. RY*(   1) H  10                  0.00342     0.34902   
   110. RY*(   2) H  10                  0.00017     1.82284   
   111. RY*(   3) H  10                  0.00014     1.87010   
   112. RY*(   4) H  10                  0.00003     2.20797   
   113. RY*(   1) H  11                  0.00262     0.34233   
   114. RY*(   2) H  11                  0.00019     1.74254   
   115. RY*(   3) H  11                  0.00013     1.94008   
   116. RY*(   4) H  11                  0.00003     2.18381   
   117. RY*(   1) H  12                  0.00297     0.33959   
   118. RY*(   2) H  12                  0.00018     1.77601   
   119. RY*(   3) H  12                  0.00014     1.90852   
   120. RY*(   4) H  12                  0.00003     2.21966   
   121. RY*(   1) H  13                  0.00486     0.34661   
   122. RY*(   2) H  13                  0.00013     1.89618   
   123. RY*(   3) H  13                  0.00010     2.07727   
   124. RY*(   4) H  13                  0.00003     2.23037   
   125. RY*(   1) H  14                  0.00280     0.39929   
   126. RY*(   2) H  14                  0.00020     1.83829   
   127. RY*(   3) H  14                  0.00013     1.86862   
   128. RY*(   4) H  14                  0.00004     2.33697   
   129. RY*(   1) H  15                  0.00500     0.39210   
   130. RY*(   2) H  15                  0.00017     1.87538   
   131. RY*(   3) H  15                  0.00013     1.86571   
   132. RY*(   4) H  15                  0.00004     2.34577   
   133. RY*(   1) H  16                  0.00348     0.40294   
   134. RY*(   2) H  16                  0.00018     1.82441   
   135. RY*(   3) H  16                  0.00014     1.82963   
   136. RY*(   4) H  16                  0.00004     2.35439   
   137. RY*(   1) H  17                  0.00296     0.39646   
   138. RY*(   2) H  17                  0.00019     1.83289   
   139. RY*(   3) H  17                  0.00013     1.81268   
   140. RY*(   4) H  17                  0.00004     2.33010   
   141. RY*(   1) H  18                  0.00140     0.42710   
   142. RY*(   2) H  18                  0.00020     1.79079   
   143. RY*(   3) H  18                  0.00013     1.78803   
   144. RY*(   4) H  18                  0.00003     2.25661   
   145. RY*(   1) H  19                  0.00184     0.41791   
   146. RY*(   2) H  19                  0.00021     1.79553   
   147. RY*(   3) H  19                  0.00013     1.78548   
   148. RY*(   4) H  19                  0.00003     2.26858   
   149. RY*(   1) H  20                  0.00179     0.42110   
   150. RY*(   2) H  20                  0.00021     1.79435   
   151. RY*(   3) H  20                  0.00013     1.78556   
   152. RY*(   4) H  20                  0.00004     2.27054   
   153. BD*(   1) C   1 - C   2          0.02988     0.36395   
   154. BD*(   1) C   1 - O   8          0.01583     0.30511   
   155. BD*(   1) C   1 - H   9          0.01478     0.45248   
   156. BD*(   1) C   1 - H  10          0.03082     0.42911   
   157. BD*(   1) C   2 - O   3          0.01648     0.30680   
   158. BD*(   1) C   2 - H  11          0.02188     0.44634   
   159. BD*(   1) C   2 - H  12          0.02607     0.44514   
   160. BD*(   1) O   3 - C   4          0.05980     0.29711   
   161. BD*(   1) C   4 - C   5          0.02681     0.42042   
   162. BD*(   1) C   4 - O   8          0.04316     0.31314   
   163. BD*(   1) C   4 - H  13          0.05224     0.43725   
   164. BD*(   1) C   5 - C   6          0.01459     0.41176   
   165. BD*(   1) C   5 - H  14          0.01484     0.44875   
   166. BD*(   1) C   5 - H  15          0.01773     0.45013   
   167. BD*(   1) C   6 - C   7          0.00707     0.41314   
   168. BD*(   1) C   6 - H  16          0.01699     0.46653   
   169. BD*(   1) C   6 - H  17          0.01727     0.45168   
   170. BD*(   1) C   7 - H  18          0.00558     0.45673   
   171. BD*(   1) C   7 - H  19          0.00915     0.44928   
   172. BD*(   1) C   7 - H  20          0.00897     0.45038   
       -------------------------------
              Total Lewis   63.42475  ( 99.1012%)
        Valence non-Lewis    0.44995  (  0.7031%)
        Rydberg non-Lewis    0.12529  (  0.1958%)
       -------------------------------
            Total unit  1   64.00000  (100.0000%)
           Charge unit  1    0.00000
 Unable to Open any file for archive entry.
 1\1\GINC-COMPUTE-0-14\SP\RB3LYP\def2SVP\C6H12O2\ZAHRT2\08-Jan-2021\0\\
 # b3lyp/def2svp geom=NewRedundant pop=NBO\\94\\0,1\C,0,-2.860120389,0.
 136317714,-0.0233015474\C,0,-2.3093153171,-1.1195704151,-0.7160094104\
 O,0,-0.9439813414,-0.8035545387,-0.9376993067\C,0,-0.6622653746,0.4464
 601218,-0.3195480982\C,0,0.6689889821,0.413050443,0.3980188091\C,0,1.8
 46914814,0.1435825711,-0.5373880775\C,0,3.1860117157,0.0888269792,0.19
 50093429\O,0,-1.7088919601,0.6814826371,0.5878261687\H,0,-3.61337166,-
 0.0716379454,0.7495863064\H,0,-3.2888618405,0.8434231595,-0.7614126068
 \H,0,-2.8172913937,-1.3356832496,-1.6712528299\H,0,-2.3866751064,-2.01
 11935858,-0.0683502047\H,0,-0.6650840085,1.2342583899,-1.1083062298\H,
 0,0.7977791537,1.3786396132,0.9163115059\H,0,0.6026918097,-0.367178774
 2,1.1746543372\H,0,1.6644085389,-0.806096782,-1.0663595968\H,0,1.88097
 09571,0.9264134127,-1.3166105706\H,0,4.0184167128,-0.1082795119,-0.498
 7120601\H,0,3.3995348822,1.0390159634,0.7126661238\H,0,3.1901408251,-0
 .7082762022,0.9568761995\\Version=ES64L-G16RevC.01\State=1-A\HF=-386.0
 121723\RMSD=4.191e-09\Dipole=-0.4341307,-0.0201399,-0.1348522\Quadrupo
 le=3.6138084,-1.3052921,-2.3085163,1.8181902,1.0953704,-1.5412278\PG=C
 01 [X(C6H12O2)]\\@
 The archive entry for this job was punched.


 NATURE WILL TELL YOU A DIRECT LIE IF SHE CAN.

                                -- CHARLES DARWIN
 File lengths (MBytes):  RWF=     20 Int=      0 D2E=      0 Chk=      3 Scr=      1
 Normal termination of Gaussian 16
