# Supplementary material for: Machine-Learning-Guided Discovery of Electrochemical Reactions
Source: J Am Chem Soc. 2022 Dec 2;144(49):22599–610. doi: 10.1021/jacs.2c08997 (PMC9756344; doi:10.1021/jacs.2c08997)
Supplement: Supplementary file 3 — ja2c08997_si_003.zip [file ja2c08997_si_003.zip › Oxidation Site Selectivity/Nlogs_notimes/95.log]

 Entering Gaussian System, Link 0=g16
 Input=95.com
 Output=95.log
 Initial command:
  
 Copyright (c) 1988-2019, Gaussian, Inc.  All Rights Reserved.
  
 This is part of the Gaussian(R) 16 program.  It is based on
 the Gaussian(R) 09 system (copyright 2009, Gaussian, Inc.),
 the Gaussian(R) 03 system (copyright 2003, Gaussian, Inc.),
 the Gaussian(R) 98 system (copyright 1998, Gaussian, Inc.),
 the Gaussian(R) 94 system (copyright 1995, Gaussian, Inc.),
 the Gaussian 92(TM) system (copyright 1992, Gaussian, Inc.),
 the Gaussian 90(TM) system (copyright 1990, Gaussian, Inc.),
 the Gaussian 88(TM) system (copyright 1988, Gaussian, Inc.),
 the Gaussian 86(TM) system (copyright 1986, Carnegie Mellon
 University), and the Gaussian 82(TM) system (copyright 1983,
 Carnegie Mellon University). Gaussian is a federally registered
 trademark of Gaussian, Inc.
  
 This software contains proprietary and confidential information,
 including trade secrets, belonging to Gaussian, Inc.
  
 This software is provided under written license and may be
 used, copied, transmitted, or stored only in accord with that
 written license.
  
 The following legend is applicable only to US Government
 contracts under FAR:
  
                    RESTRICTED RIGHTS LEGEND
  
 Use, reproduction and disclosure by the US Government is
 subject to restrictions as set forth in subparagraphs (a)
 and (c) of the Commercial Computer Software - Restricted
 Rights clause in FAR 52.227-19.
  
 Gaussian, Inc.
 340 Quinnipiac St., Bldg. 40, Wallingford CT 06492
  
  
 ---------------------------------------------------------------
 Warning -- This program may not be used in any manner that
 competes with the business of Gaussian, Inc. or will provide
 assistance to any competitor of Gaussian, Inc.  The licensee
 of this program is prohibited from giving any competitor of
 Gaussian, Inc. access to this program.  By using this program,
 the user acknowledges that Gaussian, Inc. is engaged in the
 business of creating and licensing software in the field of
 computational chemistry and represents and warrants to the
 licensee that it is not a competitor of Gaussian, Inc. and that
 it will not use this program in any manner prohibited above.
 ---------------------------------------------------------------
  

 Cite this work as:
 Gaussian 16, Revision C.01,
 M. J. Frisch, G. W. Trucks, H. B. Schlegel, G. E. Scuseria, 
 M. A. Robb, J. R. Cheeseman, G. Scalmani, V. Barone, 
 G. A. Petersson, H. Nakatsuji, X. Li, M. Caricato, A. V. Marenich, 
 J. Bloino, B. G. Janesko, R. Gomperts, B. Mennucci, H. P. Hratchian, 
 J. V. Ortiz, A. F. Izmaylov, J. L. Sonnenberg, D. Williams-Young, 
 F. Ding, F. Lipparini, F. Egidi, J. Goings, B. Peng, A. Petrone, 
 T. Henderson, D. Ranasinghe, V. G. Zakrzewski, J. Gao, N. Rega, 
 G. Zheng, W. Liang, M. Hada, M. Ehara, K. Toyota, R. Fukuda, 
 J. Hasegawa, M. Ishida, T. Nakajima, Y. Honda, O. Kitao, H. Nakai, 
 T. Vreven, K. Throssell, J. A. Montgomery, Jr., J. E. Peralta, 
 F. Ogliaro, M. J. Bearpark, J. J. Heyd, E. N. Brothers, K. N. Kudin, 
 V. N. Staroverov, T. A. Keith, R. Kobayashi, J. Normand, 
 K. Raghavachari, A. P. Rendell, J. C. Burant, S. S. Iyengar, 
 J. Tomasi, M. Cossi, J. M. Millam, M. Klene, C. Adamo, R. Cammi, 
 J. W. Ochterski, R. L. Martin, K. Morokuma, O. Farkas, 
 J. B. Foresman, and D. J. Fox, Gaussian, Inc., Wallingford CT, 2019.
 
 ******************************************
 Gaussian 16:  ES64L-G16RevC.01  3-Jul-2019
                 8-Jan-2021 
 ******************************************
 %nprocshared=16
 Will use up to   16 processors via shared memory.
 %mem=7GB
 -----------------------------------------
 # b3lyp/def2svp geom=NewRedundant pop=NBO
 -----------------------------------------
 1/29=4000,38=1,172=1/1;
 2/12=2,17=6,18=5,40=1/2;
 3/5=43,7=101,11=2,25=1,30=1,74=-5/1,2,3;
 4//1;
 5/5=2,38=5/2;
 6/7=2,8=2,9=2,10=2,28=1,40=1/1,7;
 99/5=1,9=1/99;
 --
 95
 --
 Symbolic Z-matrix:
 Charge =  0 Multiplicity = 1
 C                    -2.44867  -0.6618   -0.14636 
 O                    -2.5837   -1.37498  -1.10994 
 C                    -1.11541  -0.06491   0.26735 
 C                    -0.57049   0.84712  -0.85148 
 C                     0.81298   1.40357  -0.50459 
 C                     1.8056    0.2821   -0.18281 
 C                     1.27535  -0.6249    0.93196 
 C                    -0.10678  -1.18723   0.58923 
 H                    -3.33177  -0.40627   0.4987 
 H                    -1.2754    0.54228   1.17623 
 H                    -1.279     1.66946  -1.04657 
 H                    -0.51763   0.24936  -1.77719 
 H                     1.18654   2.0218   -1.33749 
 H                     0.72732   2.07581   0.36884 
 H                     2.78418   0.70453   0.09871 
 H                     1.9738   -0.3234   -1.09194 
 H                     1.97844  -1.45236   1.12288 
 H                     1.21118  -0.04691   1.87213 
 H                    -0.48604  -1.80937   1.4171 
 H                    -0.04049  -1.84391  -0.29476 
 
                          Input orientation:                          
 ---------------------------------------------------------------------
 Center     Atomic      Atomic             Coordinates (Angstroms)
 Number     Number       Type             X           Y           Z
 ---------------------------------------------------------------------
      1          6           0       -2.448668   -0.661801   -0.146361
      2          8           0       -2.583700   -1.374977   -1.109941
      3          6           0       -1.115407   -0.064910    0.267351
      4          6           0       -0.570491    0.847125   -0.851482
      5          6           0        0.812980    1.403573   -0.504587
      6          6           0        1.805597    0.282102   -0.182813
      7          6           0        1.275350   -0.624899    0.931958
      8          6           0       -0.106780   -1.187227    0.589228
      9          1           0       -3.331767   -0.406270    0.498702
     10          1           0       -1.275401    0.542277    1.176226
     11          1           0       -1.279005    1.669456   -1.046571
     12          1           0       -0.517635    0.249356   -1.777191
     13          1           0        1.186541    2.021803   -1.337486
     14          1           0        0.727323    2.075811    0.368842
     15          1           0        2.784176    0.704528    0.098706
     16          1           0        1.973803   -0.323396   -1.091945
     17          1           0        1.978441   -1.452356    1.122882
     18          1           0        1.211177   -0.046910    1.872134
     19          1           0       -0.486040   -1.809372    1.417104
     20          1           0       -0.040495   -1.843912   -0.294758
 ---------------------------------------------------------------------
                    Distance matrix (angstroms):
                    1          2          3          4          5
     1  C    0.000000
     2  O    1.206375   0.000000
     3  C    1.518230   2.401894   0.000000
     4  C    2.510300   3.009576   1.542896   0.000000
     5  C    3.877170   4.429924   2.543817   1.531000   0.000000
     6  C    4.357872   4.782405   2.975790   2.532224   1.531837
     7  C    3.877170   4.429925   2.543817   2.958824   2.528270
     8  C    2.510299   3.009578   1.542896   2.535599   2.958824
     9  H    1.123060   2.021319   2.254396   3.319433   4.632606
    10  H    2.139064   3.257924   1.104685   2.168278   2.815723
    11  H    2.759212   3.312826   2.182013   1.102851   2.177347
    12  H    2.686765   2.711513   2.153195   1.103204   2.173079
    13  H    4.672821   5.079823   3.496975   2.168693   1.102486
    14  H    4.224556   5.005758   2.826419   2.164066   1.105495
    15  H    5.413831   5.882113   3.978344   3.489552   2.176750
    16  H    4.535074   4.677283   3.384925   2.810938   2.162157
    17  H    4.672821   5.079825   3.496975   3.960149   3.487591
    18  H    4.224556   5.005759   2.826419   3.375162   2.812698
    19  H    2.759211   3.312828   2.182013   3.494365   3.962747
    20  H    2.686765   2.711515   2.153195   2.798663   3.364314
                    6          7          8          9         10
     6  C    0.000000
     7  C    1.531837   0.000000
     8  C    2.532224   1.531000   0.000000
     9  H    5.227889   4.632605   3.319432   0.000000
    10  H    3.377458   2.815723   2.168278   2.363772   0.000000
    11  H    3.490787   3.962747   3.494365   3.303079   2.492262
    12  H    2.817893   3.364314   2.798663   3.678161   3.063117
    13  H    2.177857   3.487591   3.960149   5.448139   3.816923
    14  H    2.164345   2.812698   3.375162   4.759601   2.648490
    15  H    1.102413   2.176750   3.489553   6.228854   4.203277
    16  H    1.105189   2.162157   2.810938   5.539503   4.056022
    17  H    2.177857   1.102486   2.168693   5.448138   3.816923
    18  H    2.164345   1.105495   2.164066   4.759600   2.648490
    19  H    3.490787   2.177347   1.102851   3.303077   2.492262
    20  H    2.817893   2.173079   1.103204   3.678160   3.063117
                   11         12         13         14         15
    11  H    0.000000
    12  H    1.769230   0.000000
    13  H    2.507528   2.497824   0.000000
    14  H    2.488749   3.080798   1.767867   0.000000
    15  H    4.330379   3.824673   2.519979   2.486772   0.000000
    16  H    3.815007   2.646672   2.485967   3.073078   1.769458
    17  H    5.006315   4.187678   4.330161   3.818618   2.519979
    18  H    4.203065   4.048968   3.818618   2.645742   2.486772
    19  H    4.335981   3.800379   5.006315   4.203065   4.330379
    20  H    3.800379   2.609031   4.187678   4.048968   3.824673
                   16         17         18         19         20
    16  H    0.000000
    17  H    2.485967   0.000000
    18  H    3.073078   1.767867   0.000000
    19  H    3.815007   2.507528   2.488749   0.000000
    20  H    2.646672   2.497824   3.080798   1.769230   0.000000
 Stoichiometry    C7H12O
 Framework group  C1[X(C7H12O)]
 Deg. of freedom    54
 Full point group                 C1      NOp   1
 Largest Abelian subgroup         C1      NOp   1
 Largest concise Abelian subgroup C1      NOp   1
                         Standard orientation:                         
 ---------------------------------------------------------------------
 Center     Atomic      Atomic             Coordinates (Angstroms)
 Number     Number       Type             X           Y           Z
 ---------------------------------------------------------------------
      1          6           0        2.159088    0.000001    0.357363
      2          8           0        2.654563   -0.000001   -0.742567
      3          6           0        0.659573    0.000001    0.595008
      4          6           0        0.024352   -1.267799   -0.013028
      5          6           0       -1.499463   -1.264135    0.135079
      6          6           0       -2.119944   -0.000001   -0.467825
      7          6           0       -1.499463    1.264135    0.135078
      8          6           0        0.024352    1.267800   -0.013028
      9          1           0        2.809668    0.000003    1.272792
     10          1           0        0.482178    0.000001    1.685356
     11          1           0        0.455191   -2.167990    0.456350
     12          1           0        0.301576   -1.304515   -1.080201
     13          1           0       -1.922977   -2.165081   -0.338638
     14          1           0       -1.761932   -1.322871    1.207356
     15          1           0       -3.212297   -0.000001   -0.319237
     16          1           0       -1.950739   -0.000001   -1.559984
     17          1           0       -1.922978    2.165080   -0.338639
     18          1           0       -1.761932    1.322871    1.207356
     19          1           0        0.455190    2.167991    0.456349
     20          1           0        0.301575    1.304515   -1.080202
 ---------------------------------------------------------------------
 Rotational constants (GHZ):           3.7896816           1.4496107           1.2007359
 Standard basis: def2SVP (5D, 7F)
 There are   180 symmetry adapted cartesian basis functions of A   symmetry.
 There are   172 symmetry adapted basis functions of A   symmetry.
   172 basis functions,   284 primitive gaussians,   180 cartesian basis functions
    31 alpha electrons       31 beta electrons
       nuclear repulsion energy       385.8573091327 Hartrees.
 NAtoms=   20 NActive=   20 NUniq=   20 SFac= 1.00D+00 NAtFMM=   60 NAOKFM=F Big=F
 Integral buffers will be    131072 words long.
 Raffenetti 2 integral format.
 Two-electron integral symmetry is turned on.
 One-electron integrals computed using PRISM.
   1 Symmetry operations used in ECPInt.
 ECPInt:  NShTT=    3570 NPrTT=   12386 LenC2=    3547 LenP2D=   10193.
 LDataN:  DoStor=T MaxTD1= 4 Len=   56
 NBasis=   172 RedAO= T EigKep=  1.45D-03  NBF=   172
 NBsUse=   172 1.00D-06 EigRej= -1.00D+00 NBFU=   172
 ExpMin= 1.22D-01 ExpMax= 2.27D+03 ExpMxC= 3.41D+02 IAcc=3 IRadAn=         5 AccDes= 0.00D+00
 Harris functional with IExCor=  402 and IRadAn=       5 diagonalized for initial guess.
 HarFok:  IExCor=  402 AccDes= 0.00D+00 IRadAn=         5 IDoV= 1 UseB2=F ITyADJ=14
 ICtDFT=  3500011 ScaDFX=  1.000000  1.000000  1.000000  1.000000
 FoFCou: FMM=F IPFlag=           0 FMFlag=      100000 FMFlg1=           0
         NFxFlg=           0 DoJE=T BraDBF=F KetDBF=T FulRan=T
         wScrn=  0.000000 ICntrl=       500 IOpCl=  0 I1Cent=   200000004 NGrid=           0
         NMat0=    1 NMatS0=      1 NMatT0=    0 NMatD0=    1 NMtDS0=    0 NMtDT0=    0
 Petite list used in FoFCou.
 Requested convergence on RMS density matrix=1.00D-08 within 128 cycles.
 Requested convergence on MAX density matrix=1.00D-06.
 Requested convergence on             energy=1.00D-06.
 No special actions if energy rises.
 Integral accuracy reduced to 1.0D-05 until final iterations.
 Initial convergence to 1.0D-05 achieved.  Increase integral accuracy.
 SCF Done:  E(RB3LYP) =  -348.941061388     A.U. after   13 cycles
            NFock= 13  Conv=0.53D-08     -V/T= 2.0114

 **********************************************************************

            Population analysis using the SCF Density.

 **********************************************************************

 Orbital symmetries:
       Occupied  (A) (A) (A) (A) (A) (A) (A) (A) (A) (A) (A) (A)
                 (A) (A) (A) (A) (A) (A) (A) (A) (A) (A) (A) (A)
                 (A) (A) (A) (A) (A) (A) (A)
       Virtual   (A) (A) (A) (A) (A) (A) (A) (A) (A) (A) (A) (A)
                 (A) (A) (A) (A) (A) (A) (A) (A) (A) (A) (A) (A)
                 (A) (A) (A) (A) (A) (A) (A) (A) (A) (A) (A) (A)
                 (A) (A) (A) (A) (A) (A) (A) (A) (A) (A) (A) (A)
                 (A) (A) (A) (A) (A) (A) (A) (A) (A) (A) (A) (A)
                 (A) (A) (A) (A) (A) (A) (A) (A) (A) (A) (A) (A)
                 (A) (A) (A) (A) (A) (A) (A) (A) (A) (A) (A) (A)
                 (A) (A) (A) (A) (A) (A) (A) (A) (A) (A) (A) (A)
                 (A) (A) (A) (A) (A) (A) (A) (A) (A) (A) (A) (A)
                 (A) (A) (A) (A) (A) (A) (A) (A) (A) (A) (A) (A)
                 (A) (A) (A) (A) (A) (A) (A) (A) (A) (A) (A) (A)
                 (A) (A) (A) (A) (A) (A) (A) (A) (A)
 The electronic state is 1-A.
 Alpha  occ. eigenvalues --  -19.13514 -10.27340 -10.19794 -10.19090 -10.19088
 Alpha  occ. eigenvalues --  -10.18740 -10.18738 -10.18525  -1.03829  -0.83571
 Alpha  occ. eigenvalues --   -0.75540  -0.74165  -0.64220  -0.61090  -0.57147
 Alpha  occ. eigenvalues --   -0.54088  -0.49201  -0.47628  -0.44673  -0.44409
 Alpha  occ. eigenvalues --   -0.42880  -0.41584  -0.39989  -0.38774  -0.36438
 Alpha  occ. eigenvalues --   -0.35097  -0.34918  -0.32763  -0.32205  -0.30933
 Alpha  occ. eigenvalues --   -0.25265
 Alpha virt. eigenvalues --   -0.03138   0.04832   0.06025   0.08423   0.08955
 Alpha virt. eigenvalues --    0.10600   0.12589   0.12927   0.13536   0.14262
 Alpha virt. eigenvalues --    0.14664   0.14923   0.15392   0.19182   0.20725
 Alpha virt. eigenvalues --    0.22691   0.23194   0.25675   0.26475   0.27753
 Alpha virt. eigenvalues --    0.29332   0.40354   0.42397   0.42614   0.43495
 Alpha virt. eigenvalues --    0.45440   0.45872   0.48299   0.53677   0.56623
 Alpha virt. eigenvalues --    0.59458   0.60328   0.61277   0.61527   0.63207
 Alpha virt. eigenvalues --    0.63726   0.63918   0.65161   0.65364   0.66121
 Alpha virt. eigenvalues --    0.66153   0.66726   0.66834   0.66876   0.69794
 Alpha virt. eigenvalues --    0.70415   0.70498   0.70880   0.70941   0.71740
 Alpha virt. eigenvalues --    0.73821   0.74386   0.86105   0.87873   0.88473
 Alpha virt. eigenvalues --    0.89509   1.00251   1.03719   1.04771   1.08661
 Alpha virt. eigenvalues --    1.10550   1.11284   1.14275   1.22843   1.23708
 Alpha virt. eigenvalues --    1.24408   1.26882   1.32053   1.34371   1.37662
 Alpha virt. eigenvalues --    1.42166   1.43433   1.50597   1.56331   1.58647
 Alpha virt. eigenvalues --    1.66013   1.68549   1.70608   1.71452   1.73170
 Alpha virt. eigenvalues --    1.74847   1.75422   1.75741   1.77297   1.79282
 Alpha virt. eigenvalues --    1.82142   1.82943   1.83466   1.83605   1.84416
 Alpha virt. eigenvalues --    1.86225   1.86802   1.87734   1.89258   1.91993
 Alpha virt. eigenvalues --    1.92847   1.93743   1.93984   1.95245   1.99547
 Alpha virt. eigenvalues --    2.01984   2.02759   2.03352   2.08828   2.09902
 Alpha virt. eigenvalues --    2.12517   2.22617   2.24042   2.24184   2.27889
 Alpha virt. eigenvalues --    2.28629   2.41069   2.43056   2.44356   2.45213
 Alpha virt. eigenvalues --    2.47862   2.53396   2.53999   2.55121   2.56946
 Alpha virt. eigenvalues --    2.58833   2.61021   2.64077   2.67536   2.71540
 Alpha virt. eigenvalues --    2.79065   2.80963   2.85275   2.86955   2.88791
 Alpha virt. eigenvalues --    2.92011   2.92254   2.96679   2.99922   3.02624
 Alpha virt. eigenvalues --    3.06019   3.07532   3.13215   3.15462   3.41694
 Alpha virt. eigenvalues --    3.60168
          Condensed to atoms (all electrons):
               1          2          3          4          5          6
     1  C    4.621226   0.669292   0.206011  -0.021471   0.007098   0.000763
     2  O    0.669292   7.662997  -0.110662  -0.005040   0.000141   0.000019
     3  C    0.206011  -0.110662   5.300125   0.387830  -0.050836  -0.019496
     4  C   -0.021471  -0.005040   0.387830   4.617602   0.438235  -0.047061
     5  C    0.007098   0.000141  -0.050836   0.438235   4.581210   0.438775
     6  C    0.000763   0.000019  -0.019496  -0.047061   0.438775   4.590204
     7  C    0.007098   0.000141  -0.050836  -0.021618  -0.055530   0.438775
     8  C   -0.021471  -0.005040   0.387830  -0.040366  -0.021618  -0.047061
     9  H    0.394707  -0.042841  -0.140320   0.004899  -0.000394   0.000025
    10  H   -0.006739   0.005244   0.302506  -0.028350  -0.004118  -0.005048
    11  H   -0.001105   0.000226  -0.029555   0.355639  -0.016339   0.008145
    12  H   -0.004880   0.014285  -0.035709   0.358529  -0.020224  -0.004927
    13  H   -0.000246  -0.000002   0.008421  -0.016376   0.351351  -0.012863
    14  H   -0.000036  -0.000008  -0.007495  -0.016944   0.351931  -0.023756
    15  H    0.000014  -0.000000   0.001298   0.008146  -0.015005   0.349598
    16  H   -0.000163  -0.000060  -0.006683  -0.004731  -0.022610   0.356534
    17  H   -0.000246  -0.000002   0.008421   0.001069   0.008227  -0.012863
    18  H   -0.000036  -0.000008  -0.007495  -0.006989  -0.005247  -0.023756
    19  H   -0.001105   0.000226  -0.029555   0.008967   0.000731   0.008145
    20  H   -0.004880   0.014285  -0.035710  -0.008154  -0.006328  -0.004927
               7          8          9         10         11         12
     1  C    0.007098  -0.021471   0.394707  -0.006739  -0.001105  -0.004880
     2  O    0.000141  -0.005040  -0.042841   0.005244   0.000226   0.014285
     3  C   -0.050836   0.387830  -0.140320   0.302506  -0.029555  -0.035709
     4  C   -0.021618  -0.040366   0.004899  -0.028350   0.355639   0.358529
     5  C   -0.055530  -0.021618  -0.000394  -0.004118  -0.016339  -0.020224
     6  C    0.438775  -0.047061   0.000025  -0.005048   0.008145  -0.004927
     7  C    4.581210   0.438235  -0.000394  -0.004118   0.000731  -0.006328
     8  C    0.438235   4.617602   0.004899  -0.028350   0.008967  -0.008154
     9  H   -0.000394   0.004899   0.782982   0.001126   0.001991   0.001511
    10  H   -0.004118  -0.028350   0.001126   0.769191  -0.009265   0.011108
    11  H    0.000731   0.008967   0.001991  -0.009265   0.725494  -0.028812
    12  H   -0.006328  -0.008154   0.001511   0.011108  -0.028812   0.698446
    13  H    0.008227   0.001069   0.000019  -0.000154  -0.004730  -0.008306
    14  H   -0.005247  -0.006989  -0.000033   0.006596  -0.009143   0.008775
    15  H   -0.015006   0.008146  -0.000002  -0.000021  -0.000448  -0.000041
    16  H   -0.022610  -0.004731  -0.000008   0.000433  -0.000071   0.005492
    17  H    0.351351  -0.016376   0.000019  -0.000154   0.000046   0.000022
    18  H    0.351931  -0.016944  -0.000033   0.006596  -0.000018   0.000446
    19  H   -0.016339   0.355639   0.001991  -0.009265  -0.000394  -0.000052
    20  H   -0.020224   0.358529   0.001511   0.011108  -0.000052   0.008813
              13         14         15         16         17         18
     1  C   -0.000246  -0.000036   0.000014  -0.000163  -0.000246  -0.000036
     2  O   -0.000002  -0.000008  -0.000000  -0.000060  -0.000002  -0.000008
     3  C    0.008421  -0.007495   0.001298  -0.006683   0.008421  -0.007495
     4  C   -0.016376  -0.016944   0.008146  -0.004731   0.001069  -0.006989
     5  C    0.351351   0.351931  -0.015005  -0.022610   0.008227  -0.005247
     6  C   -0.012863  -0.023756   0.349598   0.356534  -0.012863  -0.023756
     7  C    0.008227  -0.005247  -0.015006  -0.022610   0.351351   0.351931
     8  C    0.001069  -0.006989   0.008146  -0.004731  -0.016376  -0.016944
     9  H    0.000019  -0.000033  -0.000002  -0.000008   0.000019  -0.000033
    10  H   -0.000154   0.006596  -0.000021   0.000433  -0.000154   0.006596
    11  H   -0.004730  -0.009143  -0.000448  -0.000071   0.000046  -0.000018
    12  H   -0.008306   0.008775  -0.000041   0.005492   0.000022   0.000446
    13  H    0.717685  -0.030722  -0.005072  -0.008880  -0.000421  -0.000128
    14  H   -0.030722   0.736166  -0.008628   0.009797  -0.000128   0.006723
    15  H   -0.005072  -0.008628   0.723076  -0.030652  -0.005072  -0.008628
    16  H   -0.008880   0.009797  -0.030652   0.727480  -0.008880   0.009797
    17  H   -0.000421  -0.000128  -0.005072  -0.008880   0.717685  -0.030722
    18  H   -0.000128   0.006723  -0.008628   0.009797  -0.030722   0.736166
    19  H    0.000046  -0.000018  -0.000448  -0.000071  -0.004730  -0.009143
    20  H    0.000022   0.000446  -0.000041   0.005492  -0.008306   0.008775
              19         20
     1  C   -0.001105  -0.004880
     2  O    0.000226   0.014285
     3  C   -0.029555  -0.035710
     4  C    0.008967  -0.008154
     5  C    0.000731  -0.006328
     6  C    0.008145  -0.004927
     7  C   -0.016339  -0.020224
     8  C    0.355639   0.358529
     9  H    0.001991   0.001511
    10  H   -0.009265   0.011108
    11  H   -0.000394  -0.000052
    12  H   -0.000052   0.008813
    13  H    0.000046   0.000022
    14  H   -0.000018   0.000446
    15  H   -0.000448  -0.000041
    16  H   -0.000071   0.005492
    17  H   -0.004730  -0.008306
    18  H   -0.009143   0.008775
    19  H    0.725494  -0.028812
    20  H   -0.028812   0.698446
 Mulliken charges:
               1
     1  C    0.156170
     2  O   -0.203192
     3  C   -0.078091
     4  C    0.036183
     5  C    0.040551
     6  C    0.010772
     7  C    0.040551
     8  C    0.036183
     9  H   -0.011657
    10  H   -0.018327
    11  H   -0.001310
    12  H    0.010008
    13  H    0.001062
    14  H   -0.011288
    15  H   -0.001213
    16  H   -0.004875
    17  H    0.001062
    18  H   -0.011288
    19  H   -0.001310
    20  H    0.010008
 Sum of Mulliken charges =  -0.00000
 Mulliken charges with hydrogens summed into heavy atoms:
               1
     1  C    0.144513
     2  O   -0.203192
     3  C   -0.096418
     4  C    0.044882
     5  C    0.030325
     6  C    0.004683
     7  C    0.030325
     8  C    0.044882
 Electronic spatial extent (au):  <R**2>=           1056.1393
 Charge=             -0.0000 electrons
 Dipole moment (field-independent basis, Debye):
    X=             -1.7478    Y=              0.0000    Z=              1.7206  Tot=              2.4526
 Quadrupole moment (field-independent basis, Debye-Ang):
   XX=            -56.1095   YY=            -49.3833   ZZ=            -50.7115
   XY=              0.0000   XZ=              4.9812   YZ=             -0.0000
 Traceless Quadrupole moment (field-independent basis, Debye-Ang):
   XX=             -4.0414   YY=              2.6848   ZZ=              1.3566
   XY=              0.0000   XZ=              4.9812   YZ=             -0.0000
 Octapole moment (field-independent basis, Debye-Ang**2):
  XXX=             -9.1890  YYY=             -0.0000  ZZZ=             -2.1018  XYY=              4.6499
  XXY=              0.0000  XXZ=             12.2022  XZZ=              1.3704  YZZ=              0.0000
  YYZ=             -1.5356  XYZ=             -0.0000
 Hexadecapole moment (field-independent basis, Debye-Ang**3):
 XXXX=           -938.3166 YYYY=           -364.6384 ZZZZ=           -151.4003 XXXY=              0.0000
 XXXZ=             26.9218 YYYX=             -0.0000 YYYZ=              0.0000 ZZZX=             -5.6204
 ZZZY=              0.0000 XXYY=           -205.3019 XXZZ=           -178.5310 YYZZ=            -86.4916
 XXYZ=             -0.0000 YYXZ=             -0.3967 ZZXY=             -0.0000
 N-N= 3.858573091327D+02 E-N=-1.580845145820D+03  KE= 3.450228249659D+02
 ******************************Gaussian NBO Version 3.1******************************
             N A T U R A L   A T O M I C   O R B I T A L   A N D
          N A T U R A L   B O N D   O R B I T A L   A N A L Y S I S
 ******************************Gaussian NBO Version 3.1******************************
       /RESON  / : Allow strongly delocalized NBO set

 Analyzing the SCF density

 Job title: 95                                                              

 Storage needed:     90144 in NPA,    119266 in NBO ( 939521896 available)
 GSVD:  LWork=       17424 too small for GESVD, short by        6212 words or        6212 for optimal perf.


 NATURAL POPULATIONS:  Natural atomic orbital occupancies 
                                                          
   NAO  Atom  No  lang   Type(AO)    Occupancy      Energy
 ----------------------------------------------------------
     1    C    1  S      Cor( 1S)     1.99932     -10.16138
     2    C    1  S      Val( 2S)     0.91519      -0.19007
     3    C    1  S      Ryd( 3S)     0.00829       0.55908
     4    C    1  px     Val( 2p)     0.99886      -0.03873
     5    C    1  px     Ryd( 3p)     0.00666       0.60490
     6    C    1  py     Val( 2p)     0.69999      -0.12462
     7    C    1  py     Ryd( 3p)     0.00394       0.51245
     8    C    1  pz     Val( 2p)     0.88574      -0.01100
     9    C    1  pz     Ryd( 3p)     0.01367       0.73589
    10    C    1  dxy    Ryd( 3d)     0.00073       1.91939
    11    C    1  dxz    Ryd( 3d)     0.00317       2.46314
    12    C    1  dyz    Ryd( 3d)     0.00212       1.96170
    13    C    1  dx2y2  Ryd( 3d)     0.00086       2.14487
    14    C    1  dz2    Ryd( 3d)     0.00276       2.34222

    15    O    2  S      Cor( 1S)     1.99973     -18.88653
    16    O    2  S      Val( 2S)     1.69466      -0.87075
    17    O    2  S      Ryd( 3S)     0.00166       1.44874
    18    O    2  px     Val( 2p)     1.83843      -0.27773
    19    O    2  px     Ryd( 3p)     0.00356       1.13737
    20    O    2  py     Val( 2p)     1.32520      -0.25146
    21    O    2  py     Ryd( 3p)     0.00018       1.04296
    22    O    2  pz     Val( 2p)     1.66614      -0.31584
    23    O    2  pz     Ryd( 3p)     0.00120       1.04241
    24    O    2  dxy    Ryd( 3d)     0.00035       2.67968
    25    O    2  dxz    Ryd( 3d)     0.00135       3.12688
    26    O    2  dyz    Ryd( 3d)     0.00162       2.82837
    27    O    2  dx2y2  Ryd( 3d)     0.00029       2.71714
    28    O    2  dz2    Ryd( 3d)     0.00144       3.21955

    29    C    3  S      Cor( 1S)     1.99897     -10.07229
    30    C    3  S      Val( 2S)     0.97133      -0.20277
    31    C    3  S      Ryd( 3S)     0.00161       0.94847
    32    C    3  px     Val( 2p)     1.08889      -0.10513
    33    C    3  px     Ryd( 3p)     0.00348       0.76958
    34    C    3  py     Val( 2p)     1.07169      -0.09062
    35    C    3  py     Ryd( 3p)     0.00159       0.64209
    36    C    3  pz     Val( 2p)     1.19187      -0.08722
    37    C    3  pz     Ryd( 3p)     0.00560       0.87630
    38    C    3  dxy    Ryd( 3d)     0.00050       2.11665
    39    C    3  dxz    Ryd( 3d)     0.00033       2.10306
    40    C    3  dyz    Ryd( 3d)     0.00066       2.12578
    41    C    3  dx2y2  Ryd( 3d)     0.00110       2.24091
    42    C    3  dz2    Ryd( 3d)     0.00111       2.43231

    43    C    4  S      Cor( 1S)     1.99911     -10.06562
    44    C    4  S      Val( 2S)     1.00796      -0.20551
    45    C    4  S      Ryd( 3S)     0.00123       0.96266
    46    C    4  px     Val( 2p)     1.07407      -0.07581
    47    C    4  px     Ryd( 3p)     0.00309       0.63922
    48    C    4  py     Val( 2p)     1.12419      -0.07489
    49    C    4  py     Ryd( 3p)     0.00415       0.67929
    50    C    4  pz     Val( 2p)     1.20502      -0.07948
    51    C    4  pz     Ryd( 3p)     0.00347       0.73116
    52    C    4  dxy    Ryd( 3d)     0.00066       2.19877
    53    C    4  dxz    Ryd( 3d)     0.00052       2.15053
    54    C    4  dyz    Ryd( 3d)     0.00048       2.21787
    55    C    4  dx2y2  Ryd( 3d)     0.00072       2.27390
    56    C    4  dz2    Ryd( 3d)     0.00081       2.38244

    57    C    5  S      Cor( 1S)     1.99911     -10.06313
    58    C    5  S      Val( 2S)     1.00887      -0.20381
    59    C    5  S      Ryd( 3S)     0.00077       0.98073
    60    C    5  px     Val( 2p)     1.06496      -0.06864
    61    C    5  px     Ryd( 3p)     0.00216       0.58250
    62    C    5  py     Val( 2p)     1.14257      -0.07251
    63    C    5  py     Ryd( 3p)     0.00422       0.67677
    64    C    5  pz     Val( 2p)     1.19714      -0.07488
    65    C    5  pz     Ryd( 3p)     0.00315       0.71984
    66    C    5  dxy    Ryd( 3d)     0.00065       2.19300
    67    C    5  dxz    Ryd( 3d)     0.00046       2.13696
    68    C    5  dyz    Ryd( 3d)     0.00049       2.22899
    69    C    5  dx2y2  Ryd( 3d)     0.00076       2.27821
    70    C    5  dz2    Ryd( 3d)     0.00086       2.38150

    71    C    6  S      Cor( 1S)     1.99911     -10.06128
    72    C    6  S      Val( 2S)     1.01045      -0.20295
    73    C    6  S      Ryd( 3S)     0.00084       0.97098
    74    C    6  px     Val( 2p)     1.18960      -0.07235
    75    C    6  px     Ryd( 3p)     0.00555       0.76772
    76    C    6  py     Val( 2p)     1.03924      -0.06762
    77    C    6  py     Ryd( 3p)     0.00184       0.57106
    78    C    6  pz     Val( 2p)     1.17659      -0.07130
    79    C    6  pz     Ryd( 3p)     0.00194       0.64580
    80    C    6  dxy    Ryd( 3d)     0.00051       2.15287
    81    C    6  dxz    Ryd( 3d)     0.00026       2.11449
    82    C    6  dyz    Ryd( 3d)     0.00057       2.14925
    83    C    6  dx2y2  Ryd( 3d)     0.00091       2.35018
    84    C    6  dz2    Ryd( 3d)     0.00096       2.45538

    85    C    7  S      Cor( 1S)     1.99911     -10.06313
    86    C    7  S      Val( 2S)     1.00887      -0.20381
    87    C    7  S      Ryd( 3S)     0.00077       0.98073
    88    C    7  px     Val( 2p)     1.06496      -0.06864
    89    C    7  px     Ryd( 3p)     0.00216       0.58250
    90    C    7  py     Val( 2p)     1.14257      -0.07251
    91    C    7  py     Ryd( 3p)     0.00422       0.67677
    92    C    7  pz     Val( 2p)     1.19714      -0.07488
    93    C    7  pz     Ryd( 3p)     0.00315       0.71984
    94    C    7  dxy    Ryd( 3d)     0.00065       2.19300
    95    C    7  dxz    Ryd( 3d)     0.00046       2.13696
    96    C    7  dyz    Ryd( 3d)     0.00049       2.22899
    97    C    7  dx2y2  Ryd( 3d)     0.00076       2.27821
    98    C    7  dz2    Ryd( 3d)     0.00086       2.38150

    99    C    8  S      Cor( 1S)     1.99911     -10.06562
   100    C    8  S      Val( 2S)     1.00796      -0.20551
   101    C    8  S      Ryd( 3S)     0.00123       0.96266
   102    C    8  px     Val( 2p)     1.07407      -0.07581
   103    C    8  px     Ryd( 3p)     0.00309       0.63922
   104    C    8  py     Val( 2p)     1.12419      -0.07489
   105    C    8  py     Ryd( 3p)     0.00415       0.67929
   106    C    8  pz     Val( 2p)     1.20502      -0.07948
   107    C    8  pz     Ryd( 3p)     0.00347       0.73116
   108    C    8  dxy    Ryd( 3d)     0.00066       2.19877
   109    C    8  dxz    Ryd( 3d)     0.00052       2.15053
   110    C    8  dyz    Ryd( 3d)     0.00048       2.21787
   111    C    8  dx2y2  Ryd( 3d)     0.00072       2.27390
   112    C    8  dz2    Ryd( 3d)     0.00081       2.38244

   113    H    9  S      Val( 1S)     0.87176       0.01186
   114    H    9  S      Ryd( 2S)     0.00491       0.33175
   115    H    9  px     Ryd( 2p)     0.00043       1.98175
   116    H    9  py     Ryd( 2p)     0.00003       1.64489
   117    H    9  pz     Ryd( 2p)     0.00061       2.17321

   118    H   10  S      Val( 1S)     0.77279       0.06870
   119    H   10  S      Ryd( 2S)     0.00420       0.36655
   120    H   10  px     Ryd( 2p)     0.00013       1.93993
   121    H   10  py     Ryd( 2p)     0.00010       1.80233
   122    H   10  pz     Ryd( 2p)     0.00071       2.35433

   123    H   11  S      Val( 1S)     0.77251       0.07660
   124    H   11  S      Ryd( 2S)     0.00227       0.35722
   125    H   11  px     Ryd( 2p)     0.00020       1.93538
   126    H   11  py     Ryd( 2p)     0.00054       2.18713
   127    H   11  pz     Ryd( 2p)     0.00026       1.93395

   128    H   12  S      Val( 1S)     0.77032       0.08011
   129    H   12  S      Ryd( 2S)     0.00418       0.39126
   130    H   12  px     Ryd( 2p)     0.00019       1.87497
   131    H   12  py     Ryd( 2p)     0.00016       1.85320
   132    H   12  pz     Ryd( 2p)     0.00067       2.35155

   133    H   13  S      Val( 1S)     0.77019       0.08173
   134    H   13  S      Ryd( 2S)     0.00210       0.35340
   135    H   13  px     Ryd( 2p)     0.00022       1.89273
   136    H   13  py     Ryd( 2p)     0.00052       2.18922
   137    H   13  pz     Ryd( 2p)     0.00026       1.94204

   138    H   14  S      Val( 1S)     0.78747       0.06782
   139    H   14  S      Ryd( 2S)     0.00287       0.37315
   140    H   14  px     Ryd( 2p)     0.00018       1.82720
   141    H   14  py     Ryd( 2p)     0.00017       1.85414
   142    H   14  pz     Ryd( 2p)     0.00066       2.33909

   143    H   15  S      Val( 1S)     0.77299       0.08199
   144    H   15  S      Ryd( 2S)     0.00210       0.35374
   145    H   15  px     Ryd( 2p)     0.00070       2.36981
   146    H   15  py     Ryd( 2p)     0.00013       1.80528
   147    H   15  pz     Ryd( 2p)     0.00017       1.85214

   148    H   16  S      Val( 1S)     0.78490       0.07199
   149    H   16  S      Ryd( 2S)     0.00284       0.37734
   150    H   16  px     Ryd( 2p)     0.00018       1.89312
   151    H   16  py     Ryd( 2p)     0.00013       1.77604
   152    H   16  pz     Ryd( 2p)     0.00070       2.36096

   153    H   17  S      Val( 1S)     0.77019       0.08173
   154    H   17  S      Ryd( 2S)     0.00210       0.35340
   155    H   17  px     Ryd( 2p)     0.00022       1.89273
   156    H   17  py     Ryd( 2p)     0.00052       2.18922
   157    H   17  pz     Ryd( 2p)     0.00026       1.94204

   158    H   18  S      Val( 1S)     0.78747       0.06782
   159    H   18  S      Ryd( 2S)     0.00287       0.37315
   160    H   18  px     Ryd( 2p)     0.00018       1.82720
   161    H   18  py     Ryd( 2p)     0.00017       1.85414
   162    H   18  pz     Ryd( 2p)     0.00066       2.33909

   163    H   19  S      Val( 1S)     0.77251       0.07660
   164    H   19  S      Ryd( 2S)     0.00227       0.35721
   165    H   19  px     Ryd( 2p)     0.00020       1.93538
   166    H   19  py     Ryd( 2p)     0.00054       2.18713
   167    H   19  pz     Ryd( 2p)     0.00026       1.93395

   168    H   20  S      Val( 1S)     0.77032       0.08011
   169    H   20  S      Ryd( 2S)     0.00418       0.39126
   170    H   20  px     Ryd( 2p)     0.00019       1.87497
   171    H   20  py     Ryd( 2p)     0.00016       1.85320
   172    H   20  pz     Ryd( 2p)     0.00067       2.35155

 WARNING:  1 low occupancy (<1.9990e) core orbital  found on  C    3


 Summary of Natural Population Analysis:                  
                                                          
                                       Natural Population 
                Natural  -----------------------------------------------
    Atom  No    Charge         Core      Valence    Rydberg      Total
 -----------------------------------------------------------------------
      C    1    0.45869      1.99932     3.49979    0.04220     5.54131
      O    2   -0.53582      1.99973     6.52443    0.01165     8.53582
      C    3   -0.33873      1.99897     4.32378    0.01598     6.33873
      C    4   -0.42546      1.99911     4.41122    0.01513     6.42546
      C    5   -0.42618      1.99911     4.41355    0.01351     6.42618
      C    6   -0.42838      1.99911     4.41588    0.01339     6.42838
      C    7   -0.42618      1.99911     4.41355    0.01351     6.42618
      C    8   -0.42546      1.99911     4.41122    0.01513     6.42546
      H    9    0.12226      0.00000     0.87176    0.00598     0.87774
      H   10    0.22207      0.00000     0.77279    0.00514     0.77793
      H   11    0.22421      0.00000     0.77251    0.00327     0.77579
      H   12    0.22447      0.00000     0.77032    0.00521     0.77553
      H   13    0.22670      0.00000     0.77019    0.00311     0.77330
      H   14    0.20864      0.00000     0.78747    0.00389     0.79136
      H   15    0.22391      0.00000     0.77299    0.00310     0.77609
      H   16    0.21124      0.00000     0.78490    0.00386     0.78876
      H   17    0.22670      0.00000     0.77019    0.00311     0.77330
      H   18    0.20864      0.00000     0.78747    0.00389     0.79136
      H   19    0.22421      0.00000     0.77251    0.00327     0.77579
      H   20    0.22447      0.00000     0.77032    0.00521     0.77553
 =======================================================================
   * Total *   -0.00000     15.99357    45.81689    0.18954    62.00000

                                 Natural Population      
 --------------------------------------------------------
   Core                      15.99357 ( 99.9598% of  16)
   Valence                   45.81689 ( 99.6019% of  46)
   Natural Minimal Basis     61.81046 ( 99.6943% of  62)
   Natural Rydberg Basis      0.18954 (  0.3057% of  62)
 --------------------------------------------------------

    Atom  No          Natural Electron Configuration
 ----------------------------------------------------------------------------
      C    1      [core]2S( 0.92)2p( 2.58)3S( 0.01)3p( 0.02)3d( 0.01)
      O    2      [core]2S( 1.69)2p( 4.83)3d( 0.01)
      C    3      [core]2S( 0.97)2p( 3.35)3p( 0.01)
      C    4      [core]2S( 1.01)2p( 3.40)3p( 0.01)
      C    5      [core]2S( 1.01)2p( 3.40)3p( 0.01)
      C    6      [core]2S( 1.01)2p( 3.41)3p( 0.01)
      C    7      [core]2S( 1.01)2p( 3.40)3p( 0.01)
      C    8      [core]2S( 1.01)2p( 3.40)3p( 0.01)
      H    9            1S( 0.87)
      H   10            1S( 0.77)
      H   11            1S( 0.77)
      H   12            1S( 0.77)
      H   13            1S( 0.77)
      H   14            1S( 0.79)
      H   15            1S( 0.77)
      H   16            1S( 0.78)
      H   17            1S( 0.77)
      H   18            1S( 0.79)
      H   19            1S( 0.77)
      H   20            1S( 0.77)


 NATURAL BOND ORBITAL ANALYSIS:

                       Occupancies       Lewis Structure    Low   High
           Occ.    -------------------  -----------------   occ   occ
  Cycle   Thresh.   Lewis   Non-Lewis     CR  BD  3C  LP    (L)   (NL)   Dev
 =============================================================================
   1(1)    1.90    60.99906   1.00094      8  22   0   1     2      1    0.07
   2(2)    1.90    60.99906   1.00094      8  22   0   1     2      1    0.07
   3(1)    1.80    61.41102   0.58898      8  21   0   2     0      0    0.07
 -----------------------------------------------------------------------------

 Structure accepted: No low occupancy Lewis orbitals

 WARNING:  1 low occupancy (<1.9990e) core orbital  found on  C    3

 --------------------------------------------------------
   Core                     15.99357 ( 99.960% of  16)
   Valence Lewis            45.41745 ( 98.734% of  46)
  ==================       ============================
   Total Lewis              61.41102 ( 99.050% of  62)
  -----------------------------------------------------
   Valence non-Lewis         0.45348 (  0.731% of  62)
   Rydberg non-Lewis         0.13550 (  0.219% of  62)
  ==================       ============================
   Total non-Lewis           0.58898 (  0.950% of  62)
 --------------------------------------------------------


       (Occupancy)   Bond orbital/ Coefficients/ Hybrids
 ---------------------------------------------------------------------------------
     1. (1.99641) BD ( 1) C   1 - O   2  
                ( 32.91%)   0.5737* C   1 s( 30.42%)p 2.28( 69.31%)d 0.01(  0.27%)
                                           -0.0000 -0.5480  0.0620 -0.3418 -0.0550
                                            0.0000  0.0000  0.7544  0.0648  0.0000
                                            0.0342 -0.0000 -0.0053 -0.0390
                ( 67.09%)   0.8191* O   2 s( 44.86%)p 1.23( 55.05%)d 0.00(  0.08%)
                                            0.0000 -0.6693  0.0257  0.3002  0.0057
                                           -0.0000 -0.0000 -0.6782 -0.0213  0.0000
                                            0.0200 -0.0000 -0.0021 -0.0211
     2. (1.99287) BD ( 2) C   1 - O   2  
                ( 34.03%)   0.5834* C   1 s(  0.00%)p 1.00( 99.64%)d 0.00(  0.36%)
                                           -0.0000  0.0000 -0.0000 -0.0000  0.0000
                                            0.9973 -0.0416 -0.0000  0.0000  0.0234
                                           -0.0000 -0.0555  0.0000  0.0000
                ( 65.97%)   0.8122* O   2 s(  0.00%)p 1.00( 99.85%)d 0.00(  0.15%)
                                           -0.0000  0.0000 -0.0000 -0.0000 -0.0000
                                            0.9992  0.0082 -0.0000 -0.0000 -0.0163
                                            0.0000  0.0350 -0.0000 -0.0000
     3. (1.97852) BD ( 1) C   1 - C   3  
                ( 47.35%)   0.6881* C   1 s( 38.88%)p 1.57( 61.07%)d 0.00(  0.05%)
                                            0.0004  0.6235  0.0097 -0.7745  0.0163
                                           -0.0000  0.0000  0.1001  0.0244  0.0000
                                           -0.0058 -0.0000  0.0185 -0.0115
                ( 52.65%)   0.7256* C   3 s( 25.15%)p 2.97( 74.79%)d 0.00(  0.06%)
                                            0.0002  0.5013  0.0146  0.8561  0.0078
                                            0.0000  0.0000 -0.1211  0.0194  0.0000
                                           -0.0063 -0.0000  0.0195 -0.0116
     4. (1.99019) BD ( 1) C   1 - H   9  
                ( 58.04%)   0.7618* C   1 s( 30.75%)p 2.25( 69.19%)d 0.00(  0.05%)
                                           -0.0003  0.5541  0.0227  0.5285  0.0062
                                            0.0000 -0.0000  0.6420 -0.0217  0.0000
                                            0.0208  0.0000  0.0020  0.0092
                ( 41.96%)   0.6478* H   9 s( 99.90%)p 0.00(  0.10%)
                                            0.9994 -0.0148 -0.0193 -0.0000 -0.0244
     5. (1.96098) BD ( 1) C   3 - C   4  
                ( 51.34%)   0.7165* C   3 s( 26.64%)p 2.75( 73.33%)d 0.00(  0.04%)
                                            0.0001  0.5161 -0.0015 -0.3496  0.0135
                                           -0.7069 -0.0092 -0.3330  0.0143  0.0087
                                            0.0057  0.0126 -0.0093 -0.0053
                ( 48.66%)   0.6975* C   4 s( 27.02%)p 2.70( 72.93%)d 0.00(  0.05%)
                                            0.0005  0.5198 -0.0003  0.3581  0.0121
                                            0.6951 -0.0104  0.3429  0.0108  0.0120
                                            0.0058  0.0123 -0.0098 -0.0060
     6. (1.96098) BD ( 1) C   3 - C   8  
                ( 51.34%)   0.7165* C   3 s( 26.64%)p 2.75( 73.33%)d 0.00(  0.04%)
                                            0.0001  0.5161 -0.0015 -0.3496  0.0135
                                            0.7069  0.0092 -0.3330  0.0143 -0.0087
                                            0.0057 -0.0126 -0.0093 -0.0053
                ( 48.66%)   0.6975* C   8 s( 27.02%)p 2.70( 72.93%)d 0.00(  0.05%)
                                            0.0005  0.5198 -0.0003  0.3581  0.0121
                                           -0.6951  0.0104  0.3429  0.0108 -0.0120
                                            0.0058 -0.0123 -0.0098 -0.0060
     7. (1.97173) BD ( 1) C   3 - H  10  
                ( 61.50%)   0.7842* C   3 s( 21.51%)p 3.65( 78.45%)d 0.00(  0.04%)
                                           -0.0003  0.4637 -0.0085 -0.1476  0.0072
                                            0.0000 -0.0000  0.8733 -0.0043 -0.0000
                                           -0.0048  0.0000  0.0007  0.0203
                ( 38.50%)   0.6204* H  10 s( 99.91%)p 0.00(  0.09%)
                                            0.9995 -0.0063  0.0046 -0.0000 -0.0291
     8. (1.97929) BD ( 1) C   4 - C   5  
                ( 50.39%)   0.7098* C   4 s( 28.37%)p 2.52( 71.59%)d 0.00(  0.04%)
                                            0.0002  0.5326  0.0050 -0.8413 -0.0023
                                           -0.0063 -0.0319  0.0835  0.0009 -0.0018
                                           -0.0042  0.0005  0.0175 -0.0102
                ( 49.61%)   0.7044* C   5 s( 27.77%)p 2.60( 72.18%)d 0.00(  0.04%)
                                            0.0003  0.5270  0.0021  0.8452  0.0048
                                           -0.0098 -0.0320 -0.0793 -0.0022  0.0015
                                           -0.0036 -0.0002  0.0180 -0.0104
     9. (1.97979) BD ( 1) C   4 - H  11  
                ( 61.35%)   0.7832* C   4 s( 22.49%)p 3.44( 77.47%)d 0.00(  0.04%)
                                            0.0001 -0.4742 -0.0043 -0.3430  0.0043
                                            0.7170  0.0002 -0.3777  0.0175  0.0115
                                           -0.0063  0.0130  0.0088  0.0038
                ( 38.65%)   0.6217* H  11 s( 99.92%)p 0.00(  0.08%)
                                           -0.9996  0.0027  0.0110 -0.0245  0.0105
    10. (1.97720) BD ( 1) C   4 - H  12  
                ( 61.57%)   0.7847* C   4 s( 22.02%)p 3.54( 77.94%)d 0.00(  0.04%)
                                            0.0002 -0.4692  0.0074 -0.2130 -0.0071
                                            0.0388  0.0223  0.8555 -0.0029  0.0002
                                            0.0086  0.0006 -0.0010 -0.0191
                ( 38.43%)   0.6199* H  12 s( 99.91%)p 0.00(  0.09%)
                                           -0.9996  0.0059  0.0093 -0.0030 -0.0277
    11. (1.98105) BD ( 1) C   5 - C   6  
                ( 50.12%)   0.7079* C   5 s( 27.97%)p 2.57( 71.99%)d 0.00(  0.04%)
                                            0.0002  0.5289  0.0013 -0.3534 -0.0284
                                            0.6938 -0.0127 -0.3357 -0.0083 -0.0110
                                            0.0051 -0.0121 -0.0105 -0.0059
                ( 49.88%)   0.7063* C   6 s( 27.79%)p 2.60( 72.16%)d 0.00(  0.04%)
                                            0.0003  0.5272  0.0015  0.3331 -0.0256
                                           -0.7066 -0.0195  0.3321 -0.0027 -0.0127
                                            0.0068 -0.0119 -0.0081 -0.0053
    12. (1.97753) BD ( 1) C   5 - H  13  
                ( 61.41%)   0.7836* C   5 s( 22.51%)p 3.44( 77.45%)d 0.00(  0.04%)
                                            0.0001 -0.4744 -0.0051  0.3393  0.0009
                                            0.7176 -0.0060  0.3795 -0.0171 -0.0110
                                           -0.0056 -0.0129  0.0095  0.0037
                ( 38.59%)   0.6212* H  13 s( 99.92%)p 0.00(  0.08%)
                                           -0.9996  0.0025 -0.0116 -0.0238 -0.0111
    13. (1.97816) BD ( 1) C   5 - H  14  
                ( 60.71%)   0.7792* C   5 s( 21.63%)p 3.62( 78.32%)d 0.00(  0.05%)
                                           -0.0001  0.4650 -0.0073 -0.2105 -0.0112
                                           -0.0473 -0.0200  0.8580 -0.0058  0.0005
                                           -0.0076 -0.0004  0.0005  0.0201
                ( 39.29%)   0.6268* H  14 s( 99.92%)p 0.00(  0.08%)
                                            0.9996 -0.0044  0.0084  0.0040 -0.0271
    14. (1.98105) BD ( 1) C   6 - C   7  
                ( 49.88%)   0.7063* C   6 s( 27.79%)p 2.60( 72.16%)d 0.00(  0.04%)
                                            0.0003  0.5272  0.0015  0.3331 -0.0256
                                            0.7066  0.0195  0.3321 -0.0027  0.0127
                                            0.0068  0.0119 -0.0081 -0.0053
                ( 50.12%)   0.7079* C   7 s( 27.97%)p 2.57( 71.99%)d 0.00(  0.04%)
                                            0.0002  0.5289  0.0013 -0.3534 -0.0284
                                           -0.6938  0.0127 -0.3357 -0.0083  0.0110
                                            0.0051  0.0121 -0.0105 -0.0059
    15. (1.97905) BD ( 1) C   6 - H  15  
                ( 61.29%)   0.7829* C   6 s( 22.60%)p 3.42( 77.36%)d 0.00(  0.04%)
                                            0.0001 -0.4753 -0.0054  0.8711 -0.0097
                                            0.0000  0.0000 -0.1203  0.0155 -0.0000
                                            0.0055  0.0000 -0.0176  0.0090
                ( 38.71%)   0.6221* H  15 s( 99.92%)p 0.00(  0.08%)
                                           -0.9996  0.0024 -0.0285 -0.0000  0.0023
    16. (1.97761) BD ( 1) C   6 - H  16  
                ( 60.82%)   0.7799* C   6 s( 21.70%)p 3.61( 78.25%)d 0.00(  0.05%)
                                            0.0002 -0.4658  0.0071 -0.1330  0.0233
                                            0.0000  0.0000  0.8742  0.0015  0.0000
                                            0.0073 -0.0000 -0.0012 -0.0200
                ( 39.18%)   0.6259* H  16 s( 99.92%)p 0.00(  0.08%)
                                           -0.9996  0.0044  0.0015 -0.0000 -0.0287
    17. (1.97929) BD ( 1) C   7 - C   8  
                ( 49.61%)   0.7044* C   7 s( 27.77%)p 2.60( 72.18%)d 0.00(  0.04%)
                                            0.0003  0.5270  0.0021  0.8452  0.0048
                                            0.0098  0.0320 -0.0793 -0.0022 -0.0015
                                           -0.0036  0.0002  0.0180 -0.0104
                ( 50.39%)   0.7098* C   8 s( 28.37%)p 2.52( 71.59%)d 0.00(  0.04%)
                                            0.0002  0.5326  0.0050 -0.8413 -0.0023
                                            0.0063  0.0319  0.0835  0.0009  0.0018
                                           -0.0042 -0.0005  0.0175 -0.0102
    18. (1.97753) BD ( 1) C   7 - H  17  
                ( 61.41%)   0.7836* C   7 s( 22.51%)p 3.44( 77.45%)d 0.00(  0.04%)
                                           -0.0001  0.4744  0.0051 -0.3393 -0.0009
                                            0.7176 -0.0060 -0.3795  0.0171 -0.0110
                                            0.0056 -0.0129 -0.0095 -0.0037
                ( 38.59%)   0.6212* H  17 s( 99.92%)p 0.00(  0.08%)
                                            0.9996 -0.0025  0.0116 -0.0238  0.0111
    19. (1.97816) BD ( 1) C   7 - H  18  
                ( 60.71%)   0.7792* C   7 s( 21.63%)p 3.62( 78.32%)d 0.00(  0.05%)
                                           -0.0001  0.4650 -0.0073 -0.2105 -0.0112
                                            0.0473  0.0200  0.8580 -0.0058 -0.0005
                                           -0.0076  0.0004  0.0005  0.0201
                ( 39.29%)   0.6268* H  18 s( 99.92%)p 0.00(  0.08%)
                                            0.9996 -0.0044  0.0084 -0.0040 -0.0271
    20. (1.97979) BD ( 1) C   8 - H  19  
                ( 61.35%)   0.7832* C   8 s( 22.49%)p 3.44( 77.47%)d 0.00(  0.04%)
                                           -0.0001  0.4742  0.0043  0.3430 -0.0043
                                            0.7170  0.0002  0.3777 -0.0175  0.0115
                                            0.0063  0.0130 -0.0088 -0.0038
                ( 38.65%)   0.6217* H  19 s( 99.92%)p 0.00(  0.08%)
                                            0.9996 -0.0027 -0.0110 -0.0245 -0.0105
    21. (1.97720) BD ( 1) C   8 - H  20  
                ( 61.57%)   0.7847* C   8 s( 22.02%)p 3.54( 77.94%)d 0.00(  0.04%)
                                            0.0002 -0.4692  0.0074 -0.2130 -0.0071
                                           -0.0388 -0.0223  0.8555 -0.0029 -0.0002
                                            0.0086 -0.0006 -0.0010 -0.0191
                ( 38.43%)   0.6199* H  20 s( 99.91%)p 0.00(  0.09%)
                                           -0.9996  0.0059  0.0093  0.0030 -0.0277
    22. (1.99933) CR ( 1) C   1           s(100.00%)p 0.00(  0.00%)
                                            1.0000 -0.0001  0.0000  0.0005 -0.0000
                                            0.0000 -0.0000  0.0001 -0.0000  0.0000
                                            0.0000  0.0000 -0.0000  0.0000
    23. (1.99973) CR ( 1) O   2           s(100.00%)p 0.00(  0.00%)
                                            1.0000 -0.0003 -0.0000 -0.0002  0.0000
                                            0.0000  0.0000  0.0003  0.0000 -0.0000
                                           -0.0000  0.0000  0.0000  0.0000
    24. (1.99897) CR ( 1) C   3           s(100.00%)p 0.00(  0.00%)
                                            1.0000 -0.0001 -0.0000 -0.0002 -0.0000
                                           -0.0000 -0.0000  0.0003 -0.0000 -0.0000
                                           -0.0000  0.0000 -0.0000  0.0000
    25. (1.99911) CR ( 1) C   4           s(100.00%)p 0.00(  0.00%)
                                            1.0000 -0.0002 -0.0000  0.0001 -0.0000
                                           -0.0004  0.0000 -0.0003 -0.0000 -0.0000
                                           -0.0000 -0.0000  0.0000  0.0000
    26. (1.99911) CR ( 1) C   5           s(100.00%)p 0.00(  0.00%)
                                            1.0000 -0.0002 -0.0000 -0.0002  0.0000
                                           -0.0002  0.0000  0.0002  0.0000  0.0000
                                           -0.0000  0.0000 -0.0000  0.0000
    27. (1.99911) CR ( 1) C   6           s(100.00%)p 0.00(  0.00%)
                                            1.0000 -0.0002 -0.0000 -0.0002  0.0000
                                           -0.0000  0.0000 -0.0003 -0.0000  0.0000
                                           -0.0000  0.0000  0.0000  0.0000
    28. (1.99911) CR ( 1) C   7           s(100.00%)p 0.00(  0.00%)
                                            1.0000 -0.0002 -0.0000 -0.0002  0.0000
                                            0.0002 -0.0000  0.0002  0.0000 -0.0000
                                           -0.0000 -0.0000 -0.0000  0.0000
    29. (1.99911) CR ( 1) C   8           s(100.00%)p 0.00(  0.00%)
                                            1.0000 -0.0002 -0.0000  0.0001 -0.0000
                                            0.0004 -0.0000 -0.0003 -0.0000  0.0000
                                           -0.0000  0.0000  0.0000  0.0000
    30. (1.98178) LP ( 1) O   2           s( 55.18%)p 0.81( 44.80%)d 0.00(  0.02%)
                                            0.0005  0.7427  0.0154  0.2831 -0.0004
                                           -0.0000 -0.0000 -0.6065  0.0002  0.0000
                                            0.0081 -0.0000 -0.0041 -0.0096
    31. (1.88129) LP ( 2) O   2           s(  0.02%)p99.99( 99.91%)d 4.90(  0.08%)
                                           -0.0000  0.0100  0.0078 -0.9103  0.0156
                                           -0.0000  0.0000 -0.4125  0.0053 -0.0000
                                           -0.0184 -0.0000  0.0112 -0.0180
    32. (0.01507) RY*( 1) C   1           s( 17.56%)p 4.65( 81.70%)d 0.04(  0.73%)
                                            0.0000  0.0517  0.4159  0.0553 -0.4315
                                           -0.0000  0.0000 -0.0716  0.7891 -0.0000
                                           -0.0497 -0.0000  0.0294 -0.0634
    33. (0.00680) RY*( 2) C   1           s( 36.28%)p 0.14(  4.94%)d 1.62( 58.79%)
                                           -0.0000 -0.0010  0.6023 -0.0170  0.1570
                                           -0.0000 -0.0000 -0.0365 -0.1519  0.0000
                                            0.5463  0.0000 -0.2817  0.4583
    34. (0.00410) RY*( 3) C   1           s(  0.00%)p 1.00( 84.26%)d 0.19( 15.74%)
                                           -0.0000  0.0000 -0.0000 -0.0000 -0.0000
                                            0.0571  0.9161 -0.0000 -0.0000 -0.3473
                                            0.0000  0.1918 -0.0000 -0.0000
    35. (0.00226) RY*( 4) C   1           s(  0.10%)p99.99( 82.77%)d99.99( 17.13%)
                                           -0.0000  0.0287 -0.0119 -0.0097 -0.7991
                                           -0.0000 -0.0000 -0.0309 -0.4338  0.0000
                                            0.3367  0.0000  0.0326 -0.2385
    36. (0.00051) RY*( 5) C   1           s( 41.23%)p 0.33( 13.44%)d 1.10( 45.33%)
                                            0.0000 -0.0064  0.6421  0.0128  0.2242
                                           -0.0000 -0.0000 -0.0254 -0.2887 -0.0000
                                           -0.2313 -0.0000  0.3335 -0.5371
    37. (0.00004) RY*( 6) C   1           s(  0.00%)p 1.00(  9.97%)d 9.03( 90.03%)
    38. (0.00003) RY*( 7) C   1           s(  4.57%)p 3.82( 17.47%)d17.05( 77.96%)
    39. (0.00002) RY*( 8) C   1           s(  0.21%)p 0.48(  0.10%)d99.99( 99.69%)
    40. (0.00001) RY*( 9) C   1           s(  0.00%)p 1.00(  6.13%)d15.31( 93.87%)
    41. (0.00368) RY*( 1) O   2           s(  2.40%)p39.69( 95.31%)d 0.95(  2.29%)
                                            0.0000 -0.0006  0.1550  0.0107  0.9087
                                            0.0000  0.0000  0.0080  0.3566  0.0000
                                            0.1045  0.0000 -0.0549  0.0944
    42. (0.00019) RY*( 2) O   2           s( 58.39%)p 0.70( 40.81%)d 0.01(  0.80%)
                                            0.0000  0.0136  0.7640 -0.0111  0.1036
                                            0.0000 -0.0000  0.0298 -0.6296  0.0000
                                            0.0380  0.0000 -0.0045  0.0807
    43. (0.00011) RY*( 3) O   2           s(  0.00%)p 1.00( 94.94%)d 0.05(  5.06%)
                                           -0.0000  0.0000  0.0000 -0.0000 -0.0000
                                           -0.0153  0.9743  0.0000 -0.0000 -0.1913
                                            0.0000  0.1183 -0.0000 -0.0000
    44. (0.00005) RY*( 4) O   2           s( 27.84%)p 1.72( 47.90%)d 0.87( 24.25%)
    45. (0.00000) RY*( 5) O   2           s(  0.00%)p 1.00(  3.74%)d25.74( 96.26%)
    46. (0.00000) RY*( 6) O   2           s(  3.31%)p 3.39( 11.22%)d25.80( 85.46%)
    47. (0.00000) RY*( 7) O   2           s(  0.00%)p 1.00(  1.47%)d67.08( 98.53%)
    48. (0.00000) RY*( 8) O   2           s(  0.18%)p 2.17(  0.38%)d99.99( 99.45%)
    49. (0.00001) RY*( 9) O   2           s(  7.82%)p 0.59(  4.61%)d11.20( 87.57%)
    50. (0.00597) RY*( 1) C   3           s(  5.98%)p14.99( 89.61%)d 0.74(  4.41%)
                                            0.0000 -0.0107  0.2443 -0.0135 -0.4325
                                            0.0000  0.0000  0.0183  0.8418  0.0000
                                            0.0697 -0.0000  0.0400 -0.1939
    51. (0.00335) RY*( 2) C   3           s( 14.62%)p 5.36( 78.43%)d 0.48(  6.95%)
                                           -0.0000  0.0260  0.3815 -0.0111 -0.7304
                                           -0.0000 -0.0000 -0.0083 -0.5007  0.0000
                                           -0.0139 -0.0000  0.2627 -0.0160
    52. (0.00155) RY*( 3) C   3           s(  0.00%)p 1.00( 91.74%)d 0.09(  8.26%)
                                           -0.0000  0.0000 -0.0000 -0.0000 -0.0000
                                           -0.0071  0.9578 -0.0000 -0.0000  0.0191
                                            0.0000  0.2868  0.0000  0.0000
    53. (0.00087) RY*( 4) C   3           s( 54.12%)p 0.18(  9.51%)d 0.67( 36.37%)
                                            0.0000 -0.0061  0.7357 -0.0052  0.2988
                                           -0.0000  0.0000  0.0115 -0.0748 -0.0000
                                           -0.3443  0.0000 -0.4139 -0.2718
    54. (0.00039) RY*( 5) C   3           s(  0.00%)p 1.00(  1.11%)d88.89( 98.89%)
                                            0.0000  0.0000  0.0000 -0.0000 -0.0000
                                            0.0025  0.1054  0.0000 -0.0000  0.9049
                                           -0.0000 -0.4123 -0.0000 -0.0000
    55. (0.00027) RY*( 6) C   3           s( 22.53%)p 0.47( 10.70%)d 2.96( 66.77%)
                                            0.0000 -0.0092  0.4746 -0.0093  0.2995
                                            0.0000  0.0000 -0.0085  0.1308  0.0000
                                            0.1926  0.0000  0.4433  0.6589
    56. (0.00020) RY*( 7) C   3           s(  0.08%)p99.99(  9.44%)d99.99( 90.48%)
                                            0.0000 -0.0074  0.0279 -0.0217  0.3050
                                           -0.0000  0.0000  0.0116 -0.0270 -0.0000
                                           -0.0371 -0.0000  0.7164 -0.6247
    57. (0.00018) RY*( 8) C   3           s(  0.00%)p 1.00(  7.20%)d12.90( 92.80%)
                                            0.0000 -0.0000 -0.0000 -0.0000  0.0000
                                            0.0241 -0.2672  0.0000 -0.0000  0.4250
                                           -0.0000  0.8645  0.0000 -0.0000
    58. (0.00005) RY*( 9) C   3           s(  2.73%)p 0.87(  2.38%)d34.76( 94.89%)
    59. (0.00557) RY*( 1) C   4           s(  5.13%)p17.45( 89.54%)d 1.04(  5.32%)
                                           -0.0000  0.0204  0.2256 -0.0113 -0.1971
                                            0.0235  0.6103 -0.0186 -0.6950 -0.1048
                                            0.0799 -0.0903 -0.0811 -0.1453
    60. (0.00327) RY*( 2) C   4           s( 12.31%)p 6.54( 80.49%)d 0.59(  7.20%)
                                            0.0000 -0.0067  0.3508 -0.0005  0.8814
                                           -0.0079 -0.0123 -0.0014 -0.1669  0.1841
                                            0.0436 -0.0444  0.1669 -0.0802
    61. (0.00112) RY*( 3) C   4           s(  7.28%)p 9.57( 69.71%)d 3.16( 23.01%)
                                            0.0000 -0.0207  0.2691  0.0135 -0.2917
                                            0.0015 -0.6636 -0.0029 -0.4140  0.3234
                                            0.3248  0.0735  0.0332 -0.1161
    62. (0.00054) RY*( 4) C   4           s( 67.40%)p 0.37( 24.96%)d 0.11(  7.64%)
                                           -0.0000  0.0064  0.8209  0.0028 -0.2277
                                           -0.0033  0.1598 -0.0033  0.4150 -0.0542
                                            0.0594  0.1395  0.0848  0.2079
    63. (0.00028) RY*( 5) C   4           s(  3.36%)p 0.62(  2.07%)d28.19( 94.58%)
                                            0.0000 -0.0012  0.1832  0.0056 -0.1328
                                           -0.0003 -0.0446  0.0004  0.0318  0.4131
                                           -0.7441 -0.3421 -0.1457 -0.2885
    64. (0.00013) RY*( 6) C   4           s(  1.93%)p12.27( 23.71%)d38.47( 74.35%)
                                           -0.0000 -0.0119  0.1385  0.0047  0.0654
                                            0.0146 -0.3455  0.0161 -0.3361 -0.5691
                                           -0.4584  0.0003 -0.0305  0.4567
    65. (0.00013) RY*( 7) C   4           s(  0.01%)p 1.00(  2.25%)d43.36( 97.74%)
                                            0.0000  0.0020  0.0087 -0.0229  0.1302
                                           -0.0108  0.0595  0.0011 -0.0375  0.2926
                                            0.0228  0.3202 -0.8249  0.3290
    66. (0.00001) RY*( 8) C   4           s(  0.31%)p 4.76(  1.46%)d99.99( 98.24%)
    67. (0.00001) RY*( 9) C   4           s(  2.38%)p 2.47(  5.88%)d38.61( 91.74%)
    68. (0.00517) RY*( 1) C   5           s(  4.67%)p19.18( 89.48%)d 1.25(  5.85%)
                                           -0.0000  0.0226  0.2148  0.0125  0.2038
                                            0.0269  0.6352  0.0203  0.6697  0.1164
                                            0.0769  0.0980 -0.0901 -0.1460
    69. (0.00156) RY*( 2) C   5           s(  8.95%)p 6.73( 60.21%)d 3.45( 30.84%)
                                            0.0000 -0.0206  0.2985 -0.0099 -0.2271
                                           -0.0071 -0.5430  0.0060  0.5055 -0.4151
                                            0.2413  0.0368  0.1757 -0.2137
    70. (0.00122) RY*( 3) C   5           s(  0.29%)p99.99( 92.91%)d23.13(  6.80%)
                                            0.0000 -0.0043  0.0540  0.0178 -0.8764
                                           -0.0128  0.3854  0.0046 -0.1097 -0.0828
                                           -0.1392  0.1239  0.1247 -0.1041
    71. (0.00039) RY*( 4) C   5           s( 74.81%)p 0.23( 17.29%)d 0.11(  7.90%)
                                           -0.0000  0.0061  0.8649 -0.0046  0.1892
                                           -0.0021  0.1076  0.0017 -0.3542 -0.1772
                                           -0.1852 -0.0124  0.0730  0.0884
    72. (0.00028) RY*( 5) C   5           s(  1.87%)p 2.11(  3.94%)d50.50( 94.19%)
                                           -0.0000  0.0010  0.1366  0.0064 -0.1407
                                           -0.0049  0.1161  0.0007 -0.0778  0.2420
                                            0.7472 -0.4133  0.2072  0.3337
    73. (0.00014) RY*( 6) C   5           s(  0.10%)p23.12(  2.29%)d99.99( 97.61%)
                                           -0.0000 -0.0017  0.0315  0.0243 -0.1441
                                           -0.0129  0.0364  0.0035  0.0084 -0.3487
                                            0.0864 -0.2965 -0.8598  0.1410
    74. (0.00006) RY*( 7) C   5           s(  1.76%)p13.11( 23.04%)d42.79( 75.20%)
    75. (0.00001) RY*( 8) C   5           s(  7.23%)p 1.35(  9.78%)d11.47( 82.98%)
    76. (0.00001) RY*( 9) C   5           s(  0.44%)p 2.54(  1.11%)d99.99( 98.45%)
    77. (0.00512) RY*( 1) C   6           s(  6.03%)p14.61( 88.13%)d 0.97(  5.84%)
                                           -0.0000  0.0225  0.2446  0.0344  0.8291
                                            0.0000  0.0000 -0.0102 -0.4389  0.0000
                                            0.0179 -0.0000  0.1636 -0.1769
    78. (0.00150) RY*( 2) C   6           s(  9.36%)p 6.15( 57.54%)d 3.54( 33.10%)
                                            0.0000 -0.0208  0.3052 -0.0085 -0.4110
                                           -0.0000 -0.0000 -0.0101 -0.6374 -0.0000
                                           -0.1456 -0.0000 -0.4368 -0.3449
    79. (0.00120) RY*( 3) C   6           s(  0.00%)p 1.00( 93.98%)d 0.06(  6.02%)
                                            0.0000  0.0000 -0.0000  0.0000 -0.0000
                                           -0.0228  0.9692  0.0000 -0.0000  0.0104
                                            0.0000 -0.2452  0.0000  0.0000
    80. (0.00041) RY*( 4) C   6           s( 76.36%)p 0.22( 16.80%)d 0.09(  6.84%)
                                            0.0000  0.0051  0.8739 -0.0043  0.0344
                                           -0.0000  0.0000 -0.0021  0.4083  0.0000
                                           -0.0268 -0.0000 -0.1666  0.1998
    81. (0.00028) RY*( 5) C   6           s(  0.00%)p 1.00(  4.36%)d21.96( 95.64%)
                                            0.0000  0.0000  0.0000  0.0000 -0.0000
                                           -0.0091  0.2085  0.0000  0.0000 -0.5606
                                           -0.0000  0.8014  0.0000 -0.0000
    82. (0.00014) RY*( 6) C   6           s(  0.00%)p 1.00(  1.73%)d56.92( 98.27%)
                                            0.0000  0.0000 -0.0000  0.0000  0.0000
                                           -0.0277  0.1284  0.0000  0.0000  0.8278
                                           -0.0000  0.5454 -0.0000 -0.0000
    83. (0.00006) RY*( 7) C   6           s(  1.22%)p21.22( 25.99%)d59.43( 72.79%)
    84. (0.00001) RY*( 8) C   6           s(  6.67%)p 1.54( 10.26%)d12.44( 83.06%)
    85. (0.00001) RY*( 9) C   6           s(  0.46%)p 2.81(  1.29%)d99.99( 98.26%)
    86. (0.00517) RY*( 1) C   7           s(  4.67%)p19.18( 89.48%)d 1.25(  5.85%)
                                           -0.0000  0.0226  0.2148  0.0125  0.2038
                                           -0.0269 -0.6352  0.0203  0.6697 -0.1164
                                            0.0769 -0.0980 -0.0901 -0.1460
    87. (0.00156) RY*( 2) C   7           s(  8.95%)p 6.73( 60.21%)d 3.45( 30.84%)
                                            0.0000 -0.0206  0.2985 -0.0099 -0.2271
                                            0.0071  0.5430  0.0060  0.5054  0.4151
                                            0.2413 -0.0368  0.1757 -0.2137
    88. (0.00122) RY*( 3) C   7           s(  0.29%)p99.99( 92.91%)d23.13(  6.80%)
                                            0.0000 -0.0043  0.0540  0.0178 -0.8764
                                            0.0128 -0.3854  0.0045 -0.1097  0.0828
                                           -0.1392 -0.1239  0.1247 -0.1041
    89. (0.00039) RY*( 4) C   7           s( 74.81%)p 0.23( 17.29%)d 0.11(  7.90%)
                                           -0.0000  0.0061  0.8649 -0.0046  0.1892
                                            0.0021 -0.1076  0.0017 -0.3542  0.1772
                                           -0.1852  0.0124  0.0730  0.0884
    90. (0.00028) RY*( 5) C   7           s(  1.87%)p 2.11(  3.94%)d50.50( 94.19%)
                                           -0.0000  0.0010  0.1366  0.0064 -0.1407
                                            0.0049 -0.1161  0.0007 -0.0778 -0.2420
                                            0.7472  0.4133  0.2072  0.3337
    91. (0.00014) RY*( 6) C   7           s(  0.10%)p23.12(  2.29%)d99.99( 97.61%)
                                           -0.0000 -0.0017  0.0315  0.0243 -0.1441
                                            0.0129 -0.0364  0.0035  0.0084  0.3487
                                            0.0864  0.2965 -0.8598  0.1410
    92. (0.00006) RY*( 7) C   7           s(  1.76%)p13.11( 23.04%)d42.79( 75.20%)
    93. (0.00001) RY*( 8) C   7           s(  7.23%)p 1.35(  9.78%)d11.47( 82.98%)
    94. (0.00001) RY*( 9) C   7           s(  0.44%)p 2.54(  1.11%)d99.99( 98.45%)
    95. (0.00557) RY*( 1) C   8           s(  5.13%)p17.45( 89.54%)d 1.04(  5.32%)
                                           -0.0000  0.0204  0.2256 -0.0113 -0.1971
                                           -0.0235 -0.6103 -0.0186 -0.6950  0.1048
                                            0.0799  0.0903 -0.0811 -0.1453
    96. (0.00327) RY*( 2) C   8           s( 12.31%)p 6.54( 80.49%)d 0.59(  7.20%)
                                            0.0000 -0.0067  0.3508 -0.0005  0.8814
                                            0.0079  0.0123 -0.0014 -0.1669 -0.1841
                                            0.0436  0.0444  0.1669 -0.0802
    97. (0.00112) RY*( 3) C   8           s(  7.28%)p 9.57( 69.71%)d 3.16( 23.01%)
                                            0.0000 -0.0207  0.2691  0.0135 -0.2917
                                           -0.0015  0.6636 -0.0029 -0.4140 -0.3234
                                            0.3248 -0.0735  0.0332 -0.1161
    98. (0.00054) RY*( 4) C   8           s( 67.40%)p 0.37( 24.96%)d 0.11(  7.64%)
                                           -0.0000  0.0064  0.8209  0.0028 -0.2277
                                            0.0033 -0.1598 -0.0033  0.4150  0.0542
                                            0.0594 -0.1395  0.0848  0.2079
    99. (0.00028) RY*( 5) C   8           s(  3.36%)p 0.62(  2.07%)d28.19( 94.58%)
                                           -0.0000 -0.0012  0.1832  0.0056 -0.1328
                                            0.0003  0.0446  0.0004  0.0318 -0.4131
                                           -0.7441  0.3421 -0.1457 -0.2885
   100. (0.00013) RY*( 6) C   8           s(  1.93%)p12.27( 23.71%)d38.47( 74.35%)
                                           -0.0000 -0.0119  0.1385  0.0047  0.0654
                                           -0.0146  0.3455  0.0161 -0.3361  0.5691
                                           -0.4584 -0.0003 -0.0305  0.4567
   101. (0.00013) RY*( 7) C   8           s(  0.01%)p 1.00(  2.25%)d43.36( 97.74%)
                                            0.0000  0.0020  0.0087 -0.0229  0.1302
                                            0.0108 -0.0595  0.0011 -0.0375 -0.2926
                                            0.0228 -0.3202 -0.8249  0.3290
   102. (0.00001) RY*( 8) C   8           s(  0.31%)p 4.76(  1.46%)d99.99( 98.24%)
   103. (0.00001) RY*( 9) C   8           s(  2.38%)p 2.47(  5.88%)d38.61( 91.74%)
   104. (0.00510) RY*( 1) H   9           s( 99.91%)p 0.00(  0.09%)
                                            0.0138  0.9994 -0.0161  0.0000 -0.0261
   105. (0.00008) RY*( 2) H   9           s(  0.14%)p99.99( 99.86%)
   106. (0.00005) RY*( 3) H   9           s(  0.05%)p99.99( 99.95%)
   107. (0.00003) RY*( 4) H   9           s(  0.00%)p 1.00(100.00%)
   108. (0.00423) RY*( 1) H  10           s( 99.89%)p 0.00(  0.11%)
                                            0.0073  0.9994 -0.0028  0.0000  0.0333
   109. (0.00011) RY*( 2) H  10           s(  0.00%)p 1.00(100.00%)
                                            0.0006  0.0018 -0.9905  0.0000 -0.1374
   110. (0.00010) RY*( 3) H  10           s(  0.00%)p 1.00(100.00%)
                                           -0.0000 -0.0000  0.0000  1.0000  0.0000
   111. (0.00004) RY*( 4) H  10           s(  0.20%)p99.99( 99.80%)
   112. (0.00228) RY*( 1) H  11           s( 99.59%)p 0.00(  0.41%)
                                            0.0045  0.9980  0.0374 -0.0502  0.0122
   113. (0.00018) RY*( 2) H  11           s(  0.00%)p 1.00(100.00%)
                                            0.0037  0.0043 -0.1992  0.1719  0.9647
   114. (0.00011) RY*( 3) H  11           s(  0.01%)p 1.00( 99.99%)
                                            0.0013  0.0096 -0.8714 -0.4813 -0.0942
   115. (0.00004) RY*( 4) H  11           s(  0.48%)p99.99( 99.52%)
   116. (0.00423) RY*( 1) H  12           s( 99.62%)p 0.00(  0.38%)
                                            0.0071  0.9981  0.0550  0.0103 -0.0266
   117. (0.00017) RY*( 2) H  12           s(  0.00%)p 1.00(100.00%)
                                            0.0038 -0.0010 -0.3123  0.8871 -0.3399
   118. (0.00012) RY*( 3) H  12           s(  0.21%)p99.99( 99.79%)
                                            0.0006  0.0454 -0.8741 -0.4075 -0.2605
   119. (0.00004) RY*( 4) H  12           s(  0.26%)p99.99( 99.74%)
   120. (0.00212) RY*( 1) H  13           s( 99.46%)p 0.01(  0.54%)
                                            0.0045  0.9973 -0.0403 -0.0599 -0.0139
   121. (0.00017) RY*( 2) H  13           s(  0.01%)p 1.00( 99.99%)
                                            0.0039  0.0072  0.3455  0.1032 -0.9327
   122. (0.00013) RY*( 3) H  13           s(  0.00%)p 1.00(100.00%)
                                           -0.0005  0.0070  0.8284 -0.5004  0.2516
   123. (0.00004) RY*( 4) H  13           s(  0.61%)p99.99( 99.39%)
   124. (0.00290) RY*( 1) H  14           s( 99.59%)p 0.00(  0.41%)
                                            0.0063  0.9979 -0.0157 -0.0114  0.0607
   125. (0.00018) RY*( 2) H  14           s(  0.01%)p 1.00( 99.99%)
                                           -0.0034  0.0070 -0.4447 -0.8099 -0.3824
   126. (0.00013) RY*( 3) H  14           s(  0.00%)p 1.00(100.00%)
                                            0.0005  0.0030 -0.8304  0.5329 -0.1628
   127. (0.00004) RY*( 4) H  14           s(  0.48%)p99.99( 99.52%)
   128. (0.00212) RY*( 1) H  15           s( 99.49%)p 0.01(  0.51%)
                                            0.0044  0.9974 -0.0712 -0.0000 -0.0060
   129. (0.00017) RY*( 2) H  15           s(  0.00%)p 1.00(100.00%)
                                            0.0039  0.0020 -0.0559  0.0000  0.9984
   130. (0.00013) RY*( 3) H  15           s(  0.00%)p 1.00(100.00%)
                                           -0.0000 -0.0000 -0.0000  1.0000 -0.0000
   131. (0.00004) RY*( 4) H  15           s(  0.59%)p99.99( 99.41%)
   132. (0.00287) RY*( 1) H  16           s( 99.60%)p 0.00(  0.40%)
                                            0.0062  0.9980  0.0014 -0.0000 -0.0629
   133. (0.00018) RY*( 2) H  16           s(  0.01%)p 1.00( 99.99%)
                                           -0.0036  0.0061 -0.9972 -0.0000  0.0750
   134. (0.00013) RY*( 3) H  16           s(  0.00%)p 1.00(100.00%)
                                           -0.0000 -0.0000 -0.0000  1.0000 -0.0000
   135. (0.00004) RY*( 4) H  16           s(  0.47%)p99.99( 99.53%)
   136. (0.00212) RY*( 1) H  17           s( 99.46%)p 0.01(  0.54%)
                                            0.0045  0.9973 -0.0403  0.0599 -0.0139
   137. (0.00017) RY*( 2) H  17           s(  0.01%)p 1.00( 99.99%)
                                            0.0039  0.0072  0.3455 -0.1032 -0.9327
   138. (0.00013) RY*( 3) H  17           s(  0.00%)p 1.00(100.00%)
                                           -0.0005  0.0070  0.8284  0.5004  0.2516
   139. (0.00004) RY*( 4) H  17           s(  0.61%)p99.99( 99.39%)
   140. (0.00290) RY*( 1) H  18           s( 99.59%)p 0.00(  0.41%)
                                            0.0063  0.9979 -0.0157  0.0114  0.0607
   141. (0.00018) RY*( 2) H  18           s(  0.01%)p 1.00( 99.99%)
                                           -0.0034  0.0070 -0.4447  0.8099 -0.3824
   142. (0.00013) RY*( 3) H  18           s(  0.00%)p 1.00(100.00%)
                                            0.0005  0.0030 -0.8304 -0.5329 -0.1628
   143. (0.00004) RY*( 4) H  18           s(  0.48%)p99.99( 99.52%)
   144. (0.00228) RY*( 1) H  19           s( 99.59%)p 0.00(  0.41%)
                                            0.0045  0.9980  0.0374  0.0502  0.0122
   145. (0.00018) RY*( 2) H  19           s(  0.00%)p 1.00(100.00%)
                                            0.0037  0.0043 -0.1992 -0.1719  0.9647
   146. (0.00011) RY*( 3) H  19           s(  0.01%)p 1.00( 99.99%)
                                            0.0013  0.0096 -0.8714  0.4813 -0.0942
   147. (0.00004) RY*( 4) H  19           s(  0.48%)p99.99( 99.52%)
   148. (0.00423) RY*( 1) H  20           s( 99.62%)p 0.00(  0.38%)
                                            0.0071  0.9981  0.0550 -0.0103 -0.0266
   149. (0.00017) RY*( 2) H  20           s(  0.00%)p 1.00(100.00%)
                                            0.0038 -0.0010 -0.3123 -0.8871 -0.3399
   150. (0.00012) RY*( 3) H  20           s(  0.21%)p99.99( 99.79%)
                                            0.0006  0.0454 -0.8741  0.4075 -0.2605
   151. (0.00004) RY*( 4) H  20           s(  0.26%)p99.99( 99.74%)
   152. (0.00714) BD*( 1) C   1 - O   2  
                ( 67.09%)   0.8191* C   1 s( 30.42%)p 2.28( 69.31%)d 0.01(  0.27%)
                                           -0.0000 -0.5480  0.0620 -0.3418 -0.0550
                                            0.0000  0.0000  0.7544  0.0648  0.0000
                                            0.0342 -0.0000 -0.0053 -0.0390
                ( 32.91%)  -0.5737* O   2 s( 44.86%)p 1.23( 55.05%)d 0.00(  0.08%)
                                            0.0000 -0.6693  0.0257  0.3002  0.0057
                                           -0.0000 -0.0000 -0.6782 -0.0213  0.0000
                                            0.0200 -0.0000 -0.0021 -0.0211
   153. (0.03700) BD*( 2) C   1 - O   2  
                ( 65.97%)   0.8122* C   1 s(  0.00%)p 1.00( 99.64%)d 0.00(  0.36%)
                                           -0.0000  0.0000 -0.0000 -0.0000  0.0000
                                            0.9973 -0.0416 -0.0000  0.0000  0.0234
                                           -0.0000 -0.0555  0.0000  0.0000
                ( 34.03%)  -0.5834* O   2 s(  0.00%)p 1.00( 99.85%)d 0.00(  0.15%)
                                           -0.0000  0.0000 -0.0000 -0.0000 -0.0000
                                            0.9992  0.0082 -0.0000 -0.0000 -0.0163
                                            0.0000  0.0350 -0.0000 -0.0000
   154. (0.05655) BD*( 1) C   1 - C   3  
                ( 52.65%)   0.7256* C   1 s( 38.88%)p 1.57( 61.07%)d 0.00(  0.05%)
                                            0.0004  0.6235  0.0097 -0.7745  0.0163
                                           -0.0000  0.0000  0.1001  0.0244  0.0000
                                           -0.0058 -0.0000  0.0185 -0.0115
                ( 47.35%)  -0.6881* C   3 s( 25.15%)p 2.97( 74.79%)d 0.00(  0.06%)
                                            0.0002  0.5013  0.0146  0.8561  0.0078
                                            0.0000  0.0000 -0.1211  0.0194  0.0000
                                           -0.0063 -0.0000  0.0195 -0.0116
   155. (0.06443) BD*( 1) C   1 - H   9  
                ( 41.96%)   0.6478* C   1 s( 30.75%)p 2.25( 69.19%)d 0.00(  0.05%)
                                            0.0003 -0.5541 -0.0227 -0.5285 -0.0062
                                           -0.0000  0.0000 -0.6420  0.0217 -0.0000
                                           -0.0208 -0.0000 -0.0020 -0.0092
                ( 58.04%)  -0.7618* H   9 s( 99.90%)p 0.00(  0.10%)
                                           -0.9994  0.0148  0.0193  0.0000  0.0244
   156. (0.02363) BD*( 1) C   3 - C   4  
                ( 48.66%)   0.6975* C   3 s( 26.64%)p 2.75( 73.33%)d 0.00(  0.04%)
                                           -0.0001 -0.5161  0.0015  0.3496 -0.0135
                                            0.7069  0.0092  0.3330 -0.0143 -0.0087
                                           -0.0057 -0.0126  0.0093  0.0053
                ( 51.34%)  -0.7165* C   4 s( 27.02%)p 2.70( 72.93%)d 0.00(  0.05%)
                                           -0.0005 -0.5198  0.0003 -0.3581 -0.0121
                                           -0.6951  0.0104 -0.3429 -0.0108 -0.0120
                                           -0.0058 -0.0123  0.0098  0.0060
   157. (0.02363) BD*( 1) C   3 - C   8  
                ( 48.66%)   0.6975* C   3 s( 26.64%)p 2.75( 73.33%)d 0.00(  0.04%)
                                           -0.0001 -0.5161  0.0015  0.3496 -0.0135
                                           -0.7069 -0.0092  0.3330 -0.0143  0.0087
                                           -0.0057  0.0126  0.0093  0.0053
                ( 51.34%)  -0.7165* C   8 s( 27.02%)p 2.70( 72.93%)d 0.00(  0.05%)
                                           -0.0005 -0.5198  0.0003 -0.3581 -0.0121
                                            0.6951 -0.0104 -0.3429 -0.0108  0.0120
                                           -0.0058  0.0123  0.0098  0.0060
   158. (0.02344) BD*( 1) C   3 - H  10  
                ( 38.50%)   0.6204* C   3 s( 21.51%)p 3.65( 78.45%)d 0.00(  0.04%)
                                            0.0003 -0.4637  0.0085  0.1476 -0.0072
                                           -0.0000  0.0000 -0.8733  0.0043  0.0000
                                            0.0048 -0.0000 -0.0007 -0.0203
                ( 61.50%)  -0.7842* H  10 s( 99.91%)p 0.00(  0.09%)
                                           -0.9995  0.0063 -0.0046  0.0000  0.0291
   159. (0.01568) BD*( 1) C   4 - C   5  
                ( 49.61%)   0.7044* C   4 s( 28.37%)p 2.52( 71.59%)d 0.00(  0.04%)
                                           -0.0002 -0.5326 -0.0050  0.8413  0.0023
                                            0.0063  0.0319 -0.0835 -0.0009  0.0018
                                            0.0042 -0.0005 -0.0175  0.0102
                ( 50.39%)  -0.7098* C   5 s( 27.77%)p 2.60( 72.18%)d 0.00(  0.04%)
                                           -0.0003 -0.5270 -0.0021 -0.8452 -0.0048
                                            0.0098  0.0320  0.0793  0.0022 -0.0015
                                            0.0036  0.0002 -0.0180  0.0104
   160. (0.01290) BD*( 1) C   4 - H  11  
                ( 38.65%)   0.6217* C   4 s( 22.49%)p 3.44( 77.47%)d 0.00(  0.04%)
                                           -0.0001  0.4742  0.0043  0.3430 -0.0043
                                           -0.7170 -0.0002  0.3777 -0.0175 -0.0115
                                            0.0063 -0.0130 -0.0088 -0.0038
                ( 61.35%)  -0.7832* H  11 s( 99.92%)p 0.00(  0.08%)
                                            0.9996 -0.0027 -0.0110  0.0245 -0.0105
   161. (0.01819) BD*( 1) C   4 - H  12  
                ( 38.43%)   0.6199* C   4 s( 22.02%)p 3.54( 77.94%)d 0.00(  0.04%)
                                           -0.0002  0.4692 -0.0074  0.2130  0.0071
                                           -0.0388 -0.0223 -0.8555  0.0029 -0.0002
                                           -0.0086 -0.0006  0.0010  0.0191
                ( 61.57%)  -0.7847* H  12 s( 99.91%)p 0.00(  0.09%)
                                            0.9996 -0.0059 -0.0093  0.0030  0.0277
   162. (0.01645) BD*( 1) C   5 - C   6  
                ( 49.88%)   0.7063* C   5 s( 27.97%)p 2.57( 71.99%)d 0.00(  0.04%)
                                           -0.0002 -0.5289 -0.0013  0.3534  0.0284
                                           -0.6938  0.0127  0.3357  0.0083  0.0110
                                           -0.0051  0.0121  0.0105  0.0059
                ( 50.12%)  -0.7079* C   6 s( 27.79%)p 2.60( 72.16%)d 0.00(  0.04%)
                                           -0.0003 -0.5272 -0.0015 -0.3331  0.0256
                                            0.7066  0.0195 -0.3321  0.0027  0.0127
                                           -0.0068  0.0119  0.0081  0.0053
   163. (0.01245) BD*( 1) C   5 - H  13  
                ( 38.59%)   0.6212* C   5 s( 22.51%)p 3.44( 77.45%)d 0.00(  0.04%)
                                           -0.0001  0.4744  0.0051 -0.3393 -0.0009
                                           -0.7176  0.0060 -0.3795  0.0171  0.0110
                                            0.0056  0.0129 -0.0095 -0.0037
                ( 61.41%)  -0.7836* H  13 s( 99.92%)p 0.00(  0.08%)
                                            0.9996 -0.0025  0.0116  0.0238  0.0111
   164. (0.01808) BD*( 1) C   5 - H  14  
                ( 39.29%)   0.6268* C   5 s( 21.63%)p 3.62( 78.32%)d 0.00(  0.05%)
                                            0.0001 -0.4650  0.0073  0.2105  0.0112
                                            0.0473  0.0200 -0.8580  0.0058 -0.0005
                                            0.0076  0.0004 -0.0005 -0.0201
                ( 60.71%)  -0.7792* H  14 s( 99.92%)p 0.00(  0.08%)
                                           -0.9996  0.0044 -0.0084 -0.0040  0.0271
   165. (0.01645) BD*( 1) C   6 - C   7  
                ( 50.12%)   0.7079* C   6 s( 27.79%)p 2.60( 72.16%)d 0.00(  0.04%)
                                            0.0003  0.5272  0.0015  0.3331 -0.0256
                                            0.7066  0.0195  0.3321 -0.0027  0.0127
                                            0.0068  0.0119 -0.0081 -0.0053
                ( 49.88%)  -0.7063* C   7 s( 27.97%)p 2.57( 71.99%)d 0.00(  0.04%)
                                            0.0002  0.5289  0.0013 -0.3534 -0.0284
                                           -0.6938  0.0127 -0.3357 -0.0083  0.0110
                                            0.0051  0.0121 -0.0105 -0.0059
   166. (0.01243) BD*( 1) C   6 - H  15  
                ( 38.71%)   0.6221* C   6 s( 22.60%)p 3.42( 77.36%)d 0.00(  0.04%)
                                           -0.0001  0.4753  0.0054 -0.8711  0.0097
                                           -0.0000 -0.0000  0.1203 -0.0155  0.0000
                                           -0.0055 -0.0000  0.0176 -0.0090
                ( 61.29%)  -0.7829* H  15 s( 99.92%)p 0.00(  0.08%)
                                            0.9996 -0.0024  0.0285  0.0000 -0.0023
   167. (0.01777) BD*( 1) C   6 - H  16  
                ( 39.18%)   0.6259* C   6 s( 21.70%)p 3.61( 78.25%)d 0.00(  0.05%)
                                           -0.0002  0.4658 -0.0071  0.1330 -0.0233
                                           -0.0000 -0.0000 -0.8742 -0.0015 -0.0000
                                           -0.0073  0.0000  0.0012  0.0200
                ( 60.82%)  -0.7799* H  16 s( 99.92%)p 0.00(  0.08%)
                                            0.9996 -0.0044 -0.0015  0.0000  0.0287
   168. (0.01568) BD*( 1) C   7 - C   8  
                ( 50.39%)   0.7098* C   7 s( 27.77%)p 2.60( 72.18%)d 0.00(  0.04%)
                                            0.0003  0.5270  0.0021  0.8452  0.0048
                                            0.0098  0.0320 -0.0793 -0.0022 -0.0015
                                           -0.0036  0.0002  0.0180 -0.0104
                ( 49.61%)  -0.7044* C   8 s( 28.37%)p 2.52( 71.59%)d 0.00(  0.04%)
                                            0.0002  0.5326  0.0050 -0.8413 -0.0023
                                            0.0063  0.0319  0.0835  0.0009  0.0018
                                           -0.0042 -0.0005  0.0175 -0.0102
   169. (0.01245) BD*( 1) C   7 - H  17  
                ( 38.59%)   0.6212* C   7 s( 22.51%)p 3.44( 77.45%)d 0.00(  0.04%)
                                            0.0001 -0.4744 -0.0051  0.3393  0.0009
                                           -0.7176  0.0060  0.3795 -0.0171  0.0110
                                           -0.0056  0.0129  0.0095  0.0037
                ( 61.41%)  -0.7836* H  17 s( 99.92%)p 0.00(  0.08%)
                                           -0.9996  0.0025 -0.0116  0.0238 -0.0111
   170. (0.01808) BD*( 1) C   7 - H  18  
                ( 39.29%)   0.6268* C   7 s( 21.63%)p 3.62( 78.32%)d 0.00(  0.05%)
                                            0.0001 -0.4650  0.0073  0.2105  0.0112
                                           -0.0473 -0.0200 -0.8580  0.0058  0.0005
                                            0.0076 -0.0004 -0.0005 -0.0201
                ( 60.71%)  -0.7792* H  18 s( 99.92%)p 0.00(  0.08%)
                                           -0.9996  0.0044 -0.0084  0.0040  0.0271
   171. (0.01290) BD*( 1) C   8 - H  19  
                ( 38.65%)   0.6217* C   8 s( 22.49%)p 3.44( 77.47%)d 0.00(  0.04%)
                                            0.0001 -0.4742 -0.0043 -0.3430  0.0043
                                           -0.7170 -0.0002 -0.3777  0.0175 -0.0115
                                           -0.0063 -0.0130  0.0088  0.0038
                ( 61.35%)  -0.7832* H  19 s( 99.92%)p 0.00(  0.08%)
                                           -0.9996  0.0027  0.0110  0.0245  0.0105
   172. (0.01819) BD*( 1) C   8 - H  20  
                ( 38.43%)   0.6199* C   8 s( 22.02%)p 3.54( 77.94%)d 0.00(  0.04%)
                                           -0.0002  0.4692 -0.0074  0.2130  0.0071
                                            0.0388  0.0223 -0.8555  0.0029  0.0002
                                           -0.0086  0.0006  0.0010  0.0191
                ( 61.57%)  -0.7847* H  20 s( 99.91%)p 0.00(  0.09%)
                                            0.9996 -0.0059 -0.0093 -0.0030  0.0277


 NHO Directionality and "Bond Bending" (deviations from line of nuclear centers)

         [Thresholds for printing:  angular deviation  >  1.0 degree]
                                    hybrid p-character > 25.0%
                                    orbital occupancy  >  0.10e

                                Line of Centers        Hybrid 1              Hybrid 2
                                ---------------  -------------------   ------------------
                NBO               Theta   Phi    Theta   Phi    Dev    Theta   Phi    Dev
 ========================================================================================
     1. BD (   1) C   1 - O   2   155.8    0.0   154.2    0.0   1.6      --     --    --
     2. BD (   2) C   1 - O   2   155.8    0.0    90.0   90.0  90.0     90.0   90.0  90.0
     3. BD (   1) C   1 - C   3    81.0  180.0     --     --    --      96.7    0.0   2.3
     4. BD (   1) C   1 - H   9    35.4    0.0    40.8    0.0   5.4      --     --    --
     5. BD (   1) C   3 - C   4   113.2  243.4   111.9  244.9   1.9     65.6   61.6   2.0
     6. BD (   1) C   3 - C   8   113.2  116.6   111.9  115.1   1.9     65.6  298.4   2.0
     8. BD (   1) C   4 - C   5    84.4  179.9    84.3  182.6   2.7     95.5  357.2   2.7
    10. BD (   1) C   4 - H  12   165.3  352.5   165.0  344.5   2.1      --     --    --
    11. BD (   1) C   5 - C   6   113.2  116.1   113.8  119.3   2.9     67.3  293.0   3.0
    13. BD (   1) C   5 - H  14    14.1  192.6    15.2  196.9   1.6      --     --    --
    14. BD (   1) C   6 - C   7    66.8   63.9    67.3   67.0   3.0    113.8  240.7   2.9
    16. BD (   1) C   6 - H  16   171.2    0.0   172.9    0.0   1.7      --     --    --
    17. BD (   1) C   7 - C   8    95.6    0.1    95.5    2.8   2.7     84.3  177.4   2.7
    19. BD (   1) C   7 - H  18    14.1  167.4    15.2  163.1   1.6      --     --    --
    21. BD (   1) C   8 - H  20   165.3    7.5   165.0   15.5   2.1      --     --    --
    30. LP (   1) O   2             --     --    155.0    0.0   --       --     --    --
    31. LP (   2) O   2             --     --    114.5  180.0   --       --     --    --


 Second Order Perturbation Theory Analysis of Fock Matrix in NBO Basis

     Threshold for printing:   0.50 kcal/mol
                                                                              E(2)  E(j)-E(i) F(i,j)
         Donor NBO (i)                     Acceptor NBO (j)                 kcal/mol   a.u.    a.u. 
 ===================================================================================================

 within unit  1
   1. BD (   1) C   1 - O   2        / 32. RY*(   1) C   1                    1.73    1.61    0.047
   1. BD (   1) C   1 - O   2        / 51. RY*(   2) C   3                    1.12    2.04    0.043
   1. BD (   1) C   1 - O   2        /154. BD*(   1) C   1 - C   3            0.95    1.48    0.034
   1. BD (   1) C   1 - O   2        /158. BD*(   1) C   3 - H  10            0.62    1.52    0.028
   2. BD (   2) C   1 - O   2        /156. BD*(   1) C   3 - C   4            1.15    0.77    0.027
   2. BD (   2) C   1 - O   2        /157. BD*(   1) C   3 - C   8            1.15    0.77    0.027
   3. BD (   1) C   1 - C   3        / 41. RY*(   1) O   2                    1.84    1.82    0.052
   3. BD (   1) C   1 - C   3        / 60. RY*(   2) C   4                    1.11    1.42    0.036
   3. BD (   1) C   1 - C   3        / 96. RY*(   2) C   8                    1.11    1.42    0.036
   3. BD (   1) C   1 - C   3        /152. BD*(   1) C   1 - O   2            0.86    1.25    0.029
   3. BD (   1) C   1 - C   3        /156. BD*(   1) C   3 - C   4            1.21    1.01    0.031
   3. BD (   1) C   1 - C   3        /157. BD*(   1) C   3 - C   8            1.21    1.01    0.031
   3. BD (   1) C   1 - C   3        /158. BD*(   1) C   3 - H  10            0.65    1.07    0.024
   3. BD (   1) C   1 - C   3        /159. BD*(   1) C   4 - C   5            2.49    1.03    0.045
   3. BD (   1) C   1 - C   3        /168. BD*(   1) C   7 - C   8            2.49    1.03    0.045
   4. BD (   1) C   1 - H   9        / 41. RY*(   1) O   2                    1.27    1.72    0.042
   4. BD (   1) C   1 - H   9        / 50. RY*(   1) C   3                    0.85    1.54    0.032
   4. BD (   1) C   1 - H   9        /156. BD*(   1) C   3 - C   4            1.01    0.91    0.027
   4. BD (   1) C   1 - H   9        /157. BD*(   1) C   3 - C   8            1.01    0.91    0.027
   5. BD (   1) C   3 - C   4        / 32. RY*(   1) C   1                    0.66    1.12    0.024
   5. BD (   1) C   3 - C   4        / 34. RY*(   3) C   1                    1.11    1.32    0.035
   5. BD (   1) C   3 - C   4        / 68. RY*(   1) C   5                    1.12    1.59    0.038
   5. BD (   1) C   3 - C   4        / 95. RY*(   1) C   8                    1.12    1.59    0.038
   5. BD (   1) C   3 - C   4        /153. BD*(   2) C   1 - O   2            2.87    0.60    0.037
   5. BD (   1) C   3 - C   4        /154. BD*(   1) C   1 - C   3            1.00    0.99    0.028
   5. BD (   1) C   3 - C   4        /155. BD*(   1) C   1 - H   9            1.02    0.99    0.028
   5. BD (   1) C   3 - C   4        /157. BD*(   1) C   3 - C   8            1.47    0.96    0.034
   5. BD (   1) C   3 - C   4        /158. BD*(   1) C   3 - H  10            0.71    1.03    0.024
   5. BD (   1) C   3 - C   4        /159. BD*(   1) C   4 - C   5            0.99    0.99    0.028
   5. BD (   1) C   3 - C   4        /160. BD*(   1) C   4 - H  11            0.53    1.04    0.021
   5. BD (   1) C   3 - C   4        /163. BD*(   1) C   5 - H  13            1.78    1.04    0.039
   5. BD (   1) C   3 - C   4        /171. BD*(   1) C   8 - H  19            1.91    1.04    0.040
   6. BD (   1) C   3 - C   8        / 32. RY*(   1) C   1                    0.66    1.12    0.024
   6. BD (   1) C   3 - C   8        / 34. RY*(   3) C   1                    1.11    1.32    0.035
   6. BD (   1) C   3 - C   8        / 59. RY*(   1) C   4                    1.12    1.59    0.038
   6. BD (   1) C   3 - C   8        / 86. RY*(   1) C   7                    1.12    1.59    0.038
   6. BD (   1) C   3 - C   8        /153. BD*(   2) C   1 - O   2            2.87    0.60    0.037
   6. BD (   1) C   3 - C   8        /154. BD*(   1) C   1 - C   3            1.00    0.99    0.028
   6. BD (   1) C   3 - C   8        /155. BD*(   1) C   1 - H   9            1.02    0.99    0.028
   6. BD (   1) C   3 - C   8        /156. BD*(   1) C   3 - C   4            1.47    0.96    0.034
   6. BD (   1) C   3 - C   8        /158. BD*(   1) C   3 - H  10            0.71    1.03    0.024
   6. BD (   1) C   3 - C   8        /160. BD*(   1) C   4 - H  11            1.91    1.04    0.040
   6. BD (   1) C   3 - C   8        /168. BD*(   1) C   7 - C   8            0.99    0.99    0.028
   6. BD (   1) C   3 - C   8        /169. BD*(   1) C   7 - H  17            1.78    1.04    0.039
   6. BD (   1) C   3 - C   8        /171. BD*(   1) C   8 - H  19            0.53    1.04    0.021
   7. BD (   1) C   3 - H  10        / 35. RY*(   4) C   1                    0.73    1.55    0.030
   7. BD (   1) C   3 - H  10        /152. BD*(   1) C   1 - O   2            3.80    1.10    0.058
   7. BD (   1) C   3 - H  10        /161. BD*(   1) C   4 - H  12            2.90    0.93    0.047
   7. BD (   1) C   3 - H  10        /172. BD*(   1) C   8 - H  20            2.90    0.93    0.047
   8. BD (   1) C   4 - C   5        / 50. RY*(   1) C   3                    0.61    1.60    0.028
   8. BD (   1) C   4 - C   5        / 77. RY*(   1) C   6                    1.06    1.60    0.037
   8. BD (   1) C   4 - C   5        /154. BD*(   1) C   1 - C   3            2.16    0.99    0.042
   8. BD (   1) C   4 - C   5        /156. BD*(   1) C   3 - C   4            1.31    0.97    0.032
   8. BD (   1) C   4 - C   5        /160. BD*(   1) C   4 - H  11            0.77    1.04    0.025
   8. BD (   1) C   4 - C   5        /161. BD*(   1) C   4 - H  12            0.59    1.04    0.022
   8. BD (   1) C   4 - C   5        /162. BD*(   1) C   5 - C   6            1.08    0.99    0.029
   8. BD (   1) C   4 - C   5        /163. BD*(   1) C   5 - H  13            0.68    1.05    0.024
   8. BD (   1) C   4 - C   5        /164. BD*(   1) C   5 - H  14            0.52    1.03    0.021
   8. BD (   1) C   4 - C   5        /166. BD*(   1) C   6 - H  15            1.95    1.05    0.040
   9. BD (   1) C   4 - H  11        / 69. RY*(   2) C   5                    0.56    1.60    0.027
   9. BD (   1) C   4 - H  11        /157. BD*(   1) C   3 - C   8            3.36    0.86    0.048
   9. BD (   1) C   4 - H  11        /162. BD*(   1) C   5 - C   6            3.32    0.88    0.048
  10. BD (   1) C   4 - H  12        / 52. RY*(   3) C   3                    0.64    1.26    0.026
  10. BD (   1) C   4 - H  12        /158. BD*(   1) C   3 - H  10            3.36    0.92    0.050
  10. BD (   1) C   4 - H  12        /164. BD*(   1) C   5 - H  14            3.11    0.92    0.048
  11. BD (   1) C   5 - C   6        / 59. RY*(   1) C   4                    1.15    1.59    0.038
  11. BD (   1) C   5 - C   6        / 86. RY*(   1) C   7                    1.03    1.59    0.036
  11. BD (   1) C   5 - C   6        /159. BD*(   1) C   4 - C   5            1.10    0.99    0.029
  11. BD (   1) C   5 - C   6        /160. BD*(   1) C   4 - H  11            2.02    1.04    0.041
  11. BD (   1) C   5 - C   6        /163. BD*(   1) C   5 - H  13            0.73    1.04    0.025
  11. BD (   1) C   5 - C   6        /164. BD*(   1) C   5 - H  14            0.53    1.03    0.021
  11. BD (   1) C   5 - C   6        /165. BD*(   1) C   6 - C   7            1.06    0.99    0.029
  11. BD (   1) C   5 - C   6        /166. BD*(   1) C   6 - H  15            0.71    1.04    0.024
  11. BD (   1) C   5 - C   6        /167. BD*(   1) C   6 - H  16            0.52    1.03    0.021
  11. BD (   1) C   5 - C   6        /169. BD*(   1) C   7 - H  17            2.02    1.04    0.041
  12. BD (   1) C   5 - H  13        / 78. RY*(   2) C   6                    0.55    1.63    0.027
  12. BD (   1) C   5 - H  13        /156. BD*(   1) C   3 - C   4            3.64    0.86    0.050
  12. BD (   1) C   5 - H  13        /165. BD*(   1) C   6 - C   7            3.37    0.88    0.049
  13. BD (   1) C   5 - H  14        /161. BD*(   1) C   4 - H  12            3.24    0.93    0.049
  13. BD (   1) C   5 - H  14        /167. BD*(   1) C   6 - H  16            3.18    0.92    0.048
  14. BD (   1) C   6 - C   7        / 68. RY*(   1) C   5                    1.03    1.59    0.036
  14. BD (   1) C   6 - C   7        / 95. RY*(   1) C   8                    1.15    1.59    0.038
  14. BD (   1) C   6 - C   7        /162. BD*(   1) C   5 - C   6            1.06    0.99    0.029
  14. BD (   1) C   6 - C   7        /163. BD*(   1) C   5 - H  13            2.02    1.04    0.041
  14. BD (   1) C   6 - C   7        /166. BD*(   1) C   6 - H  15            0.71    1.04    0.024
  14. BD (   1) C   6 - C   7        /167. BD*(   1) C   6 - H  16            0.52    1.03    0.021
  14. BD (   1) C   6 - C   7        /168. BD*(   1) C   7 - C   8            1.10    0.99    0.029
  14. BD (   1) C   6 - C   7        /169. BD*(   1) C   7 - H  17            0.73    1.04    0.025
  14. BD (   1) C   6 - C   7        /170. BD*(   1) C   7 - H  18            0.53    1.03    0.021
  14. BD (   1) C   6 - C   7        /171. BD*(   1) C   8 - H  19            2.02    1.04    0.041
  15. BD (   1) C   6 - H  15        / 69. RY*(   2) C   5                    0.52    1.60    0.026
  15. BD (   1) C   6 - H  15        / 87. RY*(   2) C   7                    0.52    1.60    0.026
  15. BD (   1) C   6 - H  15        /159. BD*(   1) C   4 - C   5            3.43    0.88    0.049
  15. BD (   1) C   6 - H  15        /168. BD*(   1) C   7 - C   8            3.43    0.88    0.049
  16. BD (   1) C   6 - H  16        /164. BD*(   1) C   5 - H  14            3.27    0.91    0.049
  16. BD (   1) C   6 - H  16        /170. BD*(   1) C   7 - H  18            3.27    0.91    0.049
  17. BD (   1) C   7 - C   8        / 50. RY*(   1) C   3                    0.61    1.60    0.028
  17. BD (   1) C   7 - C   8        / 77. RY*(   1) C   6                    1.06    1.60    0.037
  17. BD (   1) C   7 - C   8        /154. BD*(   1) C   1 - C   3            2.16    0.99    0.042
  17. BD (   1) C   7 - C   8        /157. BD*(   1) C   3 - C   8            1.31    0.97    0.032
  17. BD (   1) C   7 - C   8        /165. BD*(   1) C   6 - C   7            1.08    0.99    0.029
  17. BD (   1) C   7 - C   8        /166. BD*(   1) C   6 - H  15            1.95    1.05    0.040
  17. BD (   1) C   7 - C   8        /169. BD*(   1) C   7 - H  17            0.68    1.05    0.024
  17. BD (   1) C   7 - C   8        /170. BD*(   1) C   7 - H  18            0.52    1.03    0.021
  17. BD (   1) C   7 - C   8        /171. BD*(   1) C   8 - H  19            0.77    1.04    0.025
  17. BD (   1) C   7 - C   8        /172. BD*(   1) C   8 - H  20            0.59    1.04    0.022
  18. BD (   1) C   7 - H  17        / 78. RY*(   2) C   6                    0.55    1.63    0.027
  18. BD (   1) C   7 - H  17        /157. BD*(   1) C   3 - C   8            3.64    0.86    0.050
  18. BD (   1) C   7 - H  17        /162. BD*(   1) C   5 - C   6            3.37    0.88    0.049
  19. BD (   1) C   7 - H  18        /167. BD*(   1) C   6 - H  16            3.18    0.92    0.048
  19. BD (   1) C   7 - H  18        /172. BD*(   1) C   8 - H  20            3.24    0.93    0.049
  20. BD (   1) C   8 - H  19        / 87. RY*(   2) C   7                    0.56    1.60    0.027
  20. BD (   1) C   8 - H  19        /156. BD*(   1) C   3 - C   4            3.36    0.86    0.048
  20. BD (   1) C   8 - H  19        /165. BD*(   1) C   6 - C   7            3.32    0.88    0.048
  21. BD (   1) C   8 - H  20        / 52. RY*(   3) C   3                    0.64    1.26    0.026
  21. BD (   1) C   8 - H  20        /158. BD*(   1) C   3 - H  10            3.36    0.92    0.050
  21. BD (   1) C   8 - H  20        /170. BD*(   1) C   7 - H  18            3.11    0.92    0.048
  22. CR (   1) C   1                /104. RY*(   1) H   9                    0.51   10.48    0.066
  23. CR (   1) O   2                / 32. RY*(   1) C   1                    6.69   19.42    0.323
  24. CR (   1) C   3                /108. RY*(   1) H  10                    0.61   10.45    0.072
  25. CR (   1) C   4                / 52. RY*(   3) C   3                    0.79   10.85    0.082
  25. CR (   1) C   4                / 70. RY*(   3) C   5                    0.92   10.75    0.089
  25. CR (   1) C   4                /112. RY*(   1) H  11                    0.58   10.44    0.070
  25. CR (   1) C   4                /116. RY*(   1) H  12                    0.66   10.47    0.074
  26. CR (   1) C   5                / 60. RY*(   2) C   4                    0.58   10.85    0.071
  26. CR (   1) C   5                / 79. RY*(   3) C   6                    0.90   10.73    0.088
  26. CR (   1) C   5                /120. RY*(   1) H  13                    0.59   10.44    0.070
  26. CR (   1) C   5                /124. RY*(   1) H  14                    0.59   10.46    0.070
  27. CR (   1) C   6                / 70. RY*(   3) C   5                    0.83   10.74    0.084
  27. CR (   1) C   6                / 88. RY*(   3) C   7                    0.83   10.74    0.084
  27. CR (   1) C   6                /128. RY*(   1) H  15                    0.58   10.44    0.070
  27. CR (   1) C   6                /132. RY*(   1) H  16                    0.60   10.46    0.071
  28. CR (   1) C   7                / 79. RY*(   3) C   6                    0.90   10.73    0.088
  28. CR (   1) C   7                / 96. RY*(   2) C   8                    0.58   10.85    0.071
  28. CR (   1) C   7                /136. RY*(   1) H  17                    0.59   10.44    0.070
  28. CR (   1) C   7                /140. RY*(   1) H  18                    0.59   10.46    0.070
  29. CR (   1) C   8                / 52. RY*(   3) C   3                    0.79   10.85    0.082
  29. CR (   1) C   8                / 88. RY*(   3) C   7                    0.92   10.75    0.089
  29. CR (   1) C   8                /144. RY*(   1) H  19                    0.58   10.44    0.070
  29. CR (   1) C   8                /148. RY*(   1) H  20                    0.66   10.47    0.074
  30. LP (   1) O   2                / 32. RY*(   1) C   1                   12.21    1.19    0.108
  30. LP (   1) O   2                /154. BD*(   1) C   1 - C   3            1.53    1.06    0.036
  30. LP (   1) O   2                /155. BD*(   1) C   1 - H   9            0.84    1.07    0.027
  31. LP (   2) O   2                / 33. RY*(   2) C   1                    3.25    1.94    0.073
  31. LP (   2) O   2                / 36. RY*(   5) C   1                    1.67    1.67    0.049
  31. LP (   2) O   2                /154. BD*(   1) C   1 - C   3           17.54    0.67    0.098
  31. LP (   2) O   2                /155. BD*(   1) C   1 - H   9           22.48    0.67    0.111
  31. LP (   2) O   2                /158. BD*(   1) C   3 - H  10            0.51    0.71    0.017


 Natural Bond Orbitals (Summary):

                                                            Principal Delocalizations
           NBO                        Occupancy    Energy   (geminal,vicinal,remote)
 ====================================================================================
 Molecular unit  1  (C7H12O)
     1. BD (   1) C   1 - O   2          1.99641    -1.08120  32(g),51(v),154(g),158(v)
     2. BD (   2) C   1 - O   2          1.99287    -0.38660  156(v),157(v)
     3. BD (   1) C   1 - C   3          1.97852    -0.63018  159(v),168(v),41(v),156(g)
                                                    157(g),60(v),96(v),152(g)
                                                    158(g)
     4. BD (   1) C   1 - H   9          1.99019    -0.52888  41(v),156(v),157(v),50(v)
     5. BD (   1) C   3 - C   4          1.96098    -0.58515  153(v),171(v),163(v),157(g)
                                                    95(v),68(v),34(v),155(v)
                                                    154(g),159(g),158(g),32(v)
                                                    160(g)
     6. BD (   1) C   3 - C   8          1.96098    -0.58515  153(v),160(v),169(v),156(g)
                                                    59(v),86(v),34(v),155(v)
                                                    154(g),168(g),158(g),32(v)
                                                    171(g)
     7. BD (   1) C   3 - H  10          1.97173    -0.48466  152(v),161(v),172(v),35(v)
     8. BD (   1) C   4 - C   5          1.97929    -0.58903  154(v),166(v),156(g),162(g)
                                                    77(v),160(g),163(g),50(v)
                                                    161(g),164(g)
     9. BD (   1) C   4 - H  11          1.97979    -0.48121  157(v),162(v),69(v)
    10. BD (   1) C   4 - H  12          1.97720    -0.47614  158(v),164(v),52(v)
    11. BD (   1) C   5 - C   6          1.98105    -0.58521  160(v),169(v),59(v),159(g)
                                                    165(g),86(v),163(g),166(g)
                                                    164(g),167(g)
    12. BD (   1) C   5 - H  13          1.97753    -0.47677  156(v),165(v),78(v)
    13. BD (   1) C   5 - H  14          1.97816    -0.47587  161(v),167(v)
    14. BD (   1) C   6 - C   7          1.98105    -0.58521  171(v),163(v),95(v),168(g)
                                                    162(g),68(v),169(g),166(g)
                                                    170(g),167(g)
    15. BD (   1) C   6 - H  15          1.97905    -0.47606  159(v),168(v),69(v),87(v)
    16. BD (   1) C   6 - H  16          1.97761    -0.47358  164(v),170(v)
    17. BD (   1) C   7 - C   8          1.97929    -0.58903  154(v),166(v),157(g),165(g)
                                                    77(v),171(g),169(g),50(v)
                                                    172(g),170(g)
    18. BD (   1) C   7 - H  17          1.97753    -0.47677  157(v),162(v),78(v)
    19. BD (   1) C   7 - H  18          1.97816    -0.47587  172(v),167(v)
    20. BD (   1) C   8 - H  19          1.97979    -0.48121  156(v),165(v),87(v)
    21. BD (   1) C   8 - H  20          1.97720    -0.47614  158(v),170(v),52(v)
    22. CR (   1) C   1                  1.99933   -10.16125  104(v)
    23. CR (   1) O   2                  1.99973   -18.88783  32(v)
    24. CR (   1) C   3                  1.99897   -10.07220  108(v)
    25. CR (   1) C   4                  1.99911   -10.06530  70(v),52(v),116(v),112(v)
    26. CR (   1) C   5                  1.99911   -10.06290  79(v),124(v),120(v),60(v)
    27. CR (   1) C   6                  1.99911   -10.06106  70(v),88(v),132(v),128(v)
    28. CR (   1) C   7                  1.99911   -10.06290  79(v),140(v),136(v),96(v)
    29. CR (   1) C   8                  1.99911   -10.06530  88(v),52(v),148(v),144(v)
    30. LP (   1) O   2                  1.98178    -0.66285  32(v),154(v),155(v)
    31. LP (   2) O   2                  1.88129    -0.26940  155(v),154(v),33(v),36(v)
                                                    158(r)
    32. RY*(   1) C   1                  0.01507     0.53054   
    33. RY*(   2) C   1                  0.00680     1.67250   
    34. RY*(   3) C   1                  0.00410     0.73864   
    35. RY*(   4) C   1                  0.00226     1.06686   
    36. RY*(   5) C   1                  0.00051     1.39995   
    37. RY*(   6) C   1                  0.00004     1.81466   
    38. RY*(   7) C   1                  0.00003     2.01120   
    39. RY*(   8) C   1                  0.00002     2.11928   
    40. RY*(   9) C   1                  0.00001     1.83858   
    41. RY*(   1) O   2                  0.00368     1.19034   
    42. RY*(   2) O   2                  0.00019     1.43418   
    43. RY*(   3) O   2                  0.00011     1.11112   
    44. RY*(   4) O   2                  0.00005     1.60134   
    45. RY*(   5) O   2                  0.00000     2.62727   
    46. RY*(   6) O   2                  0.00000     2.82746   
    47. RY*(   7) O   2                  0.00000     2.81138   
    48. RY*(   8) O   2                  0.00000     2.71716   
    49. RY*(   9) O   2                  0.00001     2.91380   
    50. RY*(   1) C   3                  0.00597     1.01306   
    51. RY*(   2) C   3                  0.00335     0.96113   
    52. RY*(   3) C   3                  0.00155     0.78805   
    53. RY*(   4) C   3                  0.00087     1.34237   
    54. RY*(   5) C   3                  0.00039     1.99969   
    55. RY*(   6) C   3                  0.00027     1.76178   
    56. RY*(   7) C   3                  0.00020     2.15501   
    57. RY*(   8) C   3                  0.00018     2.09158   
    58. RY*(   9) C   3                  0.00005     2.13170   
    59. RY*(   1) C   4                  0.00557     1.00819   
    60. RY*(   2) C   4                  0.00327     0.79055   
    61. RY*(   3) C   4                  0.00112     0.98520   
    62. RY*(   4) C   4                  0.00054     0.96769   
    63. RY*(   5) C   4                  0.00028     1.98249   
    64. RY*(   6) C   4                  0.00013     1.84925   
    65. RY*(   7) C   4                  0.00013     2.22581   
    66. RY*(   8) C   4                  0.00001     2.23091   
    67. RY*(   9) C   4                  0.00001     2.18215   
    68. RY*(   1) C   5                  0.00517     1.00039   
    69. RY*(   2) C   5                  0.00156     1.12000   
    70. RY*(   3) C   5                  0.00122     0.68041   
    71. RY*(   4) C   5                  0.00039     1.02518   
    72. RY*(   5) C   5                  0.00028     1.95952   
    73. RY*(   6) C   5                  0.00014     2.21881   
    74. RY*(   7) C   5                  0.00006     1.92143   
    75. RY*(   8) C   5                  0.00001     2.01597   
    76. RY*(   9) C   5                  0.00001     2.22276   
    77. RY*(   1) C   6                  0.00512     1.01129   
    78. RY*(   2) C   6                  0.00150     1.15798   
    79. RY*(   3) C   6                  0.00120     0.66764   
    80. RY*(   4) C   6                  0.00041     1.01204   
    81. RY*(   5) C   6                  0.00028     1.96918   
    82. RY*(   6) C   6                  0.00014     2.22683   
    83. RY*(   7) C   6                  0.00006     1.87673   
    84. RY*(   8) C   6                  0.00001     2.12079   
    85. RY*(   9) C   6                  0.00001     2.12126   
    86. RY*(   1) C   7                  0.00517     1.00039   
    87. RY*(   2) C   7                  0.00156     1.12000   
    88. RY*(   3) C   7                  0.00122     0.68041   
    89. RY*(   4) C   7                  0.00039     1.02518   
    90. RY*(   5) C   7                  0.00028     1.95952   
    91. RY*(   6) C   7                  0.00014     2.21881   
    92. RY*(   7) C   7                  0.00006     1.92143   
    93. RY*(   8) C   7                  0.00001     2.01597   
    94. RY*(   9) C   7                  0.00001     2.22276   
    95. RY*(   1) C   8                  0.00557     1.00819   
    96. RY*(   2) C   8                  0.00327     0.79055   
    97. RY*(   3) C   8                  0.00112     0.98520   
    98. RY*(   4) C   8                  0.00054     0.96769   
    99. RY*(   5) C   8                  0.00028     1.98249   
   100. RY*(   6) C   8                  0.00013     1.84925   
   101. RY*(   7) C   8                  0.00013     2.22581   
   102. RY*(   8) C   8                  0.00001     2.23091   
   103. RY*(   9) C   8                  0.00001     2.18215   
   104. RY*(   1) H   9                  0.00510     0.32186   
   105. RY*(   2) H   9                  0.00008     2.16249   
   106. RY*(   3) H   9                  0.00005     1.99003   
   107. RY*(   4) H   9                  0.00003     1.64489   
   108. RY*(   1) H  10                  0.00423     0.37414   
   109. RY*(   2) H  10                  0.00011     1.92708   
   110. RY*(   3) H  10                  0.00010     1.80233   
   111. RY*(   4) H  10                  0.00004     2.34985   
   112. RY*(   1) H  11                  0.00228     0.37869   
   113. RY*(   2) H  11                  0.00018     1.85897   
   114. RY*(   3) H  11                  0.00011     1.84436   
   115. RY*(   4) H  11                  0.00004     2.32327   
   116. RY*(   1) H  12                  0.00423     0.40391   
   117. RY*(   2) H  12                  0.00017     1.90936   
   118. RY*(   3) H  12                  0.00012     1.81079   
   119. RY*(   4) H  12                  0.00004     2.33739   
   120. RY*(   1) H  13                  0.00212     0.38031   
   121. RY*(   2) H  13                  0.00017     1.85902   
   122. RY*(   3) H  13                  0.00013     1.80646   
   123. RY*(   4) H  13                  0.00004     2.32332   
   124. RY*(   1) H  14                  0.00290     0.39434   
   125. RY*(   2) H  14                  0.00018     1.90214   
   126. RY*(   3) H  14                  0.00013     1.77453   
   127. RY*(   4) H  14                  0.00004     2.31382   
   128. RY*(   1) H  15                  0.00212     0.38009   
   129. RY*(   2) H  15                  0.00017     1.86212   
   130. RY*(   3) H  15                  0.00013     1.80528   
   131. RY*(   4) H  15                  0.00004     2.32523   
   132. RY*(   1) H  16                  0.00287     0.39801   
   133. RY*(   2) H  16                  0.00018     1.90734   
   134. RY*(   3) H  16                  0.00013     1.77604   
   135. RY*(   4) H  16                  0.00004     2.31729   
   136. RY*(   1) H  17                  0.00212     0.38031   
   137. RY*(   2) H  17                  0.00017     1.85902   
   138. RY*(   3) H  17                  0.00013     1.80646   
   139. RY*(   4) H  17                  0.00004     2.32332   
   140. RY*(   1) H  18                  0.00290     0.39434   
   141. RY*(   2) H  18                  0.00018     1.90214   
   142. RY*(   3) H  18                  0.00013     1.77453   
   143. RY*(   4) H  18                  0.00004     2.31382   
   144. RY*(   1) H  19                  0.00228     0.37869   
   145. RY*(   2) H  19                  0.00018     1.85897   
   146. RY*(   3) H  19                  0.00011     1.84436   
   147. RY*(   4) H  19                  0.00004     2.32327   
   148. RY*(   1) H  20                  0.00423     0.40391   
   149. RY*(   2) H  20                  0.00017     1.90936   
   150. RY*(   3) H  20                  0.00012     1.81079   
   151. RY*(   4) H  20                  0.00004     2.33739   
   152. BD*(   1) C   1 - O   2          0.00714     0.61674   
   153. BD*(   2) C   1 - O   2          0.03700     0.01341   
   154. BD*(   1) C   1 - C   3          0.05655     0.40040   
   155. BD*(   1) C   1 - H   9          0.06443     0.40238   
   156. BD*(   1) C   3 - C   4          0.02363     0.37889   
   157. BD*(   1) C   3 - C   8          0.02363     0.37889   
   158. BD*(   1) C   3 - H  10          0.02344     0.44094   
   159. BD*(   1) C   4 - C   5          0.01568     0.40182   
   160. BD*(   1) C   4 - H  11          0.01290     0.45143   
   161. BD*(   1) C   4 - H  12          0.01819     0.45019   
   162. BD*(   1) C   5 - C   6          0.01645     0.40002   
   163. BD*(   1) C   5 - H  13          0.01245     0.45712   
   164. BD*(   1) C   5 - H  14          0.01808     0.44076   
   165. BD*(   1) C   6 - C   7          0.01645     0.40002   
   166. BD*(   1) C   6 - H  15          0.01243     0.45836   
   167. BD*(   1) C   6 - H  16          0.01777     0.44466   
   168. BD*(   1) C   7 - C   8          0.01568     0.40182   
   169. BD*(   1) C   7 - H  17          0.01245     0.45712   
   170. BD*(   1) C   7 - H  18          0.01808     0.44076   
   171. BD*(   1) C   8 - H  19          0.01290     0.45143   
   172. BD*(   1) C   8 - H  20          0.01819     0.45019   
       -------------------------------
              Total Lewis   61.41102  ( 99.0500%)
        Valence non-Lewis    0.45348  (  0.7314%)
        Rydberg non-Lewis    0.13550  (  0.2185%)
       -------------------------------
            Total unit  1   62.00000  (100.0000%)
           Charge unit  1    0.00000
 Unable to Open any file for archive entry.
 1\1\GINC-COMPUTE-0-2\SP\RB3LYP\def2SVP\C7H12O1\ZAHRT2\08-Jan-2021\0\\#
  b3lyp/def2svp geom=NewRedundant pop=NBO\\95\\0,1\C,0,-2.448668053,-0.
 661801188,-0.1463605872\O,0,-2.5836998653,-1.3749768922,-1.1099410504\
 C,0,-1.1154066388,-0.0649102302,0.2673511103\C,0,-0.5704905988,0.84712
 48149,-0.8514817365\C,0,0.8129798575,1.4035732292,-0.5045871813\C,0,1.
 805596698,0.2821018204,-0.1828125311\C,0,1.2753500418,-0.6248985314,0.
 9319583451\C,0,-0.1067800323,-1.1872274818,0.5892283561\H,0,-3.3317665
 827,-0.4062696401,0.4987017523\H,0,-1.2754009059,0.5422774533,1.176225
 8112\H,0,-1.2790048966,1.6694556572,-1.0465706238\H,0,-0.517634753,0.2
 49355922,-1.7771912595\H,0,1.1865410157,2.0218025459,-1.3374860069\H,0
 ,0.7273231372,2.0758113361,0.3688417418\H,0,2.7841757274,0.7045281522,
 0.0987059596\H,0,1.9738031295,-0.3233964175,-1.091944685\H,0,1.9784413
 686,-1.4523564156,1.1228822214\H,0,1.2111766454,-0.0469103061,1.872134
 1847\H,0,-0.4860403687,-1.8093720005,1.4171039798\H,0,-0.040494926,-1.
 8439118276,-0.2947578005\\Version=ES64L-G16RevC.01\State=1-A\HF=-348.9
 410614\RMSD=5.312e-09\Dipole=0.4415178,0.5606126,0.6495065\Quadrupole=
 -0.4035429,0.048622,0.3549209,-2.7398389,-3.0964476,-1.8680519\PG=C01 
 [X(C7H12O1)]\\@
 The archive entry for this job was punched.


 IT IS A SIMPLE TASK TO MAKE THINGS COMPLEX,
 BUT A COMPLEX TASK TO MAKE THEM SIMPLE.
 File lengths (MBytes):  RWF=     20 Int=      0 D2E=      0 Chk=      3 Scr=      1
 Normal termination of Gaussian 16
