# Supplementary material for: Machine-Learning-Guided Discovery of Electrochemical Reactions
Source: J Am Chem Soc. 2022 Dec 2;144(49):22599–610. doi: 10.1021/jacs.2c08997 (PMC9756344; doi:10.1021/jacs.2c08997)
Supplement: Supplementary file 3 — ja2c08997_si_003.zip [file ja2c08997_si_003.zip › Oxidation Site Selectivity/Nlogs_notimes/98.log]

 Entering Gaussian System, Link 0=g16
 Input=98.com
 Output=98.log
 Initial command:
  
 Copyright (c) 1988-2019, Gaussian, Inc.  All Rights Reserved.
  
 This is part of the Gaussian(R) 16 program.  It is based on
 the Gaussian(R) 09 system (copyright 2009, Gaussian, Inc.),
 the Gaussian(R) 03 system (copyright 2003, Gaussian, Inc.),
 the Gaussian(R) 98 system (copyright 1998, Gaussian, Inc.),
 the Gaussian(R) 94 system (copyright 1995, Gaussian, Inc.),
 the Gaussian 92(TM) system (copyright 1992, Gaussian, Inc.),
 the Gaussian 90(TM) system (copyright 1990, Gaussian, Inc.),
 the Gaussian 88(TM) system (copyright 1988, Gaussian, Inc.),
 the Gaussian 86(TM) system (copyright 1986, Carnegie Mellon
 University), and the Gaussian 82(TM) system (copyright 1983,
 Carnegie Mellon University). Gaussian is a federally registered
 trademark of Gaussian, Inc.
  
 This software contains proprietary and confidential information,
 including trade secrets, belonging to Gaussian, Inc.
  
 This software is provided under written license and may be
 used, copied, transmitted, or stored only in accord with that
 written license.
  
 The following legend is applicable only to US Government
 contracts under FAR:
  
                    RESTRICTED RIGHTS LEGEND
  
 Use, reproduction and disclosure by the US Government is
 subject to restrictions as set forth in subparagraphs (a)
 and (c) of the Commercial Computer Software - Restricted
 Rights clause in FAR 52.227-19.
  
 Gaussian, Inc.
 340 Quinnipiac St., Bldg. 40, Wallingford CT 06492
  
  
 ---------------------------------------------------------------
 Warning -- This program may not be used in any manner that
 competes with the business of Gaussian, Inc. or will provide
 assistance to any competitor of Gaussian, Inc.  The licensee
 of this program is prohibited from giving any competitor of
 Gaussian, Inc. access to this program.  By using this program,
 the user acknowledges that Gaussian, Inc. is engaged in the
 business of creating and licensing software in the field of
 computational chemistry and represents and warrants to the
 licensee that it is not a competitor of Gaussian, Inc. and that
 it will not use this program in any manner prohibited above.
 ---------------------------------------------------------------
  

 Cite this work as:
 Gaussian 16, Revision C.01,
 M. J. Frisch, G. W. Trucks, H. B. Schlegel, G. E. Scuseria, 
 M. A. Robb, J. R. Cheeseman, G. Scalmani, V. Barone, 
 G. A. Petersson, H. Nakatsuji, X. Li, M. Caricato, A. V. Marenich, 
 J. Bloino, B. G. Janesko, R. Gomperts, B. Mennucci, H. P. Hratchian, 
 J. V. Ortiz, A. F. Izmaylov, J. L. Sonnenberg, D. Williams-Young, 
 F. Ding, F. Lipparini, F. Egidi, J. Goings, B. Peng, A. Petrone, 
 T. Henderson, D. Ranasinghe, V. G. Zakrzewski, J. Gao, N. Rega, 
 G. Zheng, W. Liang, M. Hada, M. Ehara, K. Toyota, R. Fukuda, 
 J. Hasegawa, M. Ishida, T. Nakajima, Y. Honda, O. Kitao, H. Nakai, 
 T. Vreven, K. Throssell, J. A. Montgomery, Jr., J. E. Peralta, 
 F. Ogliaro, M. J. Bearpark, J. J. Heyd, E. N. Brothers, K. N. Kudin, 
 V. N. Staroverov, T. A. Keith, R. Kobayashi, J. Normand, 
 K. Raghavachari, A. P. Rendell, J. C. Burant, S. S. Iyengar, 
 J. Tomasi, M. Cossi, J. M. Millam, M. Klene, C. Adamo, R. Cammi, 
 J. W. Ochterski, R. L. Martin, K. Morokuma, O. Farkas, 
 J. B. Foresman, and D. J. Fox, Gaussian, Inc., Wallingford CT, 2019.
 
 ******************************************
 Gaussian 16:  ES64L-G16RevC.01  3-Jul-2019
                 8-Jan-2021 
 ******************************************
 %nprocshared=16
 Will use up to   16 processors via shared memory.
 %mem=7GB
 -----------------------------------------
 # b3lyp/def2svp geom=NewRedundant pop=NBO
 -----------------------------------------
 1/29=4000,38=1,172=1/1;
 2/12=2,17=6,18=5,40=1/2;
 3/5=43,7=101,11=2,25=1,30=1,74=-5/1,2,3;
 4//1;
 5/5=2,38=5/2;
 6/7=2,8=2,9=2,10=2,28=1,40=1/1,7;
 99/5=1,9=1/99;
 --
 98
 --
 Symbolic Z-matrix:
 Charge =  0 Multiplicity = 1
 C                     2.32646  -0.34073  -0.12095 
 O                     2.82402  -1.42638  -0.31788 
 C                     0.85674  -0.11802  -0.04328 
 C                     0.00529  -1.22491  -0.20703 
 C                    -1.37678  -1.08523  -0.14578 
 C                    -1.93235   0.17976   0.08302 
 C                    -1.11017   1.29493   0.24897 
 C                     0.27748   1.14309   0.18551 
 Cl                    1.26864   2.57043   0.39958 
 H                     2.95621   0.56782   0.01534 
 H                     0.47861  -2.19323  -0.38348 
 H                    -2.02448  -1.95477  -0.27499 
 H                    -3.01681   0.3028    0.13336 
 H                    -1.53287   2.28443   0.42762 
 
                          Input orientation:                          
 ---------------------------------------------------------------------
 Center     Atomic      Atomic             Coordinates (Angstroms)
 Number     Number       Type             X           Y           Z
 ---------------------------------------------------------------------
      1          6           0        2.326459   -0.340725   -0.120948
      2          8           0        2.824025   -1.426385   -0.317878
      3          6           0        0.856741   -0.118024   -0.043281
      4          6           0        0.005294   -1.224913   -0.207034
      5          6           0       -1.376780   -1.085233   -0.145778
      6          6           0       -1.932351    0.179758    0.083021
      7          6           0       -1.110172    1.294934    0.248971
      8          6           0        0.277476    1.143094    0.185510
      9         17           0        1.268642    2.570429    0.399576
     10          1           0        2.956212    0.567824    0.015345
     11          1           0        0.478610   -2.193225   -0.383483
     12          1           0       -2.024481   -1.954765   -0.274993
     13          1           0       -3.016806    0.302800    0.133356
     14          1           0       -1.532868    2.284432    0.427617
 ---------------------------------------------------------------------
                    Distance matrix (angstroms):
                    1          2          3          4          5
     1  C    0.000000
     2  O    1.210376   0.000000
     3  C    1.488522   2.378532   0.000000
     4  C    2.485358   2.828094   1.406051   0.000000
     5  C    3.777418   4.218147   2.436107   1.390465   0.000000
     6  C    4.295343   5.036222   2.807786   2.410747   1.400433
     7  C    3.823958   4.817136   2.439387   2.793176   2.427365
     8  C    2.548327   3.652469   1.406525   2.415705   2.794952
     9  Cl   3.140819   4.348388   2.755643   4.045818   4.545276
    10  H    1.113834   2.026174   2.209435   3.459952   4.640407
    11  H    2.629681   2.468464   2.136628   1.092150   2.174080
    12  H    4.643224   4.877400   3.424726   2.158076   1.091924
    13  H    5.387882   6.108109   3.900341   3.403360   2.166619
    14  H    4.699657   5.771347   3.421078   3.883842   3.421665
                    6          7          8          9         10
     6  C    0.000000
     7  C    1.395398   0.000000
     8  C    2.412852   1.397372   0.000000
     9  Cl   4.007727   2.703392   1.750863   0.000000
    10  H    4.904409   4.137481   2.745090   2.646877   0.000000
    11  H    3.414881   3.884775   3.390462   4.891803   3.731081
    12  H    2.166299   3.416291   3.886875   5.637117   5.590622
    13  H    1.092572   2.152428   3.400162   4.855726   5.980059
    14  H    2.169790   1.090731   2.153744   2.816210   4.823749
                   11         12         13         14
    11  H    0.000000
    12  H    2.516763   0.000000
    13  H    4.326106   2.499612   0.000000
    14  H    4.975273   4.325060   2.493096   0.000000
 Stoichiometry    C7H5ClO
 Framework group  C1[X(C7H5ClO)]
 Deg. of freedom    36
 Full point group                 C1      NOp   1
 Largest Abelian subgroup         C1      NOp   1
 Largest concise Abelian subgroup C1      NOp   1
                         Standard orientation:                         
 ---------------------------------------------------------------------
 Center     Atomic      Atomic             Coordinates (Angstroms)
 Number     Number       Type             X           Y           Z
 ---------------------------------------------------------------------
      1          6           0        1.527323    1.285556   -0.000000
      2          8           0        1.680134    2.486248    0.000000
      3          6           0        0.189636    0.632648   -0.000001
      4          6           0       -0.952397    1.452855    0.000000
      5          6           0       -2.231029    0.906510    0.000000
      6          6           0       -2.385981   -0.485324    0.000000
      7          6           0       -1.269443   -1.322269   -0.000000
      8          6           0        0.010901   -0.762474   -0.000001
      9         17           0        1.381565   -1.851878    0.000000
     10          1           0        2.398692    0.591768   -0.000000
     11          1           0       -0.787897    2.532545    0.000001
     12          1           0       -3.107952    1.557128    0.000001
     13          1           0       -3.385276   -0.927052    0.000001
     14          1           0       -1.379300   -2.407453    0.000000
 ---------------------------------------------------------------------
 Rotational constants (GHZ):           1.5648165           1.5307652           0.7738018
 Standard basis: def2SVP (5D, 7F)
 There are   164 symmetry adapted cartesian basis functions of A   symmetry.
 There are   155 symmetry adapted basis functions of A   symmetry.
   155 basis functions,   272 primitive gaussians,   164 cartesian basis functions
    36 alpha electrons       36 beta electrons
       nuclear repulsion energy       463.5258559394 Hartrees.
 NAtoms=   14 NActive=   14 NUniq=   14 SFac= 1.00D+00 NAtFMM=   60 NAOKFM=F Big=F
 Integral buffers will be    131072 words long.
 Raffenetti 2 integral format.
 Two-electron integral symmetry is turned on.
 One-electron integrals computed using PRISM.
   1 Symmetry operations used in ECPInt.
 ECPInt:  NShTT=    2556 NPrTT=    9872 LenC2=    2514 LenP2D=    7544.
 LDataN:  DoStor=T MaxTD1= 4 Len=   56
 NBasis=   155 RedAO= T EigKep=  2.70D-04  NBF=   155
 NBsUse=   155 1.00D-06 EigRej= -1.00D+00 NBFU=   155
 ExpMin= 1.22D-01 ExpMax= 1.04D+04 ExpMxC= 1.57D+03 IAcc=3 IRadAn=         5 AccDes= 0.00D+00
 Harris functional with IExCor=  402 and IRadAn=       5 diagonalized for initial guess.
 HarFok:  IExCor=  402 AccDes= 0.00D+00 IRadAn=         5 IDoV= 1 UseB2=F ITyADJ=14
 ICtDFT=  3500011 ScaDFX=  1.000000  1.000000  1.000000  1.000000
 FoFCou: FMM=F IPFlag=           0 FMFlag=      100000 FMFlg1=           0
         NFxFlg=           0 DoJE=T BraDBF=F KetDBF=T FulRan=T
         wScrn=  0.000000 ICntrl=       500 IOpCl=  0 I1Cent=   200000004 NGrid=           0
         NMat0=    1 NMatS0=      1 NMatT0=    0 NMatD0=    1 NMtDS0=    0 NMtDT0=    0
 Petite list used in FoFCou.
 Requested convergence on RMS density matrix=1.00D-08 within 128 cycles.
 Requested convergence on MAX density matrix=1.00D-06.
 Requested convergence on             energy=1.00D-06.
 No special actions if energy rises.
 Integral accuracy reduced to 1.0D-05 until final iterations.
 Initial convergence to 1.0D-05 achieved.  Increase integral accuracy.
 SCF Done:  E(RB3LYP) =  -804.787997351     A.U. after   15 cycles
            NFock= 15  Conv=0.51D-08     -V/T= 2.0056

 **********************************************************************

            Population analysis using the SCF Density.

 **********************************************************************

 Orbital symmetries:
       Occupied  (A) (A) (A) (A) (A) (A) (A) (A) (A) (A) (A) (A)
                 (A) (A) (A) (A) (A) (A) (A) (A) (A) (A) (A) (A)
                 (A) (A) (A) (A) (A) (A) (A) (A) (A) (A) (A) (A)
       Virtual   (A) (A) (A) (A) (A) (A) (A) (A) (A) (A) (A) (A)
                 (A) (A) (A) (A) (A) (A) (A) (A) (A) (A) (A) (A)
                 (A) (A) (A) (A) (A) (A) (A) (A) (A) (A) (A) (A)
                 (A) (A) (A) (A) (A) (A) (A) (A) (A) (A) (A) (A)
                 (A) (A) (A) (A) (A) (A) (A) (A) (A) (A) (A) (A)
                 (A) (A) (A) (A) (A) (A) (A) (A) (A) (A) (A) (A)
                 (A) (A) (A) (A) (A) (A) (A) (A) (A) (A) (A) (A)
                 (A) (A) (A) (A) (A) (A) (A) (A) (A) (A) (A) (A)
                 (A) (A) (A) (A) (A) (A) (A) (A) (A) (A) (A) (A)
                 (A) (A) (A) (A) (A) (A) (A) (A) (A) (A) (A)
 The electronic state is 1-A.
 Alpha  occ. eigenvalues -- -101.52097 -19.13775 -10.28078 -10.26894 -10.22207
 Alpha  occ. eigenvalues --  -10.21908 -10.21842 -10.21619 -10.21371  -9.47570
 Alpha  occ. eigenvalues --   -7.24468  -7.23472  -7.23440  -1.04065  -0.90500
 Alpha  occ. eigenvalues --   -0.84878  -0.77761  -0.74710  -0.66101  -0.61890
 Alpha  occ. eigenvalues --   -0.58274  -0.53190  -0.50185  -0.47423  -0.45747
 Alpha  occ. eigenvalues --   -0.44775  -0.43844  -0.42961  -0.39003  -0.38978
 Alpha  occ. eigenvalues --   -0.37648  -0.34957  -0.32927  -0.28165  -0.26624
 Alpha  occ. eigenvalues --   -0.26431
 Alpha virt. eigenvalues --   -0.07916  -0.03397   0.02163   0.02665   0.07075
 Alpha virt. eigenvalues --    0.09306   0.11474   0.12683   0.13737   0.13939
 Alpha virt. eigenvalues --    0.21263   0.25116   0.26926   0.27362   0.27825
 Alpha virt. eigenvalues --    0.31103   0.32362   0.36276   0.38909   0.40864
 Alpha virt. eigenvalues --    0.43271   0.43689   0.45052   0.45613   0.47126
 Alpha virt. eigenvalues --    0.47668   0.50400   0.51441   0.55472   0.57551
 Alpha virt. eigenvalues --    0.57557   0.60746   0.61085   0.62210   0.63947
 Alpha virt. eigenvalues --    0.64373   0.65414   0.66285   0.68704   0.69270
 Alpha virt. eigenvalues --    0.70179   0.72487   0.73343   0.75004   0.76858
 Alpha virt. eigenvalues --    0.78816   0.80044   0.83477   0.84042   0.86172
 Alpha virt. eigenvalues --    0.88201   0.93051   0.96927   1.01284   1.03862
 Alpha virt. eigenvalues --    1.05717   1.13848   1.16594   1.18664   1.21241
 Alpha virt. eigenvalues --    1.22821   1.22886   1.25436   1.26157   1.26221
 Alpha virt. eigenvalues --    1.27624   1.35501   1.42604   1.46129   1.49759
 Alpha virt. eigenvalues --    1.50757   1.64032   1.65169   1.68187   1.68235
 Alpha virt. eigenvalues --    1.69503   1.73073   1.73997   1.74639   1.79429
 Alpha virt. eigenvalues --    1.81457   1.81781   1.82563   1.91448   1.92926
 Alpha virt. eigenvalues --    1.93759   1.95191   1.97931   2.01230   2.04010
 Alpha virt. eigenvalues --    2.09712   2.12053   2.19283   2.23954   2.24679
 Alpha virt. eigenvalues --    2.25363   2.26327   2.28367   2.31478   2.42180
 Alpha virt. eigenvalues --    2.49027   2.49786   2.54874   2.60939   2.61232
 Alpha virt. eigenvalues --    2.63979   2.69729   2.70630   2.76491   2.80114
 Alpha virt. eigenvalues --    2.80831   2.92822   2.97667   3.04303   3.13525
 Alpha virt. eigenvalues --    3.16343   3.39954   3.58045   3.60711
          Condensed to atoms (all electrons):
               1          2          3          4          5          6
     1  C    4.678890   0.695822   0.141610  -0.039057   0.017954  -0.001488
     2  O    0.695822   7.628970  -0.135164   0.010237   0.001767  -0.000039
     3  C    0.141610  -0.135164   5.790198   0.250230   0.093635  -0.153223
     4  C   -0.039057   0.010237   0.250230   5.136556   0.210261   0.117648
     5  C    0.017954   0.001767   0.093635   0.210261   5.167375   0.208927
     6  C   -0.001488  -0.000039  -0.153223   0.117648   0.208927   5.114115
     7  C    0.007205  -0.000065   0.077485  -0.124585   0.102551   0.257410
     8  C   -0.068772   0.003134   0.211640   0.046359  -0.161441   0.117861
     9  Cl  -0.007792   0.000086  -0.064951   0.002887   0.000606   0.003582
    10  H    0.421228  -0.037784  -0.135754   0.013594   0.000014  -0.000170
    11  H   -0.016264   0.024167  -0.083881   0.443038  -0.072987   0.014104
    12  H   -0.000286  -0.000006   0.015799  -0.076578   0.449282  -0.076135
    13  H    0.000036   0.000000  -0.001451   0.014284  -0.073175   0.438203
    14  H   -0.000106   0.000002   0.018086  -0.002159   0.014903  -0.068694
               7          8          9         10         11         12
     1  C    0.007205  -0.068772  -0.007792   0.421228  -0.016264  -0.000286
     2  O   -0.000065   0.003134   0.000086  -0.037784   0.024167  -0.000006
     3  C    0.077485   0.211640  -0.064951  -0.135754  -0.083881   0.015799
     4  C   -0.124585   0.046359   0.002887   0.013594   0.443038  -0.076578
     5  C    0.102551  -0.161441   0.000606   0.000014  -0.072987   0.449282
     6  C    0.257410   0.117861   0.003582  -0.000170   0.014104  -0.076135
     7  C    5.010066   0.313888  -0.058245   0.000076  -0.002061   0.014631
     8  C    0.313888   5.297542   0.255258  -0.015202   0.017760  -0.001481
     9  Cl  -0.058245   0.255258  16.925837   0.022867  -0.000109   0.000010
    10  H    0.000076  -0.015202   0.022867   0.738934   0.001734   0.000004
    11  H   -0.002061   0.017760  -0.000109   0.001734   0.680872  -0.011369
    12  H    0.014631  -0.001481   0.000010   0.000004  -0.011369   0.701822
    13  H   -0.068680   0.015756  -0.000155   0.000002  -0.000293  -0.012721
    14  H    0.436279  -0.075462   0.002244   0.000030   0.000039  -0.000249
              13         14
     1  C    0.000036  -0.000106
     2  O    0.000000   0.000002
     3  C   -0.001451   0.018086
     4  C    0.014284  -0.002159
     5  C   -0.073175   0.014903
     6  C    0.438203  -0.068694
     7  C   -0.068680   0.436279
     8  C    0.015756  -0.075462
     9  Cl  -0.000155   0.002244
    10  H    0.000002   0.000030
    11  H   -0.000293   0.000039
    12  H   -0.012721  -0.000249
    13  H    0.699722  -0.013589
    14  H   -0.013589   0.699925
 Mulliken charges:
               1
     1  C    0.171021
     2  O   -0.191127
     3  C   -0.024259
     4  C   -0.002714
     5  C    0.040328
     6  C    0.027900
     7  C    0.034046
     8  C    0.043161
     9  Cl  -0.082124
    10  H   -0.009571
    11  H    0.005250
    12  H   -0.002722
    13  H    0.002060
    14  H   -0.011248
 Sum of Mulliken charges =  -0.00000
 Mulliken charges with hydrogens summed into heavy atoms:
               1
     1  C    0.161450
     2  O   -0.191127
     3  C   -0.024259
     4  C    0.002536
     5  C    0.037605
     6  C    0.029961
     7  C    0.022797
     8  C    0.043161
     9  Cl  -0.082124
 Electronic spatial extent (au):  <R**2>=           1368.6593
 Charge=             -0.0000 electrons
 Dipole moment (field-independent basis, Debye):
    X=             -2.5691    Y=             -1.8272    Z=              0.0000  Tot=              3.1526
 Quadrupole moment (field-independent basis, Debye-Ang):
   XX=            -53.5209   YY=            -62.4885   ZZ=            -59.7361
   XY=             -3.9440   XZ=             -0.0000   YZ=             -0.0000
 Traceless Quadrupole moment (field-independent basis, Debye-Ang):
   XX=              5.0609   YY=             -3.9066   ZZ=             -1.1543
   XY=             -3.9440   XZ=             -0.0000   YZ=             -0.0000
 Octapole moment (field-independent basis, Debye-Ang**2):
  XXX=             -4.2533  YYY=            -22.9826  ZZZ=              0.0000  XYY=            -17.7063
  XXY=             -9.5513  XXZ=              0.0000  XZZ=              9.2956  YZZ=              0.8451
  YYZ=              0.0000  XYZ=             -0.0000
 Hexadecapole moment (field-independent basis, Debye-Ang**3):
 XXXX=           -824.3020 YYYY=           -844.1360 ZZZZ=            -61.3541 XXXY=            -18.9490
 XXXZ=             -0.0000 YYYX=            -46.5457 YYYZ=             -0.0000 ZZZX=              0.0000
 ZZZY=             -0.0000 XXYY=           -291.5897 XXZZ=           -167.0053 YYZZ=           -147.2391
 XXYZ=             -0.0000 YYXZ=             -0.0000 ZZXY=              2.8283
 N-N= 4.635258559394D+02 E-N=-2.821460450400D+03  KE= 8.003144280209D+02
 ******************************Gaussian NBO Version 3.1******************************
             N A T U R A L   A T O M I C   O R B I T A L   A N D
          N A T U R A L   B O N D   O R B I T A L   A N A L Y S I S
 ******************************Gaussian NBO Version 3.1******************************
       /RESON  / : Allow strongly delocalized NBO set

 Analyzing the SCF density

 Job title: 98                                                              

 Storage needed:     72832 in NPA,     96779 in NBO ( 939523004 available)


 NATURAL POPULATIONS:  Natural atomic orbital occupancies 
                                                          
   NAO  Atom  No  lang   Type(AO)    Occupancy      Energy
 ----------------------------------------------------------
     1    C    1  S      Cor( 1S)     1.99930     -10.16862
     2    C    1  S      Val( 2S)     0.90117      -0.17975
     3    C    1  S      Ryd( 3S)     0.00755       0.50226
     4    C    1  px     Val( 2p)     1.06379      -0.05753
     5    C    1  px     Ryd( 3p)     0.00324       0.65150
     6    C    1  py     Val( 2p)     0.83811      -0.01033
     7    C    1  py     Ryd( 3p)     0.01701       0.66961
     8    C    1  pz     Val( 2p)     0.73890      -0.13143
     9    C    1  pz     Ryd( 3p)     0.00120       0.48443
    10    C    1  dxy    Ryd( 3d)     0.00414       2.45728
    11    C    1  dxz    Ryd( 3d)     0.00036       1.83539
    12    C    1  dyz    Ryd( 3d)     0.00262       1.94150
    13    C    1  dx2y2  Ryd( 3d)     0.00184       2.39744
    14    C    1  dz2    Ryd( 3d)     0.00056       2.13645

    15    O    2  S      Cor( 1S)     1.99975     -18.89233
    16    O    2  S      Val( 2S)     1.69609      -0.87122
    17    O    2  S      Ryd( 3S)     0.00175       1.38792
    18    O    2  px     Val( 2p)     1.87835      -0.27261
    19    O    2  px     Ryd( 3p)     0.00331       1.17078
    20    O    2  py     Val( 2p)     1.61533      -0.32195
    21    O    2  py     Ryd( 3p)     0.00082       1.02981
    22    O    2  pz     Val( 2p)     1.32966      -0.25381
    23    O    2  pz     Ryd( 3p)     0.00034       1.01868
    24    O    2  dxy    Ryd( 3d)     0.00154       2.95824
    25    O    2  dxz    Ryd( 3d)     0.00004       2.63696
    26    O    2  dyz    Ryd( 3d)     0.00189       2.85158
    27    O    2  dx2y2  Ryd( 3d)     0.00118       3.23108
    28    O    2  dz2    Ryd( 3d)     0.00035       2.86299

    29    C    3  S      Cor( 1S)     1.99870     -10.08449
    30    C    3  S      Val( 2S)     0.89114      -0.14377
    31    C    3  S      Ryd( 3S)     0.00241       0.52556
    32    C    3  px     Val( 2p)     1.12320      -0.10313
    33    C    3  px     Ryd( 3p)     0.00556       1.01841
    34    C    3  py     Val( 2p)     1.10514      -0.09501
    35    C    3  py     Ryd( 3p)     0.00566       0.97817
    36    C    3  pz     Val( 2p)     1.04939      -0.12932
    37    C    3  pz     Ryd( 3p)     0.00099       0.61370
    38    C    3  dxy    Ryd( 3d)     0.00064       2.42087
    39    C    3  dxz    Ryd( 3d)     0.00034       1.86094
    40    C    3  dyz    Ryd( 3d)     0.00055       1.89378
    41    C    3  dx2y2  Ryd( 3d)     0.00085       2.40259
    42    C    3  dz2    Ryd( 3d)     0.00042       2.17739

    43    C    4  S      Cor( 1S)     1.99892     -10.08269
    44    C    4  S      Val( 2S)     0.94058      -0.15342
    45    C    4  S      Ryd( 3S)     0.00163       0.55398
    46    C    4  px     Val( 2p)     1.06508      -0.05652
    47    C    4  px     Ryd( 3p)     0.00496       0.68911
    48    C    4  py     Val( 2p)     1.20298      -0.07975
    49    C    4  py     Ryd( 3p)     0.00662       0.99948
    50    C    4  pz     Val( 2p)     0.93338      -0.12200
    51    C    4  pz     Ryd( 3p)     0.00057       0.54363
    52    C    4  dxy    Ryd( 3d)     0.00075       2.42791
    53    C    4  dxz    Ryd( 3d)     0.00059       1.92182
    54    C    4  dyz    Ryd( 3d)     0.00037       1.89182
    55    C    4  dx2y2  Ryd( 3d)     0.00071       2.50429
    56    C    4  dz2    Ryd( 3d)     0.00040       2.19857

    57    C    5  S      Cor( 1S)     1.99893     -10.08281
    58    C    5  S      Val( 2S)     0.94551      -0.15980
    59    C    5  S      Ryd( 3S)     0.00118       0.55427
    60    C    5  px     Val( 2p)     1.15324      -0.07131
    61    C    5  px     Ryd( 3p)     0.00528       0.86502
    62    C    5  py     Val( 2p)     1.11184      -0.06708
    63    C    5  py     Ryd( 3p)     0.00470       0.76111
    64    C    5  pz     Val( 2p)     1.00064      -0.12529
    65    C    5  pz     Ryd( 3p)     0.00089       0.53881
    66    C    5  dxy    Ryd( 3d)     0.00075       2.49267
    67    C    5  dxz    Ryd( 3d)     0.00045       1.90291
    68    C    5  dyz    Ryd( 3d)     0.00046       1.90599
    69    C    5  dx2y2  Ryd( 3d)     0.00074       2.41640
    70    C    5  dz2    Ryd( 3d)     0.00039       2.20429

    71    C    6  S      Cor( 1S)     1.99894     -10.09150
    72    C    6  S      Val( 2S)     0.94878      -0.16717
    73    C    6  S      Ryd( 3S)     0.00105       0.54956
    74    C    6  px     Val( 2p)     1.16976      -0.07905
    75    C    6  px     Ryd( 3p)     0.00577       0.93168
    76    C    6  py     Val( 2p)     1.09017      -0.06636
    77    C    6  py     Ryd( 3p)     0.00414       0.68609
    78    C    6  pz     Val( 2p)     0.96078      -0.12853
    79    C    6  pz     Ryd( 3p)     0.00067       0.53539
    80    C    6  dxy    Ryd( 3d)     0.00077       2.45343
    81    C    6  dxz    Ryd( 3d)     0.00043       1.88679
    82    C    6  dyz    Ryd( 3d)     0.00057       1.90688
    83    C    6  dx2y2  Ryd( 3d)     0.00072       2.43854
    84    C    6  dz2    Ryd( 3d)     0.00039       2.19456

    85    C    7  S      Cor( 1S)     1.99881     -10.08446
    86    C    7  S      Val( 2S)     0.94160      -0.16402
    87    C    7  S      Ryd( 3S)     0.00152       0.53086
    88    C    7  px     Val( 2p)     1.06912      -0.07427
    89    C    7  px     Ryd( 3p)     0.00453       0.61925
    90    C    7  py     Val( 2p)     1.20553      -0.09059
    91    C    7  py     Ryd( 3p)     0.00695       0.99577
    92    C    7  pz     Val( 2p)     1.00397      -0.13067
    93    C    7  pz     Ryd( 3p)     0.00098       0.53424
    94    C    7  dxy    Ryd( 3d)     0.00069       2.40658
    95    C    7  dxz    Ryd( 3d)     0.00049       1.91234
    96    C    7  dyz    Ryd( 3d)     0.00042       1.88778
    97    C    7  dx2y2  Ryd( 3d)     0.00067       2.48479
    98    C    7  dz2    Ryd( 3d)     0.00040       2.19669

    99    C    8  S      Cor( 1S)     1.99856     -10.14728
   100    C    8  S      Val( 2S)     0.90019      -0.20636
   101    C    8  S      Ryd( 3S)     0.00144       0.53210
   102    C    8  px     Val( 2p)     0.98927      -0.14764
   103    C    8  px     Ryd( 3p)     0.00791       0.84525
   104    C    8  py     Val( 2p)     1.03725      -0.12640
   105    C    8  py     Ryd( 3p)     0.00686       0.80031
   106    C    8  pz     Val( 2p)     1.04249      -0.16167
   107    C    8  pz     Ryd( 3p)     0.00188       0.56312
   108    C    8  dxy    Ryd( 3d)     0.00238       2.24747
   109    C    8  dxz    Ryd( 3d)     0.00095       1.80336
   110    C    8  dyz    Ryd( 3d)     0.00082       1.84379
   111    C    8  dx2y2  Ryd( 3d)     0.00121       2.32577
   112    C    8  dz2    Ryd( 3d)     0.00086       2.10404

   113   Cl    9  S      Cor( 1S)     2.00000    -100.61373
   114   Cl    9  S      Cor( 2S)     1.99973     -10.05808
   115   Cl    9  S      Val( 3S)     1.82293      -1.00313
   116   Cl    9  S      Ryd( 4S)     0.00168       0.69548
   117   Cl    9  px     Cor( 2p)     1.99993      -7.23412
   118   Cl    9  px     Val( 3p)     1.55680      -0.30471
   119   Cl    9  px     Ryd( 4p)     0.00125       0.94471
   120   Cl    9  py     Cor( 2p)     1.99995      -7.23266
   121   Cl    9  py     Val( 3p)     1.69256      -0.31473
   122   Cl    9  py     Ryd( 4p)     0.00105       0.96915
   123   Cl    9  pz     Cor( 2p)     1.99999      -7.22949
   124   Cl    9  pz     Val( 3p)     1.91753      -0.32828
   125   Cl    9  pz     Ryd( 4p)     0.00078       0.90511
   126   Cl    9  dxy    Ryd( 3d)     0.00439       1.11978
   127   Cl    9  dxz    Ryd( 3d)     0.00177       0.80937
   128   Cl    9  dyz    Ryd( 3d)     0.00116       0.79358
   129   Cl    9  dx2y2  Ryd( 3d)     0.00154       1.05408
   130   Cl    9  dz2    Ryd( 3d)     0.00143       0.89771

   131    H   10  S      Val( 1S)     0.85092       0.01895
   132    H   10  S      Ryd( 2S)     0.00479       0.34785
   133    H   10  px     Ryd( 2p)     0.00068       2.12591
   134    H   10  py     Ryd( 2p)     0.00041       2.06296
   135    H   10  pz     Ryd( 2p)     0.00003       1.61785

   136    H   11  S      Val( 1S)     0.74893       0.07924
   137    H   11  S      Ryd( 2S)     0.00413       0.33484
   138    H   11  px     Ryd( 2p)     0.00013       1.99146
   139    H   11  py     Ryd( 2p)     0.00083       2.37077
   140    H   11  pz     Ryd( 2p)     0.00015       1.64949

   141    H   12  S      Val( 1S)     0.76622       0.06602
   142    H   12  S      Ryd( 2S)     0.00156       0.30824
   143    H   12  px     Ryd( 2p)     0.00055       2.22103
   144    H   12  py     Ryd( 2p)     0.00035       2.10432
   145    H   12  pz     Ryd( 2p)     0.00016       1.63500

   146    H   13  S      Val( 1S)     0.76626       0.06079
   147    H   13  S      Ryd( 2S)     0.00158       0.30474
   148    H   13  px     Ryd( 2p)     0.00071       2.29078
   149    H   13  py     Ryd( 2p)     0.00020       2.02024
   150    H   13  pz     Ryd( 2p)     0.00016       1.62818

   151    H   14  S      Val( 1S)     0.75491       0.06249
   152    H   14  S      Ryd( 2S)     0.00229       0.30825
   153    H   14  px     Ryd( 2p)     0.00011       1.95929
   154    H   14  py     Ryd( 2p)     0.00082       2.35955
   155    H   14  pz     Ryd( 2p)     0.00017       1.63489

 WARNING:  1 low occupancy (<1.9990e) core orbital  found on  C    3
           1 low occupancy (<1.9990e) core orbital  found on  C    4
           1 low occupancy (<1.9990e) core orbital  found on  C    5
           1 low occupancy (<1.9990e) core orbital  found on  C    6
           1 low occupancy (<1.9990e) core orbital  found on  C    7
           1 low occupancy (<1.9990e) core orbital  found on  C    8


 Summary of Natural Population Analysis:                  
                                                          
                                       Natural Population 
                Natural  -----------------------------------------------
    Atom  No    Charge         Core      Valence    Rydberg      Total
 -----------------------------------------------------------------------
      C    1    0.42020      1.99930     3.54197    0.03853     5.57980
      O    2   -0.53041      1.99975     6.51943    0.01123     8.53041
      C    3   -0.18499      1.99870     4.16888    0.01742     6.18499
      C    4   -0.15754      1.99892     4.14203    0.01659     6.15754
      C    5   -0.22499      1.99893     4.21123    0.01483     6.22499
      C    6   -0.18295      1.99894     4.16949    0.01452     6.18295
      C    7   -0.23569      1.99881     4.22022    0.01666     6.23569
      C    8    0.00791      1.99856     3.96920    0.02433     5.99209
     Cl    9   -0.00447      9.99960     6.98983    0.01504    17.00447
      H   10    0.14316      0.00000     0.85092    0.00591     0.85684
      H   11    0.24584      0.00000     0.74893    0.00523     0.75416
      H   12    0.23114      0.00000     0.76622    0.00263     0.76886
      H   13    0.23109      0.00000     0.76626    0.00265     0.76891
      H   14    0.24170      0.00000     0.75491    0.00339     0.75830
 =======================================================================
   * Total *   -0.00000     25.99151    45.81953    0.18896    72.00000

                                 Natural Population      
 --------------------------------------------------------
   Core                      25.99151 ( 99.9673% of  26)
   Valence                   45.81953 ( 99.6077% of  46)
   Natural Minimal Basis     71.81104 ( 99.7376% of  72)
   Natural Rydberg Basis      0.18896 (  0.2624% of  72)
 --------------------------------------------------------

    Atom  No          Natural Electron Configuration
 ----------------------------------------------------------------------------
      C    1      [core]2S( 0.90)2p( 2.64)3S( 0.01)3p( 0.02)3d( 0.01)
      O    2      [core]2S( 1.70)2p( 4.82)
      C    3      [core]2S( 0.89)2p( 3.28)3p( 0.01)
      C    4      [core]2S( 0.94)2p( 3.20)3p( 0.01)
      C    5      [core]2S( 0.95)2p( 3.27)3p( 0.01)
      C    6      [core]2S( 0.95)2p( 3.22)3p( 0.01)
      C    7      [core]2S( 0.94)2p( 3.28)3p( 0.01)
      C    8      [core]2S( 0.90)2p( 3.07)3p( 0.02)3d( 0.01)
     Cl    9      [core]3S( 1.82)3p( 5.17)3d( 0.01)
      H   10            1S( 0.85)
      H   11            1S( 0.75)
      H   12            1S( 0.77)
      H   13            1S( 0.77)
      H   14            1S( 0.75)


 NATURAL BOND ORBITAL ANALYSIS:

                       Occupancies       Lewis Structure    Low   High
           Occ.    -------------------  -----------------   occ   occ
  Cycle   Thresh.   Lewis   Non-Lewis     CR  BD  3C  LP    (L)   (NL)   Dev
 =============================================================================
   1(1)    1.90    68.10288   3.89712     13  16   0   7     5      4    0.46
   2(2)    1.90    68.10288   3.89712     13  16   0   7     5      4    0.46
   3(1)    1.80    68.51400   3.48600     13  15   0   8     3      3    0.46
   4(2)    1.80    68.51400   3.48600     13  15   0   8     3      3    0.46
   5(1)    1.70    68.51400   3.48600     13  15   0   8     3      3    0.46
   6(2)    1.70    68.51400   3.48600     13  15   0   8     3      3    0.46
   7(1)    1.60    70.32740   1.67260     13  18   0   5     0      3    0.46
   8(2)    1.60    70.38051   1.61949     13  18   0   5     0      3    0.41
   9(3)    1.60    70.32740   1.67260     13  18   0   5     0      3    0.46
  10(4)    1.60    70.38051   1.61949     13  18   0   5     0      3    0.41
  11(1)    1.50    70.38051   1.61949     13  18   0   5     0      3    0.41
  12(2)    1.50    70.32740   1.67260     13  18   0   5     0      3    0.46
  13(3)    1.50    70.38051   1.61949     13  18   0   5     0      3    0.41
  14(1)    1.60    70.38051   1.61949     13  18   0   5     0      3    0.41
 -----------------------------------------------------------------------------

 Structure accepted: RESONANCE keyword permits strongly delocalized structure

 WARNING:  1 low occupancy (<1.9990e) core orbital  found on  C    3
           1 low occupancy (<1.9990e) core orbital  found on  C    4
           1 low occupancy (<1.9990e) core orbital  found on  C    5
           1 low occupancy (<1.9990e) core orbital  found on  C    6
           1 low occupancy (<1.9990e) core orbital  found on  C    7
           1 low occupancy (<1.9990e) core orbital  found on  C    8

 --------------------------------------------------------
   Core                     25.99153 ( 99.967% of  26)
   Valence Lewis            44.38898 ( 96.498% of  46)
  ==================       ============================
   Total Lewis              70.38051 ( 97.751% of  72)
  -----------------------------------------------------
   Valence non-Lewis         1.48650 (  2.065% of  72)
   Rydberg non-Lewis         0.13299 (  0.185% of  72)
  ==================       ============================
   Total non-Lewis           1.61949 (  2.249% of  72)
 --------------------------------------------------------


       (Occupancy)   Bond orbital/ Coefficients/ Hybrids
 ---------------------------------------------------------------------------------
     1. (1.99580) BD ( 1) C   1 - O   2  
                ( 33.48%)   0.5786* C   1 s( 31.09%)p 2.21( 68.65%)d 0.01(  0.26%)
                                            0.0000  0.5546 -0.0575  0.1019  0.0364
                                            0.8186  0.0693  0.0000  0.0000  0.0093
                                            0.0000  0.0000 -0.0435 -0.0240
                ( 66.52%)   0.8156* O   2 s( 43.82%)p 1.28( 56.10%)d 0.00(  0.09%)
                                           -0.0000  0.6614 -0.0276 -0.0931 -0.0005
                                           -0.7428 -0.0229 -0.0000 -0.0000  0.0073
                                            0.0000  0.0000 -0.0254 -0.0126
     2. (1.97773) BD ( 2) C   1 - O   2  
                ( 34.31%)   0.5858* C   1 s(  0.00%)p 1.00( 99.65%)d 0.00(  0.35%)
                                           -0.0000  0.0000 -0.0000 -0.0000  0.0000
                                           -0.0000  0.0000  0.9977 -0.0320 -0.0000
                                            0.0029  0.0589  0.0000  0.0000
                ( 65.69%)   0.8105* O   2 s(  0.00%)p 1.00( 99.85%)d 0.00(  0.15%)
                                           -0.0000  0.0000 -0.0000 -0.0000 -0.0000
                                           -0.0000 -0.0000  0.9992  0.0091  0.0000
                                           -0.0057 -0.0380 -0.0000 -0.0000
     3. (1.97744) BD ( 1) C   1 - C   3  
                ( 46.14%)   0.6792* C   1 s( 37.15%)p 1.69( 62.79%)d 0.00(  0.06%)
                                            0.0004  0.6095  0.0021 -0.7235  0.0113
                                           -0.3229 -0.0029 -0.0000 -0.0000  0.0169
                                            0.0000  0.0000  0.0134 -0.0108
                ( 53.86%)   0.7339* C   3 s( 30.63%)p 2.26( 69.33%)d 0.00(  0.04%)
                                           -0.0000  0.5534 -0.0026  0.7547 -0.0062
                                            0.3516 -0.0022  0.0000 -0.0000  0.0119
                                            0.0000  0.0000  0.0106 -0.0108
     4. (1.98782) BD ( 1) C   1 - H  10  
                ( 58.93%)   0.7677* C   1 s( 31.71%)p 2.15( 68.25%)d 0.00(  0.05%)
                                           -0.0003  0.5624  0.0278  0.6815  0.0034
                                           -0.4661  0.0268  0.0000  0.0000 -0.0205
                                           -0.0000 -0.0000  0.0038 -0.0074
                ( 41.07%)   0.6408* H  10 s( 99.90%)p 0.00(  0.10%)
                                            0.9994 -0.0130 -0.0258  0.0182 -0.0000
     5. (1.96316) BD ( 1) C   3 - C   4  
                ( 51.43%)   0.7171* C   3 s( 34.59%)p 1.89( 65.37%)d 0.00(  0.04%)
                                           -0.0003  0.5882  0.0014 -0.6530  0.0116
                                            0.4762  0.0190  0.0000 -0.0000 -0.0134
                                           -0.0000  0.0000  0.0060 -0.0122
                ( 48.57%)   0.6969* C   4 s( 34.70%)p 1.88( 65.25%)d 0.00(  0.05%)
                                            0.0001  0.5891  0.0028  0.6607  0.0134
                                           -0.4642  0.0190 -0.0000 -0.0000 -0.0174
                                           -0.0000  0.0000  0.0036 -0.0129
     6. (1.97435) BD ( 1) C   3 - C   8  
                ( 49.98%)   0.7070* C   3 s( 34.71%)p 1.88( 65.25%)d 0.00(  0.04%)
                                           -0.0001  0.5891  0.0114 -0.0565  0.0209
                                           -0.8055 -0.0014 -0.0000 -0.0000  0.0031
                                            0.0000  0.0000 -0.0157 -0.0123
                ( 50.02%)   0.7072* C   8 s( 39.20%)p 1.55( 60.76%)d 0.00(  0.04%)
                                           -0.0000  0.6261 -0.0032  0.1692  0.0157
                                            0.7607 -0.0060 -0.0000 -0.0000  0.0057
                                            0.0000  0.0000 -0.0148 -0.0124
     7. (1.65622) BD ( 2) C   3 - C   8  
                ( 50.29%)   0.7091* C   3 s(  0.00%)p 1.00( 99.98%)d 0.00(  0.02%)
                                           -0.0000  0.0000  0.0000  0.0000  0.0000
                                           -0.0000 -0.0000  0.9998  0.0085  0.0000
                                           -0.0048 -0.0143  0.0000  0.0000
                ( 49.71%)   0.7051* C   8 s(  0.00%)p 1.00( 99.98%)d 0.00(  0.02%)
                                           -0.0000 -0.0000  0.0000 -0.0000  0.0000
                                            0.0000 -0.0000  0.9998  0.0092 -0.0000
                                           -0.0016  0.0150  0.0000  0.0000
     8. (1.97771) BD ( 1) C   4 - C   5  
                ( 50.21%)   0.7086* C   4 s( 36.43%)p 1.74( 63.53%)d 0.00(  0.04%)
                                            0.0001  0.6034  0.0145 -0.7416 -0.0235
                                           -0.2891  0.0346  0.0000  0.0000  0.0141
                                           -0.0000  0.0000  0.0107 -0.0116
                ( 49.79%)   0.7056* C   5 s( 35.77%)p 1.79( 64.18%)d 0.00(  0.05%)
                                            0.0000  0.5981  0.0074  0.7246 -0.0063
                                            0.3395  0.0391 -0.0000  0.0000  0.0113
                                           -0.0000 -0.0000  0.0136 -0.0120
     9. (1.65267) BD ( 2) C   4 - C   5  
                ( 47.54%)   0.6895* C   4 s(  0.00%)p 1.00( 99.95%)d 0.00(  0.05%)
                                           -0.0000 -0.0000  0.0000  0.0000 -0.0000
                                           -0.0000  0.0000  0.9997 -0.0025  0.0000
                                           -0.0141 -0.0182 -0.0000 -0.0000
                ( 52.46%)   0.7243* C   5 s(  0.00%)p 1.00( 99.95%)d 0.00(  0.05%)
                                           -0.0000  0.0000  0.0000  0.0000 -0.0000
                                           -0.0000  0.0000  0.9997 -0.0122 -0.0000
                                            0.0214 -0.0042  0.0000 -0.0000
    10. (1.97658) BD ( 1) C   4 - H  11  
                ( 62.62%)   0.7913* C   4 s( 28.79%)p 2.47( 71.18%)d 0.00(  0.03%)
                                           -0.0004  0.5363 -0.0141  0.1099 -0.0057
                                            0.8365 -0.0080  0.0000 -0.0000  0.0048
                                            0.0000  0.0000 -0.0135 -0.0098
                ( 37.38%)   0.6114* H  11 s( 99.90%)p 0.00(  0.10%)
                                            0.9995 -0.0055 -0.0058 -0.0311 -0.0000
    11. (1.97799) BD ( 1) C   5 - C   6  
                ( 49.83%)   0.7059* C   5 s( 35.28%)p 1.83( 64.68%)d 0.00(  0.05%)
                                            0.0000  0.5939  0.0094 -0.1179 -0.0401
                                           -0.7945 -0.0069 -0.0000  0.0000  0.0020
                                           -0.0000  0.0000 -0.0175 -0.0120
                ( 50.17%)   0.7083* C   6 s( 35.90%)p 1.78( 64.06%)d 0.00(  0.04%)
                                            0.0000  0.5991  0.0078  0.0619 -0.0381
                                            0.7969  0.0144 -0.0000  0.0000  0.0054
                                           -0.0000  0.0000 -0.0164 -0.0119
    12. (1.97980) BD ( 1) C   5 - H  12  
                ( 61.71%)   0.7856* C   5 s( 28.86%)p 2.46( 71.11%)d 0.00(  0.03%)
                                            0.0003 -0.5370  0.0139  0.6779 -0.0066
                                           -0.5015  0.0040 -0.0000  0.0000  0.0136
                                            0.0000 -0.0000 -0.0043  0.0097
                ( 38.29%)   0.6188* H  12 s( 99.91%)p 0.00(  0.09%)
                                           -0.9995  0.0021 -0.0243  0.0184  0.0000
    13. (1.97137) BD ( 1) C   6 - C   7  
                ( 49.54%)   0.7038* C   6 s( 35.62%)p 1.81( 64.33%)d 0.00(  0.05%)
                                            0.0001  0.5968  0.0070  0.6279 -0.0158
                                           -0.4976 -0.0355 -0.0000  0.0000 -0.0164
                                           -0.0000  0.0000  0.0067 -0.0121
                ( 50.46%)   0.7104* C   7 s( 36.12%)p 1.77( 63.83%)d 0.00(  0.04%)
                                           -0.0001  0.6010  0.0086 -0.6527 -0.0322
                                            0.4588 -0.0276 -0.0000  0.0000 -0.0169
                                           -0.0000 -0.0000  0.0023 -0.0121
    14. (1.65404) BD ( 2) C   6 - C   7  
                ( 48.39%)   0.6956* C   6 s(  0.00%)p 1.00( 99.95%)d 0.00(  0.05%)
                                           -0.0000  0.0000  0.0000  0.0000 -0.0000
                                           -0.0000  0.0000  0.9997 -0.0093 -0.0000
                                            0.0225 -0.0032  0.0000 -0.0000
                ( 51.61%)   0.7184* C   7 s(  0.00%)p 1.00( 99.95%)d 0.00(  0.05%)
                                           -0.0000  0.0000  0.0000  0.0000 -0.0000
                                            0.0000 -0.0000  0.9997 -0.0095  0.0000
                                           -0.0063  0.0210 -0.0000 -0.0000
    15. (1.97912) BD ( 1) C   6 - H  13  
                ( 61.67%)   0.7853* C   6 s( 28.38%)p 2.52( 71.59%)d 0.00(  0.03%)
                                            0.0003 -0.5325  0.0124  0.7749 -0.0075
                                            0.3397 -0.0038 -0.0000  0.0000 -0.0111
                                            0.0000  0.0000 -0.0096  0.0097
                ( 38.33%)   0.6191* H  13 s( 99.91%)p 0.00(  0.09%)
                                           -0.9995  0.0020 -0.0281 -0.0122  0.0000
    16. (1.97789) BD ( 1) C   7 - C   8  
                ( 48.92%)   0.6994* C   7 s( 35.05%)p 1.85( 64.91%)d 0.00(  0.05%)
                                            0.0000  0.5919  0.0131  0.7501  0.0216
                                            0.2915 -0.0306 -0.0000 -0.0000  0.0139
                                           -0.0000 -0.0000  0.0111 -0.0126
                ( 51.08%)   0.7147* C   8 s( 39.08%)p 1.56( 60.88%)d 0.00(  0.04%)
                                           -0.0000  0.6251  0.0040 -0.6909  0.0083
                                           -0.3612 -0.0296  0.0000 -0.0000  0.0121
                                           -0.0000 -0.0000  0.0101 -0.0118
    17. (1.97669) BD ( 1) C   7 - H  14  
                ( 62.22%)   0.7888* C   7 s( 28.74%)p 2.48( 71.23%)d 0.00(  0.03%)
                                            0.0003 -0.5359  0.0158  0.0962  0.0047
                                            0.8384 -0.0100 -0.0000 -0.0000 -0.0020
                                            0.0000  0.0000  0.0137  0.0098
                ( 37.78%)   0.6147* H  14 s( 99.90%)p 0.00(  0.10%)
                                           -0.9995  0.0024 -0.0028 -0.0308  0.0000
    18. (1.98849) BD ( 1) C   8 -Cl   9  
                ( 44.33%)   0.6658* C   8 s( 21.58%)p 3.62( 78.16%)d 0.01(  0.26%)
                                           -0.0002  0.4646 -0.0002  0.7014 -0.0073
                                           -0.5381 -0.0014  0.0000  0.0000 -0.0428
                                            0.0000 -0.0000  0.0109 -0.0245
                ( 55.67%)   0.7462*Cl   9 s( 19.51%)p 4.10( 80.01%)d 0.02(  0.48%)
                                           -0.0000  0.0002  0.4403 -0.0348  0.0001
                                           -0.6918 -0.0266 -0.0001  0.5660  0.0200
                                            0.0000 -0.0000 -0.0000 -0.0592  0.0000
                                           -0.0000  0.0119 -0.0345
    19. (1.99930) CR ( 1) C   1           s(100.00%)p 0.00(  0.00%)
                                            1.0000 -0.0001  0.0000  0.0005 -0.0000
                                           -0.0001  0.0000  0.0000 -0.0000 -0.0000
                                           -0.0000  0.0000 -0.0000  0.0000
    20. (1.99975) CR ( 1) O   2           s(100.00%)p 0.00(  0.00%)
                                            1.0000 -0.0003 -0.0000 -0.0001  0.0000
                                           -0.0003 -0.0000 -0.0000 -0.0000  0.0000
                                            0.0000  0.0000 -0.0000 -0.0000
    21. (1.99869) CR ( 1) C   3           s(100.00%)p 0.00(  0.00%)
                                            1.0000  0.0002  0.0000 -0.0002  0.0000
                                            0.0001  0.0000  0.0000 -0.0000 -0.0000
                                           -0.0000 -0.0000  0.0000 -0.0000
    22. (1.99892) CR ( 1) C   4           s(100.00%)p 0.00(  0.00%)
                                            1.0000  0.0001 -0.0000 -0.0000 -0.0000
                                            0.0004 -0.0000  0.0000 -0.0000  0.0000
                                           -0.0000 -0.0000 -0.0000 -0.0000
    23. (1.99893) CR ( 1) C   5           s(100.00%)p 0.00(  0.00%)
                                            1.0000  0.0001 -0.0000 -0.0002  0.0000
                                            0.0002 -0.0000  0.0000 -0.0000 -0.0000
                                            0.0000 -0.0000  0.0000 -0.0000
    24. (1.99894) CR ( 1) C   6           s(100.00%)p 0.00(  0.00%)
                                            1.0000  0.0001 -0.0000 -0.0003  0.0000
                                           -0.0001  0.0000  0.0000 -0.0000  0.0000
                                            0.0000 -0.0000  0.0000 -0.0000
    25. (1.99881) CR ( 1) C   7           s(100.00%)p 0.00(  0.00%)
                                            1.0000  0.0002 -0.0000 -0.0001 -0.0000
                                           -0.0002  0.0000  0.0000 -0.0000 -0.0000
                                           -0.0000  0.0000 -0.0000 -0.0000
    26. (1.99857) CR ( 1) C   8           s(100.00%)p 0.00(  0.00%)
                                            1.0000  0.0001  0.0000  0.0001 -0.0000
                                           -0.0001 -0.0000  0.0000  0.0000 -0.0000
                                            0.0000  0.0000  0.0000 -0.0000
    27. (2.00000) CR ( 1)Cl   9           s(100.00%)
                                            1.0000  0.0000  0.0000 -0.0000 -0.0000
                                           -0.0000 -0.0000 -0.0000 -0.0000  0.0000
                                           -0.0000  0.0000 -0.0000 -0.0000  0.0000
                                            0.0000  0.0000 -0.0000
    28. (1.99973) CR ( 2)Cl   9           s(100.00%)p 0.00(  0.00%)
                                            0.0000  1.0000  0.0002  0.0000 -0.0000
                                            0.0002  0.0000  0.0000 -0.0002 -0.0000
                                           -0.0000  0.0000  0.0000  0.0000 -0.0000
                                            0.0000 -0.0000  0.0000
    29. (1.99993) CR ( 3)Cl   9           s(  0.00%)p 1.00(100.00%)
                                           -0.0000 -0.0000  0.0001  0.0000  1.0000
                                            0.0001  0.0000  0.0000 -0.0001 -0.0000
                                           -0.0000  0.0000  0.0000  0.0000 -0.0000
                                            0.0000 -0.0000  0.0000
    30. (1.99995) CR ( 4)Cl   9           s(  0.00%)p 1.00(100.00%)
                                           -0.0000  0.0000 -0.0001 -0.0000  0.0000
                                           -0.0001 -0.0000  1.0000  0.0000  0.0000
                                            0.0000 -0.0000 -0.0000 -0.0000  0.0000
                                           -0.0000  0.0000 -0.0000
    31. (1.99999) CR ( 5)Cl   9           s(  0.00%)p 1.00(100.00%)
                                           -0.0000 -0.0000  0.0000  0.0000 -0.0000
                                            0.0000  0.0000  0.0000 -0.0000 -0.0000
                                            1.0000  0.0001 -0.0000  0.0000 -0.0000
                                            0.0000 -0.0000  0.0000
    32. (1.98210) LP ( 1) O   2           s( 56.24%)p 0.78( 43.74%)d 0.00(  0.02%)
                                            0.0004  0.7498  0.0161  0.0917 -0.0001
                                            0.6550 -0.0006  0.0000 -0.0000 -0.0034
                                           -0.0000 -0.0000  0.0096  0.0081
    33. (1.88441) LP ( 2) O   2           s(  0.01%)p99.99( 99.91%)d 7.11(  0.08%)
                                           -0.0000  0.0072  0.0076 -0.9909  0.0164
                                            0.1304 -0.0009 -0.0000  0.0000  0.0269
                                            0.0000  0.0000  0.0078 -0.0010
    34. (1.99181) LP ( 1)Cl   9           s( 80.55%)p 0.24( 19.43%)d 0.00(  0.01%)
                                           -0.0000 -0.0003  0.8975  0.0092 -0.0002
                                            0.3343  0.0049  0.0001 -0.2873 -0.0033
                                           -0.0000  0.0000  0.0000  0.0104 -0.0000
                                            0.0000 -0.0019  0.0054
    35. (1.96731) LP ( 2)Cl   9           s(  0.01%)p 1.00( 99.97%)d 0.00(  0.03%)
                                            0.0000  0.0000  0.0096  0.0011  0.0001
                                            0.6367 -0.0060  0.0001  0.7708 -0.0079
                                            0.0000 -0.0000  0.0000 -0.0022 -0.0000
                                           -0.0000 -0.0158 -0.0004
    36. (1.91849) LP ( 3)Cl   9           s(  0.00%)p 1.00( 99.96%)d 0.00(  0.04%)
                                           -0.0000 -0.0000  0.0000  0.0000 -0.0000
                                           -0.0000  0.0000  0.0000  0.0000 -0.0000
                                           -0.0001  0.9997 -0.0092 -0.0000 -0.0154
                                            0.0134  0.0000 -0.0000
    37. (0.01487) RY*( 1) C   1           s( 12.14%)p 7.19( 87.35%)d 0.04(  0.51%)
                                           -0.0000  0.0567  0.3438  0.0232 -0.1026
                                            0.0656 -0.9264  0.0000 -0.0000  0.0704
                                            0.0000  0.0000  0.0054  0.0087
    38. (0.00675) RY*( 2) C   1           s( 37.28%)p 0.16(  5.84%)d 1.53( 56.88%)
                                           -0.0000 -0.0027  0.6106 -0.0312  0.1843
                                            0.0289  0.1503 -0.0000  0.0000 -0.7411
                                           -0.0000 -0.0000 -0.1395  0.0093
    39. (0.00226) RY*( 3) C   1           s(  9.00%)p 9.10( 81.89%)d 1.01(  9.11%)
                                           -0.0000  0.0233  0.2991 -0.0073 -0.8778
                                            0.0429  0.2156 -0.0000 -0.0000  0.0172
                                            0.0000  0.0000  0.3013  0.0064
    40. (0.00203) RY*( 4) C   1           s(  0.00%)p 1.00( 36.88%)d 1.71( 63.12%)
                                            0.0000  0.0000 -0.0000 -0.0000 -0.0000
                                           -0.0000 -0.0000  0.0602  0.6043 -0.0000
                                           -0.4254 -0.6711 -0.0000 -0.0000
    41. (0.00067) RY*( 5) C   1           s( 39.39%)p 0.47( 18.34%)d 1.07( 42.27%)
                                            0.0000 -0.0118  0.6275  0.0046  0.3517
                                            0.0199  0.2435  0.0000  0.0000  0.6196
                                            0.0000 -0.0000  0.1891  0.0553
    42. (0.00015) RY*( 6) C   1           s(  0.00%)p 1.00( 62.82%)d 0.59( 37.18%)
                                           -0.0000  0.0000 -0.0000  0.0000  0.0000
                                            0.0000 -0.0000 -0.0083  0.7926 -0.0000
                                            0.2414  0.5599  0.0000  0.0000
    43. (0.00007) RY*( 7) C   1           s(  2.11%)p 3.15(  6.65%)d43.20( 91.24%)
    44. (0.00002) RY*( 8) C   1           s(  0.11%)p 2.24(  0.26%)d99.99( 99.63%)
    45. (0.00001) RY*( 9) C   1           s(  0.00%)p 1.00(  0.65%)d99.99( 99.35%)
    46. (0.00293) RY*( 1) O   2           s(  0.57%)p99.99( 96.68%)d 4.78(  2.75%)
                                            0.0000 -0.0007  0.0758  0.0118  0.9786
                                           -0.0029 -0.0948  0.0000  0.0000 -0.1616
                                           -0.0000 -0.0000 -0.0365 -0.0025
    47. (0.00030) RY*( 2) O   2           s(  0.00%)p 1.00( 95.15%)d 0.05(  4.85%)
                                            0.0000  0.0000  0.0000  0.0000 -0.0000
                                           -0.0000 -0.0000 -0.0164  0.9753  0.0000
                                           -0.1311 -0.1769 -0.0000 -0.0000
    48. (0.00018) RY*( 3) O   2           s( 51.53%)p 0.91( 46.90%)d 0.03(  1.57%)
                                           -0.0000  0.0155  0.7176 -0.0028 -0.0088
                                           -0.0347  0.6839 -0.0000 -0.0000 -0.1198
                                            0.0000  0.0000  0.0114 -0.0350
    49. (0.00006) RY*( 4) O   2           s( 40.49%)p 1.05( 42.52%)d 0.42( 17.00%)
    50. (0.00000) RY*( 5) O   2           s(  0.05%)p99.99(  5.34%)d99.99( 94.61%)
    51. (0.00000) RY*( 6) O   2           s(  0.00%)p 1.00(  1.78%)d55.23( 98.22%)
    52. (0.00000) RY*( 7) O   2           s(  0.00%)p 1.00(  3.22%)d30.07( 96.78%)
    53. (0.00001) RY*( 8) O   2           s(  7.16%)p 1.22(  8.77%)d11.73( 84.06%)
    54. (0.00001) RY*( 9) O   2           s(  0.13%)p 0.31(  0.04%)d99.99( 99.83%)
    55. (0.00613) RY*( 1) C   3           s(  7.28%)p12.30( 89.52%)d 0.44(  3.20%)
                                            0.0000  0.0146  0.2694 -0.0193 -0.6773
                                           -0.0033 -0.6604 -0.0000 -0.0000  0.0604
                                            0.0000 -0.0000  0.1667 -0.0232
    56. (0.00499) RY*( 2) C   3           s(  0.11%)p99.99( 97.79%)d20.06(  2.11%)
                                           -0.0000  0.0036  0.0322 -0.0014 -0.6755
                                           -0.0151  0.7221 -0.0000  0.0000  0.1447
                                           -0.0000 -0.0000  0.0101 -0.0059
    57. (0.00204) RY*( 3) C   3           s( 90.75%)p 0.06(  5.69%)d 0.04(  3.56%)
                                           -0.0000 -0.0106  0.9526  0.0098  0.1874
                                            0.0133  0.1467 -0.0000  0.0000 -0.0562
                                            0.0000 -0.0000 -0.1782 -0.0265
    58. (0.00119) RY*( 4) C   3           s(  0.00%)p 1.00( 79.67%)d 0.26( 20.33%)
                                            0.0000  0.0000 -0.0000 -0.0000  0.0000
                                           -0.0000 -0.0000 -0.0126  0.8925 -0.0000
                                            0.1800 -0.4134 -0.0000 -0.0000
    59. (0.00055) RY*( 5) C   3           s(  0.00%)p 1.00( 19.78%)d 4.06( 80.22%)
                                           -0.0000  0.0000  0.0000 -0.0000 -0.0000
                                            0.0000 -0.0000  0.0078  0.4447  0.0000
                                           -0.1980  0.8735 -0.0000  0.0000
    60. (0.00025) RY*( 6) C   3           s(  0.00%)p 1.00(  0.57%)d99.99( 99.43%)
                                           -0.0000  0.0000 -0.0000  0.0000 -0.0000
                                           -0.0000  0.0000  0.0089 -0.0753 -0.0000
                                            0.9635  0.2567 -0.0000  0.0000
    61. (0.00023) RY*( 7) C   3           s(  1.43%)p 2.60(  3.72%)d66.28( 94.85%)
                                           -0.0000 -0.0051  0.1195  0.0026  0.1314
                                           -0.0177  0.1401 -0.0000  0.0000 -0.1822
                                           -0.0000  0.0000  0.9557 -0.0449
    62. (0.00016) RY*( 8) C   3           s(  0.31%)p10.73(  3.33%)d99.99( 96.36%)
                                            0.0000 -0.0039  0.0556 -0.0156  0.1789
                                            0.0048 -0.0315  0.0000 -0.0000  0.9688
                                            0.0000  0.0000  0.1568 -0.0221
    63. (0.00003) RY*( 9) C   3           s(  0.19%)p 0.01(  0.00%)d99.99( 99.81%)
    64. (0.00677) RY*( 1) C   4           s(  1.66%)p56.65( 94.05%)d 2.58(  4.29%)
                                            0.0000 -0.0172  0.1277 -0.0008  0.5523
                                            0.0283  0.7967  0.0000  0.0000 -0.0258
                                           -0.0000 -0.0000  0.2044  0.0202
    65. (0.00353) RY*( 2) C   4           s(  3.62%)p25.83( 93.54%)d 0.79(  2.84%)
                                           -0.0000  0.0215  0.1891 -0.0238  0.7941
                                           -0.0100 -0.5514  0.0000 -0.0000  0.1367
                                            0.0000 -0.0000 -0.0909 -0.0388
    66. (0.00101) RY*( 3) C   4           s( 92.75%)p 0.06(  5.23%)d 0.02(  2.03%)
                                            0.0000 -0.0062  0.9630  0.0149 -0.2265
                                            0.0173 -0.0209  0.0000  0.0000 -0.0616
                                            0.0000 -0.0000  0.0902 -0.0914
    67. (0.00082) RY*( 4) C   4           s(  0.00%)p 1.00( 38.17%)d 1.62( 61.83%)
                                            0.0000  0.0000 -0.0000 -0.0000  0.0000
                                           -0.0000 -0.0000  0.0089  0.6178 -0.0000
                                            0.7634 -0.1886 -0.0000 -0.0000
    68. (0.00046) RY*( 5) C   4           s(  0.00%)p 1.00( 54.46%)d 0.84( 45.54%)
                                           -0.0000  0.0000 -0.0000 -0.0000  0.0000
                                            0.0000 -0.0000 -0.0109  0.7379  0.0000
                                           -0.6456 -0.1965 -0.0000  0.0000
    69. (0.00014) RY*( 6) C   4           s(  0.09%)p18.10(  1.71%)d99.99( 98.19%)
                                            0.0000 -0.0027  0.0306  0.0261 -0.1102
                                           -0.0039  0.0655 -0.0000  0.0000  0.9788
                                            0.0000 -0.0000  0.1407  0.0642
    70. (0.00007) RY*( 7) C   4           s(  1.56%)p 2.82(  4.41%)d60.18( 94.03%)
    71. (0.00000) RY*( 8) C   4           s(  0.00%)p 1.00(  7.42%)d12.48( 92.58%)
    72. (0.00001) RY*( 9) C   4           s(  0.40%)p 2.76(  1.10%)d99.99( 98.50%)
    73. (0.00502) RY*( 1) C   5           s(  0.09%)p99.99( 92.22%)d83.99(  7.69%)
                                           -0.0000  0.0279 -0.0116  0.0256  0.7681
                                           -0.0188 -0.5755 -0.0000 -0.0000 -0.2622
                                           -0.0000  0.0000  0.0833 -0.0349
    74. (0.00271) RY*( 2) C   5           s(  0.00%)p 1.00( 98.50%)d 0.02(  1.50%)
                                            0.0000  0.0007  0.0006 -0.0211  0.5947
                                           -0.0308  0.7937 -0.0000  0.0000 -0.0365
                                            0.0000  0.0000 -0.1170 -0.0028
    75. (0.00086) RY*( 3) C   5           s( 94.20%)p 0.01(  0.51%)d 0.06(  5.29%)
                                            0.0000 -0.0023  0.9706 -0.0140  0.0520
                                            0.0135 -0.0454  0.0000  0.0000  0.1880
                                            0.0000 -0.0000 -0.0959 -0.0913
    76. (0.00075) RY*( 4) C   5           s(  0.00%)p 1.00( 85.77%)d 0.17( 14.23%)
                                            0.0000  0.0000 -0.0000  0.0000 -0.0000
                                           -0.0000 -0.0000  0.0097  0.9261 -0.0000
                                            0.0024 -0.3772  0.0000  0.0000
    77. (0.00056) RY*( 5) C   5           s(  0.00%)p 1.00(  8.19%)d11.21( 91.81%)
                                           -0.0000  0.0000 -0.0000  0.0000 -0.0000
                                            0.0000 -0.0000 -0.0073  0.2861 -0.0000
                                            0.6476  0.7062  0.0000 -0.0000
    78. (0.00014) RY*( 6) C   5           s(  0.10%)p15.31(  1.55%)d99.99( 98.35%)
                                            0.0000 -0.0009  0.0318 -0.0170  0.0728
                                           -0.0218  0.0971 -0.0000  0.0000  0.3030
                                            0.0000 -0.0000  0.9436 -0.0362
    79. (0.00005) RY*( 7) C   5           s(  5.65%)p 0.91(  5.15%)d15.79( 89.20%)
    80. (0.00000) RY*( 8) C   5           s(  0.00%)p 1.00(  6.09%)d15.42( 93.91%)
    81. (0.00000) RY*( 9) C   5           s(  0.05%)p39.01(  2.10%)d99.99( 97.84%)
    82. (0.00518) RY*( 1) C   6           s(  0.13%)p99.99( 92.52%)d56.38(  7.35%)
                                           -0.0000  0.0284  0.0223  0.0297  0.8748
                                            0.0125  0.3985 -0.0000 -0.0000  0.1972
                                           -0.0000 -0.0000  0.1817 -0.0403
    83. (0.00254) RY*( 2) C   6           s(  0.13%)p99.99( 98.42%)d11.07(  1.45%)
                                           -0.0000 -0.0022  0.0361  0.0128 -0.4081
                                           -0.0334  0.9035 -0.0000 -0.0000 -0.0915
                                           -0.0000  0.0000  0.0783 -0.0005
    84. (0.00080) RY*( 3) C   6           s( 93.24%)p 0.00(  0.30%)d 0.07(  6.46%)
                                            0.0000 -0.0035  0.9656 -0.0172  0.0483
                                           -0.0071 -0.0178  0.0000  0.0000 -0.1527
                                           -0.0000  0.0000 -0.1678 -0.1146
    85. (0.00074) RY*( 4) C   6           s(  0.00%)p 1.00(  0.17%)d99.99( 99.83%)
                                           -0.0000  0.0000 -0.0000  0.0000 -0.0000
                                            0.0000  0.0000  0.0119 -0.0395  0.0000
                                           -0.4178  0.9076  0.0000  0.0000
    86. (0.00058) RY*( 5) C   6           s(  0.00%)p 1.00( 92.83%)d 0.08(  7.17%)
                                           -0.0000  0.0000 -0.0000  0.0000  0.0000
                                           -0.0000  0.0000  0.0043  0.9635  0.0000
                                            0.2249  0.1454  0.0000  0.0000
    87. (0.00014) RY*( 6) C   6           s(  0.00%)p 1.00(  1.51%)d65.19( 98.49%)
                                            0.0000  0.0001  0.0011 -0.0117  0.0603
                                            0.0243 -0.1037  0.0000  0.0000 -0.7061
                                           -0.0000  0.0000  0.6968 -0.0284
    88. (0.00005) RY*( 7) C   6           s(  6.49%)p 0.85(  5.50%)d13.56( 88.01%)
    89. (0.00000) RY*( 8) C   6           s(  0.00%)p 1.00(  7.06%)d13.17( 92.94%)
    90. (0.00000) RY*( 9) C   6           s(  0.11%)p15.57(  1.77%)d99.99( 98.12%)
    91. (0.00604) RY*( 1) C   7           s(  0.07%)p99.99( 96.19%)d56.20(  3.75%)
                                            0.0000  0.0257 -0.0024  0.0148 -0.2212
                                            0.0309  0.9548 -0.0000  0.0000  0.0354
                                            0.0000 -0.0000 -0.1887 -0.0246
    92. (0.00306) RY*( 2) C   7           s(  0.02%)p99.99( 97.94%)d91.02(  2.03%)
                                            0.0000  0.0143  0.0042 -0.0328  0.9679
                                            0.0118  0.2034  0.0000  0.0000 -0.0792
                                            0.0000  0.0000 -0.1164 -0.0229
    93. (0.00107) RY*( 3) C   7           s( 96.32%)p 0.00(  0.18%)d 0.04(  3.50%)
                                           -0.0000 -0.0049  0.9814 -0.0051 -0.0005
                                           -0.0226  0.0354  0.0000  0.0000 -0.0761
                                            0.0000  0.0000  0.1568 -0.0682
    94. (0.00098) RY*( 4) C   7           s(  0.00%)p 1.00( 81.82%)d 0.22( 18.18%)
                                            0.0000  0.0000 -0.0000  0.0000 -0.0000
                                            0.0000 -0.0000  0.0096  0.9045  0.0000
                                            0.4191  0.0785 -0.0000  0.0000
    95. (0.00050) RY*( 5) C   7           s(  0.00%)p 1.00( 14.86%)d 5.73( 85.14%)
                                            0.0000  0.0000 -0.0000  0.0000 -0.0000
                                            0.0000 -0.0000  0.0075 -0.3854  0.0000
                                            0.8822 -0.2704  0.0000 -0.0000
    96. (0.00015) RY*( 6) C   7           s(  0.03%)p66.41(  1.90%)d99.99( 98.07%)
                                           -0.0000 -0.0022  0.0168  0.0258 -0.1069
                                           -0.0005 -0.0833  0.0000  0.0000 -0.8679
                                            0.0000 -0.0000 -0.4687  0.0880
    97. (0.00005) RY*( 7) C   7           s(  3.54%)p 0.89(  3.13%)d26.39( 93.33%)
    98. (0.00002) RY*( 8) C   7           s(  0.00%)p 1.00(  3.37%)d28.68( 96.63%)
    99. (0.00001) RY*( 9) C   7           s(  0.12%)p 5.97(  0.69%)d99.99( 99.20%)
   100. (0.00866) RY*( 1) C   8           s(  0.19%)p99.99( 96.12%)d19.95(  3.69%)
                                           -0.0000 -0.0180  0.0391  0.0223  0.8731
                                           -0.0138 -0.4452 -0.0000 -0.0000  0.1762
                                            0.0000 -0.0000 -0.0716  0.0274
   101. (0.00584) RY*( 2) C   8           s(  0.90%)p99.99( 95.22%)d 4.29(  3.88%)
                                            0.0000  0.0145  0.0939 -0.0148  0.4369
                                           -0.0139  0.8723  0.0000 -0.0000 -0.0544
                                           -0.0000 -0.0000 -0.1887 -0.0130
   102. (0.00300) RY*( 3) C   8           s(  0.00%)p 1.00( 65.43%)d 0.53( 34.57%)
                                           -0.0000  0.0000  0.0000  0.0000  0.0000
                                            0.0000 -0.0000 -0.0145  0.8088 -0.0000
                                           -0.4093  0.4221 -0.0000 -0.0000
   103. (0.00149) RY*( 4) C   8           s( 85.74%)p 0.01(  0.99%)d 0.15( 13.28%)
                                           -0.0000 -0.0096  0.9259 -0.0087 -0.0147
                                            0.0147 -0.0967  0.0000 -0.0000 -0.3176
                                            0.0000 -0.0000  0.0813 -0.1591
   104. (0.00085) RY*( 5) C   8           s(  0.00%)p 1.00(  0.05%)d99.99( 99.95%)
                                           -0.0000  0.0000 -0.0000  0.0000  0.0000
                                           -0.0000  0.0000 -0.0094 -0.0211  0.0000
                                            0.6974  0.7164  0.0000 -0.0000
   105. (0.00065) RY*( 6) C   8           s(  1.33%)p 2.53(  3.37%)d71.58( 95.30%)
                                           -0.0000  0.0062  0.1152  0.0176  0.0537
                                            0.0047  0.1745  0.0000 -0.0000  0.4891
                                           -0.0000 -0.0000  0.8448  0.0138
   106. (0.00052) RY*( 7) C   8           s( 11.00%)p 0.41(  4.48%)d 7.69( 84.52%)
                                           -0.0000  0.0145  0.3313  0.0288 -0.2077
                                           -0.0252  0.0141  0.0000 -0.0000  0.7670
                                           -0.0000  0.0000 -0.4821  0.1568
   107. (0.00007) RY*( 8) C   8           s(  0.00%)p 1.00( 34.54%)d 1.90( 65.46%)
   108. (0.00002) RY*( 9) C   8           s(  0.99%)p 0.02(  0.02%)d99.99( 98.99%)
   109. (0.00271) RY*( 1)Cl   9           s(  0.00%)p 1.00( 22.70%)d 3.40( 77.30%)
                                            0.0000 -0.0000  0.0000  0.0000 -0.0000
                                           -0.0000  0.0000  0.0000  0.0000 -0.0000
                                           -0.0000  0.0135 -0.4763  0.0000  0.6934
                                           -0.5406 -0.0000  0.0000
   110. (0.00159) RY*( 2)Cl   9           s(  0.41%)p99.99( 42.88%)d99.99( 56.71%)
                                            0.0000  0.0000  0.0009  0.0638 -0.0000
                                           -0.0069  0.4326  0.0000 -0.0016  0.4916
                                            0.0000 -0.0000 -0.0000 -0.1474 -0.0000
                                           -0.0000 -0.7384  0.0100
   111. (0.00057) RY*( 3)Cl   9           s( 37.76%)p 0.85( 31.97%)d 0.80( 30.27%)
                                            0.0000  0.0000  0.0202  0.6141 -0.0000
                                           -0.0600  0.3720  0.0000  0.0464 -0.4190
                                            0.0000 -0.0000  0.0000  0.5186 -0.0000
                                            0.0000 -0.1090  0.1479
   112. (0.00014) RY*( 4)Cl   9           s( 19.48%)p 0.40(  7.79%)d 3.73( 72.73%)
                                           -0.0000 -0.0000 -0.0071  0.4413  0.0000
                                            0.0161  0.2207 -0.0000 -0.0117 -0.1697
                                           -0.0000 -0.0000  0.0000 -0.8111  0.0000
                                            0.0000  0.2182  0.1477
   113. (0.00005) RY*( 5)Cl   9           s( 12.02%)p 0.27(  3.23%)d 7.05( 84.75%)
   114. (0.00004) RY*( 6)Cl   9           s(  0.00%)p 1.00(  0.62%)d99.99( 99.38%)
   115. (0.00002) RY*( 7)Cl   9           s( 19.17%)p 3.13( 59.96%)d 1.09( 20.87%)
   116. (0.00000) RY*( 8)Cl   9           s(  0.00%)p 1.00( 76.72%)d 0.30( 23.28%)
   117. (0.00001) RY*( 9)Cl   9           s( 11.09%)p 4.94( 54.76%)d 3.08( 34.15%)
   118. (0.00494) RY*( 1) H  10           s( 99.88%)p 0.00(  0.12%)
                                            0.0127  0.9993 -0.0256 -0.0235 -0.0000
   119. (0.00012) RY*( 2) H  10           s(  0.08%)p99.99( 99.92%)
                                            0.0232 -0.0176  0.2216 -0.9747  0.0000
   120. (0.00007) RY*( 3) H  10           s(  0.14%)p99.99( 99.86%)
   121. (0.00003) RY*( 4) H  10           s(  0.00%)p 1.00(100.00%)
   122. (0.00417) RY*( 1) H  11           s( 99.53%)p 0.00(  0.47%)
                                            0.0070  0.9976  0.0568  0.0386 -0.0000
   123. (0.00015) RY*( 2) H  11           s(  0.00%)p 1.00(100.00%)
                                            0.0000  0.0000  0.0000 -0.0000  1.0000
   124. (0.00009) RY*( 3) H  11           s(  0.39%)p99.99( 99.61%)
   125. (0.00007) RY*( 4) H  11           s(  0.18%)p99.99( 99.82%)
   126. (0.00157) RY*( 1) H  12           s( 99.26%)p 0.01(  0.74%)
                                            0.0047  0.9963 -0.0761  0.0403 -0.0000
   127. (0.00016) RY*( 2) H  12           s(  0.00%)p 1.00(100.00%)
                                            0.0000  0.0000  0.0000 -0.0000  1.0000
   128. (0.00009) RY*( 3) H  12           s(  0.01%)p99.99( 99.99%)
   129. (0.00006) RY*( 4) H  12           s(  0.82%)p99.99( 99.18%)
   130. (0.00159) RY*( 1) H  13           s( 99.29%)p 0.01(  0.71%)
                                            0.0046  0.9964 -0.0784 -0.0307 -0.0000
   131. (0.00016) RY*( 2) H  13           s(  0.00%)p 1.00(100.00%)
                                            0.0000  0.0000  0.0000  0.0000  1.0000
   132. (0.00008) RY*( 3) H  13           s(  0.00%)p 1.00(100.00%)
   133. (0.00006) RY*( 4) H  13           s(  0.80%)p99.99( 99.20%)
   134. (0.00231) RY*( 1) H  14           s( 99.50%)p 0.01(  0.50%)
                                            0.0045  0.9975 -0.0146 -0.0692 -0.0000
   135. (0.00017) RY*( 2) H  14           s(  0.00%)p 1.00(100.00%)
                                            0.0000  0.0000  0.0000  0.0000  1.0000
   136. (0.00010) RY*( 3) H  14           s(  0.01%)p99.99( 99.99%)
                                           -0.0074  0.0089 -0.9449  0.3272  0.0000
   137. (0.00006) RY*( 4) H  14           s(  0.58%)p99.99( 99.42%)
   138. (0.00402) BD*( 1) C   1 - O   2  
                ( 66.52%)   0.8156* C   1 s( 31.09%)p 2.21( 68.65%)d 0.01(  0.26%)
                                            0.0000  0.5546 -0.0575  0.1019  0.0364
                                            0.8186  0.0693  0.0000  0.0000  0.0093
                                            0.0000  0.0000 -0.0435 -0.0240
                ( 33.48%)  -0.5786* O   2 s( 43.82%)p 1.28( 56.10%)d 0.00(  0.09%)
                                           -0.0000  0.6614 -0.0276 -0.0931 -0.0005
                                           -0.7428 -0.0229 -0.0000 -0.0000  0.0073
                                            0.0000  0.0000 -0.0254 -0.0126
   139. (0.09479) BD*( 2) C   1 - O   2  
                ( 65.69%)   0.8105* C   1 s(  0.00%)p 1.00( 99.65%)d 0.00(  0.35%)
                                           -0.0000  0.0000 -0.0000 -0.0000  0.0000
                                           -0.0000  0.0000  0.9977 -0.0320 -0.0000
                                            0.0029  0.0589  0.0000  0.0000
                ( 34.31%)  -0.5858* O   2 s(  0.00%)p 1.00( 99.85%)d 0.00(  0.15%)
                                           -0.0000  0.0000 -0.0000 -0.0000 -0.0000
                                           -0.0000 -0.0000  0.9992  0.0091  0.0000
                                           -0.0057 -0.0380 -0.0000 -0.0000
   140. (0.06233) BD*( 1) C   1 - C   3  
                ( 53.86%)   0.7339* C   1 s( 37.15%)p 1.69( 62.79%)d 0.00(  0.06%)
                                            0.0004  0.6095  0.0021 -0.7235  0.0113
                                           -0.3229 -0.0029 -0.0000 -0.0000  0.0169
                                            0.0000  0.0000  0.0134 -0.0108
                ( 46.14%)  -0.6792* C   3 s( 30.63%)p 2.26( 69.33%)d 0.00(  0.04%)
                                           -0.0000  0.5534 -0.0026  0.7547 -0.0062
                                            0.3516 -0.0022  0.0000 -0.0000  0.0119
                                            0.0000  0.0000  0.0106 -0.0108
   141. (0.05999) BD*( 1) C   1 - H  10  
                ( 41.07%)   0.6408* C   1 s( 31.71%)p 2.15( 68.25%)d 0.00(  0.05%)
                                            0.0003 -0.5624 -0.0278 -0.6815 -0.0034
                                            0.4661 -0.0268 -0.0000 -0.0000  0.0205
                                            0.0000  0.0000 -0.0038  0.0074
                ( 58.93%)  -0.7677* H  10 s( 99.90%)p 0.00(  0.10%)
                                           -0.9994  0.0130  0.0258 -0.0182  0.0000
   142. (0.02579) BD*( 1) C   3 - C   4  
                ( 48.57%)   0.6969* C   3 s( 34.59%)p 1.89( 65.37%)d 0.00(  0.04%)
                                            0.0003 -0.5882 -0.0014  0.6530 -0.0116
                                           -0.4762 -0.0190 -0.0000  0.0000  0.0134
                                            0.0000 -0.0000 -0.0060  0.0122
                ( 51.43%)  -0.7171* C   4 s( 34.70%)p 1.88( 65.25%)d 0.00(  0.05%)
                                           -0.0001 -0.5891 -0.0028 -0.6607 -0.0134
                                            0.4642 -0.0190  0.0000  0.0000  0.0174
                                            0.0000 -0.0000 -0.0036  0.0129
   143. (0.03726) BD*( 1) C   3 - C   8  
                ( 50.02%)   0.7072* C   3 s( 34.71%)p 1.88( 65.25%)d 0.00(  0.04%)
                                           -0.0001  0.5891  0.0114 -0.0565  0.0209
                                           -0.8055 -0.0014 -0.0000 -0.0000  0.0031
                                            0.0000  0.0000 -0.0157 -0.0123
                ( 49.98%)  -0.7070* C   8 s( 39.20%)p 1.55( 60.76%)d 0.00(  0.04%)
                                           -0.0000  0.6261 -0.0032  0.1692  0.0157
                                            0.7607 -0.0060 -0.0000 -0.0000  0.0057
                                            0.0000  0.0000 -0.0148 -0.0124
   144. (0.43527) BD*( 2) C   3 - C   8  
                ( 49.71%)   0.7051* C   3 s(  0.00%)p 1.00( 99.98%)d 0.00(  0.02%)
                                            0.0000 -0.0000 -0.0000 -0.0000 -0.0000
                                            0.0000  0.0000 -0.9998 -0.0085 -0.0000
                                            0.0048  0.0143 -0.0000 -0.0000
                ( 50.29%)  -0.7091* C   8 s(  0.00%)p 1.00( 99.98%)d 0.00(  0.02%)
                                            0.0000  0.0000 -0.0000  0.0000 -0.0000
                                           -0.0000  0.0000 -0.9998 -0.0092  0.0000
                                            0.0016 -0.0150 -0.0000 -0.0000
   145. (0.01626) BD*( 1) C   4 - C   5  
                ( 49.79%)   0.7056* C   4 s( 36.43%)p 1.74( 63.53%)d 0.00(  0.04%)
                                           -0.0001 -0.6034 -0.0145  0.7416  0.0235
                                            0.2891 -0.0346 -0.0000 -0.0000 -0.0141
                                            0.0000 -0.0000 -0.0107  0.0116
                ( 50.21%)  -0.7086* C   5 s( 35.77%)p 1.79( 64.18%)d 0.00(  0.05%)
                                           -0.0000 -0.5981 -0.0074 -0.7246  0.0063
                                           -0.3395 -0.0391  0.0000 -0.0000 -0.0113
                                            0.0000  0.0000 -0.0136  0.0120
   146. (0.28209) BD*( 2) C   4 - C   5  
                ( 52.46%)   0.7243* C   4 s(  0.00%)p 1.00( 99.95%)d 0.00(  0.05%)
                                           -0.0000 -0.0000  0.0000  0.0000 -0.0000
                                           -0.0000  0.0000  0.9997 -0.0025  0.0000
                                           -0.0141 -0.0182 -0.0000 -0.0000
                ( 47.54%)  -0.6895* C   5 s(  0.00%)p 1.00( 99.95%)d 0.00(  0.05%)
                                           -0.0000  0.0000  0.0000  0.0000 -0.0000
                                           -0.0000  0.0000  0.9997 -0.0122 -0.0000
                                            0.0214 -0.0042  0.0000 -0.0000
   147. (0.01740) BD*( 1) C   4 - H  11  
                ( 37.38%)   0.6114* C   4 s( 28.79%)p 2.47( 71.18%)d 0.00(  0.03%)
                                            0.0004 -0.5363  0.0141 -0.1099  0.0057
                                           -0.8365  0.0080 -0.0000  0.0000 -0.0048
                                           -0.0000 -0.0000  0.0135  0.0098
                ( 62.62%)  -0.7913* H  11 s( 99.90%)p 0.00(  0.10%)
                                           -0.9995  0.0055  0.0058  0.0311  0.0000
   148. (0.01774) BD*( 1) C   5 - C   6  
                ( 50.17%)   0.7083* C   5 s( 35.28%)p 1.83( 64.68%)d 0.00(  0.05%)
                                            0.0000  0.5939  0.0094 -0.1179 -0.0401
                                           -0.7945 -0.0069 -0.0000  0.0000  0.0020
                                           -0.0000  0.0000 -0.0175 -0.0120
                ( 49.83%)  -0.7059* C   6 s( 35.90%)p 1.78( 64.06%)d 0.00(  0.04%)
                                            0.0000  0.5991  0.0078  0.0619 -0.0381
                                            0.7969  0.0144 -0.0000  0.0000  0.0054
                                           -0.0000  0.0000 -0.0164 -0.0119
   149. (0.01456) BD*( 1) C   5 - H  12  
                ( 38.29%)   0.6188* C   5 s( 28.86%)p 2.46( 71.11%)d 0.00(  0.03%)
                                           -0.0003  0.5370 -0.0139 -0.6779  0.0066
                                            0.5015 -0.0040  0.0000 -0.0000 -0.0136
                                           -0.0000  0.0000  0.0043 -0.0097
                ( 61.71%)  -0.7856* H  12 s( 99.91%)p 0.00(  0.09%)
                                            0.9995 -0.0021  0.0243 -0.0184 -0.0000
   150. (0.01842) BD*( 1) C   6 - C   7  
                ( 50.46%)   0.7104* C   6 s( 35.62%)p 1.81( 64.33%)d 0.00(  0.05%)
                                            0.0001  0.5968  0.0070  0.6279 -0.0158
                                           -0.4976 -0.0355 -0.0000  0.0000 -0.0164
                                           -0.0000  0.0000  0.0067 -0.0121
                ( 49.54%)  -0.7038* C   7 s( 36.12%)p 1.77( 63.83%)d 0.00(  0.04%)
                                           -0.0001  0.6010  0.0086 -0.6527 -0.0322
                                            0.4588 -0.0276 -0.0000  0.0000 -0.0169
                                           -0.0000 -0.0000  0.0023 -0.0121
   151. (0.31145) BD*( 2) C   6 - C   7  
                ( 51.61%)   0.7184* C   6 s(  0.00%)p 1.00( 99.95%)d 0.00(  0.05%)
                                           -0.0000  0.0000  0.0000  0.0000 -0.0000
                                           -0.0000  0.0000  0.9997 -0.0093 -0.0000
                                            0.0225 -0.0032  0.0000 -0.0000
                ( 48.39%)  -0.6956* C   7 s(  0.00%)p 1.00( 99.95%)d 0.00(  0.05%)
                                           -0.0000  0.0000  0.0000  0.0000 -0.0000
                                            0.0000 -0.0000  0.9997 -0.0095  0.0000
                                           -0.0063  0.0210 -0.0000 -0.0000
   152. (0.01370) BD*( 1) C   6 - H  13  
                ( 38.33%)   0.6191* C   6 s( 28.38%)p 2.52( 71.59%)d 0.00(  0.03%)
                                           -0.0003  0.5325 -0.0124 -0.7749  0.0075
                                           -0.3397  0.0038  0.0000 -0.0000  0.0111
                                           -0.0000 -0.0000  0.0096 -0.0097
                ( 61.67%)  -0.7853* H  13 s( 99.91%)p 0.00(  0.09%)
                                            0.9995 -0.0020  0.0281  0.0122 -0.0000
   153. (0.02724) BD*( 1) C   7 - C   8  
                ( 51.08%)   0.7147* C   7 s( 35.05%)p 1.85( 64.91%)d 0.00(  0.05%)
                                            0.0000  0.5919  0.0131  0.7501  0.0216
                                            0.2915 -0.0306 -0.0000 -0.0000  0.0139
                                           -0.0000 -0.0000  0.0111 -0.0126
                ( 48.92%)  -0.6994* C   8 s( 39.08%)p 1.56( 60.88%)d 0.00(  0.04%)
                                           -0.0000  0.6251  0.0040 -0.6909  0.0083
                                           -0.3612 -0.0296  0.0000 -0.0000  0.0121
                                           -0.0000 -0.0000  0.0101 -0.0118
   154. (0.01423) BD*( 1) C   7 - H  14  
                ( 37.78%)   0.6147* C   7 s( 28.74%)p 2.48( 71.23%)d 0.00(  0.03%)
                                           -0.0003  0.5359 -0.0158 -0.0962 -0.0047
                                           -0.8384  0.0100  0.0000  0.0000  0.0020
                                           -0.0000 -0.0000 -0.0137 -0.0098
                ( 62.22%)  -0.7888* H  14 s( 99.90%)p 0.00(  0.10%)
                                            0.9995 -0.0024  0.0028  0.0308 -0.0000
   155. (0.03393) BD*( 1) C   8 -Cl   9  
                ( 55.67%)   0.7462* C   8 s( 21.58%)p 3.62( 78.16%)d 0.01(  0.26%)
                                           -0.0002  0.4646 -0.0002  0.7014 -0.0073
                                           -0.5381 -0.0014  0.0000  0.0000 -0.0428
                                            0.0000 -0.0000  0.0109 -0.0245
                ( 44.33%)  -0.6658*Cl   9 s( 19.51%)p 4.10( 80.01%)d 0.02(  0.48%)
                                           -0.0000  0.0002  0.4403 -0.0348  0.0001
                                           -0.6918 -0.0266 -0.0001  0.5660  0.0200
                                            0.0000 -0.0000 -0.0000 -0.0592  0.0000
                                           -0.0000  0.0119 -0.0345


 NHO Directionality and "Bond Bending" (deviations from line of nuclear centers)

         [Thresholds for printing:  angular deviation  >  1.0 degree]
                                    hybrid p-character > 25.0%
                                    orbital occupancy  >  0.10e

                                Line of Centers        Hybrid 1              Hybrid 2
                                ---------------  -------------------   ------------------
                NBO               Theta   Phi    Theta   Phi    Dev    Theta   Phi    Dev
 ========================================================================================
     1. BD (   1) C   1 - O   2    90.0   82.7    90.0   81.1   1.6      --     --    --
     2. BD (   2) C   1 - O   2    90.0   82.7     0.0    0.0  90.0      0.0    0.0  90.0
     3. BD (   1) C   1 - C   3    90.0  206.0    90.0  204.6   1.4      --     --    --
     4. BD (   1) C   1 - H  10    90.0  321.5    90.0  327.3   5.9      --     --    --
     5. BD (   1) C   3 - C   4    90.0  144.3    90.0  142.3   2.0     90.0  326.6   2.2
     6. BD (   1) C   3 - C   8    90.0  262.7    90.0  267.5   4.8     90.0   76.2   6.5
     7. BD (   2) C   3 - C   8    90.0  262.7     0.0    0.0  90.0      0.0    0.0  90.0
     8. BD (   1) C   4 - C   5    90.0  203.1    90.0  198.4   4.7     90.0   27.8   4.7
     9. BD (   2) C   4 - C   5    90.0  203.1     0.0    0.0  90.0      0.0    0.0  90.0
    10. BD (   1) C   4 - H  11    90.0   81.3    90.0   82.8   1.5      --     --    --
    11. BD (   1) C   5 - C   6    90.0  263.6    90.0  258.8   4.8     90.0   88.3   4.7
    13. BD (   1) C   6 - C   7    90.0  323.1    90.0  318.9   4.2     90.0  147.8   4.7
    14. BD (   2) C   6 - C   7    90.0  323.1     0.0    0.0  90.0      0.0    0.0  90.0
    16. BD (   1) C   7 - C   8    90.0   23.6    90.0   18.7   4.9     90.0  209.8   6.2
    17. BD (   1) C   7 - H  14    90.0  264.2    90.0  263.1   1.2      --     --    --
    32. LP (   1) O   2             --     --     90.0   82.0   --       --     --    --
    33. LP (   2) O   2             --     --     90.0  172.4   --       --     --    --
    35. LP (   2)Cl   9             --     --     90.0   50.4   --       --     --    --
    36. LP (   3)Cl   9             --     --      0.0    0.0   --       --     --    --
   144. BD*(   2) C   3 - C   8    90.0  262.7     0.0    0.0  90.0      0.0    0.0  90.0
   146. BD*(   2) C   4 - C   5    90.0  203.1     0.0    0.0  90.0      0.0    0.0  90.0
   151. BD*(   2) C   6 - C   7    90.0  323.1     0.0    0.0  90.0      0.0    0.0  90.0


 Second Order Perturbation Theory Analysis of Fock Matrix in NBO Basis

     Threshold for printing:   0.50 kcal/mol
                                                                              E(2)  E(j)-E(i) F(i,j)
         Donor NBO (i)                     Acceptor NBO (j)                 kcal/mol   a.u.    a.u. 
 ===================================================================================================

 within unit  1
   1. BD (   1) C   1 - O   2        / 37. RY*(   1) C   1                    1.51    1.64    0.044
   1. BD (   1) C   1 - O   2        / 56. RY*(   2) C   3                    1.45    2.08    0.049
   1. BD (   1) C   1 - O   2        /140. BD*(   1) C   1 - C   3            1.17    1.50    0.038
   1. BD (   1) C   1 - O   2        /143. BD*(   1) C   3 - C   8            1.69    1.61    0.047
   2. BD (   2) C   1 - O   2        /144. BD*(   2) C   3 - C   8            5.73    0.39    0.047
   3. BD (   1) C   1 - C   3        / 46. RY*(   1) O   2                    1.31    1.86    0.044
   3. BD (   1) C   1 - C   3        / 64. RY*(   1) C   4                    1.07    1.73    0.039
   3. BD (   1) C   1 - C   3        /100. RY*(   1) C   8                    1.66    1.64    0.047
   3. BD (   1) C   1 - C   3        /138. BD*(   1) C   1 - O   2            0.85    1.27    0.029
   3. BD (   1) C   1 - C   3        /142. BD*(   1) C   3 - C   4            2.68    1.21    0.051
   3. BD (   1) C   1 - C   3        /143. BD*(   1) C   3 - C   8            3.12    1.20    0.055
   3. BD (   1) C   1 - C   3        /145. BD*(   1) C   4 - C   5            2.70    1.24    0.052
   3. BD (   1) C   1 - C   3        /153. BD*(   1) C   7 - C   8            2.66    1.20    0.051
   4. BD (   1) C   1 - H  10        / 46. RY*(   1) O   2                    1.10    1.73    0.039
   4. BD (   1) C   1 - H  10        / 55. RY*(   1) C   3                    0.59    1.63    0.028
   4. BD (   1) C   1 - H  10        /142. BD*(   1) C   3 - C   4            3.87    1.08    0.058
   5. BD (   1) C   3 - C   4        / 37. RY*(   1) C   1                    1.06    1.25    0.033
   5. BD (   1) C   3 - C   4        / 73. RY*(   1) C   5                    0.90    1.86    0.037
   5. BD (   1) C   3 - C   4        / 74. RY*(   2) C   5                    1.32    1.33    0.038
   5. BD (   1) C   3 - C   4        /100. RY*(   1) C   8                    0.81    1.66    0.033
   5. BD (   1) C   3 - C   4        /140. BD*(   1) C   1 - C   3            2.42    1.12    0.047
   5. BD (   1) C   3 - C   4        /141. BD*(   1) C   1 - H  10            1.33    1.10    0.034
   5. BD (   1) C   3 - C   4        /143. BD*(   1) C   3 - C   8            5.32    1.22    0.072
   5. BD (   1) C   3 - C   4        /145. BD*(   1) C   4 - C   5            3.07    1.26    0.056
   5. BD (   1) C   3 - C   4        /147. BD*(   1) C   4 - H  11            1.25    1.16    0.034
   5. BD (   1) C   3 - C   4        /149. BD*(   1) C   5 - H  12            2.52    1.15    0.048
   5. BD (   1) C   3 - C   4        /155. BD*(   1) C   8 -Cl   9            5.12    0.83    0.058
   6. BD (   1) C   3 - C   8        / 39. RY*(   3) C   1                    0.70    1.61    0.030
   6. BD (   1) C   3 - C   8        / 64. RY*(   1) C   4                    0.98    1.79    0.038
   6. BD (   1) C   3 - C   8        / 91. RY*(   1) C   7                    1.28    1.79    0.043
   6. BD (   1) C   3 - C   8        /138. BD*(   1) C   1 - O   2            1.06    1.33    0.034
   6. BD (   1) C   3 - C   8        /140. BD*(   1) C   1 - C   3            2.74    1.16    0.051
   6. BD (   1) C   3 - C   8        /142. BD*(   1) C   3 - C   4            4.45    1.27    0.067
   6. BD (   1) C   3 - C   8        /147. BD*(   1) C   4 - H  11            1.96    1.19    0.043
   6. BD (   1) C   3 - C   8        /153. BD*(   1) C   7 - C   8            4.68    1.26    0.069
   6. BD (   1) C   3 - C   8        /154. BD*(   1) C   7 - H  14            2.19    1.18    0.045
   7. BD (   2) C   3 - C   8        / 40. RY*(   4) C   1                    1.05    1.68    0.041
   7. BD (   2) C   3 - C   8        / 67. RY*(   4) C   4                    1.32    1.67    0.046
   7. BD (   2) C   3 - C   8        / 94. RY*(   4) C   7                    2.31    1.06    0.049
   7. BD (   2) C   3 - C   8        /109. RY*(   1)Cl   9                    1.66    1.07    0.041
   7. BD (   2) C   3 - C   8        /139. BD*(   2) C   1 - O   2           16.39    0.29    0.066
   7. BD (   2) C   3 - C   8        /144. BD*(   2) C   3 - C   8            1.21    0.28    0.017
   7. BD (   2) C   3 - C   8        /146. BD*(   2) C   4 - C   5           18.62    0.31    0.069
   7. BD (   2) C   3 - C   8        /151. BD*(   2) C   6 - C   7           17.95    0.30    0.066
   8. BD (   1) C   4 - C   5        / 55. RY*(   1) C   3                    1.90    1.79    0.052
   8. BD (   1) C   4 - C   5        / 82. RY*(   1) C   6                    0.84    1.86    0.036
   8. BD (   1) C   4 - C   5        / 83. RY*(   2) C   6                    1.26    1.35    0.037
   8. BD (   1) C   4 - C   5        /140. BD*(   1) C   1 - C   3            3.04    1.13    0.053
   8. BD (   1) C   4 - C   5        /142. BD*(   1) C   3 - C   4            3.45    1.25    0.059
   8. BD (   1) C   4 - C   5        /147. BD*(   1) C   4 - H  11            1.63    1.17    0.039
   8. BD (   1) C   4 - C   5        /148. BD*(   1) C   5 - C   6            3.05    1.26    0.055
   8. BD (   1) C   4 - C   5        /149. BD*(   1) C   5 - H  12            1.46    1.16    0.037
   8. BD (   1) C   4 - C   5        /152. BD*(   1) C   6 - H  13            2.58    1.16    0.049
   9. BD (   2) C   4 - C   5        / 59. RY*(   5) C   3                    0.66    1.91    0.035
   9. BD (   2) C   4 - C   5        / 76. RY*(   4) C   5                    0.52    0.99    0.022
   9. BD (   2) C   4 - C   5        / 86. RY*(   5) C   6                    1.77    0.88    0.039
   9. BD (   2) C   4 - C   5        /144. BD*(   2) C   3 - C   8           20.19    0.27    0.067
   9. BD (   2) C   4 - C   5        /151. BD*(   2) C   6 - C   7           22.37    0.28    0.072
  10. BD (   1) C   4 - H  11        / 55. RY*(   1) C   3                    0.54    1.61    0.026
  10. BD (   1) C   4 - H  11        / 73. RY*(   1) C   5                    0.64    1.68    0.029
  10. BD (   1) C   4 - H  11        /142. BD*(   1) C   3 - C   4            0.99    1.06    0.029
  10. BD (   1) C   4 - H  11        /143. BD*(   1) C   3 - C   8            4.95    1.05    0.065
  10. BD (   1) C   4 - H  11        /145. BD*(   1) C   4 - C   5            1.01    1.09    0.030
  10. BD (   1) C   4 - H  11        /148. BD*(   1) C   5 - C   6            3.76    1.07    0.057
  11. BD (   1) C   5 - C   6        / 65. RY*(   2) C   4                    2.12    1.46    0.050
  11. BD (   1) C   5 - C   6        / 92. RY*(   2) C   7                    1.97    1.38    0.047
  11. BD (   1) C   5 - C   6        /145. BD*(   1) C   4 - C   5            3.10    1.27    0.056
  11. BD (   1) C   5 - C   6        /147. BD*(   1) C   4 - H  11            2.74    1.16    0.050
  11. BD (   1) C   5 - C   6        /149. BD*(   1) C   5 - H  12            1.36    1.16    0.035
  11. BD (   1) C   5 - C   6        /150. BD*(   1) C   6 - C   7            3.00    1.26    0.055
  11. BD (   1) C   5 - C   6        /152. BD*(   1) C   6 - H  13            1.37    1.15    0.036
  11. BD (   1) C   5 - C   6        /154. BD*(   1) C   7 - H  14            2.62    1.15    0.049
  12. BD (   1) C   5 - H  12        / 64. RY*(   1) C   4                    0.59    1.59    0.027
  12. BD (   1) C   5 - H  12        / 82. RY*(   1) C   6                    0.66    1.68    0.030
  12. BD (   1) C   5 - H  12        /142. BD*(   1) C   3 - C   4            4.02    1.07    0.059
  12. BD (   1) C   5 - H  12        /145. BD*(   1) C   4 - C   5            1.01    1.09    0.030
  12. BD (   1) C   5 - H  12        /148. BD*(   1) C   5 - C   6            0.83    1.08    0.027
  12. BD (   1) C   5 - H  12        /150. BD*(   1) C   6 - C   7            3.80    1.08    0.057
  13. BD (   1) C   6 - C   7        / 73. RY*(   1) C   5                    0.83    1.87    0.035
  13. BD (   1) C   6 - C   7        / 74. RY*(   2) C   5                    1.29    1.35    0.038
  13. BD (   1) C   6 - C   7        /100. RY*(   1) C   8                    0.65    1.68    0.029
  13. BD (   1) C   6 - C   7        /101. RY*(   2) C   8                    1.56    1.49    0.043
  13. BD (   1) C   6 - C   7        /148. BD*(   1) C   5 - C   6            2.93    1.26    0.054
  13. BD (   1) C   6 - C   7        /149. BD*(   1) C   5 - H  12            2.45    1.16    0.048
  13. BD (   1) C   6 - C   7        /152. BD*(   1) C   6 - H  13            1.29    1.16    0.035
  13. BD (   1) C   6 - C   7        /153. BD*(   1) C   7 - C   8            3.75    1.24    0.061
  13. BD (   1) C   6 - C   7        /154. BD*(   1) C   7 - H  14            1.58    1.15    0.038
  13. BD (   1) C   6 - C   7        /155. BD*(   1) C   8 -Cl   9            4.64    0.84    0.056
  14. BD (   2) C   6 - C   7        / 76. RY*(   4) C   5                    1.98    0.99    0.043
  14. BD (   2) C   6 - C   7        / 94. RY*(   4) C   7                    0.72    1.05    0.027
  14. BD (   2) C   6 - C   7        /102. RY*(   3) C   8                    0.83    1.24    0.031
  14. BD (   2) C   6 - C   7        /104. RY*(   5) C   8                    0.63    2.15    0.036
  14. BD (   2) C   6 - C   7        /144. BD*(   2) C   3 - C   8           22.24    0.27    0.071
  14. BD (   2) C   6 - C   7        /146. BD*(   2) C   4 - C   5           17.05    0.30    0.064
  15. BD (   1) C   6 - H  13        / 73. RY*(   1) C   5                    0.66    1.69    0.030
  15. BD (   1) C   6 - H  13        / 91. RY*(   1) C   7                    0.63    1.59    0.028
  15. BD (   1) C   6 - H  13        /145. BD*(   1) C   4 - C   5            3.67    1.10    0.057
  15. BD (   1) C   6 - H  13        /148. BD*(   1) C   5 - C   6            0.78    1.08    0.026
  15. BD (   1) C   6 - H  13        /150. BD*(   1) C   6 - C   7            0.83    1.08    0.027
  15. BD (   1) C   6 - H  13        /153. BD*(   1) C   7 - C   8            4.15    1.07    0.059
  16. BD (   1) C   7 - C   8        / 56. RY*(   2) C   3                    1.36    1.73    0.043
  16. BD (   1) C   7 - C   8        / 82. RY*(   1) C   6                    0.96    1.89    0.038
  16. BD (   1) C   7 - C   8        / 83. RY*(   2) C   6                    1.17    1.37    0.036
  16. BD (   1) C   7 - C   8        /140. BD*(   1) C   1 - C   3            3.45    1.16    0.057
  16. BD (   1) C   7 - C   8        /143. BD*(   1) C   3 - C   8            5.32    1.26    0.073
  16. BD (   1) C   7 - C   8        /150. BD*(   1) C   6 - C   7            3.20    1.28    0.057
  16. BD (   1) C   7 - C   8        /152. BD*(   1) C   6 - H  13            2.23    1.18    0.046
  16. BD (   1) C   7 - C   8        /154. BD*(   1) C   7 - H  14            1.70    1.18    0.040
  17. BD (   1) C   7 - H  14        / 82. RY*(   1) C   6                    0.62    1.69    0.029
  17. BD (   1) C   7 - H  14        /100. RY*(   1) C   8                    1.12    1.50    0.037
  17. BD (   1) C   7 - H  14        /143. BD*(   1) C   3 - C   8            4.50    1.06    0.062
  17. BD (   1) C   7 - H  14        /148. BD*(   1) C   5 - C   6            3.65    1.08    0.056
  17. BD (   1) C   7 - H  14        /150. BD*(   1) C   6 - C   7            1.06    1.08    0.030
  17. BD (   1) C   7 - H  14        /153. BD*(   1) C   7 - C   8            0.98    1.07    0.029
  17. BD (   1) C   7 - H  14        /155. BD*(   1) C   8 -Cl   9            0.63    0.66    0.018
  18. BD (   1) C   8 -Cl   9        / 55. RY*(   1) C   3                    0.84    1.83    0.035
  18. BD (   1) C   8 -Cl   9        / 91. RY*(   1) C   7                    0.87    1.81    0.035
  18. BD (   1) C   8 -Cl   9        /142. BD*(   1) C   3 - C   4            2.61    1.29    0.052
  18. BD (   1) C   8 -Cl   9        /150. BD*(   1) C   6 - C   7            2.58    1.30    0.052
  19. CR (   1) C   1                / 55. RY*(   1) C   3                    0.55   11.26    0.070
  19. CR (   1) C   1                / 57. RY*(   3) C   3                    0.54   10.78    0.068
  19. CR (   1) C   1                /118. RY*(   1) H  10                    0.63   10.51    0.072
  19. CR (   1) C   1                /142. BD*(   1) C   3 - C   4            0.82   10.71    0.084
  19. CR (   1) C   1                /143. BD*(   1) C   3 - C   8            1.00   10.70    0.093
  20. CR (   1) O   2                / 37. RY*(   1) C   1                    5.92   19.45    0.304
  20. CR (   1) O   2                /140. BD*(   1) C   1 - C   3            0.53   19.32    0.092
  21. CR (   1) C   3                / 65. RY*(   2) C   4                    1.64   10.84    0.119
  21. CR (   1) C   3                /101. RY*(   2) C   8                    2.45   10.87    0.146
  21. CR (   1) C   3                /143. BD*(   1) C   3 - C   8            0.55   10.62    0.069
  21. CR (   1) C   3                /145. BD*(   1) C   4 - C   5            0.94   10.65    0.089
  21. CR (   1) C   3                /147. BD*(   1) C   4 - H  11            0.53   10.55    0.067
  21. CR (   1) C   3                /153. BD*(   1) C   7 - C   8            1.18   10.62    0.100
  21. CR (   1) C   3                /155. BD*(   1) C   8 -Cl   9            0.95   10.22    0.089
  22. CR (   1) C   4                / 56. RY*(   2) C   3                    1.58   11.09    0.118
  22. CR (   1) C   4                / 74. RY*(   2) C   5                    1.47   10.72    0.112
  22. CR (   1) C   4                / 75. RY*(   3) C   5                    0.53   10.74    0.068
  22. CR (   1) C   4                /122. RY*(   1) H  11                    0.80   10.43    0.081
  22. CR (   1) C   4                /140. BD*(   1) C   1 - C   3            0.88   10.51    0.087
  22. CR (   1) C   4                /143. BD*(   1) C   3 - C   8            1.30   10.61    0.106
  22. CR (   1) C   4                /148. BD*(   1) C   5 - C   6            0.95   10.63    0.090
  22. CR (   1) C   4                /149. BD*(   1) C   5 - H  12            0.69   10.54    0.076
  23. CR (   1) C   5                / 64. RY*(   1) C   4                    0.59   11.15    0.073
  23. CR (   1) C   5                / 66. RY*(   3) C   4                    1.04   10.69    0.094
  23. CR (   1) C   5                / 83. RY*(   2) C   6                    1.52   10.72    0.114
  23. CR (   1) C   5                /126. RY*(   1) H  12                    0.71   10.42    0.077
  23. CR (   1) C   5                /142. BD*(   1) C   3 - C   4            1.06   10.63    0.095
  23. CR (   1) C   5                /147. BD*(   1) C   4 - H  11            0.74   10.55    0.079
  23. CR (   1) C   5                /150. BD*(   1) C   6 - C   7            0.96   10.64    0.091
  23. CR (   1) C   5                /152. BD*(   1) C   6 - H  13            0.68   10.53    0.076
  24. CR (   1) C   6                / 74. RY*(   2) C   5                    1.44   10.73    0.111
  24. CR (   1) C   6                / 75. RY*(   3) C   5                    0.59   10.75    0.071
  24. CR (   1) C   6                / 91. RY*(   1) C   7                    0.58   11.15    0.072
  24. CR (   1) C   6                / 92. RY*(   2) C   7                    1.02   10.77    0.093
  24. CR (   1) C   6                / 93. RY*(   3) C   7                    0.57   10.68    0.070
  24. CR (   1) C   6                /130. RY*(   1) H  13                    0.70   10.43    0.076
  24. CR (   1) C   6                /145. BD*(   1) C   4 - C   5            0.92   10.66    0.089
  24. CR (   1) C   6                /149. BD*(   1) C   5 - H  12            0.67   10.55    0.075
  24. CR (   1) C   6                /153. BD*(   1) C   7 - C   8            1.08   10.63    0.096
  24. CR (   1) C   6                /154. BD*(   1) C   7 - H  14            0.72   10.54    0.078
  25. CR (   1) C   7                / 83. RY*(   2) C   6                    1.42   10.73    0.110
  25. CR (   1) C   7                / 84. RY*(   3) C   6                    0.59   10.75    0.071
  25. CR (   1) C   7                /100. RY*(   1) C   8                    0.55   11.05    0.070
  25. CR (   1) C   7                /101. RY*(   2) C   8                    1.59   10.87    0.118
  25. CR (   1) C   7                /103. RY*(   4) C   8                    0.55   10.78    0.068
  25. CR (   1) C   7                /134. RY*(   1) H  14                    0.74   10.42    0.078
  25. CR (   1) C   7                /143. BD*(   1) C   3 - C   8            1.44   10.62    0.111
  25. CR (   1) C   7                /148. BD*(   1) C   5 - C   6            0.97   10.64    0.091
  25. CR (   1) C   7                /152. BD*(   1) C   6 - H  13            0.62   10.54    0.073
  25. CR (   1) C   7                /155. BD*(   1) C   8 -Cl   9            0.82   10.22    0.082
  26. CR (   1) C   8                / 55. RY*(   1) C   3                    1.07   11.24    0.098
  26. CR (   1) C   8                / 56. RY*(   2) C   3                    0.85   11.15    0.087
  26. CR (   1) C   8                / 92. RY*(   2) C   7                    1.69   10.82    0.121
  26. CR (   1) C   8                / 93. RY*(   3) C   7                    0.56   10.74    0.069
  26. CR (   1) C   8                /140. BD*(   1) C   1 - C   3            1.15   10.58    0.100
  26. CR (   1) C   8                /142. BD*(   1) C   3 - C   4            0.94   10.69    0.090
  26. CR (   1) C   8                /143. BD*(   1) C   3 - C   8            0.74   10.68    0.080
  26. CR (   1) C   8                /150. BD*(   1) C   6 - C   7            0.86   10.70    0.086
  26. CR (   1) C   8                /153. BD*(   1) C   7 - C   8            0.68   10.68    0.076
  26. CR (   1) C   8                /154. BD*(   1) C   7 - H  14            0.70   10.60    0.077
  26. CR (   1) C   8                /155. BD*(   1) C   8 -Cl   9            1.90   10.28    0.126
  28. CR (   2)Cl   9                /100. RY*(   1) C   8                    1.99   11.03    0.133
  28. CR (   2)Cl   9                /143. BD*(   1) C   3 - C   8            0.94   10.59    0.090
  28. CR (   2)Cl   9                /153. BD*(   1) C   7 - C   8            0.79   10.60    0.082
  32. LP (   1) O   2                / 37. RY*(   1) C   1                   10.62    1.23    0.102
  32. LP (   1) O   2                /140. BD*(   1) C   1 - C   3            1.61    1.10    0.038
  32. LP (   1) O   2                /141. BD*(   1) C   1 - H  10            0.93    1.08    0.029
  33. LP (   2) O   2                / 38. RY*(   2) C   1                    3.37    1.91    0.074
  33. LP (   2) O   2                / 41. RY*(   5) C   1                    1.68    1.58    0.047
  33. LP (   2) O   2                / 50. RY*(   5) O   2                    0.55    3.17    0.039
  33. LP (   2) O   2                /140. BD*(   1) C   1 - C   3           18.49    0.70    0.103
  33. LP (   2) O   2                /141. BD*(   1) C   1 - H  10           21.25    0.68    0.109
  34. LP (   1)Cl   9                /100. RY*(   1) C   8                    3.45    1.89    0.072
  34. LP (   1)Cl   9                /143. BD*(   1) C   3 - C   8            1.82    1.45    0.046
  34. LP (   1)Cl   9                /153. BD*(   1) C   7 - C   8            1.36    1.46    0.040
  35. LP (   2)Cl   9                /101. RY*(   2) C   8                    0.69    1.11    0.025
  35. LP (   2)Cl   9                /141. BD*(   1) C   1 - H  10            0.97    0.74    0.024
  35. LP (   2)Cl   9                /143. BD*(   1) C   3 - C   8            4.17    0.86    0.054
  35. LP (   2)Cl   9                /150. BD*(   1) C   6 - C   7            0.53    0.88    0.019
  35. LP (   2)Cl   9                /153. BD*(   1) C   7 - C   8            3.75    0.87    0.051
  36. LP (   3)Cl   9                /102. RY*(   3) C   8                    0.93    1.29    0.031
  36. LP (   3)Cl   9                /144. BD*(   2) C   3 - C   8           13.70    0.33    0.066
 144. BD*(   2) C   3 - C   8        / 58. RY*(   4) C   3                    2.89    0.87    0.096
 144. BD*(   2) C   3 - C   8        / 67. RY*(   4) C   4                    0.60    1.39    0.055
 144. BD*(   2) C   3 - C   8        / 94. RY*(   4) C   7                    1.00    0.78    0.053
 144. BD*(   2) C   3 - C   8        /102. RY*(   3) C   8                    2.04    0.96    0.085
 144. BD*(   2) C   3 - C   8        /109. RY*(   1)Cl   9                    0.78    0.79    0.047
 144. BD*(   2) C   3 - C   8        /146. BD*(   2) C   4 - C   5          138.85    0.02    0.085
 144. BD*(   2) C   3 - C   8        /151. BD*(   2) C   6 - C   7          204.62    0.02    0.082
 146. BD*(   2) C   4 - C   5        / 68. RY*(   5) C   4                    1.88    1.13    0.110
 146. BD*(   2) C   4 - C   5        / 76. RY*(   4) C   5                    1.24    0.70    0.070
 146. BD*(   2) C   4 - C   5        / 77. RY*(   5) C   5                    0.63    1.78    0.080
 151. BD*(   2) C   6 - C   7        / 76. RY*(   4) C   5                    0.62    0.70    0.047
 151. BD*(   2) C   6 - C   7        / 86. RY*(   5) C   6                    2.56    0.60    0.088
 151. BD*(   2) C   6 - C   7        / 94. RY*(   4) C   7                    0.86    0.76    0.058
 151. BD*(   2) C   6 - C   7        / 95. RY*(   5) C   7                    0.92    1.69    0.089


 Natural Bond Orbitals (Summary):

                                                            Principal Delocalizations
           NBO                        Occupancy    Energy   (geminal,vicinal,remote)
 ====================================================================================
 Molecular unit  1  (C7H5OCl)
     1. BD (   1) C   1 - O   2          1.99580    -1.07535  143(v),37(g),56(v),140(g)
     2. BD (   2) C   1 - O   2          1.97773    -0.38833  144(v)
     3. BD (   1) C   1 - C   3          1.97744    -0.66581  143(g),145(v),142(g),153(v)
                                                    100(v),46(v),64(v),138(g)
     4. BD (   1) C   1 - H  10          1.98782    -0.53631  142(v),46(v),55(v)
     5. BD (   1) C   3 - C   4          1.96316    -0.69238  143(g),155(v),145(g),149(v)
                                                    140(g),141(v),74(v),147(g)
                                                    37(v),73(v),100(v)
     6. BD (   1) C   3 - C   8          1.97435    -0.72655  153(g),142(g),140(g),154(v)
                                                    147(v),91(v),138(v),64(v)
                                                    39(v)
     7. BD (   2) C   3 - C   8          1.65622    -0.28627  146(v),139(v),151(v),94(v)
                                                    109(v),67(v),144(g),40(v)
     8. BD (   1) C   4 - C   5          1.97771    -0.70458  142(g),140(v),148(g),152(v)
                                                    55(v),147(g),149(g),83(v)
                                                    82(v)
     9. BD (   2) C   4 - C   5          1.65267    -0.26895  151(v),144(v),86(v),59(v)
                                                    76(g)
    10. BD (   1) C   4 - H  11          1.97658    -0.51779  143(v),148(v),145(g),142(g)
                                                    73(v),55(v)
    11. BD (   1) C   5 - C   6          1.97799    -0.70059  145(g),150(g),147(v),154(v)
                                                    65(v),92(v),152(g),149(g)
    12. BD (   1) C   5 - H  12          1.97980    -0.52459  142(v),150(v),145(g),148(g)
                                                    82(v),64(v)
    13. BD (   1) C   6 - C   7          1.97137    -0.70595  155(v),153(g),148(g),149(v)
                                                    154(g),101(v),74(v),152(g)
                                                    73(v),100(v)
    14. BD (   2) C   6 - C   7          1.65404    -0.27363  144(v),146(v),76(v),102(v)
                                                    94(g),104(v)
    15. BD (   1) C   6 - H  13          1.97912    -0.52885  153(v),145(v),150(g),148(g)
                                                    73(v),91(v)
    16. BD (   1) C   7 - C   8          1.97789    -0.72833  143(g),140(v),150(g),152(v)
                                                    154(g),56(v),83(v),82(v)
    17. BD (   1) C   7 - H  14          1.97669    -0.52933  143(v),148(v),100(v),150(g)
                                                    153(g),155(v),82(v)
    18. BD (   1) C   8 -Cl   9          1.98849    -0.74292  142(v),150(v),91(v),55(v)
    19. CR (   1) C   1                  1.99930   -10.16855  143(v),142(v),118(v),55(v)
                                                    57(v)
    20. CR (   1) O   2                  1.99975   -18.89353  37(v),140(v)
    21. CR (   1) C   3                  1.99869   -10.08481  101(v),65(v),153(v),155(v)
                                                    145(v),143(g),147(v)
    22. CR (   1) C   4                  1.99892   -10.08280  56(v),74(v),143(v),148(v)
                                                    140(v),122(v),149(v),75(v)
    23. CR (   1) C   5                  1.99893   -10.08300  83(v),142(v),66(v),150(v)
                                                    147(v),126(v),152(v),64(v)
    24. CR (   1) C   6                  1.99894   -10.09165  74(v),153(v),92(v),145(v)
                                                    154(v),130(v),149(v),75(v)
                                                    91(v),93(v)
    25. CR (   1) C   7                  1.99881   -10.08480  101(v),143(v),83(v),148(v)
                                                    155(v),134(v),152(v),84(v)
                                                    100(v),103(v)
    26. CR (   1) C   8                  1.99857   -10.14746  155(g),92(v),140(v),55(v)
                                                    142(v),150(v),56(v),143(g)
                                                    154(v),153(g),93(v)
    27. CR (   1)Cl   9                  2.00000  -100.61375   
    28. CR (   2)Cl   9                  1.99973   -10.05883  100(v),143(v),153(v)
    29. CR (   3)Cl   9                  1.99993    -7.23409   
    30. CR (   4)Cl   9                  1.99995    -7.23265   
    31. CR (   5)Cl   9                  1.99999    -7.22947   
    32. LP (   1) O   2                  1.98210    -0.67047  37(v),140(v),141(v)
    33. LP (   2) O   2                  1.88441    -0.27263  141(v),140(v),38(v),41(v)
                                                    50(g)
    34. LP (   1)Cl   9                  1.99181    -0.92466  100(v),143(v),153(v)
    35. LP (   2)Cl   9                  1.96731    -0.33008  143(v),153(v),141(r),101(v)
                                                    150(r)
    36. LP (   3)Cl   9                  1.91849    -0.32840  144(v),102(v)
    37. RY*(   1) C   1                  0.01487     0.56094   
    38. RY*(   2) C   1                  0.00675     1.63644   
    39. RY*(   3) C   1                  0.00226     0.88513   
    40. RY*(   4) C   1                  0.00203     1.39622   
    41. RY*(   5) C   1                  0.00067     1.30484   
    42. RY*(   6) C   1                  0.00015     1.01412   
    43. RY*(   7) C   1                  0.00007     2.26643   
    44. RY*(   8) C   1                  0.00002     2.11332   
    45. RY*(   9) C   1                  0.00001     1.84825   
    46. RY*(   1) O   2                  0.00293     1.19622   
    47. RY*(   2) O   2                  0.00030     1.08632   
    48. RY*(   3) O   2                  0.00018     1.35969   
    49. RY*(   4) O   2                  0.00006     1.46272   
    50. RY*(   5) O   2                  0.00000     2.89311   
    51. RY*(   6) O   2                  0.00000     2.60878   
    52. RY*(   7) O   2                  0.00000     2.81083   
    53. RY*(   8) O   2                  0.00001     2.86846   
    54. RY*(   9) O   2                  0.00001     2.85277   
    55. RY*(   1) C   3                  0.00613     1.08920   
    56. RY*(   2) C   3                  0.00499     1.00396   
    57. RY*(   3) C   3                  0.00204     0.61335   
    58. RY*(   4) C   3                  0.00119     0.87118   
    59. RY*(   5) C   3                  0.00055     1.64536   
    60. RY*(   6) C   3                  0.00025     1.85038   
    61. RY*(   7) C   3                  0.00023     2.30612   
    62. RY*(   8) C   3                  0.00016     2.32019   
    63. RY*(   9) C   3                  0.00003     2.18119   
    64. RY*(   1) C   4                  0.00677     1.06446   
    65. RY*(   2) C   4                  0.00353     0.75509   
    66. RY*(   3) C   4                  0.00101     0.60742   
    67. RY*(   4) C   4                  0.00082     1.38851   
    68. RY*(   5) C   4                  0.00046     1.15236   
    69. RY*(   6) C   4                  0.00014     2.37705   
    70. RY*(   7) C   4                  0.00007     2.35945   
    71. RY*(   8) C   4                  0.00000     1.81567   
    72. RY*(   9) C   4                  0.00001     2.19568   
    73. RY*(   1) C   5                  0.00502     1.16605   
    74. RY*(   2) C   5                  0.00271     0.64147   
    75. RY*(   3) C   5                  0.00086     0.65500   
    76. RY*(   4) C   5                  0.00075     0.71689   
    77. RY*(   5) C   5                  0.00056     1.80167   
    78. RY*(   6) C   5                  0.00014     2.37360   
    79. RY*(   7) C   5                  0.00005     2.23102   
    80. RY*(   8) C   5                  0.00000     1.82989   
    81. RY*(   9) C   5                  0.00000     2.21021   
    82. RY*(   1) C   6                  0.00518     1.15722   
    83. RY*(   2) C   6                  0.00254     0.64078   
    84. RY*(   3) C   6                  0.00080     0.66572   
    85. RY*(   4) C   6                  0.00074     1.90901   
    86. RY*(   5) C   6                  0.00058     0.61150   
    87. RY*(   6) C   6                  0.00014     2.36329   
    88. RY*(   7) C   6                  0.00005     2.21578   
    89. RY*(   8) C   6                  0.00000     1.80878   
    90. RY*(   9) C   6                  0.00000     2.19525   
    91. RY*(   1) C   7                  0.00604     1.06215   
    92. RY*(   2) C   7                  0.00306     0.67545   
    93. RY*(   3) C   7                  0.00107     0.59247   
    94. RY*(   4) C   7                  0.00098     0.77497   
    95. RY*(   5) C   7                  0.00050     1.70122   
    96. RY*(   6) C   7                  0.00015     2.36830   
    97. RY*(   7) C   7                  0.00005     2.32167   
    98. RY*(   8) C   7                  0.00002     1.85858   
    99. RY*(   9) C   7                  0.00001     2.19766   
   100. RY*(   1) C   8                  0.00866     0.96959   
   101. RY*(   2) C   8                  0.00584     0.78225   
   102. RY*(   3) C   8                  0.00300     0.96308   
   103. RY*(   4) C   8                  0.00149     0.69589   
   104. RY*(   5) C   8                  0.00085     1.87680   
   105. RY*(   6) C   8                  0.00065     2.27030   
   106. RY*(   7) C   8                  0.00052     1.97557   
   107. RY*(   8) C   8                  0.00007     1.36874   
   108. RY*(   9) C   8                  0.00002     2.15027   
   109. RY*(   1)Cl   9                  0.00271     0.78814   
   110. RY*(   2)Cl   9                  0.00159     0.88346   
   111. RY*(   3)Cl   9                  0.00057     0.75203   
   112. RY*(   4)Cl   9                  0.00014     1.18038   
   113. RY*(   5)Cl   9                  0.00005     0.90675   
   114. RY*(   6)Cl   9                  0.00004     0.76685   
   115. RY*(   7)Cl   9                  0.00002     0.91531   
   116. RY*(   8)Cl   9                  0.00000     0.95317   
   117. RY*(   9)Cl   9                  0.00001     1.02660   
   118. RY*(   1) H  10                  0.00494     0.34355   
   119. RY*(   2) H  10                  0.00012     2.16210   
   120. RY*(   3) H  10                  0.00007     2.01908   
   121. RY*(   4) H  10                  0.00003     1.61785   
   122. RY*(   1) H  11                  0.00417     0.35045   
   123. RY*(   2) H  11                  0.00015     1.64949   
   124. RY*(   3) H  11                  0.00009     2.00851   
   125. RY*(   4) H  11                  0.00007     2.32771   
   126. RY*(   1) H  12                  0.00157     0.34189   
   127. RY*(   2) H  12                  0.00016     1.63500   
   128. RY*(   3) H  12                  0.00009     1.96129   
   129. RY*(   4) H  12                  0.00006     2.32138   
   130. RY*(   1) H  13                  0.00159     0.33750   
   131. RY*(   2) H  13                  0.00016     1.62818   
   132. RY*(   3) H  13                  0.00008     1.95406   
   133. RY*(   4) H  13                  0.00006     2.31520   
   134. RY*(   1) H  14                  0.00231     0.33345   
   135. RY*(   2) H  14                  0.00017     1.63489   
   136. RY*(   3) H  14                  0.00010     1.97715   
   137. RY*(   4) H  14                  0.00006     2.30723   
   138. BD*(   1) C   1 - O   2          0.00402     0.60674   
   139. BD*(   2) C   1 - O   2          0.09479     0.00711   
   140. BD*(   1) C   1 - C   3          0.06233     0.42863   
   141. BD*(   1) C   1 - H  10          0.05999     0.40974   
   142. BD*(   1) C   3 - C   4          0.02579     0.54225   
   143. BD*(   1) C   3 - C   8          0.03726     0.53025   
   144. BD*(   2) C   3 - C   8          0.43527    -0.00156  139(v),151(v),146(v),58(g)
                                                    102(g),94(v),109(v),67(v)
   145. BD*(   1) C   4 - C   5          0.01626     0.56940   
   146. BD*(   2) C   4 - C   5          0.28209     0.02164  151(v),144(v),68(g),76(g)
                                                    77(g)
   147. BD*(   1) C   4 - H  11          0.01740     0.46387   
   148. BD*(   1) C   5 - C   6          0.01774     0.55056   
   149. BD*(   1) C   5 - H  12          0.01456     0.45593   
   150. BD*(   1) C   6 - C   7          0.01842     0.55488   
   151. BD*(   2) C   6 - C   7          0.31145     0.01379  146(v),144(v),86(g),95(g)
                                                    94(g),76(v)
   152. BD*(   1) C   6 - H  13          0.01370     0.45123   
   153. BD*(   1) C   7 - C   8          0.02724     0.53630   
   154. BD*(   1) C   7 - H  14          0.01423     0.44884   
   155. BD*(   1) C   8 -Cl   9          0.03393     0.13559   
       -------------------------------
              Total Lewis   70.38051  ( 97.7507%)
        Valence non-Lewis    1.48650  (  2.0646%)
        Rydberg non-Lewis    0.13299  (  0.1847%)
       -------------------------------
            Total unit  1   72.00000  (100.0000%)
           Charge unit  1    0.00000
 Unable to Open any file for archive entry.
 1\1\GINC-COMPUTE-1-13\SP\RB3LYP\def2SVP\C7H5Cl1O1\ZAHRT2\08-Jan-2021\0
 \\# b3lyp/def2svp geom=NewRedundant pop=NBO\\98\\0,1\C,0,2.326458774,-
 0.340725227,-0.1209483498\O,0,2.8240246123,-1.4263849894,-0.3178779784
 \C,0,0.8567412733,-0.1180244001,-0.0432811211\C,0,0.0052944073,-1.2249
 128305,-0.2070337231\C,0,-1.3767800972,-1.0852333459,-0.1457780421\C,0
 ,-1.9323514675,0.1797578358,0.0830212376\C,0,-1.1101721779,1.294933762
 2,0.2489705426\C,0,0.2774756192,1.143093979,0.1855097374\Cl,0,1.268641
 788,2.5704293481,0.3995760495\H,0,2.9562119504,0.5678237629,0.01534490
 12\H,0,0.4786101219,-2.1932250323,-0.3834830095\H,0,-2.024480883,-1.95
 47653129,-0.2749931523\H,0,-3.0168058136,0.3028000724,0.133355928\H,0,
 -1.5328681072,2.2844323778,0.4276169801\\Version=ES64L-G16RevC.01\Stat
 e=1-A\HF=-804.7879974\RMSD=5.100e-09\Dipole=-1.1765586,0.3806137,0.096
 3491\Quadrupole=1.546938,-0.6571867,-0.8897512,4.245446,0.6515217,-0.0
 817448\PG=C01 [X(C7H5Cl1O1)]\\@
 The archive entry for this job was punched.


 LET US LEARN TO DREAM, GENTLEMEN, THEN PERHAPS WE SHALL
 DISCOVER THE TRUTH;  BUT LET US BEWARE OF PUBLISHING
 OUR DREAMS ABROAD BEFORE THEY HAVE BEEN SCRUTINIZED
 BY OUR VIGILANT INTELLECT ... LET US ALWAYS ALLOW
 THE FRUIT TO HANG UNTIL IT IS RIPE.  UNRIPE FRUIT
 BRINGS EVEN THE GROWER BUT LITTLE PROFIT; IT DAMAGES
 THE HEALTH OF THOSE WHO CONSUME IT; IT ENDANGERS
 PARTICULARLY THE YOUTH WHO CANNOT YET DISTINGUISH
 BETWEEN RIPE AND UNRIPE FRUIT.

                                  -- KEKULE, 1890
 File lengths (MBytes):  RWF=     19 Int=      0 D2E=      0 Chk=      3 Scr=      1
 Normal termination of Gaussian 16
