# Supplementary material for: Machine-Learning-Guided Discovery of Electrochemical Reactions
Source: J Am Chem Soc. 2022 Dec 2;144(49):22599–610. doi: 10.1021/jacs.2c08997 (PMC9756344; doi:10.1021/jacs.2c08997)
Supplement: Supplementary file 3 — ja2c08997_si_003.zip [file ja2c08997_si_003.zip › Oxidation Site Selectivity/Nlogs_notimes/30.log]

 Entering Gaussian System, Link 0=g16
 Input=30.com
 Output=30.log
 Initial command:
  
 Copyright (c) 1988-2019, Gaussian, Inc.  All Rights Reserved.
  
 This is part of the Gaussian(R) 16 program.  It is based on
 the Gaussian(R) 09 system (copyright 2009, Gaussian, Inc.),
 the Gaussian(R) 03 system (copyright 2003, Gaussian, Inc.),
 the Gaussian(R) 98 system (copyright 1998, Gaussian, Inc.),
 the Gaussian(R) 94 system (copyright 1995, Gaussian, Inc.),
 the Gaussian 92(TM) system (copyright 1992, Gaussian, Inc.),
 the Gaussian 90(TM) system (copyright 1990, Gaussian, Inc.),
 the Gaussian 88(TM) system (copyright 1988, Gaussian, Inc.),
 the Gaussian 86(TM) system (copyright 1986, Carnegie Mellon
 University), and the Gaussian 82(TM) system (copyright 1983,
 Carnegie Mellon University). Gaussian is a federally registered
 trademark of Gaussian, Inc.
  
 This software contains proprietary and confidential information,
 including trade secrets, belonging to Gaussian, Inc.
  
 This software is provided under written license and may be
 used, copied, transmitted, or stored only in accord with that
 written license.
  
 The following legend is applicable only to US Government
 contracts under FAR:
  
                    RESTRICTED RIGHTS LEGEND
  
 Use, reproduction and disclosure by the US Government is
 subject to restrictions as set forth in subparagraphs (a)
 and (c) of the Commercial Computer Software - Restricted
 Rights clause in FAR 52.227-19.
  
 Gaussian, Inc.
 340 Quinnipiac St., Bldg. 40, Wallingford CT 06492
  
  
 ---------------------------------------------------------------
 Warning -- This program may not be used in any manner that
 competes with the business of Gaussian, Inc. or will provide
 assistance to any competitor of Gaussian, Inc.  The licensee
 of this program is prohibited from giving any competitor of
 Gaussian, Inc. access to this program.  By using this program,
 the user acknowledges that Gaussian, Inc. is engaged in the
 business of creating and licensing software in the field of
 computational chemistry and represents and warrants to the
 licensee that it is not a competitor of Gaussian, Inc. and that
 it will not use this program in any manner prohibited above.
 ---------------------------------------------------------------
  

 Cite this work as:
 Gaussian 16, Revision C.01,
 M. J. Frisch, G. W. Trucks, H. B. Schlegel, G. E. Scuseria, 
 M. A. Robb, J. R. Cheeseman, G. Scalmani, V. Barone, 
 G. A. Petersson, H. Nakatsuji, X. Li, M. Caricato, A. V. Marenich, 
 J. Bloino, B. G. Janesko, R. Gomperts, B. Mennucci, H. P. Hratchian, 
 J. V. Ortiz, A. F. Izmaylov, J. L. Sonnenberg, D. Williams-Young, 
 F. Ding, F. Lipparini, F. Egidi, J. Goings, B. Peng, A. Petrone, 
 T. Henderson, D. Ranasinghe, V. G. Zakrzewski, J. Gao, N. Rega, 
 G. Zheng, W. Liang, M. Hada, M. Ehara, K. Toyota, R. Fukuda, 
 J. Hasegawa, M. Ishida, T. Nakajima, Y. Honda, O. Kitao, H. Nakai, 
 T. Vreven, K. Throssell, J. A. Montgomery, Jr., J. E. Peralta, 
 F. Ogliaro, M. J. Bearpark, J. J. Heyd, E. N. Brothers, K. N. Kudin, 
 V. N. Staroverov, T. A. Keith, R. Kobayashi, J. Normand, 
 K. Raghavachari, A. P. Rendell, J. C. Burant, S. S. Iyengar, 
 J. Tomasi, M. Cossi, J. M. Millam, M. Klene, C. Adamo, R. Cammi, 
 J. W. Ochterski, R. L. Martin, K. Morokuma, O. Farkas, 
 J. B. Foresman, and D. J. Fox, Gaussian, Inc., Wallingford CT, 2019.
 
 ******************************************
 Gaussian 16:  ES64L-G16RevC.01  3-Jul-2019
                 8-Jan-2021 
 ******************************************
 %nprocshared=16
 Will use up to   16 processors via shared memory.
 %mem=7GB
 -----------------------------------------
 # b3lyp/def2svp geom=NewRedundant pop=NBO
 -----------------------------------------
 1/29=4000,38=1,172=1/1;
 2/12=2,17=6,18=5,40=1/2;
 3/5=43,7=101,11=2,25=1,30=1,74=-5/1,2,3;
 4//1;
 5/5=2,38=5/2;
 6/7=2,8=2,9=2,10=2,28=1,40=1/1,7;
 99/5=1,9=1/99;
 --
 30
 --
 Symbolic Z-matrix:
 Charge =  0 Multiplicity = 1
 O                     1.99518  -1.58234  -0.1155 
 C                     1.54733  -0.27204  -0.37743 
 C                     2.2253    0.65308   0.62475 
 Br                    4.17354   0.72341   0.38974 
 C                     0.03793  -0.12947  -0.23661 
 C                    -0.65462   0.85415  -0.95559 
 C                    -2.03192   1.01525  -0.79094 
 C                    -2.73181   0.19066   0.09546 
 C                    -2.04757  -0.79428   0.81335 
 C                    -0.6692   -0.95275   0.64974 
 H                     1.60858  -2.16908  -0.77839 
 H                     1.8398    0.05605  -1.39413 
 H                     2.044     0.30147   1.64839 
 H                     1.86203   1.6809    0.51534 
 H                    -0.11039   1.49569  -1.65511 
 H                    -2.5623    1.78242  -1.36026 
 H                    -3.81003   0.31332   0.22258 
 H                    -2.59052  -1.44316   1.50503 
 H                    -0.12533  -1.72329   1.19957 
 
                          Input orientation:                          
 ---------------------------------------------------------------------
 Center     Atomic      Atomic             Coordinates (Angstroms)
 Number     Number       Type             X           Y           Z
 ---------------------------------------------------------------------
      1          8           0        1.995176   -1.582338   -0.115496
      2          6           0        1.547329   -0.272040   -0.377427
      3          6           0        2.225301    0.653082    0.624751
      4         35           0        4.173537    0.723408    0.389736
      5          6           0        0.037933   -0.129469   -0.236610
      6          6           0       -0.654625    0.854154   -0.955586
      7          6           0       -2.031922    1.015254   -0.790936
      8          6           0       -2.731811    0.190663    0.095463
      9          6           0       -2.047568   -0.794279    0.813352
     10          6           0       -0.669201   -0.952747    0.649739
     11          1           0        1.608584   -2.169081   -0.778387
     12          1           0        1.839796    0.056048   -1.394133
     13          1           0        2.044003    0.301472    1.648393
     14          1           0        1.862034    1.680896    0.515335
     15          1           0       -0.110389    1.495689   -1.655110
     16          1           0       -2.562296    1.782423   -1.360257
     17          1           0       -3.810032    0.313317    0.222579
     18          1           0       -2.590517   -1.443163    1.505025
     19          1           0       -0.125330   -1.723289    1.199568
 ---------------------------------------------------------------------
                    Distance matrix (angstroms):
                    1          2          3          4          5
     1  O    0.000000
     2  C    1.409274   0.000000
     3  C    2.366015   1.523109   0.000000
     4  Br   3.212005   2.911430   1.963619   0.000000
     5  C    2.440552   1.522640   2.477682   4.268832   0.000000
     6  C    3.696442   2.539917   3.291180   5.013794   1.401455
     7  C    4.839547   3.826115   4.501032   6.323518   2.429396
     8  C    5.052964   4.329984   5.006690   6.932117   2.807889
     9  C    4.222271   3.822822   4.515289   6.417551   2.427696
    10  C    2.842688   2.536028   3.310205   5.131199   1.401229
    11  H    0.965994   1.939918   3.211501   4.038562   2.630681
    12  H    2.084074   1.107642   2.140317   3.012292   2.149648
    13  H    2.581168   2.163227   1.097425   2.509414   2.786264
    14  H    3.326315   2.170259   1.095599   2.505116   2.677720
    15  H    4.034608   2.739593   3.370935   4.809348   2.162239
    16  H    5.800138   4.698488   5.304409   7.039562   3.417471
    17  H    6.116228   5.422542   6.058253   7.995842   3.900481
    18  H    4.865598   4.694351   5.325527   7.189598   3.415822
    19  H    2.499161   2.718607   3.391610   5.012225   2.151633
                    6          7          8          9         10
     6  C    0.000000
     7  C    1.396428   0.000000
     8  C    2.420667   1.398391   0.000000
     9  C    2.790477   2.418345   1.397735   0.000000
    10  C    2.417059   2.793847   2.422595   1.397060   0.000000
    11  H    3.780669   4.836675   5.017074   4.217957   2.950817
    12  H    2.655454   4.034120   4.810054   4.550566   3.389713
    13  H    3.790614   4.803433   5.023173   4.317281   3.151484
    14  H    3.029964   4.160807   4.847731   4.636840   3.655310
    15  H    1.094118   2.160996   3.411664   3.884575   3.408730
    16  H    2.159781   1.092691   2.163691   3.410120   3.886522
    17  H    3.411330   2.163701   1.092594   2.163807   3.413239
    18  H    3.883292   3.409880   2.162456   1.092820   2.159508
    19  H    3.401184   3.885462   3.417017   2.169614   1.091716
                   11         12         13         14         15
    11  H    0.000000
    12  H    2.320301   0.000000
    13  H    3.490341   3.059232   0.000000
    14  H    4.069431   2.507329   1.794364   0.000000
    15  H    4.141744   2.438011   4.120763   2.938637   0.000000
    16  H    5.774876   4.728630   5.697647   4.806542   2.486162
    17  H    6.043644   5.882220   6.025181   5.841944   4.314056
    18  H    4.834602   5.502766   4.954098   5.528511   4.977383
    19  H    2.667862   3.708779   3.001184   4.000783   4.302468
                   16         17         18         19
    16  H    0.000000
    17  H    2.494091   0.000000
    18  H    4.314516   2.493413   0.000000
    19  H    4.978105   4.321956   2.499785   0.000000
 Stoichiometry    C8H9BrO
 Framework group  C1[X(C8H9BrO)]
 Deg. of freedom    51
 Full point group                 C1      NOp   1
 Largest Abelian subgroup         C1      NOp   1
 Largest concise Abelian subgroup C1      NOp   1
                         Standard orientation:                         
 ---------------------------------------------------------------------
 Center     Atomic      Atomic             Coordinates (Angstroms)
 Number     Number       Type             X           Y           Z
 ---------------------------------------------------------------------
      1          8           0        0.461653    1.611347    0.847104
      2          6           0        0.127679    0.260361    0.624949
      3          6           0        0.958776   -0.229490   -0.553687
      4         35           0        2.884320   -0.236706   -0.168948
      5          6           0       -1.347615    0.066891    0.301667
      6          6           0       -1.987265   -1.145742    0.592261
      7          6           0       -3.327978   -1.339443    0.253177
      8          6           0       -4.044101   -0.318709   -0.379886
      9          6           0       -3.412909    0.894219   -0.669824
     10          6           0       -2.070806    1.085864   -0.332470
     11          1           0       -0.024195    1.916022    1.624451
     12          1           0        0.381891   -0.365234    1.502945
     13          1           0        0.813109    0.428349   -1.419927
     14          1           0        0.691369   -1.258175   -0.819463
     15          1           0       -1.431063   -1.943184    1.094077
     16          1           0       -3.817732   -2.287382    0.488815
     17          1           0       -5.094141   -0.467682   -0.642537
     18          1           0       -3.969081    1.696058   -1.161743
     19          1           0       -1.569290    2.031453   -0.547379
 ---------------------------------------------------------------------
 Rotational constants (GHZ):           2.8186855           0.3707372           0.3491874
 Standard basis: def2SVP (5D, 7F)
 There are   215 symmetry adapted cartesian basis functions of A   symmetry.
 There are   203 symmetry adapted basis functions of A   symmetry.
   203 basis functions,   368 primitive gaussians,   215 cartesian basis functions
    50 alpha electrons       50 beta electrons
       nuclear repulsion energy       715.6002180494 Hartrees.
 NAtoms=   19 NActive=   19 NUniq=   19 SFac= 1.00D+00 NAtFMM=   60 NAOKFM=F Big=F
 Integral buffers will be    131072 words long.
 Raffenetti 2 integral format.
 Two-electron integral symmetry is turned on.
 One-electron integrals computed using PRISM.
   1 Symmetry operations used in ECPInt.
 ECPInt:  NShTT=    4371 NPrTT=   17020 LenC2=    4200 LenP2D=   12398.
 LDataN:  DoStor=T MaxTD1= 4 Len=   56
 NBasis=   203 RedAO= T EigKep=  2.94D-04  NBF=   203
 NBsUse=   203 1.00D-06 EigRej= -1.00D+00 NBFU=   203
 ExpMin= 1.22D-01 ExpMax= 1.13D+05 ExpMxC= 1.70D+04 IAcc=3 IRadAn=         5 AccDes= 0.00D+00
 Harris functional with IExCor=  402 and IRadAn=       5 diagonalized for initial guess.
 HarFok:  IExCor=  402 AccDes= 0.00D+00 IRadAn=         5 IDoV= 1 UseB2=F ITyADJ=14
 ICtDFT=  3500011 ScaDFX=  1.000000  1.000000  1.000000  1.000000
 FoFCou: FMM=F IPFlag=           0 FMFlag=      100000 FMFlg1=           0
         NFxFlg=           0 DoJE=T BraDBF=F KetDBF=T FulRan=T
         wScrn=  0.000000 ICntrl=       500 IOpCl=  0 I1Cent=   200000004 NGrid=           0
         NMat0=    1 NMatS0=      1 NMatT0=    0 NMatD0=    1 NMtDS0=    0 NMtDT0=    0
 Petite list used in FoFCou.
 Requested convergence on RMS density matrix=1.00D-08 within 128 cycles.
 Requested convergence on MAX density matrix=1.00D-06.
 Requested convergence on             energy=1.00D-06.
 No special actions if energy rises.
 Integral accuracy reduced to 1.0D-05 until final iterations.
 Initial convergence to 1.0D-05 achieved.  Increase integral accuracy.
 SCF Done:  E(RB3LYP) =  -2959.08239306     A.U. after   13 cycles
            NFock= 13  Conv=0.87D-08     -V/T= 2.0024

 **********************************************************************

            Population analysis using the SCF Density.

 **********************************************************************

 Orbital symmetries:
       Occupied  (A) (A) (A) (A) (A) (A) (A) (A) (A) (A) (A) (A)
                 (A) (A) (A) (A) (A) (A) (A) (A) (A) (A) (A) (A)
                 (A) (A) (A) (A) (A) (A) (A) (A) (A) (A) (A) (A)
                 (A) (A) (A) (A) (A) (A) (A) (A) (A) (A) (A) (A)
                 (A) (A)
       Virtual   (A) (A) (A) (A) (A) (A) (A) (A) (A) (A) (A) (A)
                 (A) (A) (A) (A) (A) (A) (A) (A) (A) (A) (A) (A)
                 (A) (A) (A) (A) (A) (A) (A) (A) (A) (A) (A) (A)
                 (A) (A) (A) (A) (A) (A) (A) (A) (A) (A) (A) (A)
                 (A) (A) (A) (A) (A) (A) (A) (A) (A) (A) (A) (A)
                 (A) (A) (A) (A) (A) (A) (A) (A) (A) (A) (A) (A)
                 (A) (A) (A) (A) (A) (A) (A) (A) (A) (A) (A) (A)
                 (A) (A) (A) (A) (A) (A) (A) (A) (A) (A) (A) (A)
                 (A) (A) (A) (A) (A) (A) (A) (A) (A) (A) (A) (A)
                 (A) (A) (A) (A) (A) (A) (A) (A) (A) (A) (A) (A)
                 (A) (A) (A) (A) (A) (A) (A) (A) (A) (A) (A) (A)
                 (A) (A) (A) (A) (A) (A) (A) (A) (A) (A) (A) (A)
                 (A) (A) (A) (A) (A) (A) (A) (A) (A)
 The electronic state is 1-A.
 Alpha  occ. eigenvalues -- -482.76929 -62.45138 -56.28375 -56.28006 -56.27996
 Alpha  occ. eigenvalues --  -19.14289 -10.25630 -10.23823 -10.20449 -10.20200
 Alpha  occ. eigenvalues --  -10.20162 -10.20077 -10.20019 -10.19829  -8.66969
 Alpha  occ. eigenvalues --   -6.50334  -6.49027  -6.48989  -2.61752  -2.61394
 Alpha  occ. eigenvalues --   -2.61364  -2.60332  -2.60332  -1.02666  -0.86022
 Alpha  occ. eigenvalues --   -0.80928  -0.76445  -0.74794  -0.70424  -0.62264
 Alpha  occ. eigenvalues --   -0.61235  -0.58685  -0.54167  -0.51985  -0.47561
 Alpha  occ. eigenvalues --   -0.45645  -0.44229  -0.43927  -0.43046  -0.42318
 Alpha  occ. eigenvalues --   -0.38585  -0.37301  -0.36631  -0.35499  -0.34009
 Alpha  occ. eigenvalues --   -0.29265  -0.27120  -0.26841  -0.26403  -0.25702
 Alpha virt. eigenvalues --   -0.02886  -0.02058   0.01628   0.05205   0.06034
 Alpha virt. eigenvalues --    0.08072   0.08862   0.10880   0.11575   0.12329
 Alpha virt. eigenvalues --    0.13979   0.15148   0.15584   0.20435   0.20677
 Alpha virt. eigenvalues --    0.23723   0.28155   0.28780   0.29271   0.31179
 Alpha virt. eigenvalues --    0.34110   0.35899   0.39559   0.40345   0.41576
 Alpha virt. eigenvalues --    0.42466   0.43818   0.44587   0.45475   0.46603
 Alpha virt. eigenvalues --    0.48331   0.48663   0.49228   0.51591   0.53276
 Alpha virt. eigenvalues --    0.54744   0.55550   0.56323   0.57480   0.57935
 Alpha virt. eigenvalues --    0.59796   0.60221   0.60272   0.61010   0.63054
 Alpha virt. eigenvalues --    0.63989   0.65419   0.65570   0.65905   0.67441
 Alpha virt. eigenvalues --    0.68841   0.69844   0.70964   0.71358   0.72426
 Alpha virt. eigenvalues --    0.72673   0.72983   0.74827   0.77263   0.79556
 Alpha virt. eigenvalues --    0.81471   0.83890   0.90202   0.91636   0.93410
 Alpha virt. eigenvalues --    1.00607   1.02912   1.04448   1.06200   1.10027
 Alpha virt. eigenvalues --    1.14523   1.17984   1.21176   1.23380   1.24018
 Alpha virt. eigenvalues --    1.25289   1.27184   1.28653   1.29446   1.31376
 Alpha virt. eigenvalues --    1.40494   1.44936   1.48335   1.50261   1.56269
 Alpha virt. eigenvalues --    1.60097   1.65005   1.66996   1.68072   1.71203
 Alpha virt. eigenvalues --    1.71986   1.73255   1.73646   1.74227   1.75929
 Alpha virt. eigenvalues --    1.76524   1.78187   1.80068   1.81838   1.85276
 Alpha virt. eigenvalues --    1.86327   1.87834   1.92024   1.92551   1.94105
 Alpha virt. eigenvalues --    1.96561   1.97254   1.97518   2.00833   2.04294
 Alpha virt. eigenvalues --    2.08453   2.10192   2.12434   2.13117   2.15569
 Alpha virt. eigenvalues --    2.17548   2.21611   2.27694   2.28691   2.29896
 Alpha virt. eigenvalues --    2.31867   2.33690   2.34735   2.35520   2.42758
 Alpha virt. eigenvalues --    2.48328   2.55074   2.58312   2.60469   2.62093
 Alpha virt. eigenvalues --    2.63394   2.71006   2.71384   2.76497   2.83803
 Alpha virt. eigenvalues --    2.83999   2.85252   2.87645   2.92270   2.96629
 Alpha virt. eigenvalues --    3.00857   3.08390   3.11497   3.14241   3.20815
 Alpha virt. eigenvalues --    3.38817   3.44099   3.46173   3.55738   3.57181
 Alpha virt. eigenvalues --    3.61630   3.76104   3.81452
          Condensed to atoms (all electrons):
               1          2          3          4          5          6
     1  O    7.737938   0.342991  -0.070882   0.004858  -0.062640   0.005293
     2  C    0.342991   4.742181   0.295696  -0.064307   0.332627  -0.079374
     3  C   -0.070882   0.295696   4.864403   0.252118  -0.038642   0.002735
     4  Br   0.004858  -0.064307   0.252118  34.991972   0.008060   0.000006
     5  C   -0.062640   0.332627  -0.038642   0.008060   5.538203   0.215699
     6  C    0.005293  -0.079374   0.002735   0.000006   0.215699   5.195364
     7  C   -0.000163   0.010675  -0.000708   0.000006   0.114283   0.260531
     8  C   -0.000008  -0.000540   0.000093   0.000000  -0.168674   0.104773
     9  C    0.001347   0.011605  -0.000241   0.000003   0.097711  -0.144053
    10  C    0.002468  -0.077241  -0.016800  -0.000064   0.222461   0.055897
    11  H    0.320529  -0.042072   0.012400  -0.000255   0.011767   0.001461
    12  H   -0.029622   0.351903  -0.028314   0.002915  -0.052789  -0.009683
    13  H    0.002015  -0.007900   0.356972  -0.031765  -0.009701  -0.001234
    14  H    0.003949  -0.010529   0.362832  -0.029486   0.001574   0.003721
    15  H    0.000105  -0.014316  -0.000021  -0.000139  -0.084440   0.442339
    16  H    0.000001  -0.000285   0.000003  -0.000000   0.016850  -0.074017
    17  H    0.000000   0.000033   0.000001   0.000000  -0.001554   0.015175
    18  H   -0.000010  -0.000320   0.000002  -0.000000   0.017035  -0.001755
    19  H    0.025254  -0.022827  -0.001086  -0.000089  -0.087462   0.016984
               7          8          9         10         11         12
     1  O   -0.000163  -0.000008   0.001347   0.002468   0.320529  -0.029622
     2  C    0.010675  -0.000540   0.011605  -0.077241  -0.042072   0.351903
     3  C   -0.000708   0.000093  -0.000241  -0.016800   0.012400  -0.028314
     4  Br   0.000006   0.000000   0.000003  -0.000064  -0.000255   0.002915
     5  C    0.114283  -0.168674   0.097711   0.222461   0.011767  -0.052789
     6  C    0.260531   0.104773  -0.144053   0.055897   0.001461  -0.009683
     7  C    5.067618   0.250633   0.102227  -0.139187  -0.000111   0.000570
     8  C    0.250633   5.127209   0.242396   0.107892  -0.000009  -0.000031
     9  C    0.102227   0.242396   5.103128   0.241617  -0.000378  -0.000182
    10  C   -0.139187   0.107892   0.241617   5.196834  -0.001366   0.014404
    11  H   -0.000111  -0.000009  -0.000378  -0.001366   0.541847  -0.009945
    12  H    0.000570  -0.000031  -0.000182   0.014404  -0.009945   0.752352
    13  H    0.000066  -0.000043  -0.000234   0.008236  -0.000625   0.011015
    14  H   -0.000287  -0.000039   0.000049  -0.000688  -0.000536  -0.004662
    15  H   -0.069691   0.014683  -0.001513   0.015637   0.000046   0.007861
    16  H    0.440578  -0.077335   0.015355  -0.001937  -0.000000   0.000008
    17  H   -0.073374   0.439317  -0.073391   0.014824  -0.000000  -0.000001
    18  H    0.015263  -0.077402   0.443230  -0.076740   0.000015   0.000007
    19  H   -0.001933   0.014572  -0.066535   0.440762  -0.000396   0.001554
              13         14         15         16         17         18
     1  O    0.002015   0.003949   0.000105   0.000001   0.000000  -0.000010
     2  C   -0.007900  -0.010529  -0.014316  -0.000285   0.000033  -0.000320
     3  C    0.356972   0.362832  -0.000021   0.000003   0.000001   0.000002
     4  Br  -0.031765  -0.029486  -0.000139  -0.000000   0.000000  -0.000000
     5  C   -0.009701   0.001574  -0.084440   0.016850  -0.001554   0.017035
     6  C   -0.001234   0.003721   0.442339  -0.074017   0.015175  -0.001755
     7  C    0.000066  -0.000287  -0.069691   0.440578  -0.073374   0.015263
     8  C   -0.000043  -0.000039   0.014683  -0.077335   0.439317  -0.077402
     9  C   -0.000234   0.000049  -0.001513   0.015355  -0.073391   0.443230
    10  C    0.008236  -0.000688   0.015637  -0.001937   0.014824  -0.076740
    11  H   -0.000625  -0.000536   0.000046  -0.000000  -0.000000   0.000015
    12  H    0.011015  -0.004662   0.007861   0.000008  -0.000001   0.000007
    13  H    0.633805  -0.018598   0.000049   0.000002  -0.000000   0.000005
    14  H   -0.018598   0.638619   0.001475   0.000006  -0.000001   0.000002
    15  H    0.000049   0.001475   0.725382  -0.013517  -0.000307   0.000036
    16  H    0.000002   0.000006  -0.013517   0.721516  -0.013301  -0.000311
    17  H   -0.000000  -0.000001  -0.000307  -0.013301   0.718313  -0.013410
    18  H    0.000005   0.000002   0.000036  -0.000311  -0.013410   0.719891
    19  H    0.002448   0.000071  -0.000200   0.000034  -0.000266  -0.012750
              19
     1  O    0.025254
     2  C   -0.022827
     3  C   -0.001086
     4  Br  -0.000089
     5  C   -0.087462
     6  C    0.016984
     7  C   -0.001933
     8  C    0.014572
     9  C   -0.066535
    10  C    0.440762
    11  H   -0.000396
    12  H    0.001554
    13  H    0.002448
    14  H    0.000071
    15  H   -0.000200
    16  H    0.000034
    17  H   -0.000266
    18  H   -0.012750
    19  H    0.708496
 Mulliken charges:
               1
     1  O   -0.283424
     2  C    0.231998
     3  C    0.009440
     4  Br  -0.133832
     5  C   -0.070370
     6  C   -0.009860
     7  C    0.023003
     8  C    0.022513
     9  C    0.027860
    10  C   -0.007011
    11  H    0.167627
    12  H   -0.007359
    13  H    0.055485
    14  H    0.052529
    15  H   -0.023469
    16  H   -0.013651
    17  H   -0.012058
    18  H   -0.012789
    19  H   -0.016631
 Sum of Mulliken charges =  -0.00000
 Mulliken charges with hydrogens summed into heavy atoms:
               1
     1  O   -0.115797
     2  C    0.224638
     3  C    0.117455
     4  Br  -0.133832
     5  C   -0.070370
     6  C   -0.033329
     7  C    0.009352
     8  C    0.010456
     9  C    0.015071
    10  C   -0.023642
 Electronic spatial extent (au):  <R**2>=           2874.9474
 Charge=              0.0000 electrons
 Dipole moment (field-independent basis, Debye):
    X=             -3.0041    Y=             -0.4463    Z=              0.6591  Tot=              3.1078
 Quadrupole moment (field-independent basis, Debye-Ang):
   XX=            -73.1646   YY=            -68.9213   ZZ=            -69.4460
   XY=             -0.7690   XZ=              1.0090   YZ=             -0.1255
 Traceless Quadrupole moment (field-independent basis, Debye-Ang):
   XX=             -2.6540   YY=              1.5893   ZZ=              1.0646
   XY=             -0.7690   XZ=              1.0090   YZ=             -0.1255
 Octapole moment (field-independent basis, Debye-Ang**2):
  XXX=             64.3460  YYY=             -0.5784  ZZZ=              5.3744  XYY=             20.7363
  XXY=             -3.6672  XXZ=             -8.1762  XZZ=             36.9237  YZZ=              7.2596
  YYZ=              4.6233  XYZ=              3.6541
 Hexadecapole moment (field-independent basis, Debye-Ang**3):
 XXXX=          -2638.5034 YYYY=           -399.2900 ZZZZ=           -198.5182 XXXY=              5.6219
 XXXZ=             46.8561 YYYX=            -19.0464 YYYZ=             10.3953 ZZZX=            -15.9979
 ZZZY=             20.5214 XXYY=           -519.9617 XXZZ=           -523.8845 YYZZ=            -89.4113
 XXYZ=            -17.9736 YYXZ=             -7.8130 ZZXY=            -12.0560
 N-N= 7.156002180494D+02 E-N=-8.478157534157D+03  KE= 2.951972474979D+03
 ******************************Gaussian NBO Version 3.1******************************
             N A T U R A L   A T O M I C   O R B I T A L   A N D
          N A T U R A L   B O N D   O R B I T A L   A N A L Y S I S
 ******************************Gaussian NBO Version 3.1******************************
       /RESON  / : Allow strongly delocalized NBO set

 Analyzing the SCF density

 Job title: 30                                                              

 Storage needed:    124932 in NPA,    165838 in NBO ( 939522101 available)
 GSVD:  LWork=       27105 too small for GESVD, short by         365 words or         365 for optimal perf.


 NATURAL POPULATIONS:  Natural atomic orbital occupancies 
                                                          
   NAO  Atom  No  lang   Type(AO)    Occupancy      Energy
 ----------------------------------------------------------
     1    O    1  S      Cor( 1S)     1.99974     -18.95197
     2    O    1  S      Val( 2S)     1.66673      -0.86206
     3    O    1  S      Ryd( 3S)     0.00136       1.36566
     4    O    1  px     Val( 2p)     1.84399      -0.30251
     5    O    1  px     Ryd( 3p)     0.00195       1.13708
     6    O    1  py     Val( 2p)     1.52726      -0.30092
     7    O    1  py     Ryd( 3p)     0.00143       1.10976
     8    O    1  pz     Val( 2p)     1.69284      -0.29131
     9    O    1  pz     Ryd( 3p)     0.00247       1.20116
    10    O    1  dxy    Ryd( 3d)     0.00082       2.87127
    11    O    1  dxz    Ryd( 3d)     0.00097       3.09400
    12    O    1  dyz    Ryd( 3d)     0.00068       2.93318
    13    O    1  dx2y2  Ryd( 3d)     0.00098       2.97302
    14    O    1  dz2    Ryd( 3d)     0.00081       2.96796

    15    C    2  S      Cor( 1S)     1.99881     -10.13860
    16    C    2  S      Val( 2S)     0.90699      -0.19576
    17    C    2  S      Ryd( 3S)     0.00313       0.80210
    18    C    2  px     Val( 2p)     1.03101      -0.09188
    19    C    2  px     Ryd( 3p)     0.00485       0.57466
    20    C    2  py     Val( 2p)     0.79330      -0.07635
    21    C    2  py     Ryd( 3p)     0.00784       0.76732
    22    C    2  pz     Val( 2p)     1.13017      -0.10867
    23    C    2  pz     Ryd( 3p)     0.00299       0.68024
    24    C    2  dxy    Ryd( 3d)     0.00160       2.11525
    25    C    2  dxz    Ryd( 3d)     0.00090       2.13614
    26    C    2  dyz    Ryd( 3d)     0.00186       2.26214
    27    C    2  dx2y2  Ryd( 3d)     0.00201       2.27942
    28    C    2  dz2    Ryd( 3d)     0.00107       2.18952

    29    C    3  S      Cor( 1S)     1.99901     -10.13092
    30    C    3  S      Val( 2S)     1.11357      -0.30646
    31    C    3  S      Ryd( 3S)     0.00156       0.83077
    32    C    3  px     Val( 2p)     0.93539      -0.17594
    33    C    3  px     Ryd( 3p)     0.00349       0.62568
    34    C    3  py     Val( 2p)     1.24493      -0.11442
    35    C    3  py     Ryd( 3p)     0.00365       0.63991
    36    C    3  pz     Val( 2p)     1.15313      -0.11925
    37    C    3  pz     Ryd( 3p)     0.00308       0.52868
    38    C    3  dxy    Ryd( 3d)     0.00059       2.05553
    39    C    3  dxz    Ryd( 3d)     0.00088       2.05711
    40    C    3  dyz    Ryd( 3d)     0.00065       2.31995
    41    C    3  dx2y2  Ryd( 3d)     0.00161       2.19811
    42    C    3  dz2    Ryd( 3d)     0.00095       2.16112

    43   Br    4  S      Cor( 1S)     2.00000    -401.02242
    44   Br    4  S      Cor( 2S)     2.00000    -141.25172
    45   Br    4  S      Cor( 3S)     1.99985     -11.27006
    46   Br    4  S      Val( 4S)     1.87707      -0.99035
    47   Br    4  S      Ryd( 5S)     0.00343       0.44561
    48   Br    4  px     Cor( 2p)     2.00000     -56.18888
    49   Br    4  px     Cor( 3p)     1.99991      -6.58866
    50   Br    4  px     Val( 4p)     1.20835      -0.23376
    51   Br    4  px     Ryd( 5p)     0.00307       0.66181
    52   Br    4  py     Cor( 2p)     2.00000     -56.18539
    53   Br    4  py     Cor( 3p)     1.99999      -6.57817
    54   Br    4  py     Val( 4p)     1.98317      -0.27489
    55   Br    4  py     Ryd( 5p)     0.00092       0.66955
    56   Br    4  pz     Cor( 2p)     2.00000     -56.18562
    57   Br    4  pz     Cor( 3p)     1.99999      -6.57894
    58   Br    4  pz     Val( 4p)     1.94467      -0.27390
    59   Br    4  pz     Ryd( 5p)     0.00106       0.67272
    60   Br    4  dxy    Cor( 3d)     1.99996      -2.61313
    61   Br    4  dxy    Ryd( 4d)     0.00150       0.79552
    62   Br    4  dxy    Ryd( 5d)     0.00001       3.50536
    63   Br    4  dxz    Cor( 3d)     1.99994      -2.61379
    64   Br    4  dxz    Ryd( 4d)     0.00159       0.78089
    65   Br    4  dxz    Ryd( 5d)     0.00001       3.52313
    66   Br    4  dyz    Cor( 3d)     2.00000      -2.60371
    67   Br    4  dyz    Ryd( 4d)     0.00020       0.66572
    68   Br    4  dyz    Ryd( 5d)     0.00001       3.38384
    69   Br    4  dx2y2  Cor( 3d)     1.99985      -2.61305
    70   Br    4  dx2y2  Ryd( 4d)     0.00287       0.91154
    71   Br    4  dx2y2  Ryd( 5d)     0.00002       3.65352
    72   Br    4  dz2    Cor( 3d)     1.99995      -2.60728
    73   Br    4  dz2    Ryd( 4d)     0.00094       0.74716
    74   Br    4  dz2    Ryd( 5d)     0.00001       3.46885

    75    C    5  S      Cor( 1S)     1.99880     -10.06854
    76    C    5  S      Val( 2S)     0.86927      -0.12237
    77    C    5  S      Ryd( 3S)     0.00272       0.62342
    78    C    5  px     Val( 2p)     1.07152      -0.07745
    79    C    5  px     Ryd( 3p)     0.00563       1.06475
    80    C    5  py     Val( 2p)     1.09571      -0.07557
    81    C    5  py     Ryd( 3p)     0.00424       0.86636
    82    C    5  pz     Val( 2p)     1.02764      -0.10404
    83    C    5  pz     Ryd( 3p)     0.00376       0.71442
    84    C    5  dxy    Ryd( 3d)     0.00065       2.35790
    85    C    5  dxz    Ryd( 3d)     0.00065       2.04951
    86    C    5  dyz    Ryd( 3d)     0.00056       2.10621
    87    C    5  dx2y2  Ryd( 3d)     0.00085       2.31314
    88    C    5  dz2    Ryd( 3d)     0.00053       2.06365

    89    C    6  S      Cor( 1S)     1.99886     -10.06698
    90    C    6  S      Val( 2S)     0.93167      -0.13961
    91    C    6  S      Ryd( 3S)     0.00160       0.56973
    92    C    6  px     Val( 2p)     1.10481      -0.06266
    93    C    6  px     Ryd( 3p)     0.00423       0.78689
    94    C    6  py     Val( 2p)     1.12420      -0.06663
    95    C    6  py     Ryd( 3p)     0.00466       0.81977
    96    C    6  pz     Val( 2p)     1.04335      -0.10577
    97    C    6  pz     Ryd( 3p)     0.00192       0.65570
    98    C    6  dxy    Ryd( 3d)     0.00068       2.39801
    99    C    6  dxz    Ryd( 3d)     0.00054       2.07484
   100    C    6  dyz    Ryd( 3d)     0.00049       2.12509
   101    C    6  dx2y2  Ryd( 3d)     0.00063       2.34273
   102    C    6  dz2    Ryd( 3d)     0.00037       2.07904

   103    C    7  S      Cor( 1S)     1.99893     -10.07033
   104    C    7  S      Val( 2S)     0.94313      -0.14651
   105    C    7  S      Ryd( 3S)     0.00118       0.56164
   106    C    7  px     Val( 2p)     1.08723      -0.05417
   107    C    7  px     Ryd( 3p)     0.00422       0.70114
   108    C    7  py     Val( 2p)     1.15304      -0.07040
   109    C    7  py     Ryd( 3p)     0.00541       0.91010
   110    C    7  pz     Val( 2p)     1.01398      -0.09966
   111    C    7  pz     Ryd( 3p)     0.00169       0.58468
   112    C    7  dxy    Ryd( 3d)     0.00070       2.37298
   113    C    7  dxz    Ryd( 3d)     0.00053       2.09183
   114    C    7  dyz    Ryd( 3d)     0.00043       2.09350
   115    C    7  dx2y2  Ryd( 3d)     0.00066       2.34535
   116    C    7  dz2    Ryd( 3d)     0.00047       2.08160

   117    C    8  S      Cor( 1S)     1.99894     -10.06943
   118    C    8  S      Val( 2S)     0.94663      -0.14787
   119    C    8  S      Ryd( 3S)     0.00125       0.55583
   120    C    8  px     Val( 2p)     1.17758      -0.06813
   121    C    8  px     Ryd( 3p)     0.00563       0.97616
   122    C    8  py     Val( 2p)     1.06338      -0.05534
   123    C    8  py     Ryd( 3p)     0.00363       0.62834
   124    C    8  pz     Val( 2p)     1.01810      -0.09947
   125    C    8  pz     Ryd( 3p)     0.00166       0.58910
   126    C    8  dxy    Ryd( 3d)     0.00065       2.33201
   127    C    8  dxz    Ryd( 3d)     0.00043       2.06084
   128    C    8  dyz    Ryd( 3d)     0.00053       2.11827
   129    C    8  dx2y2  Ryd( 3d)     0.00071       2.38900
   130    C    8  dz2    Ryd( 3d)     0.00045       2.07818

   131    C    9  S      Cor( 1S)     1.99893     -10.06928
   132    C    9  S      Val( 2S)     0.94328      -0.14517
   133    C    9  S      Ryd( 3S)     0.00120       0.56712
   134    C    9  px     Val( 2p)     1.09458      -0.05364
   135    C    9  px     Ryd( 3p)     0.00434       0.72638
   136    C    9  py     Val( 2p)     1.12691      -0.06502
   137    C    9  py     Ryd( 3p)     0.00495       0.83180
   138    C    9  pz     Val( 2p)     1.03153      -0.10164
   139    C    9  pz     Ryd( 3p)     0.00197       0.64451
   140    C    9  dxy    Ryd( 3d)     0.00069       2.39807
   141    C    9  dxz    Ryd( 3d)     0.00054       2.07675
   142    C    9  dyz    Ryd( 3d)     0.00050       2.10876
   143    C    9  dx2y2  Ryd( 3d)     0.00067       2.33070
   144    C    9  dz2    Ryd( 3d)     0.00038       2.07688

   145    C   10  S      Cor( 1S)     1.99886     -10.06307
   146    C   10  S      Val( 2S)     0.93446      -0.13644
   147    C   10  S      Ryd( 3S)     0.00170       0.56552
   148    C   10  px     Val( 2p)     1.09785      -0.05709
   149    C   10  px     Ryd( 3p)     0.00542       0.78849
   150    C   10  py     Val( 2p)     1.16266      -0.06935
   151    C   10  py     Ryd( 3p)     0.00532       0.90306
   152    C   10  pz     Val( 2p)     1.01046      -0.09932
   153    C   10  pz     Ryd( 3p)     0.00159       0.59170
   154    C   10  dxy    Ryd( 3d)     0.00072       2.38649
   155    C   10  dxz    Ryd( 3d)     0.00051       2.08997
   156    C   10  dyz    Ryd( 3d)     0.00042       2.10623
   157    C   10  dx2y2  Ryd( 3d)     0.00062       2.36864
   158    C   10  dz2    Ryd( 3d)     0.00046       2.09669

   159    H   11  S      Val( 1S)     0.53120       0.09596
   160    H   11  S      Ryd( 2S)     0.00154       0.41681
   161    H   11  px     Ryd( 2p)     0.00164       1.86201
   162    H   11  py     Ryd( 2p)     0.00130       1.84576
   163    H   11  pz     Ryd( 2p)     0.00190       2.17618

   164    H   12  S      Val( 1S)     0.79065       0.05693
   165    H   12  S      Ryd( 2S)     0.00404       0.35410
   166    H   12  px     Ryd( 2p)     0.00021       1.87685
   167    H   12  py     Ryd( 2p)     0.00022       2.03353
   168    H   12  pz     Ryd( 2p)     0.00059       2.14233

   169    H   13  S      Val( 1S)     0.75274       0.07051
   170    H   13  S      Ryd( 2S)     0.00301       0.34598
   171    H   13  px     Ryd( 2p)     0.00008       1.80594
   172    H   13  py     Ryd( 2p)     0.00039       2.00748
   173    H   13  pz     Ryd( 2p)     0.00049       2.15687

   174    H   14  S      Val( 1S)     0.75493       0.06694
   175    H   14  S      Ryd( 2S)     0.00153       0.34859
   176    H   14  px     Ryd( 2p)     0.00010       1.80548
   177    H   14  py     Ryd( 2p)     0.00070       2.30196
   178    H   14  pz     Ryd( 2p)     0.00018       1.78480

   179    H   15  S      Val( 1S)     0.77493       0.06506
   180    H   15  S      Ryd( 2S)     0.00189       0.33161
   181    H   15  px     Ryd( 2p)     0.00027       2.06902
   182    H   15  py     Ryd( 2p)     0.00049       2.14152
   183    H   15  pz     Ryd( 2p)     0.00032       1.80286

   184    H   16  S      Val( 1S)     0.77255       0.07233
   185    H   16  S      Ryd( 2S)     0.00162       0.31604
   186    H   16  px     Ryd( 2p)     0.00024       2.02262
   187    H   16  py     Ryd( 2p)     0.00064       2.22921
   188    H   16  pz     Ryd( 2p)     0.00019       1.72985

   189    H   17  S      Val( 1S)     0.77317       0.07345
   190    H   17  S      Ryd( 2S)     0.00159       0.31653
   191    H   17  px     Ryd( 2p)     0.00077       2.31709
   192    H   17  py     Ryd( 2p)     0.00011       1.93026
   193    H   17  pz     Ryd( 2p)     0.00020       1.73310

   194    H   18  S      Val( 1S)     0.77276       0.07384
   195    H   18  S      Ryd( 2S)     0.00162       0.31763
   196    H   18  px     Ryd( 2p)     0.00028       2.04859
   197    H   18  py     Ryd( 2p)     0.00049       2.14634
   198    H   18  pz     Ryd( 2p)     0.00030       1.79295

   199    H   19  S      Val( 1S)     0.76073       0.08177
   200    H   19  S      Ryd( 2S)     0.00356       0.34198
   201    H   19  px     Ryd( 2p)     0.00028       2.06635
   202    H   19  py     Ryd( 2p)     0.00064       2.24393
   203    H   19  pz     Ryd( 2p)     0.00019       1.74233

 WARNING:  1 low occupancy (<1.9990e) core orbital  found on  C    2
           1 low occupancy (<1.9990e) core orbital  found on  C    5
           1 low occupancy (<1.9990e) core orbital  found on  C    6
           1 low occupancy (<1.9990e) core orbital  found on  C    7
           1 low occupancy (<1.9990e) core orbital  found on  C    8
           1 low occupancy (<1.9990e) core orbital  found on  C    9
           1 low occupancy (<1.9990e) core orbital  found on  C   10


 Summary of Natural Population Analysis:                  
                                                          
                                       Natural Population 
                Natural  -----------------------------------------------
    Atom  No    Charge         Core      Valence    Rydberg      Total
 -----------------------------------------------------------------------
      O    1   -0.74202      1.99974     6.73082    0.01146     8.74202
      C    2    0.11346      1.99881     3.86147    0.02626     5.88654
      C    3   -0.46247      1.99901     4.44702    0.01644     6.46247
     Br    4   -0.02835     27.99944     7.01327    0.01564    35.02835
      C    5   -0.08254      1.99880     4.06415    0.01959     6.08254
      C    6   -0.21804      1.99886     4.20404    0.01514     6.21804
      C    7   -0.21160      1.99893     4.19739    0.01528     6.21160
      C    8   -0.21956      1.99894     4.20569    0.01494     6.21956
      C    9   -0.21048      1.99893     4.19630    0.01525     6.21048
      C   10   -0.22107      1.99886     4.20543    0.01678     6.22107
      H   11    0.46241      0.00000     0.53120    0.00639     0.53759
      H   12    0.20427      0.00000     0.79065    0.00507     0.79573
      H   13    0.24329      0.00000     0.75274    0.00397     0.75671
      H   14    0.24255      0.00000     0.75493    0.00252     0.75745
      H   15    0.22210      0.00000     0.77493    0.00297     0.77790
      H   16    0.22475      0.00000     0.77255    0.00270     0.77525
      H   17    0.22416      0.00000     0.77317    0.00267     0.77584
      H   18    0.22454      0.00000     0.77276    0.00270     0.77546
      H   19    0.23461      0.00000     0.76073    0.00466     0.76539
 =======================================================================
   * Total *    0.00000     45.99032    53.80925    0.20043   100.00000

                                 Natural Population      
 --------------------------------------------------------
   Core                      45.99032 ( 99.9790% of  46)
   Valence                   53.80925 ( 99.6468% of  54)
   Natural Minimal Basis     99.79957 ( 99.7996% of 100)
   Natural Rydberg Basis      0.20043 (  0.2004% of 100)
 --------------------------------------------------------

    Atom  No          Natural Electron Configuration
 ----------------------------------------------------------------------------
      O    1      [core]2S( 1.67)2p( 5.06)3p( 0.01)
      C    2      [core]2S( 0.91)2p( 2.95)3p( 0.02)3d( 0.01)
      C    3      [core]2S( 1.11)2p( 3.33)3p( 0.01)
     Br    4      [core]4S( 1.88)4p( 5.14)4d( 0.01)5p( 0.01)
      C    5      [core]2S( 0.87)2p( 3.19)3p( 0.01)
      C    6      [core]2S( 0.93)2p( 3.27)3p( 0.01)
      C    7      [core]2S( 0.94)2p( 3.25)3p( 0.01)
      C    8      [core]2S( 0.95)2p( 3.26)3p( 0.01)
      C    9      [core]2S( 0.94)2p( 3.25)3p( 0.01)
      C   10      [core]2S( 0.93)2p( 3.27)3p( 0.01)
      H   11            1S( 0.53)
      H   12            1S( 0.79)
      H   13            1S( 0.75)
      H   14            1S( 0.75)
      H   15            1S( 0.77)
      H   16            1S( 0.77)
      H   17            1S( 0.77)
      H   18            1S( 0.77)
      H   19            1S( 0.76)


 NATURAL BOND ORBITAL ANALYSIS:

                       Occupancies       Lewis Structure    Low   High
           Occ.    -------------------  -----------------   occ   occ
  Cycle   Thresh.   Lewis   Non-Lewis     CR  BD  3C  LP    (L)   (NL)   Dev
 =============================================================================
   1(1)    1.90    96.48043   3.51957     23  19   0   8     3      3    0.44
   2(2)    1.90    96.48043   3.51957     23  19   0   8     3      3    0.44
   3(1)    1.80    96.48043   3.51957     23  19   0   8     3      3    0.44
   4(2)    1.80    96.48043   3.51957     23  19   0   8     3      3    0.44
   5(1)    1.70    96.48043   3.51957     23  19   0   8     3      3    0.44
   6(2)    1.70    96.48043   3.51957     23  19   0   8     3      3    0.44
   7(1)    1.60    98.45157   1.54843     23  22   0   5     0      3    0.43
   8(2)    1.60    97.80755   2.19245     23  21   0   6     1      3    0.43
   9(3)    1.60    98.45157   1.54843     23  22   0   5     0      3    0.43
  10(1)    1.50    98.45157   1.54843     23  22   0   5     0      3    0.43
  11(2)    1.50    97.80755   2.19245     23  21   0   6     1      3    0.43
  12(3)    1.50    98.45157   1.54843     23  22   0   5     0      3    0.43
  13(1)    1.60    98.45157   1.54843     23  22   0   5     0      3    0.43
 -----------------------------------------------------------------------------

 Structure accepted: RESONANCE keyword permits strongly delocalized structure

 WARNING:  1 low occupancy (<1.9990e) core orbital  found on  C    2
           1 low occupancy (<1.9990e) core orbital  found on  C    5
           1 low occupancy (<1.9990e) core orbital  found on  C    6
           1 low occupancy (<1.9990e) core orbital  found on  C    7
           1 low occupancy (<1.9990e) core orbital  found on  C    8
           1 low occupancy (<1.9990e) core orbital  found on  C    9
           1 low occupancy (<1.9990e) core orbital  found on  C   10

 --------------------------------------------------------
   Core                     45.99035 ( 99.979% of  46)
   Valence Lewis            52.46123 ( 97.150% of  54)
  ==================       ============================
   Total Lewis              98.45157 ( 98.452% of 100)
  -----------------------------------------------------
   Valence non-Lewis         1.40884 (  1.409% of 100)
   Rydberg non-Lewis         0.13959 (  0.140% of 100)
  ==================       ============================
   Total non-Lewis           1.54843 (  1.548% of 100)
 --------------------------------------------------------


       (Occupancy)   Bond orbital/ Coefficients/ Hybrids
 ---------------------------------------------------------------------------------
     1. (1.99169) BD ( 1) O   1 - C   2  
                ( 67.35%)   0.8207* O   1 s( 33.56%)p 1.98( 66.37%)d 0.00(  0.07%)
                                           -0.0001  0.5793  0.0010 -0.1970  0.0043
                                           -0.7838 -0.0004 -0.1030 -0.0015  0.0167
                                           -0.0036 -0.0011 -0.0162 -0.0118
                ( 32.65%)   0.5714* C   2 s( 20.21%)p 3.93( 79.51%)d 0.01(  0.28%)
                                           -0.0001  0.4484  0.0323  0.1917  0.0216
                                            0.8529  0.0250  0.1721  0.0170  0.0183
                                            0.0030  0.0155 -0.0401 -0.0239
     2. (1.98742) BD ( 1) O   1 - H  11  
                ( 73.41%)   0.8568* O   1 s( 19.71%)p 4.07( 80.21%)d 0.00(  0.08%)
                                            0.0002  0.4436  0.0179 -0.4190 -0.0056
                                            0.3389  0.0296  0.7143  0.0233 -0.0024
                                           -0.0236  0.0023  0.0094  0.0135
                ( 26.59%)   0.5157* H  11 s( 99.60%)p 0.00(  0.40%)
                                            0.9980 -0.0037  0.0285 -0.0260 -0.0497
     3. (1.97422) BD ( 1) C   2 - C   3  
                ( 49.64%)   0.7045* C   2 s( 27.34%)p 2.66( 72.61%)d 0.00(  0.05%)
                                            0.0000  0.5227  0.0126  0.4933  0.0164
                                           -0.2561  0.0054 -0.6456  0.0075 -0.0062
                                           -0.0166  0.0084  0.0045  0.0102
                ( 50.36%)   0.7097* C   3 s( 32.10%)p 2.11( 67.86%)d 0.00(  0.05%)
                                            0.0005  0.5665  0.0075 -0.3993  0.0059
                                            0.2686  0.0032  0.6685  0.0100 -0.0061
                                           -0.0144  0.0099  0.0031  0.0100
     4. (1.96296) BD ( 1) C   2 - C   5  
                ( 49.01%)   0.7000* C   2 s( 29.40%)p 2.40( 70.55%)d 0.00(  0.05%)
                                            0.0003  0.5422 -0.0063 -0.8212  0.0034
                                           -0.0675  0.0001 -0.1617  0.0198  0.0041
                                            0.0092  0.0023  0.0190 -0.0077
                ( 50.99%)   0.7141* C   5 s( 30.87%)p 2.24( 69.09%)d 0.00(  0.04%)
                                            0.0002  0.5555 -0.0112  0.8014 -0.0269
                                            0.1125  0.0026  0.1874  0.0104  0.0045
                                            0.0071 -0.0006  0.0149 -0.0097
     5. (1.97266) BD ( 1) C   2 - H  12  
                ( 61.01%)   0.7811* C   2 s( 23.03%)p 3.34( 76.92%)d 0.00(  0.05%)
                                           -0.0003  0.4796 -0.0186  0.2102  0.0055
                                           -0.4453  0.0236  0.7253 -0.0047 -0.0068
                                            0.0053 -0.0177 -0.0043  0.0087
                ( 38.99%)   0.6244* H  12 s( 99.91%)p 0.00(  0.09%)
                                            0.9995 -0.0080 -0.0079  0.0150 -0.0246
     6. (1.98798) BD ( 1) C   3 -Br   4  
                ( 47.01%)   0.6856* C   3 s( 16.23%)p 5.15( 83.60%)d 0.01(  0.16%)
                                            0.0001  0.4028 -0.0086  0.8936 -0.0169
                                            0.0040 -0.0062  0.1918 -0.0194 -0.0003
                                            0.0144  0.0004  0.0336 -0.0175
                ( 52.99%)   0.7280*Br   4 s( 13.06%)p 6.63( 86.57%)d 0.03(  0.37%)
                                            0.0000 -0.0000  0.0001  0.3578 -0.0509
                                            0.0000  0.0001 -0.9097 -0.0502  0.0000
                                           -0.0000  0.0078 -0.0004 -0.0000  0.0000
                                           -0.1883 -0.0126  0.0000  0.0007 -0.0003
                                            0.0001  0.0203  0.0012 -0.0000  0.0004
                                           -0.0003  0.0000  0.0506  0.0033 -0.0000
                                           -0.0261 -0.0023
     7. (1.98536) BD ( 1) C   3 - H  13  
                ( 62.61%)   0.7913* C   3 s( 25.77%)p 2.88( 74.19%)d 0.00(  0.04%)
                                            0.0001 -0.5077 -0.0010  0.0837 -0.0061
                                           -0.5135  0.0076  0.6862  0.0136  0.0022
                                           -0.0036  0.0172  0.0063 -0.0085
                ( 37.39%)   0.6115* H  13 s( 99.91%)p 0.00(  0.09%)
                                           -0.9995  0.0052 -0.0032  0.0181 -0.0237
     8. (1.98444) BD ( 1) C   3 - H  14  
                ( 62.33%)   0.7895* C   3 s( 25.87%)p 2.86( 74.08%)d 0.00(  0.04%)
                                            0.0000 -0.5086 -0.0012  0.1803 -0.0063
                                            0.8145  0.0042  0.2110  0.0169 -0.0078
                                           -0.0019 -0.0071  0.0155  0.0096
                ( 37.67%)   0.6138* H  14 s( 99.91%)p 0.00(  0.09%)
                                           -0.9995  0.0022 -0.0066 -0.0280 -0.0087
     9. (1.97027) BD ( 1) C   5 - C   6  
                ( 50.90%)   0.7135* C   5 s( 34.73%)p 1.88( 65.23%)d 0.00(  0.04%)
                                           -0.0001  0.5892  0.0087 -0.3498  0.0063
                                           -0.7066 -0.0154  0.1741  0.0119  0.0130
                                           -0.0021 -0.0064 -0.0091 -0.0103
                ( 49.10%)   0.7007* C   6 s( 35.88%)p 1.79( 64.08%)d 0.00(  0.04%)
                                            0.0001  0.5990  0.0019  0.3871  0.0184
                                            0.6817 -0.0068 -0.1605  0.0110  0.0136
                                           -0.0025 -0.0081 -0.0093 -0.0103
    10. (1.96923) BD ( 1) C   5 - C  10  
                ( 50.98%)   0.7140* C   5 s( 34.36%)p 1.91( 65.60%)d 0.00(  0.04%)
                                           -0.0001  0.5861  0.0074 -0.4039  0.0043
                                            0.5977  0.0177 -0.3678 -0.0043 -0.0114
                                            0.0090 -0.0119 -0.0040 -0.0045
                ( 49.02%)   0.7001* C  10 s( 35.40%)p 1.82( 64.56%)d 0.00(  0.05%)
                                            0.0001  0.5950  0.0026  0.4318  0.0169
                                           -0.5736  0.0118  0.3601  0.0023 -0.0123
                                            0.0088 -0.0129 -0.0053 -0.0056
    11. (1.65337) BD ( 2) C   5 - C  10  
                ( 50.67%)   0.7118* C   5 s(  0.01%)p99.99( 99.95%)d 3.40(  0.04%)
                                            0.0000  0.0100  0.0027 -0.2663  0.0050
                                            0.3604 -0.0025  0.8937 -0.0032 -0.0071
                                           -0.0119  0.0040  0.0017 -0.0123
                ( 49.33%)   0.7024* C  10 s(  0.00%)p 1.00( 99.96%)d 0.00(  0.04%)
                                           -0.0000 -0.0016 -0.0001 -0.2710  0.0032
                                            0.3557 -0.0010  0.8942 -0.0033  0.0054
                                           -0.0017 -0.0144  0.0070  0.0124
    12. (1.97611) BD ( 1) C   6 - C   7  
                ( 50.39%)   0.7098* C   6 s( 35.96%)p 1.78( 64.00%)d 0.00(  0.04%)
                                            0.0000  0.5995  0.0150 -0.7655 -0.0077
                                           -0.1358 -0.0381 -0.1842  0.0121  0.0037
                                            0.0094  0.0000  0.0158 -0.0091
                ( 49.61%)   0.7044* C   7 s( 35.77%)p 1.79( 64.19%)d 0.00(  0.04%)
                                            0.0000  0.5980  0.0083  0.7691  0.0106
                                            0.0860 -0.0346  0.2033  0.0177  0.0063
                                            0.0084  0.0004  0.0155 -0.0098
    13. (1.66900) BD ( 2) C   6 - C   7  
                ( 50.41%)   0.7100* C   6 s(  0.00%)p 1.00( 99.96%)d 0.00(  0.04%)
                                           -0.0000  0.0023  0.0027 -0.2767  0.0040
                                            0.3643 -0.0017  0.8890 -0.0057 -0.0081
                                           -0.0130  0.0033  0.0021 -0.0127
                ( 49.59%)   0.7042* C   7 s(  0.00%)p 1.00( 99.95%)d 0.00(  0.05%)
                                           -0.0000 -0.0007  0.0004 -0.2753  0.0027
                                            0.3631 -0.0034  0.8899 -0.0084  0.0028
                                            0.0152  0.0113 -0.0092  0.0005
    14. (1.97966) BD ( 1) C   6 - H  15  
                ( 61.30%)   0.7830* C   6 s( 28.07%)p 2.56( 71.90%)d 0.00(  0.03%)
                                            0.0004 -0.5297  0.0137 -0.4315  0.0113
                                            0.6190  0.0020 -0.3866  0.0016  0.0110
                                           -0.0075  0.0107  0.0038  0.0043
                ( 38.70%)   0.6221* H  15 s( 99.91%)p 0.00(  0.09%)
                                           -0.9995  0.0024  0.0145 -0.0223  0.0141
    15. (1.97739) BD ( 1) C   7 - C   8  
                ( 50.09%)   0.7077* C   7 s( 35.75%)p 1.80( 64.21%)d 0.00(  0.04%)
                                            0.0000  0.5978  0.0084 -0.4319 -0.0375
                                            0.5667 -0.0145 -0.3644 -0.0057 -0.0121
                                            0.0082 -0.0128 -0.0058 -0.0051
                ( 49.91%)   0.7065* C   8 s( 35.65%)p 1.80( 64.30%)d 0.00(  0.04%)
                                            0.0000  0.5971  0.0083  0.3870 -0.0256
                                           -0.6013 -0.0304  0.3606  0.0043 -0.0131
                                            0.0095 -0.0121 -0.0033 -0.0051
    16. (1.98021) BD ( 1) C   7 - H  16  
                ( 61.39%)   0.7835* C   7 s( 28.39%)p 2.52( 71.58%)d 0.00(  0.03%)
                                            0.0003 -0.5326  0.0137  0.3798 -0.0034
                                            0.7337 -0.0075 -0.1823  0.0021 -0.0117
                                            0.0024  0.0063  0.0082  0.0082
                ( 38.61%)   0.6214* H  16 s( 99.91%)p 0.00(  0.09%)
                                           -0.9995  0.0019 -0.0137 -0.0262  0.0065
    17. (1.97769) BD ( 1) C   8 - C   9  
                ( 49.97%)   0.7069* C   8 s( 35.74%)p 1.80( 64.22%)d 0.00(  0.04%)
                                            0.0000  0.5978  0.0082  0.3376 -0.0277
                                            0.7032  0.0229 -0.1791 -0.0177  0.0148
                                           -0.0024 -0.0066 -0.0084 -0.0103
                ( 50.03%)   0.7073* C   9 s( 35.74%)p 1.80( 64.22%)d 0.00(  0.04%)
                                            0.0000  0.5977  0.0091 -0.3842 -0.0383
                                           -0.6851  0.0035  0.1535 -0.0133  0.0130
                                           -0.0025 -0.0078 -0.0105 -0.0097
    18. (1.65964) BD ( 2) C   8 - C   9  
                ( 50.20%)   0.7086* C   8 s(  0.00%)p 1.00( 99.96%)d 0.00(  0.04%)
                                           -0.0000  0.0004 -0.0000 -0.2745  0.0030
                                            0.3586 -0.0043  0.8919 -0.0106  0.0030
                                            0.0154  0.0108 -0.0090  0.0012
                ( 49.80%)   0.7057* C   9 s(  0.00%)p 1.00( 99.95%)d 0.00(  0.04%)
                                            0.0000 -0.0006 -0.0007 -0.2788  0.0027
                                            0.3557 -0.0042  0.8917 -0.0099  0.0057
                                           -0.0011 -0.0145  0.0066  0.0127
    19. (1.98031) BD ( 1) C   8 - H  17  
                ( 61.36%)   0.7833* C   8 s( 28.52%)p 2.51( 71.45%)d 0.00(  0.03%)
                                            0.0003 -0.5338  0.0134  0.8122 -0.0076
                                            0.1154 -0.0011  0.2038 -0.0018 -0.0041
                                           -0.0073 -0.0003 -0.0134  0.0079
                ( 38.64%)   0.6216* H  17 s( 99.91%)p 0.00(  0.09%)
                                           -0.9995  0.0019 -0.0291 -0.0041 -0.0073
    20. (1.97605) BD ( 1) C   9 - C  10  
                ( 49.67%)   0.7048* C   9 s( 35.82%)p 1.79( 64.14%)d 0.00(  0.04%)
                                            0.0000  0.5984  0.0074  0.7662  0.0074
                                            0.1343  0.0371  0.1865 -0.0127  0.0036
                                            0.0096 -0.0002  0.0160 -0.0093
                ( 50.33%)   0.7094* C  10 s( 35.86%)p 1.79( 64.10%)d 0.00(  0.04%)
                                            0.0000  0.5986  0.0156 -0.7699 -0.0109
                                           -0.0834  0.0356 -0.1991 -0.0180  0.0063
                                            0.0079  0.0005  0.0156 -0.0097
    21. (1.98025) BD ( 1) C   9 - H  18  
                ( 61.38%)   0.7835* C   9 s( 28.35%)p 2.53( 71.62%)d 0.00(  0.03%)
                                           -0.0003  0.5323 -0.0137 -0.4311  0.0042
                                            0.6201 -0.0062 -0.3818  0.0037 -0.0109
                                            0.0073 -0.0105 -0.0041 -0.0043
                ( 38.62%)   0.6214* H  18 s( 99.91%)p 0.00(  0.09%)
                                            0.9995 -0.0020  0.0154 -0.0222  0.0137
    22. (1.97888) BD ( 1) C  10 - H  19  
                ( 62.04%)   0.7877* C  10 s( 28.66%)p 2.49( 71.31%)d 0.00(  0.03%)
                                           -0.0004  0.5352 -0.0145  0.3818 -0.0086
                                            0.7326 -0.0015 -0.1747 -0.0023  0.0120
                                           -0.0020 -0.0055 -0.0077 -0.0086
                ( 37.96%)   0.6161* H  19 s( 99.91%)p 0.00(  0.09%)
                                            0.9995 -0.0042 -0.0148 -0.0264  0.0056
    23. (1.99974) CR ( 1) O   1           s(100.00%)p 0.00(  0.00%)
                                            1.0000 -0.0001 -0.0000  0.0000  0.0000
                                           -0.0001 -0.0000 -0.0001 -0.0000  0.0000
                                            0.0000 -0.0000 -0.0000 -0.0000
    24. (1.99882) CR ( 1) C   2           s(100.00%)p 0.00(  0.00%)
                                            1.0000 -0.0000 -0.0000  0.0003  0.0000
                                           -0.0000  0.0000  0.0003 -0.0000 -0.0000
                                           -0.0000 -0.0000 -0.0000  0.0000
    25. (1.99901) CR ( 1) C   3           s(100.00%)p 0.00(  0.00%)
                                            1.0000 -0.0003 -0.0000  0.0001 -0.0000
                                           -0.0001 -0.0000 -0.0004 -0.0000  0.0000
                                            0.0000 -0.0000 -0.0000 -0.0000
    26. (2.00000) CR ( 1)Br   4           s(100.00%)
                                            1.0000 -0.0000 -0.0000 -0.0000  0.0000
                                            0.0000 -0.0000  0.0000  0.0000 -0.0000
                                            0.0000 -0.0000 -0.0000 -0.0000 -0.0000
                                           -0.0000  0.0000 -0.0000  0.0000  0.0000
                                           -0.0000  0.0000 -0.0000 -0.0000  0.0000
                                           -0.0000  0.0000 -0.0000  0.0000 -0.0000
                                            0.0000 -0.0000
    27. (2.00000) CR ( 2)Br   4           s(100.00%)
                                           -0.0000  1.0000  0.0000 -0.0000 -0.0000
                                            0.0000  0.0000 -0.0000 -0.0000 -0.0000
                                           -0.0000 -0.0000 -0.0000 -0.0000 -0.0000
                                           -0.0000  0.0000 -0.0000  0.0000 -0.0000
                                           -0.0000  0.0000 -0.0000 -0.0000  0.0000
                                           -0.0000  0.0000  0.0000  0.0000 -0.0000
                                           -0.0000 -0.0000
    28. (1.99985) CR ( 3)Br   4           s(100.00%)p 0.00(  0.00%)
                                           -0.0000  0.0000  1.0000  0.0001  0.0000
                                            0.0000 -0.0000  0.0002  0.0000 -0.0000
                                           -0.0000 -0.0000  0.0000 -0.0000 -0.0000
                                           -0.0000  0.0000 -0.0000  0.0000 -0.0000
                                           -0.0000 -0.0000 -0.0000  0.0000  0.0000
                                            0.0000 -0.0000 -0.0000 -0.0000 -0.0000
                                            0.0000  0.0000
    29. (2.00000) CR ( 4)Br   4           s(  0.00%)p 1.00(100.00%)
                                            0.0000  0.0000  0.0000 -0.0000  0.0000
                                            1.0000  0.0000 -0.0000  0.0000  0.0000
                                            0.0000  0.0000 -0.0000  0.0000  0.0000
                                            0.0000 -0.0000  0.0000 -0.0000  0.0000
                                            0.0000 -0.0000  0.0000  0.0000 -0.0000
                                            0.0000  0.0000 -0.0000 -0.0000  0.0000
                                            0.0000  0.0000
    30. (1.99991) CR ( 5)Br   4           s(  0.00%)p 1.00(100.00%)
                                           -0.0000  0.0000 -0.0000  0.0001  0.0000
                                            0.0000  1.0000  0.0002  0.0000 -0.0000
                                           -0.0000 -0.0001  0.0000 -0.0000 -0.0000
                                           -0.0000  0.0000 -0.0000  0.0000 -0.0000
                                           -0.0000 -0.0000 -0.0000 -0.0000  0.0000
                                            0.0000 -0.0000 -0.0000 -0.0000 -0.0000
                                            0.0000  0.0000
    31. (2.00000) CR ( 6)Br   4           s(  0.00%)p 1.00(100.00%)
                                           -0.0000 -0.0000 -0.0000  0.0000  0.0000
                                            0.0000 -0.0000  0.0000  0.0000  1.0000
                                           -0.0000 -0.0000  0.0000 -0.0000 -0.0000
                                           -0.0000  0.0000 -0.0000  0.0000 -0.0000
                                           -0.0000  0.0000 -0.0000 -0.0000  0.0000
                                           -0.0000 -0.0000 -0.0000 -0.0000 -0.0000
                                            0.0000  0.0000
    32. (1.99999) CR ( 7)Br   4           s(  0.00%)p 1.00(100.00%)
                                            0.0000 -0.0000 -0.0000 -0.0000 -0.0000
                                            0.0000 -0.0000 -0.0000 -0.0000 -0.0000
                                            1.0000 -0.0001  0.0000  0.0000  0.0000
                                            0.0000 -0.0000 -0.0000  0.0000 -0.0000
                                            0.0000  0.0000  0.0000 -0.0000  0.0000
                                           -0.0000 -0.0000  0.0000  0.0000  0.0000
                                           -0.0000 -0.0000
    33. (2.00000) CR ( 8)Br   4           s(  0.00%)p 1.00(100.00%)
                                           -0.0000 -0.0000 -0.0000  0.0000 -0.0000
                                            0.0000 -0.0000 -0.0000 -0.0000 -0.0000
                                            0.0000  0.0000 -0.0000  1.0000 -0.0000
                                           -0.0000  0.0000  0.0000 -0.0000  0.0000
                                           -0.0000  0.0000 -0.0000 -0.0000  0.0000
                                           -0.0000  0.0000  0.0000  0.0000 -0.0000
                                           -0.0000 -0.0000
    34. (1.99999) CR ( 9)Br   4           s(  0.00%)p 1.00(100.00%)
                                           -0.0000 -0.0000 -0.0000  0.0000  0.0000
                                            0.0000 -0.0000  0.0000  0.0000 -0.0000
                                            0.0000 -0.0000  0.0000 -0.0000  1.0000
                                           -0.0001  0.0000 -0.0000  0.0000  0.0000
                                           -0.0000  0.0000 -0.0000 -0.0000  0.0000
                                           -0.0000 -0.0000 -0.0000 -0.0000 -0.0000
                                            0.0000  0.0000
    35. (1.99996) CR (10)Br   4           s(  0.00%)p 0.00(  0.00%)d 1.00(100.00%)
                                           -0.0000 -0.0000 -0.0000 -0.0000  0.0000
                                            0.0000 -0.0000  0.0000  0.0000 -0.0000
                                           -0.0000 -0.0002  0.0000  0.0000 -0.0000
                                           -0.0000  0.0000  1.0000  0.0000 -0.0000
                                           -0.0000 -0.0000 -0.0000 -0.0000  0.0000
                                           -0.0000 -0.0000 -0.0000 -0.0000 -0.0000
                                            0.0000  0.0000
    36. (1.99994) CR (11)Br   4           s(  0.00%)p 0.00(  0.00%)d 1.00(100.00%)
                                           -0.0000 -0.0000 -0.0000 -0.0000  0.0000
                                            0.0000 -0.0000  0.0001  0.0000 -0.0000
                                            0.0000 -0.0000  0.0000 -0.0000 -0.0000
                                           -0.0002  0.0000 -0.0000  0.0000  0.0000
                                            1.0000  0.0000 -0.0000 -0.0000  0.0000
                                           -0.0000 -0.0000 -0.0000 -0.0000 -0.0000
                                            0.0000  0.0000
    37. (2.00000) CR (12)Br   4           s(  0.00%)p 0.00(  0.00%)d 1.00(100.00%)
                                           -0.0000 -0.0000  0.0000  0.0000 -0.0000
                                            0.0000 -0.0000 -0.0000 -0.0000 -0.0000
                                           -0.0000 -0.0000  0.0000 -0.0000 -0.0000
                                           -0.0000 -0.0000 -0.0000  0.0000 -0.0000
                                           -0.0000  0.0000  0.0000  1.0000  0.0000
                                           -0.0000 -0.0000  0.0000  0.0000 -0.0000
                                           -0.0000 -0.0000
    38. (1.99985) CR (13)Br   4           s(  0.00%)p 0.00(  0.00%)d 1.00(100.00%)
                                            0.0000  0.0000 -0.0000  0.0000  0.0000
                                            0.0000 -0.0000  0.0000  0.0000 -0.0000
                                           -0.0000 -0.0000  0.0000  0.0000 -0.0000
                                            0.0000  0.0000 -0.0000  0.0000 -0.0000
                                           -0.0000 -0.0000 -0.0000 -0.0000  0.0000
                                            0.0000  1.0000 -0.0000 -0.0000  0.0000
                                            0.0000  0.0000
    39. (1.99995) CR (14)Br   4           s(  0.00%)p 0.00(  0.00%)d 1.00(100.00%)
                                           -0.0000 -0.0000 -0.0000 -0.0000 -0.0000
                                            0.0000 -0.0000  0.0000 -0.0000 -0.0000
                                            0.0000 -0.0000 -0.0000 -0.0000 -0.0000
                                           -0.0001  0.0000 -0.0000 -0.0000  0.0000
                                           -0.0000  0.0000 -0.0000 -0.0000  0.0000
                                           -0.0000  0.0000  0.0000  0.0000  1.0000
                                            0.0000 -0.0000
    40. (1.99880) CR ( 1) C   5           s(100.00%)p 0.00(  0.00%)
                                            1.0000  0.0000  0.0000 -0.0002  0.0000
                                           -0.0000  0.0000 -0.0001 -0.0000 -0.0000
                                           -0.0000 -0.0000 -0.0000  0.0000
    41. (1.99887) CR ( 1) C   6           s(100.00%)p 0.00(  0.00%)
                                            1.0000  0.0001 -0.0000  0.0001 -0.0000
                                           -0.0003  0.0000  0.0002 -0.0000 -0.0000
                                            0.0000 -0.0000 -0.0000 -0.0000
    42. (1.99894) CR ( 1) C   7           s(100.00%)p 0.00(  0.00%)
                                            1.0000  0.0001 -0.0000 -0.0001  0.0000
                                           -0.0002  0.0000  0.0001 -0.0000  0.0000
                                           -0.0000 -0.0000 -0.0000 -0.0000
    43. (1.99894) CR ( 1) C   8           s(100.00%)p 0.00(  0.00%)
                                            1.0000  0.0001 -0.0000 -0.0003  0.0000
                                           -0.0000  0.0000 -0.0001  0.0000  0.0000
                                            0.0000  0.0000  0.0000 -0.0000
    44. (1.99894) CR ( 1) C   9           s(100.00%)p 0.00(  0.00%)
                                            1.0000  0.0001 -0.0000 -0.0001  0.0000
                                            0.0002 -0.0000 -0.0002  0.0000 -0.0000
                                            0.0000 -0.0000 -0.0000 -0.0000
    45. (1.99887) CR ( 1) C  10           s(100.00%)p 0.00(  0.00%)
                                            1.0000  0.0001 -0.0000  0.0001 -0.0000
                                            0.0003 -0.0000 -0.0001 -0.0000  0.0000
                                           -0.0000 -0.0000 -0.0000 -0.0000
    46. (1.97836) LP ( 1) O   1           s( 46.70%)p 1.14( 53.26%)d 0.00(  0.04%)
                                            0.0000  0.6834 -0.0083  0.4545 -0.0048
                                            0.4386 -0.0020 -0.3656  0.0054 -0.0118
                                            0.0082  0.0121 -0.0030  0.0024
    47. (1.94971) LP ( 2) O   1           s(  0.03%)p99.99( 99.92%)d 2.08(  0.05%)
                                           -0.0000  0.0135 -0.0088 -0.7602  0.0124
                                            0.2781 -0.0025 -0.5862  0.0114  0.0057
                                           -0.0005  0.0113  0.0146 -0.0128
    48. (1.99703) LP ( 1)Br   4           s( 86.08%)p 0.16( 13.91%)d 0.00(  0.00%)
                                            0.0000  0.0000 -0.0001  0.9278  0.0097
                                            0.0000 -0.0001  0.3369  0.0060 -0.0000
                                            0.0000  0.0883 -0.0007  0.0000 -0.0000
                                            0.1333  0.0008  0.0000 -0.0011  0.0001
                                           -0.0000 -0.0023 -0.0002  0.0000 -0.0008
                                            0.0002 -0.0000 -0.0030 -0.0008  0.0000
                                            0.0021  0.0004
    49. (1.98452) LP ( 2)Br   4           s(  0.41%)p99.99( 99.57%)d 0.04(  0.02%)
                                            0.0000  0.0000 -0.0000  0.0640  0.0044
                                           -0.0000 -0.0000 -0.0448  0.0024 -0.0000
                                           -0.0001 -0.9514  0.0134  0.0000  0.0000
                                            0.2972 -0.0046 -0.0002  0.0114 -0.0015
                                            0.0000 -0.0038  0.0004 -0.0000  0.0013
                                           -0.0000 -0.0000 -0.0005 -0.0000  0.0000
                                           -0.0015  0.0004
    50. (1.97683) LP ( 3)Br   4           s(  0.66%)p99.99( 99.33%)d 0.03(  0.02%)
                                           -0.0000 -0.0000 -0.0001  0.0809  0.0011
                                            0.0000 -0.0001  0.2208 -0.0018 -0.0000
                                           -0.0000 -0.2943  0.0032 -0.0000 -0.0001
                                           -0.9261  0.0124 -0.0001  0.0030 -0.0003
                                           -0.0002  0.0108 -0.0014 -0.0000  0.0028
                                           -0.0006 -0.0000 -0.0037  0.0004 -0.0001
                                            0.0046 -0.0004
    51. (0.00184) RY*( 1) O   1           s( 10.04%)p 8.39( 84.22%)d 0.57(  5.74%)
                                           -0.0000  0.0055  0.3168 -0.0118 -0.4610
                                            0.0055  0.1441 -0.0065 -0.7802  0.0682
                                            0.0344  0.2022  0.0900  0.0506
    52. (0.00174) RY*( 2) O   1           s( 16.87%)p 4.43( 74.76%)d 0.50(  8.37%)
                                           -0.0000  0.0043  0.4107  0.0014  0.8016
                                            0.0043 -0.0957  0.0028 -0.3096 -0.2084
                                           -0.0571  0.1563 -0.0842  0.0742
    53. (0.00025) RY*( 3) O   1           s( 61.56%)p 0.54( 33.48%)d 0.08(  4.96%)
                                           -0.0000 -0.0012  0.7846  0.0015 -0.2547
                                            0.0022 -0.3874 -0.0127  0.3460  0.0607
                                            0.0427 -0.2019 -0.0281 -0.0504
    54. (0.00005) RY*( 4) O   1           s(  9.57%)p 7.88( 75.43%)d 1.57( 15.00%)
    55. (0.00002) RY*( 5) O   1           s(  0.48%)p18.50(  8.93%)d99.99( 90.59%)
    56. (0.00000) RY*( 6) O   1           s(  0.16%)p 5.98(  0.96%)d99.99( 98.87%)
    57. (0.00001) RY*( 7) O   1           s(  0.23%)p46.38( 10.52%)d99.99( 89.25%)
    58. (0.00000) RY*( 8) O   1           s(  0.53%)p14.46(  7.72%)d99.99( 91.75%)
    59. (0.00001) RY*( 9) O   1           s(  0.56%)p 7.61(  4.23%)d99.99( 95.22%)
    60. (0.00826) RY*( 1) C   2           s(  0.28%)p99.99( 95.93%)d13.34(  3.78%)
                                           -0.0000 -0.0210  0.0489 -0.0191  0.3027
                                           -0.0019  0.8641 -0.0174 -0.3470 -0.1646
                                            0.0081 -0.0747  0.0067  0.0711
    61. (0.00467) RY*( 2) C   2           s(  7.13%)p11.65( 83.03%)d 1.38(  9.84%)
                                            0.0000 -0.0225  0.2660 -0.0116  0.8371
                                           -0.0236 -0.2164  0.0152  0.2862 -0.2185
                                           -0.1370  0.1128 -0.1070 -0.0881
    62. (0.00265) RY*( 3) C   2           s( 40.20%)p 0.38( 15.17%)d 1.11( 44.63%)
                                           -0.0000  0.0059  0.6340 -0.0039 -0.0757
                                           -0.0153 -0.0961  0.0200 -0.3690  0.1299
                                            0.1212  0.5683  0.2799  0.1157
    63. (0.00149) RY*( 4) C   2           s( 12.04%)p 3.16( 38.01%)d 4.15( 49.95%)
                                            0.0000 -0.0223  0.3462  0.0083 -0.0196
                                           -0.0281  0.3113  0.0018  0.5310  0.5772
                                            0.0764 -0.2017  0.2313 -0.2577
    64. (0.00111) RY*( 5) C   2           s( 28.23%)p 0.42( 11.95%)d 2.12( 59.82%)
                                           -0.0000  0.0057  0.5313 -0.0095 -0.3442
                                            0.0008 -0.0097  0.0070  0.0278 -0.4967
                                           -0.4227 -0.3863 -0.0027 -0.1533
    65. (0.00093) RY*( 6) C   2           s(  0.87%)p42.75( 37.15%)d71.32( 61.98%)
                                           -0.0000 -0.0154  0.0919 -0.0090 -0.2771
                                           -0.0298  0.2698 -0.0033  0.4701 -0.2369
                                            0.1760  0.4743 -0.5447  0.1049
    66. (0.00048) RY*( 7) C   2           s(  5.15%)p 2.65( 13.64%)d15.76( 81.21%)
                                           -0.0000  0.0013  0.2270 -0.0060  0.0428
                                           -0.0318 -0.1313 -0.0183 -0.3405  0.1172
                                            0.4960 -0.2676 -0.5464 -0.4269
    67. (0.00024) RY*( 8) C   2           s(  4.44%)p 0.26(  1.16%)d21.25( 94.40%)
                                           -0.0000 -0.0001  0.2108 -0.0204  0.0538
                                           -0.0049 -0.0567 -0.0018 -0.0708  0.3965
                                           -0.2672 -0.2490 -0.4234  0.6885
    68. (0.00011) RY*( 9) C   2           s(  1.68%)p 2.61(  4.37%)d56.08( 93.96%)
                                            0.0000  0.0035  0.1294  0.0115  0.0296
                                            0.0258 -0.0767 -0.0027  0.1900 -0.3176
                                            0.6581 -0.3310  0.2831  0.4646
    69. (0.00437) RY*( 1) C   3           s( 12.53%)p 6.17( 77.29%)d 0.81( 10.18%)
                                            0.0000  0.0102  0.3538 -0.0016 -0.5960
                                           -0.0049  0.5267 -0.0183  0.3740 -0.1730
                                           -0.1699  0.0376  0.1092 -0.1724
    70. (0.00373) RY*( 2) C   3           s(  0.45%)p99.99( 92.22%)d16.27(  7.33%)
                                           -0.0000 -0.0025  0.0671 -0.0159 -0.5576
                                           -0.0012 -0.7762 -0.0006  0.0930  0.1661
                                           -0.1407 -0.0642  0.1344 -0.0610
    71. (0.00218) RY*( 3) C   3           s(  1.09%)p81.09( 88.03%)d10.02( 10.88%)
                                            0.0000  0.0129  0.1034  0.0324  0.4237
                                           -0.0081 -0.1529 -0.0114  0.8223  0.1307
                                           -0.2518  0.0431 -0.0832  0.1399
    72. (0.00108) RY*( 4) C   3           s( 75.45%)p 0.20( 14.82%)d 0.13(  9.73%)
                                            0.0000 -0.0082  0.8686 -0.0006  0.2981
                                            0.0033 -0.1144  0.0024 -0.2150  0.1196
                                            0.1199 -0.0082  0.1773 -0.1926
    73. (0.00039) RY*( 5) C   3           s(  6.55%)p 0.26(  1.68%)d14.00( 91.77%)
                                            0.0000  0.0010  0.2560  0.0179 -0.0812
                                           -0.0167 -0.0954  0.0106 -0.0194 -0.4895
                                            0.0704 -0.4522 -0.2476  0.6382
    74. (0.00032) RY*( 6) C   3           s(  2.64%)p 2.34(  6.19%)d34.52( 91.17%)
                                           -0.0000  0.0042  0.1625  0.0182 -0.2306
                                            0.0120  0.0904  0.0093  0.0006  0.5371
                                            0.2897  0.2528 -0.6519  0.2248
    75. (0.00013) RY*( 7) C   3           s(  0.94%)p13.39( 12.60%)d91.87( 86.46%)
                                            0.0000 -0.0048  0.0969  0.0223  0.0417
                                            0.0036  0.0285 -0.0023 -0.3506  0.0133
                                           -0.8678  0.1955 -0.2481  0.1077
    76. (0.00007) RY*( 8) C   3           s(  0.05%)p99.99(  5.76%)d99.99( 94.19%)
    77. (0.00001) RY*( 9) C   3           s(  0.32%)p 5.26(  1.67%)d99.99( 98.01%)
    78. (0.00185) RY*( 1)Br   4           s(  8.30%)p 3.75( 31.10%)d 7.31( 60.61%)
                                            0.0000  0.0000 -0.0000  0.0054  0.2880
                                           -0.0000  0.0000 -0.0256  0.2976  0.0000
                                           -0.0000 -0.0015  0.2224  0.0000 -0.0000
                                           -0.0050 -0.4150 -0.0000 -0.5148  0.0468
                                            0.0000  0.5040 -0.0285  0.0000 -0.1564
                                            0.0265 -0.0000 -0.1147 -0.0324 -0.0000
                                            0.2110  0.0081
    79. (0.00184) RY*( 2)Br   4           s(  9.26%)p 4.31( 39.92%)d 5.49( 50.82%)
                                           -0.0000 -0.0000 -0.0000  0.0063  0.3043
                                           -0.0000  0.0000 -0.0272  0.2962  0.0000
                                           -0.0000  0.0030 -0.4854  0.0000 -0.0000
                                           -0.0060 -0.2740 -0.0000  0.6016 -0.0302
                                            0.0000  0.2813 -0.0157  0.0000  0.2037
                                           -0.0295 -0.0000 -0.1445 -0.0183 -0.0000
                                            0.0078  0.0482
    80. (0.00085) RY*( 3)Br   4           s( 34.56%)p 0.65( 22.64%)d 1.24( 42.80%)
                                           -0.0000 -0.0000 -0.0000  0.0161  0.5877
                                           -0.0000  0.0000 -0.0671  0.3863  0.0000
                                           -0.0000  0.0001 -0.0438  0.0000 -0.0000
                                           -0.0177  0.2653 -0.0000 -0.2521  0.0317
                                            0.0000 -0.5403  0.0146  0.0000  0.1579
                                           -0.0369 -0.0000 -0.1731 -0.0450 -0.0000
                                           -0.0992  0.0561
    81. (0.00020) RY*( 4)Br   4           s(  4.88%)p 0.62(  3.01%)d18.89( 92.11%)
                                            0.0000  0.0000  0.0000 -0.0144  0.2204
                                            0.0000 -0.0000  0.0443 -0.1349 -0.0000
                                            0.0000 -0.0033 -0.0889 -0.0000  0.0000
                                            0.0076 -0.0444  0.0000 -0.2009  0.0224
                                           -0.0000  0.2323 -0.0170 -0.0000  0.3040
                                           -0.0686  0.0000  0.6123 -0.0223  0.0000
                                           -0.5899  0.0744
    82. (0.00007) RY*( 5)Br   4           s(  0.01%)p 1.00( 56.80%)d 0.76( 43.19%)
    83. (0.00003) RY*( 6)Br   4           s(  0.02%)p99.99( 10.78%)d99.99( 89.20%)
    84. (0.00001) RY*( 7)Br   4           s(  9.22%)p 4.61( 42.54%)d 5.23( 48.24%)
    85. (0.00000) RY*( 8)Br   4           s(  0.05%)p99.99(  6.04%)d99.99( 93.91%)
    86. (0.00001) RY*( 9)Br   4           s(  0.21%)p99.99( 57.34%)d99.99( 42.45%)
    87. (0.00000) RY*(10)Br   4           s(  0.15%)p 1.50(  0.23%)d99.99( 99.62%)
    88. (0.00001) RY*(11)Br   4           s( 32.38%)p 0.84( 27.16%)d 1.25( 40.46%)
    89. (0.00000) RY*(12)Br   4           s(  0.16%)p13.38(  2.08%)d99.99( 97.76%)
    90. (0.00000) RY*(13)Br   4           s(  0.08%)p10.45(  0.88%)d99.99( 99.04%)
    91. (0.00000) RY*(14)Br   4           s(  0.51%)p 0.19(  0.10%)d99.99( 99.40%)
    92. (0.00593) RY*( 1) C   5           s( 14.53%)p 5.51( 80.06%)d 0.37(  5.41%)
                                            0.0000 -0.0071  0.3811 -0.0196 -0.8393
                                            0.0012 -0.2772 -0.0032 -0.1375  0.0160
                                            0.1110  0.0554  0.1952 -0.0187
    93. (0.00450) RY*( 2) C   5           s( 11.02%)p 7.82( 86.19%)d 0.25(  2.79%)
                                           -0.0000  0.0114  0.3317  0.0223  0.4056
                                            0.0046 -0.5029 -0.0054 -0.6663 -0.0550
                                           -0.1525 -0.0091  0.0058 -0.0389
    94. (0.00352) RY*( 3) C   5           s(  0.66%)p99.99( 95.76%)d 5.38(  3.57%)
                                           -0.0000  0.0028  0.0815  0.0003 -0.1164
                                           -0.0211  0.7729  0.0068 -0.5884  0.0884
                                           -0.1244  0.0511  0.0661 -0.0739
    95. (0.00143) RY*( 4) C   5           s( 70.76%)p 0.29( 20.80%)d 0.12(  8.44%)
                                           -0.0000 -0.0055  0.8412  0.0195  0.1998
                                            0.0021  0.2424  0.0072  0.3299  0.0207
                                            0.0853 -0.1467 -0.2017  0.1205
    96. (0.00072) RY*( 5) C   5           s(  0.74%)p 0.61(  0.46%)d99.99( 98.80%)
                                           -0.0000 -0.0015  0.0861  0.0046  0.0037
                                           -0.0014  0.0097 -0.0096  0.0658 -0.2453
                                            0.0650  0.6680 -0.3555 -0.5925
    97. (0.00028) RY*( 6) C   5           s(  0.03%)p63.73(  2.10%)d99.99( 97.87%)
                                            0.0000 -0.0019  0.0181 -0.0012 -0.0375
                                            0.0214 -0.1070 -0.0091  0.0873  0.8739
                                           -0.3778  0.1100 -0.1902 -0.1547
    98. (0.00022) RY*( 7) C   5           s(  1.38%)p 4.80(  6.64%)d66.56( 91.98%)
                                            0.0000 -0.0022  0.1175 -0.0013  0.0267
                                           -0.0035  0.0330 -0.0148  0.2536 -0.2564
                                           -0.6919 -0.0774  0.5163 -0.3206
    99. (0.00015) RY*( 8) C   5           s(  0.86%)p 8.62(  7.45%)d99.99( 91.69%)
                                            0.0000  0.0040  0.0929 -0.0096  0.2615
                                            0.0011  0.0304  0.0001  0.0713  0.2649
                                            0.3586  0.4956  0.6795  0.1041
   100. (0.00003) RY*( 9) C   5           s(  0.04%)p15.23(  0.66%)d99.99( 99.29%)
   101. (0.00593) RY*( 1) C   6           s(  0.43%)p99.99( 93.72%)d13.53(  5.85%)
                                            0.0000 -0.0225  0.0618  0.0163  0.6403
                                           -0.0192 -0.6003  0.0114  0.4075  0.1979
                                           -0.0539  0.1018  0.0721 -0.0291
   102. (0.00264) RY*( 2) C   6           s(  6.22%)p14.72( 91.57%)d 0.35(  2.21%)
                                            0.0000  0.0185  0.2488 -0.0160  0.6847
                                           -0.0152  0.6541 -0.0020 -0.1359 -0.0542
                                            0.0858  0.0190  0.1056 -0.0162
   103. (0.00107) RY*( 3) C   6           s( 82.17%)p 0.20( 16.31%)d 0.02(  1.53%)
                                            0.0000 -0.0065  0.9064  0.0208 -0.1429
                                           -0.0046 -0.2382  0.0046 -0.2922  0.0926
                                           -0.0268 -0.0723 -0.0248 -0.0116
   104. (0.00082) RY*( 4) C   6           s(  9.52%)p 8.16( 77.65%)d 1.35( 12.83%)
                                            0.0000 -0.0028  0.3085  0.0027 -0.2602
                                           -0.0019  0.3121  0.0074  0.7819  0.0281
                                            0.1561  0.2468 -0.1448 -0.1459
   105. (0.00065) RY*( 5) C   6           s(  0.50%)p16.14(  8.08%)d99.99( 91.42%)
                                            0.0000 -0.0008  0.0708  0.0031 -0.0610
                                           -0.0050  0.1117 -0.0076  0.2540 -0.1465
                                           -0.7094 -0.4416  0.4291 -0.1020
   106. (0.00012) RY*( 6) C   6           s(  0.42%)p 7.08(  2.95%)d99.99( 96.63%)
                                           -0.0000 -0.0032  0.0645  0.0195 -0.0736
                                            0.0171 -0.1469 -0.0002  0.0432 -0.5326
                                            0.3988  0.1815  0.6876  0.1340
   107. (0.00005) RY*( 7) C   6           s(  0.58%)p 7.13(  4.11%)d99.99( 95.32%)
   108. (0.00001) RY*( 8) C   6           s(  0.03%)p81.25(  2.83%)d99.99( 97.14%)
   109. (0.00001) RY*( 9) C   6           s(  0.22%)p12.86(  2.85%)d99.99( 96.92%)
   110. (0.00546) RY*( 1) C   7           s(  0.08%)p99.99( 93.00%)d86.51(  6.92%)
                                           -0.0000  0.0281  0.0028  0.0169  0.3842
                                            0.0270  0.8528 -0.0059 -0.2327  0.1871
                                           -0.0989 -0.0283 -0.1453 -0.0500
   111. (0.00275) RY*( 2) C   7           s(  0.11%)p99.99( 98.43%)d13.12(  1.46%)
                                            0.0000  0.0025  0.0332 -0.0311  0.8608
                                            0.0140 -0.2841 -0.0153  0.4015 -0.0544
                                           -0.0068 -0.0524 -0.0931  0.0124
   112. (0.00088) RY*( 3) C   7           s( 83.29%)p 0.08(  7.04%)d 0.12(  9.67%)
                                            0.0000 -0.0031  0.9126 -0.0069 -0.0799
                                           -0.0170  0.1433  0.0033  0.2075 -0.0218
                                            0.2918 -0.0339  0.0642  0.0766
   113. (0.00080) RY*( 4) C   7           s( 11.42%)p 4.44( 50.67%)d 3.32( 37.92%)
                                            0.0000 -0.0012  0.3379 -0.0037  0.2052
                                           -0.0050 -0.2454  0.0036 -0.6358 -0.2620
                                           -0.4069 -0.0395  0.1861 -0.3298
   114. (0.00060) RY*( 5) C   7           s(  0.01%)p 1.00( 36.43%)d 1.75( 63.56%)
                                            0.0000 -0.0000  0.0100 -0.0027 -0.1747
                                            0.0036  0.2236  0.0096  0.5326 -0.3215
                                           -0.4231  0.2497  0.0084 -0.5393
   115. (0.00014) RY*( 6) C   7           s(  0.01%)p 1.00(  1.48%)d66.48( 98.51%)
                                           -0.0000 -0.0006  0.0076  0.0230 -0.1032
                                           -0.0089  0.0322  0.0108 -0.0491 -0.5622
                                           -0.0078 -0.4226 -0.6875  0.1332
   116. (0.00005) RY*( 7) C   7           s(  5.13%)p 0.94(  4.82%)d17.57( 90.06%)
   117. (0.00000) RY*( 8) C   7           s(  0.03%)p99.99(  3.56%)d99.99( 96.41%)
   118. (0.00000) RY*( 9) C   7           s(  0.02%)p99.99(  4.65%)d99.99( 95.32%)
   119. (0.00520) RY*( 1) C   8           s(  0.21%)p99.99( 92.41%)d35.78(  7.38%)
                                           -0.0000  0.0273  0.0363  0.0295  0.9233
                                            0.0043  0.1312  0.0076  0.2314  0.0507
                                            0.0747  0.0842  0.2379 -0.0446
   120. (0.00257) RY*( 2) C   8           s(  0.00%)p 1.00( 98.54%)d 0.01(  1.46%)
                                            0.0000 -0.0001  0.0041  0.0013 -0.0357
                                           -0.0350  0.9165  0.0144 -0.3777 -0.1074
                                            0.0458 -0.0187  0.0181  0.0174
   121. (0.00095) RY*( 3) C   8           s( 94.88%)p 0.00(  0.11%)d 0.05(  5.01%)
                                            0.0000 -0.0040  0.9741 -0.0197  0.0124
                                           -0.0023  0.0050 -0.0047  0.0223 -0.0146
                                           -0.0061 -0.1412 -0.1697 -0.0337
   122. (0.00075) RY*( 4) C   8           s(  0.01%)p99.99( 85.84%)d99.99( 14.15%)
                                            0.0000 -0.0001  0.0121  0.0009  0.2536
                                           -0.0013 -0.3305 -0.0033 -0.8275  0.0038
                                           -0.2061 -0.2518  0.1697  0.0823
   123. (0.00064) RY*( 5) C   8           s(  0.05%)p99.99(  8.05%)d99.99( 91.90%)
                                            0.0000 -0.0002  0.0224  0.0027  0.0793
                                           -0.0041 -0.1044 -0.0105 -0.2513 -0.2805
                                            0.0170  0.6367 -0.2906 -0.5917
   124. (0.00014) RY*( 6) C   8           s(  0.00%)p 1.00(  1.51%)d65.22( 98.49%)
                                            0.0000 -0.0001  0.0035  0.0009 -0.0043
                                           -0.0250  0.1094  0.0104 -0.0487  0.8744
                                           -0.3739  0.1729 -0.1571 -0.1611
   125. (0.00005) RY*( 7) C   8           s(  4.88%)p 1.07(  5.22%)d18.42( 89.90%)
   126. (0.00000) RY*( 8) C   8           s(  0.02%)p99.99(  5.01%)d99.99( 94.97%)
   127. (0.00000) RY*( 9) C   8           s(  0.04%)p88.56(  3.39%)d99.99( 96.57%)
   128. (0.00544) RY*( 1) C   9           s(  0.08%)p99.99( 92.88%)d84.77(  7.04%)
                                           -0.0000  0.0283 -0.0056  0.0184  0.4528
                                           -0.0223 -0.7325  0.0146  0.4315 -0.2186
                                            0.0721 -0.1086 -0.0715  0.0218
   129. (0.00274) RY*( 2) C   9           s(  0.04%)p99.99( 98.50%)d34.04(  1.46%)
                                            0.0000  0.0025  0.0205 -0.0294  0.8243
                                           -0.0226  0.5485  0.0006  0.0575  0.0243
                                           -0.0335 -0.0347 -0.1079 -0.0002
   130. (0.00090) RY*( 3) C   9           s( 89.77%)p 0.05(  4.17%)d 0.07(  6.06%)
                                            0.0000 -0.0028  0.9475 -0.0085 -0.0466
                                            0.0165  0.0145 -0.0056  0.1973  0.2132
                                            0.0917  0.0524  0.0045 -0.0632
   131. (0.00072) RY*( 4) C   9           s(  4.68%)p17.67( 82.67%)d 2.70( 12.65%)
                                            0.0000 -0.0009  0.2163 -0.0000  0.2701
                                            0.0000 -0.3253 -0.0096 -0.8049 -0.0702
                                           -0.2703 -0.0339  0.1014 -0.1925
   132. (0.00066) RY*( 5) C   9           s(  0.30%)p26.00(  7.72%)d99.99( 91.98%)
                                            0.0000 -0.0002  0.0545  0.0017 -0.0749
                                           -0.0022  0.0988 -0.0078  0.2485 -0.0817
                                           -0.6554 -0.5444  0.4321  0.0238
   133. (0.00014) RY*( 6) C   9           s(  0.01%)p 1.00(  1.48%)d66.62( 98.52%)
                                            0.0000  0.0000  0.0074 -0.0222  0.1012
                                           -0.0150  0.0616 -0.0006  0.0062 -0.2656
                                            0.3748  0.2569  0.8414 -0.0109
   134. (0.00005) RY*( 7) C   9           s(  5.17%)p 0.93(  4.82%)d17.41( 90.01%)
   135. (0.00000) RY*( 8) C   9           s(  0.03%)p99.99(  3.26%)d99.99( 96.71%)
   136. (0.00000) RY*( 9) C   9           s(  0.02%)p99.99(  4.57%)d99.99( 95.41%)
   137. (0.00665) RY*( 1) C  10           s(  1.48%)p63.75( 94.13%)d 2.98(  4.40%)
                                            0.0000 -0.0168  0.1203  0.0100  0.7555
                                            0.0218  0.6048 -0.0082 -0.0643 -0.1304
                                            0.0797  0.0215  0.1376  0.0347
   138. (0.00355) RY*( 2) C  10           s(  5.37%)p17.15( 92.08%)d 0.48(  2.55%)
                                           -0.0000  0.0221  0.2306 -0.0224  0.5722
                                            0.0016 -0.6875 -0.0090  0.3466  0.1471
                                           -0.0370  0.0227  0.0119 -0.0428
   139. (0.00108) RY*( 3) C  10           s( 52.71%)p 0.84( 44.26%)d 0.06(  3.03%)
                                            0.0000 -0.0060  0.7260  0.0170 -0.0576
                                            0.0077 -0.1467  0.0032 -0.6461 -0.1075
                                            0.0054  0.0352 -0.0602 -0.1176
   140. (0.00089) RY*( 4) C  10           s( 38.11%)p 1.33( 50.87%)d 0.29( 11.03%)
                                            0.0000 -0.0042  0.6173  0.0119 -0.2804
                                            0.0087  0.2613 -0.0024  0.6013  0.0553
                                            0.1788 -0.1847  0.0584  0.1941
   141. (0.00063) RY*( 5) C  10           s(  0.96%)p 7.93(  7.63%)d94.90( 91.40%)
                                            0.0000 -0.0005  0.0981 -0.0013 -0.0716
                                            0.0054  0.0915  0.0082  0.2505 -0.3905
                                           -0.6375  0.0969  0.1494 -0.5687
   142. (0.00013) RY*( 6) C  10           s(  0.36%)p 5.72(  2.03%)d99.99( 97.61%)
                                           -0.0000 -0.0039  0.0595  0.0219 -0.0841
                                           -0.0090  0.0985  0.0117 -0.0534  0.6514
                                           -0.0373  0.4542  0.5623 -0.1672
   143. (0.00007) RY*( 7) C  10           s(  0.73%)p 5.72(  4.15%)d99.99( 95.13%)
   144. (0.00001) RY*( 8) C  10           s(  0.06%)p61.12(  3.93%)d99.99( 96.00%)
   145. (0.00001) RY*( 9) C  10           s(  0.31%)p 3.27(  1.01%)d99.99( 98.69%)
   146. (0.00172) RY*( 1) H  11           s( 46.86%)p 1.13( 53.14%)
                                            0.0086  0.6845  0.5655 -0.0256  0.4593
   147. (0.00156) RY*( 2) H  11           s( 43.50%)p 1.30( 56.50%)
                                            0.0118  0.6595 -0.5066  0.4432 -0.3345
   148. (0.00101) RY*( 3) H  11           s(  6.54%)p14.30( 93.46%)
                                            0.0033  0.2557 -0.4967 -0.8084  0.1854
   149. (0.00002) RY*( 4) H  11           s(  3.50%)p27.59( 96.50%)
   150. (0.00410) RY*( 1) H  12           s( 99.92%)p 0.00(  0.08%)
                                            0.0086  0.9995 -0.0115 -0.0157  0.0212
   151. (0.00017) RY*( 2) H  12           s(  0.02%)p99.99( 99.98%)
                                            0.0028  0.0149  0.9606 -0.1008 -0.2587
   152. (0.00009) RY*( 3) H  12           s(  0.03%)p99.99( 99.97%)
   153. (0.00003) RY*( 4) H  12           s(  0.12%)p99.99( 99.88%)
   154. (0.00304) RY*( 1) H  13           s( 99.76%)p 0.00(  0.24%)
                                            0.0062  0.9988  0.0094 -0.0020 -0.0477
   155. (0.00013) RY*( 2) H  13           s(  0.03%)p99.99( 99.97%)
                                            0.0123  0.0116  0.0740  0.9733  0.2166
   156. (0.00010) RY*( 3) H  13           s(  0.14%)p99.99( 99.86%)
                                           -0.0122  0.0354 -0.8091 -0.0684  0.5825
   157. (0.00002) RY*( 4) H  13           s(  0.16%)p99.99( 99.84%)
   158. (0.00154) RY*( 1) H  14           s( 99.54%)p 0.00(  0.46%)
                                            0.0043  0.9977 -0.0149 -0.0627 -0.0210
   159. (0.00014) RY*( 2) H  14           s(  0.02%)p99.99( 99.98%)
                                           -0.0068  0.0140 -0.0156  0.5134 -0.8579
   160. (0.00011) RY*( 3) H  14           s(  0.11%)p99.99( 99.89%)
                                           -0.0131  0.0299 -0.7669  0.5435  0.3398
   161. (0.00003) RY*( 4) H  14           s(  0.42%)p99.99( 99.58%)
   162. (0.00191) RY*( 1) H  15           s( 99.34%)p 0.01(  0.66%)
                                            0.0046  0.9967  0.0610 -0.0483  0.0223
   163. (0.00019) RY*( 2) H  15           s(  0.02%)p99.99( 99.98%)
                                            0.0004  0.0153 -0.2923  0.3563  0.8874
   164. (0.00008) RY*( 3) H  15           s(  0.07%)p99.99( 99.93%)
   165. (0.00006) RY*( 4) H  15           s(  0.66%)p99.99( 99.34%)
   166. (0.00163) RY*( 1) H  16           s( 99.22%)p 0.01(  0.78%)
                                            0.0046  0.9961 -0.0429 -0.0754  0.0176
   167. (0.00018) RY*( 2) H  16           s(  0.00%)p 1.00(100.00%)
                                           -0.0002  0.0004  0.2758 -0.3592 -0.8916
   168. (0.00009) RY*( 3) H  16           s(  0.00%)p 1.00(100.00%)
   169. (0.00006) RY*( 4) H  16           s(  0.87%)p99.99( 99.13%)
   170. (0.00161) RY*( 1) H  17           s( 99.24%)p 0.01(  0.76%)
                                            0.0045  0.9962 -0.0843 -0.0121 -0.0198
   171. (0.00018) RY*( 2) H  17           s(  0.00%)p 1.00(100.00%)
                                           -0.0001  0.0013  0.2768 -0.3539 -0.8934
   172. (0.00008) RY*( 3) H  17           s(  0.00%)p 1.00(100.00%)
   173. (0.00006) RY*( 4) H  17           s(  0.86%)p99.99( 99.14%)
   174. (0.00164) RY*( 1) H  18           s( 99.20%)p 0.01(  0.80%)
                                            0.0047  0.9960 -0.0517  0.0629 -0.0377
   175. (0.00017) RY*( 2) H  18           s(  0.00%)p 1.00(100.00%)
                                            0.0002  0.0028  0.2805 -0.3489 -0.8942
   176. (0.00009) RY*( 3) H  18           s(  0.00%)p 1.00(100.00%)
   177. (0.00006) RY*( 4) H  18           s(  0.89%)p99.99( 99.11%)
   178. (0.00359) RY*( 1) H  19           s( 99.43%)p 0.01(  0.57%)
                                            0.0058  0.9971  0.0638  0.0291  0.0279
   179. (0.00017) RY*( 2) H  19           s(  0.05%)p99.99( 99.95%)
                                           -0.0008  0.0230  0.1972 -0.3391 -0.9196
   180. (0.00010) RY*( 3) H  19           s(  0.36%)p99.99( 99.64%)
   181. (0.00007) RY*( 4) H  19           s(  0.25%)p99.99( 99.75%)
   182. (0.02484) BD*( 1) O   1 - C   2  
                ( 32.65%)   0.5714* O   1 s( 33.56%)p 1.98( 66.37%)d 0.00(  0.07%)
                                            0.0001 -0.5793 -0.0010  0.1970 -0.0043
                                            0.7838  0.0004  0.1030  0.0015 -0.0167
                                            0.0036  0.0011  0.0162  0.0118
                ( 67.35%)  -0.8207* C   2 s( 20.21%)p 3.93( 79.51%)d 0.01(  0.28%)
                                            0.0001 -0.4484 -0.0323 -0.1917 -0.0216
                                           -0.8529 -0.0250 -0.1721 -0.0170 -0.0183
                                           -0.0030 -0.0155  0.0401  0.0239
   183. (0.00657) BD*( 1) O   1 - H  11  
                ( 26.59%)   0.5157* O   1 s( 19.71%)p 4.07( 80.21%)d 0.00(  0.08%)
                                           -0.0002 -0.4436 -0.0179  0.4190  0.0056
                                           -0.3389 -0.0296 -0.7143 -0.0233  0.0024
                                            0.0236 -0.0023 -0.0094 -0.0135
                ( 73.41%)  -0.8568* H  11 s( 99.60%)p 0.00(  0.40%)
                                           -0.9980  0.0037 -0.0285  0.0260  0.0497
   184. (0.03504) BD*( 1) C   2 - C   3  
                ( 50.36%)   0.7097* C   2 s( 27.34%)p 2.66( 72.61%)d 0.00(  0.05%)
                                            0.0000  0.5227  0.0126  0.4933  0.0164
                                           -0.2561  0.0054 -0.6456  0.0075 -0.0062
                                           -0.0166  0.0084  0.0045  0.0102
                ( 49.64%)  -0.7045* C   3 s( 32.10%)p 2.11( 67.86%)d 0.00(  0.05%)
                                            0.0005  0.5665  0.0075 -0.3993  0.0059
                                            0.2686  0.0032  0.6685  0.0100 -0.0061
                                           -0.0144  0.0099  0.0031  0.0100
   185. (0.04643) BD*( 1) C   2 - C   5  
                ( 50.99%)   0.7141* C   2 s( 29.40%)p 2.40( 70.55%)d 0.00(  0.05%)
                                            0.0003  0.5422 -0.0063 -0.8212  0.0034
                                           -0.0675  0.0001 -0.1617  0.0198  0.0041
                                            0.0092  0.0023  0.0190 -0.0077
                ( 49.01%)  -0.7000* C   5 s( 30.87%)p 2.24( 69.09%)d 0.00(  0.04%)
                                            0.0002  0.5555 -0.0112  0.8014 -0.0269
                                            0.1125  0.0026  0.1874  0.0104  0.0045
                                            0.0071 -0.0006  0.0149 -0.0097
   186. (0.03627) BD*( 1) C   2 - H  12  
                ( 38.99%)   0.6244* C   2 s( 23.03%)p 3.34( 76.92%)d 0.00(  0.05%)
                                            0.0003 -0.4796  0.0186 -0.2102 -0.0055
                                            0.4453 -0.0236 -0.7253  0.0047  0.0068
                                           -0.0053  0.0177  0.0043 -0.0087
                ( 61.01%)  -0.7811* H  12 s( 99.91%)p 0.00(  0.09%)
                                           -0.9995  0.0080  0.0079 -0.0150  0.0246
   187. (0.02585) BD*( 1) C   3 -Br   4  
                ( 52.99%)   0.7280* C   3 s( 16.23%)p 5.15( 83.60%)d 0.01(  0.16%)
                                            0.0001  0.4028 -0.0086  0.8936 -0.0169
                                            0.0040 -0.0062  0.1918 -0.0194 -0.0003
                                            0.0144  0.0004  0.0336 -0.0175
                ( 47.01%)  -0.6856*Br   4 s( 13.06%)p 6.63( 86.57%)d 0.03(  0.37%)
                                            0.0000 -0.0000  0.0001  0.3578 -0.0509
                                            0.0000  0.0001 -0.9097 -0.0502  0.0000
                                           -0.0000  0.0078 -0.0004 -0.0000  0.0000
                                           -0.1883 -0.0126  0.0000  0.0007 -0.0003
                                            0.0001  0.0203  0.0012 -0.0000  0.0004
                                           -0.0003  0.0000  0.0506  0.0033 -0.0000
                                           -0.0261 -0.0023
   188. (0.01764) BD*( 1) C   3 - H  13  
                ( 37.39%)   0.6115* C   3 s( 25.77%)p 2.88( 74.19%)d 0.00(  0.04%)
                                           -0.0001  0.5077  0.0010 -0.0837  0.0061
                                            0.5135 -0.0076 -0.6862 -0.0136 -0.0022
                                            0.0036 -0.0172 -0.0063  0.0085
                ( 62.61%)  -0.7913* H  13 s( 99.91%)p 0.00(  0.09%)
                                            0.9995 -0.0052  0.0032 -0.0181  0.0237
   189. (0.01291) BD*( 1) C   3 - H  14  
                ( 37.67%)   0.6138* C   3 s( 25.87%)p 2.86( 74.08%)d 0.00(  0.04%)
                                           -0.0000  0.5086  0.0012 -0.1803  0.0063
                                           -0.8145 -0.0042 -0.2110 -0.0169  0.0078
                                            0.0019  0.0071 -0.0155 -0.0096
                ( 62.33%)  -0.7895* H  14 s( 99.91%)p 0.00(  0.09%)
                                            0.9995 -0.0022  0.0066  0.0280  0.0087
   190. (0.02572) BD*( 1) C   5 - C   6  
                ( 49.10%)   0.7007* C   5 s( 34.73%)p 1.88( 65.23%)d 0.00(  0.04%)
                                            0.0001 -0.5892 -0.0087  0.3498 -0.0063
                                            0.7066  0.0154 -0.1741 -0.0119 -0.0130
                                            0.0021  0.0064  0.0091  0.0103
                ( 50.90%)  -0.7135* C   6 s( 35.88%)p 1.79( 64.08%)d 0.00(  0.04%)
                                           -0.0001 -0.5990 -0.0019 -0.3871 -0.0184
                                           -0.6817  0.0068  0.1605 -0.0110 -0.0136
                                            0.0025  0.0081  0.0093  0.0103
   191. (0.02726) BD*( 1) C   5 - C  10  
                ( 49.02%)   0.7001* C   5 s( 34.36%)p 1.91( 65.60%)d 0.00(  0.04%)
                                            0.0001 -0.5861 -0.0074  0.4039 -0.0043
                                           -0.5977 -0.0177  0.3678  0.0043  0.0114
                                           -0.0090  0.0119  0.0040  0.0045
                ( 50.98%)  -0.7140* C  10 s( 35.40%)p 1.82( 64.56%)d 0.00(  0.05%)
                                           -0.0001 -0.5950 -0.0026 -0.4318 -0.0169
                                            0.5736 -0.0118 -0.3601 -0.0023  0.0123
                                           -0.0088  0.0129  0.0053  0.0056
   192. (0.34993) BD*( 2) C   5 - C  10  
                ( 49.33%)   0.7024* C   5 s(  0.01%)p99.99( 99.95%)d 3.40(  0.04%)
                                           -0.0000 -0.0100 -0.0027  0.2663 -0.0050
                                           -0.3604  0.0025 -0.8937  0.0032  0.0071
                                            0.0119 -0.0040 -0.0017  0.0123
                ( 50.67%)  -0.7118* C  10 s(  0.00%)p 1.00( 99.96%)d 0.00(  0.04%)
                                            0.0000  0.0016  0.0001  0.2710 -0.0032
                                           -0.3557  0.0010 -0.8942  0.0033 -0.0054
                                            0.0017  0.0144 -0.0070 -0.0124
   193. (0.01699) BD*( 1) C   6 - C   7  
                ( 49.61%)   0.7044* C   6 s( 35.96%)p 1.78( 64.00%)d 0.00(  0.04%)
                                           -0.0000 -0.5995 -0.0150  0.7655  0.0077
                                            0.1358  0.0381  0.1842 -0.0121 -0.0037
                                           -0.0094 -0.0000 -0.0158  0.0091
                ( 50.39%)  -0.7098* C   7 s( 35.77%)p 1.79( 64.19%)d 0.00(  0.04%)
                                           -0.0000 -0.5980 -0.0083 -0.7691 -0.0106
                                           -0.0860  0.0346 -0.2033 -0.0177 -0.0063
                                           -0.0084 -0.0004 -0.0155  0.0098
   194. (0.32744) BD*( 2) C   6 - C   7  
                ( 49.59%)   0.7042* C   6 s(  0.00%)p 1.00( 99.96%)d 0.00(  0.04%)
                                            0.0000 -0.0023 -0.0027  0.2767 -0.0040
                                           -0.3643  0.0017 -0.8890  0.0057  0.0081
                                            0.0130 -0.0033 -0.0021  0.0127
                ( 50.41%)  -0.7100* C   7 s(  0.00%)p 1.00( 99.95%)d 0.00(  0.05%)
                                            0.0000  0.0007 -0.0004  0.2753 -0.0027
                                           -0.3631  0.0034 -0.8899  0.0084 -0.0028
                                           -0.0152 -0.0113  0.0092 -0.0005
   195. (0.01563) BD*( 1) C   6 - H  15  
                ( 38.70%)   0.6221* C   6 s( 28.07%)p 2.56( 71.90%)d 0.00(  0.03%)
                                           -0.0004  0.5297 -0.0137  0.4315 -0.0113
                                           -0.6190 -0.0020  0.3866 -0.0016 -0.0110
                                            0.0075 -0.0107 -0.0038 -0.0043
                ( 61.30%)  -0.7830* H  15 s( 99.91%)p 0.00(  0.09%)
                                            0.9995 -0.0024 -0.0145  0.0223 -0.0141
   196. (0.01772) BD*( 1) C   7 - C   8  
                ( 49.91%)   0.7065* C   7 s( 35.75%)p 1.80( 64.21%)d 0.00(  0.04%)
                                           -0.0000 -0.5978 -0.0084  0.4319  0.0375
                                           -0.5667  0.0145  0.3644  0.0057  0.0121
                                           -0.0082  0.0128  0.0058  0.0051
                ( 50.09%)  -0.7077* C   8 s( 35.65%)p 1.80( 64.30%)d 0.00(  0.04%)
                                           -0.0000 -0.5971 -0.0083 -0.3870  0.0256
                                            0.6013  0.0304 -0.3606 -0.0043  0.0131
                                           -0.0095  0.0121  0.0033  0.0051
   197. (0.01414) BD*( 1) C   7 - H  16  
                ( 38.61%)   0.6214* C   7 s( 28.39%)p 2.52( 71.58%)d 0.00(  0.03%)
                                           -0.0003  0.5326 -0.0137 -0.3798  0.0034
                                           -0.7337  0.0075  0.1823 -0.0021  0.0117
                                           -0.0024 -0.0063 -0.0082 -0.0082
                ( 61.39%)  -0.7835* H  16 s( 99.91%)p 0.00(  0.09%)
                                            0.9995 -0.0019  0.0137  0.0262 -0.0065
   198. (0.01784) BD*( 1) C   8 - C   9  
                ( 50.03%)   0.7073* C   8 s( 35.74%)p 1.80( 64.22%)d 0.00(  0.04%)
                                            0.0000  0.5978  0.0082  0.3376 -0.0277
                                            0.7032  0.0229 -0.1791 -0.0177  0.0148
                                           -0.0024 -0.0066 -0.0084 -0.0103
                ( 49.97%)  -0.7069* C   9 s( 35.74%)p 1.80( 64.22%)d 0.00(  0.04%)
                                            0.0000  0.5977  0.0091 -0.3842 -0.0383
                                           -0.6851  0.0035  0.1535 -0.0133  0.0130
                                           -0.0025 -0.0078 -0.0105 -0.0097
   199. (0.32814) BD*( 2) C   8 - C   9  
                ( 49.80%)   0.7057* C   8 s(  0.00%)p 1.00( 99.96%)d 0.00(  0.04%)
                                            0.0000 -0.0004  0.0000  0.2745 -0.0030
                                           -0.3586  0.0043 -0.8919  0.0106 -0.0030
                                           -0.0154 -0.0108  0.0090 -0.0012
                ( 50.20%)  -0.7086* C   9 s(  0.00%)p 1.00( 99.95%)d 0.00(  0.04%)
                                           -0.0000  0.0006  0.0007  0.2788 -0.0027
                                           -0.3557  0.0042 -0.8917  0.0099 -0.0057
                                            0.0011  0.0145 -0.0066 -0.0127
   200. (0.01425) BD*( 1) C   8 - H  17  
                ( 38.64%)   0.6216* C   8 s( 28.52%)p 2.51( 71.45%)d 0.00(  0.03%)
                                           -0.0003  0.5338 -0.0134 -0.8122  0.0076
                                           -0.1154  0.0011 -0.2038  0.0018  0.0041
                                            0.0073  0.0003  0.0134 -0.0079
                ( 61.36%)  -0.7833* H  17 s( 99.91%)p 0.00(  0.09%)
                                            0.9995 -0.0019  0.0291  0.0041  0.0073
   201. (0.01732) BD*( 1) C   9 - C  10  
                ( 50.33%)   0.7094* C   9 s( 35.82%)p 1.79( 64.14%)d 0.00(  0.04%)
                                            0.0000  0.5984  0.0074  0.7662  0.0074
                                            0.1343  0.0371  0.1865 -0.0127  0.0036
                                            0.0096 -0.0002  0.0160 -0.0093
                ( 49.67%)  -0.7048* C  10 s( 35.86%)p 1.79( 64.10%)d 0.00(  0.04%)
                                            0.0000  0.5986  0.0156 -0.7699 -0.0109
                                           -0.0834  0.0356 -0.1991 -0.0180  0.0063
                                            0.0079  0.0005  0.0156 -0.0097
   202. (0.01435) BD*( 1) C   9 - H  18  
                ( 38.62%)   0.6214* C   9 s( 28.35%)p 2.53( 71.62%)d 0.00(  0.03%)
                                            0.0003 -0.5323  0.0137  0.4311 -0.0042
                                           -0.6201  0.0062  0.3818 -0.0037  0.0109
                                           -0.0073  0.0105  0.0041  0.0043
                ( 61.38%)  -0.7835* H  18 s( 99.91%)p 0.00(  0.09%)
                                           -0.9995  0.0020 -0.0154  0.0222 -0.0137
   203. (0.01657) BD*( 1) C  10 - H  19  
                ( 37.96%)   0.6161* C  10 s( 28.66%)p 2.49( 71.31%)d 0.00(  0.03%)
                                            0.0004 -0.5352  0.0145 -0.3818  0.0086
                                           -0.7326  0.0015  0.1747  0.0023 -0.0120
                                            0.0020  0.0055  0.0077  0.0086
                ( 62.04%)  -0.7877* H  19 s( 99.91%)p 0.00(  0.09%)
                                           -0.9995  0.0042  0.0148  0.0264 -0.0056


 NHO Directionality and "Bond Bending" (deviations from line of nuclear centers)

         [Thresholds for printing:  angular deviation  >  1.0 degree]
                                    hybrid p-character > 25.0%
                                    orbital occupancy  >  0.10e

                                Line of Centers        Hybrid 1              Hybrid 2
                                ---------------  -------------------   ------------------
                NBO               Theta   Phi    Theta   Phi    Dev    Theta   Phi    Dev
 ========================================================================================
     1. BD (   1) O   1 - C   2    99.1  256.1    97.4  256.2   1.7     78.2   76.3   2.8
     2. BD (   1) O   1 - H  11    36.4  147.9    37.3  139.0   5.4      --     --    --
     3. BD (   1) C   2 - C   3   140.7  329.5   138.3  333.8   3.7     35.2  145.4   4.8
     4. BD (   1) C   2 - C   5   102.3  187.5    99.8  184.7   3.6     75.8    8.5   2.1
     5. BD (   1) C   2 - H  12    37.6  292.1    33.3  297.1   5.1      --     --    --
     7. BD (   1) C   3 - H  13   142.1  102.5   143.8   98.7   2.8      --     --    --
     8. BD (   1) C   3 - H  14   104.0  255.4   105.2  258.0   2.8      --     --    --
     9. BD (   1) C   5 - C   6    78.0  242.2    76.9  244.6   2.6    100.7   59.0   3.3
    10. BD (   1) C   5 - C  10   116.9  125.4   116.9  123.0   2.1     63.2  308.6   2.9
    11. BD (   2) C   5 - C  10   116.9  125.4    26.5  126.1  90.5    153.5  307.1  90.4
    12. BD (   1) C   6 - C   7   104.1  188.2   102.3  192.7   4.7     74.2    3.8   4.6
    13. BD (   2) C   6 - C   7   104.1  188.2    27.2  127.0  90.2    152.9  307.2  90.1
    15. BD (   1) C   7 - C   8   116.9  125.1   117.1  130.4   4.7     63.4  299.8   4.7
    17. BD (   1) C   8 - C   9   102.0   62.5   104.0   66.9   4.7     80.1  238.2   4.7
    18. BD (   2) C   8 - C   9   102.0   62.5    26.9  127.5  89.9    153.1  308.2  90.2
    20. BD (   1) C   9 - C  10    76.0    8.1    77.6   12.5   4.5    105.5  183.5   4.7
    22. BD (   1) C  10 - H  19   101.4   62.1   102.2   63.0   1.2      --     --    --
    46. LP (   1) O   1             --     --    119.9   44.1   --       --     --    --
    47. LP (   2) O   1             --     --    125.8  159.8   --       --     --    --
    49. LP (   2)Br   4             --     --     72.7  267.4   --       --     --    --
    50. LP (   3)Br   4             --     --    158.3  306.9   --       --     --    --
   192. BD*(   2) C   5 - C  10   116.9  125.4    26.5  126.1  90.5    153.5  307.1  90.4
   194. BD*(   2) C   6 - C   7   104.1  188.2    27.2  127.0  90.2    152.9  307.2  90.1
   199. BD*(   2) C   8 - C   9   102.0   62.5    26.9  127.5  89.9    153.1  308.2  90.2


 Second Order Perturbation Theory Analysis of Fock Matrix in NBO Basis

     Threshold for printing:   0.50 kcal/mol
                                                                              E(2)  E(j)-E(i) F(i,j)
         Donor NBO (i)                     Acceptor NBO (j)                 kcal/mol   a.u.    a.u. 
 ===================================================================================================

 within unit  1
   1. BD (   1) O   1 - C   2        /189. BD*(   1) C   3 - H  14            1.39    1.29    0.038
   1. BD (   1) O   1 - C   2        /190. BD*(   1) C   5 - C   6            1.58    1.41    0.042
   2. BD (   1) O   1 - H  11        / 60. RY*(   1) C   2                    1.01    1.57    0.035
   2. BD (   1) O   1 - H  11        / 63. RY*(   4) C   2                    0.72    2.08    0.035
   2. BD (   1) O   1 - H  11        /184. BD*(   1) C   2 - C   3            3.45    1.07    0.055
   3. BD (   1) C   2 - C   3        / 52. RY*(   2) O   1                    0.90    1.99    0.038
   3. BD (   1) C   2 - C   3        / 93. RY*(   2) C   5                    1.77    1.40    0.045
   3. BD (   1) C   2 - C   3        /183. BD*(   1) O   1 - H  11            2.07    1.06    0.042
   3. BD (   1) C   2 - C   3        /185. BD*(   1) C   2 - C   5            1.73    1.04    0.038
   3. BD (   1) C   2 - C   3        /186. BD*(   1) C   2 - H  12            0.80    1.07    0.026
   3. BD (   1) C   2 - C   3        /188. BD*(   1) C   3 - H  13            0.55    1.08    0.022
   3. BD (   1) C   2 - C   3        /189. BD*(   1) C   3 - H  14            0.54    1.08    0.022
   3. BD (   1) C   2 - C   3        /190. BD*(   1) C   5 - C   6            0.59    1.20    0.024
   3. BD (   1) C   2 - C   3        /191. BD*(   1) C   5 - C  10            0.64    1.20    0.025
   3. BD (   1) C   2 - C   3        /192. BD*(   2) C   5 - C  10            2.58    0.67    0.041
   4. BD (   1) C   2 - C   5        / 70. RY*(   2) C   3                    0.50    1.36    0.024
   4. BD (   1) C   2 - C   5        / 71. RY*(   3) C   3                    0.59    1.38    0.026
   4. BD (   1) C   2 - C   5        /101. RY*(   1) C   6                    1.47    1.77    0.046
   4. BD (   1) C   2 - C   5        /137. RY*(   1) C  10                    1.58    1.71    0.047
   4. BD (   1) C   2 - C   5        /184. BD*(   1) C   2 - C   3            1.71    0.99    0.037
   4. BD (   1) C   2 - C   5        /186. BD*(   1) C   2 - H  12            0.64    1.05    0.023
   4. BD (   1) C   2 - C   5        /187. BD*(   1) C   3 -Br   4            3.88    0.70    0.047
   4. BD (   1) C   2 - C   5        /190. BD*(   1) C   5 - C   6            2.87    1.19    0.052
   4. BD (   1) C   2 - C   5        /191. BD*(   1) C   5 - C  10            2.92    1.19    0.053
   4. BD (   1) C   2 - C   5        /193. BD*(   1) C   6 - C   7            2.40    1.20    0.048
   4. BD (   1) C   2 - C   5        /201. BD*(   1) C   9 - C  10            2.53    1.20    0.049
   5. BD (   1) C   2 - H  12        / 51. RY*(   1) O   1                    0.54    1.70    0.027
   5. BD (   1) C   2 - H  12        / 69. RY*(   1) C   3                    0.60    1.24    0.024
   5. BD (   1) C   2 - H  12        /188. BD*(   1) C   3 - H  13            3.06    0.95    0.048
   5. BD (   1) C   2 - H  12        /191. BD*(   1) C   5 - C  10            3.50    1.07    0.055
   5. BD (   1) C   2 - H  12        /192. BD*(   2) C   5 - C  10            1.15    0.53    0.024
   6. BD (   1) C   3 -Br   4        /185. BD*(   1) C   2 - C   5            2.46    0.99    0.045
   7. BD (   1) C   3 - H  13        / 78. RY*(   1)Br   4                    0.67    1.18    0.025
   7. BD (   1) C   3 - H  13        /182. BD*(   1) O   1 - C   2            0.84    0.82    0.023
   7. BD (   1) C   3 - H  13        /186. BD*(   1) C   2 - H  12            2.88    0.95    0.047
   8. BD (   1) C   3 - H  14        / 60. RY*(   1) C   2                    0.65    1.39    0.027
   8. BD (   1) C   3 - H  14        / 79. RY*(   2)Br   4                    0.55    1.16    0.023
   8. BD (   1) C   3 - H  14        /182. BD*(   1) O   1 - C   2            3.83    0.83    0.050
   9. BD (   1) C   5 - C   6        / 60. RY*(   1) C   2                    0.97    1.55    0.035
   9. BD (   1) C   5 - C   6        /110. RY*(   1) C   7                    1.08    1.85    0.040
   9. BD (   1) C   5 - C   6        /111. RY*(   2) C   7                    1.26    1.34    0.037
   9. BD (   1) C   5 - C   6        /137. RY*(   1) C  10                    0.81    1.77    0.034
   9. BD (   1) C   5 - C   6        /182. BD*(   1) O   1 - C   2            1.21    0.99    0.031
   9. BD (   1) C   5 - C   6        /185. BD*(   1) C   2 - C   5            2.57    1.09    0.047
   9. BD (   1) C   5 - C   6        /191. BD*(   1) C   5 - C  10            4.59    1.25    0.068
   9. BD (   1) C   5 - C   6        /193. BD*(   1) C   6 - C   7            3.53    1.26    0.060
   9. BD (   1) C   5 - C   6        /195. BD*(   1) C   6 - H  15            1.45    1.14    0.036
   9. BD (   1) C   5 - C   6        /197. BD*(   1) C   7 - H  16            2.36    1.15    0.047
   9. BD (   1) C   5 - C   6        /203. BD*(   1) C  10 - H  19            2.46    1.15    0.048
  10. BD (   1) C   5 - C  10        / 60. RY*(   1) C   2                    1.55    1.54    0.044
  10. BD (   1) C   5 - C  10        /101. RY*(   1) C   6                    0.64    1.83    0.031
  10. BD (   1) C   5 - C  10        /128. RY*(   1) C   9                    1.07    1.85    0.040
  10. BD (   1) C   5 - C  10        /129. RY*(   2) C   9                    1.26    1.34    0.037
  10. BD (   1) C   5 - C  10        /185. BD*(   1) C   2 - C   5            2.68    1.08    0.048
  10. BD (   1) C   5 - C  10        /186. BD*(   1) C   2 - H  12            0.70    1.11    0.025
  10. BD (   1) C   5 - C  10        /190. BD*(   1) C   5 - C   6            4.58    1.25    0.068
  10. BD (   1) C   5 - C  10        /195. BD*(   1) C   6 - H  15            2.58    1.14    0.049
  10. BD (   1) C   5 - C  10        /201. BD*(   1) C   9 - C  10            3.46    1.26    0.059
  10. BD (   1) C   5 - C  10        /202. BD*(   1) C   9 - H  18            2.39    1.15    0.047
  10. BD (   1) C   5 - C  10        /203. BD*(   1) C  10 - H  19            1.46    1.15    0.037
  11. BD (   2) C   5 - C  10        /104. RY*(   4) C   6                    2.02    0.98    0.044
  11. BD (   2) C   5 - C  10        /131. RY*(   4) C   9                    2.07    0.97    0.044
  11. BD (   2) C   5 - C  10        /182. BD*(   1) O   1 - C   2            1.23    0.56    0.025
  11. BD (   2) C   5 - C  10        /184. BD*(   1) C   2 - C   3            2.86    0.62    0.041
  11. BD (   2) C   5 - C  10        /186. BD*(   1) C   2 - H  12            1.03    0.69    0.026
  11. BD (   2) C   5 - C  10        /187. BD*(   1) C   3 -Br   4            1.25    0.33    0.020
  11. BD (   2) C   5 - C  10        /194. BD*(   2) C   6 - C   7           20.09    0.28    0.068
  11. BD (   2) C   5 - C  10        /199. BD*(   2) C   8 - C   9           20.68    0.29    0.069
  12. BD (   1) C   6 - C   7        / 92. RY*(   1) C   5                    0.77    1.77    0.033
  12. BD (   1) C   6 - C   7        / 94. RY*(   3) C   5                    1.54    1.64    0.045
  12. BD (   1) C   6 - C   7        /119. RY*(   1) C   8                    0.85    1.86    0.036
  12. BD (   1) C   6 - C   7        /120. RY*(   2) C   8                    1.22    1.34    0.036
  12. BD (   1) C   6 - C   7        /185. BD*(   1) C   2 - C   5            3.74    1.09    0.057
  12. BD (   1) C   6 - C   7        /190. BD*(   1) C   5 - C   6            4.01    1.25    0.063
  12. BD (   1) C   6 - C   7        /195. BD*(   1) C   6 - H  15            1.49    1.14    0.037
  12. BD (   1) C   6 - C   7        /196. BD*(   1) C   7 - C   8            3.15    1.26    0.056
  12. BD (   1) C   6 - C   7        /197. BD*(   1) C   7 - H  16            1.38    1.15    0.036
  12. BD (   1) C   6 - C   7        /200. BD*(   1) C   8 - H  17            2.54    1.15    0.048
  13. BD (   2) C   6 - C   7        / 93. RY*(   2) C   5                    0.62    1.02    0.025
  13. BD (   2) C   6 - C   7        /122. RY*(   4) C   8                    0.76    0.98    0.027
  13. BD (   2) C   6 - C   7        /123. RY*(   5) C   8                    0.77    2.07    0.039
  13. BD (   2) C   6 - C   7        /192. BD*(   2) C   5 - C  10           21.22    0.29    0.070
  13. BD (   2) C   6 - C   7        /199. BD*(   2) C   8 - C   9           20.09    0.29    0.068
  14. BD (   1) C   6 - H  15        / 92. RY*(   1) C   5                    1.02    1.60    0.036
  14. BD (   1) C   6 - H  15        /110. RY*(   1) C   7                    0.70    1.68    0.031
  14. BD (   1) C   6 - H  15        /190. BD*(   1) C   5 - C   6            1.09    1.08    0.031
  14. BD (   1) C   6 - H  15        /191. BD*(   1) C   5 - C  10            4.40    1.08    0.062
  14. BD (   1) C   6 - H  15        /193. BD*(   1) C   6 - C   7            0.93    1.09    0.028
  14. BD (   1) C   6 - H  15        /196. BD*(   1) C   7 - C   8            3.63    1.08    0.056
  15. BD (   1) C   7 - C   8        /101. RY*(   1) C   6                    0.62    1.83    0.030
  15. BD (   1) C   7 - C   8        /102. RY*(   2) C   6                    1.49    1.40    0.041
  15. BD (   1) C   7 - C   8        /128. RY*(   1) C   9                    0.80    1.85    0.034
  15. BD (   1) C   7 - C   8        /129. RY*(   2) C   9                    1.38    1.34    0.039
  15. BD (   1) C   7 - C   8        /193. BD*(   1) C   6 - C   7            3.24    1.26    0.057
  15. BD (   1) C   7 - C   8        /195. BD*(   1) C   6 - H  15            2.68    1.14    0.049
  15. BD (   1) C   7 - C   8        /197. BD*(   1) C   7 - H  16            1.39    1.15    0.036
  15. BD (   1) C   7 - C   8        /198. BD*(   1) C   8 - C   9            3.10    1.26    0.056
  15. BD (   1) C   7 - C   8        /200. BD*(   1) C   8 - H  17            1.37    1.15    0.036
  15. BD (   1) C   7 - C   8        /202. BD*(   1) C   9 - H  18            2.61    1.15    0.049
  16. BD (   1) C   7 - H  16        /101. RY*(   1) C   6                    0.61    1.66    0.028
  16. BD (   1) C   7 - H  16        /119. RY*(   1) C   8                    0.66    1.68    0.030
  16. BD (   1) C   7 - H  16        /190. BD*(   1) C   5 - C   6            3.94    1.08    0.058
  16. BD (   1) C   7 - H  16        /193. BD*(   1) C   6 - C   7            0.88    1.09    0.028
  16. BD (   1) C   7 - H  16        /196. BD*(   1) C   7 - C   8            0.84    1.08    0.027
  16. BD (   1) C   7 - H  16        /198. BD*(   1) C   8 - C   9            3.73    1.08    0.057
  17. BD (   1) C   8 - C   9        /110. RY*(   1) C   7                    0.78    1.85    0.034
  17. BD (   1) C   8 - C   9        /111. RY*(   2) C   7                    1.39    1.34    0.039
  17. BD (   1) C   8 - C   9        /138. RY*(   2) C  10                    1.90    1.45    0.047
  17. BD (   1) C   8 - C   9        /196. BD*(   1) C   7 - C   8            3.10    1.25    0.056
  17. BD (   1) C   8 - C   9        /197. BD*(   1) C   7 - H  16            2.62    1.15    0.049
  17. BD (   1) C   8 - C   9        /200. BD*(   1) C   8 - H  17            1.39    1.15    0.036
  17. BD (   1) C   8 - C   9        /201. BD*(   1) C   9 - C  10            3.23    1.26    0.057
  17. BD (   1) C   8 - C   9        /202. BD*(   1) C   9 - H  18            1.38    1.15    0.036
  17. BD (   1) C   8 - C   9        /203. BD*(   1) C  10 - H  19            2.63    1.15    0.049
  18. BD (   2) C   8 - C   9        /114. RY*(   5) C   7                    1.36    1.67    0.047
  18. BD (   2) C   8 - C   9        /141. RY*(   5) C  10                    0.78    2.08    0.039
  18. BD (   2) C   8 - C   9        /192. BD*(   2) C   5 - C  10           20.50    0.29    0.069
  18. BD (   2) C   8 - C   9        /194. BD*(   2) C   6 - C   7           20.93    0.28    0.069
  19. BD (   1) C   8 - H  17        /110. RY*(   1) C   7                    0.69    1.67    0.031
  19. BD (   1) C   8 - H  17        /128. RY*(   1) C   9                    0.70    1.68    0.031
  19. BD (   1) C   8 - H  17        /193. BD*(   1) C   6 - C   7            3.78    1.08    0.057
  19. BD (   1) C   8 - H  17        /196. BD*(   1) C   7 - C   8            0.84    1.08    0.027
  19. BD (   1) C   8 - H  17        /198. BD*(   1) C   8 - C   9            0.85    1.08    0.027
  19. BD (   1) C   8 - H  17        /201. BD*(   1) C   9 - C  10            3.78    1.09    0.057
  20. BD (   1) C   9 - C  10        / 92. RY*(   1) C   5                    1.56    1.77    0.047
  20. BD (   1) C   9 - C  10        / 94. RY*(   3) C   5                    0.73    1.64    0.031
  20. BD (   1) C   9 - C  10        /119. RY*(   1) C   8                    0.85    1.86    0.036
  20. BD (   1) C   9 - C  10        /120. RY*(   2) C   8                    1.23    1.34    0.036
  20. BD (   1) C   9 - C  10        /185. BD*(   1) C   2 - C   5            3.71    1.09    0.057
  20. BD (   1) C   9 - C  10        /191. BD*(   1) C   5 - C  10            3.97    1.25    0.063
  20. BD (   1) C   9 - C  10        /198. BD*(   1) C   8 - C   9            3.17    1.26    0.056
  20. BD (   1) C   9 - C  10        /200. BD*(   1) C   8 - H  17            2.55    1.15    0.048
  20. BD (   1) C   9 - C  10        /202. BD*(   1) C   9 - H  18            1.36    1.15    0.035
  20. BD (   1) C   9 - C  10        /203. BD*(   1) C  10 - H  19            1.56    1.15    0.038
  21. BD (   1) C   9 - H  18        /119. RY*(   1) C   8                    0.66    1.68    0.030
  21. BD (   1) C   9 - H  18        /137. RY*(   1) C  10                    0.56    1.60    0.027
  21. BD (   1) C   9 - H  18        /191. BD*(   1) C   5 - C  10            3.94    1.08    0.058
  21. BD (   1) C   9 - H  18        /196. BD*(   1) C   7 - C   8            3.78    1.08    0.057
  21. BD (   1) C   9 - H  18        /198. BD*(   1) C   8 - C   9            0.83    1.08    0.027
  21. BD (   1) C   9 - H  18        /201. BD*(   1) C   9 - C  10            0.89    1.09    0.028
  22. BD (   1) C  10 - H  19        / 92. RY*(   1) C   5                    0.81    1.60    0.032
  22. BD (   1) C  10 - H  19        /128. RY*(   1) C   9                    0.68    1.67    0.030
  22. BD (   1) C  10 - H  19        /190. BD*(   1) C   5 - C   6            4.55    1.08    0.063
  22. BD (   1) C  10 - H  19        /191. BD*(   1) C   5 - C  10            1.21    1.07    0.032
  22. BD (   1) C  10 - H  19        /198. BD*(   1) C   8 - C   9            3.64    1.08    0.056
  22. BD (   1) C  10 - H  19        /201. BD*(   1) C   9 - C  10            1.01    1.08    0.030
  23. CR (   1) O   1                / 60. RY*(   1) C   2                    1.65   19.81    0.162
  23. CR (   1) O   1                / 63. RY*(   4) C   2                    0.82   20.32    0.115
  24. CR (   1) C   2                / 69. RY*(   1) C   3                    1.40   10.88    0.110
  24. CR (   1) C   2                /150. RY*(   1) H  12                    0.57   10.50    0.069
  24. CR (   1) C   2                /182. BD*(   1) O   1 - C   2            0.92   10.44    0.088
  24. CR (   1) C   2                /190. BD*(   1) C   5 - C   6            0.76   10.71    0.081
  24. CR (   1) C   2                /191. BD*(   1) C   5 - C  10            0.80   10.70    0.083
  25. CR (   1) C   3                / 61. RY*(   2) C   2                    0.51   10.93    0.066
  25. CR (   1) C   3                /154. RY*(   1) H  13                    0.85   10.49    0.084
  25. CR (   1) C   3                /158. RY*(   1) H  14                    0.83   10.50    0.084
  25. CR (   1) C   3                /187. BD*(   1) C   3 -Br   4            1.31   10.20    0.104
  40. CR (   1) C   5                / 61. RY*(   2) C   2                    0.92   10.87    0.089
  40. CR (   1) C   5                /102. RY*(   2) C   6                    1.73   10.79    0.122
  40. CR (   1) C   5                /138. RY*(   2) C  10                    1.74   10.83    0.123
  40. CR (   1) C   5                /193. BD*(   1) C   6 - C   7            0.90   10.64    0.088
  40. CR (   1) C   5                /195. BD*(   1) C   6 - H  15            0.68   10.52    0.076
  40. CR (   1) C   5                /201. BD*(   1) C   9 - C  10            0.90   10.64    0.088
  40. CR (   1) C   5                /203. BD*(   1) C  10 - H  19            0.64   10.54    0.074
  41. CR (   1) C   6                / 92. RY*(   1) C   5                    1.05   11.16    0.097
  41. CR (   1) C   6                / 94. RY*(   3) C   5                    1.10   11.02    0.098
  41. CR (   1) C   6                /111. RY*(   2) C   7                    1.57   10.72    0.116
  41. CR (   1) C   6                /162. RY*(   1) H  15                    0.67   10.43    0.075
  41. CR (   1) C   6                /185. BD*(   1) C   2 - C   5            1.13   10.47    0.098
  41. CR (   1) C   6                /191. BD*(   1) C   5 - C  10            1.16   10.63    0.100
  41. CR (   1) C   6                /196. BD*(   1) C   7 - C   8            0.96   10.64    0.091
  41. CR (   1) C   6                /197. BD*(   1) C   7 - H  16            0.67   10.53    0.075
  42. CR (   1) C   7                /102. RY*(   2) C   6                    0.68   10.79    0.076
  42. CR (   1) C   7                /103. RY*(   3) C   6                    0.99   10.68    0.092
  42. CR (   1) C   7                /120. RY*(   2) C   8                    1.47   10.72    0.112
  42. CR (   1) C   7                /121. RY*(   3) C   8                    0.55   10.71    0.069
  42. CR (   1) C   7                /166. RY*(   1) H  16                    0.68   10.42    0.075
  42. CR (   1) C   7                /190. BD*(   1) C   5 - C   6            1.09   10.64    0.097
  42. CR (   1) C   7                /195. BD*(   1) C   6 - H  15            0.74   10.52    0.079
  42. CR (   1) C   7                /198. BD*(   1) C   8 - C   9            0.95   10.64    0.090
  42. CR (   1) C   7                /200. BD*(   1) C   8 - H  17            0.69   10.54    0.076
  43. CR (   1) C   8                /111. RY*(   2) C   7                    1.37   10.72    0.108
  43. CR (   1) C   8                /112. RY*(   3) C   7                    0.55   10.78    0.069
  43. CR (   1) C   8                /129. RY*(   2) C   9                    1.40   10.73    0.110
  43. CR (   1) C   8                /130. RY*(   3) C   9                    0.59   10.74    0.071
  43. CR (   1) C   8                /170. RY*(   1) H  17                    0.69   10.42    0.076
  43. CR (   1) C   8                /193. BD*(   1) C   6 - C   7            0.97   10.64    0.091
  43. CR (   1) C   8                /197. BD*(   1) C   7 - H  16            0.69   10.53    0.077
  43. CR (   1) C   8                /201. BD*(   1) C   9 - C  10            0.98   10.64    0.091
  43. CR (   1) C   8                /202. BD*(   1) C   9 - H  18            0.69   10.53    0.076
  44. CR (   1) C   9                /120. RY*(   2) C   8                    1.48   10.72    0.113
  44. CR (   1) C   9                /121. RY*(   3) C   8                    0.53   10.71    0.067
  44. CR (   1) C   9                /137. RY*(   1) C  10                    0.52   11.16    0.068
  44. CR (   1) C   9                /139. RY*(   3) C  10                    0.73   10.69    0.079
  44. CR (   1) C   9                /174. RY*(   1) H  18                    0.68   10.42    0.075
  44. CR (   1) C   9                /191. BD*(   1) C   5 - C  10            1.08   10.64    0.096
  44. CR (   1) C   9                /196. BD*(   1) C   7 - C   8            0.95   10.64    0.090
  44. CR (   1) C   9                /200. BD*(   1) C   8 - H  17            0.69   10.54    0.077
  44. CR (   1) C   9                /203. BD*(   1) C  10 - H  19            0.74   10.54    0.079
  45. CR (   1) C  10                / 94. RY*(   3) C   5                    1.75   11.02    0.124
  45. CR (   1) C  10                /129. RY*(   2) C   9                    1.53   10.72    0.114
  45. CR (   1) C  10                /178. RY*(   1) H  19                    0.74   10.42    0.079
  45. CR (   1) C  10                /185. BD*(   1) C   2 - C   5            1.10   10.46    0.097
  45. CR (   1) C  10                /190. BD*(   1) C   5 - C   6            1.17   10.63    0.100
  45. CR (   1) C  10                /198. BD*(   1) C   8 - C   9            0.97   10.63    0.091
  45. CR (   1) C  10                /202. BD*(   1) C   9 - H  18            0.66   10.53    0.075
  46. LP (   1) O   1                / 60. RY*(   1) C   2                    1.94    1.44    0.047
  46. LP (   1) O   1                /148. RY*(   3) H  11                    0.92    2.29    0.041
  46. LP (   1) O   1                /184. BD*(   1) C   2 - C   3            1.00    0.94    0.027
  46. LP (   1) O   1                /185. BD*(   1) C   2 - C   5            1.41    0.98    0.033
  46. LP (   1) O   1                /186. BD*(   1) C   2 - H  12            1.44    1.01    0.034
  46. LP (   1) O   1                /189. BD*(   1) C   3 - H  14            0.58    1.02    0.022
  47. LP (   2) O   1                / 62. RY*(   3) C   2                    0.58    1.70    0.028
  47. LP (   2) O   1                / 64. RY*(   5) C   2                    1.06    1.80    0.039
  47. LP (   2) O   1                /146. RY*(   1) H  11                    1.63    1.39    0.043
  47. LP (   2) O   1                /147. RY*(   2) H  11                    1.31    1.46    0.040
  47. LP (   2) O   1                /185. BD*(   1) C   2 - C   5            6.87    0.70    0.062
  47. LP (   2) O   1                /186. BD*(   1) C   2 - H  12            6.79    0.74    0.063
  49. LP (   2)Br   4                /188. BD*(   1) C   3 - H  13            2.31    0.72    0.037
  49. LP (   2)Br   4                /189. BD*(   1) C   3 - H  14            2.30    0.72    0.036
  50. LP (   3)Br   4                /184. BD*(   1) C   2 - C   3            3.23    0.65    0.041
  50. LP (   3)Br   4                /185. BD*(   1) C   2 - C   5            0.68    0.68    0.019
  50. LP (   3)Br   4                /188. BD*(   1) C   3 - H  13            0.78    0.72    0.021
 192. BD*(   2) C   5 - C  10        / 93. RY*(   2) C   5                    0.79    0.73    0.051
 192. BD*(   2) C   5 - C  10        /104. RY*(   4) C   6                    0.69    0.69    0.047
 192. BD*(   2) C   5 - C  10        /131. RY*(   4) C   9                    0.67    0.68    0.045
 192. BD*(   2) C   5 - C  10        /139. RY*(   3) C  10                    1.50    0.59    0.063
 192. BD*(   2) C   5 - C  10        /140. RY*(   4) C  10                    2.11    0.68    0.081
 192. BD*(   2) C   5 - C  10        /182. BD*(   1) O   1 - C   2            0.86    0.27    0.031
 192. BD*(   2) C   5 - C  10        /184. BD*(   1) C   2 - C   3            1.65    0.33    0.048
 192. BD*(   2) C   5 - C  10        /187. BD*(   1) C   3 -Br   4            2.07    0.04    0.019
 194. BD*(   2) C   6 - C   7        /104. RY*(   4) C   6                    1.17    0.69    0.063
 194. BD*(   2) C   6 - C   7        /105. RY*(   5) C   6                    0.73    1.79    0.080
 194. BD*(   2) C   6 - C   7        /113. RY*(   4) C   7                    1.89    1.04    0.098
 199. BD*(   2) C   8 - C   9        /122. RY*(   4) C   8                    3.02    0.70    0.101
 199. BD*(   2) C   8 - C   9        /131. RY*(   4) C   9                    1.46    0.68    0.069
 199. BD*(   2) C   8 - C   9        /132. RY*(   5) C   9                    0.69    1.79    0.077


 Natural Bond Orbitals (Summary):

                                                            Principal Delocalizations
           NBO                        Occupancy    Energy   (geminal,vicinal,remote)
 ====================================================================================
 Molecular unit  1  (C8H9OBr)
     1. BD (   1) O   1 - C   2          1.99169    -0.84603  190(v),189(v)
     2. BD (   1) O   1 - H  11          1.98742    -0.70385  184(v),60(v),63(v)
     3. BD (   1) C   2 - C   3          1.97422    -0.63832  192(v),183(v),93(v),185(g)
                                                    52(v),186(g),191(v),190(v)
                                                    188(g),189(g)
     4. BD (   1) C   2 - C   5          1.96296    -0.62275  187(v),191(g),190(g),201(v)
                                                    193(v),184(g),137(v),101(v)
                                                    186(g),71(v),70(v)
     5. BD (   1) C   2 - H  12          1.97266    -0.50270  191(v),188(v),192(v),69(v)
                                                    51(v)
     6. BD (   1) C   3 -Br   4          1.98798    -0.59230  185(v)
     7. BD (   1) C   3 - H  13          1.98536    -0.52122  186(v),182(v),78(v)
     8. BD (   1) C   3 - H  14          1.98444    -0.52608  182(v),60(v),79(v)
     9. BD (   1) C   5 - C   6          1.97027    -0.68573  191(g),193(g),185(g),203(v)
                                                    197(v),195(g),111(v),182(v)
                                                    110(v),60(v),137(v)
    10. BD (   1) C   5 - C  10          1.96923    -0.68249  190(g),201(g),185(g),195(v)
                                                    202(v),60(v),203(g),129(v)
                                                    128(v),186(v),101(v)
    11. BD (   2) C   5 - C  10          1.65337    -0.25562  199(v),194(v),184(v),131(v)
                                                    104(v),187(r),182(v),186(v)
    12. BD (   1) C   6 - C   7          1.97611    -0.68666  190(g),185(v),196(g),200(v)
                                                    94(v),195(g),197(g),120(v)
                                                    119(v),92(v)
    13. BD (   2) C   6 - C   7          1.66900    -0.25713  192(v),199(v),123(v),122(v)
                                                    93(v)
    14. BD (   1) C   6 - H  15          1.97966    -0.51459  191(v),196(v),190(g),92(v)
                                                    193(g),110(v)
    15. BD (   1) C   7 - C   8          1.97739    -0.68510  193(g),198(g),195(v),202(v)
                                                    102(v),197(g),129(v),200(g)
                                                    128(v),101(v)
    16. BD (   1) C   7 - H  16          1.98021    -0.51301  190(v),198(v),193(g),196(g)
                                                    119(v),101(v)
    17. BD (   1) C   8 - C   9          1.97769    -0.68510  201(g),196(g),203(v),197(v)
                                                    138(v),111(v),200(g),202(g)
                                                    110(v)
    18. BD (   2) C   8 - C   9          1.65964    -0.25478  194(v),192(v),114(v),141(v)
    19. BD (   1) C   8 - H  17          1.98031    -0.51246  201(v),193(v),198(g),196(g)
                                                    128(v),110(v)
    20. BD (   1) C   9 - C  10          1.97605    -0.68451  191(g),185(v),198(g),200(v)
                                                    92(v),203(g),202(g),120(v)
                                                    119(v),94(v)
    21. BD (   1) C   9 - H  18          1.98025    -0.51142  191(v),196(v),201(g),198(g)
                                                    119(v),137(v)
    22. BD (   1) C  10 - H  19          1.97888    -0.50870  190(v),198(v),191(g),201(g)
                                                    92(v),128(v)
    23. CR (   1) O   1                  1.99974   -18.95219  60(v),63(v)
    24. CR (   1) C   2                  1.99882   -10.13859  69(v),182(g),191(v),190(v)
                                                    150(v)
    25. CR (   1) C   3                  1.99901   -10.13051  187(g),154(v),158(v),61(v)
    26. CR (   1)Br   4                  2.00000  -401.02242   
    27. CR (   2)Br   4                  2.00000  -141.25172   
    28. CR (   3)Br   4                  1.99985   -11.27038   
    29. CR (   4)Br   4                  2.00000   -56.18888   
    30. CR (   5)Br   4                  1.99991    -6.58860   
    31. CR (   6)Br   4                  2.00000   -56.18539   
    32. CR (   7)Br   4                  1.99999    -6.57819   
    33. CR (   8)Br   4                  2.00000   -56.18562   
    34. CR (   9)Br   4                  1.99999    -6.57896   
    35. CR (  10)Br   4                  1.99996    -2.61313   
    36. CR (  11)Br   4                  1.99994    -2.61379   
    37. CR (  12)Br   4                  2.00000    -2.60371   
    38. CR (  13)Br   4                  1.99985    -2.61305   
    39. CR (  14)Br   4                  1.99995    -2.60728   
    40. CR (   1) C   5                  1.99880   -10.06854  138(v),102(v),61(v),201(v)
                                                    193(v),195(v),203(v)
    41. CR (   1) C   6                  1.99887   -10.06717  111(v),191(v),185(v),94(v)
                                                    92(v),196(v),197(v),162(v)
    42. CR (   1) C   7                  1.99894   -10.07050  120(v),190(v),103(v),198(v)
                                                    195(v),200(v),166(v),102(v)
                                                    121(v)
    43. CR (   1) C   8                  1.99894   -10.06962  129(v),111(v),201(v),193(v)
                                                    197(v),202(v),170(v),130(v)
                                                    112(v)
    44. CR (   1) C   9                  1.99894   -10.06946  120(v),191(v),196(v),203(v)
                                                    139(v),200(v),174(v),121(v)
                                                    137(v)
    45. CR (   1) C  10                  1.99887   -10.06328  94(v),129(v),190(v),185(v)
                                                    198(v),178(v),202(v)
    46. LP (   1) O   1                  1.97836    -0.57845  60(v),186(v),185(v),184(v)
                                                    148(v),189(r)
    47. LP (   2) O   1                  1.94971    -0.30292  185(v),186(v),146(v),147(v)
                                                    64(v),62(v)
    48. LP (   1)Br   4                  1.99703    -0.92605   
    49. LP (   2)Br   4                  1.98452    -0.27866  188(v),189(v)
    50. LP (   3)Br   4                  1.97683    -0.28043  184(v),188(v),185(r)
    51. RY*(   1) O   1                  0.00184     1.19692   
    52. RY*(   2) O   1                  0.00174     1.34817   
    53. RY*(   3) O   1                  0.00025     1.51710   
    54. RY*(   4) O   1                  0.00005     1.31843   
    55. RY*(   5) O   1                  0.00002     2.88647   
    56. RY*(   6) O   1                  0.00000     3.04066   
    57. RY*(   7) O   1                  0.00001     2.76100   
    58. RY*(   8) O   1                  0.00000     2.71506   
    59. RY*(   9) O   1                  0.00001     2.86634   
    60. RY*(   1) C   2                  0.00826     0.86207   
    61. RY*(   2) C   2                  0.00467     0.80283   
    62. RY*(   3) C   2                  0.00265     1.39841   
    63. RY*(   4) C   2                  0.00149     1.37196   
    64. RY*(   5) C   2                  0.00111     1.50203   
    65. RY*(   6) C   2                  0.00093     1.57486   
    66. RY*(   7) C   2                  0.00048     1.99680   
    67. RY*(   8) C   2                  0.00024     2.08389   
    68. RY*(   9) C   2                  0.00011     2.18910   
    69. RY*(   1) C   3                  0.00437     0.74203   
    70. RY*(   2) C   3                  0.00373     0.73708   
    71. RY*(   3) C   3                  0.00218     0.75511   
    72. RY*(   4) C   3                  0.00108     0.91174   
    73. RY*(   5) C   3                  0.00039     2.18045   
    74. RY*(   6) C   3                  0.00032     2.03420   
    75. RY*(   7) C   3                  0.00013     1.88771   
    76. RY*(   8) C   3                  0.00007     2.02691   
    77. RY*(   9) C   3                  0.00001     2.12759   
    78. RY*(   1)Br   4                  0.00185     0.65407   
    79. RY*(   2)Br   4                  0.00184     0.63646   
    80. RY*(   3)Br   4                  0.00085     0.58274   
    81. RY*(   4)Br   4                  0.00020     0.91703   
    82. RY*(   5)Br   4                  0.00007     0.88709   
    83. RY*(   6)Br   4                  0.00003     0.76285   
    84. RY*(   7)Br   4                  0.00001     0.70918   
    85. RY*(   8)Br   4                  0.00000     3.33464   
    86. RY*(   9)Br   4                  0.00001     0.94485   
    87. RY*(  10)Br   4                  0.00000     3.39915   
    88. RY*(  11)Br   4                  0.00001     0.56603   
    89. RY*(  12)Br   4                  0.00000     3.55903   
    90. RY*(  13)Br   4                  0.00000     3.42050   
    91. RY*(  14)Br   4                  0.00000     3.49720   
    92. RY*(   1) C   5                  0.00593     1.08806   
    93. RY*(   2) C   5                  0.00450     0.75871   
    94. RY*(   3) C   5                  0.00352     0.95552   
    95. RY*(   4) C   5                  0.00143     0.79520   
    96. RY*(   5) C   5                  0.00072     1.90473   
    97. RY*(   6) C   5                  0.00028     2.39622   
    98. RY*(   7) C   5                  0.00022     1.87083   
    99. RY*(   8) C   5                  0.00015     2.20446   
   100. RY*(   9) C   5                  0.00003     2.17735   
   101. RY*(   1) C   6                  0.00593     1.14331   
   102. RY*(   2) C   6                  0.00264     0.71692   
   103. RY*(   3) C   6                  0.00107     0.60681   
   104. RY*(   4) C   6                  0.00082     0.72338   
   105. RY*(   5) C   6                  0.00065     1.81689   
   106. RY*(   6) C   6                  0.00012     2.35816   
   107. RY*(   7) C   6                  0.00005     2.36064   
   108. RY*(   8) C   6                  0.00001     2.11074   
   109. RY*(   9) C   6                  0.00001     2.00086   
   110. RY*(   1) C   7                  0.00546     1.16122   
   111. RY*(   2) C   7                  0.00275     0.65438   
   112. RY*(   3) C   7                  0.00088     0.71211   
   113. RY*(   4) C   7                  0.00080     1.06643   
   114. RY*(   5) C   7                  0.00060     1.41929   
   115. RY*(   6) C   7                  0.00014     2.38574   
   116. RY*(   7) C   7                  0.00005     2.25999   
   117. RY*(   8) C   7                  0.00000     2.08309   
   118. RY*(   9) C   7                  0.00000     1.98473   
   119. RY*(   1) C   8                  0.00520     1.17163   
   120. RY*(   2) C   8                  0.00257     0.65238   
   121. RY*(   3) C   8                  0.00095     0.64434   
   122. RY*(   4) C   8                  0.00075     0.72651   
   123. RY*(   5) C   8                  0.00064     1.81695   
   124. RY*(   6) C   8                  0.00014     2.38583   
   125. RY*(   7) C   8                  0.00005     2.24966   
   126. RY*(   8) C   8                  0.00000     1.94586   
   127. RY*(   9) C   8                  0.00000     2.11885   
   128. RY*(   1) C   9                  0.00544     1.16451   
   129. RY*(   2) C   9                  0.00274     0.65760   
   130. RY*(   3) C   9                  0.00090     0.67142   
   131. RY*(   4) C   9                  0.00072     0.71043   
   132. RY*(   5) C   9                  0.00066     1.81982   
   133. RY*(   6) C   9                  0.00014     2.38620   
   134. RY*(   7) C   9                  0.00005     2.26349   
   135. RY*(   8) C   9                  0.00000     2.09571   
   136. RY*(   9) C   9                  0.00000     1.97621   
   137. RY*(   1) C  10                  0.00665     1.08827   
   138. RY*(   2) C  10                  0.00355     0.76437   
   139. RY*(   3) C  10                  0.00108     0.62102   
   140. RY*(   4) C  10                  0.00089     0.71040   
   141. RY*(   5) C  10                  0.00063     1.82041   
   142. RY*(   6) C  10                  0.00013     2.38682   
   143. RY*(   7) C  10                  0.00007     2.36393   
   144. RY*(   8) C  10                  0.00001     1.92763   
   145. RY*(   9) C  10                  0.00001     2.19926   
   146. RY*(   1) H  11                  0.00172     1.08889   
   147. RY*(   2) H  11                  0.00156     1.15753   
   148. RY*(   3) H  11                  0.00101     1.71474   
   149. RY*(   4) H  11                  0.00002     2.31141   
   150. RY*(   1) H  12                  0.00410     0.35785   
   151. RY*(   2) H  12                  0.00017     1.85181   
   152. RY*(   3) H  12                  0.00009     1.91723   
   153. RY*(   4) H  12                  0.00003     2.26957   
   154. RY*(   1) H  13                  0.00304     0.35554   
   155. RY*(   2) H  13                  0.00013     1.89748   
   156. RY*(   3) H  13                  0.00010     1.89516   
   157. RY*(   4) H  13                  0.00002     2.15862   
   158. RY*(   1) H  14                  0.00154     0.37075   
   159. RY*(   2) H  14                  0.00014     1.80104   
   160. RY*(   3) H  14                  0.00011     1.86745   
   161. RY*(   4) H  14                  0.00003     2.19320   
   162. RY*(   1) H  15                  0.00191     0.36075   
   163. RY*(   2) H  15                  0.00019     1.65093   
   164. RY*(   3) H  15                  0.00008     1.98981   
   165. RY*(   4) H  15                  0.00006     2.33467   
   166. RY*(   1) H  16                  0.00163     0.35180   
   167. RY*(   2) H  16                  0.00018     1.64392   
   168. RY*(   3) H  16                  0.00009     1.96700   
   169. RY*(   4) H  16                  0.00006     2.32611   
   170. RY*(   1) H  17                  0.00161     0.35167   
   171. RY*(   2) H  17                  0.00018     1.64429   
   172. RY*(   3) H  17                  0.00008     1.96386   
   173. RY*(   4) H  17                  0.00006     2.32827   
   174. RY*(   1) H  18                  0.00164     0.35399   
   175. RY*(   2) H  18                  0.00017     1.64576   
   176. RY*(   3) H  18                  0.00009     1.97025   
   177. RY*(   4) H  18                  0.00006     2.32663   
   178. RY*(   1) H  19                  0.00359     0.36061   
   179. RY*(   2) H  19                  0.00017     1.66312   
   180. RY*(   3) H  19                  0.00010     2.00346   
   181. RY*(   4) H  19                  0.00007     2.35764   
   182. BD*(   1) O   1 - C   2          0.02484     0.30104   
   183. BD*(   1) O   1 - H  11          0.00657     0.42279   
   184. BD*(   1) C   2 - C   3          0.03504     0.36491   
   185. BD*(   1) C   2 - C   5          0.04643     0.40072   
   186. BD*(   1) C   2 - H  12          0.03627     0.43217   
   187. BD*(   1) C   3 -Br   4          0.02585     0.07417   
   188. BD*(   1) C   3 - H  13          0.01764     0.44336   
   189. BD*(   1) C   3 - H  14          0.01291     0.44602   
   190. BD*(   1) C   5 - C   6          0.02572     0.56667   
   191. BD*(   1) C   5 - C  10          0.02726     0.56592   
   192. BD*(   2) C   5 - C  10          0.34993     0.03166  199(v),194(v),140(g),187(r)
                                                    184(v),139(g),182(v),93(g)
                                                    104(v),131(v)
   193. BD*(   1) C   6 - C   7          0.01699     0.57248   
   194. BD*(   2) C   6 - C   7          0.32744     0.02913  199(v),192(v),113(g),104(g)
                                                    105(g)
   195. BD*(   1) C   6 - H  15          0.01563     0.45413   
   196. BD*(   1) C   7 - C   8          0.01772     0.56930   
   197. BD*(   1) C   7 - H  16          0.01414     0.46398   
   198. BD*(   1) C   8 - C   9          0.01784     0.57089   
   199. BD*(   2) C   8 - C   9          0.32814     0.03061  192(v),194(v),122(g),131(g)
                                                    132(g)
   200. BD*(   1) C   8 - H  17          0.01425     0.46567   
   201. BD*(   1) C   9 - C  10          0.01732     0.57519   
   202. BD*(   1) C   9 - H  18          0.01435     0.46529   
   203. BD*(   1) C  10 - H  19          0.01657     0.46910   
       -------------------------------
              Total Lewis   98.45157  ( 98.4516%)
        Valence non-Lewis    1.40884  (  1.4088%)
        Rydberg non-Lewis    0.13959  (  0.1396%)
       -------------------------------
            Total unit  1  100.00000  (100.0000%)
           Charge unit  1    0.00000
 Unable to Open any file for archive entry.
 1\1\GINC-COMPUTE-1-15\SP\RB3LYP\def2SVP\C8H9Br1O1\ZAHRT2\08-Jan-2021\0
 \\# b3lyp/def2svp geom=NewRedundant pop=NBO\\30\\0,1\O,0,1.9951756869,
 -1.5823378488,-0.1154960302\C,0,1.5473287838,-0.2720404434,-0.37742718
 3\C,0,2.2253011919,0.6530821919,0.6247509608\Br,0,4.1735365055,0.72340
 75451,0.3897362017\C,0,0.0379329327,-0.1294689171,-0.2366103357\C,0,-0
 .6546246684,0.8541537084,-0.9555863111\C,0,-2.0319220367,1.015253847,-
 0.7909356842\C,0,-2.7318113882,0.1906630753,0.0954630898\C,0,-2.047568
 0414,-0.7942786077,0.8133523141\C,0,-0.669201474,-0.9527469499,0.64973
 94426\H,0,1.6085839731,-2.1690805732,-0.7783866348\H,0,1.8397964692,0.
 0560475829,-1.3941331474\H,0,2.0440027497,0.3014723834,1.6483932581\H,
 0,1.8620335288,1.6808959581,0.515335418\H,0,-0.1103888306,1.4956885064
 ,-1.6551101524\H,0,-2.5622960147,1.7824232923,-1.3602572559\H,0,-3.810
 0320734,0.3133172332,0.2225789754\H,0,-2.5905174785,-1.4431627026,1.50
 50254233\H,0,-0.1253298157,-1.7232892814,1.1995676508\\Version=ES64L-G
 16RevC.01\State=1-A\HF=-2959.0823931\RMSD=8.733e-09\Dipole=-1.1610661,
 -0.0348145,-0.3817059\Quadrupole=-1.8707331,1.1107217,0.7600113,0.0110
 456,-1.0592782,-0.2804876\PG=C01 [X(C8H9Br1O1)]\\@
 The archive entry for this job was punched.


 TRUST EVERYONE, BUT CUT THE CARDS.
 File lengths (MBytes):  RWF=     25 Int=      0 D2E=      0 Chk=      4 Scr=      1
 Normal termination of Gaussian 16
