# Supplementary material for: Machine-Learning-Guided Discovery of Electrochemical Reactions
Source: J Am Chem Soc. 2022 Dec 2;144(49):22599–610. doi: 10.1021/jacs.2c08997 (PMC9756344; doi:10.1021/jacs.2c08997)
Supplement: Supplementary file 3 — ja2c08997_si_003.zip [file ja2c08997_si_003.zip › Oxidation Site Selectivity/Nlogs_notimes/32.log]

 Entering Gaussian System, Link 0=g16
 Input=32.com
 Output=32.log
 Initial command:
  
 Copyright (c) 1988-2019, Gaussian, Inc.  All Rights Reserved.
  
 This is part of the Gaussian(R) 16 program.  It is based on
 the Gaussian(R) 09 system (copyright 2009, Gaussian, Inc.),
 the Gaussian(R) 03 system (copyright 2003, Gaussian, Inc.),
 the Gaussian(R) 98 system (copyright 1998, Gaussian, Inc.),
 the Gaussian(R) 94 system (copyright 1995, Gaussian, Inc.),
 the Gaussian 92(TM) system (copyright 1992, Gaussian, Inc.),
 the Gaussian 90(TM) system (copyright 1990, Gaussian, Inc.),
 the Gaussian 88(TM) system (copyright 1988, Gaussian, Inc.),
 the Gaussian 86(TM) system (copyright 1986, Carnegie Mellon
 University), and the Gaussian 82(TM) system (copyright 1983,
 Carnegie Mellon University). Gaussian is a federally registered
 trademark of Gaussian, Inc.
  
 This software contains proprietary and confidential information,
 including trade secrets, belonging to Gaussian, Inc.
  
 This software is provided under written license and may be
 used, copied, transmitted, or stored only in accord with that
 written license.
  
 The following legend is applicable only to US Government
 contracts under FAR:
  
                    RESTRICTED RIGHTS LEGEND
  
 Use, reproduction and disclosure by the US Government is
 subject to restrictions as set forth in subparagraphs (a)
 and (c) of the Commercial Computer Software - Restricted
 Rights clause in FAR 52.227-19.
  
 Gaussian, Inc.
 340 Quinnipiac St., Bldg. 40, Wallingford CT 06492
  
  
 ---------------------------------------------------------------
 Warning -- This program may not be used in any manner that
 competes with the business of Gaussian, Inc. or will provide
 assistance to any competitor of Gaussian, Inc.  The licensee
 of this program is prohibited from giving any competitor of
 Gaussian, Inc. access to this program.  By using this program,
 the user acknowledges that Gaussian, Inc. is engaged in the
 business of creating and licensing software in the field of
 computational chemistry and represents and warrants to the
 licensee that it is not a competitor of Gaussian, Inc. and that
 it will not use this program in any manner prohibited above.
 ---------------------------------------------------------------
  

 Cite this work as:
 Gaussian 16, Revision C.01,
 M. J. Frisch, G. W. Trucks, H. B. Schlegel, G. E. Scuseria, 
 M. A. Robb, J. R. Cheeseman, G. Scalmani, V. Barone, 
 G. A. Petersson, H. Nakatsuji, X. Li, M. Caricato, A. V. Marenich, 
 J. Bloino, B. G. Janesko, R. Gomperts, B. Mennucci, H. P. Hratchian, 
 J. V. Ortiz, A. F. Izmaylov, J. L. Sonnenberg, D. Williams-Young, 
 F. Ding, F. Lipparini, F. Egidi, J. Goings, B. Peng, A. Petrone, 
 T. Henderson, D. Ranasinghe, V. G. Zakrzewski, J. Gao, N. Rega, 
 G. Zheng, W. Liang, M. Hada, M. Ehara, K. Toyota, R. Fukuda, 
 J. Hasegawa, M. Ishida, T. Nakajima, Y. Honda, O. Kitao, H. Nakai, 
 T. Vreven, K. Throssell, J. A. Montgomery, Jr., J. E. Peralta, 
 F. Ogliaro, M. J. Bearpark, J. J. Heyd, E. N. Brothers, K. N. Kudin, 
 V. N. Staroverov, T. A. Keith, R. Kobayashi, J. Normand, 
 K. Raghavachari, A. P. Rendell, J. C. Burant, S. S. Iyengar, 
 J. Tomasi, M. Cossi, J. M. Millam, M. Klene, C. Adamo, R. Cammi, 
 J. W. Ochterski, R. L. Martin, K. Morokuma, O. Farkas, 
 J. B. Foresman, and D. J. Fox, Gaussian, Inc., Wallingford CT, 2019.
 
 ******************************************
 Gaussian 16:  ES64L-G16RevC.01  3-Jul-2019
                 8-Jan-2021 
 ******************************************
 %nprocshared=16
 Will use up to   16 processors via shared memory.
 %mem=7GB
 -----------------------------------------
 # b3lyp/def2svp geom=NewRedundant pop=NBO
 -----------------------------------------
 1/29=4000,38=1,172=1/1;
 2/12=2,17=6,18=5,40=1/2;
 3/5=43,7=101,11=2,25=1,30=1,74=-5/1,2,3;
 4//1;
 5/5=2,38=5/2;
 6/7=2,8=2,9=2,10=2,28=1,40=1/1,7;
 99/5=1,9=1/99;
 --
 32
 --
 Symbolic Z-matrix:
 Charge =  0 Multiplicity = 1
 O                     2.5287    0.14968   1.02339 
 C                     2.00902  -0.11088  -0.26532 
 C                     0.50719  -0.0541   -0.18948 
 C                    -0.24278  -1.18297   0.15128 
 F                     0.36526  -2.35648   0.32812 
 C                    -1.63135  -1.13306   0.28488 
 F                    -2.32413  -2.22541   0.59165 
 C                    -2.29137   0.08604   0.11291 
 F                    -3.61014   0.14977   0.24455 
 C                    -1.56734   1.23352  -0.21949 
 F                    -2.19929   2.39031  -0.39204 
 C                    -0.17961   1.1528   -0.34652 
 F                     0.49022   2.26338  -0.65645 
 H                     3.49261   0.11226   0.9702 
 H                     2.30287  -1.11107  -0.63267 
 H                     2.35014   0.63622  -1.00501 
 
                          Input orientation:                          
 ---------------------------------------------------------------------
 Center     Atomic      Atomic             Coordinates (Angstroms)
 Number     Number       Type             X           Y           Z
 ---------------------------------------------------------------------
      1          8           0        2.528696    0.149677    1.023388
      2          6           0        2.009022   -0.110884   -0.265325
      3          6           0        0.507192   -0.054096   -0.189482
      4          6           0       -0.242782   -1.182973    0.151280
      5          9           0        0.365263   -2.356478    0.328120
      6          6           0       -1.631348   -1.133064    0.284877
      7          9           0       -2.324132   -2.225410    0.591653
      8          6           0       -2.291368    0.086043    0.112913
      9          9           0       -3.610142    0.149767    0.244549
     10          6           0       -1.567338    1.233523   -0.219486
     11          9           0       -2.199289    2.390305   -0.392041
     12          6           0       -0.179606    1.152798   -0.346515
     13          9           0        0.490217    2.263375   -0.656452
     14          1           0        3.492609    0.112264    0.970204
     15          1           0        2.302870   -1.111068   -0.632672
     16          1           0        2.350136    0.636221   -1.005011
 ---------------------------------------------------------------------
                    Distance matrix (angstroms):
                    1          2          3          4          5
     1  O    0.000000
     2  C    1.413766   0.000000
     3  C    2.366232   1.504816   0.000000
     4  C    3.196501   2.528549   1.397478   0.000000
     5  F    3.382995   2.845491   2.364110   1.333456   0.000000
     6  C    4.415516   3.820977   2.441831   1.395870   2.342022
     7  F    5.420090   4.897128   3.652557   2.369097   2.705452
     8  C    4.905714   4.321481   2.818336   2.410099   3.615233
     9  F    6.188047   5.648267   4.145164   3.622707   4.700223
    10  C    4.415535   3.820979   2.441830   2.780534   4.113748
    11  F    5.420120   4.897130   3.652556   4.109919   5.443116
    12  C    3.196527   2.528552   1.397477   2.389062   3.614835
    13  F    3.383043   2.845497   2.364111   3.614835   4.725255
    14  H    0.966104   1.943542   3.207064   4.037502   4.035747
    15  H    2.093564   1.105287   2.130274   2.664601   2.495694
    16  H    2.093564   1.105287   2.130274   3.371899   3.830562
                    6          7          8          9         10
     6  C    0.000000
     7  F    1.329392   0.000000
     8  C    1.396932   2.360738   0.000000
     9  F    2.358582   2.723191   1.326859   0.000000
    10  C    2.420581   3.632479   1.396932   2.358582   0.000000
    11  F    3.632479   4.721024   2.360738   2.723191   1.329392
    12  C    2.780535   4.109920   2.410100   3.622708   1.395870
    13  F    4.113749   5.443117   3.615233   4.700222   2.342021
    14  H    5.317466   6.280326   5.847224   7.139822   5.317485
    15  H    4.039858   4.914253   4.805829   6.109250   4.543824
    16  H    4.543830   5.708507   4.805831   6.109252   4.039854
                   11         12         13         14         15
    11  F    0.000000
    12  C    2.369097   0.000000
    13  F    2.705451   1.333456   0.000000
    14  H    6.280357   4.037527   4.035796   0.000000
    15  H    5.708499   3.371892   3.830554   2.341203   0.000000
    16  H    4.914246   2.664594   2.495681   2.341207   1.787145
                   16
    16  H    0.000000
 Stoichiometry    C7H3F5O
 Framework group  C1[X(C7H3F5O)]
 Deg. of freedom    42
 Full point group                 C1      NOp   1
 Largest Abelian subgroup         C1      NOp   1
 Largest concise Abelian subgroup C1      NOp   1
                         Standard orientation:                         
 ---------------------------------------------------------------------
 Center     Atomic      Atomic             Coordinates (Angstroms)
 Number     Number       Type             X           Y           Z
 ---------------------------------------------------------------------
      1          8           0        3.124832   -0.000002    0.942022
      2          6           0        2.593629    0.000026   -0.368152
      3          6           0        1.092074    0.000014   -0.269154
      4          6           0        0.374322   -1.194524   -0.164969
      5          9           0        1.012848   -2.362614   -0.242140
      6          6           0       -1.013041   -1.210297   -0.011905
      7          9           0       -1.674979   -2.360526    0.066171
      8          6           0       -1.704551   -0.000014    0.079998
      9          9           0       -3.022510   -0.000026    0.233425
     10          6           0       -1.013064    1.210283   -0.011903
     11          9           0       -1.675025    2.360499    0.066175
     12          6           0        0.374299    1.194538   -0.164967
     13          9           0        1.012801    2.362642   -0.242132
     14          1           0        4.088529    0.000001    0.873875
     15          1           0        2.906307   -0.893532   -0.938632
     16          1           0        2.906296    0.893613   -0.938591
 ---------------------------------------------------------------------
 Rotational constants (GHZ):           0.9752183           0.7329944           0.4353315
 Standard basis: def2SVP (5D, 7F)
 There are   210 symmetry adapted cartesian basis functions of A   symmetry.
 There are   197 symmetry adapted basis functions of A   symmetry.
   197 basis functions,   346 primitive gaussians,   210 cartesian basis functions
    49 alpha electrons       49 beta electrons
       nuclear repulsion energy       838.1954302003 Hartrees.
 NAtoms=   16 NActive=   16 NUniq=   16 SFac= 1.00D+00 NAtFMM=   60 NAOKFM=F Big=F
 Integral buffers will be    131072 words long.
 Raffenetti 2 integral format.
 Two-electron integral symmetry is turned on.
 One-electron integrals computed using PRISM.
   1 Symmetry operations used in ECPInt.
 ECPInt:  NShTT=    3828 NPrTT=   14884 LenC2=    3633 LenP2D=   10318.
 LDataN:  DoStor=T MaxTD1= 4 Len=   56
 NBasis=   197 RedAO= T EigKep=  1.42D-04  NBF=   197
 NBsUse=   197 1.00D-06 EigRej= -1.00D+00 NBFU=   197
 ExpMin= 1.22D-01 ExpMax= 2.89D+03 ExpMxC= 4.35D+02 IAcc=3 IRadAn=         5 AccDes= 0.00D+00
 Harris functional with IExCor=  402 and IRadAn=       5 diagonalized for initial guess.
 HarFok:  IExCor=  402 AccDes= 0.00D+00 IRadAn=         5 IDoV= 1 UseB2=F ITyADJ=14
 ICtDFT=  3500011 ScaDFX=  1.000000  1.000000  1.000000  1.000000
 FoFCou: FMM=F IPFlag=           0 FMFlag=      100000 FMFlg1=           0
         NFxFlg=           0 DoJE=T BraDBF=F KetDBF=T FulRan=T
         wScrn=  0.000000 ICntrl=       500 IOpCl=  0 I1Cent=   200000004 NGrid=           0
         NMat0=    1 NMatS0=      1 NMatT0=    0 NMatD0=    1 NMtDS0=    0 NMtDT0=    0
 Petite list used in FoFCou.
 Requested convergence on RMS density matrix=1.00D-08 within 128 cycles.
 Requested convergence on MAX density matrix=1.00D-06.
 Requested convergence on             energy=1.00D-06.
 No special actions if energy rises.
 Integral accuracy reduced to 1.0D-05 until final iterations.
 Initial convergence to 1.0D-05 achieved.  Increase integral accuracy.
 SCF Done:  E(RB3LYP) =  -842.284821912     A.U. after   14 cycles
            NFock= 14  Conv=0.26D-08     -V/T= 2.0072

 **********************************************************************

            Population analysis using the SCF Density.

 **********************************************************************

 Orbital symmetries:
       Occupied  (A) (A) (A) (A) (A) (A) (A) (A) (A) (A) (A) (A)
                 (A) (A) (A) (A) (A) (A) (A) (A) (A) (A) (A) (A)
                 (A) (A) (A) (A) (A) (A) (A) (A) (A) (A) (A) (A)
                 (A) (A) (A) (A) (A) (A) (A) (A) (A) (A) (A) (A)
                 (A)
       Virtual   (A) (A) (A) (A) (A) (A) (A) (A) (A) (A) (A) (A)
                 (A) (A) (A) (A) (A) (A) (A) (A) (A) (A) (A) (A)
                 (A) (A) (A) (A) (A) (A) (A) (A) (A) (A) (A) (A)
                 (A) (A) (A) (A) (A) (A) (A) (A) (A) (A) (A) (A)
                 (A) (A) (A) (A) (A) (A) (A) (A) (A) (A) (A) (A)
                 (A) (A) (A) (A) (A) (A) (A) (A) (A) (A) (A) (A)
                 (A) (A) (A) (A) (A) (A) (A) (A) (A) (A) (A) (A)
                 (A) (A) (A) (A) (A) (A) (A) (A) (A) (A) (A) (A)
                 (A) (A) (A) (A) (A) (A) (A) (A) (A) (A) (A) (A)
                 (A) (A) (A) (A) (A) (A) (A) (A) (A) (A) (A) (A)
                 (A) (A) (A) (A) (A) (A) (A) (A) (A) (A) (A) (A)
                 (A) (A) (A) (A) (A) (A) (A) (A) (A) (A) (A) (A)
                 (A) (A) (A) (A)
 The electronic state is 1-A.
 Alpha  occ. eigenvalues --  -24.73246 -24.72827 -24.72824 -24.72782 -24.72782
 Alpha  occ. eigenvalues --  -19.14544 -10.31154 -10.30656 -10.30651 -10.30498
 Alpha  occ. eigenvalues --  -10.30497 -10.26156 -10.23128  -1.25485  -1.24704
 Alpha  occ. eigenvalues --   -1.24176  -1.23275  -1.22945  -1.02534  -0.90043
 Alpha  occ. eigenvalues --   -0.80173  -0.77729  -0.71215  -0.66678  -0.64616
 Alpha  occ. eigenvalues --   -0.60464  -0.60120  -0.57858  -0.55610  -0.54957
 Alpha  occ. eigenvalues --   -0.54322  -0.53518  -0.52785  -0.50530  -0.49277
 Alpha  occ. eigenvalues --   -0.47644  -0.47167  -0.46593  -0.45398  -0.45120
 Alpha  occ. eigenvalues --   -0.44238  -0.42163  -0.40867  -0.39100  -0.36223
 Alpha  occ. eigenvalues --   -0.35477  -0.28977  -0.27536  -0.26409
 Alpha virt. eigenvalues --   -0.04206  -0.02569   0.00683   0.04704   0.09491
 Alpha virt. eigenvalues --    0.09496   0.11221   0.12982   0.14061   0.21145
 Alpha virt. eigenvalues --    0.21313   0.22930   0.23605   0.26633   0.27111
 Alpha virt. eigenvalues --    0.29342   0.31054   0.32596   0.40708   0.41160
 Alpha virt. eigenvalues --    0.42218   0.45737   0.46257   0.46478   0.49387
 Alpha virt. eigenvalues --    0.49812   0.51267   0.53652   0.54194   0.54938
 Alpha virt. eigenvalues --    0.58142   0.59129   0.61641   0.63498   0.63524
 Alpha virt. eigenvalues --    0.64507   0.66141   0.66426   0.68530   0.69598
 Alpha virt. eigenvalues --    0.73985   0.74908   0.75553   0.80095   0.82114
 Alpha virt. eigenvalues --    0.83576   0.83611   0.90749   0.99388   1.02201
 Alpha virt. eigenvalues --    1.05246   1.08803   1.10844   1.12769   1.16796
 Alpha virt. eigenvalues --    1.17286   1.18098   1.20246   1.21186   1.21688
 Alpha virt. eigenvalues --    1.26911   1.28335   1.32820   1.36271   1.40113
 Alpha virt. eigenvalues --    1.40376   1.41496   1.42258   1.44123   1.45012
 Alpha virt. eigenvalues --    1.45665   1.47636   1.48180   1.48870   1.49647
 Alpha virt. eigenvalues --    1.50455   1.58264   1.62987   1.66001   1.69821
 Alpha virt. eigenvalues --    1.69952   1.72438   1.73925   1.78956   1.81321
 Alpha virt. eigenvalues --    1.85977   1.86408   1.88593   1.89043   1.89961
 Alpha virt. eigenvalues --    1.90214   1.96435   1.97347   1.97785   2.00146
 Alpha virt. eigenvalues --    2.02457   2.03220   2.04586   2.10917   2.11835
 Alpha virt. eigenvalues --    2.17784   2.19518   2.19582   2.22325   2.30298
 Alpha virt. eigenvalues --    2.38115   2.39262   2.40751   2.47021   2.48822
 Alpha virt. eigenvalues --    2.51724   2.53981   2.57543   2.57739   2.73648
 Alpha virt. eigenvalues --    2.75903   2.86939   2.98537   3.01457   3.03514
 Alpha virt. eigenvalues --    3.03929   3.04761   3.05350   3.05754   3.06495
 Alpha virt. eigenvalues --    3.08136   3.09671   3.10757   3.11974   3.12741
 Alpha virt. eigenvalues --    3.23220   3.23817   3.24552   3.27369   3.29140
 Alpha virt. eigenvalues --    3.30900   3.32579   3.36636   3.39375   3.46114
 Alpha virt. eigenvalues --    3.53369   3.72862   3.74549   3.75552   3.76275
 Alpha virt. eigenvalues --    3.82057   3.85918   4.01782
          Condensed to atoms (all electrons):
               1          2          3          4          5          6
     1  O    7.738788   0.396974  -0.093147   0.004498  -0.000370   0.000233
     2  C    0.396974   4.445424   0.307364  -0.072913   0.003846   0.018030
     3  C   -0.093147   0.307364   6.058328   0.071690  -0.081894   0.006578
     4  C    0.004498  -0.072913   0.071690   5.403049   0.409224   0.067508
     5  F   -0.000370   0.003846  -0.081894   0.409224   8.892739  -0.068014
     6  C    0.000233   0.018030   0.006578   0.067508  -0.068014   5.481722
     7  F    0.000000  -0.000024   0.005222  -0.065409  -0.000776   0.409748
     8  C   -0.000059  -0.004457  -0.104641   0.082675   0.004850  -0.006898
     9  F   -0.000000  -0.000001  -0.000333   0.004321  -0.000000  -0.063064
    10  C    0.000233   0.018030   0.006579  -0.105648  -0.000475   0.074314
    11  F    0.000000  -0.000024   0.005222  -0.000576  -0.000000   0.004713
    12  C    0.004497  -0.072916   0.071700   0.036280   0.003312  -0.105650
    13  F   -0.000370   0.003845  -0.081893   0.003312  -0.000001  -0.000475
    14  H    0.316391  -0.027492   0.010110   0.000996  -0.000062   0.000011
    15  H   -0.033451   0.351400   0.009520  -0.049611   0.008268   0.000268
    16  H   -0.033451   0.351402   0.009518   0.021772   0.000211  -0.000248
               7          8          9         10         11         12
     1  O    0.000000  -0.000059  -0.000000   0.000233   0.000000   0.004497
     2  C   -0.000024  -0.004457  -0.000001   0.018030  -0.000024  -0.072916
     3  C    0.005222  -0.104641  -0.000333   0.006579   0.005222   0.071700
     4  C   -0.065409   0.082675   0.004321  -0.105648  -0.000576   0.036280
     5  F   -0.000776   0.004850  -0.000000  -0.000475  -0.000000   0.003312
     6  C    0.409748  -0.006898  -0.063064   0.074314   0.004713  -0.105650
     7  F    8.878128  -0.068496  -0.000788   0.004713  -0.000000  -0.000576
     8  C   -0.068496   5.552904   0.401242  -0.006898  -0.068496   0.082676
     9  F   -0.000788   0.401242   8.876731  -0.063064  -0.000788   0.004321
    10  C    0.004713  -0.006898  -0.063064   5.481722   0.409748   0.067506
    11  F   -0.000000  -0.068496  -0.000788   0.409748   8.878128  -0.065409
    12  C   -0.000576   0.082676   0.004321   0.067506  -0.065409   5.403047
    13  F   -0.000000   0.004850  -0.000000  -0.068014  -0.000776   0.409223
    14  H   -0.000000   0.000008   0.000000   0.000011  -0.000000   0.000996
    15  H    0.000001  -0.000197   0.000000  -0.000248   0.000000   0.021772
    16  H    0.000000  -0.000197   0.000000   0.000268   0.000001  -0.049611
              13         14         15         16
     1  O   -0.000370   0.316391  -0.033451  -0.033451
     2  C    0.003845  -0.027492   0.351400   0.351402
     3  C   -0.081893   0.010110   0.009520   0.009518
     4  C    0.003312   0.000996  -0.049611   0.021772
     5  F   -0.000001  -0.000062   0.008268   0.000211
     6  C   -0.000475   0.000011   0.000268  -0.000248
     7  F   -0.000000  -0.000000   0.000001   0.000000
     8  C    0.004850   0.000008  -0.000197  -0.000197
     9  F   -0.000000   0.000000   0.000000   0.000000
    10  C   -0.068014   0.000011  -0.000248   0.000268
    11  F   -0.000776  -0.000000   0.000000   0.000001
    12  C    0.409223   0.000996   0.021772  -0.049611
    13  F    8.892739  -0.000062   0.000211   0.008268
    14  H   -0.000062   0.539650  -0.004061  -0.004061
    15  H    0.000211  -0.004061   0.750199  -0.056139
    16  H    0.008268  -0.004061  -0.056139   0.750198
 Mulliken charges:
               1
     1  O   -0.300764
     2  C    0.281515
     3  C   -0.199921
     4  C    0.188832
     5  F   -0.170858
     6  C    0.181222
     7  F   -0.161742
     8  C    0.131135
     9  F   -0.158576
    10  C    0.181222
    11  F   -0.161743
    12  C    0.188832
    13  F   -0.170858
    14  H    0.167567
    15  H    0.002069
    16  H    0.002068
 Sum of Mulliken charges =  -0.00000
 Mulliken charges with hydrogens summed into heavy atoms:
               1
     1  O   -0.133197
     2  C    0.285652
     3  C   -0.199921
     4  C    0.188832
     5  F   -0.170858
     6  C    0.181222
     7  F   -0.161742
     8  C    0.131135
     9  F   -0.158576
    10  C    0.181222
    11  F   -0.161743
    12  C    0.188832
    13  F   -0.170858
 Electronic spatial extent (au):  <R**2>=           2267.1589
 Charge=             -0.0000 electrons
 Dipole moment (field-independent basis, Debye):
    X=              2.5677    Y=              0.0000    Z=             -1.2269  Tot=              2.8458
 Quadrupole moment (field-independent basis, Debye-Ang):
   XX=            -61.3343   YY=            -76.4806   ZZ=            -69.0901
   XY=              0.0001   XZ=             -2.0192   YZ=             -0.0000
 Traceless Quadrupole moment (field-independent basis, Debye-Ang):
   XX=              7.6340   YY=             -7.5123   ZZ=             -0.1217
   XY=              0.0001   XZ=             -2.0192   YZ=             -0.0000
 Octapole moment (field-independent basis, Debye-Ang**2):
  XXX=             59.1337  YYY=             -0.0002  ZZZ=              2.3202  XYY=             -3.3120
  XXY=              0.0003  XXZ=             -1.3947  XZZ=             -8.8160  YZZ=             -0.0001
  YYZ=              1.5860  XYZ=             -0.0000
 Hexadecapole moment (field-independent basis, Debye-Ang**3):
 XXXX=          -1114.8532 YYYY=           -937.8635 ZZZZ=           -112.6548 XXXY=              0.0005
 XXXZ=             29.0235 YYYX=             -0.0004 YYYZ=              0.0001 ZZZX=             -1.6902
 ZZZY=              0.0001 XXYY=           -396.4961 XXZZ=           -248.2062 YYZZ=           -162.2075
 XXYZ=              0.0001 YYXZ=              0.9981 ZZXY=             -0.0002
 N-N= 8.381954302003D+02 E-N=-3.664063865056D+03  KE= 8.362850712944D+02
 ******************************Gaussian NBO Version 3.1******************************
             N A T U R A L   A T O M I C   O R B I T A L   A N D
          N A T U R A L   B O N D   O R B I T A L   A N A L Y S I S
 ******************************Gaussian NBO Version 3.1******************************
       /RESON  / : Allow strongly delocalized NBO set

 Analyzing the SCF density

 Job title: 32                                                              

 Storage needed:    117408 in NPA,    156097 in NBO ( 939522656 available)


 NATURAL POPULATIONS:  Natural atomic orbital occupancies 
                                                          
   NAO  Atom  No  lang   Type(AO)    Occupancy      Energy
 ----------------------------------------------------------
     1    O    1  S      Cor( 1S)     1.99975     -18.96584
     2    O    1  S      Val( 2S)     1.68089      -0.86528
     3    O    1  S      Ryd( 3S)     0.00148       1.40589
     4    O    1  px     Val( 2p)     1.49783      -0.28241
     5    O    1  px     Ryd( 3p)     0.00247       1.22613
     6    O    1  py     Val( 2p)     1.95631      -0.30498
     7    O    1  py     Ryd( 3p)     0.00203       1.06643
     8    O    1  pz     Val( 2p)     1.58948      -0.30982
     9    O    1  pz     Ryd( 3p)     0.00063       1.07374
    10    O    1  dxy    Ryd( 3d)     0.00029       2.78813
    11    O    1  dxz    Ryd( 3d)     0.00097       2.96001
    12    O    1  dyz    Ryd( 3d)     0.00085       2.76258
    13    O    1  dx2y2  Ryd( 3d)     0.00076       3.21909
    14    O    1  dz2    Ryd( 3d)     0.00138       3.07015

    15    C    2  S      Cor( 1S)     1.99912     -10.15429
    16    C    2  S      Val( 2S)     0.98707      -0.22813
    17    C    2  S      Ryd( 3S)     0.00305       0.74375
    18    C    2  px     Val( 2p)     0.99219      -0.09931
    19    C    2  px     Ryd( 3p)     0.00221       0.48739
    20    C    2  py     Val( 2p)     1.21802      -0.10590
    21    C    2  py     Ryd( 3p)     0.00605       0.71273
    22    C    2  pz     Val( 2p)     0.83952      -0.08038
    23    C    2  pz     Ryd( 3p)     0.00408       0.53318
    24    C    2  dxy    Ryd( 3d)     0.00040       2.18090
    25    C    2  dxz    Ryd( 3d)     0.00163       2.08496
    26    C    2  dyz    Ryd( 3d)     0.00187       2.33600
    27    C    2  dx2y2  Ryd( 3d)     0.00098       2.29387
    28    C    2  dz2    Ryd( 3d)     0.00187       2.17510

    29    C    3  S      Cor( 1S)     1.99884     -10.10301
    30    C    3  S      Val( 2S)     0.88964      -0.16316
    31    C    3  S      Ryd( 3S)     0.00198       0.54087
    32    C    3  px     Val( 2p)     1.10772      -0.11708
    33    C    3  px     Ryd( 3p)     0.00498       0.98133
    34    C    3  py     Val( 2p)     1.09553      -0.10861
    35    C    3  py     Ryd( 3p)     0.00419       0.77007
    36    C    3  pz     Val( 2p)     1.07437      -0.14117
    37    C    3  pz     Ryd( 3p)     0.00332       0.64041
    38    C    3  dxy    Ryd( 3d)     0.00100       2.42955
    39    C    3  dxz    Ryd( 3d)     0.00067       1.89757
    40    C    3  dyz    Ryd( 3d)     0.00068       1.91183
    41    C    3  dx2y2  Ryd( 3d)     0.00042       2.37642
    42    C    3  dz2    Ryd( 3d)     0.00048       2.16820

    43    C    4  S      Cor( 1S)     1.99833     -10.19606
    44    C    4  S      Val( 2S)     0.80874      -0.16369
    45    C    4  S      Ryd( 3S)     0.00256       0.58949
    46    C    4  px     Val( 2p)     0.97627      -0.09819
    47    C    4  px     Ryd( 3p)     0.00663       0.81529
    48    C    4  py     Val( 2p)     0.76127      -0.07946
    49    C    4  py     Ryd( 3p)     0.01172       0.71297
    50    C    4  pz     Val( 2p)     1.03118      -0.16343
    51    C    4  pz     Ryd( 3p)     0.00146       0.55067
    52    C    4  dxy    Ryd( 3d)     0.00204       2.36396
    53    C    4  dxz    Ryd( 3d)     0.00127       1.88376
    54    C    4  dyz    Ryd( 3d)     0.00208       1.87107
    55    C    4  dx2y2  Ryd( 3d)     0.00226       2.36708
    56    C    4  dz2    Ryd( 3d)     0.00088       2.12174

    57    F    5  S      Cor( 1S)     1.99990     -24.46854
    58    F    5  S      Val( 2S)     1.81539      -1.25972
    59    F    5  S      Ryd( 3S)     0.00013       1.80364
    60    F    5  px     Val( 2p)     1.88351      -0.44342
    61    F    5  px     Ryd( 3p)     0.00078       1.43276
    62    F    5  py     Val( 2p)     1.70802      -0.45448
    63    F    5  py     Ryd( 3p)     0.00035       1.34427
    64    F    5  pz     Val( 2p)     1.91624      -0.43683
    65    F    5  pz     Ryd( 3p)     0.00105       1.25105
    66    F    5  dxy    Ryd( 3d)     0.00092       3.37165
    67    F    5  dxz    Ryd( 3d)     0.00021       3.05960
    68    F    5  dyz    Ryd( 3d)     0.00071       3.11074
    69    F    5  dx2y2  Ryd( 3d)     0.00084       3.27967
    70    F    5  dz2    Ryd( 3d)     0.00032       3.19383

    71    C    6  S      Cor( 1S)     1.99839     -10.19951
    72    C    6  S      Val( 2S)     0.82319      -0.17655
    73    C    6  S      Ryd( 3S)     0.00217       0.54354
    74    C    6  px     Val( 2p)     0.98373      -0.10491
    75    C    6  px     Ryd( 3p)     0.00759       0.77169
    76    C    6  py     Val( 2p)     0.77193      -0.09606
    77    C    6  py     Ryd( 3p)     0.01039       0.73094
    78    C    6  pz     Val( 2p)     1.08039      -0.16973
    79    C    6  pz     Ryd( 3p)     0.00154       0.54413
    80    C    6  dxy    Ryd( 3d)     0.00202       2.35996
    81    C    6  dxz    Ryd( 3d)     0.00122       1.87906
    82    C    6  dyz    Ryd( 3d)     0.00226       1.86176
    83    C    6  dx2y2  Ryd( 3d)     0.00206       2.33865
    84    C    6  dz2    Ryd( 3d)     0.00084       2.12407

    85    F    7  S      Cor( 1S)     1.99990     -24.47326
    86    F    7  S      Val( 2S)     1.81595      -1.25672
    87    F    7  S      Ryd( 3S)     0.00017       2.00817
    88    F    7  px     Val( 2p)     1.87580      -0.44329
    89    F    7  px     Ryd( 3p)     0.00098       1.40537
    90    F    7  py     Val( 2p)     1.70360      -0.45391
    91    F    7  py     Ryd( 3p)     0.00042       1.30632
    92    F    7  pz     Val( 2p)     1.91980      -0.43663
    93    F    7  pz     Ryd( 3p)     0.00134       1.24286
    94    F    7  dxy    Ryd( 3d)     0.00096       3.36459
    95    F    7  dxz    Ryd( 3d)     0.00024       3.06146
    96    F    7  dyz    Ryd( 3d)     0.00071       3.10974
    97    F    7  dx2y2  Ryd( 3d)     0.00085       3.26587
    98    F    7  dz2    Ryd( 3d)     0.00033       3.19558

    99    C    8  S      Cor( 1S)     1.99845     -10.20687
   100    C    8  S      Val( 2S)     0.82939      -0.18607
   101    C    8  S      Ryd( 3S)     0.00229       0.57135
   102    C    8  px     Val( 2p)     0.67368      -0.08594
   103    C    8  px     Ryd( 3p)     0.01172       0.68209
   104    C    8  py     Val( 2p)     1.08444      -0.11321
   105    C    8  py     Ryd( 3p)     0.00585       0.79438
   106    C    8  pz     Val( 2p)     1.05158      -0.17215
   107    C    8  pz     Ryd( 3p)     0.00141       0.53981
   108    C    8  dxy    Ryd( 3d)     0.00214       2.32082
   109    C    8  dxz    Ryd( 3d)     0.00272       1.86464
   110    C    8  dyz    Ryd( 3d)     0.00088       1.86852
   111    C    8  dx2y2  Ryd( 3d)     0.00204       2.37546
   112    C    8  dz2    Ryd( 3d)     0.00094       2.11123

   113    F    9  S      Cor( 1S)     1.99990     -24.47622
   114    F    9  S      Val( 2S)     1.81552      -1.26100
   115    F    9  S      Ryd( 3S)     0.00015       1.75202
   116    F    9  px     Val( 2p)     1.62277      -0.46237
   117    F    9  px     Ryd( 3p)     0.00018       1.30085
   118    F    9  py     Val( 2p)     1.96137      -0.44194
   119    F    9  py     Ryd( 3p)     0.00124       1.44438
   120    F    9  pz     Val( 2p)     1.91158      -0.44061
   121    F    9  pz     Ryd( 3p)     0.00131       1.23644
   122    F    9  dxy    Ryd( 3d)     0.00081       3.21031
   123    F    9  dxz    Ryd( 3d)     0.00097       3.14511
   124    F    9  dyz    Ryd( 3d)     0.00002       3.03043
   125    F    9  dx2y2  Ryd( 3d)     0.00098       3.43057
   126    F    9  dz2    Ryd( 3d)     0.00034       3.19031

   127    C   10  S      Cor( 1S)     1.99839     -10.19951
   128    C   10  S      Val( 2S)     0.82319      -0.17655
   129    C   10  S      Ryd( 3S)     0.00217       0.54354
   130    C   10  px     Val( 2p)     0.98372      -0.10491
   131    C   10  px     Ryd( 3p)     0.00759       0.77169
   132    C   10  py     Val( 2p)     0.77194      -0.09606
   133    C   10  py     Ryd( 3p)     0.01039       0.73094
   134    C   10  pz     Val( 2p)     1.08039      -0.16973
   135    C   10  pz     Ryd( 3p)     0.00154       0.54413
   136    C   10  dxy    Ryd( 3d)     0.00202       2.35996
   137    C   10  dxz    Ryd( 3d)     0.00122       1.87906
   138    C   10  dyz    Ryd( 3d)     0.00226       1.86176
   139    C   10  dx2y2  Ryd( 3d)     0.00206       2.33865
   140    C   10  dz2    Ryd( 3d)     0.00084       2.12407

   141    F   11  S      Cor( 1S)     1.99990     -24.47326
   142    F   11  S      Val( 2S)     1.81595      -1.25672
   143    F   11  S      Ryd( 3S)     0.00017       2.00817
   144    F   11  px     Val( 2p)     1.87580      -0.44329
   145    F   11  px     Ryd( 3p)     0.00098       1.40537
   146    F   11  py     Val( 2p)     1.70360      -0.45391
   147    F   11  py     Ryd( 3p)     0.00042       1.30632
   148    F   11  pz     Val( 2p)     1.91980      -0.43663
   149    F   11  pz     Ryd( 3p)     0.00134       1.24286
   150    F   11  dxy    Ryd( 3d)     0.00096       3.36460
   151    F   11  dxz    Ryd( 3d)     0.00024       3.06146
   152    F   11  dyz    Ryd( 3d)     0.00071       3.10974
   153    F   11  dx2y2  Ryd( 3d)     0.00085       3.26586
   154    F   11  dz2    Ryd( 3d)     0.00033       3.19558

   155    C   12  S      Cor( 1S)     1.99833     -10.19606
   156    C   12  S      Val( 2S)     0.80874      -0.16369
   157    C   12  S      Ryd( 3S)     0.00256       0.58949
   158    C   12  px     Val( 2p)     0.97628      -0.09819
   159    C   12  px     Ryd( 3p)     0.00663       0.81529
   160    C   12  py     Val( 2p)     0.76126      -0.07946
   161    C   12  py     Ryd( 3p)     0.01172       0.71297
   162    C   12  pz     Val( 2p)     1.03118      -0.16343
   163    C   12  pz     Ryd( 3p)     0.00146       0.55067
   164    C   12  dxy    Ryd( 3d)     0.00204       2.36395
   165    C   12  dxz    Ryd( 3d)     0.00127       1.88376
   166    C   12  dyz    Ryd( 3d)     0.00208       1.87107
   167    C   12  dx2y2  Ryd( 3d)     0.00226       2.36709
   168    C   12  dz2    Ryd( 3d)     0.00088       2.12174

   169    F   13  S      Cor( 1S)     1.99990     -24.46854
   170    F   13  S      Val( 2S)     1.81539      -1.25972
   171    F   13  S      Ryd( 3S)     0.00013       1.80364
   172    F   13  px     Val( 2p)     1.88351      -0.44342
   173    F   13  px     Ryd( 3p)     0.00078       1.43277
   174    F   13  py     Val( 2p)     1.70801      -0.45448
   175    F   13  py     Ryd( 3p)     0.00035       1.34426
   176    F   13  pz     Val( 2p)     1.91624      -0.43683
   177    F   13  pz     Ryd( 3p)     0.00105       1.25105
   178    F   13  dxy    Ryd( 3d)     0.00092       3.37164
   179    F   13  dxz    Ryd( 3d)     0.00021       3.05960
   180    F   13  dyz    Ryd( 3d)     0.00071       3.11074
   181    F   13  dx2y2  Ryd( 3d)     0.00084       3.27968
   182    F   13  dz2    Ryd( 3d)     0.00032       3.19383

   183    H   14  S      Val( 1S)     0.53553       0.08926
   184    H   14  S      Ryd( 2S)     0.00148       0.39189
   185    H   14  px     Ryd( 2p)     0.00213       2.44668
   186    H   14  py     Ryd( 2p)     0.00165       1.62097
   187    H   14  pz     Ryd( 2p)     0.00110       1.74933

   188    H   15  S      Val( 1S)     0.79991       0.04061
   189    H   15  S      Ryd( 2S)     0.00336       0.33528
   190    H   15  px     Ryd( 2p)     0.00024       1.81676
   191    H   15  py     Ryd( 2p)     0.00061       2.15039
   192    H   15  pz     Ryd( 2p)     0.00030       1.96493

   193    H   16  S      Val( 1S)     0.79991       0.04062
   194    H   16  S      Ryd( 2S)     0.00336       0.33528
   195    H   16  px     Ryd( 2p)     0.00024       1.81675
   196    H   16  py     Ryd( 2p)     0.00061       2.15041
   197    H   16  pz     Ryd( 2p)     0.00030       1.96491

 WARNING:  1 low occupancy (<1.9990e) core orbital  found on  C    3
           1 low occupancy (<1.9990e) core orbital  found on  C    4
           1 low occupancy (<1.9990e) core orbital  found on  C    6
           1 low occupancy (<1.9990e) core orbital  found on  C    8
           1 low occupancy (<1.9990e) core orbital  found on  C   10
           1 low occupancy (<1.9990e) core orbital  found on  C   12


 Summary of Natural Population Analysis:                  
                                                          
                                       Natural Population 
                Natural  -----------------------------------------------
    Atom  No    Charge         Core      Valence    Rydberg      Total
 -----------------------------------------------------------------------
      O    1   -0.73510      1.99975     6.72451    0.01085     8.73510
      C    2   -0.05806      1.99912     4.03680    0.02214     6.05806
      C    3   -0.18380      1.99884     4.16725    0.01771     6.18380
      C    4    0.39333      1.99833     3.57746    0.03089     5.60667
      F    5   -0.32837      1.99990     7.32316    0.00531     9.32837
      C    6    0.31228      1.99839     3.65924    0.03009     5.68772
      F    7   -0.32106      1.99990     7.31515    0.00600     9.32106
      C    8    0.33246      1.99845     3.63910    0.03000     5.66754
      F    9   -0.31714      1.99990     7.31124    0.00600     9.31714
      C   10    0.31228      1.99839     3.65924    0.03009     5.68772
      F   11   -0.32106      1.99990     7.31515    0.00600     9.32106
      C   12    0.39333      1.99833     3.57746    0.03089     5.60667
      F   13   -0.32837      1.99990     7.32316    0.00531     9.32837
      H   14    0.45812      0.00000     0.53553    0.00635     0.54188
      H   15    0.19558      0.00000     0.79991    0.00451     0.80442
      H   16    0.19558      0.00000     0.79991    0.00451     0.80442
 =======================================================================
   * Total *    0.00000     25.98909    71.76426    0.24665    98.00000

                                 Natural Population      
 --------------------------------------------------------
   Core                      25.98909 ( 99.9580% of  26)
   Valence                   71.76426 ( 99.6726% of  72)
   Natural Minimal Basis     97.75335 ( 99.7483% of  98)
   Natural Rydberg Basis      0.24665 (  0.2517% of  98)
 --------------------------------------------------------

    Atom  No          Natural Electron Configuration
 ----------------------------------------------------------------------------
      O    1      [core]2S( 1.68)2p( 5.04)3p( 0.01)
      C    2      [core]2S( 0.99)2p( 3.05)3p( 0.01)3d( 0.01)
      C    3      [core]2S( 0.89)2p( 3.28)3p( 0.01)
      C    4      [core]2S( 0.81)2p( 2.77)3p( 0.02)3d( 0.01)
      F    5      [core]2S( 1.82)2p( 5.51)
      C    6      [core]2S( 0.82)2p( 2.84)3p( 0.02)3d( 0.01)
      F    7      [core]2S( 1.82)2p( 5.50)
      C    8      [core]2S( 0.83)2p( 2.81)3p( 0.02)3d( 0.01)
      F    9      [core]2S( 1.82)2p( 5.50)
      C   10      [core]2S( 0.82)2p( 2.84)3p( 0.02)3d( 0.01)
      F   11      [core]2S( 1.82)2p( 5.50)
      C   12      [core]2S( 0.81)2p( 2.77)3p( 0.02)3d( 0.01)
      F   13      [core]2S( 1.82)2p( 5.51)
      H   14            1S( 0.54)
      H   15            1S( 0.80)
      H   16            1S( 0.80)


 NATURAL BOND ORBITAL ANALYSIS:

                       Occupancies       Lewis Structure    Low   High
           Occ.    -------------------  -----------------   occ   occ
  Cycle   Thresh.   Lewis   Non-Lewis     CR  BD  3C  LP    (L)   (NL)   Dev
 =============================================================================
   1(1)    1.90    94.24893   3.75107     13  16   0  20     3      3    0.36
   2(2)    1.90    94.24893   3.75107     13  16   0  20     3      3    0.36
   3(1)    1.80    94.24893   3.75107     13  16   0  20     3      3    0.36
   4(2)    1.80    94.24893   3.75107     13  16   0  20     3      3    0.36
   5(1)    1.70    94.24893   3.75107     13  16   0  20     3      3    0.36
   6(2)    1.70    94.24893   3.75107     13  16   0  20     3      3    0.36
   7(1)    1.60    96.05666   1.94334     13  19   0  17     0      3    0.36
   8(2)    1.60    96.05666   1.94334     13  19   0  17     0      3    0.36
   9(1)    1.50    96.05666   1.94334     13  19   0  17     0      3    0.36
  10(2)    1.50    96.05666   1.94334     13  19   0  17     0      3    0.36
  11(1)    1.60    96.05666   1.94334     13  19   0  17     0      3    0.36
 -----------------------------------------------------------------------------

 Structure accepted: RESONANCE keyword permits strongly delocalized structure

 WARNING:  1 low occupancy (<1.9990e) core orbital  found on  C    3
           1 low occupancy (<1.9990e) core orbital  found on  C    4
           1 low occupancy (<1.9990e) core orbital  found on  C    6
           1 low occupancy (<1.9990e) core orbital  found on  C    8
           1 low occupancy (<1.9990e) core orbital  found on  C   10
           1 low occupancy (<1.9990e) core orbital  found on  C   12

 --------------------------------------------------------
   Core                     25.98911 ( 99.958% of  26)
   Valence Lewis            70.06755 ( 97.316% of  72)
  ==================       ============================
   Total Lewis              96.05666 ( 98.017% of  98)
  -----------------------------------------------------
   Valence non-Lewis         1.76421 (  1.800% of  98)
   Rydberg non-Lewis         0.17913 (  0.183% of  98)
  ==================       ============================
   Total non-Lewis           1.94334 (  1.983% of  98)
 --------------------------------------------------------


       (Occupancy)   Bond orbital/ Coefficients/ Hybrids
 ---------------------------------------------------------------------------------
     1. (1.99063) BD ( 1) O   1 - C   2  
                ( 66.87%)   0.8177* O   1 s( 31.32%)p 2.19( 68.61%)d 0.00(  0.07%)
                                            0.0001 -0.5596 -0.0051  0.2814  0.0027
                                           -0.0000  0.0000  0.7790 -0.0004  0.0000
                                           -0.0045  0.0000 -0.0033 -0.0261
                ( 33.13%)   0.5756* C   2 s( 21.73%)p 3.59( 78.00%)d 0.01(  0.27%)
                                            0.0000 -0.4645 -0.0390 -0.3679 -0.0205
                                            0.0000  0.0000 -0.8015 -0.0417  0.0000
                                           -0.0329  0.0000 -0.0078 -0.0397
     2. (1.98546) BD ( 1) O   1 - H  14  
                ( 73.15%)   0.8553* O   1 s( 19.66%)p 4.08( 80.25%)d 0.00(  0.09%)
                                            0.0002  0.4429  0.0211  0.8951  0.0319
                                            0.0000 -0.0000 -0.0054  0.0177  0.0000
                                           -0.0165 -0.0000  0.0218 -0.0102
                ( 26.85%)   0.5182* H  14 s( 99.61%)p 0.00(  0.39%)
                                            0.9980 -0.0035 -0.0622  0.0000 -0.0037
     3. (1.96767) BD ( 1) C   2 - C   3  
                ( 47.37%)   0.6882* C   2 s( 29.02%)p 2.44( 70.93%)d 0.00(  0.06%)
                                           -0.0004 -0.5386 -0.0075  0.8389 -0.0072
                                            0.0000 -0.0000 -0.0733  0.0063 -0.0000
                                            0.0046 -0.0000 -0.0199  0.0126
                ( 52.63%)   0.7255* C   3 s( 32.52%)p 2.07( 67.45%)d 0.00(  0.03%)
                                           -0.0001 -0.5702  0.0021 -0.8176  0.0146
                                           -0.0000 -0.0000  0.0763  0.0006  0.0000
                                            0.0009  0.0000 -0.0122  0.0117
     4. (1.98511) BD ( 1) C   2 - H  15  
                ( 60.51%)   0.7779* C   2 s( 24.68%)p 3.05( 75.27%)d 0.00(  0.05%)
                                           -0.0000  0.4966 -0.0133  0.2822  0.0069
                                           -0.7067  0.0144 -0.4163  0.0001 -0.0071
                                           -0.0059  0.0159 -0.0117 -0.0045
                ( 39.49%)   0.6284* H  15 s( 99.91%)p 0.00(  0.09%)
                                            0.9995 -0.0066 -0.0081  0.0236  0.0166
     5. (1.98511) BD ( 1) C   2 - H  16  
                ( 60.51%)   0.7779* C   2 s( 24.68%)p 3.05( 75.27%)d 0.00(  0.05%)
                                           -0.0000  0.4966 -0.0133  0.2822  0.0069
                                            0.7068 -0.0144 -0.4163  0.0001  0.0071
                                           -0.0059 -0.0159 -0.0117 -0.0045
                ( 39.49%)   0.6284* H  16 s( 99.91%)p 0.00(  0.09%)
                                            0.9995 -0.0066 -0.0081 -0.0236  0.0166
     6. (1.96742) BD ( 1) C   3 - C   4  
                ( 51.12%)   0.7150* C   3 s( 33.70%)p 1.97( 66.26%)d 0.00(  0.04%)
                                           -0.0001  0.5805  0.0033 -0.3997  0.0134
                                           -0.7067 -0.0169  0.0539 -0.0026  0.0156
                                           -0.0023 -0.0026 -0.0062 -0.0124
                ( 48.88%)   0.6991* C   4 s( 40.04%)p 1.50( 59.92%)d 0.00(  0.04%)
                                            0.0000  0.6327  0.0052  0.4323  0.0089
                                            0.6387 -0.0222 -0.0615 -0.0023  0.0136
                                           -0.0021 -0.0025 -0.0072 -0.0115
     7. (1.96742) BD ( 1) C   3 - C  12  
                ( 51.12%)   0.7150* C   3 s( 33.70%)p 1.97( 66.25%)d 0.00(  0.04%)
                                           -0.0001  0.5805  0.0033 -0.3999  0.0134
                                            0.7067  0.0169  0.0516 -0.0026 -0.0156
                                           -0.0023  0.0026 -0.0062 -0.0124
                ( 48.88%)   0.6991* C  12 s( 40.04%)p 1.50( 59.92%)d 0.00(  0.04%)
                                            0.0000  0.6327  0.0052  0.4322  0.0089
                                           -0.6387  0.0222 -0.0626 -0.0023 -0.0136
                                           -0.0021  0.0025 -0.0072 -0.0115
     8. (1.68200) BD ( 2) C   3 - C  12  
                ( 51.72%)   0.7191* C   3 s(  0.04%)p99.99( 99.91%)d 1.41(  0.05%)
                                           -0.0000 -0.0178  0.0067  0.1052 -0.0023
                                            0.0016 -0.0002  0.9940  0.0012  0.0012
                                           -0.0197  0.0101 -0.0016  0.0045
                ( 48.28%)   0.6949* C  12 s(  0.01%)p99.99( 99.94%)d 4.00(  0.05%)
                                            0.0001  0.0110 -0.0010  0.1154  0.0024
                                           -0.0084  0.0006  0.9930 -0.0005 -0.0029
                                           -0.0005 -0.0218 -0.0005 -0.0015
     9. (1.99387) BD ( 1) C   4 - F   5  
                ( 27.26%)   0.5221* C   4 s( 22.54%)p 3.42( 77.06%)d 0.02(  0.41%)
                                            0.0001 -0.4745  0.0151 -0.4258 -0.0192
                                            0.7646  0.0418  0.0495  0.0018  0.0452
                                            0.0034 -0.0059  0.0306  0.0324
                ( 72.74%)   0.8529* F   5 s( 32.54%)p 2.07( 67.38%)d 0.00(  0.08%)
                                            0.0000 -0.5704  0.0014 -0.3964 -0.0038
                                            0.7172  0.0074  0.0479  0.0007  0.0206
                                            0.0013 -0.0023  0.0132  0.0138
    10. (1.97812) BD ( 1) C   4 - C   6  
                ( 50.07%)   0.7076* C   4 s( 36.99%)p 1.70( 62.96%)d 0.00(  0.05%)
                                           -0.0000 -0.6082  0.0002  0.7855 -0.0064
                                            0.0640  0.0351 -0.0845 -0.0000 -0.0043
                                            0.0038  0.0005 -0.0189  0.0107
                ( 49.93%)   0.7066* C   6 s( 38.61%)p 1.59( 61.34%)d 0.00(  0.04%)
                                            0.0001 -0.6214 -0.0029 -0.7755  0.0063
                                            0.0534  0.0322  0.0899 -0.0010  0.0020
                                            0.0040 -0.0002 -0.0173  0.0108
    11. (1.67791) BD ( 2) C   4 - C   6  
                ( 47.98%)   0.6927* C   4 s(  0.01%)p99.99( 99.93%)d 4.82(  0.06%)
                                           -0.0000  0.0111 -0.0011  0.1149  0.0003
                                            0.0067 -0.0014  0.9930 -0.0030  0.0013
                                           -0.0222  0.0089 -0.0028  0.0033
                ( 52.02%)   0.7212* C   6 s(  0.00%)p 1.00( 99.94%)d 0.00(  0.06%)
                                           -0.0000 -0.0040 -0.0021  0.1181 -0.0009
                                           -0.0023  0.0008  0.9927 -0.0099  0.0017
                                            0.0191  0.0129  0.0023 -0.0034
    12. (1.99359) BD ( 1) C   6 - F   7  
                ( 27.75%)   0.5268* C   6 s( 23.27%)p 3.28( 76.38%)d 0.02(  0.35%)
                                            0.0001 -0.4821  0.0143  0.4341  0.0264
                                            0.7550  0.0437 -0.0518 -0.0028 -0.0437
                                            0.0034  0.0051  0.0250  0.0311
                ( 72.25%)   0.8500* F   7 s( 31.93%)p 2.13( 67.98%)d 0.00(  0.09%)
                                            0.0000 -0.5650  0.0049  0.4099  0.0038
                                            0.7137  0.0067 -0.0485 -0.0005 -0.0218
                                            0.0014  0.0026  0.0128  0.0142
    13. (1.97701) BD ( 1) C   6 - C   8  
                ( 49.89%)   0.7064* C   6 s( 37.64%)p 1.66( 62.31%)d 0.00(  0.05%)
                                           -0.0001  0.6135  0.0008 -0.4413 -0.0275
                                            0.6512 -0.0195  0.0565  0.0034 -0.0167
                                           -0.0016  0.0023 -0.0069 -0.0111
                ( 50.11%)   0.7079* C   8 s( 38.17%)p 1.62( 61.79%)d 0.00(  0.04%)
                                           -0.0001  0.6178  0.0030  0.3393 -0.0303
                                           -0.7069 -0.0119 -0.0448  0.0036 -0.0138
                                           -0.0014  0.0020 -0.0108 -0.0113
    14. (1.99345) BD ( 1) C   8 - F   9  
                ( 27.68%)   0.5261* C   8 s( 23.21%)p 3.29( 76.40%)d 0.02(  0.39%)
                                            0.0001 -0.4814  0.0189  0.8667  0.0490
                                            0.0000  0.0000 -0.1016 -0.0060 -0.0000
                                            0.0125  0.0000 -0.0529  0.0315
                ( 72.32%)   0.8504* F   9 s( 32.04%)p 2.12( 67.88%)d 0.00(  0.08%)
                                            0.0000 -0.5660  0.0037  0.8183  0.0091
                                            0.0000  0.0000 -0.0951 -0.0010 -0.0000
                                            0.0057  0.0000 -0.0245  0.0136
    15. (1.97701) BD ( 1) C   8 - C  10  
                ( 50.11%)   0.7079* C   8 s( 38.17%)p 1.62( 61.79%)d 0.00(  0.04%)
                                           -0.0001  0.6178  0.0030  0.3393 -0.0303
                                            0.7069  0.0119 -0.0446  0.0036  0.0138
                                           -0.0013 -0.0021 -0.0108 -0.0113
                ( 49.89%)   0.7064* C  10 s( 37.64%)p 1.66( 62.31%)d 0.00(  0.05%)
                                           -0.0001  0.6135  0.0008 -0.4413 -0.0275
                                           -0.6512  0.0195  0.0563  0.0035  0.0167
                                           -0.0017 -0.0023 -0.0069 -0.0111
    16. (1.68762) BD ( 2) C   8 - C  10  
                ( 48.99%)   0.6999* C   8 s(  0.00%)p 1.00( 99.94%)d 0.00(  0.06%)
                                            0.0000  0.0061  0.0006  0.1197 -0.0015
                                           -0.0001  0.0006  0.9924 -0.0091  0.0015
                                            0.0203  0.0127  0.0020 -0.0050
                ( 51.01%)   0.7142* C  10 s(  0.00%)p 1.00( 99.94%)d 0.00(  0.06%)
                                           -0.0000 -0.0039 -0.0023  0.1169 -0.0004
                                            0.0028 -0.0005  0.9928 -0.0100 -0.0028
                                            0.0009 -0.0239  0.0001  0.0005
    17. (1.99359) BD ( 1) C  10 - F  11  
                ( 27.75%)   0.5268* C  10 s( 23.27%)p 3.28( 76.38%)d 0.02(  0.35%)
                                           -0.0001  0.4821 -0.0143 -0.4342 -0.0264
                                            0.7550  0.0437  0.0509  0.0028 -0.0437
                                           -0.0034  0.0051 -0.0250 -0.0311
                ( 72.25%)   0.8500* F  11 s( 31.93%)p 2.13( 67.98%)d 0.00(  0.09%)
                                           -0.0000  0.5650 -0.0049 -0.4099 -0.0038
                                            0.7137  0.0067  0.0485  0.0005 -0.0218
                                           -0.0014  0.0026 -0.0128 -0.0142
    18. (1.97812) BD ( 1) C  10 - C  12  
                ( 49.93%)   0.7066* C  10 s( 38.61%)p 1.59( 61.34%)d 0.00(  0.04%)
                                           -0.0001  0.6214  0.0029  0.7756 -0.0063
                                            0.0534  0.0322 -0.0890  0.0010  0.0020
                                           -0.0040 -0.0003  0.0173 -0.0108
                ( 50.07%)   0.7076* C  12 s( 36.99%)p 1.70( 62.96%)d 0.00(  0.05%)
                                            0.0000  0.6082 -0.0002 -0.7855  0.0064
                                            0.0640  0.0351  0.0850  0.0000 -0.0043
                                           -0.0038  0.0005  0.0189 -0.0107
    19. (1.99387) BD ( 1) C  12 - F  13  
                ( 27.26%)   0.5221* C  12 s( 22.54%)p 3.42( 77.05%)d 0.02(  0.41%)
                                           -0.0001  0.4745 -0.0151  0.4260  0.0192
                                            0.7646  0.0418 -0.0485 -0.0018  0.0452
                                           -0.0034 -0.0059 -0.0306 -0.0324
                ( 72.74%)   0.8529* F  13 s( 32.54%)p 2.07( 67.38%)d 0.00(  0.08%)
                                           -0.0000  0.5704 -0.0014  0.3964  0.0038
                                            0.7172  0.0074 -0.0479 -0.0007  0.0206
                                           -0.0013 -0.0023 -0.0132 -0.0138
    20. (1.99975) CR ( 1) O   1           s(100.00%)p 0.00(  0.00%)
                                            1.0000 -0.0000 -0.0000 -0.0002 -0.0000
                                            0.0000  0.0000 -0.0001 -0.0000 -0.0000
                                            0.0000 -0.0000 -0.0000  0.0000
    21. (1.99912) CR ( 1) C   2           s(100.00%)p 0.00(  0.00%)
                                            1.0000 -0.0002 -0.0000  0.0003 -0.0000
                                            0.0000 -0.0000 -0.0000  0.0000 -0.0000
                                            0.0000 -0.0000 -0.0000  0.0000
    22. (1.99884) CR ( 1) C   3           s(100.00%)p 0.00(  0.00%)
                                            1.0000  0.0001  0.0000 -0.0001  0.0000
                                            0.0000 -0.0000  0.0000 -0.0000  0.0000
                                           -0.0000  0.0000 -0.0000 -0.0000
    23. (1.99833) CR ( 1) C   4           s(100.00%)p 0.00(  0.00%)
                                            1.0000  0.0000 -0.0000  0.0001  0.0000
                                           -0.0001 -0.0000 -0.0000 -0.0000 -0.0000
                                           -0.0000  0.0000 -0.0000 -0.0000
    24. (1.99990) CR ( 1) F   5           s(100.00%)p 0.00(  0.00%)
                                            1.0000 -0.0002 -0.0000  0.0001  0.0000
                                           -0.0001 -0.0000 -0.0000  0.0000 -0.0000
                                           -0.0000  0.0000 -0.0000 -0.0000
    25. (1.99839) CR ( 1) C   6           s(100.00%)
                                            1.0000  0.0001 -0.0000 -0.0000 -0.0000
                                           -0.0000 -0.0000  0.0000  0.0000  0.0000
                                           -0.0000 -0.0000 -0.0000 -0.0000
    26. (1.99990) CR ( 1) F   7           s(100.00%)p 0.00(  0.00%)
                                            1.0000 -0.0002 -0.0000 -0.0001 -0.0000
                                           -0.0001 -0.0000  0.0000  0.0000  0.0000
                                           -0.0000 -0.0000 -0.0000 -0.0000
    27. (1.99845) CR ( 1) C   8           s(100.00%)
                                            1.0000  0.0001 -0.0000 -0.0000 -0.0000
                                            0.0000 -0.0000 -0.0000  0.0000 -0.0000
                                           -0.0000 -0.0000  0.0000 -0.0000
    28. (1.99990) CR ( 1) F   9           s(100.00%)p 0.00(  0.00%)
                                            1.0000 -0.0002 -0.0000 -0.0002 -0.0000
                                           -0.0000 -0.0000  0.0000  0.0000  0.0000
                                           -0.0000 -0.0000  0.0000 -0.0000
    29. (1.99839) CR ( 1) C  10           s(100.00%)
                                            1.0000  0.0001 -0.0000 -0.0000 -0.0000
                                            0.0000  0.0000  0.0000  0.0000 -0.0000
                                           -0.0000 -0.0000 -0.0000 -0.0000
    30. (1.99990) CR ( 1) F  11           s(100.00%)p 0.00(  0.00%)
                                            1.0000 -0.0002 -0.0000 -0.0001 -0.0000
                                            0.0001  0.0000  0.0000  0.0000 -0.0000
                                           -0.0000  0.0000 -0.0000 -0.0000
    31. (1.99833) CR ( 1) C  12           s(100.00%)p 0.00(  0.00%)
                                            1.0000  0.0000 -0.0000  0.0001  0.0000
                                            0.0001  0.0000 -0.0001 -0.0000  0.0000
                                           -0.0000  0.0000 -0.0000 -0.0000
    32. (1.99990) CR ( 1) F  13           s(100.00%)p 0.00(  0.00%)
                                            1.0000 -0.0002 -0.0000  0.0001  0.0000
                                            0.0001  0.0000 -0.0000  0.0000  0.0000
                                           -0.0000 -0.0000 -0.0000 -0.0000
    33. (1.98239) LP ( 1) O   1           s( 49.02%)p 1.04( 50.94%)d 0.00(  0.04%)
                                           -0.0000  0.7001 -0.0121 -0.3423  0.0074
                                           -0.0000  0.0000  0.6262 -0.0048 -0.0000
                                            0.0157  0.0000  0.0001 -0.0109
    34. (1.95784) LP ( 2) O   1           s(  0.00%)p 1.00( 99.95%)d 0.00(  0.05%)
                                            0.0000 -0.0000  0.0000 -0.0000 -0.0000
                                            0.9996 -0.0162  0.0000 -0.0000  0.0120
                                            0.0000 -0.0194 -0.0000 -0.0000
    35. (1.98831) LP ( 1) F   5           s( 67.25%)p 0.49( 32.75%)d 0.00(  0.01%)
                                            0.0002  0.8201  0.0004 -0.2277 -0.0012
                                            0.5244  0.0026  0.0241 -0.0000  0.0048
                                            0.0001 -0.0004  0.0043  0.0036
    36. (1.96354) LP ( 2) F   5           s(  0.20%)p99.99( 99.76%)d 0.17(  0.04%)
                                            0.0000  0.0451  0.0013 -0.8835  0.0028
                                           -0.4581  0.0013  0.0853 -0.0005  0.0103
                                            0.0015 -0.0010 -0.0156 -0.0001
    37. (1.91777) LP ( 3) F   5           s(  0.00%)p 1.00( 99.96%)d 0.00(  0.04%)
                                            0.0000  0.0037  0.0005  0.1003 -0.0004
                                           -0.0080  0.0000  0.9947 -0.0036 -0.0020
                                            0.0096 -0.0181  0.0009 -0.0018
    38. (1.98945) LP ( 1) F   7           s( 68.06%)p 0.47( 31.94%)d 0.00(  0.00%)
                                            0.0002  0.8250  0.0022  0.2869  0.0022
                                            0.4857  0.0040 -0.0334 -0.0004 -0.0050
                                            0.0004  0.0006  0.0028  0.0033
    39. (1.96191) LP ( 2) F   7           s(  0.00%)p 1.00( 99.96%)d 0.00(  0.04%)
                                            0.0000  0.0057  0.0001 -0.8575  0.0024
                                            0.5039 -0.0015  0.1017 -0.0003  0.0096
                                           -0.0020 -0.0011  0.0167  0.0003
    40. (1.92131) LP ( 3) F   7           s(  0.00%)p 1.00( 99.96%)d 0.00(  0.04%)
                                           -0.0000  0.0004  0.0009 -0.1175  0.0005
                                            0.0004  0.0001 -0.9928  0.0045  0.0021
                                            0.0102  0.0181  0.0012 -0.0021
    41. (1.98918) LP ( 1) F   9           s( 67.95%)p 0.47( 32.04%)d 0.00(  0.01%)
                                            0.0002  0.8243  0.0017  0.5623  0.0030
                                            0.0000  0.0000 -0.0656 -0.0003 -0.0000
                                            0.0015  0.0000 -0.0062  0.0035
    42. (1.96213) LP ( 2) F   9           s(  0.00%)p 1.00( 99.96%)d 0.00(  0.04%)
                                            0.0000  0.0000  0.0000 -0.0000  0.0000
                                            0.9998 -0.0029  0.0000 -0.0000 -0.0194
                                           -0.0000  0.0023  0.0000  0.0000
    43. (1.91645) LP ( 3) F   9           s(  0.00%)p 1.00( 99.95%)d 0.00(  0.05%)
                                           -0.0000  0.0002  0.0001  0.1156 -0.0004
                                            0.0000  0.0000  0.9931 -0.0044 -0.0000
                                           -0.0207 -0.0000 -0.0025  0.0042
    44. (1.98945) LP ( 1) F  11           s( 68.06%)p 0.47( 31.94%)d 0.00(  0.00%)
                                            0.0002  0.8250  0.0022  0.2869  0.0022
                                           -0.4857 -0.0040 -0.0334 -0.0004  0.0050
                                            0.0004 -0.0006  0.0028  0.0033
    45. (1.96191) LP ( 2) F  11           s(  0.00%)p 1.00( 99.96%)d 0.00(  0.04%)
                                            0.0000  0.0057  0.0001 -0.8575  0.0024
                                           -0.5039  0.0015  0.1017 -0.0003 -0.0096
                                           -0.0020  0.0011  0.0167  0.0003
    46. (1.92131) LP ( 3) F  11           s(  0.00%)p 1.00( 99.96%)d 0.00(  0.04%)
                                           -0.0000  0.0004  0.0009 -0.1175  0.0005
                                           -0.0004 -0.0001 -0.9928  0.0045 -0.0021
                                            0.0102 -0.0181  0.0012 -0.0021
    47. (1.98831) LP ( 1) F  13           s( 67.25%)p 0.49( 32.75%)d 0.00(  0.01%)
                                            0.0002  0.8201  0.0004 -0.2277 -0.0012
                                           -0.5244 -0.0026  0.0241 -0.0000 -0.0048
                                            0.0001  0.0004  0.0043  0.0036
    48. (1.96354) LP ( 2) F  13           s(  0.20%)p99.99( 99.76%)d 0.17(  0.04%)
                                            0.0000  0.0451  0.0013 -0.8835  0.0028
                                            0.4581 -0.0013  0.0853 -0.0005 -0.0103
                                            0.0015  0.0010 -0.0156 -0.0001
    49. (1.91777) LP ( 3) F  13           s(  0.00%)p 1.00( 99.96%)d 0.00(  0.04%)
                                            0.0000  0.0037  0.0005  0.1003 -0.0004
                                            0.0080 -0.0000  0.9947 -0.0036  0.0020
                                            0.0096  0.0181  0.0009 -0.0018
    50. (0.00163) RY*( 1) O   1           s(  0.00%)p 1.00( 92.54%)d 0.08(  7.46%)
                                           -0.0000 -0.0000 -0.0000 -0.0000  0.0000
                                            0.0115  0.9619  0.0000  0.0000 -0.0797
                                           -0.0000 -0.2612 -0.0000 -0.0000
    51. (0.00149) RY*( 2) O   1           s( 31.85%)p 1.80( 57.43%)d 0.34( 10.71%)
                                            0.0000  0.0069  0.5643  0.0008 -0.7212
                                            0.0000  0.0000  0.0060  0.2326 -0.0000
                                            0.1752 -0.0000  0.1883 -0.2024
    52. (0.00012) RY*( 3) O   1           s( 51.74%)p 0.87( 44.92%)d 0.06(  3.34%)
                                            0.0000 -0.0032  0.7193 -0.0122  0.2854
                                           -0.0000  0.0000  0.0075 -0.6063  0.0000
                                           -0.1191  0.0000 -0.1023  0.0936
    53. (0.00004) RY*( 4) O   1           s( 10.07%)p 6.63( 66.71%)d 2.31( 23.22%)
    54. (0.00001) RY*( 5) O   1           s(  5.38%)p 3.86( 20.76%)d13.74( 73.86%)
    55. (0.00001) RY*( 6) O   1           s(  0.02%)p99.99(  4.82%)d99.99( 95.15%)
    56. (0.00000) RY*( 7) O   1           s(  0.00%)p 1.00(  6.81%)d13.67( 93.19%)
    57. (0.00000) RY*( 8) O   1           s(  0.93%)p 5.94(  5.55%)d99.99( 93.51%)
    58. (0.00000) RY*( 9) O   1           s(  0.00%)p 1.00(  0.70%)d99.99( 99.30%)
    59. (0.00574) RY*( 1) C   2           s(  0.00%)p 1.00( 97.31%)d 0.03(  2.69%)
                                            0.0000  0.0000 -0.0000  0.0000  0.0000
                                            0.0202  0.9862  0.0000 -0.0000 -0.1509
                                           -0.0000 -0.0643 -0.0000  0.0000
    60. (0.00470) RY*( 2) C   2           s( 32.26%)p 1.86( 59.84%)d 0.24(  7.90%)
                                            0.0000 -0.0029  0.5679 -0.0025 -0.5232
                                            0.0000  0.0000 -0.0339  0.5688 -0.0000
                                            0.0842  0.0000  0.1232 -0.2382
    61. (0.00225) RY*( 3) C   2           s(  4.70%)p10.73( 50.49%)d 9.52( 44.81%)
                                            0.0000  0.0111  0.2166  0.0206 -0.2158
                                            0.0000  0.0000  0.0046 -0.6767 -0.0000
                                            0.5367  0.0000  0.2652 -0.2995
    62. (0.00151) RY*( 4) C   2           s(  0.00%)p 1.00(  0.95%)d99.99( 99.05%)
                                            0.0000  0.0000 -0.0000 -0.0000 -0.0000
                                            0.0217  0.0950  0.0000  0.0000  0.2092
                                           -0.0000  0.9730  0.0000  0.0000
    63. (0.00093) RY*( 5) C   2           s(  7.79%)p 6.43( 50.05%)d 5.42( 42.17%)
                                            0.0000 -0.0264  0.2778 -0.0209  0.6402
                                            0.0000  0.0000 -0.0570  0.2948 -0.0000
                                            0.6038 -0.0000  0.0816  0.2245
    64. (0.00029) RY*( 6) C   2           s( 15.62%)p 0.92( 14.42%)d 4.48( 69.97%)
                                           -0.0000  0.0017  0.3952 -0.0182 -0.2771
                                            0.0000  0.0000 -0.0251 -0.2577  0.0000
                                            0.0074 -0.0000 -0.3742  0.7480
    65. (0.00007) RY*( 7) C   2           s(  0.00%)p 1.00(  1.80%)d54.53( 98.20%)
    66. (0.00006) RY*( 8) C   2           s( 23.79%)p 0.70( 16.63%)d 2.50( 59.58%)
    67. (0.00001) RY*( 9) C   2           s( 15.73%)p 0.58(  9.05%)d 4.78( 75.21%)
    68. (0.00493) RY*( 1) C   3           s(  2.80%)p33.86( 94.69%)d 0.90(  2.51%)
                                            0.0000  0.0043  0.1672 -0.0217 -0.9277
                                            0.0000  0.0000 -0.0027 -0.2928 -0.0001
                                           -0.1244 -0.0006  0.0930 -0.0319
    69. (0.00386) RY*( 2) C   3           s( 25.18%)p 2.89( 72.68%)d 0.09(  2.15%)
                                            0.0000  0.0026  0.5018 -0.0044 -0.1837
                                            0.0000 -0.0010 -0.0015  0.8325  0.0007
                                            0.1331  0.0072  0.0529 -0.0299
    70. (0.00364) RY*( 3) C   3           s(  0.00%)p 1.00( 99.09%)d 0.01(  0.91%)
                                           -0.0000  0.0000  0.0005  0.0000 -0.0001
                                           -0.0217  0.9952  0.0001  0.0007  0.0951
                                            0.0002  0.0012  0.0000 -0.0000
    71. (0.00112) RY*( 4) C   3           s( 70.45%)p 0.38( 26.85%)d 0.04(  2.70%)
                                           -0.0000 -0.0063  0.8393  0.0123  0.2742
                                            0.0002  0.0003 -0.0050 -0.4394 -0.0030
                                            0.0165 -0.0682 -0.1445 -0.0351
    72. (0.00077) RY*( 5) C   3           s(  0.30%)p 0.53(  0.16%)d99.99( 99.54%)
                                           -0.0000 -0.0003  0.0548 -0.0000  0.0212
                                           -0.0047  0.0029 -0.0110 -0.0313 -0.0435
                                           -0.0280  0.9962 -0.0179 -0.0011
    73. (0.00047) RY*( 6) C   3           s(  0.00%)p 1.00(  0.95%)d99.99( 99.04%)
                                            0.0000 -0.0000  0.0048 -0.0001  0.0023
                                            0.0241 -0.0946 -0.0019 -0.0020  0.9942
                                           -0.0092  0.0431 -0.0032  0.0001
    74. (0.00016) RY*( 7) C   3           s(  0.58%)p 5.37(  3.12%)d99.99( 96.30%)
                                           -0.0000 -0.0050  0.0761 -0.0017  0.1338
                                           -0.0001  0.0007 -0.0178  0.1139 -0.0071
                                           -0.9389 -0.0255  0.2737 -0.0770
    75. (0.00013) RY*( 8) C   3           s(  0.30%)p 8.57(  2.58%)d99.99( 97.12%)
                                            0.0000 -0.0028  0.0548 -0.0106  0.1070
                                            0.0000 -0.0004  0.0086 -0.1191  0.0042
                                            0.2868  0.0160  0.9356 -0.1152
    76. (0.00003) RY*( 9) C   3           s(  0.44%)p 0.01(  0.01%)d99.99( 99.56%)
    77. (0.01004) RY*( 1) C   4           s(  4.62%)p20.47( 94.49%)d 0.19(  0.89%)
                                           -0.0000  0.0554  0.2076  0.0013 -0.4763
                                           -0.0204  0.8471  0.0012 -0.0043 -0.0758
                                            0.0107 -0.0032 -0.0544 -0.0083
    78. (0.00587) RY*( 2) C   4           s(  5.27%)p16.86( 88.92%)d 1.10(  5.81%)
                                            0.0000 -0.0121  0.2293  0.0103 -0.7967
                                            0.0018 -0.5039 -0.0005 -0.0202 -0.1436
                                           -0.0053 -0.0224  0.1920  0.0046
    79. (0.00330) RY*( 3) C   4           s(  0.08%)p99.99( 31.26%)d99.99( 68.66%)
                                            0.0000 -0.0012  0.0285  0.0004  0.0460
                                           -0.0020  0.0044  0.0146 -0.5570 -0.0404
                                            0.4339 -0.7007  0.0116 -0.0746
    80. (0.00203) RY*( 4) C   4           s( 78.82%)p 0.10(  7.79%)d 0.17( 13.39%)
                                            0.0000  0.0016  0.8878  0.0058  0.2259
                                           -0.0238 -0.0662 -0.0029 -0.1479  0.3132
                                           -0.0328  0.1147 -0.0686  0.1299
    81. (0.00156) RY*( 5) C   4           s(  1.74%)p 4.13(  7.16%)d52.48( 91.10%)
                                           -0.0000  0.0082  0.1315  0.0218  0.2331
                                           -0.0045  0.1266 -0.0006  0.0278 -0.3358
                                           -0.0463 -0.0016  0.8902  0.0597
    82. (0.00102) RY*( 6) C   4           s(  0.05%)p62.91(  3.33%)d99.99( 96.62%)
                                           -0.0000 -0.0000  0.0230  0.0024 -0.0040
                                            0.0008 -0.0082  0.0168  0.1814  0.0591
                                            0.8658  0.4116  0.0744 -0.1955
    83. (0.00057) RY*( 7) C   4           s(  0.52%)p52.16( 27.04%)d99.99( 72.44%)
                                            0.0000 -0.0188  0.0695 -0.0237  0.1016
                                            0.0396 -0.0362 -0.0034 -0.5066 -0.6721
                                           -0.0614  0.4237 -0.2612 -0.1455
    84. (0.00041) RY*( 8) C   4           s(  8.49%)p 4.72( 40.09%)d 6.06( 51.42%)
                                            0.0000 -0.0122  0.2911 -0.0156  0.1409
                                            0.0250 -0.0560  0.0094  0.6139 -0.5273
                                            0.0864 -0.3796 -0.2803 -0.0783
    85. (0.00003) RY*( 9) C   4           s(  0.84%)p 0.06(  0.05%)d99.99( 99.11%)
    86. (0.00113) RY*( 1) F   5           s(  0.42%)p99.99( 91.25%)d19.96(  8.33%)
                                           -0.0000 -0.0002  0.0646  0.0007 -0.1733
                                            0.0000 -0.0065  0.0024 -0.9394  0.0355
                                           -0.1382  0.2480 -0.0285  0.0258
    87. (0.00102) RY*( 2) F   5           s(  0.00%)p 1.00( 93.31%)d 0.07(  6.69%)
                                            0.0000  0.0002  0.0010  0.0014 -0.8301
                                            0.0012 -0.4692 -0.0004  0.1546  0.1404
                                            0.0317 -0.0326 -0.2121 -0.0112
    88. (0.00014) RY*( 3) F   5           s( 83.29%)p 0.13( 10.90%)d 0.07(  5.81%)
                                            0.0000 -0.0010  0.9126  0.0010 -0.1326
                                            0.0025  0.2921 -0.0009  0.0783 -0.1652
                                            0.0418  0.0045 -0.1678 -0.0289
    89. (0.00003) RY*( 4) F   5           s(  3.86%)p18.91( 72.97%)d 6.01( 23.17%)
    90. (0.00001) RY*( 5) F   5           s(  2.77%)p 0.90(  2.50%)d34.23( 94.73%)
    91. (0.00000) RY*( 6) F   5           s(  0.14%)p15.79(  2.26%)d99.99( 97.60%)
    92. (0.00001) RY*( 7) F   5           s(  0.08%)p75.48(  6.26%)d99.99( 93.66%)
    93. (0.00001) RY*( 8) F   5           s(  9.33%)p 2.20( 20.52%)d 7.52( 70.15%)
    94. (0.00001) RY*( 9) F   5           s(  0.12%)p 1.56(  0.19%)d99.99( 99.69%)
    95. (0.00831) RY*( 1) C   6           s(  1.57%)p62.42( 98.09%)d 0.22(  0.34%)
                                            0.0000  0.0621  0.1089 -0.0107  0.4686
                                           -0.0190  0.8704  0.0007 -0.0571  0.0509
                                            0.0054  0.0002 -0.0271 -0.0086
    96. (0.00638) RY*( 2) C   6           s(  0.04%)p99.99( 93.12%)d99.99(  6.84%)
                                           -0.0000 -0.0042  0.0199  0.0191 -0.8421
                                           -0.0111  0.4586 -0.0024  0.1066 -0.1309
                                            0.0290  0.0158 -0.2238 -0.0050
    97. (0.00319) RY*( 3) C   6           s(  0.29%)p76.08( 22.02%)d99.99( 77.70%)
                                           -0.0000  0.0003  0.0538  0.0017 -0.0579
                                           -0.0003  0.0011  0.0145 -0.4654 -0.0862
                                           -0.4739 -0.7298 -0.0617  0.0920
    98. (0.00203) RY*( 4) C   6           s( 94.91%)p 0.01(  1.39%)d 0.04(  3.70%)
                                            0.0000  0.0037  0.9742 -0.0116 -0.0199
                                           -0.0173 -0.0979  0.0033  0.0587 -0.1237
                                            0.0377  0.0357  0.0657  0.1213
    99. (0.00152) RY*( 5) C   6           s(  0.03%)p99.99(  6.87%)d99.99( 93.11%)
                                            0.0000 -0.0017  0.0163 -0.0123 -0.2286
                                            0.0082  0.1217  0.0016  0.0373  0.4851
                                           -0.0969 -0.0674  0.8257  0.0087
   100. (0.00087) RY*( 6) C   6           s(  0.00%)p 1.00(  2.59%)d37.64( 97.41%)
                                           -0.0000  0.0007  0.0055  0.0000 -0.0235
                                           -0.0018  0.0025  0.0056 -0.1590  0.0506
                                           -0.7498  0.6123 -0.0693  0.1720
   101. (0.00058) RY*( 7) C   6           s(  0.20%)p99.99( 74.76%)d99.99( 25.03%)
                                            0.0000 -0.0016  0.0449 -0.0008 -0.1133
                                            0.0032 -0.0087 -0.0202 -0.8569  0.0911
                                            0.3942  0.2776  0.0242 -0.0949
   102. (0.00053) RY*( 8) C   6           s(  2.53%)p 0.47(  1.18%)d38.08( 96.29%)
                                            0.0000 -0.0208  0.1576  0.0261 -0.0218
                                            0.0464 -0.0658 -0.0013  0.0648  0.8179
                                           -0.0317 -0.0887 -0.4918 -0.2077
   103. (0.00002) RY*( 9) C   6           s(  0.90%)p 0.01(  0.01%)d99.99( 99.09%)
   104. (0.00139) RY*( 1) F   7           s(  0.11%)p99.99( 93.22%)d60.96(  6.67%)
                                           -0.0000  0.0001  0.0331 -0.0002  0.0723
                                           -0.0001  0.0258 -0.0010  0.9625 -0.0230
                                           -0.1264 -0.2223 -0.0075  0.0266
   105. (0.00128) RY*( 2) F   7           s(  0.04%)p99.99( 95.87%)d99.99(  4.09%)
                                            0.0000  0.0001  0.0189 -0.0011  0.8474
                                            0.0004 -0.4877  0.0000 -0.0530 -0.1035
                                            0.0134  0.0013 -0.1732  0.0001
   106. (0.00013) RY*( 3) F   7           s( 97.05%)p 0.00(  0.07%)d 0.03(  2.88%)
                                            0.0000 -0.0003  0.9851 -0.0005 -0.0152
                                           -0.0021  0.0043  0.0018 -0.0205  0.1464
                                            0.0435  0.0206 -0.0565  0.0432
   107. (0.00002) RY*( 4) F   7           s(  0.06%)p99.99( 97.12%)d46.00(  2.82%)
   108. (0.00001) RY*( 5) F   7           s(  2.01%)p 1.88(  3.77%)d46.85( 94.22%)
   109. (0.00002) RY*( 6) F   7           s(  0.20%)p13.51(  2.71%)d99.99( 97.09%)
   110. (0.00000) RY*( 7) F   7           s(  0.02%)p99.99(  5.19%)d99.99( 94.78%)
   111. (0.00000) RY*( 8) F   7           s(  0.15%)p11.69(  1.79%)d99.99( 98.06%)
   112. (0.00001) RY*( 9) F   7           s(  0.36%)p 1.15(  0.42%)d99.99( 99.22%)
   113. (0.00842) RY*( 1) C   8           s(  2.01%)p48.56( 97.54%)d 0.22(  0.45%)
                                            0.0000  0.0605  0.1282 -0.0205  0.9812
                                            0.0000 -0.0000  0.0026 -0.1106 -0.0000
                                           -0.0151 -0.0001  0.0641 -0.0134
   114. (0.00611) RY*( 2) C   8           s(  0.00%)p 1.00( 92.36%)d 0.08(  7.64%)
                                            0.0000 -0.0000  0.0001 -0.0001  0.0002
                                           -0.0216  0.9608 -0.0007  0.0015  0.2754
                                            0.0020 -0.0240  0.0002 -0.0004
   115. (0.00317) RY*( 3) C   8           s(  0.32%)p59.24( 19.09%)d99.99( 80.58%)
                                           -0.0000  0.0000  0.0568 -0.0026  0.0461
                                            0.0001 -0.0025 -0.0154  0.4342  0.0055
                                            0.8711  0.0641  0.0959 -0.1835
   116. (0.00201) RY*( 4) C   8           s( 95.51%)p 0.02(  1.70%)d 0.03(  2.79%)
                                           -0.0000  0.0031  0.9773 -0.0237 -0.1235
                                           -0.0000  0.0001  0.0027 -0.0343 -0.0005
                                           -0.0009 -0.0061 -0.1071  0.1281
   117. (0.00154) RY*( 5) C   8           s(  0.00%)p 1.00(  7.67%)d12.04( 92.33%)
                                           -0.0000 -0.0000  0.0002 -0.0000 -0.0000
                                            0.0143  0.2766 -0.0002  0.0001 -0.9529
                                           -0.0022  0.1240 -0.0003  0.0005
   118. (0.00103) RY*( 6) C   8           s(  0.00%)p 1.00(  0.35%)d99.99( 99.65%)
                                           -0.0000 -0.0001  0.0049 -0.0012  0.0053
                                            0.0006 -0.0112 -0.0100  0.0568  0.1253
                                           -0.0969  0.9853 -0.0099  0.0209
   119. (0.00053) RY*( 7) C   8           s(  0.24%)p99.99( 77.28%)d93.09( 22.48%)
                                            0.0000 -0.0051  0.0489  0.0128  0.0777
                                           -0.0001  0.0003  0.0168  0.8754 -0.0108
                                           -0.4420 -0.0926  0.1367  0.0450
   120. (0.00046) RY*( 8) C   8           s(  1.38%)p 2.96(  4.09%)d68.45( 94.53%)
                                            0.0000 -0.0227  0.1153  0.0546 -0.0972
                                            0.0000 -0.0000 -0.0100 -0.1683  0.0020
                                           -0.0696  0.0166  0.9449 -0.2176
   121. (0.00001) RY*( 9) C   8           s(  0.99%)p 0.02(  0.02%)d99.99( 99.00%)
   122. (0.00138) RY*( 1) F   9           s(  0.02%)p99.99( 93.44%)d99.99(  6.54%)
                                           -0.0000  0.0000  0.0133  0.0001 -0.1034
                                            0.0000 -0.0000  0.0012 -0.9611  0.0000
                                            0.2485  0.0000  0.0293 -0.0528
   123. (0.00128) RY*( 2) F   9           s(  0.00%)p 1.00( 95.65%)d 0.05(  4.35%)
                                            0.0000  0.0000  0.0000  0.0000 -0.0000
                                           -0.0012  0.9780 -0.0000 -0.0000 -0.2070
                                           -0.0000  0.0250  0.0000 -0.0000
   124. (0.00014) RY*( 3) F   9           s( 91.58%)p 0.04(  3.31%)d 0.06(  5.11%)
                                            0.0000 -0.0009  0.9570  0.0000  0.1817
                                           -0.0000  0.0000 -0.0001 -0.0072  0.0000
                                           -0.0308  0.0000  0.2238 -0.0048
   125. (0.00003) RY*( 4) F   9           s(  2.70%)p35.63( 96.30%)d 0.37(  1.00%)
   126. (0.00002) RY*( 5) F   9           s(  0.00%)p 1.00(  4.38%)d21.81( 95.62%)
   127. (0.00000) RY*( 6) F   9           s(  0.04%)p99.99(  6.36%)d99.99( 93.59%)
   128. (0.00000) RY*( 7) F   9           s(  0.00%)p 0.00(  0.00%)d 1.00(100.00%)
   129. (0.00001) RY*( 8) F   9           s(  5.66%)p 0.07(  0.42%)d16.60( 93.92%)
   130. (0.00001) RY*( 9) F   9           s(  0.00%)p 1.00(  0.29%)d99.99( 99.71%)
   131. (0.00831) RY*( 1) C  10           s(  1.57%)p62.42( 98.09%)d 0.22(  0.34%)
                                            0.0000  0.0621  0.1089 -0.0107  0.4686
                                            0.0190 -0.8703  0.0007 -0.0572 -0.0509
                                            0.0049 -0.0005 -0.0271 -0.0085
   132. (0.00638) RY*( 2) C  10           s(  0.04%)p99.99( 93.12%)d99.99(  6.84%)
                                           -0.0000 -0.0042  0.0200  0.0192 -0.8422
                                            0.0111 -0.4587 -0.0017  0.1051  0.1311
                                            0.0276 -0.0146 -0.2240 -0.0048
   133. (0.00319) RY*( 3) C  10           s(  0.30%)p72.54( 21.92%)d99.99( 77.78%)
                                           -0.0000  0.0002  0.0550  0.0016 -0.0561
                                            0.0002  0.0001  0.0146 -0.4645  0.0901
                                           -0.3895  0.7811 -0.0501  0.0736
   134. (0.00203) RY*( 4) C  10           s( 94.90%)p 0.01(  1.39%)d 0.04(  3.71%)
                                            0.0000  0.0037  0.9741 -0.0116 -0.0199
                                            0.0173  0.0978  0.0034  0.0588  0.1233
                                            0.0308 -0.0413  0.0647  0.1229
   135. (0.00152) RY*( 5) C  10           s(  0.03%)p99.99(  6.87%)d99.99( 93.10%)
                                            0.0000 -0.0016  0.0166 -0.0123 -0.2287
                                           -0.0082 -0.1216  0.0019  0.0371 -0.4854
                                           -0.0978  0.0638  0.8257  0.0090
   136. (0.00087) RY*( 6) C  10           s(  0.01%)p 1.00(  0.39%)d99.99( 99.60%)
                                           -0.0000 -0.0007  0.0079  0.0014 -0.0066
                                           -0.0014  0.0033  0.0088 -0.0614  0.0302
                                            0.8784  0.4211  0.0926 -0.1941
   137. (0.00059) RY*( 7) C  10           s(  0.15%)p99.99( 77.33%)d99.99( 22.52%)
                                            0.0000 -0.0007  0.0390 -0.0017 -0.1142
                                           -0.0011  0.0060 -0.0196 -0.8717 -0.0763
                                            0.1450 -0.4440  0.0146 -0.0314
   138. (0.00053) RY*( 8) C  10           s(  2.57%)p 0.36(  0.92%)d37.51( 96.51%)
                                           -0.0000 -0.0209  0.1590  0.0261 -0.0255
                                           -0.0465  0.0661 -0.0023  0.0363 -0.8199
                                           -0.0086  0.0874 -0.4897 -0.2131
   139. (0.00002) RY*( 9) C  10           s(  0.90%)p 0.01(  0.01%)d99.99( 99.09%)
   140. (0.00139) RY*( 1) F  11           s(  0.11%)p99.99( 93.22%)d60.97(  6.67%)
                                            0.0000  0.0001  0.0331 -0.0002  0.0723
                                            0.0001 -0.0258 -0.0010  0.9625  0.0230
                                           -0.1264  0.2223 -0.0075  0.0266
   141. (0.00128) RY*( 2) F  11           s(  0.04%)p99.99( 95.87%)d99.99(  4.09%)
                                            0.0000  0.0001  0.0189 -0.0011  0.8474
                                           -0.0004  0.4877  0.0000 -0.0530  0.1035
                                            0.0134 -0.0013 -0.1732  0.0001
   142. (0.00013) RY*( 3) F  11           s( 97.05%)p 0.00(  0.07%)d 0.03(  2.88%)
                                           -0.0000 -0.0003  0.9851 -0.0005 -0.0152
                                            0.0021 -0.0043  0.0018 -0.0205 -0.1464
                                            0.0435 -0.0206 -0.0565  0.0432
   143. (0.00002) RY*( 4) F  11           s(  0.06%)p99.99( 97.12%)d46.00(  2.82%)
   144. (0.00001) RY*( 5) F  11           s(  2.01%)p 1.88(  3.77%)d46.85( 94.22%)
   145. (0.00002) RY*( 6) F  11           s(  0.20%)p13.51(  2.71%)d99.99( 97.09%)
   146. (0.00000) RY*( 7) F  11           s(  0.02%)p99.99(  5.19%)d99.99( 94.78%)
   147. (0.00000) RY*( 8) F  11           s(  0.15%)p11.69(  1.79%)d99.99( 98.06%)
   148. (0.00001) RY*( 9) F  11           s(  0.36%)p 1.15(  0.42%)d99.99( 99.22%)
   149. (0.01004) RY*( 1) C  12           s(  4.62%)p20.47( 94.49%)d 0.19(  0.89%)
                                           -0.0000  0.0554  0.2076  0.0013 -0.4767
                                            0.0204 -0.8469  0.0016 -0.0050  0.0760
                                            0.0091  0.0048 -0.0545 -0.0079
   150. (0.00587) RY*( 2) C  12           s(  5.24%)p16.96( 88.88%)d 1.12(  5.88%)
                                            0.0000 -0.0121  0.2286  0.0106 -0.7961
                                           -0.0018  0.5042  0.0019 -0.0280  0.1446
                                           -0.0092  0.0344  0.1912  0.0056
   151. (0.00335) RY*( 3) C  12           s(  0.03%)p99.99( 32.45%)d99.99( 67.52%)
                                            0.0000 -0.0011  0.0168  0.0003  0.0538
                                            0.0020 -0.0104  0.0164 -0.5668  0.0445
                                            0.3232  0.7525 -0.0040 -0.0507
   152. (0.00203) RY*( 4) C  12           s( 78.97%)p 0.10(  7.85%)d 0.17( 13.17%)
                                            0.0000  0.0016  0.8887  0.0058  0.2259
                                            0.0238  0.0665 -0.0035 -0.1500 -0.3131
                                           -0.0162 -0.1143 -0.0665  0.1264
   153. (0.00156) RY*( 5) C  12           s(  1.73%)p 4.14(  7.14%)d52.80( 91.13%)
                                           -0.0000  0.0081  0.1311  0.0217  0.2329
                                            0.0045 -0.1265 -0.0013  0.0264  0.3364
                                           -0.0436  0.0061  0.8903  0.0592
   154. (0.00105) RY*( 6) C  12           s(  0.09%)p37.67(  3.45%)d99.99( 96.46%)
                                            0.0000 -0.0002  0.0303 -0.0001 -0.0066
                                            0.0001  0.0107 -0.0056  0.1853 -0.0533
                                            0.9193 -0.2653  0.0736 -0.2020
   155. (0.00056) RY*( 7) C  12           s(  0.79%)p29.72( 23.48%)d95.87( 75.73%)
                                           -0.0000 -0.0195  0.0867 -0.0248  0.1090
                                           -0.0408  0.0395 -0.0051 -0.4680  0.6971
                                           -0.0014 -0.4144 -0.2707 -0.1623
   156. (0.00039) RY*( 8) C  12           s(  8.12%)p 5.21( 42.31%)d 6.11( 49.57%)
                                           -0.0000 -0.0111  0.2847 -0.0140  0.1351
                                           -0.0228  0.0536  0.0122  0.6333  0.4935
                                            0.0224  0.4177 -0.2725 -0.0542
   157. (0.00003) RY*( 9) C  12           s(  0.84%)p 0.07(  0.06%)d99.99( 99.10%)
   158. (0.00113) RY*( 1) F  13           s(  0.42%)p99.99( 91.25%)d19.96(  8.34%)
                                           -0.0000 -0.0002  0.0646  0.0007 -0.1732
                                           -0.0000  0.0065  0.0024 -0.9394 -0.0355
                                           -0.1382 -0.2480 -0.0285  0.0258
   159. (0.00102) RY*( 2) F  13           s(  0.00%)p 1.00( 93.31%)d 0.07(  6.69%)
                                            0.0000  0.0002  0.0010  0.0014 -0.8301
                                           -0.0012  0.4691 -0.0004  0.1546 -0.1404
                                            0.0317  0.0326 -0.2121 -0.0112
   160. (0.00014) RY*( 3) F  13           s( 83.29%)p 0.13( 10.90%)d 0.07(  5.81%)
                                            0.0000 -0.0010  0.9126  0.0010 -0.1326
                                           -0.0025 -0.2921 -0.0009  0.0783  0.1652
                                            0.0418 -0.0045 -0.1679 -0.0289
   161. (0.00003) RY*( 4) F  13           s(  3.86%)p18.91( 72.97%)d 6.01( 23.17%)
   162. (0.00001) RY*( 5) F  13           s(  2.77%)p 0.90(  2.50%)d34.23( 94.73%)
   163. (0.00000) RY*( 6) F  13           s(  0.14%)p15.78(  2.26%)d99.99( 97.60%)
   164. (0.00001) RY*( 7) F  13           s(  0.08%)p75.50(  6.26%)d99.99( 93.66%)
   165. (0.00001) RY*( 8) F  13           s(  9.33%)p 2.20( 20.52%)d 7.52( 70.15%)
   166. (0.00001) RY*( 9) F  13           s(  0.12%)p 1.56(  0.19%)d99.99( 99.69%)
   167. (0.00168) RY*( 1) H  14           s( 78.21%)p 0.28( 21.79%)
                                            0.0140  0.8843  0.1472 -0.0001  0.4430
   168. (0.00165) RY*( 2) H  14           s(  0.00%)p 1.00(100.00%)
                                            0.0000  0.0001  0.0000  1.0000  0.0000
   169. (0.00096) RY*( 3) H  14           s( 17.80%)p 4.62( 82.20%)
                                            0.0078  0.4218  0.1542  0.0000 -0.8935
   170. (0.00002) RY*( 4) H  14           s(  4.38%)p21.84( 95.62%)
   171. (0.00340) RY*( 1) H  15           s( 99.78%)p 0.00(  0.22%)
                                            0.0076  0.9989 -0.0092 -0.0454  0.0006
   172. (0.00026) RY*( 2) H  15           s(  0.12%)p99.99( 99.88%)
                                           -0.0019  0.0343  0.6779  0.6099 -0.4090
   173. (0.00011) RY*( 3) H  15           s(  0.05%)p99.99( 99.95%)
                                           -0.0115  0.0179 -0.7341  0.5346 -0.4180
   174. (0.00004) RY*( 4) H  15           s(  0.14%)p99.99( 99.86%)
   175. (0.00340) RY*( 1) H  16           s( 99.78%)p 0.00(  0.22%)
                                            0.0076  0.9989 -0.0092  0.0454  0.0006
   176. (0.00026) RY*( 2) H  16           s(  0.12%)p99.99( 99.88%)
                                           -0.0019  0.0343  0.6779 -0.6099 -0.4090
   177. (0.00011) RY*( 3) H  16           s(  0.05%)p99.99( 99.95%)
                                           -0.0115  0.0179 -0.7341 -0.5346 -0.4180
   178. (0.00004) RY*( 4) H  16           s(  0.14%)p99.99( 99.86%)
   179. (0.02011) BD*( 1) O   1 - C   2  
                ( 33.13%)   0.5756* O   1 s( 31.32%)p 2.19( 68.61%)d 0.00(  0.07%)
                                           -0.0001  0.5596  0.0051 -0.2814 -0.0027
                                            0.0000 -0.0000 -0.7790  0.0004 -0.0000
                                            0.0045 -0.0000  0.0033  0.0261
                ( 66.87%)  -0.8177* C   2 s( 21.73%)p 3.59( 78.00%)d 0.01(  0.27%)
                                           -0.0000  0.4645  0.0390  0.3679  0.0205
                                           -0.0000 -0.0000  0.8015  0.0417 -0.0000
                                            0.0329 -0.0000  0.0078  0.0397
   180. (0.00615) BD*( 1) O   1 - H  14  
                ( 26.85%)   0.5182* O   1 s( 19.66%)p 4.08( 80.25%)d 0.00(  0.09%)
                                           -0.0002 -0.4429 -0.0211 -0.8951 -0.0319
                                           -0.0000  0.0000  0.0054 -0.0177 -0.0000
                                            0.0165  0.0000 -0.0218  0.0102
                ( 73.15%)  -0.8553* H  14 s( 99.61%)p 0.00(  0.39%)
                                           -0.9980  0.0035  0.0622 -0.0000  0.0037
   181. (0.02757) BD*( 1) C   2 - C   3  
                ( 52.63%)   0.7255* C   2 s( 29.02%)p 2.44( 70.93%)d 0.00(  0.06%)
                                           -0.0004 -0.5386 -0.0075  0.8389 -0.0072
                                            0.0000 -0.0000 -0.0733  0.0063 -0.0000
                                            0.0046 -0.0000 -0.0199  0.0126
                ( 47.37%)  -0.6882* C   3 s( 32.52%)p 2.07( 67.45%)d 0.00(  0.03%)
                                           -0.0001 -0.5702  0.0021 -0.8176  0.0146
                                           -0.0000 -0.0000  0.0763  0.0006  0.0000
                                            0.0009  0.0000 -0.0122  0.0117
   182. (0.02744) BD*( 1) C   2 - H  15  
                ( 39.49%)   0.6284* C   2 s( 24.68%)p 3.05( 75.27%)d 0.00(  0.05%)
                                            0.0000 -0.4966  0.0133 -0.2822 -0.0069
                                            0.7067 -0.0144  0.4163 -0.0001  0.0071
                                            0.0059 -0.0159  0.0117  0.0045
                ( 60.51%)  -0.7779* H  15 s( 99.91%)p 0.00(  0.09%)
                                           -0.9995  0.0066  0.0081 -0.0236 -0.0166
   183. (0.02744) BD*( 1) C   2 - H  16  
                ( 39.49%)   0.6284* C   2 s( 24.68%)p 3.05( 75.27%)d 0.00(  0.05%)
                                            0.0000 -0.4966  0.0133 -0.2822 -0.0069
                                           -0.7068  0.0144  0.4163 -0.0001 -0.0071
                                            0.0059  0.0159  0.0117  0.0045
                ( 60.51%)  -0.7779* H  16 s( 99.91%)p 0.00(  0.09%)
                                           -0.9995  0.0066  0.0081  0.0236 -0.0166
   184. (0.03540) BD*( 1) C   3 - C   4  
                ( 48.88%)   0.6991* C   3 s( 33.70%)p 1.97( 66.26%)d 0.00(  0.04%)
                                            0.0001 -0.5805 -0.0033  0.3997 -0.0134
                                            0.7067  0.0169 -0.0539  0.0026 -0.0156
                                            0.0023  0.0026  0.0062  0.0124
                ( 51.12%)  -0.7150* C   4 s( 40.04%)p 1.50( 59.92%)d 0.00(  0.04%)
                                           -0.0000 -0.6327 -0.0052 -0.4323 -0.0089
                                           -0.6387  0.0222  0.0615  0.0023 -0.0136
                                            0.0021  0.0025  0.0072  0.0115
   185. (0.03541) BD*( 1) C   3 - C  12  
                ( 48.88%)   0.6991* C   3 s( 33.70%)p 1.97( 66.25%)d 0.00(  0.04%)
                                            0.0001 -0.5805 -0.0033  0.3999 -0.0134
                                           -0.7067 -0.0169 -0.0516  0.0026  0.0156
                                            0.0023 -0.0026  0.0062  0.0124
                ( 51.12%)  -0.7150* C  12 s( 40.04%)p 1.50( 59.92%)d 0.00(  0.04%)
                                           -0.0000 -0.6327 -0.0052 -0.4322 -0.0089
                                            0.6387 -0.0222  0.0626  0.0023  0.0136
                                            0.0021 -0.0025  0.0072  0.0115
   186. (0.42489) BD*( 2) C   3 - C  12  
                ( 48.28%)   0.6949* C   3 s(  0.04%)p99.99( 99.91%)d 1.41(  0.05%)
                                            0.0000  0.0178 -0.0067 -0.1052  0.0023
                                           -0.0016  0.0002 -0.9940 -0.0012 -0.0012
                                            0.0197 -0.0101  0.0016 -0.0045
                ( 51.72%)  -0.7191* C  12 s(  0.01%)p99.99( 99.94%)d 4.00(  0.05%)
                                           -0.0001 -0.0110  0.0010 -0.1154 -0.0024
                                            0.0084 -0.0006 -0.9930  0.0005  0.0029
                                            0.0005  0.0218  0.0005  0.0015
   187. (0.02270) BD*( 1) C   4 - F   5  
                ( 72.74%)   0.8529* C   4 s( 22.54%)p 3.42( 77.06%)d 0.02(  0.41%)
                                            0.0001 -0.4745  0.0151 -0.4258 -0.0192
                                            0.7646  0.0418  0.0495  0.0018  0.0452
                                            0.0034 -0.0059  0.0306  0.0324
                ( 27.26%)  -0.5221* F   5 s( 32.54%)p 2.07( 67.38%)d 0.00(  0.08%)
                                            0.0000 -0.5704  0.0014 -0.3964 -0.0038
                                            0.7172  0.0074  0.0479  0.0007  0.0206
                                            0.0013 -0.0023  0.0132  0.0138
   188. (0.04279) BD*( 1) C   4 - C   6  
                ( 49.93%)   0.7066* C   4 s( 36.99%)p 1.70( 62.96%)d 0.00(  0.05%)
                                            0.0000  0.6082 -0.0002 -0.7855  0.0064
                                           -0.0640 -0.0351  0.0845  0.0000  0.0043
                                           -0.0038 -0.0005  0.0189 -0.0107
                ( 50.07%)  -0.7076* C   6 s( 38.61%)p 1.59( 61.34%)d 0.00(  0.04%)
                                           -0.0001  0.6214  0.0029  0.7755 -0.0063
                                           -0.0534 -0.0322 -0.0899  0.0010 -0.0020
                                           -0.0040  0.0002  0.0173 -0.0108
   189. (0.43610) BD*( 2) C   4 - C   6  
                ( 52.02%)   0.7212* C   4 s(  0.01%)p99.99( 99.93%)d 4.82(  0.06%)
                                           -0.0000  0.0111 -0.0011  0.1149  0.0003
                                            0.0067 -0.0014  0.9930 -0.0030  0.0013
                                           -0.0222  0.0089 -0.0028  0.0033
                ( 47.98%)  -0.6927* C   6 s(  0.00%)p 1.00( 99.94%)d 0.00(  0.06%)
                                           -0.0000 -0.0040 -0.0021  0.1181 -0.0009
                                           -0.0023  0.0008  0.9927 -0.0099  0.0017
                                            0.0191  0.0129  0.0023 -0.0034
   190. (0.01887) BD*( 1) C   6 - F   7  
                ( 72.25%)   0.8500* C   6 s( 23.27%)p 3.28( 76.38%)d 0.02(  0.35%)
                                            0.0001 -0.4821  0.0143  0.4341  0.0264
                                            0.7550  0.0437 -0.0518 -0.0028 -0.0437
                                            0.0034  0.0051  0.0250  0.0311
                ( 27.75%)  -0.5268* F   7 s( 31.93%)p 2.13( 67.98%)d 0.00(  0.09%)
                                            0.0000 -0.5650  0.0049  0.4099  0.0038
                                            0.7137  0.0067 -0.0485 -0.0005 -0.0218
                                            0.0014  0.0026  0.0128  0.0142
   191. (0.04270) BD*( 1) C   6 - C   8  
                ( 50.11%)   0.7079* C   6 s( 37.64%)p 1.66( 62.31%)d 0.00(  0.05%)
                                           -0.0001  0.6135  0.0008 -0.4413 -0.0275
                                            0.6512 -0.0195  0.0565  0.0034 -0.0167
                                           -0.0016  0.0023 -0.0069 -0.0111
                ( 49.89%)  -0.7064* C   8 s( 38.17%)p 1.62( 61.79%)d 0.00(  0.04%)
                                           -0.0001  0.6178  0.0030  0.3393 -0.0303
                                           -0.7069 -0.0119 -0.0448  0.0036 -0.0138
                                           -0.0014  0.0020 -0.0108 -0.0113
   192. (0.01800) BD*( 1) C   8 - F   9  
                ( 72.32%)   0.8504* C   8 s( 23.21%)p 3.29( 76.40%)d 0.02(  0.39%)
                                            0.0001 -0.4814  0.0189  0.8667  0.0490
                                            0.0000  0.0000 -0.1016 -0.0060 -0.0000
                                            0.0125  0.0000 -0.0529  0.0315
                ( 27.68%)  -0.5261* F   9 s( 32.04%)p 2.12( 67.88%)d 0.00(  0.08%)
                                            0.0000 -0.5660  0.0037  0.8183  0.0091
                                            0.0000  0.0000 -0.0951 -0.0010 -0.0000
                                            0.0057  0.0000 -0.0245  0.0136
   193. (0.04270) BD*( 1) C   8 - C  10  
                ( 49.89%)   0.7064* C   8 s( 38.17%)p 1.62( 61.79%)d 0.00(  0.04%)
                                            0.0001 -0.6178 -0.0030 -0.3393  0.0303
                                           -0.7069 -0.0119  0.0446 -0.0036 -0.0138
                                            0.0013  0.0021  0.0108  0.0113
                ( 50.11%)  -0.7079* C  10 s( 37.64%)p 1.66( 62.31%)d 0.00(  0.05%)
                                            0.0001 -0.6135 -0.0008  0.4413  0.0275
                                            0.6512 -0.0195 -0.0563 -0.0035 -0.0167
                                            0.0017  0.0023  0.0069  0.0111
   194. (0.45159) BD*( 2) C   8 - C  10  
                ( 51.01%)   0.7142* C   8 s(  0.00%)p 1.00( 99.94%)d 0.00(  0.06%)
                                            0.0000  0.0061  0.0006  0.1197 -0.0015
                                           -0.0001  0.0006  0.9924 -0.0091  0.0015
                                            0.0203  0.0127  0.0020 -0.0050
                ( 48.99%)  -0.6999* C  10 s(  0.00%)p 1.00( 99.94%)d 0.00(  0.06%)
                                           -0.0000 -0.0039 -0.0023  0.1169 -0.0004
                                            0.0028 -0.0005  0.9928 -0.0100 -0.0028
                                            0.0009 -0.0239  0.0001  0.0005
   195. (0.01887) BD*( 1) C  10 - F  11  
                ( 72.25%)   0.8500* C  10 s( 23.27%)p 3.28( 76.38%)d 0.02(  0.35%)
                                           -0.0001  0.4821 -0.0143 -0.4342 -0.0264
                                            0.7550  0.0437  0.0509  0.0028 -0.0437
                                           -0.0034  0.0051 -0.0250 -0.0311
                ( 27.75%)  -0.5268* F  11 s( 31.93%)p 2.13( 67.98%)d 0.00(  0.09%)
                                           -0.0000  0.5650 -0.0049 -0.4099 -0.0038
                                            0.7137  0.0067  0.0485  0.0005 -0.0218
                                           -0.0014  0.0026 -0.0128 -0.0142
   196. (0.04279) BD*( 1) C  10 - C  12  
                ( 50.07%)   0.7076* C  10 s( 38.61%)p 1.59( 61.34%)d 0.00(  0.04%)
                                           -0.0001  0.6214  0.0029  0.7756 -0.0063
                                            0.0534  0.0322 -0.0890  0.0010  0.0020
                                           -0.0040 -0.0003  0.0173 -0.0108
                ( 49.93%)  -0.7066* C  12 s( 36.99%)p 1.70( 62.96%)d 0.00(  0.05%)
                                            0.0000  0.6082 -0.0002 -0.7855  0.0064
                                            0.0640  0.0351  0.0850  0.0000 -0.0043
                                           -0.0038  0.0005  0.0189 -0.0107
   197. (0.02269) BD*( 1) C  12 - F  13  
                ( 72.74%)   0.8529* C  12 s( 22.54%)p 3.42( 77.05%)d 0.02(  0.41%)
                                           -0.0001  0.4745 -0.0151  0.4260  0.0192
                                            0.7646  0.0418 -0.0485 -0.0018  0.0452
                                           -0.0034 -0.0059 -0.0306 -0.0324
                ( 27.26%)  -0.5221* F  13 s( 32.54%)p 2.07( 67.38%)d 0.00(  0.08%)
                                           -0.0000  0.5704 -0.0014  0.3964  0.0038
                                            0.7172  0.0074 -0.0479 -0.0007  0.0206
                                           -0.0013 -0.0023 -0.0132 -0.0138


 NHO Directionality and "Bond Bending" (deviations from line of nuclear centers)

         [Thresholds for printing:  angular deviation  >  1.0 degree]
                                    hybrid p-character > 25.0%
                                    orbital occupancy  >  0.10e

                                Line of Centers        Hybrid 1              Hybrid 2
                                ---------------  -------------------   ------------------
                NBO               Theta   Phi    Theta   Phi    Dev    Theta   Phi    Dev
 ========================================================================================
     1. BD (   1) O   1 - C   2   157.9  180.0   160.0  180.0   2.0     24.7    0.0   2.7
     2. BD (   1) O   1 - H  14    94.0    0.0    89.2    0.0   4.8      --     --    --
     3. BD (   1) C   2 - C   3    86.2  180.0     --     --    --      95.5    0.0   1.7
     4. BD (   1) C   2 - H  15   121.1  289.3   119.0  292.7   3.6      --     --    --
     5. BD (   1) C   2 - H  16   121.1   70.7   119.0   67.3   3.6      --     --    --
     6. BD (   1) C   3 - C   4    85.7  239.0    86.4  241.9   3.0     94.8   54.4   4.6
     7. BD (   1) C   3 - C  12    85.7  121.0    86.6  118.1   3.0     94.9  305.6   4.6
     8. BD (   2) C   3 - C  12    85.7  121.0   174.1  180.8  91.3      6.8  356.2  90.4
     9. BD (   1) C   4 - F   5    93.3  298.7     --     --    --      93.4  298.9 179.7
    10. BD (   1) C   4 - C   6    83.7  180.7    83.9  187.3   6.6     96.5  353.6   7.0
    11. BD (   2) C   4 - C   6    83.7  180.7     6.6    2.7  90.3    173.2  179.3  90.5
    12. BD (   1) C   6 - F   7    86.6  240.1     --     --    --      86.6  240.1 180.0
    13. BD (   1) C   6 - C   8    86.2  119.7    85.6  126.6   6.8     93.0  293.3   6.5
    14. BD (   1) C   8 - F   9    83.4  180.0     --     --    --      83.4  180.0 180.0
    15. BD (   1) C   8 - C  10    93.8   60.3    93.0   66.7   6.5     85.7  233.4   6.8
    16. BD (   2) C   8 - C  10    93.8   60.3     6.9    0.2  90.3    173.2  181.1  90.3
    17. BD (   1) C  10 - F  11    86.6  119.9     --     --    --      86.6  119.9 180.0
    18. BD (   1) C  10 - C  12    96.3  359.3    96.5    6.4   7.0     83.8  172.8   6.6
    19. BD (   1) C  12 - F  13    93.3   61.3     --     --    --      93.4   61.1 179.7
    33. LP (   1) O   1             --     --     28.3  180.0   --       --     --    --
    34. LP (   2) O   1             --     --     90.0   90.0   --       --     --    --
    35. LP (   1) F   5             --     --     87.6  113.5   --       --     --    --
    36. LP (   2) F   5             --     --     85.1  207.4   --       --     --    --
    37. LP (   3) F   5             --     --      5.8  355.5   --       --     --    --
    38. LP (   1) F   7             --     --     93.4   59.4   --       --     --    --
    39. LP (   2) F   7             --     --     84.2  149.6   --       --     --    --
    40. LP (   3) F   7             --     --    173.3  179.8   --       --     --    --
    41. LP (   1) F   9             --     --     96.7    0.0   --       --     --    --
    42. LP (   2) F   9             --     --     90.0   90.0   --       --     --    --
    43. LP (   3) F   9             --     --      6.6    0.0   --       --     --    --
    44. LP (   1) F  11             --     --     93.4  300.6   --       --     --    --
    45. LP (   2) F  11             --     --     84.2  210.4   --       --     --    --
    46. LP (   3) F  11             --     --    173.3  180.2   --       --     --    --
    47. LP (   1) F  13             --     --     87.6  246.5   --       --     --    --
    48. LP (   2) F  13             --     --     85.1  152.6   --       --     --    --
    49. LP (   3) F  13             --     --      5.8    4.5   --       --     --    --
   186. BD*(   2) C   3 - C  12    85.7  121.0   174.1  180.8  91.3      6.8  356.2  90.4
   189. BD*(   2) C   4 - C   6    83.7  180.7     6.6    2.7  90.3    173.2  179.3  90.5
   194. BD*(   2) C   8 - C  10    93.8   60.3     6.9    0.2  90.3    173.2  181.1  90.3


 Second Order Perturbation Theory Analysis of Fock Matrix in NBO Basis

     Threshold for printing:   0.50 kcal/mol
                                                                              E(2)  E(j)-E(i) F(i,j)
         Donor NBO (i)                     Acceptor NBO (j)                 kcal/mol   a.u.    a.u. 
 ===================================================================================================

 within unit  1
   1. BD (   1) O   1 - C   2        / 69. RY*(   2) C   3                    0.77    1.53    0.031
   1. BD (   1) O   1 - C   2        /167. RY*(   1) H  14                    0.70    1.55    0.030
   1. BD (   1) O   1 - C   2        /186. BD*(   2) C   3 - C  12            1.89    0.83    0.040
   2. BD (   1) O   1 - H  14        / 61. RY*(   3) C   2                    1.23    1.95    0.044
   2. BD (   1) O   1 - H  14        /181. BD*(   1) C   2 - C   3            3.31    1.10    0.054
   3. BD (   1) C   2 - C   3        / 51. RY*(   2) O   1                    1.16    2.08    0.044
   3. BD (   1) C   2 - C   3        / 77. RY*(   1) C   4                    1.47    1.30    0.039
   3. BD (   1) C   2 - C   3        /149. RY*(   1) C  12                    1.47    1.30    0.039
   3. BD (   1) C   2 - C   3        /180. BD*(   1) O   1 - H  14            1.86    1.07    0.040
   3. BD (   1) C   2 - C   3        /184. BD*(   1) C   3 - C   4            3.14    1.18    0.054
   3. BD (   1) C   2 - C   3        /185. BD*(   1) C   3 - C  12            3.14    1.18    0.054
   3. BD (   1) C   2 - C   3        /188. BD*(   1) C   4 - C   6            3.25    1.16    0.055
   3. BD (   1) C   2 - C   3        /196. BD*(   1) C  10 - C  12            3.25    1.16    0.055
   4. BD (   1) C   2 - H  15        / 50. RY*(   1) O   1                    0.71    1.66    0.031
   4. BD (   1) C   2 - H  15        /181. BD*(   1) C   2 - C   3            0.51    0.91    0.019
   4. BD (   1) C   2 - H  15        /185. BD*(   1) C   3 - C  12            4.19    1.05    0.060
   4. BD (   1) C   2 - H  15        /186. BD*(   2) C   3 - C  12            0.85    0.51    0.021
   5. BD (   1) C   2 - H  16        / 50. RY*(   1) O   1                    0.71    1.66    0.031
   5. BD (   1) C   2 - H  16        /181. BD*(   1) C   2 - C   3            0.51    0.91    0.019
   5. BD (   1) C   2 - H  16        /184. BD*(   1) C   3 - C   4            4.20    1.05    0.060
   5. BD (   1) C   2 - H  16        /186. BD*(   2) C   3 - C  12            0.70    0.51    0.019
   6. BD (   1) C   3 - C   4        / 59. RY*(   1) C   2                    0.98    1.49    0.034
   6. BD (   1) C   3 - C   4        / 95. RY*(   1) C   6                    0.72    1.43    0.029
   6. BD (   1) C   3 - C   4        / 96. RY*(   2) C   6                    0.85    1.62    0.033
   6. BD (   1) C   3 - C   4        /181. BD*(   1) C   2 - C   3            2.88    1.13    0.051
   6. BD (   1) C   3 - C   4        /183. BD*(   1) C   2 - H  16            0.75    1.16    0.026
   6. BD (   1) C   3 - C   4        /185. BD*(   1) C   3 - C  12            3.24    1.27    0.057
   6. BD (   1) C   3 - C   4        /188. BD*(   1) C   4 - C   6            3.91    1.25    0.063
   6. BD (   1) C   3 - C   4        /190. BD*(   1) C   6 - F   7            3.42    0.99    0.052
   6. BD (   1) C   3 - C   4        /197. BD*(   1) C  12 - F  13            4.30    0.99    0.059
   7. BD (   1) C   3 - C  12        / 59. RY*(   1) C   2                    0.98    1.49    0.034
   7. BD (   1) C   3 - C  12        /131. RY*(   1) C  10                    0.72    1.43    0.029
   7. BD (   1) C   3 - C  12        /132. RY*(   2) C  10                    0.85    1.62    0.033
   7. BD (   1) C   3 - C  12        /181. BD*(   1) C   2 - C   3            2.88    1.13    0.051
   7. BD (   1) C   3 - C  12        /182. BD*(   1) C   2 - H  15            0.74    1.16    0.026
   7. BD (   1) C   3 - C  12        /184. BD*(   1) C   3 - C   4            3.24    1.27    0.057
   7. BD (   1) C   3 - C  12        /187. BD*(   1) C   4 - F   5            4.30    0.99    0.059
   7. BD (   1) C   3 - C  12        /195. BD*(   1) C  10 - F  11            3.42    0.99    0.052
   7. BD (   1) C   3 - C  12        /196. BD*(   1) C  10 - C  12            3.91    1.25    0.063
   8. BD (   2) C   3 - C  12        / 61. RY*(   3) C   2                    0.54    1.54    0.028
   8. BD (   2) C   3 - C  12        / 79. RY*(   3) C   4                    0.61    1.74    0.032
   8. BD (   2) C   3 - C  12        / 82. RY*(   6) C   4                    0.68    2.13    0.037
   8. BD (   2) C   3 - C  12        /133. RY*(   3) C  10                    0.52    1.85    0.030
   8. BD (   2) C   3 - C  12        /158. RY*(   1) F  13                    0.92    1.68    0.038
   8. BD (   2) C   3 - C  12        /179. BD*(   1) O   1 - C   2            5.53    0.59    0.055
   8. BD (   2) C   3 - C  12        /182. BD*(   1) C   2 - H  15            0.79    0.72    0.023
   8. BD (   2) C   3 - C  12        /186. BD*(   2) C   3 - C  12            1.05    0.29    0.016
   8. BD (   2) C   3 - C  12        /189. BD*(   2) C   4 - C   6           22.26    0.28    0.073
   8. BD (   2) C   3 - C  12        /194. BD*(   2) C   8 - C  10           20.20    0.27    0.069
   9. BD (   1) C   4 - F   5        / 77. RY*(   1) C   4                    0.93    1.71    0.036
   9. BD (   1) C   4 - F   5        /184. BD*(   1) C   3 - C   4            0.91    1.60    0.034
   9. BD (   1) C   4 - F   5        /185. BD*(   1) C   3 - C  12            1.68    1.60    0.047
   9. BD (   1) C   4 - F   5        /191. BD*(   1) C   6 - C   8            1.68    1.57    0.046
  10. BD (   1) C   4 - C   6        / 68. RY*(   1) C   3                    1.13    1.70    0.039
  10. BD (   1) C   4 - C   6        / 70. RY*(   3) C   3                    0.86    1.54    0.033
  10. BD (   1) C   4 - C   6        /113. RY*(   1) C   8                    0.56    1.40    0.025
  10. BD (   1) C   4 - C   6        /114. RY*(   2) C   8                    0.72    1.65    0.031
  10. BD (   1) C   4 - C   6        /181. BD*(   1) C   2 - C   3            3.17    1.15    0.054
  10. BD (   1) C   4 - C   6        /184. BD*(   1) C   3 - C   4            4.38    1.28    0.067
  10. BD (   1) C   4 - C   6        /191. BD*(   1) C   6 - C   8            3.37    1.26    0.058
  10. BD (   1) C   4 - C   6        /192. BD*(   1) C   8 - F   9            3.60    1.02    0.054
  11. BD (   2) C   4 - C   6        / 69. RY*(   2) C   3                    0.61    1.01    0.024
  11. BD (   2) C   4 - C   6        / 86. RY*(   1) F   5                    0.99    1.69    0.040
  11. BD (   2) C   4 - C   6        /104. RY*(   1) F   7                    1.10    1.65    0.042
  11. BD (   2) C   4 - C   6        /118. RY*(   6) C   8                    0.55    2.17    0.034
  11. BD (   2) C   4 - C   6        /186. BD*(   2) C   3 - C  12           18.30    0.31    0.069
  11. BD (   2) C   4 - C   6        /194. BD*(   2) C   8 - C  10           21.92    0.29    0.074
  12. BD (   1) C   6 - F   7        / 95. RY*(   1) C   6                    0.79    1.76    0.033
  12. BD (   1) C   6 - F   7        /184. BD*(   1) C   3 - C   4            1.61    1.60    0.046
  12. BD (   1) C   6 - F   7        /188. BD*(   1) C   4 - C   6            0.61    1.58    0.028
  12. BD (   1) C   6 - F   7        /191. BD*(   1) C   6 - C   8            0.52    1.57    0.026
  12. BD (   1) C   6 - F   7        /193. BD*(   1) C   8 - C  10            1.57    1.57    0.045
  13. BD (   1) C   6 - C   8        / 77. RY*(   1) C   4                    0.57    1.40    0.025
  13. BD (   1) C   6 - C   8        / 78. RY*(   2) C   4                    0.89    1.65    0.034
  13. BD (   1) C   6 - C   8        /131. RY*(   1) C  10                    0.55    1.45    0.025
  13. BD (   1) C   6 - C   8        /132. RY*(   2) C  10                    0.78    1.64    0.032
  13. BD (   1) C   6 - C   8        /187. BD*(   1) C   4 - F   5            3.61    1.01    0.054
  13. BD (   1) C   6 - C   8        /188. BD*(   1) C   4 - C   6            3.55    1.27    0.060
  13. BD (   1) C   6 - C   8        /193. BD*(   1) C   8 - C  10            3.27    1.26    0.058
  13. BD (   1) C   6 - C   8        /195. BD*(   1) C  10 - F  11            3.47    1.01    0.053
  14. BD (   1) C   8 - F   9        /113. RY*(   1) C   8                    0.85    1.72    0.034
  14. BD (   1) C   8 - F   9        /188. BD*(   1) C   4 - C   6            1.61    1.58    0.045
  14. BD (   1) C   8 - F   9        /191. BD*(   1) C   6 - C   8            0.53    1.58    0.026
  14. BD (   1) C   8 - F   9        /193. BD*(   1) C   8 - C  10            0.53    1.58    0.026
  14. BD (   1) C   8 - F   9        /196. BD*(   1) C  10 - C  12            1.61    1.58    0.045
  15. BD (   1) C   8 - C  10        / 95. RY*(   1) C   6                    0.54    1.45    0.025
  15. BD (   1) C   8 - C  10        / 96. RY*(   2) C   6                    0.78    1.64    0.032
  15. BD (   1) C   8 - C  10        /149. RY*(   1) C  12                    0.57    1.40    0.025
  15. BD (   1) C   8 - C  10        /150. RY*(   2) C  12                    0.89    1.65    0.034
  15. BD (   1) C   8 - C  10        /190. BD*(   1) C   6 - F   7            3.47    1.01    0.053
  15. BD (   1) C   8 - C  10        /191. BD*(   1) C   6 - C   8            3.27    1.26    0.058
  15. BD (   1) C   8 - C  10        /196. BD*(   1) C  10 - C  12            3.55    1.27    0.060
  15. BD (   1) C   8 - C  10        /197. BD*(   1) C  12 - F  13            3.61    1.01    0.054
  16. BD (   2) C   8 - C  10        /122. RY*(   1) F   9                    1.05    1.65    0.041
  16. BD (   2) C   8 - C  10        /140. RY*(   1) F  11                    1.08    1.66    0.041
  16. BD (   2) C   8 - C  10        /151. RY*(   3) C  12                    0.52    1.74    0.029
  16. BD (   2) C   8 - C  10        /186. BD*(   2) C   3 - C  12           20.37    0.31    0.074
  16. BD (   2) C   8 - C  10        /189. BD*(   2) C   4 - C   6           18.14    0.30    0.068
  17. BD (   1) C  10 - F  11        /131. RY*(   1) C  10                    0.79    1.76    0.033
  17. BD (   1) C  10 - F  11        /185. BD*(   1) C   3 - C  12            1.61    1.60    0.046
  17. BD (   1) C  10 - F  11        /191. BD*(   1) C   6 - C   8            1.57    1.57    0.045
  17. BD (   1) C  10 - F  11        /193. BD*(   1) C   8 - C  10            0.52    1.57    0.026
  17. BD (   1) C  10 - F  11        /196. BD*(   1) C  10 - C  12            0.61    1.58    0.028
  18. BD (   1) C  10 - C  12        / 68. RY*(   1) C   3                    1.13    1.70    0.039
  18. BD (   1) C  10 - C  12        / 70. RY*(   3) C   3                    0.85    1.54    0.033
  18. BD (   1) C  10 - C  12        /113. RY*(   1) C   8                    0.56    1.40    0.025
  18. BD (   1) C  10 - C  12        /114. RY*(   2) C   8                    0.72    1.65    0.031
  18. BD (   1) C  10 - C  12        /181. BD*(   1) C   2 - C   3            3.17    1.15    0.054
  18. BD (   1) C  10 - C  12        /185. BD*(   1) C   3 - C  12            4.38    1.28    0.067
  18. BD (   1) C  10 - C  12        /192. BD*(   1) C   8 - F   9            3.60    1.02    0.054
  18. BD (   1) C  10 - C  12        /193. BD*(   1) C   8 - C  10            3.37    1.26    0.058
  19. BD (   1) C  12 - F  13        /149. RY*(   1) C  12                    0.93    1.71    0.036
  19. BD (   1) C  12 - F  13        /184. BD*(   1) C   3 - C   4            1.68    1.60    0.047
  19. BD (   1) C  12 - F  13        /185. BD*(   1) C   3 - C  12            0.91    1.60    0.034
  19. BD (   1) C  12 - F  13        /193. BD*(   1) C   8 - C  10            1.68    1.57    0.046
  20. CR (   1) O   1                / 60. RY*(   2) C   2                    0.72   19.65    0.106
  20. CR (   1) O   1                / 61. RY*(   3) C   2                    0.63   20.21    0.101
  20. CR (   1) O   1                / 63. RY*(   5) C   2                    1.34   20.19    0.147
  21. CR (   1) C   2                / 71. RY*(   4) C   3                    0.50   10.80    0.066
  21. CR (   1) C   2                /171. RY*(   1) H  15                    0.58   10.50    0.070
  21. CR (   1) C   2                /175. RY*(   1) H  16                    0.58   10.50    0.070
  21. CR (   1) C   2                /179. BD*(   1) O   1 - C   2            0.92   10.44    0.088
  21. CR (   1) C   2                /184. BD*(   1) C   3 - C   4            0.81   10.69    0.084
  21. CR (   1) C   2                /185. BD*(   1) C   3 - C  12            0.81   10.69    0.084
  22. CR (   1) C   3                / 60. RY*(   2) C   2                    0.90   10.79    0.088
  22. CR (   1) C   3                / 78. RY*(   2) C   4                    1.80   11.00    0.126
  22. CR (   1) C   3                /150. RY*(   2) C  12                    1.79   11.00    0.125
  22. CR (   1) C   3                /187. BD*(   1) C   4 - F   5            0.63   10.36    0.073
  22. CR (   1) C   3                /188. BD*(   1) C   4 - C   6            1.18   10.61    0.101
  22. CR (   1) C   3                /196. BD*(   1) C  10 - C  12            1.18   10.61    0.101
  22. CR (   1) C   3                /197. BD*(   1) C  12 - F  13            0.63   10.36    0.073
  23. CR (   1) C   4                / 70. RY*(   3) C   3                    1.31   10.99    0.107
  23. CR (   1) C   4                / 96. RY*(   2) C   6                    1.43   11.08    0.113
  23. CR (   1) C   4                /181. BD*(   1) C   2 - C   3            1.05   10.59    0.095
  23. CR (   1) C   4                /184. BD*(   1) C   3 - C   4            1.41   10.73    0.111
  23. CR (   1) C   4                /185. BD*(   1) C   3 - C  12            0.91   10.73    0.089
  23. CR (   1) C   4                /187. BD*(   1) C   4 - F   5            2.50   10.46    0.145
  23. CR (   1) C   4                /188. BD*(   1) C   4 - C   6            0.72   10.71    0.079
  23. CR (   1) C   4                /190. BD*(   1) C   6 - F   7            0.67   10.45    0.075
  23. CR (   1) C   4                /191. BD*(   1) C   6 - C   8            1.04   10.70    0.095
  24. CR (   1) F   5                / 77. RY*(   1) C   4                    3.13   25.12    0.251
  25. CR (   1) C   6                / 78. RY*(   2) C   4                    1.17   11.09    0.102
  25. CR (   1) C   6                / 80. RY*(   4) C   4                    0.64   11.04    0.075
  25. CR (   1) C   6                /114. RY*(   2) C   8                    1.45   11.10    0.113
  25. CR (   1) C   6                /184. BD*(   1) C   3 - C   4            1.23   10.73    0.103
  25. CR (   1) C   6                /187. BD*(   1) C   4 - F   5            0.56   10.46    0.069
  25. CR (   1) C   6                /188. BD*(   1) C   4 - C   6            1.04   10.71    0.095
  25. CR (   1) C   6                /190. BD*(   1) C   6 - F   7            2.27   10.46    0.138
  25. CR (   1) C   6                /191. BD*(   1) C   6 - C   8            0.88   10.70    0.087
  25. CR (   1) C   6                /192. BD*(   1) C   8 - F   9            0.62   10.46    0.072
  25. CR (   1) C   6                /193. BD*(   1) C   8 - C  10            1.07   10.70    0.096
  26. CR (   1) F   7                / 95. RY*(   1) C   6                    2.83   25.17    0.239
  27. CR (   1) C   8                / 96. RY*(   2) C   6                    1.41   11.09    0.112
  27. CR (   1) C   8                /132. RY*(   2) C  10                    1.41   11.09    0.112
  27. CR (   1) C   8                /188. BD*(   1) C   4 - C   6            1.07   10.72    0.096
  27. CR (   1) C   8                /190. BD*(   1) C   6 - F   7            0.62   10.46    0.072
  27. CR (   1) C   8                /191. BD*(   1) C   6 - C   8            0.90   10.71    0.089
  27. CR (   1) C   8                /192. BD*(   1) C   8 - F   9            2.19   10.47    0.136
  27. CR (   1) C   8                /193. BD*(   1) C   8 - C  10            0.90   10.71    0.089
  27. CR (   1) C   8                /195. BD*(   1) C  10 - F  11            0.62   10.46    0.072
  27. CR (   1) C   8                /196. BD*(   1) C  10 - C  12            1.07   10.72    0.096
  28. CR (   1) F   9                /113. RY*(   1) C   8                    3.04   25.13    0.247
  29. CR (   1) C  10                /114. RY*(   2) C   8                    1.45   11.10    0.113
  29. CR (   1) C  10                /150. RY*(   2) C  12                    1.17   11.09    0.102
  29. CR (   1) C  10                /152. RY*(   4) C  12                    0.65   11.04    0.075
  29. CR (   1) C  10                /185. BD*(   1) C   3 - C  12            1.23   10.73    0.103
  29. CR (   1) C  10                /191. BD*(   1) C   6 - C   8            1.07   10.70    0.096
  29. CR (   1) C  10                /192. BD*(   1) C   8 - F   9            0.62   10.46    0.072
  29. CR (   1) C  10                /193. BD*(   1) C   8 - C  10            0.88   10.70    0.087
  29. CR (   1) C  10                /195. BD*(   1) C  10 - F  11            2.27   10.46    0.138
  29. CR (   1) C  10                /196. BD*(   1) C  10 - C  12            1.04   10.71    0.095
  29. CR (   1) C  10                /197. BD*(   1) C  12 - F  13            0.56   10.46    0.069
  30. CR (   1) F  11                /131. RY*(   1) C  10                    2.83   25.17    0.239
  31. CR (   1) C  12                / 70. RY*(   3) C   3                    1.31   10.99    0.107
  31. CR (   1) C  12                /132. RY*(   2) C  10                    1.43   11.08    0.113
  31. CR (   1) C  12                /181. BD*(   1) C   2 - C   3            1.05   10.59    0.095
  31. CR (   1) C  12                /184. BD*(   1) C   3 - C   4            0.91   10.73    0.089
  31. CR (   1) C  12                /185. BD*(   1) C   3 - C  12            1.41   10.73    0.111
  31. CR (   1) C  12                /193. BD*(   1) C   8 - C  10            1.04   10.70    0.095
  31. CR (   1) C  12                /195. BD*(   1) C  10 - F  11            0.67   10.45    0.075
  31. CR (   1) C  12                /196. BD*(   1) C  10 - C  12            0.72   10.71    0.079
  31. CR (   1) C  12                /197. BD*(   1) C  12 - F  13            2.50   10.46    0.145
  32. CR (   1) F  13                /149. RY*(   1) C  12                    3.13   25.12    0.251
  33. LP (   1) O   1                / 60. RY*(   2) C   2                    1.48    1.28    0.039
  33. LP (   1) O   1                / 63. RY*(   5) C   2                    0.51    1.82    0.027
  33. LP (   1) O   1                /169. RY*(   3) H  14                    0.91    2.16    0.040
  33. LP (   1) O   1                /181. BD*(   1) C   2 - C   3            0.94    0.99    0.027
  33. LP (   1) O   1                /182. BD*(   1) C   2 - H  15            1.24    1.02    0.032
  33. LP (   1) O   1                /183. BD*(   1) C   2 - H  16            1.24    1.02    0.032
  34. LP (   2) O   1                / 62. RY*(   4) C   2                    1.09    2.55    0.048
  34. LP (   2) O   1                /168. RY*(   2) H  14                    2.24    1.93    0.059
  34. LP (   2) O   1                /182. BD*(   1) C   2 - H  15            6.65    0.73    0.062
  34. LP (   2) O   1                /183. BD*(   1) C   2 - H  16            6.65    0.73    0.062
  35. LP (   1) F   5                / 77. RY*(   1) C   4                    7.44    1.66    0.099
  35. LP (   1) F   5                /184. BD*(   1) C   3 - C   4            2.03    1.54    0.050
  35. LP (   1) F   5                /188. BD*(   1) C   4 - C   6            1.08    1.52    0.037
  36. LP (   2) F   5                / 81. RY*(   5) C   4                    1.14    2.67    0.050
  36. LP (   2) F   5                /184. BD*(   1) C   3 - C   4            6.12    0.97    0.069
  36. LP (   2) F   5                /188. BD*(   1) C   4 - C   6            7.47    0.95    0.075
  37. LP (   3) F   5                / 79. RY*(   3) C   4                    2.12    1.88    0.057
  37. LP (   3) F   5                /189. BD*(   2) C   4 - C   6           20.67    0.42    0.092
  38. LP (   1) F   7                / 95. RY*(   1) C   6                    6.70    1.71    0.096
  38. LP (   1) F   7                /188. BD*(   1) C   4 - C   6            1.70    1.53    0.046
  38. LP (   1) F   7                /191. BD*(   1) C   6 - C   8            1.54    1.52    0.043
  39. LP (   2) F   7                / 96. RY*(   2) C   6                    0.66    1.32    0.027
  39. LP (   2) F   7                / 99. RY*(   5) C   6                    1.19    2.68    0.051
  39. LP (   2) F   7                /188. BD*(   1) C   4 - C   6            7.18    0.95    0.074
  39. LP (   2) F   7                /191. BD*(   1) C   6 - C   8            7.47    0.94    0.075
  40. LP (   3) F   7                / 97. RY*(   3) C   6                    2.30    1.99    0.062
  40. LP (   3) F   7                /101. RY*(   7) C   6                    0.93    1.32    0.032
  40. LP (   3) F   7                /189. BD*(   2) C   4 - C   6           19.59    0.42    0.089
  41. LP (   1) F   9                /113. RY*(   1) C   8                    6.94    1.67    0.096
  41. LP (   1) F   9                /191. BD*(   1) C   6 - C   8            1.52    1.52    0.043
  41. LP (   1) F   9                /193. BD*(   1) C   8 - C  10            1.52    1.52    0.043
  42. LP (   2) F   9                /114. RY*(   2) C   8                    0.67    1.34    0.027
  42. LP (   2) F   9                /117. RY*(   5) C   8                    1.21    2.66    0.051
  42. LP (   2) F   9                /191. BD*(   1) C   6 - C   8            7.30    0.95    0.074
  42. LP (   2) F   9                /193. BD*(   1) C   8 - C  10            7.30    0.95    0.074
  43. LP (   3) F   9                /115. RY*(   3) C   8                    2.37    2.03    0.063
  43. LP (   3) F   9                /119. RY*(   7) C   8                    0.86    1.30    0.031
  43. LP (   3) F   9                /194. BD*(   2) C   8 - C  10           20.79    0.42    0.092
  44. LP (   1) F  11                /131. RY*(   1) C  10                    6.70    1.71    0.096
  44. LP (   1) F  11                /193. BD*(   1) C   8 - C  10            1.54    1.52    0.043
  44. LP (   1) F  11                /196. BD*(   1) C  10 - C  12            1.70    1.53    0.046
  45. LP (   2) F  11                /132. RY*(   2) C  10                    0.66    1.32    0.027
  45. LP (   2) F  11                /135. RY*(   5) C  10                    1.19    2.68    0.051
  45. LP (   2) F  11                /193. BD*(   1) C   8 - C  10            7.47    0.94    0.075
  45. LP (   2) F  11                /196. BD*(   1) C  10 - C  12            7.18    0.95    0.074
  46. LP (   3) F  11                /133. RY*(   3) C  10                    2.30    1.99    0.062
  46. LP (   3) F  11                /137. RY*(   7) C  10                    1.01    1.28    0.033
  46. LP (   3) F  11                /194. BD*(   2) C   8 - C  10           19.99    0.41    0.090
  47. LP (   1) F  13                /149. RY*(   1) C  12                    7.44    1.66    0.099
  47. LP (   1) F  13                /185. BD*(   1) C   3 - C  12            2.03    1.54    0.050
  47. LP (   1) F  13                /196. BD*(   1) C  10 - C  12            1.08    1.52    0.037
  48. LP (   2) F  13                /153. RY*(   5) C  12                    1.14    2.67    0.050
  48. LP (   2) F  13                /185. BD*(   1) C   3 - C  12            6.12    0.97    0.069
  48. LP (   2) F  13                /196. BD*(   1) C  10 - C  12            7.47    0.95    0.075
  49. LP (   3) F  13                /151. RY*(   3) C  12                    2.10    1.86    0.057
  49. LP (   3) F  13                /186. BD*(   2) C   3 - C  12           19.99    0.43    0.091
 186. BD*(   2) C   3 - C  12        / 69. RY*(   2) C   3                    1.16    0.70    0.055
 186. BD*(   2) C   3 - C  12        /151. RY*(   3) C  12                    1.55    1.43    0.091
 186. BD*(   2) C   3 - C  12        /179. BD*(   1) O   1 - C   2            3.45    0.29    0.060
 189. BD*(   2) C   4 - C   6        / 79. RY*(   3) C   4                    1.41    1.46    0.086
 189. BD*(   2) C   4 - C   6        / 97. RY*(   3) C   6                    1.35    1.57    0.088
 189. BD*(   2) C   4 - C   6        /100. RY*(   6) C   6                    0.50    1.85    0.058
 189. BD*(   2) C   4 - C   6        /186. BD*(   2) C   3 - C  12          283.15    0.01    0.086
 194. BD*(   2) C   8 - C  10        /115. RY*(   3) C   8                    1.32    1.61    0.086
 194. BD*(   2) C   8 - C  10        /133. RY*(   3) C  10                    1.35    1.58    0.087
 194. BD*(   2) C   8 - C  10        /186. BD*(   2) C   3 - C  12          201.96    0.02    0.085


 Natural Bond Orbitals (Summary):

                                                            Principal Delocalizations
           NBO                        Occupancy    Energy   (geminal,vicinal,remote)
 ====================================================================================
 Molecular unit  1  (C7H3F5O)
     1. BD (   1) O   1 - C   2          1.99063    -0.83267  186(v),69(v),167(v)
     2. BD (   1) O   1 - H  14          1.98546    -0.70554  181(v),61(v)
     3. BD (   1) C   2 - C   3          1.96767    -0.65011  188(v),196(v),184(g),185(g)
                                                    180(v),149(v),77(v),51(v)
     4. BD (   1) C   2 - H  15          1.98511    -0.51920  185(v),186(v),50(v),181(g)
     5. BD (   1) C   2 - H  16          1.98511    -0.51920  184(v),186(v),50(v),181(g)
     6. BD (   1) C   3 - C   4          1.96742    -0.73552  197(v),188(g),190(v),185(g)
                                                    181(g),59(v),96(v),183(v)
                                                    95(v)
     7. BD (   1) C   3 - C  12          1.96742    -0.73553  187(v),196(g),195(v),184(g)
                                                    181(g),59(v),132(v),182(v)
                                                    131(v)
     8. BD (   2) C   3 - C  12          1.68200    -0.29920  189(v),194(v),179(v),186(g)
                                                    158(v),182(v),82(v),79(v)
                                                    61(v),133(v)
     9. BD (   1) C   4 - F   5          1.99387    -1.06524  191(v),185(v),77(g),184(g)
    10. BD (   1) C   4 - C   6          1.97812    -0.75249  184(g),192(v),191(g),181(v)
                                                    68(v),70(v),114(v),113(v)
    11. BD (   2) C   4 - C   6          1.67791    -0.31495  194(v),186(v),104(v),86(v)
                                                    69(v),118(v)
    12. BD (   1) C   6 - F   7          1.99359    -1.06416  184(v),193(v),95(g),188(g)
                                                    191(g)
    13. BD (   1) C   6 - C   8          1.97701    -0.75554  187(v),188(g),195(v),193(g)
                                                    78(v),132(v),77(v),131(v)
    14. BD (   1) C   8 - F   9          1.99345    -1.07144  188(v),196(v),113(g),191(g)
                                                    193(g)
    15. BD (   1) C   8 - C  10          1.97701    -0.75554  197(v),196(g),190(v),191(g)
                                                    150(v),96(v),149(v),95(v)
    16. BD (   2) C   8 - C  10          1.68762    -0.31908  186(v),189(v),140(v),122(v)
                                                    151(v)
    17. BD (   1) C  10 - F  11          1.99359    -1.06416  185(v),191(v),131(g),196(g)
                                                    193(g)
    18. BD (   1) C  10 - C  12          1.97812    -0.75249  185(g),192(v),193(g),181(v)
                                                    68(v),70(v),114(v),113(v)
    19. BD (   1) C  12 - F  13          1.99387    -1.06524  193(v),184(v),149(g),185(g)
    20. CR (   1) O   1                  1.99975   -18.96594  63(v),60(v),61(v)
    21. CR (   1) C   2                  1.99912   -10.15406  179(g),185(v),184(v),171(v)
                                                    175(v),71(v)
    22. CR (   1) C   3                  1.99884   -10.10315  78(v),150(v),188(v),196(v)
                                                    60(v),187(v),197(v)
    23. CR (   1) C   4                  1.99833   -10.19610  187(g),184(g),96(v),70(v)
                                                    191(v),181(v),185(v),188(g)
                                                    190(v)
    24. CR (   1) F   5                  1.99990   -24.46934  77(v),184(v)
    25. CR (   1) C   6                  1.99839   -10.19967  190(g),114(v),184(v),78(v)
                                                    193(v),188(g),191(g),80(v)
                                                    192(v),187(v)
    26. CR (   1) F   7                  1.99990   -24.47400  95(v)
    27. CR (   1) C   8                  1.99845   -10.20701  192(g),96(v),132(v),188(v)
                                                    196(v),191(g),193(g),190(v)
                                                    195(v)
    28. CR (   1) F   9                  1.99990   -24.47700  113(v)
    29. CR (   1) C  10                  1.99839   -10.19967  195(g),114(v),185(v),150(v)
                                                    191(v),196(g),193(g),152(v)
                                                    192(v),197(v)
    30. CR (   1) F  11                  1.99990   -24.47400  131(v)
    31. CR (   1) C  12                  1.99833   -10.19610  197(g),185(g),132(v),70(v)
                                                    193(v),181(v),184(v),196(g)
                                                    195(v)
    32. CR (   1) F  13                  1.99990   -24.46934  149(v),185(v)
    33. LP (   1) O   1                  1.98239    -0.59176  60(v),182(v),183(v),181(v)
                                                    169(v),63(v)
    34. LP (   2) O   1                  1.95784    -0.30593  182(v),183(v),168(v),62(v)
    35. LP (   1) F   5                  1.98831    -1.01298  77(v),184(v),188(v)
    36. LP (   2) F   5                  1.96354    -0.44097  188(v),184(v),81(v)
    37. LP (   3) F   5                  1.91777    -0.43732  189(v),79(v)
    38. LP (   1) F   7                  1.98945    -1.01645  95(v),188(v),191(v)
    39. LP (   2) F   7                  1.96191    -0.43877  191(v),188(v),99(v),96(v)
    40. LP (   3) F   7                  1.92131    -0.43719  189(v),97(v),101(v)
    41. LP (   1) F   9                  1.98918    -1.01958  113(v),191(v),193(v)
    42. LP (   2) F   9                  1.96213    -0.44256  191(v),193(v),117(v),114(v)
    43. LP (   3) F   9                  1.91645    -0.44098  194(v),115(v),119(v)
    44. LP (   1) F  11                  1.98945    -1.01645  131(v),196(v),193(v)
    45. LP (   2) F  11                  1.96191    -0.43877  193(v),196(v),135(v),132(v)
    46. LP (   3) F  11                  1.92131    -0.43719  194(v),133(v),137(v)
    47. LP (   1) F  13                  1.98831    -1.01298  149(v),185(v),196(v)
    48. LP (   2) F  13                  1.96354    -0.44097  196(v),185(v),153(v)
    49. LP (   3) F  13                  1.91777    -0.43732  186(v),151(v)
    50. RY*(   1) O   1                  0.00163     1.14355   
    51. RY*(   2) O   1                  0.00149     1.42558   
    52. RY*(   3) O   1                  0.00012     1.50704   
    53. RY*(   4) O   1                  0.00004     1.50097   
    54. RY*(   5) O   1                  0.00001     2.56940   
    55. RY*(   6) O   1                  0.00001     2.90194   
    56. RY*(   7) O   1                  0.00000     2.69508   
    57. RY*(   8) O   1                  0.00000     3.04574   
    58. RY*(   9) O   1                  0.00000     2.77947   
    59. RY*(   1) C   2                  0.00574     0.75016   
    60. RY*(   2) C   2                  0.00470     0.68346   
    61. RY*(   3) C   2                  0.00225     1.24263   
    62. RY*(   4) C   2                  0.00151     2.24536   
    63. RY*(   5) C   2                  0.00093     1.22573   
    64. RY*(   6) C   2                  0.00029     1.75168   
    65. RY*(   7) C   2                  0.00007     2.22885   
    66. RY*(   8) C   2                  0.00006     1.58622   
    67. RY*(   9) C   2                  0.00001     1.80332   
    68. RY*(   1) C   3                  0.00493     0.94832   
    69. RY*(   2) C   3                  0.00386     0.69289   
    70. RY*(   3) C   3                  0.00364     0.79019   
    71. RY*(   4) C   3                  0.00112     0.64234   
    72. RY*(   5) C   3                  0.00077     1.91383   
    73. RY*(   6) C   3                  0.00047     2.39418   
    74. RY*(   7) C   3                  0.00016     1.90444   
    75. RY*(   8) C   3                  0.00013     2.24303   
    76. RY*(   9) C   3                  0.00003     2.17717   
    77. RY*(   1) C   4                  0.01004     0.64770   
    78. RY*(   2) C   4                  0.00587     0.89459   
    79. RY*(   3) C   4                  0.00330     1.43887   
    80. RY*(   4) C   4                  0.00203     0.84435   
    81. RY*(   5) C   4                  0.00156     2.22767   
    82. RY*(   6) C   4                  0.00102     1.83290   
    83. RY*(   7) C   4                  0.00057     1.81789   
    84. RY*(   8) C   4                  0.00041     1.40119   
    85. RY*(   9) C   4                  0.00003     2.14767   
    86. RY*(   1) F   5                  0.00113     1.37626   
    87. RY*(   2) F   5                  0.00102     1.51042   
    88. RY*(   3) F   5                  0.00014     2.03128   
    89. RY*(   4) F   5                  0.00003     1.67993   
    90. RY*(   5) F   5                  0.00001     3.27601   
    91. RY*(   6) F   5                  0.00000     3.02479   
    92. RY*(   7) F   5                  0.00001     3.01407   
    93. RY*(   8) F   5                  0.00001     2.74979   
    94. RY*(   9) F   5                  0.00001     3.18441   
    95. RY*(   1) C   6                  0.00831     0.69191   
    96. RY*(   2) C   6                  0.00638     0.88337   
    97. RY*(   3) C   6                  0.00319     1.55122   
    98. RY*(   4) C   6                  0.00203     0.61378   
    99. RY*(   5) C   6                  0.00152     2.24097   
   100. RY*(   6) C   6                  0.00087     1.82957   
   101. RY*(   7) C   6                  0.00058     0.88256   
   102. RY*(   8) C   6                  0.00053     2.27802   
   103. RY*(   9) C   6                  0.00002     2.15663   
   104. RY*(   1) F   7                  0.00139     1.33943   
   105. RY*(   2) F   7                  0.00128     1.47047   
   106. RY*(   3) F   7                  0.00013     2.11617   
   107. RY*(   4) F   7                  0.00002     1.28695   
   108. RY*(   5) F   7                  0.00001     3.24056   
   109. RY*(   6) F   7                  0.00002     3.29830   
   110. RY*(   7) F   7                  0.00000     3.03248   
   111. RY*(   8) F   7                  0.00000     3.03726   
   112. RY*(   9) F   7                  0.00001     3.13816   
   113. RY*(   1) C   8                  0.00842     0.65001   
   114. RY*(   2) C   8                  0.00611     0.89560   
   115. RY*(   3) C   8                  0.00317     1.58556   
   116. RY*(   4) C   8                  0.00201     0.64653   
   117. RY*(   5) C   8                  0.00154     2.22097   
   118. RY*(   6) C   8                  0.00103     1.85542   
   119. RY*(   7) C   8                  0.00053     0.85886   
   120. RY*(   8) C   8                  0.00046     2.24458   
   121. RY*(   9) C   8                  0.00001     2.14551   
   122. RY*(   1) F   9                  0.00138     1.33180   
   123. RY*(   2) F   9                  0.00128     1.46244   
   124. RY*(   3) F   9                  0.00014     1.94804   
   125. RY*(   4) F   9                  0.00003     1.25054   
   126. RY*(   5) F   9                  0.00002     3.19474   
   127. RY*(   6) F   9                  0.00000     3.04774   
   128. RY*(   7) F   9                  0.00000     3.02855   
   129. RY*(   8) F   9                  0.00001     3.29156   
   130. RY*(   9) F   9                  0.00001     3.18442   
   131. RY*(   1) C  10                  0.00831     0.69191   
   132. RY*(   2) C  10                  0.00638     0.88338   
   133. RY*(   3) C  10                  0.00319     1.55208   
   134. RY*(   4) C  10                  0.00203     0.61395   
   135. RY*(   5) C  10                  0.00152     2.24092   
   136. RY*(   6) C  10                  0.00087     1.85915   
   137. RY*(   7) C  10                  0.00059     0.84707   
   138. RY*(   8) C  10                  0.00053     2.28291   
   139. RY*(   9) C  10                  0.00002     2.15664   
   140. RY*(   1) F  11                  0.00139     1.33943   
   141. RY*(   2) F  11                  0.00128     1.47047   
   142. RY*(   3) F  11                  0.00013     2.11617   
   143. RY*(   4) F  11                  0.00002     1.28695   
   144. RY*(   5) F  11                  0.00001     3.24056   
   145. RY*(   6) F  11                  0.00002     3.29829   
   146. RY*(   7) F  11                  0.00000     3.03248   
   147. RY*(   8) F  11                  0.00000     3.03726   
   148. RY*(   9) F  11                  0.00001     3.13817   
   149. RY*(   1) C  12                  0.01004     0.64772   
   150. RY*(   2) C  12                  0.00587     0.89490   
   151. RY*(   3) C  12                  0.00335     1.42524   
   152. RY*(   4) C  12                  0.00203     0.84180   
   153. RY*(   5) C  12                  0.00156     2.22776   
   154. RY*(   6) C  12                  0.00105     1.82855   
   155. RY*(   7) C  12                  0.00056     1.88465   
   156. RY*(   8) C  12                  0.00039     1.35448   
   157. RY*(   9) C  12                  0.00003     2.14745   
   158. RY*(   1) F  13                  0.00113     1.37626   
   159. RY*(   2) F  13                  0.00102     1.51042   
   160. RY*(   3) F  13                  0.00014     2.03128   
   161. RY*(   4) F  13                  0.00003     1.67994   
   162. RY*(   5) F  13                  0.00001     3.27601   
   163. RY*(   6) F  13                  0.00000     3.02479   
   164. RY*(   7) F  13                  0.00001     3.01407   
   165. RY*(   8) F  13                  0.00001     2.74978   
   166. RY*(   9) F  13                  0.00001     3.18441   
   167. RY*(   1) H  14                  0.00168     0.72114   
   168. RY*(   2) H  14                  0.00165     1.62097   
   169. RY*(   3) H  14                  0.00096     1.56923   
   170. RY*(   4) H  14                  0.00002     2.26953   
   171. RY*(   1) H  15                  0.00340     0.34364   
   172. RY*(   2) H  15                  0.00026     1.76859   
   173. RY*(   3) H  15                  0.00011     1.91010   
   174. RY*(   4) H  15                  0.00004     2.23505   
   175. RY*(   1) H  16                  0.00340     0.34364   
   176. RY*(   2) H  16                  0.00026     1.76859   
   177. RY*(   3) H  16                  0.00011     1.91010   
   178. RY*(   4) H  16                  0.00004     2.23505   
   179. BD*(   1) O   1 - C   2          0.02011     0.28865   
   180. BD*(   1) O   1 - H  14          0.00615     0.41897   
   181. BD*(   1) C   2 - C   3          0.02757     0.39430   
   182. BD*(   1) C   2 - H  15          0.02744     0.42448   
   183. BD*(   1) C   2 - H  16          0.02744     0.42448   
   184. BD*(   1) C   3 - C   4          0.03540     0.53115   
   185. BD*(   1) C   3 - C  12          0.03541     0.53114   
   186. BD*(   2) C   3 - C  12          0.42489    -0.00458  189(v),194(v),179(v),151(g)
                                                    69(g)
   187. BD*(   1) C   4 - F   5          0.02270     0.25906   
   188. BD*(   1) C   4 - C   6          0.04279     0.51085   
   189. BD*(   2) C   4 - C   6          0.43610    -0.01878  194(v),186(v),79(g),97(g)
                                                    100(g)
   190. BD*(   1) C   6 - F   7          0.01887     0.25724   
   191. BD*(   1) C   6 - C   8          0.04270     0.50522   
   192. BD*(   1) C   8 - F   9          0.01800     0.26328   
   193. BD*(   1) C   8 - C  10          0.04270     0.50522   
   194. BD*(   2) C   8 - C  10          0.45159    -0.02439  189(v),186(v),133(g),115(g)
   195. BD*(   1) C  10 - F  11          0.01887     0.25724   
   196. BD*(   1) C  10 - C  12          0.04279     0.51085   
   197. BD*(   1) C  12 - F  13          0.02269     0.25906   
       -------------------------------
              Total Lewis   96.05666  ( 98.0170%)
        Valence non-Lewis    1.76421  (  1.8002%)
        Rydberg non-Lewis    0.17913  (  0.1828%)
       -------------------------------
            Total unit  1   98.00000  (100.0000%)
           Charge unit  1    0.00000
 Unable to Open any file for archive entry.
 1\1\GINC-COMPUTE-0-2\SP\RB3LYP\def2SVP\C7H3F5O1\ZAHRT2\08-Jan-2021\0\\
 # b3lyp/def2svp geom=NewRedundant pop=NBO\\32\\0,1\O,0,2.5286960542,0.
 1496769602,1.023388237\C,0,2.0090220067,-0.1108835562,-0.2653248564\C,
 0,0.5071919305,-0.054096066,-0.189481578\C,0,-0.2427823297,-1.18297314
 23,0.1512802971\F,0,0.3652626055,-2.3564781716,0.3281196675\C,0,-1.631
 3475044,-1.1330635481,0.2848770732\F,0,-2.3241320521,-2.2254103997,0.5
 916525554\C,0,-2.2913679144,0.0860431805,0.1129131143\F,0,-3.610142286
 3,0.1497668372,0.2445493892\C,0,-1.5673375964,1.2335229172,-0.21948636
 21\F,0,-2.1992891594,2.3903054255,-0.3920412642\C,0,-0.1796056051,1.15
 27976645,-0.3465154128\F,0,0.4902167477,2.2633750274,-0.6564521882\H,0
 ,3.4926089723,0.1122640242,0.9702041105\H,0,2.3028701583,-1.1110679193
 ,-0.6326719843\H,0,2.3501359724,0.6362207665,-1.0050107983\\Version=ES
 64L-G16RevC.01\State=1-A\HF=-842.2848219\RMSD=2.603e-09\Dipole=1.01400
 31,-0.1250168,-0.4579324\Quadrupole=5.6933487,-5.3243903,-0.3689584,-0
 .5941768,-1.356583,1.148388\PG=C01 [X(C7H3F5O1)]\\@
 The archive entry for this job was punched.


 ... I FELL INTO A REVERIE ... THE ATOMS WERE GAMBOLING BEFORE MY EYES
 ... I SAW HOW TWO SMALL ONES UNITED TO FORM A PAIR;
 HOW THE LARGER ONES SEIZED TWO OF THE SMALLER ONES;
 HOW STILL LARGER ONES KEPT HOLD OF THREE OR FOUR
 SMALLER ONES ... I SAW HOW THE LARGER ONES FORMED A CHAIN ...
 THIS WAS THE ORIGIN OF THE STRUCTURE THEORY.

                                   -- C.F.KEKULE VON STRADONITZ
 File lengths (MBytes):  RWF=     24 Int=      0 D2E=      0 Chk=      3 Scr=      1
 Normal termination of Gaussian 16
