# Supplementary material for: Machine-Learning-Guided Discovery of Electrochemical Reactions
Source: J Am Chem Soc. 2022 Dec 2;144(49):22599–610. doi: 10.1021/jacs.2c08997 (PMC9756344; doi:10.1021/jacs.2c08997)
Supplement: Supplementary file 3 — ja2c08997_si_003.zip [file ja2c08997_si_003.zip › Oxidation Site Selectivity/Nlogs_notimes/42.log]

 Entering Gaussian System, Link 0=g16
 Input=42.com
 Output=42.log
 Initial command:
  
 Copyright (c) 1988-2019, Gaussian, Inc.  All Rights Reserved.
  
 This is part of the Gaussian(R) 16 program.  It is based on
 the Gaussian(R) 09 system (copyright 2009, Gaussian, Inc.),
 the Gaussian(R) 03 system (copyright 2003, Gaussian, Inc.),
 the Gaussian(R) 98 system (copyright 1998, Gaussian, Inc.),
 the Gaussian(R) 94 system (copyright 1995, Gaussian, Inc.),
 the Gaussian 92(TM) system (copyright 1992, Gaussian, Inc.),
 the Gaussian 90(TM) system (copyright 1990, Gaussian, Inc.),
 the Gaussian 88(TM) system (copyright 1988, Gaussian, Inc.),
 the Gaussian 86(TM) system (copyright 1986, Carnegie Mellon
 University), and the Gaussian 82(TM) system (copyright 1983,
 Carnegie Mellon University). Gaussian is a federally registered
 trademark of Gaussian, Inc.
  
 This software contains proprietary and confidential information,
 including trade secrets, belonging to Gaussian, Inc.
  
 This software is provided under written license and may be
 used, copied, transmitted, or stored only in accord with that
 written license.
  
 The following legend is applicable only to US Government
 contracts under FAR:
  
                    RESTRICTED RIGHTS LEGEND
  
 Use, reproduction and disclosure by the US Government is
 subject to restrictions as set forth in subparagraphs (a)
 and (c) of the Commercial Computer Software - Restricted
 Rights clause in FAR 52.227-19.
  
 Gaussian, Inc.
 340 Quinnipiac St., Bldg. 40, Wallingford CT 06492
  
  
 ---------------------------------------------------------------
 Warning -- This program may not be used in any manner that
 competes with the business of Gaussian, Inc. or will provide
 assistance to any competitor of Gaussian, Inc.  The licensee
 of this program is prohibited from giving any competitor of
 Gaussian, Inc. access to this program.  By using this program,
 the user acknowledges that Gaussian, Inc. is engaged in the
 business of creating and licensing software in the field of
 computational chemistry and represents and warrants to the
 licensee that it is not a competitor of Gaussian, Inc. and that
 it will not use this program in any manner prohibited above.
 ---------------------------------------------------------------
  

 Cite this work as:
 Gaussian 16, Revision C.01,
 M. J. Frisch, G. W. Trucks, H. B. Schlegel, G. E. Scuseria, 
 M. A. Robb, J. R. Cheeseman, G. Scalmani, V. Barone, 
 G. A. Petersson, H. Nakatsuji, X. Li, M. Caricato, A. V. Marenich, 
 J. Bloino, B. G. Janesko, R. Gomperts, B. Mennucci, H. P. Hratchian, 
 J. V. Ortiz, A. F. Izmaylov, J. L. Sonnenberg, D. Williams-Young, 
 F. Ding, F. Lipparini, F. Egidi, J. Goings, B. Peng, A. Petrone, 
 T. Henderson, D. Ranasinghe, V. G. Zakrzewski, J. Gao, N. Rega, 
 G. Zheng, W. Liang, M. Hada, M. Ehara, K. Toyota, R. Fukuda, 
 J. Hasegawa, M. Ishida, T. Nakajima, Y. Honda, O. Kitao, H. Nakai, 
 T. Vreven, K. Throssell, J. A. Montgomery, Jr., J. E. Peralta, 
 F. Ogliaro, M. J. Bearpark, J. J. Heyd, E. N. Brothers, K. N. Kudin, 
 V. N. Staroverov, T. A. Keith, R. Kobayashi, J. Normand, 
 K. Raghavachari, A. P. Rendell, J. C. Burant, S. S. Iyengar, 
 J. Tomasi, M. Cossi, J. M. Millam, M. Klene, C. Adamo, R. Cammi, 
 J. W. Ochterski, R. L. Martin, K. Morokuma, O. Farkas, 
 J. B. Foresman, and D. J. Fox, Gaussian, Inc., Wallingford CT, 2019.
 
 ******************************************
 Gaussian 16:  ES64L-G16RevC.01  3-Jul-2019
                 8-Jan-2021 
 ******************************************
 %nprocshared=16
 Will use up to   16 processors via shared memory.
 %mem=7GB
 -----------------------------------------
 # b3lyp/def2svp geom=NewRedundant pop=NBO
 -----------------------------------------
 1/29=4000,38=1,172=1/1;
 2/12=2,17=6,18=5,40=1/2;
 3/5=43,7=101,11=2,25=1,30=1,74=-5/1,2,3;
 4//1;
 5/5=2,38=5/2;
 6/7=2,8=2,9=2,10=2,28=1,40=1/1,7;
 99/5=1,9=1/99;
 --
 42
 --
 Symbolic Z-matrix:
 Charge =  0 Multiplicity = 1
 O                     1.99283   0.70342  -1.43714 
 C                     1.53134   0.52284  -0.11719 
 C                     2.27438  -0.67436   0.46506 
 Cl                    4.04163  -0.36476   0.63298 
 C                     0.03303   0.26647  -0.04872 
 C                    -0.69598   0.60312   1.09997 
 C                    -2.06188   0.3243    1.18068 
 C                    -2.71437  -0.29397   0.10941 
 C                    -1.99408  -0.62968  -1.0403 
 C                    -0.6269   -0.35249  -1.11859 
 H                     1.56217   1.48873  -1.79906 
 H                     1.77142   1.40092   0.51429 
 H                     2.14932  -1.54431  -0.19412 
 H                     1.88641  -0.91569   1.46238 
 H                    -0.18942   1.09379   1.93648 
 H                    -2.62079   0.59557   2.07959 
 H                    -3.78383  -0.50936   0.16981 
 H                    -2.49977  -1.11052  -1.88134 
 H                    -0.05552  -0.60401  -2.0142 
 
                          Input orientation:                          
 ---------------------------------------------------------------------
 Center     Atomic      Atomic             Coordinates (Angstroms)
 Number     Number       Type             X           Y           Z
 ---------------------------------------------------------------------
      1          8           0        1.992826    0.703425   -1.437140
      2          6           0        1.531337    0.522842   -0.117185
      3          6           0        2.274378   -0.674360    0.465059
      4         17           0        4.041627   -0.364760    0.632983
      5          6           0        0.033028    0.266465   -0.048716
      6          6           0       -0.695978    0.603118    1.099971
      7          6           0       -2.061877    0.324296    1.180683
      8          6           0       -2.714368   -0.293967    0.109412
      9          6           0       -1.994078   -0.629683   -1.040300
     10          6           0       -0.626901   -0.352493   -1.118594
     11          1           0        1.562169    1.488733   -1.799056
     12          1           0        1.771425    1.400918    0.514290
     13          1           0        2.149324   -1.544306   -0.194120
     14          1           0        1.886408   -0.915688    1.462376
     15          1           0       -0.189415    1.093787    1.936480
     16          1           0       -2.620793    0.595568    2.079590
     17          1           0       -3.783825   -0.509362    0.169807
     18          1           0       -2.499768   -1.110523   -1.881343
     19          1           0       -0.055519   -0.604009   -2.014196
 ---------------------------------------------------------------------
                    Distance matrix (angstroms):
                    1          2          3          4          5
     1  O    0.000000
     2  C    1.409915   0.000000
     3  C    2.365570   1.524602   0.000000
     4  Cl   3.102259   2.766251   1.802004   0.000000
     5  C    2.441201   1.521627   2.484506   4.114855   0.000000
     6  C    3.698197   2.539458   3.295161   4.857960   1.401523
     7  C    4.841214   3.825582   4.506944   6.166648   2.429690
     8  C    5.054135   4.329496   5.015852   6.776622   2.808429
     9  C    4.222566   3.822173   4.526348   6.268955   2.428061
    10  C    2.842429   2.535157   3.320990   4.986314   1.401162
    11  H    0.966001   1.939739   3.211297   3.936745   2.626005
    12  H    2.084128   1.107890   2.135922   2.878459   2.150809
    13  H    2.573302   2.158918   1.098618   2.378284   2.789040
    14  H    3.322656   2.165747   1.096997   2.374107   2.667565
    15  H    4.036814   2.739435   3.370712   4.661350   2.162161
    16  H    5.802112   4.698010   5.308684   6.884965   3.417712
    17  H    6.117420   5.422063   6.067638   7.840482   3.901030
    18  H    4.865298   4.693607   5.337444   7.047542   3.416091
    19  H    2.497618   2.717822   3.402951   4.883790   2.151436
                    6          7          8          9         10
     6  C    0.000000
     7  C    1.396401   0.000000
     8  C    2.420716   1.398433   0.000000
     9  C    2.790273   2.418148   1.397627   0.000000
    10  C    2.416608   2.793541   2.422589   1.397189   0.000000
    11  H    3.779934   4.834095   5.010892   4.208359   2.940267
    12  H    2.658493   4.037004   4.812369   4.551824   3.390092
    13  H    3.792341   4.807908   5.031002   4.326701   3.159509
    14  H    3.017752   4.147996   4.835720   4.626377   3.646274
    15  H    1.094125   2.160893   3.411660   3.884376   3.408312
    16  H    2.159773   1.092707   2.163707   3.409945   3.886232
    17  H    3.411395   2.163784   1.092604   2.163800   3.413320
    18  H    3.883099   3.409759   2.162389   1.092832   2.159636
    19  H    3.400791   3.885161   3.416916   2.169595   1.091715
                   11         12         13         14         15
    11  H    0.000000
    12  H    2.324450   0.000000
    13  H    3.481364   3.052703   0.000000
    14  H    4.064888   2.505744   1.791163   0.000000
    15  H    4.144666   2.441689   4.119307   2.927764   0.000000
    16  H    5.773977   4.731842   5.701126   4.793715   2.486021
    17  H    6.037256   5.884611   6.033723   5.829870   4.314048
    18  H    4.823093   5.503588   4.964771   5.518782   4.977196
    19  H    2.653821   3.708193   3.009679   3.994343   4.302124
                   16         17         18         19
    16  H    0.000000
    17  H    2.494150   0.000000
    18  H    4.314439   2.493475   0.000000
    19  H    4.977820   4.321932   2.499712   0.000000
 Stoichiometry    C8H9ClO
 Framework group  C1[X(C8H9ClO)]
 Deg. of freedom    51
 Full point group                 C1      NOp   1
 Largest Abelian subgroup         C1      NOp   1
 Largest concise Abelian subgroup C1      NOp   1
                         Standard orientation:                         
 ---------------------------------------------------------------------
 Center     Atomic      Atomic             Coordinates (Angstroms)
 Number     Number       Type             X           Y           Z
 ---------------------------------------------------------------------
      1          8           0        1.209184    1.497398    0.813511
      2          6           0        0.814957    0.165993    0.568955
      3          6           0        1.604228   -0.328028   -0.638275
      4         17           0        3.372376   -0.424836   -0.304358
      5          6           0       -0.674022    0.037402    0.283030
      6          6           0       -1.351929   -1.158138    0.557606
      7          6           0       -2.707721   -1.291675    0.251119
      8          6           0       -3.401298   -0.227003   -0.332867
      9          6           0       -2.732160    0.969105   -0.606620
     10          6           0       -1.374950    1.100359   -0.301844
     11          1           0        0.749096    1.804186    1.605570
     12          1           0        1.071276   -0.490631    1.423686
     13          1           0        1.461326    0.361368   -1.481646
     14          1           0        1.268799   -1.331342   -0.928535
     15          1           0       -0.813405   -1.989974    1.021448
     16          1           0       -3.226789   -2.227033    0.474012
     17          1           0       -4.463023   -0.328889   -0.569807
     18          1           0       -3.270187    1.805084   -1.060437
     19          1           0       -0.843587    2.032161   -0.504918
 ---------------------------------------------------------------------
 Rotational constants (GHZ):           2.9062392           0.5497341           0.5042339
 Standard basis: def2SVP (5D, 7F)
 There are   199 symmetry adapted cartesian basis functions of A   symmetry.
 There are   189 symmetry adapted basis functions of A   symmetry.
   189 basis functions,   325 primitive gaussians,   199 cartesian basis functions
    41 alpha electrons       41 beta electrons
       nuclear repulsion energy       566.8234087174 Hartrees.
 NAtoms=   19 NActive=   19 NUniq=   19 SFac= 1.00D+00 NAtFMM=   60 NAOKFM=F Big=F
 Integral buffers will be    131072 words long.
 Raffenetti 2 integral format.
 Two-electron integral symmetry is turned on.
 One-electron integrals computed using PRISM.
   1 Symmetry operations used in ECPInt.
 ECPInt:  NShTT=    4005 NPrTT=   14873 LenC2=    3894 LenP2D=   11141.
 LDataN:  DoStor=T MaxTD1= 4 Len=   56
 NBasis=   189 RedAO= T EigKep=  2.94D-04  NBF=   189
 NBsUse=   189 1.00D-06 EigRej= -1.00D+00 NBFU=   189
 ExpMin= 1.22D-01 ExpMax= 1.04D+04 ExpMxC= 1.57D+03 IAcc=3 IRadAn=         5 AccDes= 0.00D+00
 Harris functional with IExCor=  402 and IRadAn=       5 diagonalized for initial guess.
 HarFok:  IExCor=  402 AccDes= 0.00D+00 IRadAn=         5 IDoV= 1 UseB2=F ITyADJ=14
 ICtDFT=  3500011 ScaDFX=  1.000000  1.000000  1.000000  1.000000
 FoFCou: FMM=F IPFlag=           0 FMFlag=      100000 FMFlg1=           0
         NFxFlg=           0 DoJE=T BraDBF=F KetDBF=T FulRan=T
         wScrn=  0.000000 ICntrl=       500 IOpCl=  0 I1Cent=   200000004 NGrid=           0
         NMat0=    1 NMatS0=      1 NMatT0=    0 NMatD0=    1 NMtDS0=    0 NMtDT0=    0
 Petite list used in FoFCou.
 Requested convergence on RMS density matrix=1.00D-08 within 128 cycles.
 Requested convergence on MAX density matrix=1.00D-06.
 Requested convergence on             energy=1.00D-06.
 No special actions if energy rises.
 Integral accuracy reduced to 1.0D-05 until final iterations.
 Initial convergence to 1.0D-05 achieved.  Increase integral accuracy.
 SCF Done:  E(RB3LYP) =  -845.278631621     A.U. after   13 cycles
            NFock= 13  Conv=0.73D-08     -V/T= 2.0060

 **********************************************************************

            Population analysis using the SCF Density.

 **********************************************************************

 Orbital symmetries:
       Occupied  (A) (A) (A) (A) (A) (A) (A) (A) (A) (A) (A) (A)
                 (A) (A) (A) (A) (A) (A) (A) (A) (A) (A) (A) (A)
                 (A) (A) (A) (A) (A) (A) (A) (A) (A) (A) (A) (A)
                 (A) (A) (A) (A) (A)
       Virtual   (A) (A) (A) (A) (A) (A) (A) (A) (A) (A) (A) (A)
                 (A) (A) (A) (A) (A) (A) (A) (A) (A) (A) (A) (A)
                 (A) (A) (A) (A) (A) (A) (A) (A) (A) (A) (A) (A)
                 (A) (A) (A) (A) (A) (A) (A) (A) (A) (A) (A) (A)
                 (A) (A) (A) (A) (A) (A) (A) (A) (A) (A) (A) (A)
                 (A) (A) (A) (A) (A) (A) (A) (A) (A) (A) (A) (A)
                 (A) (A) (A) (A) (A) (A) (A) (A) (A) (A) (A) (A)
                 (A) (A) (A) (A) (A) (A) (A) (A) (A) (A) (A) (A)
                 (A) (A) (A) (A) (A) (A) (A) (A) (A) (A) (A) (A)
                 (A) (A) (A) (A) (A) (A) (A) (A) (A) (A) (A) (A)
                 (A) (A) (A) (A) (A) (A) (A) (A) (A) (A) (A) (A)
                 (A) (A) (A) (A) (A) (A) (A) (A) (A) (A) (A) (A)
                 (A) (A) (A) (A)
 The electronic state is 1-A.
 Alpha  occ. eigenvalues -- -101.47780 -19.14138 -10.25384 -10.23959 -10.20344
 Alpha  occ. eigenvalues --  -10.20129 -10.20093 -10.20012 -10.19952 -10.19753
 Alpha  occ. eigenvalues --   -9.43267  -7.20190  -7.19161  -7.19129  -1.02519
 Alpha  occ. eigenvalues --   -0.86010  -0.84089  -0.77144  -0.74722  -0.70865
 Alpha  occ. eigenvalues --   -0.62250  -0.61162  -0.58616  -0.54081  -0.51910
 Alpha  occ. eigenvalues --   -0.47559  -0.45613  -0.44323  -0.44042  -0.42994
 Alpha  occ. eigenvalues --   -0.42619  -0.39587  -0.37430  -0.37049  -0.35595
 Alpha  occ. eigenvalues --   -0.34093  -0.29317  -0.28656  -0.28194  -0.26551
 Alpha  occ. eigenvalues --   -0.25748
 Alpha virt. eigenvalues --   -0.02477  -0.01973   0.04225   0.06071   0.06251
 Alpha virt. eigenvalues --    0.08191   0.09016   0.10988   0.11631   0.12497
 Alpha virt. eigenvalues --    0.14095   0.15269   0.15687   0.20809   0.21157
 Alpha virt. eigenvalues --    0.23967   0.28221   0.28956   0.29495   0.31425
 Alpha virt. eigenvalues --    0.34781   0.39866   0.40792   0.42721   0.43110
 Alpha virt. eigenvalues --    0.43664   0.45439   0.46462   0.46951   0.48223
 Alpha virt. eigenvalues --    0.49172   0.51640   0.53132   0.53434   0.55432
 Alpha virt. eigenvalues --    0.56726   0.58166   0.59921   0.60920   0.62630
 Alpha virt. eigenvalues --    0.63044   0.64254   0.65237   0.65616   0.65907
 Alpha virt. eigenvalues --    0.66406   0.67937   0.69451   0.70720   0.72526
 Alpha virt. eigenvalues --    0.72724   0.73370   0.73940   0.77621   0.79762
 Alpha virt. eigenvalues --    0.80063   0.80882   0.81792   0.82815   0.84527
 Alpha virt. eigenvalues --    0.88082   0.91603   0.92899   0.94564   1.00597
 Alpha virt. eigenvalues --    1.03132   1.04845   1.07531   1.12283   1.15989
 Alpha virt. eigenvalues --    1.18135   1.21162   1.23451   1.24094   1.25355
 Alpha virt. eigenvalues --    1.26870   1.28662   1.29514   1.31167   1.35288
 Alpha virt. eigenvalues --    1.40662   1.45239   1.48562   1.50759   1.57454
 Alpha virt. eigenvalues --    1.60653   1.65198   1.67341   1.68245   1.71271
 Alpha virt. eigenvalues --    1.72432   1.73412   1.73828   1.74463   1.76115
 Alpha virt. eigenvalues --    1.76883   1.78564   1.80367   1.81997   1.86222
 Alpha virt. eigenvalues --    1.86480   1.88544   1.92420   1.93035   1.94518
 Alpha virt. eigenvalues --    1.96787   1.97359   1.97646   2.04029   2.04975
 Alpha virt. eigenvalues --    2.08628   2.10810   2.12661   2.13223   2.15694
 Alpha virt. eigenvalues --    2.18636   2.21761   2.27908   2.28903   2.29988
 Alpha virt. eigenvalues --    2.31886   2.33738   2.35460   2.35689   2.43523
 Alpha virt. eigenvalues --    2.49036   2.55197   2.58606   2.60695   2.62393
 Alpha virt. eigenvalues --    2.63495   2.71075   2.71458   2.76601   2.84012
 Alpha virt. eigenvalues --    2.84150   2.85334   2.87740   2.92401   2.96865
 Alpha virt. eigenvalues --    3.00901   3.08507   3.11573   3.14299   3.20995
 Alpha virt. eigenvalues --    3.39617   3.61448   3.76311
          Condensed to atoms (all electrons):
               1          2          3          4          5          6
     1  O    7.737558   0.341863  -0.065683   0.003596  -0.063954   0.005365
     2  C    0.341863   4.775689   0.301564  -0.062572   0.317750  -0.078911
     3  C   -0.065683   0.301564   4.761309   0.265159  -0.036782   0.003041
     4  Cl   0.003596  -0.062572   0.265159  17.005388   0.005983   0.000060
     5  C   -0.063954   0.317750  -0.036782   0.005983   5.560134   0.210376
     6  C    0.005365  -0.078911   0.003041   0.000060   0.210376   5.198506
     7  C   -0.000161   0.010668  -0.000690   0.000002   0.114789   0.260573
     8  C   -0.000008  -0.000693   0.000106   0.000000  -0.169139   0.105294
     9  C    0.001369   0.011703  -0.000197   0.000002   0.097405  -0.144112
    10  C    0.002852  -0.080780  -0.016028  -0.000036   0.222124   0.056891
    11  H    0.320305  -0.041032   0.012003  -0.000168   0.010900   0.001471
    12  H   -0.029834   0.340900  -0.026593   0.006448  -0.049219  -0.009886
    13  H    0.001726  -0.010667   0.360146  -0.028905  -0.007784  -0.001198
    14  H    0.003967  -0.015285   0.369122  -0.027355   0.004072   0.003939
    15  H    0.000107  -0.013775  -0.000031  -0.000119  -0.085026   0.442164
    16  H    0.000001  -0.000275   0.000002  -0.000000   0.016873  -0.074198
    17  H    0.000000   0.000032   0.000001   0.000000  -0.001559   0.015186
    18  H   -0.000010  -0.000312   0.000001  -0.000000   0.017061  -0.001770
    19  H    0.025480  -0.022957  -0.001021  -0.000051  -0.088121   0.017087
               7          8          9         10         11         12
     1  O   -0.000161  -0.000008   0.001369   0.002852   0.320305  -0.029834
     2  C    0.010668  -0.000693   0.011703  -0.080780  -0.041032   0.340900
     3  C   -0.000690   0.000106  -0.000197  -0.016028   0.012003  -0.026593
     4  Cl   0.000002   0.000000   0.000002  -0.000036  -0.000168   0.006448
     5  C    0.114789  -0.169139   0.097405   0.222124   0.010900  -0.049219
     6  C    0.260573   0.105294  -0.144112   0.056891   0.001471  -0.009886
     7  C    5.067921   0.250105   0.102327  -0.139433  -0.000110   0.000554
     8  C    0.250105   5.127898   0.242287   0.108244  -0.000011  -0.000020
     9  C    0.102327   0.242287   5.104551   0.240397  -0.000384  -0.000189
    10  C   -0.139433   0.108244   0.240397   5.200596  -0.001374   0.014622
    11  H   -0.000110  -0.000011  -0.000384  -0.001374   0.543378  -0.010300
    12  H    0.000554  -0.000020  -0.000189   0.014622  -0.010300   0.758394
    13  H    0.000060  -0.000043  -0.000223   0.008122  -0.000648   0.011479
    14  H   -0.000272  -0.000043   0.000050  -0.000693  -0.000536  -0.005131
    15  H   -0.069736   0.014698  -0.001505   0.015685   0.000046   0.007636
    16  H    0.440653  -0.077380   0.015371  -0.001943  -0.000000   0.000008
    17  H   -0.073446   0.439292  -0.073457   0.014832  -0.000000  -0.000001
    18  H    0.015285  -0.077500   0.443191  -0.076759   0.000016   0.000006
    19  H   -0.001939   0.014624  -0.066441   0.440649  -0.000450   0.001590
              13         14         15         16         17         18
     1  O    0.001726   0.003967   0.000107   0.000001   0.000000  -0.000010
     2  C   -0.010667  -0.015285  -0.013775  -0.000275   0.000032  -0.000312
     3  C    0.360146   0.369122  -0.000031   0.000002   0.000001   0.000001
     4  Cl  -0.028905  -0.027355  -0.000119  -0.000000   0.000000  -0.000000
     5  C   -0.007784   0.004072  -0.085026   0.016873  -0.001559   0.017061
     6  C   -0.001198   0.003939   0.442164  -0.074198   0.015186  -0.001770
     7  C    0.000060  -0.000272  -0.069736   0.440653  -0.073446   0.015285
     8  C   -0.000043  -0.000043   0.014698  -0.077380   0.439292  -0.077500
     9  C   -0.000223   0.000050  -0.001505   0.015371  -0.073457   0.443191
    10  C    0.008122  -0.000693   0.015685  -0.001943   0.014832  -0.076759
    11  H   -0.000648  -0.000536   0.000046  -0.000000  -0.000000   0.000016
    12  H    0.011479  -0.005131   0.007636   0.000008  -0.000001   0.000006
    13  H    0.635693  -0.019130   0.000033   0.000002  -0.000000   0.000005
    14  H   -0.019130   0.639191   0.001626   0.000006  -0.000001   0.000002
    15  H    0.000033   0.001626   0.726167  -0.013558  -0.000308   0.000036
    16  H    0.000002   0.000006  -0.013558   0.721997  -0.013316  -0.000313
    17  H   -0.000000  -0.000001  -0.000308  -0.013316   0.718859  -0.013428
    18  H    0.000005   0.000002   0.000036  -0.000313  -0.013428   0.720420
    19  H    0.002487   0.000067  -0.000201   0.000034  -0.000267  -0.012798
              19
     1  O    0.025480
     2  C   -0.022957
     3  C   -0.001021
     4  Cl  -0.000051
     5  C   -0.088121
     6  C    0.017087
     7  C   -0.001939
     8  C    0.014624
     9  C   -0.066441
    10  C    0.440649
    11  H   -0.000450
    12  H    0.001590
    13  H    0.002487
    14  H    0.000067
    15  H   -0.000201
    16  H    0.000034
    17  H   -0.000267
    18  H   -0.012798
    19  H    0.709408
 Mulliken charges:
               1
     1  O   -0.284540
     2  C    0.227093
     3  C    0.074574
     4  Cl  -0.167433
     5  C   -0.075883
     6  C   -0.009877
     7  C    0.022852
     8  C    0.022288
     9  C    0.027853
    10  C   -0.007969
    11  H    0.166894
    12  H   -0.010465
    13  H    0.048847
    14  H    0.046404
    15  H   -0.023941
    16  H   -0.013962
    17  H   -0.012419
    18  H   -0.013133
    19  H   -0.017182
 Sum of Mulliken charges =  -0.00000
 Mulliken charges with hydrogens summed into heavy atoms:
               1
     1  O   -0.117646
     2  C    0.216628
     3  C    0.169825
     4  Cl  -0.167433
     5  C   -0.075883
     6  C   -0.033818
     7  C    0.008890
     8  C    0.009869
     9  C    0.014720
    10  C   -0.025151
 Electronic spatial extent (au):  <R**2>=           2141.5245
 Charge=             -0.0000 electrons
 Dipole moment (field-independent basis, Debye):
    X=             -2.8965    Y=             -0.3847    Z=              0.6627  Tot=              2.9961
 Quadrupole moment (field-independent basis, Debye-Ang):
   XX=            -71.4791   YY=            -62.7831   ZZ=            -63.6535
   XY=             -0.7696   XZ=              1.4568   YZ=             -0.1377
 Traceless Quadrupole moment (field-independent basis, Debye-Ang):
   XX=             -5.5072   YY=              3.1888   ZZ=              2.3184
   XY=             -0.7696   XZ=              1.4568   YZ=             -0.1377
 Octapole moment (field-independent basis, Debye-Ang**2):
  XXX=            -21.7039  YYY=              4.5986  ZZZ=              8.6840  XYY=             -1.0725
  XXY=             -1.8290  XXZ=             -4.6026  XZZ=             15.1954  YZZ=              8.2706
  YYZ=              5.3614  XYZ=              3.8203
 Hexadecapole moment (field-independent basis, Debye-Ang**3):
 XXXX=          -2171.1371 YYYY=           -388.6736 ZZZZ=           -186.2718 XXXY=             15.8118
 XXXZ=             37.9572 YYYX=              1.0683 YYYZ=              7.8219 ZZZX=              2.1569
 ZZZY=             18.8259 XXYY=           -430.1345 XXZZ=           -415.1427 YYZZ=            -87.3627
 XXYZ=            -14.2180 YYXZ=              1.3512 ZZXY=              0.6136
 N-N= 5.668234087174D+02 E-N=-3.121985135981D+03  KE= 8.402392701950D+02
 ******************************Gaussian NBO Version 3.1******************************
             N A T U R A L   A T O M I C   O R B I T A L   A N D
          N A T U R A L   B O N D   O R B I T A L   A N A L Y S I S
 ******************************Gaussian NBO Version 3.1******************************
       /RESON  / : Allow strongly delocalized NBO set

 Analyzing the SCF density

 Job title: 42                                                              

 Storage needed:    108454 in NPA,    143830 in NBO ( 939522101 available)
 GSVD:  LWork=       23247 too small for GESVD, short by        1008 words or        1008 for optimal perf.


 NATURAL POPULATIONS:  Natural atomic orbital occupancies 
                                                          
   NAO  Atom  No  lang   Type(AO)    Occupancy      Energy
 ----------------------------------------------------------
     1    O    1  S      Cor( 1S)     1.99974     -18.95067
     2    O    1  S      Val( 2S)     1.66700      -0.86074
     3    O    1  S      Ryd( 3S)     0.00143       1.36958
     4    O    1  px     Val( 2p)     1.84661      -0.30205
     5    O    1  px     Ryd( 3p)     0.00194       1.13338
     6    O    1  py     Val( 2p)     1.53700      -0.29913
     7    O    1  py     Ryd( 3p)     0.00145       1.11303
     8    O    1  pz     Val( 2p)     1.68038      -0.28925
     9    O    1  pz     Ryd( 3p)     0.00250       1.20957
    10    O    1  dxy    Ryd( 3d)     0.00084       2.88498
    11    O    1  dxz    Ryd( 3d)     0.00096       3.07873
    12    O    1  dyz    Ryd( 3d)     0.00067       2.94460
    13    O    1  dx2y2  Ryd( 3d)     0.00096       2.94895
    14    O    1  dz2    Ryd( 3d)     0.00082       2.98803

    15    C    2  S      Cor( 1S)     1.99883     -10.13685
    16    C    2  S      Val( 2S)     0.90846      -0.19440
    17    C    2  S      Ryd( 3S)     0.00293       0.80510
    18    C    2  px     Val( 2p)     1.02429      -0.08831
    19    C    2  px     Ryd( 3p)     0.00538       0.58159
    20    C    2  py     Val( 2p)     0.80501      -0.07541
    21    C    2  py     Ryd( 3p)     0.00764       0.77544
    22    C    2  pz     Val( 2p)     1.12374      -0.10666
    23    C    2  pz     Ryd( 3p)     0.00281       0.67488
    24    C    2  dxy    Ryd( 3d)     0.00158       2.12892
    25    C    2  dxz    Ryd( 3d)     0.00089       2.12167
    26    C    2  dyz    Ryd( 3d)     0.00184       2.27722
    27    C    2  dx2y2  Ryd( 3d)     0.00202       2.27301
    28    C    2  dz2    Ryd( 3d)     0.00108       2.18169

    29    C    3  S      Cor( 1S)     1.99900     -10.13346
    30    C    3  S      Val( 2S)     1.09436      -0.29587
    31    C    3  S      Ryd( 3S)     0.00167       0.83401
    32    C    3  px     Val( 2p)     0.87870      -0.15656
    33    C    3  px     Ryd( 3p)     0.00415       0.59735
    34    C    3  py     Val( 2p)     1.24022      -0.11235
    35    C    3  py     Ryd( 3p)     0.00382       0.65398
    36    C    3  pz     Val( 2p)     1.14549      -0.11486
    37    C    3  pz     Ryd( 3p)     0.00280       0.52795
    38    C    3  dxy    Ryd( 3d)     0.00076       2.07336
    39    C    3  dxz    Ryd( 3d)     0.00102       2.04679
    40    C    3  dyz    Ryd( 3d)     0.00068       2.33142
    41    C    3  dx2y2  Ryd( 3d)     0.00205       2.18499
    42    C    3  dz2    Ryd( 3d)     0.00108       2.14902

    43   Cl    4  S      Cor( 1S)     2.00000    -100.84481
    44   Cl    4  S      Cor( 2S)     1.99981      -9.77822
    45   Cl    4  S      Val( 3S)     1.84933      -0.95343
    46   Cl    4  S      Ryd( 4S)     0.00206       0.65828
    47   Cl    4  px     Cor( 2p)     1.99993      -7.19536
    48   Cl    4  px     Val( 3p)     1.30927      -0.25782
    49   Cl    4  px     Ryd( 4p)     0.00134       1.02366
    50   Cl    4  py     Cor( 2p)     1.99999      -7.18667
    51   Cl    4  py     Val( 3p)     1.97660      -0.29322
    52   Cl    4  py     Ryd( 4p)     0.00068       0.95661
    53   Cl    4  pz     Cor( 2p)     1.99999      -7.18725
    54   Cl    4  pz     Val( 3p)     1.94566      -0.29247
    55   Cl    4  pz     Ryd( 4p)     0.00074       0.96280
    56   Cl    4  dxy    Ryd( 3d)     0.00171       0.94790
    57   Cl    4  dxz    Ryd( 3d)     0.00194       0.92870
    58   Cl    4  dyz    Ryd( 3d)     0.00015       0.83196
    59   Cl    4  dx2y2  Ryd( 3d)     0.00404       1.04315
    60   Cl    4  dz2    Ryd( 3d)     0.00132       0.90872

    61    C    5  S      Cor( 1S)     1.99880     -10.06740
    62    C    5  S      Val( 2S)     0.86928      -0.12126
    63    C    5  S      Ryd( 3S)     0.00261       0.62236
    64    C    5  px     Val( 2p)     1.07532      -0.07605
    65    C    5  px     Ryd( 3p)     0.00554       1.07348
    66    C    5  py     Val( 2p)     1.09681      -0.07396
    67    C    5  py     Ryd( 3p)     0.00424       0.87015
    68    C    5  pz     Val( 2p)     1.02444      -0.10432
    69    C    5  pz     Ryd( 3p)     0.00372       0.70644
    70    C    5  dxy    Ryd( 3d)     0.00066       2.37393
    71    C    5  dxz    Ryd( 3d)     0.00064       2.02841
    72    C    5  dyz    Ryd( 3d)     0.00056       2.08963
    73    C    5  dx2y2  Ryd( 3d)     0.00086       2.32559
    74    C    5  dz2    Ryd( 3d)     0.00051       2.07825

    75    C    6  S      Cor( 1S)     1.99886     -10.06625
    76    C    6  S      Val( 2S)     0.93167      -0.13886
    77    C    6  S      Ryd( 3S)     0.00161       0.57016
    78    C    6  px     Val( 2p)     1.10412      -0.06022
    79    C    6  px     Ryd( 3p)     0.00423       0.78409
    80    C    6  py     Val( 2p)     1.13069      -0.06620
    81    C    6  py     Ryd( 3p)     0.00483       0.83808
    82    C    6  pz     Val( 2p)     1.03775      -0.10645
    83    C    6  pz     Ryd( 3p)     0.00176       0.64226
    84    C    6  dxy    Ryd( 3d)     0.00070       2.40679
    85    C    6  dxz    Ryd( 3d)     0.00054       2.05084
    86    C    6  dyz    Ryd( 3d)     0.00047       2.10694
    87    C    6  dx2y2  Ryd( 3d)     0.00064       2.36497
    88    C    6  dz2    Ryd( 3d)     0.00037       2.09478

    89    C    7  S      Cor( 1S)     1.99893     -10.06967
    90    C    7  S      Val( 2S)     0.94309      -0.14586
    91    C    7  S      Ryd( 3S)     0.00118       0.56213
    92    C    7  px     Val( 2p)     1.09175      -0.05269
    93    C    7  px     Ryd( 3p)     0.00433       0.71270
    94    C    7  py     Val( 2p)     1.15157      -0.06875
    95    C    7  py     Ryd( 3p)     0.00541       0.90417
    96    C    7  pz     Val( 2p)     1.01117      -0.10095
    97    C    7  pz     Ryd( 3p)     0.00157       0.58073
    98    C    7  dxy    Ryd( 3d)     0.00072       2.39141
    99    C    7  dxz    Ryd( 3d)     0.00053       2.06527
   100    C    7  dyz    Ryd( 3d)     0.00043       2.07688
   101    C    7  dx2y2  Ryd( 3d)     0.00066       2.35792
   102    C    7  dz2    Ryd( 3d)     0.00045       2.09693

   103    C    8  S      Cor( 1S)     1.99893     -10.06874
   104    C    8  S      Val( 2S)     0.94652      -0.14717
   105    C    8  S      Ryd( 3S)     0.00125       0.55628
   106    C    8  px     Val( 2p)     1.18151      -0.06661
   107    C    8  px     Ryd( 3p)     0.00573       0.98607
   108    C    8  py     Val( 2p)     1.06311      -0.05384
   109    C    8  py     Ryd( 3p)     0.00365       0.62599
   110    C    8  pz     Val( 2p)     1.01506      -0.10067
   111    C    8  pz     Ryd( 3p)     0.00154       0.58308
   112    C    8  dxy    Ryd( 3d)     0.00065       2.34213
   113    C    8  dxz    Ryd( 3d)     0.00042       2.03556
   114    C    8  dyz    Ryd( 3d)     0.00053       2.10042
   115    C    8  dx2y2  Ryd( 3d)     0.00073       2.40983
   116    C    8  dz2    Ryd( 3d)     0.00045       2.09370

   117    C    9  S      Cor( 1S)     1.99893     -10.06862
   118    C    9  S      Val( 2S)     0.94322      -0.14451
   119    C    9  S      Ryd( 3S)     0.00121       0.56757
   120    C    9  px     Val( 2p)     1.09415      -0.05143
   121    C    9  px     Ryd( 3p)     0.00437       0.72229
   122    C    9  py     Val( 2p)     1.13344      -0.06454
   123    C    9  py     Ryd( 3p)     0.00509       0.85095
   124    C    9  pz     Val( 2p)     1.02564      -0.10246
   125    C    9  pz     Ryd( 3p)     0.00181       0.63102
   126    C    9  dxy    Ryd( 3d)     0.00071       2.40783
   127    C    9  dxz    Ryd( 3d)     0.00054       2.05246
   128    C    9  dyz    Ryd( 3d)     0.00049       2.09029
   129    C    9  dx2y2  Ryd( 3d)     0.00068       2.35082
   130    C    9  dz2    Ryd( 3d)     0.00038       2.09278

   131    C   10  S      Cor( 1S)     1.99887     -10.06234
   132    C   10  S      Val( 2S)     0.93446      -0.13570
   133    C   10  S      Ryd( 3S)     0.00169       0.56595
   134    C   10  px     Val( 2p)     1.10256      -0.05573
   135    C   10  px     Ryd( 3p)     0.00555       0.80226
   136    C   10  py     Val( 2p)     1.16071      -0.06735
   137    C   10  py     Ryd( 3p)     0.00530       0.89501
   138    C   10  pz     Val( 2p)     1.00840      -0.10064
   139    C   10  pz     Ryd( 3p)     0.00151       0.58782
   140    C   10  dxy    Ryd( 3d)     0.00073       2.40485
   141    C   10  dxz    Ryd( 3d)     0.00051       2.06372
   142    C   10  dyz    Ryd( 3d)     0.00041       2.09083
   143    C   10  dx2y2  Ryd( 3d)     0.00063       2.38147
   144    C   10  dz2    Ryd( 3d)     0.00045       2.11062

   145    H   11  S      Val( 1S)     0.53194       0.09659
   146    H   11  S      Ryd( 2S)     0.00157       0.41887
   147    H   11  px     Ryd( 2p)     0.00162       1.84399
   148    H   11  py     Ryd( 2p)     0.00132       1.84362
   149    H   11  pz     Ryd( 2p)     0.00191       2.19780

   150    H   12  S      Val( 1S)     0.79168       0.05750
   151    H   12  S      Ryd( 2S)     0.00453       0.35382
   152    H   12  px     Ryd( 2p)     0.00023       1.87882
   153    H   12  py     Ryd( 2p)     0.00024       2.04965
   154    H   12  pz     Ryd( 2p)     0.00057       2.12601

   155    H   13  S      Val( 1S)     0.75933       0.06955
   156    H   13  S      Ryd( 2S)     0.00283       0.34666
   157    H   13  px     Ryd( 2p)     0.00009       1.82002
   158    H   13  py     Ryd( 2p)     0.00041       2.02444
   159    H   13  pz     Ryd( 2p)     0.00047       2.13908

   160    H   14  S      Val( 1S)     0.76231       0.06551
   161    H   14  S      Ryd( 2S)     0.00135       0.35107
   162    H   14  px     Ryd( 2p)     0.00012       1.83573
   163    H   14  py     Ryd( 2p)     0.00068       2.27366
   164    H   14  pz     Ryd( 2p)     0.00020       1.78749

   165    H   15  S      Val( 1S)     0.77512       0.06566
   166    H   15  S      Ryd( 2S)     0.00191       0.33202
   167    H   15  px     Ryd( 2p)     0.00025       2.06976
   168    H   15  py     Ryd( 2p)     0.00052       2.16393
   169    H   15  pz     Ryd( 2p)     0.00030       1.78144

   170    H   16  S      Val( 1S)     0.77275       0.07277
   171    H   16  S      Ryd( 2S)     0.00162       0.31649
   172    H   16  px     Ryd( 2p)     0.00026       2.03936
   173    H   16  py     Ryd( 2p)     0.00063       2.22531
   174    H   16  pz     Ryd( 2p)     0.00019       1.71846

   175    H   17  S      Val( 1S)     0.77334       0.07390
   176    H   17  S      Ryd( 2S)     0.00159       0.31698
   177    H   17  px     Ryd( 2p)     0.00078       2.33227
   178    H   17  py     Ryd( 2p)     0.00010       1.93027
   179    H   17  pz     Ryd( 2p)     0.00020       1.71943

   180    H   18  S      Val( 1S)     0.77296       0.07428
   181    H   18  S      Ryd( 2S)     0.00162       0.31808
   182    H   18  px     Ryd( 2p)     0.00027       2.04867
   183    H   18  py     Ryd( 2p)     0.00052       2.16924
   184    H   18  pz     Ryd( 2p)     0.00029       1.77149

   185    H   19  S      Val( 1S)     0.76096       0.08232
   186    H   19  S      Ryd( 2S)     0.00359       0.34242
   187    H   19  px     Ryd( 2p)     0.00030       2.08395
   188    H   19  py     Ryd( 2p)     0.00062       2.23889
   189    H   19  pz     Ryd( 2p)     0.00018       1.73143

 WARNING:  1 low occupancy (<1.9990e) core orbital  found on  C    2
           1 low occupancy (<1.9990e) core orbital  found on  C    3
           1 low occupancy (<1.9990e) core orbital  found on  C    5
           1 low occupancy (<1.9990e) core orbital  found on  C    6
           1 low occupancy (<1.9990e) core orbital  found on  C    7
           1 low occupancy (<1.9990e) core orbital  found on  C    8
           1 low occupancy (<1.9990e) core orbital  found on  C    9
           1 low occupancy (<1.9990e) core orbital  found on  C   10


 Summary of Natural Population Analysis:                  
                                                          
                                       Natural Population 
                Natural  -----------------------------------------------
    Atom  No    Charge         Core      Valence    Rydberg      Total
 -----------------------------------------------------------------------
      O    1   -0.74230      1.99974     6.73099    0.01157     8.74230
      C    2    0.11349      1.99883     3.86150    0.02618     5.88651
      C    3   -0.37579      1.99900     4.35877    0.01803     6.37579
     Cl    4   -0.09454      9.99972     7.08086    0.01396    17.09454
      C    5   -0.08401      1.99880     4.06586    0.01935     6.08401
      C    6   -0.21825      1.99886     4.20423    0.01516     6.21825
      C    7   -0.21179      1.99893     4.19758    0.01528     6.21179
      C    8   -0.22008      1.99893     4.20620    0.01494     6.22008
      C    9   -0.21064      1.99893     4.19645    0.01526     6.21064
      C   10   -0.22179      1.99887     4.20613    0.01679     6.22179
      H   11    0.46164      0.00000     0.53194    0.00642     0.53836
      H   12    0.20275      0.00000     0.79168    0.00557     0.79725
      H   13    0.23687      0.00000     0.75933    0.00380     0.76313
      H   14    0.23534      0.00000     0.76231    0.00235     0.76466
      H   15    0.22189      0.00000     0.77512    0.00298     0.77811
      H   16    0.22455      0.00000     0.77275    0.00270     0.77545
      H   17    0.22399      0.00000     0.77334    0.00267     0.77601
      H   18    0.22434      0.00000     0.77296    0.00270     0.77566
      H   19    0.23434      0.00000     0.76096    0.00470     0.76566
 =======================================================================
   * Total *   -0.00000     27.99061    53.80898    0.20041    82.00000

                                 Natural Population      
 --------------------------------------------------------
   Core                      27.99061 ( 99.9665% of  28)
   Valence                   53.80898 ( 99.6463% of  54)
   Natural Minimal Basis     81.79959 ( 99.7556% of  82)
   Natural Rydberg Basis      0.20041 (  0.2444% of  82)
 --------------------------------------------------------

    Atom  No          Natural Electron Configuration
 ----------------------------------------------------------------------------
      O    1      [core]2S( 1.67)2p( 5.06)3p( 0.01)
      C    2      [core]2S( 0.91)2p( 2.95)3p( 0.02)3d( 0.01)
      C    3      [core]2S( 1.09)2p( 3.26)3p( 0.01)3d( 0.01)
     Cl    4      [core]3S( 1.85)3p( 5.23)3d( 0.01)
      C    5      [core]2S( 0.87)2p( 3.20)3p( 0.01)
      C    6      [core]2S( 0.93)2p( 3.27)3p( 0.01)
      C    7      [core]2S( 0.94)2p( 3.25)3p( 0.01)
      C    8      [core]2S( 0.95)2p( 3.26)3p( 0.01)
      C    9      [core]2S( 0.94)2p( 3.25)3p( 0.01)
      C   10      [core]2S( 0.93)2p( 3.27)3p( 0.01)
      H   11            1S( 0.53)
      H   12            1S( 0.79)
      H   13            1S( 0.76)
      H   14            1S( 0.76)
      H   15            1S( 0.78)
      H   16            1S( 0.77)
      H   17            1S( 0.77)
      H   18            1S( 0.77)
      H   19            1S( 0.76)


 NATURAL BOND ORBITAL ANALYSIS:

                       Occupancies       Lewis Structure    Low   High
           Occ.    -------------------  -----------------   occ   occ
  Cycle   Thresh.   Lewis   Non-Lewis     CR  BD  3C  LP    (L)   (NL)   Dev
 =============================================================================
   1(1)    1.90    78.47479   3.52521     14  19   0   8     3      3    0.44
   2(2)    1.90    78.47479   3.52521     14  19   0   8     3      3    0.44
   3(1)    1.80    78.47479   3.52521     14  19   0   8     3      3    0.44
   4(2)    1.80    78.47479   3.52521     14  19   0   8     3      3    0.44
   5(1)    1.70    78.47479   3.52521     14  19   0   8     3      3    0.44
   6(2)    1.70    78.47479   3.52521     14  19   0   8     3      3    0.44
   7(1)    1.60    80.44763   1.55237     14  22   0   5     0      3    0.43
   8(2)    1.60    79.80131   2.19869     14  21   0   6     1      3    0.43
   9(3)    1.60    80.44763   1.55237     14  22   0   5     0      3    0.43
  10(1)    1.50    80.44763   1.55237     14  22   0   5     0      3    0.43
  11(2)    1.50    79.80131   2.19869     14  21   0   6     1      3    0.43
  12(3)    1.50    80.44763   1.55237     14  22   0   5     0      3    0.43
  13(1)    1.60    80.44763   1.55237     14  22   0   5     0      3    0.43
 -----------------------------------------------------------------------------

 Structure accepted: RESONANCE keyword permits strongly delocalized structure

 WARNING:  1 low occupancy (<1.9990e) core orbital  found on  C    2
           1 low occupancy (<1.9990e) core orbital  found on  C    3
           1 low occupancy (<1.9990e) core orbital  found on  C    5
           1 low occupancy (<1.9990e) core orbital  found on  C    6
           1 low occupancy (<1.9990e) core orbital  found on  C    7
           1 low occupancy (<1.9990e) core orbital  found on  C    8
           1 low occupancy (<1.9990e) core orbital  found on  C    9
           1 low occupancy (<1.9990e) core orbital  found on  C   10

 --------------------------------------------------------
   Core                     27.99064 ( 99.967% of  28)
   Valence Lewis            52.45699 ( 97.143% of  54)
  ==================       ============================
   Total Lewis              80.44763 ( 98.107% of  82)
  -----------------------------------------------------
   Valence non-Lewis         1.41157 (  1.721% of  82)
   Rydberg non-Lewis         0.14080 (  0.172% of  82)
  ==================       ============================
   Total non-Lewis           1.55237 (  1.893% of  82)
 --------------------------------------------------------


       (Occupancy)   Bond orbital/ Coefficients/ Hybrids
 ---------------------------------------------------------------------------------
     1. (1.99158) BD ( 1) O   1 - C   2  
                ( 67.37%)   0.8208* O   1 s( 33.55%)p 1.98( 66.38%)d 0.00(  0.07%)
                                           -0.0001  0.5792  0.0009 -0.2305  0.0043
                                           -0.7728 -0.0005 -0.1160 -0.0017  0.0181
                                           -0.0033 -0.0005 -0.0148 -0.0118
                ( 32.63%)   0.5712* C   2 s( 20.23%)p 3.93( 79.50%)d 0.01(  0.28%)
                                           -0.0001  0.4486  0.0323  0.2304  0.0231
                                            0.8402  0.0237  0.1860  0.0165  0.0217
                                            0.0040  0.0168 -0.0379 -0.0235
     2. (1.98741) BD ( 1) O   1 - H  11  
                ( 73.38%)   0.8566* O   1 s( 19.70%)p 4.07( 80.22%)d 0.00(  0.08%)
                                            0.0002  0.4435  0.0179 -0.3928 -0.0041
                                            0.3398  0.0293  0.7287  0.0240 -0.0026
                                           -0.0233  0.0026  0.0088  0.0143
                ( 26.62%)   0.5160* H  11 s( 99.60%)p 0.00(  0.40%)
                                            0.9980 -0.0038  0.0266 -0.0260 -0.0507
     3. (1.97378) BD ( 1) C   2 - C   3  
                ( 49.74%)   0.7052* C   2 s( 27.24%)p 2.67( 72.71%)d 0.00(  0.05%)
                                            0.0001  0.5218  0.0118  0.4661  0.0176
                                           -0.2599  0.0053 -0.6648  0.0079 -0.0059
                                           -0.0159  0.0086  0.0038  0.0111
                ( 50.26%)   0.7090* C   3 s( 31.55%)p 2.17( 68.41%)d 0.00(  0.04%)
                                            0.0006  0.5617  0.0039 -0.3829  0.0097
                                            0.2683  0.0006  0.6822  0.0051 -0.0055
                                           -0.0131  0.0102  0.0023  0.0113
     4. (1.96499) BD ( 1) C   2 - C   5  
                ( 48.94%)   0.6996* C   2 s( 29.53%)p 2.38( 70.42%)d 0.00(  0.05%)
                                            0.0004  0.5434 -0.0061 -0.8265  0.0034
                                           -0.0320 -0.0007 -0.1404  0.0192  0.0023
                                            0.0083  0.0017  0.0196 -0.0081
                ( 51.06%)   0.7146* C   5 s( 30.93%)p 2.23( 69.03%)d 0.00(  0.04%)
                                            0.0002  0.5560 -0.0114  0.8096 -0.0263
                                            0.0769  0.0033  0.1677  0.0111  0.0032
                                            0.0063 -0.0008  0.0154 -0.0100
     5. (1.97201) BD ( 1) C   2 - H  12  
                ( 60.94%)   0.7807* C   2 s( 22.98%)p 3.35( 76.97%)d 0.00(  0.05%)
                                           -0.0003  0.4790 -0.0183  0.2126  0.0067
                                           -0.4706  0.0233  0.7089 -0.0044 -0.0070
                                            0.0050 -0.0180 -0.0052  0.0077
                ( 39.06%)   0.6250* H  12 s( 99.91%)p 0.00(  0.09%)
                                            0.9995 -0.0082 -0.0081  0.0158 -0.0239
     6. (1.99079) BD ( 1) C   3 -Cl   4  
                ( 43.08%)   0.6563* C   3 s( 17.40%)p 4.73( 82.34%)d 0.01(  0.26%)
                                            0.0000  0.4170  0.0083  0.8894  0.0041
                                           -0.0442 -0.0055  0.1738 -0.0136 -0.0048
                                            0.0171 -0.0002  0.0420 -0.0223
                ( 56.92%)   0.7545*Cl   4 s( 17.24%)p 4.77( 82.29%)d 0.03(  0.47%)
                                           -0.0000  0.0001  0.4136 -0.0362  0.0001
                                           -0.8877 -0.0300 -0.0000  0.0506  0.0012
                                            0.0000 -0.1772 -0.0076 -0.0056  0.0218
                                           -0.0009  0.0575 -0.0306
     7. (1.98498) BD ( 1) C   3 - H  13  
                ( 62.35%)   0.7896* C   3 s( 25.46%)p 2.93( 74.50%)d 0.00(  0.04%)
                                            0.0001 -0.5046  0.0029  0.0785 -0.0077
                                           -0.5373  0.0103  0.6707  0.0094  0.0017
                                           -0.0025  0.0173  0.0076 -0.0075
                ( 37.65%)   0.6136* H  13 s( 99.91%)p 0.00(  0.09%)
                                           -0.9995  0.0050 -0.0031  0.0186 -0.0228
     8. (1.98443) BD ( 1) C   3 - H  14  
                ( 62.04%)   0.7877* C   3 s( 25.54%)p 2.91( 74.41%)d 0.00(  0.04%)
                                            0.0000 -0.5054  0.0031  0.2311 -0.0089
                                            0.7979 -0.0006  0.2318  0.0155 -0.0090
                                           -0.0021 -0.0074  0.0149  0.0090
                ( 37.96%)   0.6161* H  14 s( 99.91%)p 0.00(  0.09%)
                                           -0.9996  0.0021 -0.0082 -0.0269 -0.0093
     9. (1.97024) BD ( 1) C   5 - C   6  
                ( 50.90%)   0.7134* C   5 s( 34.70%)p 1.88( 65.26%)d 0.00(  0.04%)
                                           -0.0001  0.5890  0.0086 -0.3720  0.0061
                                           -0.6978 -0.0159  0.1641  0.0112  0.0136
                                           -0.0023 -0.0059 -0.0083 -0.0104
                ( 49.10%)   0.7007* C   6 s( 35.88%)p 1.79( 64.08%)d 0.00(  0.04%)
                                            0.0001  0.5990  0.0019  0.4084  0.0184
                                            0.6710 -0.0077 -0.1520  0.0103  0.0142
                                           -0.0027 -0.0076 -0.0085 -0.0105
    10. (1.96920) BD ( 1) C   5 - C  10  
                ( 50.97%)   0.7140* C   5 s( 34.33%)p 1.91( 65.63%)d 0.00(  0.04%)
                                           -0.0001  0.5859  0.0074 -0.3912  0.0050
                                            0.6231  0.0176 -0.3388 -0.0041 -0.0116
                                            0.0081 -0.0115 -0.0050 -0.0055
                ( 49.03%)   0.7002* C  10 s( 35.41%)p 1.82( 64.54%)d 0.00(  0.05%)
                                            0.0001  0.5951  0.0026  0.4190  0.0175
                                           -0.5991  0.0110  0.3326  0.0022 -0.0124
                                            0.0078 -0.0124 -0.0064 -0.0065
    11. (1.65466) BD ( 2) C   5 - C  10  
                ( 50.64%)   0.7116* C   5 s(  0.01%)p 1.00( 99.95%)d 0.00(  0.04%)
                                            0.0000  0.0094  0.0029 -0.2275  0.0048
                                            0.3436 -0.0028  0.9109 -0.0034 -0.0068
                                           -0.0126  0.0052  0.0010 -0.0115
                ( 49.36%)   0.7026* C  10 s(  0.00%)p 1.00( 99.96%)d 0.00(  0.04%)
                                           -0.0000 -0.0021 -0.0001 -0.2334  0.0030
                                            0.3403 -0.0012  0.9106 -0.0036  0.0045
                                           -0.0017 -0.0153  0.0069  0.0118
    12. (1.97617) BD ( 1) C   6 - C   7  
                ( 50.38%)   0.7098* C   6 s( 35.96%)p 1.78( 63.99%)d 0.00(  0.04%)
                                            0.0000  0.5995  0.0149 -0.7747 -0.0089
                                           -0.1017 -0.0381 -0.1665  0.0112  0.0022
                                            0.0086 -0.0004  0.0162 -0.0095
                ( 49.62%)   0.7044* C   7 s( 35.77%)p 1.79( 64.18%)d 0.00(  0.04%)
                                            0.0000  0.5981  0.0083  0.7770  0.0098
                                            0.0512 -0.0354  0.1838  0.0164  0.0048
                                            0.0076 -0.0001  0.0162 -0.0102
    13. (1.66948) BD ( 2) C   6 - C   7  
                ( 50.41%)   0.7100* C   6 s(  0.00%)p 1.00( 99.96%)d 0.00(  0.04%)
                                           -0.0000  0.0023  0.0028 -0.2387  0.0038
                                            0.3485 -0.0017  0.9061 -0.0059 -0.0078
                                           -0.0137  0.0046  0.0013 -0.0119
                ( 49.59%)   0.7042* C   7 s(  0.00%)p 1.00( 99.95%)d 0.00(  0.04%)
                                           -0.0000 -0.0006  0.0004 -0.2369  0.0023
                                            0.3473 -0.0033  0.9070 -0.0086  0.0034
                                            0.0159  0.0108 -0.0082  0.0003
    14. (1.97968) BD ( 1) C   6 - H  15  
                ( 61.29%)   0.7829* C   6 s( 28.06%)p 2.56( 71.90%)d 0.00(  0.03%)
                                            0.0004 -0.5296  0.0137 -0.4177  0.0114
                                            0.6457  0.0014 -0.3571  0.0013  0.0112
                                           -0.0067  0.0103  0.0047  0.0051
                ( 38.71%)   0.6221* H  15 s( 99.91%)p 0.00(  0.09%)
                                           -0.9995  0.0024  0.0140 -0.0232  0.0131
    15. (1.97738) BD ( 1) C   7 - C   8  
                ( 50.08%)   0.7077* C   7 s( 35.75%)p 1.80( 64.21%)d 0.00(  0.04%)
                                            0.0000  0.5978  0.0084 -0.4197 -0.0382
                                            0.5927 -0.0129 -0.3362 -0.0051 -0.0122
                                            0.0073 -0.0123 -0.0069 -0.0061
                ( 49.92%)   0.7065* C   8 s( 35.65%)p 1.80( 64.30%)d 0.00(  0.04%)
                                            0.0000  0.5970  0.0083  0.3733 -0.0266
                                           -0.6256 -0.0296  0.3327  0.0042 -0.0134
                                            0.0085 -0.0117 -0.0044 -0.0062
    16. (1.98023) BD ( 1) C   7 - H  16  
                ( 61.38%)   0.7834* C   7 s( 28.38%)p 2.52( 71.58%)d 0.00(  0.03%)
                                            0.0003 -0.5326  0.0138  0.4025 -0.0037
                                            0.7239 -0.0074 -0.1724  0.0020 -0.0122
                                            0.0024  0.0059  0.0075  0.0084
                ( 38.62%)   0.6215* H  16 s( 99.91%)p 0.00(  0.09%)
                                           -0.9995  0.0019 -0.0145 -0.0258  0.0061
    17. (1.97768) BD ( 1) C   8 - C   9  
                ( 49.97%)   0.7069* C   8 s( 35.74%)p 1.80( 64.21%)d 0.00(  0.04%)
                                            0.0000  0.5978  0.0082  0.3592 -0.0273
                                            0.6949  0.0245 -0.1689 -0.0163  0.0153
                                           -0.0025 -0.0062 -0.0075 -0.0105
                ( 50.03%)   0.7073* C   9 s( 35.74%)p 1.80( 64.21%)d 0.00(  0.04%)
                                            0.0000  0.5978  0.0091 -0.4059 -0.0384
                                           -0.6743  0.0053  0.1452 -0.0121  0.0136
                                           -0.0026 -0.0073 -0.0097 -0.0100
    18. (1.66056) BD ( 2) C   8 - C   9  
                ( 50.22%)   0.7087* C   8 s(  0.00%)p 1.00( 99.96%)d 0.00(  0.04%)
                                           -0.0000  0.0004 -0.0000 -0.2363  0.0026
                                            0.3427 -0.0041  0.9089 -0.0109  0.0035
                                            0.0162  0.0103 -0.0080  0.0010
                ( 49.78%)   0.7055* C   9 s(  0.00%)p 1.00( 99.95%)d 0.00(  0.04%)
                                            0.0000 -0.0006 -0.0007 -0.2407  0.0023
                                            0.3401 -0.0040  0.9087 -0.0102  0.0048
                                           -0.0011 -0.0154  0.0066  0.0120
    19. (1.98032) BD ( 1) C   8 - H  17  
                ( 61.35%)   0.7833* C   8 s( 28.52%)p 2.51( 71.45%)d 0.00(  0.03%)
                                            0.0003 -0.5338  0.0135  0.8212 -0.0077
                                            0.0790 -0.0008  0.1839 -0.0016 -0.0029
                                           -0.0066  0.0001 -0.0139  0.0082
                ( 38.65%)   0.6217* H  17 s( 99.91%)p 0.00(  0.09%)
                                           -0.9995  0.0019 -0.0294 -0.0028 -0.0066
    20. (1.97611) BD ( 1) C   9 - C  10  
                ( 49.68%)   0.7048* C   9 s( 35.82%)p 1.79( 64.14%)d 0.00(  0.04%)
                                            0.0000  0.5984  0.0074  0.7755  0.0085
                                            0.1000  0.0371  0.1684 -0.0119  0.0021
                                            0.0087 -0.0006  0.0164 -0.0098
                ( 50.32%)   0.7094* C  10 s( 35.85%)p 1.79( 64.10%)d 0.00(  0.04%)
                                            0.0000  0.5986  0.0155 -0.7776 -0.0101
                                           -0.0487  0.0364 -0.1797 -0.0166  0.0049
                                            0.0072  0.0001  0.0162 -0.0100
    21. (1.98026) BD ( 1) C   9 - H  18  
                ( 61.37%)   0.7834* C   9 s( 28.35%)p 2.53( 71.62%)d 0.00(  0.03%)
                                           -0.0003  0.5322 -0.0137 -0.4171  0.0040
                                            0.6466 -0.0064 -0.3522  0.0034 -0.0110
                                            0.0065 -0.0101 -0.0050 -0.0051
                ( 38.63%)   0.6215* H  18 s( 99.91%)p 0.00(  0.09%)
                                            0.9995 -0.0020  0.0149 -0.0231  0.0126
    22. (1.97890) BD ( 1) C  10 - H  19  
                ( 62.03%)   0.7876* C  10 s( 28.66%)p 2.49( 71.31%)d 0.00(  0.03%)
                                           -0.0004  0.5351 -0.0145  0.4047 -0.0086
                                            0.7225 -0.0011 -0.1650 -0.0021  0.0125
                                           -0.0020 -0.0052 -0.0070 -0.0087
                ( 37.97%)   0.6162* H  19 s( 99.91%)p 0.00(  0.09%)
                                            0.9995 -0.0043 -0.0157 -0.0259  0.0054
    23. (1.99974) CR ( 1) O   1           s(100.00%)p 0.00(  0.00%)
                                            1.0000 -0.0001 -0.0000  0.0000  0.0000
                                           -0.0001 -0.0000 -0.0001 -0.0000  0.0000
                                            0.0000 -0.0000 -0.0000 -0.0000
    24. (1.99883) CR ( 1) C   2           s(100.00%)p 0.00(  0.00%)
                                            1.0000 -0.0000 -0.0000  0.0004  0.0000
                                           -0.0000  0.0000  0.0003 -0.0000 -0.0000
                                           -0.0000 -0.0000 -0.0000  0.0000
    25. (1.99900) CR ( 1) C   3           s(100.00%)p 0.00(  0.00%)
                                            1.0000 -0.0003 -0.0000  0.0002 -0.0000
                                           -0.0001 -0.0000 -0.0004 -0.0000  0.0000
                                            0.0000 -0.0000 -0.0000 -0.0000
    26. (2.00000) CR ( 1)Cl   4           s(100.00%)
                                            1.0000 -0.0000  0.0000 -0.0000 -0.0000
                                            0.0000 -0.0000 -0.0000 -0.0000  0.0000
                                           -0.0000 -0.0000  0.0000  0.0000  0.0000
                                            0.0000  0.0000  0.0000
    27. (1.99980) CR ( 2)Cl   4           s(100.00%)p 0.00(  0.00%)
                                           -0.0000  1.0000  0.0001  0.0000 -0.0000
                                            0.0002  0.0000  0.0000 -0.0001  0.0000
                                           -0.0000 -0.0000  0.0000  0.0000 -0.0000
                                            0.0000 -0.0000  0.0000
    28. (1.99993) CR ( 3)Cl   4           s(  0.00%)p 1.00(100.00%)
                                           -0.0000 -0.0000  0.0001  0.0000  1.0000
                                            0.0001  0.0000 -0.0000 -0.0000  0.0000
                                           -0.0000 -0.0000  0.0000  0.0000 -0.0000
                                            0.0000 -0.0000  0.0000
    29. (1.99999) CR ( 4)Cl   4           s(  0.00%)p 1.00(100.00%)
                                           -0.0000  0.0000 -0.0000 -0.0000 -0.0000
                                           -0.0000 -0.0000  1.0000 -0.0001  0.0000
                                            0.0000  0.0000 -0.0000  0.0000  0.0000
                                            0.0000  0.0000 -0.0000
    30. (1.99999) CR ( 5)Cl   4           s(  0.00%)p 1.00(100.00%)
                                           -0.0000 -0.0000  0.0000  0.0000 -0.0000
                                            0.0000  0.0000  0.0000 -0.0000  0.0000
                                            1.0000 -0.0001  0.0000  0.0000  0.0000
                                            0.0000 -0.0000  0.0000
    31. (1.99880) CR ( 1) C   5           s(100.00%)p 0.00(  0.00%)
                                            1.0000  0.0000  0.0000 -0.0002  0.0000
                                           -0.0000  0.0000 -0.0001 -0.0000 -0.0000
                                            0.0000 -0.0000 -0.0000  0.0000
    32. (1.99887) CR ( 1) C   6           s(100.00%)p 0.00(  0.00%)
                                            1.0000  0.0001 -0.0000  0.0001 -0.0000
                                           -0.0003  0.0000  0.0001 -0.0000 -0.0000
                                            0.0000 -0.0000 -0.0000 -0.0000
    33. (1.99894) CR ( 1) C   7           s(100.00%)p 0.00(  0.00%)
                                            1.0000  0.0001 -0.0000 -0.0001  0.0000
                                           -0.0002  0.0000  0.0001 -0.0000  0.0000
                                           -0.0000 -0.0000 -0.0000 -0.0000
    34. (1.99894) CR ( 1) C   8           s(100.00%)p 0.00(  0.00%)
                                            1.0000  0.0001 -0.0000 -0.0003  0.0000
                                           -0.0000  0.0000 -0.0001  0.0000  0.0000
                                            0.0000  0.0000  0.0000 -0.0000
    35. (1.99894) CR ( 1) C   9           s(100.00%)p 0.00(  0.00%)
                                            1.0000  0.0001 -0.0000 -0.0001  0.0000
                                            0.0002 -0.0000 -0.0001  0.0000 -0.0000
                                            0.0000 -0.0000 -0.0000 -0.0000
    36. (1.99887) CR ( 1) C  10           s(100.00%)p 0.00(  0.00%)
                                            1.0000  0.0001 -0.0000  0.0001 -0.0000
                                            0.0003 -0.0000 -0.0001 -0.0000  0.0000
                                           -0.0000 -0.0000 -0.0000 -0.0000
    37. (1.97862) LP ( 1) O   1           s( 46.69%)p 1.14( 53.27%)d 0.00(  0.04%)
                                            0.0000  0.6833 -0.0082  0.4739 -0.0048
                                            0.4242 -0.0021 -0.3579  0.0053 -0.0115
                                            0.0085  0.0118 -0.0037  0.0027
    38. (1.94997) LP ( 2) O   1           s(  0.05%)p99.99( 99.89%)d 1.03(  0.05%)
                                           -0.0000  0.0209 -0.0090 -0.7529  0.0123
                                            0.3260 -0.0033 -0.5705  0.0112  0.0045
                                           -0.0004  0.0114  0.0153 -0.0124
    39. (1.99594) LP ( 1)Cl   4           s( 82.14%)p 0.22( 17.85%)d 0.00(  0.01%)
                                            0.0000 -0.0002  0.9062  0.0091 -0.0001
                                            0.3974  0.0054  0.0000  0.0531 -0.0005
                                           -0.0000  0.1334  0.0008 -0.0005 -0.0040
                                           -0.0004 -0.0073  0.0042
    40. (1.98006) LP ( 2)Cl   4           s(  0.29%)p99.99( 99.69%)d 0.08(  0.02%)
                                            0.0000 -0.0000  0.0537  0.0028 -0.0000
                                           -0.0824  0.0017 -0.0001 -0.9598  0.0089
                                            0.0000  0.2625 -0.0029  0.0141 -0.0039
                                            0.0019  0.0008 -0.0010
    41. (1.97155) LP ( 3)Cl   4           s(  0.43%)p99.99( 99.55%)d 0.06(  0.03%)
                                           -0.0000 -0.0001  0.0653 -0.0015 -0.0001
                                            0.2024 -0.0026 -0.0000 -0.2705  0.0020
                                           -0.0001 -0.9388  0.0079  0.0041  0.0138
                                            0.0015 -0.0040  0.0058
    42. (0.00187) RY*( 1) O   1           s( 29.02%)p 2.18( 63.20%)d 0.27(  7.78%)
                                           -0.0000  0.0067  0.5387 -0.0058  0.3610
                                            0.0074 -0.0009 -0.0017 -0.7082 -0.1112
                                           -0.0103  0.2334 -0.0264  0.1007
    43. (0.00181) RY*( 2) O   1           s(  0.01%)p 1.00( 94.37%)d 0.06(  5.62%)
                                           -0.0000  0.0019  0.0079 -0.0101 -0.8414
                                            0.0024  0.2208 -0.0066 -0.4323  0.1637
                                            0.0621  0.0699  0.1437 -0.0026
    44. (0.00026) RY*( 3) O   1           s( 58.22%)p 0.59( 34.59%)d 0.12(  7.18%)
                                            0.0000 -0.0005  0.7630  0.0015 -0.2717
                                            0.0031 -0.3956 -0.0122  0.3397  0.0919
                                            0.0390 -0.2413 -0.0090 -0.0598
    45. (0.00005) RY*( 4) O   1           s( 10.11%)p 6.90( 69.79%)d 1.99( 20.10%)
    46. (0.00001) RY*( 5) O   1           s(  0.54%)p19.40( 10.40%)d99.99( 89.06%)
    47. (0.00002) RY*( 6) O   1           s(  0.96%)p12.77( 12.23%)d90.64( 86.81%)
    48. (0.00001) RY*( 7) O   1           s(  0.55%)p20.81( 11.47%)d99.99( 87.98%)
    49. (0.00000) RY*( 8) O   1           s(  0.17%)p 6.13(  1.02%)d99.99( 98.82%)
    50. (0.00001) RY*( 9) O   1           s(  0.43%)p 7.41(  3.17%)d99.99( 96.40%)
    51. (0.00813) RY*( 1) C   2           s(  0.31%)p99.99( 95.85%)d12.21(  3.83%)
                                           -0.0000 -0.0224  0.0513 -0.0205  0.3648
                                           -0.0017  0.8509 -0.0161 -0.3174 -0.1716
                                            0.0018 -0.0672 -0.0131  0.0647
    52. (0.00476) RY*( 2) C   2           s(  3.59%)p24.59( 88.30%)d 2.26(  8.10%)
                                            0.0000 -0.0223  0.1882 -0.0111  0.8456
                                           -0.0215 -0.2865  0.0143  0.2919 -0.1689
                                           -0.1287  0.1217 -0.1280 -0.0689
    53. (0.00262) RY*( 3) C   2           s( 40.20%)p 0.37( 14.74%)d 1.12( 45.07%)
                                           -0.0000  0.0050  0.6340 -0.0044 -0.0396
                                           -0.0167 -0.1009  0.0197 -0.3673  0.0881
                                            0.1311  0.5709  0.2877  0.1304
    54. (0.00144) RY*( 4) C   2           s(  5.84%)p 5.34( 31.22%)d10.77( 62.94%)
                                            0.0000 -0.0216  0.2407  0.0091  0.0759
                                           -0.0257  0.2739  0.0010  0.4803  0.6543
                                            0.1284 -0.1505  0.3316 -0.2283
    55. (0.00113) RY*( 5) C   2           s( 37.91%)p 0.37( 14.07%)d 1.27( 48.02%)
                                           -0.0000 -0.0020  0.6157 -0.0092 -0.3064
                                           -0.0107  0.0801  0.0072  0.2004 -0.3945
                                           -0.4158 -0.3152 -0.0841 -0.2125
    56. (0.00093) RY*( 6) C   2           s(  0.20%)p99.99( 36.13%)d99.99( 63.67%)
                                            0.0000 -0.0167  0.0409 -0.0093 -0.2105
                                           -0.0311  0.2741 -0.0046  0.4908 -0.0936
                                            0.2679  0.5040 -0.5395  0.1056
    57. (0.00048) RY*( 7) C   2           s(  4.70%)p 3.07( 14.41%)d17.22( 80.89%)
                                           -0.0000  0.0009  0.2167 -0.0071  0.0540
                                           -0.0316 -0.1271 -0.0190 -0.3516  0.1631
                                            0.4744 -0.2526 -0.5102 -0.4829
    58. (0.00025) RY*( 8) C   2           s(  4.85%)p 0.27(  1.29%)d19.37( 93.86%)
                                           -0.0000  0.0003  0.2201 -0.0207  0.0441
                                           -0.0046 -0.0570 -0.0018 -0.0853  0.4284
                                           -0.2250 -0.2693 -0.4110  0.6804
    59. (0.00011) RY*( 9) C   2           s(  2.43%)p 1.80(  4.38%)d38.32( 93.19%)
                                            0.0000  0.0032  0.1559  0.0117  0.0259
                                            0.0240 -0.0811 -0.0026  0.1894 -0.3619
                                            0.6550 -0.3763  0.2480  0.4108
    60. (0.00477) RY*( 1) C   3           s(  8.97%)p 8.91( 79.89%)d 1.24( 11.15%)
                                            0.0000  0.0178  0.2989 -0.0012 -0.6782
                                           -0.0026  0.4196 -0.0138  0.4032 -0.1633
                                           -0.2288  0.0375  0.0875 -0.1530
    61. (0.00405) RY*( 2) C   3           s(  0.55%)p99.99( 92.41%)d12.83(  7.04%)
                                            0.0000 -0.0028  0.0741  0.0056  0.5175
                                            0.0046  0.8098 -0.0047 -0.0189 -0.2057
                                            0.1233  0.0544 -0.0989  0.0137
    62. (0.00242) RY*( 3) C   3           s(  9.30%)p 8.80( 81.85%)d 0.95(  8.85%)
                                            0.0000  0.0023  0.3049  0.0105  0.4693
                                           -0.0083 -0.2344 -0.0114  0.7370  0.1558
                                           -0.2406  0.0546  0.0368  0.0444
    63. (0.00143) RY*( 4) C   3           s( 62.86%)p 0.27( 16.94%)d 0.32( 20.20%)
                                           -0.0000 -0.0139  0.7927 -0.0313  0.1000
                                            0.0047 -0.1201 -0.0036 -0.3794  0.0160
                                            0.1480 -0.0273  0.2994 -0.2991
    64. (0.00045) RY*( 5) C   3           s(  2.47%)p 1.23(  3.05%)d38.19( 94.47%)
                                            0.0000 -0.0004  0.1573  0.0049  0.0200
                                           -0.0210 -0.1716  0.0045  0.0139 -0.6907
                                           -0.0399 -0.5221 -0.0257  0.4392
    65. (0.00039) RY*( 6) C   3           s( 13.76%)p 0.27(  3.69%)d 6.00( 82.55%)
                                           -0.0000  0.0084  0.3708  0.0275 -0.1839
                                            0.0013  0.0455  0.0122  0.0107  0.3682
                                            0.3283 -0.0068 -0.6103  0.4578
    66. (0.00013) RY*( 7) C   3           s(  1.74%)p 8.84( 15.41%)d47.52( 82.84%)
                                            0.0000 -0.0029  0.1320  0.0262  0.0621
                                            0.0009  0.0423 -0.0030 -0.3844  0.0623
                                           -0.8414  0.1815 -0.2054  0.2036
    67. (0.00007) RY*( 8) C   3           s(  0.12%)p45.48(  5.44%)d99.99( 94.45%)
    68. (0.00001) RY*( 9) C   3           s(  0.28%)p 5.84(  1.66%)d99.99( 98.06%)
    69. (0.00187) RY*( 1)Cl   4           s(  9.46%)p 3.89( 36.83%)d 5.67( 53.71%)
                                           -0.0000  0.0000  0.0048  0.3076 -0.0000
                                           -0.0214  0.3103 -0.0000  0.0011 -0.0613
                                           -0.0000  0.0013 -0.5175 -0.0383  0.6599
                                           -0.0672 -0.2055  0.2311
    70. (0.00182) RY*( 2)Cl   4           s(  0.33%)p82.52( 26.87%)d99.99( 72.81%)
                                           -0.0000  0.0000  0.0013  0.0570 -0.0000
                                           -0.0034  0.0208 -0.0000  0.0081 -0.5176
                                           -0.0000 -0.0008 -0.0159  0.8191  0.0057
                                            0.2284  0.0312 -0.0634
    71. (0.00063) RY*( 3)Cl   4           s( 44.92%)p 0.47( 20.93%)d 0.76( 34.15%)
                                           -0.0000  0.0000  0.0153  0.6700 -0.0000
                                           -0.0595  0.4185 -0.0000  0.0019 -0.0892
                                           -0.0000 -0.0197  0.1495 -0.1432 -0.4749
                                            0.1622 -0.2630 -0.0029
    72. (0.00014) RY*( 4)Cl   4           s(  9.31%)p 0.10(  0.90%)d 9.65( 89.79%)
                                            0.0000 -0.0000 -0.0153  0.3047  0.0000
                                            0.0461  0.0714  0.0000 -0.0044 -0.0366
                                            0.0000  0.0065  0.0194 -0.1737  0.2527
                                            0.2076  0.6736 -0.5541
    73. (0.00004) RY*( 5)Cl   4           s(  0.01%)p 1.00( 62.87%)d 0.59( 37.12%)
    74. (0.00002) RY*( 6)Cl   4           s(  1.04%)p12.42( 12.87%)d83.10( 86.10%)
    75. (0.00000) RY*( 7)Cl   4           s(  1.18%)p18.47( 21.83%)d65.16( 76.99%)
    76. (0.00001) RY*( 8)Cl   4           s(  2.84%)p25.18( 71.40%)d 9.09( 25.77%)
    77. (0.00000) RY*( 9)Cl   4           s( 30.84%)p 1.50( 46.13%)d 0.75( 23.03%)
    78. (0.00592) RY*( 1) C   5           s( 14.83%)p 5.38( 79.79%)d 0.36(  5.38%)
                                            0.0000 -0.0067  0.3850 -0.0192 -0.8482
                                            0.0020 -0.2471 -0.0028 -0.1306 -0.0007
                                            0.1049  0.0465  0.2004 -0.0220
    79. (0.00435) RY*( 2) C   5           s(  8.63%)p10.26( 88.57%)d 0.32(  2.79%)
                                           -0.0000  0.0112  0.2936  0.0220  0.3753
                                            0.0050 -0.5497 -0.0065 -0.6650 -0.0559
                                           -0.1538 -0.0041 -0.0068 -0.0334
    80. (0.00352) RY*( 3) C   5           s(  0.77%)p99.99( 95.37%)d 5.00(  3.86%)
                                           -0.0000  0.0035  0.0878  0.0008 -0.0830
                                           -0.0211  0.7589  0.0058 -0.6086  0.0843
                                           -0.1364  0.0558  0.0704 -0.0696
    81. (0.00138) RY*( 4) C   5           s( 72.40%)p 0.26( 18.90%)d 0.12(  8.70%)
                                           -0.0000 -0.0052  0.8508  0.0207  0.2266
                                            0.0011  0.2182  0.0066  0.2992  0.0335
                                            0.0845 -0.1620 -0.2045  0.1035
    82. (0.00072) RY*( 5) C   5           s(  0.84%)p 0.57(  0.48%)d99.99( 98.68%)
                                           -0.0000 -0.0015  0.0919  0.0045  0.0071
                                           -0.0013  0.0078 -0.0098  0.0675 -0.2021
                                            0.0659  0.7073 -0.3534 -0.5625
    83. (0.00028) RY*( 6) C   5           s(  0.02%)p99.99(  2.11%)d99.99( 97.86%)
                                            0.0000 -0.0018  0.0144 -0.0007 -0.0400
                                            0.0217 -0.1079 -0.0085  0.0858  0.8997
                                           -0.3508  0.1146 -0.1280 -0.1289
    84. (0.00022) RY*( 7) C   5           s(  1.36%)p 4.77(  6.51%)d67.51( 92.13%)
                                            0.0000 -0.0023  0.1168 -0.0015  0.0282
                                           -0.0031  0.0248 -0.0149  0.2518 -0.2799
                                           -0.7394 -0.0551  0.4562 -0.2917
    85. (0.00015) RY*( 8) C   5           s(  1.10%)p 7.10(  7.83%)d82.53( 91.06%)
                                            0.0000  0.0036  0.1050 -0.0093  0.2707
                                            0.0013  0.0205  0.0001  0.0674  0.2065
                                            0.3568  0.4408  0.7337  0.0897
    86. (0.00003) RY*( 9) C   5           s(  0.07%)p 7.65(  0.56%)d99.99( 99.37%)
    87. (0.00593) RY*( 1) C   6           s(  0.41%)p99.99( 93.74%)d14.36(  5.85%)
                                            0.0000 -0.0225  0.0597  0.0158  0.6271
                                           -0.0200 -0.6364  0.0103  0.3720  0.1960
                                           -0.0481  0.0970  0.0891 -0.0214
    88. (0.00265) RY*( 2) C   6           s(  6.36%)p14.37( 91.45%)d 0.34(  2.19%)
                                            0.0000  0.0183  0.2516 -0.0166  0.7064
                                           -0.0146  0.6286 -0.0020 -0.1407 -0.0632
                                            0.0819  0.0159  0.1028 -0.0189
    89. (0.00107) RY*( 3) C   6           s( 81.70%)p 0.21( 16.81%)d 0.02(  1.50%)
                                            0.0000 -0.0065  0.9038  0.0208 -0.1605
                                           -0.0055 -0.2297  0.0038 -0.2984  0.0942
                                           -0.0222 -0.0695 -0.0253 -0.0124
    90. (0.00082) RY*( 4) C   6           s(  9.77%)p 7.94( 77.54%)d 1.30( 12.69%)
                                            0.0000 -0.0028  0.3126  0.0028 -0.2244
                                           -0.0024  0.2995  0.0072  0.7971  0.0409
                                            0.1602  0.2492 -0.1302 -0.1431
    91. (0.00065) RY*( 5) C   6           s(  0.61%)p12.72(  7.75%)d99.99( 91.64%)
                                            0.0000 -0.0008  0.0780  0.0029 -0.0488
                                           -0.0050  0.1053 -0.0078  0.2528 -0.1671
                                           -0.7457 -0.4185  0.3868 -0.0877
    92. (0.00012) RY*( 6) C   6           s(  0.43%)p 6.83(  2.95%)d99.99( 96.62%)
                                           -0.0000 -0.0032  0.0656  0.0201 -0.0782
                                            0.0163 -0.1450 -0.0003  0.0414 -0.5912
                                            0.3774  0.1575  0.6594  0.1210
    93. (0.00005) RY*( 7) C   6           s(  0.56%)p 7.27(  4.08%)d99.99( 95.36%)
    94. (0.00001) RY*( 8) C   6           s(  0.03%)p99.99(  3.13%)d99.99( 96.85%)
    95. (0.00001) RY*( 9) C   6           s(  0.23%)p11.54(  2.63%)d99.99( 97.14%)
    96. (0.00547) RY*( 1) C   7           s(  0.08%)p99.99( 93.00%)d86.54(  6.92%)
                                           -0.0000  0.0281  0.0029  0.0177  0.4103
                                            0.0265  0.8440 -0.0056 -0.2196  0.1997
                                           -0.0928 -0.0237 -0.1340 -0.0466
    97. (0.00275) RY*( 2) C   7           s(  0.11%)p99.99( 98.43%)d13.16(  1.46%)
                                           -0.0000  0.0025  0.0332 -0.0310  0.8598
                                            0.0156 -0.3279 -0.0140  0.3690 -0.0485
                                           -0.0071 -0.0487 -0.0986  0.0100
    98. (0.00088) RY*( 3) C   7           s( 83.83%)p 0.08(  6.67%)d 0.11(  9.50%)
                                            0.0000 -0.0031  0.9156 -0.0075 -0.0670
                                           -0.0169  0.1377  0.0030  0.2072 -0.0383
                                            0.2877 -0.0499  0.0698  0.0585
    99. (0.00079) RY*( 4) C   7           s( 10.89%)p 4.70( 51.16%)d 3.49( 37.95%)
                                            0.0000 -0.0012  0.3299 -0.0037  0.1790
                                           -0.0049 -0.2361  0.0035 -0.6510 -0.2626
                                           -0.4371 -0.0058  0.1533 -0.3098
   100. (0.00060) RY*( 5) C   7           s(  0.01%)p99.99( 36.30%)d99.99( 63.68%)
                                            0.0000 -0.0000  0.0120 -0.0024 -0.1514
                                            0.0034  0.2144  0.0098  0.5423 -0.3015
                                           -0.4473  0.3001 -0.0185 -0.5055
   101. (0.00014) RY*( 6) C   7           s(  0.01%)p 1.00(  1.48%)d66.39( 98.51%)
                                           -0.0000 -0.0006  0.0072  0.0229 -0.1033
                                           -0.0100  0.0375  0.0099 -0.0451 -0.5191
                                           -0.0134 -0.3926 -0.7405  0.1141
   102. (0.00005) RY*( 7) C   7           s(  5.12%)p 0.94(  4.83%)d17.58( 90.05%)
   103. (0.00000) RY*( 8) C   7           s(  0.03%)p99.99(  3.36%)d99.99( 96.61%)
   104. (0.00000) RY*( 9) C   7           s(  0.02%)p99.99(  4.83%)d99.99( 95.15%)
   105. (0.00520) RY*( 1) C   8           s(  0.21%)p99.99( 92.42%)d35.90(  7.38%)
                                           -0.0000  0.0272  0.0362  0.0298  0.9335
                                            0.0029  0.0899  0.0069  0.2091  0.0326
                                            0.0701  0.0756  0.2453 -0.0441
   106. (0.00257) RY*( 2) C   8           s(  0.00%)p 1.00( 98.54%)d 0.01(  1.46%)
                                            0.0000 -0.0001  0.0041  0.0003 -0.0108
                                           -0.0354  0.9277  0.0134 -0.3509 -0.1103
                                            0.0424 -0.0186  0.0105  0.0144
   107. (0.00095) RY*( 3) C   8           s( 94.90%)p 0.00(  0.10%)d 0.05(  5.00%)
                                            0.0000 -0.0040  0.9741 -0.0199  0.0137
                                           -0.0014  0.0032 -0.0042  0.0202 -0.0048
                                           -0.0089 -0.1347 -0.1738 -0.0395
   108. (0.00075) RY*( 4) C   8           s(  0.01%)p99.99( 86.24%)d99.99( 13.75%)
                                            0.0000 -0.0001  0.0101  0.0009  0.2189
                                           -0.0012 -0.3165 -0.0035 -0.8451 -0.0116
                                           -0.2163 -0.2467  0.1549  0.0758
   109. (0.00064) RY*( 5) C   8           s(  0.05%)p99.99(  7.65%)d99.99( 92.30%)
                                            0.0000 -0.0002  0.0228  0.0023  0.0668
                                           -0.0039 -0.0975 -0.0107 -0.2498 -0.2405
                                            0.0167  0.6817 -0.2928 -0.5608
   110. (0.00014) RY*( 6) C   8           s(  0.00%)p 1.00(  1.51%)d65.17( 98.49%)
                                            0.0000 -0.0001  0.0035  0.0003 -0.0016
                                           -0.0253  0.1109  0.0097 -0.0457  0.8989
                                           -0.3459  0.1731 -0.0944 -0.1352
   111. (0.00005) RY*( 7) C   8           s(  4.87%)p 1.07(  5.21%)d18.47( 89.92%)
   112. (0.00000) RY*( 8) C   8           s(  0.01%)p99.99(  5.28%)d99.99( 94.71%)
   113. (0.00000) RY*( 9) C   8           s(  0.04%)p74.44(  3.13%)d99.99( 96.82%)
   114. (0.00544) RY*( 1) C   9           s(  0.08%)p99.99( 92.88%)d85.15(  7.03%)
                                           -0.0000  0.0283 -0.0053  0.0179  0.4359
                                           -0.0234 -0.7611  0.0135  0.3982 -0.2173
                                            0.0649 -0.1037 -0.0892  0.0133
   115. (0.00274) RY*( 2) C   9           s(  0.05%)p99.99( 98.49%)d31.68(  1.46%)
                                            0.0000  0.0025  0.0213 -0.0302  0.8461
                                           -0.0215  0.5151  0.0008  0.0491  0.0326
                                           -0.0308 -0.0311 -0.1077 -0.0004
   116. (0.00091) RY*( 3) C   9           s( 89.69%)p 0.05(  4.28%)d 0.07(  6.03%)
                                            0.0000 -0.0028  0.9470 -0.0080 -0.0422
                                            0.0170  0.0115 -0.0049  0.2012  0.2106
                                            0.0959  0.0457  0.0242 -0.0642
   117. (0.00072) RY*( 4) C   9           s(  4.80%)p17.19( 82.56%)d 2.63( 12.64%)
                                            0.0000 -0.0009  0.2191 -0.0003  0.2349
                                            0.0003 -0.3121 -0.0097 -0.8203 -0.0698
                                           -0.2851 -0.0153  0.0881 -0.1795
   118. (0.00066) RY*( 5) C   9           s(  0.29%)p26.97(  7.76%)d99.99( 91.95%)
                                            0.0000 -0.0002  0.0536  0.0014 -0.0643
                                           -0.0020  0.0949 -0.0079  0.2537 -0.1092
                                           -0.6882 -0.5293  0.3912  0.0300
   119. (0.00014) RY*( 6) C   9           s(  0.01%)p 1.00(  1.48%)d66.46( 98.51%)
                                            0.0000 -0.0000  0.0075 -0.0228  0.1038
                                           -0.0142  0.0574 -0.0004  0.0050 -0.3319
                                            0.3523  0.2280  0.8358 -0.0174
   120. (0.00005) RY*( 7) C   9           s(  5.13%)p 0.94(  4.81%)d17.55( 90.06%)
   121. (0.00000) RY*( 8) C   9           s(  0.03%)p99.99(  3.55%)d99.99( 96.43%)
   122. (0.00000) RY*( 9) C   9           s(  0.02%)p99.99(  4.26%)d99.99( 95.72%)
   123. (0.00665) RY*( 1) C  10           s(  1.43%)p65.69( 94.15%)d 3.08(  4.42%)
                                            0.0000 -0.0168  0.1185  0.0104  0.7761
                                            0.0216  0.5775 -0.0077 -0.0702 -0.1428
                                            0.0741  0.0180  0.1303  0.0315
   124. (0.00355) RY*( 2) C  10           s(  5.32%)p17.32( 92.15%)d 0.48(  2.53%)
                                           -0.0000  0.0219  0.2296 -0.0227  0.5560
                                            0.0028 -0.7191 -0.0084  0.3076  0.1472
                                           -0.0335  0.0218  0.0227 -0.0396
   125. (0.00108) RY*( 3) C  10           s( 51.25%)p 0.90( 45.99%)d 0.05(  2.77%)
                                            0.0000 -0.0060  0.7158  0.0172 -0.0770
                                            0.0067 -0.1293  0.0026 -0.6610 -0.0955
                                            0.0097  0.0443 -0.0690 -0.1082
   126. (0.00089) RY*( 4) C  10           s( 39.66%)p 1.27( 50.51%)d 0.25(  9.84%)
                                            0.0000 -0.0042  0.6297  0.0123 -0.2526
                                            0.0087  0.2534 -0.0022  0.6139  0.0304
                                            0.1664 -0.1987  0.0636  0.1619
   127. (0.00063) RY*( 5) C  10           s(  0.95%)p 6.55(  6.26%)d97.20( 92.79%)
                                            0.0000 -0.0005  0.0977 -0.0008 -0.0565
                                            0.0052  0.0778  0.0086  0.2307 -0.3793
                                           -0.6754  0.1637  0.1030 -0.5389
   128. (0.00013) RY*( 6) C  10           s(  0.35%)p 5.78(  2.05%)d99.99( 97.60%)
                                           -0.0000 -0.0039  0.0594  0.0218 -0.0811
                                           -0.0102  0.1038  0.0108 -0.0493  0.6248
                                           -0.0281  0.4249  0.6193 -0.1440
   129. (0.00007) RY*( 7) C  10           s(  0.75%)p 5.52(  4.11%)d99.99( 95.14%)
   130. (0.00001) RY*( 8) C  10           s(  0.04%)p87.96(  3.76%)d99.99( 96.20%)
   131. (0.00001) RY*( 9) C  10           s(  0.33%)p 3.41(  1.11%)d99.99( 98.56%)
   132. (0.00176) RY*( 1) H  11           s( 52.63%)p 0.90( 47.37%)
                                            0.0092  0.7254  0.5390 -0.0324  0.4267
   133. (0.00156) RY*( 2) H  11           s( 37.79%)p 1.65( 62.21%)
                                            0.0114  0.6147 -0.5288  0.4755 -0.3411
   134. (0.00101) RY*( 3) H  11           s(  6.48%)p14.42( 93.52%)
                                            0.0032  0.2546 -0.5276 -0.7916  0.1734
   135. (0.00002) RY*( 4) H  11           s(  3.49%)p27.69( 96.51%)
   136. (0.00459) RY*( 1) H  12           s( 99.91%)p 0.00(  0.09%)
                                            0.0086  0.9995 -0.0184 -0.0202  0.0125
   137. (0.00017) RY*( 2) H  12           s(  0.03%)p99.99( 99.97%)
                                            0.0030  0.0181  0.9443 -0.1431 -0.2958
   138. (0.00010) RY*( 3) H  12           s(  0.03%)p99.99( 99.97%)
   139. (0.00003) RY*( 4) H  12           s(  0.12%)p99.99( 99.88%)
   140. (0.00286) RY*( 1) H  13           s( 99.66%)p 0.00(  0.34%)
                                            0.0062  0.9983 -0.0010 -0.0047 -0.0579
   141. (0.00014) RY*( 2) H  13           s(  0.06%)p99.99( 99.94%)
                                            0.0110  0.0218  0.0086  0.9539  0.2990
   142. (0.00011) RY*( 3) H  13           s(  0.11%)p99.99( 99.89%)
                                           -0.0129  0.0302 -0.8197 -0.1647  0.5476
   143. (0.00002) RY*( 4) H  13           s(  0.26%)p99.99( 99.74%)
   144. (0.00137) RY*( 1) H  14           s( 99.32%)p 0.01(  0.68%)
                                            0.0045  0.9966 -0.0298 -0.0702 -0.0318
   145. (0.00015) RY*( 2) H  14           s(  0.01%)p 1.00( 99.99%)
                                           -0.0044  0.0063  0.1449  0.4310 -0.8906
   146. (0.00012) RY*( 3) H  14           s(  0.11%)p99.99( 99.89%)
                                           -0.0133  0.0304 -0.7315  0.6520  0.1968
   147. (0.00003) RY*( 4) H  14           s(  0.65%)p99.99( 99.35%)
   148. (0.00192) RY*( 1) H  15           s( 99.36%)p 0.01(  0.64%)
                                            0.0046  0.9968  0.0589 -0.0513  0.0183
   149. (0.00019) RY*( 2) H  15           s(  0.03%)p99.99( 99.97%)
                                            0.0003  0.0162 -0.2573  0.3422  0.9036
   150. (0.00009) RY*( 3) H  15           s(  0.06%)p99.99( 99.94%)
   151. (0.00006) RY*( 4) H  15           s(  0.65%)p99.99( 99.35%)
   152. (0.00164) RY*( 1) H  16           s( 99.22%)p 0.01(  0.78%)
                                            0.0046  0.9961 -0.0453 -0.0743  0.0167
   153. (0.00018) RY*( 2) H  16           s(  0.00%)p 1.00(100.00%)
                                           -0.0002  0.0004  0.2372 -0.3431 -0.9089
   154. (0.00009) RY*( 3) H  16           s(  0.00%)p 1.00(100.00%)
   155. (0.00006) RY*( 4) H  16           s(  0.88%)p99.99( 99.12%)
   156. (0.00161) RY*( 1) H  17           s( 99.23%)p 0.01(  0.77%)
                                            0.0045  0.9962 -0.0853 -0.0084 -0.0178
   157. (0.00018) RY*( 2) H  17           s(  0.00%)p 1.00(100.00%)
                                           -0.0001  0.0014  0.2387 -0.3379 -0.9104
   158. (0.00008) RY*( 3) H  17           s(  0.00%)p 1.00(100.00%)
   159. (0.00006) RY*( 4) H  17           s(  0.86%)p99.99( 99.14%)
   160. (0.00164) RY*( 1) H  18           s( 99.19%)p 0.01(  0.81%)
                                            0.0047  0.9960 -0.0503  0.0659 -0.0344
   161. (0.00017) RY*( 2) H  18           s(  0.00%)p 1.00(100.00%)
                                            0.0002  0.0028  0.2423 -0.3333 -0.9111
   162. (0.00009) RY*( 3) H  18           s(  0.00%)p 1.00(100.00%)
   163. (0.00006) RY*( 4) H  18           s(  0.90%)p99.99( 99.10%)
   164. (0.00363) RY*( 1) H  19           s( 99.45%)p 0.01(  0.55%)
                                            0.0058  0.9972  0.0644  0.0255  0.0258
   165. (0.00017) RY*( 2) H  19           s(  0.05%)p99.99( 99.95%)
                                           -0.0006  0.0216  0.1653 -0.3202 -0.9326
   166. (0.00010) RY*( 3) H  19           s(  0.35%)p99.99( 99.65%)
   167. (0.00007) RY*( 4) H  19           s(  0.25%)p99.99( 99.75%)
   168. (0.02477) BD*( 1) O   1 - C   2  
                ( 32.63%)   0.5712* O   1 s( 33.55%)p 1.98( 66.38%)d 0.00(  0.07%)
                                            0.0001 -0.5792 -0.0009  0.2305 -0.0043
                                            0.7728  0.0005  0.1160  0.0017 -0.0181
                                            0.0033  0.0005  0.0148  0.0118
                ( 67.37%)  -0.8208* C   2 s( 20.23%)p 3.93( 79.50%)d 0.01(  0.28%)
                                            0.0001 -0.4486 -0.0323 -0.2304 -0.0231
                                           -0.8402 -0.0237 -0.1860 -0.0165 -0.0217
                                           -0.0040 -0.0168  0.0379  0.0235
   169. (0.00662) BD*( 1) O   1 - H  11  
                ( 26.62%)   0.5160* O   1 s( 19.70%)p 4.07( 80.22%)d 0.00(  0.08%)
                                           -0.0002 -0.4435 -0.0179  0.3928  0.0041
                                           -0.3398 -0.0293 -0.7287 -0.0240  0.0026
                                            0.0233 -0.0026 -0.0088 -0.0143
                ( 73.38%)  -0.8566* H  11 s( 99.60%)p 0.00(  0.40%)
                                           -0.9980  0.0038 -0.0266  0.0260  0.0507
   170. (0.03709) BD*( 1) C   2 - C   3  
                ( 50.26%)   0.7090* C   2 s( 27.24%)p 2.67( 72.71%)d 0.00(  0.05%)
                                            0.0001  0.5218  0.0118  0.4661  0.0176
                                           -0.2599  0.0053 -0.6648  0.0079 -0.0059
                                           -0.0159  0.0086  0.0038  0.0111
                ( 49.74%)  -0.7052* C   3 s( 31.55%)p 2.17( 68.41%)d 0.00(  0.04%)
                                            0.0006  0.5617  0.0039 -0.3829  0.0097
                                            0.2683  0.0006  0.6822  0.0051 -0.0055
                                           -0.0131  0.0102  0.0023  0.0113
   171. (0.04579) BD*( 1) C   2 - C   5  
                ( 51.06%)   0.7146* C   2 s( 29.53%)p 2.38( 70.42%)d 0.00(  0.05%)
                                            0.0004  0.5434 -0.0061 -0.8265  0.0034
                                           -0.0320 -0.0007 -0.1404  0.0192  0.0023
                                            0.0083  0.0017  0.0196 -0.0081
                ( 48.94%)  -0.6996* C   5 s( 30.93%)p 2.23( 69.03%)d 0.00(  0.04%)
                                            0.0002  0.5560 -0.0114  0.8096 -0.0263
                                            0.0769  0.0033  0.1677  0.0111  0.0032
                                            0.0063 -0.0008  0.0154 -0.0100
   172. (0.03632) BD*( 1) C   2 - H  12  
                ( 39.06%)   0.6250* C   2 s( 22.98%)p 3.35( 76.97%)d 0.00(  0.05%)
                                            0.0003 -0.4790  0.0183 -0.2126 -0.0067
                                            0.4706 -0.0233 -0.7089  0.0044  0.0070
                                           -0.0050  0.0180  0.0052 -0.0077
                ( 60.94%)  -0.7807* H  12 s( 99.91%)p 0.00(  0.09%)
                                           -0.9995  0.0082  0.0081 -0.0158  0.0239
   173. (0.02210) BD*( 1) C   3 -Cl   4  
                ( 56.92%)   0.7545* C   3 s( 17.40%)p 4.73( 82.34%)d 0.01(  0.26%)
                                            0.0000  0.4170  0.0083  0.8894  0.0041
                                           -0.0442 -0.0055  0.1738 -0.0136 -0.0048
                                            0.0171 -0.0002  0.0420 -0.0223
                ( 43.08%)  -0.6563*Cl   4 s( 17.24%)p 4.77( 82.29%)d 0.03(  0.47%)
                                           -0.0000  0.0001  0.4136 -0.0362  0.0001
                                           -0.8877 -0.0300 -0.0000  0.0506  0.0012
                                            0.0000 -0.1772 -0.0076 -0.0056  0.0218
                                           -0.0009  0.0575 -0.0306
   174. (0.02031) BD*( 1) C   3 - H  13  
                ( 37.65%)   0.6136* C   3 s( 25.46%)p 2.93( 74.50%)d 0.00(  0.04%)
                                           -0.0001  0.5046 -0.0029 -0.0785  0.0077
                                            0.5373 -0.0103 -0.6707 -0.0094 -0.0017
                                            0.0025 -0.0173 -0.0076  0.0075
                ( 62.35%)  -0.7896* H  13 s( 99.91%)p 0.00(  0.09%)
                                            0.9995 -0.0050  0.0031 -0.0186  0.0228
   175. (0.01567) BD*( 1) C   3 - H  14  
                ( 37.96%)   0.6161* C   3 s( 25.54%)p 2.91( 74.41%)d 0.00(  0.04%)
                                           -0.0000  0.5054 -0.0031 -0.2311  0.0089
                                           -0.7979  0.0006 -0.2318 -0.0155  0.0090
                                            0.0021  0.0074 -0.0149 -0.0090
                ( 62.04%)  -0.7877* H  14 s( 99.91%)p 0.00(  0.09%)
                                            0.9996 -0.0021  0.0082  0.0269  0.0093
   176. (0.02575) BD*( 1) C   5 - C   6  
                ( 49.10%)   0.7007* C   5 s( 34.70%)p 1.88( 65.26%)d 0.00(  0.04%)
                                            0.0001 -0.5890 -0.0086  0.3720 -0.0061
                                            0.6978  0.0159 -0.1641 -0.0112 -0.0136
                                            0.0023  0.0059  0.0083  0.0104
                ( 50.90%)  -0.7134* C   6 s( 35.88%)p 1.79( 64.08%)d 0.00(  0.04%)
                                           -0.0001 -0.5990 -0.0019 -0.4084 -0.0184
                                           -0.6710  0.0077  0.1520 -0.0103 -0.0142
                                            0.0027  0.0076  0.0085  0.0105
   177. (0.02727) BD*( 1) C   5 - C  10  
                ( 49.03%)   0.7002* C   5 s( 34.33%)p 1.91( 65.63%)d 0.00(  0.04%)
                                            0.0001 -0.5859 -0.0074  0.3912 -0.0050
                                           -0.6231 -0.0176  0.3388  0.0041  0.0116
                                           -0.0081  0.0115  0.0050  0.0055
                ( 50.97%)  -0.7140* C  10 s( 35.41%)p 1.82( 64.54%)d 0.00(  0.05%)
                                           -0.0001 -0.5951 -0.0026 -0.4190 -0.0175
                                            0.5991 -0.0110 -0.3326 -0.0022  0.0124
                                           -0.0078  0.0124  0.0064  0.0065
   178. (0.34939) BD*( 2) C   5 - C  10  
                ( 49.36%)   0.7026* C   5 s(  0.01%)p 1.00( 99.95%)d 0.00(  0.04%)
                                           -0.0000 -0.0094 -0.0029  0.2275 -0.0048
                                           -0.3436  0.0028 -0.9109  0.0034  0.0068
                                            0.0126 -0.0052 -0.0010  0.0115
                ( 50.64%)  -0.7116* C  10 s(  0.00%)p 1.00( 99.96%)d 0.00(  0.04%)
                                            0.0000  0.0021  0.0001  0.2334 -0.0030
                                           -0.3403  0.0012 -0.9106  0.0036 -0.0045
                                            0.0017  0.0153 -0.0069 -0.0118
   179. (0.01700) BD*( 1) C   6 - C   7  
                ( 49.62%)   0.7044* C   6 s( 35.96%)p 1.78( 63.99%)d 0.00(  0.04%)
                                           -0.0000 -0.5995 -0.0149  0.7747  0.0089
                                            0.1017  0.0381  0.1665 -0.0112 -0.0022
                                           -0.0086  0.0004 -0.0162  0.0095
                ( 50.38%)  -0.7098* C   7 s( 35.77%)p 1.79( 64.18%)d 0.00(  0.04%)
                                           -0.0000 -0.5981 -0.0083 -0.7770 -0.0098
                                           -0.0512  0.0354 -0.1838 -0.0164 -0.0048
                                           -0.0076  0.0001 -0.0162  0.0102
   180. (0.32751) BD*( 2) C   6 - C   7  
                ( 49.59%)   0.7042* C   6 s(  0.00%)p 1.00( 99.96%)d 0.00(  0.04%)
                                            0.0000 -0.0023 -0.0028  0.2387 -0.0038
                                           -0.3485  0.0017 -0.9061  0.0059  0.0078
                                            0.0137 -0.0046 -0.0013  0.0119
                ( 50.41%)  -0.7100* C   7 s(  0.00%)p 1.00( 99.95%)d 0.00(  0.04%)
                                            0.0000  0.0006 -0.0004  0.2369 -0.0023
                                           -0.3473  0.0033 -0.9070  0.0086 -0.0034
                                           -0.0159 -0.0108  0.0082 -0.0003
   181. (0.01563) BD*( 1) C   6 - H  15  
                ( 38.71%)   0.6221* C   6 s( 28.06%)p 2.56( 71.90%)d 0.00(  0.03%)
                                           -0.0004  0.5296 -0.0137  0.4177 -0.0114
                                           -0.6457 -0.0014  0.3571 -0.0013 -0.0112
                                            0.0067 -0.0103 -0.0047 -0.0051
                ( 61.29%)  -0.7829* H  15 s( 99.91%)p 0.00(  0.09%)
                                            0.9995 -0.0024 -0.0140  0.0232 -0.0131
   182. (0.01773) BD*( 1) C   7 - C   8  
                ( 49.92%)   0.7065* C   7 s( 35.75%)p 1.80( 64.21%)d 0.00(  0.04%)
                                           -0.0000 -0.5978 -0.0084  0.4197  0.0382
                                           -0.5927  0.0129  0.3362  0.0051  0.0122
                                           -0.0073  0.0123  0.0069  0.0061
                ( 50.08%)  -0.7077* C   8 s( 35.65%)p 1.80( 64.30%)d 0.00(  0.04%)
                                           -0.0000 -0.5970 -0.0083 -0.3733  0.0266
                                            0.6256  0.0296 -0.3327 -0.0042  0.0134
                                           -0.0085  0.0117  0.0044  0.0062
   183. (0.01415) BD*( 1) C   7 - H  16  
                ( 38.62%)   0.6215* C   7 s( 28.38%)p 2.52( 71.58%)d 0.00(  0.03%)
                                           -0.0003  0.5326 -0.0138 -0.4025  0.0037
                                           -0.7239  0.0074  0.1724 -0.0020  0.0122
                                           -0.0024 -0.0059 -0.0075 -0.0084
                ( 61.38%)  -0.7834* H  16 s( 99.91%)p 0.00(  0.09%)
                                            0.9995 -0.0019  0.0145  0.0258 -0.0061
   184. (0.01785) BD*( 1) C   8 - C   9  
                ( 50.03%)   0.7073* C   8 s( 35.74%)p 1.80( 64.21%)d 0.00(  0.04%)
                                            0.0000  0.5978  0.0082  0.3592 -0.0273
                                            0.6949  0.0245 -0.1689 -0.0163  0.0153
                                           -0.0025 -0.0062 -0.0075 -0.0105
                ( 49.97%)  -0.7069* C   9 s( 35.74%)p 1.80( 64.21%)d 0.00(  0.04%)
                                            0.0000  0.5978  0.0091 -0.4059 -0.0384
                                           -0.6743  0.0053  0.1452 -0.0121  0.0136
                                           -0.0026 -0.0073 -0.0097 -0.0100
   185. (0.32805) BD*( 2) C   8 - C   9  
                ( 49.78%)   0.7055* C   8 s(  0.00%)p 1.00( 99.96%)d 0.00(  0.04%)
                                            0.0000 -0.0004  0.0000  0.2363 -0.0026
                                           -0.3427  0.0041 -0.9089  0.0109 -0.0035
                                           -0.0162 -0.0103  0.0080 -0.0010
                ( 50.22%)  -0.7087* C   9 s(  0.00%)p 1.00( 99.95%)d 0.00(  0.04%)
                                           -0.0000  0.0006  0.0007  0.2407 -0.0023
                                           -0.3401  0.0040 -0.9087  0.0102 -0.0048
                                            0.0011  0.0154 -0.0066 -0.0120
   186. (0.01426) BD*( 1) C   8 - H  17  
                ( 38.65%)   0.6217* C   8 s( 28.52%)p 2.51( 71.45%)d 0.00(  0.03%)
                                           -0.0003  0.5338 -0.0135 -0.8212  0.0077
                                           -0.0790  0.0008 -0.1839  0.0016  0.0029
                                            0.0066 -0.0001  0.0139 -0.0082
                ( 61.35%)  -0.7833* H  17 s( 99.91%)p 0.00(  0.09%)
                                            0.9995 -0.0019  0.0294  0.0028  0.0066
   187. (0.01734) BD*( 1) C   9 - C  10  
                ( 50.32%)   0.7094* C   9 s( 35.82%)p 1.79( 64.14%)d 0.00(  0.04%)
                                            0.0000  0.5984  0.0074  0.7755  0.0085
                                            0.1000  0.0371  0.1684 -0.0119  0.0021
                                            0.0087 -0.0006  0.0164 -0.0098
                ( 49.68%)  -0.7048* C  10 s( 35.85%)p 1.79( 64.10%)d 0.00(  0.04%)
                                            0.0000  0.5986  0.0155 -0.7776 -0.0101
                                           -0.0487  0.0364 -0.1797 -0.0166  0.0049
                                            0.0072  0.0001  0.0162 -0.0100
   188. (0.01436) BD*( 1) C   9 - H  18  
                ( 38.63%)   0.6215* C   9 s( 28.35%)p 2.53( 71.62%)d 0.00(  0.03%)
                                            0.0003 -0.5322  0.0137  0.4171 -0.0040
                                           -0.6466  0.0064  0.3522 -0.0034  0.0110
                                           -0.0065  0.0101  0.0050  0.0051
                ( 61.37%)  -0.7834* H  18 s( 99.91%)p 0.00(  0.09%)
                                           -0.9995  0.0020 -0.0149  0.0231 -0.0126
   189. (0.01660) BD*( 1) C  10 - H  19  
                ( 37.97%)   0.6162* C  10 s( 28.66%)p 2.49( 71.31%)d 0.00(  0.03%)
                                            0.0004 -0.5351  0.0145 -0.4047  0.0086
                                           -0.7225  0.0011  0.1650  0.0021 -0.0125
                                            0.0020  0.0052  0.0070  0.0087
                ( 62.03%)  -0.7876* H  19 s( 99.91%)p 0.00(  0.09%)
                                           -0.9995  0.0043  0.0157  0.0259 -0.0054


 NHO Directionality and "Bond Bending" (deviations from line of nuclear centers)

         [Thresholds for printing:  angular deviation  >  1.0 degree]
                                    hybrid p-character > 25.0%
                                    orbital occupancy  >  0.10e

                                Line of Centers        Hybrid 1              Hybrid 2
                                ---------------  -------------------   ------------------
                NBO               Theta   Phi    Theta   Phi    Dev    Theta   Phi    Dev
 ========================================================================================
     1. BD (   1) O   1 - C   2   100.0  253.5    98.3  253.7   1.7     77.3   73.6   2.7
     2. BD (   1) O   1 - H  11    34.9  146.3    35.8  137.1   5.4      --     --    --
     3. BD (   1) C   2 - C   3   142.4  328.0   140.2  332.2   3.4     33.8  144.2   4.4
     4. BD (   1) C   2 - C   5   100.8  184.9    98.4  182.3   3.6     77.2    5.8   2.2
     5. BD (   1) C   2 - H  12    39.5  291.3    35.3  296.1   5.1      --     --    --
     7. BD (   1) C   3 - H  13   140.1  101.7   142.0   97.7   3.1      --     --    --
     8. BD (   1) C   3 - H  14   105.3  251.5   106.6  254.4   3.1      --     --    --
     9. BD (   1) C   5 - C   6    78.7  240.4    77.7  242.9   2.6    100.2   57.2   3.3
    10. BD (   1) C   5 - C  10   114.7  123.4   114.6  121.1   2.1     65.4  306.6   2.9
    11. BD (   2) C   5 - C  10   114.7  123.4    24.2  123.2  90.5    155.7  304.2  90.4
    12. BD (   1) C   6 - C   7   102.7  185.6   101.0  190.1   4.7     75.7    1.2   4.6
    13. BD (   2) C   6 - C   7   102.7  185.6    24.9  124.1  90.2    155.1  304.3  90.1
    15. BD (   1) C   7 - C   8   114.7  123.1   114.8  128.3   4.7     65.6  297.9   4.7
    17. BD (   1) C   8 - C   9   101.3   60.8   103.2   65.2   4.7     80.6  236.4   4.7
    18. BD (   2) C   8 - C   9   101.3   60.8    24.6  124.6  89.9    155.4  305.4  90.1
    20. BD (   1) C   9 - C  10    77.4    5.5    78.9    9.9   4.5    104.0  180.9   4.7
    22. BD (   1) C  10 - H  19   100.7   60.3   101.5   61.2   1.2      --     --    --
    37. LP (   1) O   1             --     --    119.2   42.0   --       --     --    --
    38. LP (   2) O   1             --     --    124.7  156.5   --       --     --    --
    40. LP (   2)Cl   4             --     --     74.8  265.1   --       --     --    --
    41. LP (   3)Cl   4             --     --    160.2  306.7   --       --     --    --
   178. BD*(   2) C   5 - C  10   114.7  123.4    24.2  123.2  90.5    155.7  304.2  90.4
   180. BD*(   2) C   6 - C   7   102.7  185.6    24.9  124.1  90.2    155.1  304.3  90.1
   185. BD*(   2) C   8 - C   9   101.3   60.8    24.6  124.6  89.9    155.4  305.4  90.1


 Second Order Perturbation Theory Analysis of Fock Matrix in NBO Basis

     Threshold for printing:   0.50 kcal/mol
                                                                              E(2)  E(j)-E(i) F(i,j)
         Donor NBO (i)                     Acceptor NBO (j)                 kcal/mol   a.u.    a.u. 
 ===================================================================================================

 within unit  1
   1. BD (   1) O   1 - C   2        /175. BD*(   1) C   3 - H  14            1.37    1.29    0.038
   1. BD (   1) O   1 - C   2        /176. BD*(   1) C   5 - C   6            1.60    1.41    0.043
   2. BD (   1) O   1 - H  11        / 51. RY*(   1) C   2                    1.00    1.55    0.035
   2. BD (   1) O   1 - H  11        / 54. RY*(   4) C   2                    0.66    2.28    0.035
   2. BD (   1) O   1 - H  11        /170. BD*(   1) C   2 - C   3            3.43    1.07    0.054
   3. BD (   1) C   2 - C   3        / 42. RY*(   1) O   1                    1.02    2.02    0.041
   3. BD (   1) C   2 - C   3        / 69. RY*(   1)Cl   4                    0.51    1.47    0.025
   3. BD (   1) C   2 - C   3        / 79. RY*(   2) C   5                    1.72    1.40    0.044
   3. BD (   1) C   2 - C   3        /169. BD*(   1) O   1 - H  11            2.08    1.06    0.042
   3. BD (   1) C   2 - C   3        /171. BD*(   1) C   2 - C   5            1.72    1.04    0.038
   3. BD (   1) C   2 - C   3        /172. BD*(   1) C   2 - H  12            0.79    1.07    0.026
   3. BD (   1) C   2 - C   3        /174. BD*(   1) C   3 - H  13            0.55    1.08    0.022
   3. BD (   1) C   2 - C   3        /175. BD*(   1) C   3 - H  14            0.55    1.08    0.022
   3. BD (   1) C   2 - C   3        /176. BD*(   1) C   5 - C   6            0.58    1.20    0.024
   3. BD (   1) C   2 - C   3        /177. BD*(   1) C   5 - C  10            0.64    1.20    0.025
   3. BD (   1) C   2 - C   3        /178. BD*(   2) C   5 - C  10            2.61    0.67    0.041
   4. BD (   1) C   2 - C   5        / 43. RY*(   2) O   1                    0.75    1.77    0.033
   4. BD (   1) C   2 - C   5        / 87. RY*(   1) C   6                    1.47    1.77    0.046
   4. BD (   1) C   2 - C   5        /123. RY*(   1) C  10                    1.57    1.71    0.047
   4. BD (   1) C   2 - C   5        /170. BD*(   1) C   2 - C   3            1.61    0.99    0.036
   4. BD (   1) C   2 - C   5        /172. BD*(   1) C   2 - H  12            0.65    1.06    0.023
   4. BD (   1) C   2 - C   5        /173. BD*(   1) C   3 -Cl   4            3.42    0.75    0.045
   4. BD (   1) C   2 - C   5        /176. BD*(   1) C   5 - C   6            2.90    1.19    0.053
   4. BD (   1) C   2 - C   5        /177. BD*(   1) C   5 - C  10            2.95    1.19    0.053
   4. BD (   1) C   2 - C   5        /179. BD*(   1) C   6 - C   7            2.41    1.20    0.048
   4. BD (   1) C   2 - C   5        /187. BD*(   1) C   9 - C  10            2.55    1.20    0.050
   5. BD (   1) C   2 - H  12        /174. BD*(   1) C   3 - H  13            3.06    0.94    0.048
   5. BD (   1) C   2 - H  12        /177. BD*(   1) C   5 - C  10            3.50    1.07    0.055
   5. BD (   1) C   2 - H  12        /178. BD*(   2) C   5 - C  10            1.17    0.53    0.024
   6. BD (   1) C   3 -Cl   4        /171. BD*(   1) C   2 - C   5            2.22    1.06    0.044
   7. BD (   1) C   3 - H  13        / 69. RY*(   1)Cl   4                    0.51    1.35    0.023
   7. BD (   1) C   3 - H  13        /168. BD*(   1) O   1 - C   2            0.89    0.82    0.024
   7. BD (   1) C   3 - H  13        /172. BD*(   1) C   2 - H  12            2.89    0.95    0.047
   8. BD (   1) C   3 - H  14        / 51. RY*(   1) C   2                    0.62    1.37    0.026
   8. BD (   1) C   3 - H  14        / 70. RY*(   2)Cl   4                    0.79    1.38    0.030
   8. BD (   1) C   3 - H  14        /168. BD*(   1) O   1 - C   2            3.86    0.83    0.051
   9. BD (   1) C   5 - C   6        / 51. RY*(   1) C   2                    0.93    1.54    0.034
   9. BD (   1) C   5 - C   6        / 96. RY*(   1) C   7                    1.08    1.85    0.040
   9. BD (   1) C   5 - C   6        / 97. RY*(   2) C   7                    1.26    1.34    0.037
   9. BD (   1) C   5 - C   6        /123. RY*(   1) C  10                    0.81    1.77    0.034
   9. BD (   1) C   5 - C   6        /168. BD*(   1) O   1 - C   2            1.23    0.99    0.031
   9. BD (   1) C   5 - C   6        /171. BD*(   1) C   2 - C   5            2.58    1.09    0.048
   9. BD (   1) C   5 - C   6        /177. BD*(   1) C   5 - C  10            4.59    1.25    0.068
   9. BD (   1) C   5 - C   6        /179. BD*(   1) C   6 - C   7            3.53    1.26    0.060
   9. BD (   1) C   5 - C   6        /181. BD*(   1) C   6 - H  15            1.45    1.14    0.036
   9. BD (   1) C   5 - C   6        /183. BD*(   1) C   7 - H  16            2.37    1.15    0.047
   9. BD (   1) C   5 - C   6        /189. BD*(   1) C  10 - H  19            2.46    1.15    0.048
  10. BD (   1) C   5 - C  10        / 51. RY*(   1) C   2                    1.55    1.53    0.044
  10. BD (   1) C   5 - C  10        / 87. RY*(   1) C   6                    0.64    1.83    0.031
  10. BD (   1) C   5 - C  10        /114. RY*(   1) C   9                    1.07    1.85    0.040
  10. BD (   1) C   5 - C  10        /115. RY*(   2) C   9                    1.26    1.34    0.037
  10. BD (   1) C   5 - C  10        /171. BD*(   1) C   2 - C   5            2.69    1.09    0.048
  10. BD (   1) C   5 - C  10        /172. BD*(   1) C   2 - H  12            0.71    1.11    0.025
  10. BD (   1) C   5 - C  10        /176. BD*(   1) C   5 - C   6            4.58    1.25    0.068
  10. BD (   1) C   5 - C  10        /181. BD*(   1) C   6 - H  15            2.59    1.14    0.049
  10. BD (   1) C   5 - C  10        /187. BD*(   1) C   9 - C  10            3.46    1.26    0.059
  10. BD (   1) C   5 - C  10        /188. BD*(   1) C   9 - H  18            2.39    1.15    0.047
  10. BD (   1) C   5 - C  10        /189. BD*(   1) C  10 - H  19            1.47    1.15    0.037
  11. BD (   2) C   5 - C  10        / 90. RY*(   4) C   6                    2.01    0.98    0.044
  11. BD (   2) C   5 - C  10        /117. RY*(   4) C   9                    2.06    0.97    0.044
  11. BD (   2) C   5 - C  10        /168. BD*(   1) O   1 - C   2            1.21    0.56    0.025
  11. BD (   2) C   5 - C  10        /170. BD*(   1) C   2 - C   3            2.91    0.62    0.041
  11. BD (   2) C   5 - C  10        /172. BD*(   1) C   2 - H  12            1.06    0.69    0.026
  11. BD (   2) C   5 - C  10        /173. BD*(   1) C   3 -Cl   4            1.12    0.38    0.020
  11. BD (   2) C   5 - C  10        /180. BD*(   2) C   6 - C   7           20.10    0.28    0.068
  11. BD (   2) C   5 - C  10        /185. BD*(   2) C   8 - C   9           20.70    0.29    0.069
  12. BD (   1) C   6 - C   7        / 78. RY*(   1) C   5                    0.76    1.77    0.033
  12. BD (   1) C   6 - C   7        / 80. RY*(   3) C   5                    1.47    1.64    0.044
  12. BD (   1) C   6 - C   7        /105. RY*(   1) C   8                    0.85    1.86    0.036
  12. BD (   1) C   6 - C   7        /106. RY*(   2) C   8                    1.22    1.34    0.036
  12. BD (   1) C   6 - C   7        /171. BD*(   1) C   2 - C   5            3.72    1.09    0.057
  12. BD (   1) C   6 - C   7        /176. BD*(   1) C   5 - C   6            4.01    1.25    0.063
  12. BD (   1) C   6 - C   7        /181. BD*(   1) C   6 - H  15            1.49    1.14    0.037
  12. BD (   1) C   6 - C   7        /182. BD*(   1) C   7 - C   8            3.15    1.26    0.056
  12. BD (   1) C   6 - C   7        /183. BD*(   1) C   7 - H  16            1.38    1.15    0.036
  12. BD (   1) C   6 - C   7        /186. BD*(   1) C   8 - H  17            2.54    1.15    0.048
  13. BD (   2) C   6 - C   7        / 79. RY*(   2) C   5                    0.62    1.02    0.024
  13. BD (   2) C   6 - C   7        /108. RY*(   4) C   8                    0.78    0.98    0.027
  13. BD (   2) C   6 - C   7        /109. RY*(   5) C   8                    0.76    2.08    0.039
  13. BD (   2) C   6 - C   7        /178. BD*(   2) C   5 - C  10           21.20    0.29    0.070
  13. BD (   2) C   6 - C   7        /185. BD*(   2) C   8 - C   9           20.07    0.29    0.068
  14. BD (   1) C   6 - H  15        / 78. RY*(   1) C   5                    1.02    1.60    0.036
  14. BD (   1) C   6 - H  15        / 96. RY*(   1) C   7                    0.70    1.68    0.031
  14. BD (   1) C   6 - H  15        /176. BD*(   1) C   5 - C   6            1.09    1.08    0.031
  14. BD (   1) C   6 - H  15        /177. BD*(   1) C   5 - C  10            4.39    1.08    0.062
  14. BD (   1) C   6 - H  15        /179. BD*(   1) C   6 - C   7            0.93    1.09    0.028
  14. BD (   1) C   6 - H  15        /182. BD*(   1) C   7 - C   8            3.64    1.08    0.056
  15. BD (   1) C   7 - C   8        / 87. RY*(   1) C   6                    0.62    1.83    0.030
  15. BD (   1) C   7 - C   8        / 88. RY*(   2) C   6                    1.49    1.40    0.041
  15. BD (   1) C   7 - C   8        /114. RY*(   1) C   9                    0.80    1.85    0.034
  15. BD (   1) C   7 - C   8        /115. RY*(   2) C   9                    1.38    1.34    0.039
  15. BD (   1) C   7 - C   8        /179. BD*(   1) C   6 - C   7            3.24    1.26    0.057
  15. BD (   1) C   7 - C   8        /181. BD*(   1) C   6 - H  15            2.68    1.14    0.049
  15. BD (   1) C   7 - C   8        /183. BD*(   1) C   7 - H  16            1.39    1.15    0.036
  15. BD (   1) C   7 - C   8        /184. BD*(   1) C   8 - C   9            3.10    1.26    0.056
  15. BD (   1) C   7 - C   8        /186. BD*(   1) C   8 - H  17            1.37    1.15    0.036
  15. BD (   1) C   7 - C   8        /188. BD*(   1) C   9 - H  18            2.61    1.15    0.049
  16. BD (   1) C   7 - H  16        / 87. RY*(   1) C   6                    0.61    1.66    0.028
  16. BD (   1) C   7 - H  16        /105. RY*(   1) C   8                    0.67    1.68    0.030
  16. BD (   1) C   7 - H  16        /176. BD*(   1) C   5 - C   6            3.94    1.08    0.058
  16. BD (   1) C   7 - H  16        /179. BD*(   1) C   6 - C   7            0.88    1.09    0.028
  16. BD (   1) C   7 - H  16        /182. BD*(   1) C   7 - C   8            0.84    1.08    0.027
  16. BD (   1) C   7 - H  16        /184. BD*(   1) C   8 - C   9            3.73    1.08    0.057
  17. BD (   1) C   8 - C   9        / 96. RY*(   1) C   7                    0.78    1.85    0.034
  17. BD (   1) C   8 - C   9        / 97. RY*(   2) C   7                    1.39    1.34    0.039
  17. BD (   1) C   8 - C   9        /124. RY*(   2) C  10                    1.90    1.45    0.047
  17. BD (   1) C   8 - C   9        /182. BD*(   1) C   7 - C   8            3.10    1.25    0.056
  17. BD (   1) C   8 - C   9        /183. BD*(   1) C   7 - H  16            2.62    1.15    0.049
  17. BD (   1) C   8 - C   9        /186. BD*(   1) C   8 - H  17            1.39    1.15    0.036
  17. BD (   1) C   8 - C   9        /187. BD*(   1) C   9 - C  10            3.23    1.26    0.057
  17. BD (   1) C   8 - C   9        /188. BD*(   1) C   9 - H  18            1.38    1.15    0.036
  17. BD (   1) C   8 - C   9        /189. BD*(   1) C  10 - H  19            2.63    1.15    0.049
  18. BD (   2) C   8 - C   9        /100. RY*(   5) C   7                    1.36    1.68    0.047
  18. BD (   2) C   8 - C   9        /125. RY*(   3) C  10                    0.51    0.87    0.021
  18. BD (   2) C   8 - C   9        /127. RY*(   5) C  10                    0.74    2.09    0.039
  18. BD (   2) C   8 - C   9        /178. BD*(   2) C   5 - C  10           20.46    0.29    0.069
  18. BD (   2) C   8 - C   9        /180. BD*(   2) C   6 - C   7           20.94    0.28    0.069
  19. BD (   1) C   8 - H  17        / 96. RY*(   1) C   7                    0.69    1.67    0.031
  19. BD (   1) C   8 - H  17        /114. RY*(   1) C   9                    0.70    1.68    0.031
  19. BD (   1) C   8 - H  17        /179. BD*(   1) C   6 - C   7            3.78    1.09    0.057
  19. BD (   1) C   8 - H  17        /182. BD*(   1) C   7 - C   8            0.84    1.08    0.027
  19. BD (   1) C   8 - H  17        /184. BD*(   1) C   8 - C   9            0.86    1.08    0.027
  19. BD (   1) C   8 - H  17        /187. BD*(   1) C   9 - C  10            3.78    1.09    0.057
  20. BD (   1) C   9 - C  10        / 78. RY*(   1) C   5                    1.56    1.77    0.047
  20. BD (   1) C   9 - C  10        / 80. RY*(   3) C   5                    0.71    1.64    0.031
  20. BD (   1) C   9 - C  10        /105. RY*(   1) C   8                    0.85    1.86    0.036
  20. BD (   1) C   9 - C  10        /106. RY*(   2) C   8                    1.23    1.34    0.036
  20. BD (   1) C   9 - C  10        /171. BD*(   1) C   2 - C   5            3.69    1.09    0.057
  20. BD (   1) C   9 - C  10        /177. BD*(   1) C   5 - C  10            3.97    1.25    0.063
  20. BD (   1) C   9 - C  10        /184. BD*(   1) C   8 - C   9            3.18    1.26    0.056
  20. BD (   1) C   9 - C  10        /186. BD*(   1) C   8 - H  17            2.56    1.15    0.049
  20. BD (   1) C   9 - C  10        /188. BD*(   1) C   9 - H  18            1.36    1.15    0.035
  20. BD (   1) C   9 - C  10        /189. BD*(   1) C  10 - H  19            1.56    1.15    0.038
  21. BD (   1) C   9 - H  18        /105. RY*(   1) C   8                    0.66    1.68    0.030
  21. BD (   1) C   9 - H  18        /123. RY*(   1) C  10                    0.56    1.60    0.027
  21. BD (   1) C   9 - H  18        /177. BD*(   1) C   5 - C  10            3.94    1.08    0.058
  21. BD (   1) C   9 - H  18        /182. BD*(   1) C   7 - C   8            3.78    1.08    0.057
  21. BD (   1) C   9 - H  18        /184. BD*(   1) C   8 - C   9            0.83    1.08    0.027
  21. BD (   1) C   9 - H  18        /187. BD*(   1) C   9 - C  10            0.89    1.09    0.028
  22. BD (   1) C  10 - H  19        / 78. RY*(   1) C   5                    0.80    1.60    0.032
  22. BD (   1) C  10 - H  19        /114. RY*(   1) C   9                    0.68    1.67    0.030
  22. BD (   1) C  10 - H  19        /176. BD*(   1) C   5 - C   6            4.55    1.08    0.063
  22. BD (   1) C  10 - H  19        /177. BD*(   1) C   5 - C  10            1.21    1.07    0.032
  22. BD (   1) C  10 - H  19        /184. BD*(   1) C   8 - C   9            3.64    1.08    0.056
  22. BD (   1) C  10 - H  19        /187. BD*(   1) C   9 - C  10            1.01    1.08    0.030
  23. CR (   1) O   1                / 51. RY*(   1) C   2                    1.68   19.80    0.163
  23. CR (   1) O   1                / 54. RY*(   4) C   2                    0.65   20.53    0.103
  24. CR (   1) C   2                / 60. RY*(   1) C   3                    1.34   10.89    0.108
  24. CR (   1) C   2                /136. RY*(   1) H  12                    0.57   10.49    0.069
  24. CR (   1) C   2                /168. BD*(   1) O   1 - C   2            0.91   10.44    0.088
  24. CR (   1) C   2                /176. BD*(   1) C   5 - C   6            0.77   10.70    0.082
  24. CR (   1) C   2                /177. BD*(   1) C   5 - C  10            0.81   10.70    0.084
  25. CR (   1) C   3                / 53. RY*(   3) C   2                    0.53   11.54    0.070
  25. CR (   1) C   3                /140. RY*(   1) H  13                    0.82   10.49    0.083
  25. CR (   1) C   3                /144. RY*(   1) H  14                    0.81   10.51    0.082
  25. CR (   1) C   3                /173. BD*(   1) C   3 -Cl   4            1.43   10.26    0.109
  27. CR (   2)Cl   4                / 62. RY*(   3) C   3                    0.67   10.50    0.075
  31. CR (   1) C   5                / 52. RY*(   2) C   2                    1.00   10.85    0.093
  31. CR (   1) C   5                / 88. RY*(   2) C   6                    1.73   10.78    0.122
  31. CR (   1) C   5                /124. RY*(   2) C  10                    1.74   10.83    0.123
  31. CR (   1) C   5                /179. BD*(   1) C   6 - C   7            0.90   10.64    0.088
  31. CR (   1) C   5                /181. BD*(   1) C   6 - H  15            0.68   10.52    0.076
  31. CR (   1) C   5                /187. BD*(   1) C   9 - C  10            0.91   10.64    0.088
  31. CR (   1) C   5                /189. BD*(   1) C  10 - H  19            0.65   10.54    0.074
  32. CR (   1) C   6                / 78. RY*(   1) C   5                    1.05   11.15    0.097
  32. CR (   1) C   6                / 80. RY*(   3) C   5                    1.05   11.02    0.096
  32. CR (   1) C   6                / 97. RY*(   2) C   7                    1.57   10.72    0.116
  32. CR (   1) C   6                /148. RY*(   1) H  15                    0.67   10.43    0.075
  32. CR (   1) C   6                /171. BD*(   1) C   2 - C   5            1.13   10.47    0.098
  32. CR (   1) C   6                /177. BD*(   1) C   5 - C  10            1.15   10.63    0.099
  32. CR (   1) C   6                /182. BD*(   1) C   7 - C   8            0.96   10.64    0.091
  32. CR (   1) C   6                /183. BD*(   1) C   7 - H  16            0.67   10.53    0.075
  33. CR (   1) C   7                / 88. RY*(   2) C   6                    0.67   10.79    0.076
  33. CR (   1) C   7                / 89. RY*(   3) C   6                    1.00   10.68    0.092
  33. CR (   1) C   7                /106. RY*(   2) C   8                    1.47   10.72    0.112
  33. CR (   1) C   7                /107. RY*(   3) C   8                    0.55   10.71    0.069
  33. CR (   1) C   7                /152. RY*(   1) H  16                    0.68   10.42    0.075
  33. CR (   1) C   7                /176. BD*(   1) C   5 - C   6            1.09   10.64    0.097
  33. CR (   1) C   7                /181. BD*(   1) C   6 - H  15            0.74   10.52    0.079
  33. CR (   1) C   7                /184. BD*(   1) C   8 - C   9            0.95   10.64    0.090
  33. CR (   1) C   7                /186. BD*(   1) C   8 - H  17            0.69   10.54    0.076
  34. CR (   1) C   8                / 97. RY*(   2) C   7                    1.37   10.72    0.108
  34. CR (   1) C   8                / 98. RY*(   3) C   7                    0.55   10.78    0.069
  34. CR (   1) C   8                /115. RY*(   2) C   9                    1.40   10.73    0.110
  34. CR (   1) C   8                /116. RY*(   3) C   9                    0.59   10.74    0.071
  34. CR (   1) C   8                /156. RY*(   1) H  17                    0.69   10.42    0.076
  34. CR (   1) C   8                /179. BD*(   1) C   6 - C   7            0.97   10.64    0.091
  34. CR (   1) C   8                /183. BD*(   1) C   7 - H  16            0.69   10.53    0.077
  34. CR (   1) C   8                /187. BD*(   1) C   9 - C  10            0.98   10.64    0.091
  34. CR (   1) C   8                /188. BD*(   1) C   9 - H  18            0.69   10.53    0.076
  35. CR (   1) C   9                /106. RY*(   2) C   8                    1.48   10.72    0.113
  35. CR (   1) C   9                /107. RY*(   3) C   8                    0.53   10.71    0.067
  35. CR (   1) C   9                /123. RY*(   1) C  10                    0.52   11.16    0.068
  35. CR (   1) C   9                /125. RY*(   3) C  10                    0.71   10.69    0.078
  35. CR (   1) C   9                /160. RY*(   1) H  18                    0.68   10.42    0.075
  35. CR (   1) C   9                /177. BD*(   1) C   5 - C  10            1.08   10.64    0.096
  35. CR (   1) C   9                /182. BD*(   1) C   7 - C   8            0.95   10.64    0.090
  35. CR (   1) C   9                /186. BD*(   1) C   8 - H  17            0.69   10.53    0.077
  35. CR (   1) C   9                /189. BD*(   1) C  10 - H  19            0.74   10.54    0.079
  36. CR (   1) C  10                / 80. RY*(   3) C   5                    1.69   11.02    0.122
  36. CR (   1) C  10                /115. RY*(   2) C   9                    1.53   10.72    0.114
  36. CR (   1) C  10                /164. RY*(   1) H  19                    0.74   10.42    0.079
  36. CR (   1) C  10                /171. BD*(   1) C   2 - C   5            1.10   10.47    0.097
  36. CR (   1) C  10                /176. BD*(   1) C   5 - C   6            1.17   10.63    0.100
  36. CR (   1) C  10                /184. BD*(   1) C   8 - C   9            0.97   10.63    0.091
  36. CR (   1) C  10                /188. BD*(   1) C   9 - H  18            0.66   10.53    0.075
  37. LP (   1) O   1                / 51. RY*(   1) C   2                    2.02    1.43    0.048
  37. LP (   1) O   1                /134. RY*(   3) H  11                    0.92    2.29    0.041
  37. LP (   1) O   1                /170. BD*(   1) C   2 - C   3            1.01    0.94    0.028
  37. LP (   1) O   1                /171. BD*(   1) C   2 - C   5            1.51    0.98    0.035
  37. LP (   1) O   1                /172. BD*(   1) C   2 - H  12            1.34    1.01    0.033
  37. LP (   1) O   1                /175. BD*(   1) C   3 - H  14            0.58    1.02    0.022
  38. LP (   2) O   1                / 53. RY*(   3) C   2                    0.53    1.71    0.027
  38. LP (   2) O   1                / 55. RY*(   5) C   2                    1.03    1.62    0.037
  38. LP (   2) O   1                /132. RY*(   1) H  11                    1.52    1.32    0.040
  38. LP (   2) O   1                /133. RY*(   2) H  11                    1.41    1.53    0.042
  38. LP (   2) O   1                /171. BD*(   1) C   2 - C   5            6.72    0.71    0.062
  38. LP (   2) O   1                /172. BD*(   1) C   2 - H  12            6.94    0.73    0.064
  39. LP (   1)Cl   4                / 62. RY*(   3) C   3                    0.93    1.60    0.034
  40. LP (   2)Cl   4                / 61. RY*(   2) C   3                    0.50    1.02    0.020
  40. LP (   2)Cl   4                /174. BD*(   1) C   3 - H  13            3.14    0.74    0.043
  40. LP (   2)Cl   4                /175. BD*(   1) C   3 - H  14            3.28    0.74    0.044
  41. LP (   3)Cl   4                /170. BD*(   1) C   2 - C   3            4.16    0.66    0.047
  41. LP (   3)Cl   4                /171. BD*(   1) C   2 - C   5            0.78    0.70    0.021
  41. LP (   3)Cl   4                /174. BD*(   1) C   3 - H  13            1.16    0.74    0.026
  41. LP (   3)Cl   4                /175. BD*(   1) C   3 - H  14            0.71    0.74    0.021
 178. BD*(   2) C   5 - C  10        / 79. RY*(   2) C   5                    0.77    0.73    0.050
 178. BD*(   2) C   5 - C  10        / 90. RY*(   4) C   6                    0.69    0.69    0.046
 178. BD*(   2) C   5 - C  10        /117. RY*(   4) C   9                    0.66    0.68    0.045
 178. BD*(   2) C   5 - C  10        /125. RY*(   3) C  10                    1.53    0.58    0.064
 178. BD*(   2) C   5 - C  10        /126. RY*(   4) C  10                    2.08    0.66    0.079
 178. BD*(   2) C   5 - C  10        /168. BD*(   1) O   1 - C   2            0.85    0.27    0.031
 178. BD*(   2) C   5 - C  10        /170. BD*(   1) C   2 - C   3            1.68    0.33    0.048
 178. BD*(   2) C   5 - C  10        /173. BD*(   1) C   3 -Cl   4            0.96    0.09    0.020
 180. BD*(   2) C   6 - C   7        / 90. RY*(   4) C   6                    1.18    0.69    0.063
 180. BD*(   2) C   6 - C   7        / 91. RY*(   5) C   6                    0.72    1.79    0.079
 180. BD*(   2) C   6 - C   7        / 99. RY*(   4) C   7                    1.90    1.04    0.098
 185. BD*(   2) C   8 - C   9        /108. RY*(   4) C   8                    3.03    0.69    0.101
 185. BD*(   2) C   8 - C   9        /117. RY*(   4) C   9                    1.45    0.68    0.069
 185. BD*(   2) C   8 - C   9        /118. RY*(   5) C   9                    0.69    1.79    0.078


 Natural Bond Orbitals (Summary):

                                                            Principal Delocalizations
           NBO                        Occupancy    Energy   (geminal,vicinal,remote)
 ====================================================================================
 Molecular unit  1  (C8H9OCl)
     1. BD (   1) O   1 - C   2          1.99158    -0.84387  176(v),175(v)
     2. BD (   1) O   1 - H  11          1.98741    -0.70246  170(v),51(v),54(v)
     3. BD (   1) C   2 - C   3          1.97378    -0.63399  178(v),169(v),79(v),171(g)
                                                    42(v),172(g),177(v),176(v)
                                                    174(g),175(g),69(v)
     4. BD (   1) C   2 - C   5          1.96499    -0.62252  173(v),177(g),176(g),187(v)
                                                    179(v),170(g),123(v),87(v)
                                                    43(v),172(g)
     5. BD (   1) C   2 - H  12          1.97201    -0.50081  177(v),174(v),178(v)
     6. BD (   1) C   3 -Cl   4          1.99079    -0.65544  171(v)
     7. BD (   1) C   3 - H  13          1.98498    -0.51825  172(v),168(v),69(v)
     8. BD (   1) C   3 - H  14          1.98443    -0.52307  168(v),70(v),51(v)
     9. BD (   1) C   5 - C   6          1.97024    -0.68478  177(g),179(g),171(g),189(v)
                                                    183(v),181(g),97(v),168(v)
                                                    96(v),51(v),123(v)
    10. BD (   1) C   5 - C  10          1.96920    -0.68163  176(g),187(g),171(g),181(v)
                                                    188(v),51(v),189(g),115(v)
                                                    114(v),172(v),87(v)
    11. BD (   2) C   5 - C  10          1.65466    -0.25494  185(v),180(v),170(v),117(v)
                                                    90(v),168(v),173(r),172(v)
    12. BD (   1) C   6 - C   7          1.97617    -0.68603  176(g),171(v),182(g),186(v)
                                                    181(g),80(v),183(g),106(v)
                                                    105(v),78(v)
    13. BD (   2) C   6 - C   7          1.66948    -0.25650  178(v),185(v),108(v),109(v)
                                                    79(v)
    14. BD (   1) C   6 - H  15          1.97968    -0.51387  177(v),182(v),176(g),78(v)
                                                    179(g),96(v)
    15. BD (   1) C   7 - C   8          1.97738    -0.68442  179(g),184(g),181(v),188(v)
                                                    88(v),183(g),115(v),186(g)
                                                    114(v),87(v)
    16. BD (   1) C   7 - H  16          1.98023    -0.51243  176(v),184(v),179(g),182(g)
                                                    105(v),87(v)
    17. BD (   1) C   8 - C   9          1.97768    -0.68451  187(g),182(g),189(v),183(v)
                                                    124(v),97(v),186(g),188(g)
                                                    96(v)
    18. BD (   2) C   8 - C   9          1.66056    -0.25421  180(v),178(v),100(v),127(v)
                                                    125(v)
    19. BD (   1) C   8 - H  17          1.98032    -0.51189  187(v),179(v),184(g),182(g)
                                                    114(v),96(v)
    20. BD (   1) C   9 - C  10          1.97611    -0.68378  177(g),171(v),184(g),186(v)
                                                    78(v),189(g),188(g),106(v)
                                                    105(v),80(v)
    21. BD (   1) C   9 - H  18          1.98026    -0.51084  177(v),182(v),187(g),184(g)
                                                    105(v),123(v)
    22. BD (   1) C  10 - H  19          1.97890    -0.50803  176(v),184(v),177(g),187(g)
                                                    78(v),114(v)
    23. CR (   1) O   1                  1.99974   -18.95089  51(v),54(v)
    24. CR (   1) C   2                  1.99883   -10.13680  60(v),168(g),177(v),176(v)
                                                    136(v)
    25. CR (   1) C   3                  1.99900   -10.13309  173(g),140(v),144(v),53(v)
    26. CR (   1)Cl   4                  2.00000  -100.84481   
    27. CR (   2)Cl   4                  1.99980    -9.77864  62(v)
    28. CR (   3)Cl   4                  1.99993    -7.19532   
    29. CR (   4)Cl   4                  1.99999    -7.18669   
    30. CR (   5)Cl   4                  1.99999    -7.18727   
    31. CR (   1) C   5                  1.99880   -10.06741  124(v),88(v),52(v),187(v)
                                                    179(v),181(v),189(v)
    32. CR (   1) C   6                  1.99887   -10.06644  97(v),177(v),171(v),78(v)
                                                    80(v),182(v),183(v),148(v)
    33. CR (   1) C   7                  1.99894   -10.06985  106(v),176(v),89(v),184(v)
                                                    181(v),186(v),152(v),88(v)
                                                    107(v)
    34. CR (   1) C   8                  1.99894   -10.06893  115(v),97(v),187(v),179(v)
                                                    183(v),188(v),156(v),116(v)
                                                    98(v)
    35. CR (   1) C   9                  1.99894   -10.06879  106(v),177(v),182(v),189(v)
                                                    125(v),186(v),160(v),107(v)
                                                    123(v)
    36. CR (   1) C  10                  1.99887   -10.06255  80(v),115(v),176(v),171(v)
                                                    184(v),164(v),188(v)
    37. LP (   1) O   1                  1.97862    -0.57706  51(v),171(v),172(v),170(v)
                                                    134(v),175(r)
    38. LP (   2) O   1                  1.94997    -0.30172  172(v),171(v),132(v),133(v)
                                                    55(v),53(v)
    39. LP (   1)Cl   4                  1.99594    -0.87646  62(v)
    40. LP (   2)Cl   4                  1.98006    -0.29590  175(v),174(v),61(v)
    41. LP (   3)Cl   4                  1.97155    -0.29687  170(v),174(v),171(r),175(v)
    42. RY*(   1) O   1                  0.00187     1.38903   
    43. RY*(   2) O   1                  0.00181     1.14970   
    44. RY*(   3) O   1                  0.00026     1.55937   
    45. RY*(   4) O   1                  0.00005     1.42304   
    46. RY*(   5) O   1                  0.00001     2.69832   
    47. RY*(   6) O   1                  0.00002     2.82021   
    48. RY*(   7) O   1                  0.00001     2.73909   
    49. RY*(   8) O   1                  0.00000     3.01698   
    50. RY*(   9) O   1                  0.00001     2.87216   
    51. RY*(   1) C   2                  0.00813     0.85168   
    52. RY*(   2) C   2                  0.00476     0.78592   
    53. RY*(   3) C   2                  0.00262     1.41179   
    54. RY*(   4) C   2                  0.00144     1.57863   
    55. RY*(   5) C   2                  0.00113     1.32294   
    56. RY*(   6) C   2                  0.00093     1.59522   
    57. RY*(   7) C   2                  0.00048     1.99352   
    58. RY*(   8) C   2                  0.00025     2.07760   
    59. RY*(   9) C   2                  0.00011     2.17758   
    60. RY*(   1) C   3                  0.00477     0.74894   
    61. RY*(   2) C   3                  0.00405     0.72775   
    62. RY*(   3) C   3                  0.00242     0.72156   
    63. RY*(   4) C   3                  0.00143     1.03410   
    64. RY*(   5) C   3                  0.00045     2.27646   
    65. RY*(   6) C   3                  0.00039     1.88115   
    66. RY*(   7) C   3                  0.00013     1.83635   
    67. RY*(   8) C   3                  0.00007     2.03303   
    68. RY*(   9) C   3                  0.00001     2.12245   
    69. RY*(   1)Cl   4                  0.00187     0.83218   
    70. RY*(   2)Cl   4                  0.00182     0.85654   
    71. RY*(   3)Cl   4                  0.00063     0.79368   
    72. RY*(   4)Cl   4                  0.00014     1.17625   
    73. RY*(   5)Cl   4                  0.00004     1.00467   
    74. RY*(   6)Cl   4                  0.00002     0.87657   
    75. RY*(   7)Cl   4                  0.00000     0.89203   
    76. RY*(   8)Cl   4                  0.00001     1.02184   
    77. RY*(   9)Cl   4                  0.00000     0.79379   
    78. RY*(   1) C   5                  0.00592     1.08772   
    79. RY*(   2) C   5                  0.00435     0.76396   
    80. RY*(   3) C   5                  0.00352     0.95327   
    81. RY*(   4) C   5                  0.00138     0.80281   
    82. RY*(   5) C   5                  0.00072     1.90401   
    83. RY*(   6) C   5                  0.00028     2.39737   
    84. RY*(   7) C   5                  0.00022     1.86859   
    85. RY*(   8) C   5                  0.00015     2.20147   
    86. RY*(   9) C   5                  0.00003     2.18071   
    87. RY*(   1) C   6                  0.00593     1.14449   
    88. RY*(   2) C   6                  0.00265     0.71703   
    89. RY*(   3) C   6                  0.00107     0.60695   
    90. RY*(   4) C   6                  0.00082     0.72208   
    91. RY*(   5) C   6                  0.00065     1.82079   
    92. RY*(   6) C   6                  0.00012     2.35878   
    93. RY*(   7) C   6                  0.00005     2.36079   
    94. RY*(   8) C   6                  0.00001     2.08900   
    95. RY*(   9) C   6                  0.00001     2.02490   
    96. RY*(   1) C   7                  0.00547     1.16175   
    97. RY*(   2) C   7                  0.00275     0.65498   
    98. RY*(   3) C   7                  0.00088     0.71049   
    99. RY*(   4) C   7                  0.00079     1.06721   
   100. RY*(   5) C   7                  0.00060     1.42165   
   101. RY*(   6) C   7                  0.00014     2.38632   
   102. RY*(   7) C   7                  0.00005     2.26087   
   103. RY*(   8) C   7                  0.00000     2.10123   
   104. RY*(   9) C   7                  0.00000     1.96783   
   105. RY*(   1) C   8                  0.00520     1.17208   
   106. RY*(   2) C   8                  0.00257     0.65287   
   107. RY*(   3) C   8                  0.00095     0.64461   
   108. RY*(   4) C   8                  0.00075     0.72156   
   109. RY*(   5) C   8                  0.00064     1.82317   
   110. RY*(   6) C   8                  0.00014     2.38654   
   111. RY*(   7) C   8                  0.00005     2.25051   
   112. RY*(   8) C   8                  0.00000     1.92158   
   113. RY*(   9) C   8                  0.00000     2.14443   
   114. RY*(   1) C   9                  0.00544     1.16496   
   115. RY*(   2) C   9                  0.00274     0.65821   
   116. RY*(   3) C   9                  0.00091     0.67127   
   117. RY*(   4) C   9                  0.00072     0.71100   
   118. RY*(   5) C   9                  0.00066     1.82005   
   119. RY*(   6) C   9                  0.00014     2.38676   
   120. RY*(   7) C   9                  0.00005     2.26469   
   121. RY*(   8) C   9                  0.00000     2.06817   
   122. RY*(   9) C   9                  0.00000     2.00535   
   123. RY*(   1) C  10                  0.00665     1.08956   
   124. RY*(   2) C  10                  0.00355     0.76468   
   125. RY*(   3) C  10                  0.00108     0.61717   
   126. RY*(   4) C  10                  0.00089     0.69503   
   127. RY*(   5) C  10                  0.00063     1.84056   
   128. RY*(   6) C  10                  0.00013     2.38747   
   129. RY*(   7) C  10                  0.00007     2.36388   
   130. RY*(   8) C  10                  0.00001     1.94980   
   131. RY*(   9) C  10                  0.00001     2.17969   
   132. RY*(   1) H  11                  0.00176     1.02147   
   133. RY*(   2) H  11                  0.00156     1.22770   
   134. RY*(   3) H  11                  0.00101     1.71429   
   135. RY*(   4) H  11                  0.00002     2.31262   
   136. RY*(   1) H  12                  0.00459     0.35612   
   137. RY*(   2) H  12                  0.00017     1.85473   
   138. RY*(   3) H  12                  0.00010     1.92443   
   139. RY*(   4) H  12                  0.00003     2.26261   
   140. RY*(   1) H  13                  0.00286     0.35966   
   141. RY*(   2) H  13                  0.00014     1.88171   
   142. RY*(   3) H  13                  0.00011     1.91032   
   143. RY*(   4) H  13                  0.00002     2.16919   
   144. RY*(   1) H  14                  0.00137     0.38099   
   145. RY*(   2) H  14                  0.00015     1.76842   
   146. RY*(   3) H  14                  0.00012     1.88919   
   147. RY*(   4) H  14                  0.00003     2.20112   
   148. RY*(   1) H  15                  0.00192     0.36081   
   149. RY*(   2) H  15                  0.00019     1.65162   
   150. RY*(   3) H  15                  0.00009     1.99031   
   151. RY*(   4) H  15                  0.00006     2.33556   
   152. RY*(   1) H  16                  0.00164     0.35232   
   153. RY*(   2) H  16                  0.00018     1.64448   
   154. RY*(   3) H  16                  0.00009     1.96737   
   155. RY*(   4) H  16                  0.00006     2.32656   
   156. RY*(   1) H  17                  0.00161     0.35216   
   157. RY*(   2) H  17                  0.00018     1.64482   
   158. RY*(   3) H  17                  0.00008     1.96435   
   159. RY*(   4) H  17                  0.00006     2.32872   
   160. RY*(   1) H  18                  0.00164     0.35450   
   161. RY*(   2) H  18                  0.00017     1.64631   
   162. RY*(   3) H  18                  0.00009     1.97081   
   163. RY*(   4) H  18                  0.00006     2.32697   
   164. RY*(   1) H  19                  0.00363     0.36053   
   165. RY*(   2) H  19                  0.00017     1.66347   
   166. RY*(   3) H  19                  0.00010     2.00405   
   167. RY*(   4) H  19                  0.00007     2.35888   
   168. BD*(   1) O   1 - C   2          0.02477     0.30201   
   169. BD*(   1) O   1 - H  11          0.00662     0.42362   
   170. BD*(   1) C   2 - C   3          0.03709     0.36628   
   171. BD*(   1) C   2 - C   5          0.04579     0.40377   
   172. BD*(   1) C   2 - H  12          0.03632     0.43302   
   173. BD*(   1) C   3 -Cl   4          0.02210     0.12563   
   174. BD*(   1) C   3 - H  13          0.02031     0.44277   
   175. BD*(   1) C   3 - H  14          0.01567     0.44493   
   176. BD*(   1) C   5 - C   6          0.02575     0.56745   
   177. BD*(   1) C   5 - C  10          0.02727     0.56692   
   178. BD*(   2) C   5 - C  10          0.34939     0.03244  185(v),180(v),126(g),125(g)
                                                    170(v),173(r),168(v),79(g)
                                                    90(v),117(v)
   179. BD*(   1) C   6 - C   7          0.01700     0.57322   
   180. BD*(   2) C   6 - C   7          0.32751     0.02978  185(v),178(v),99(g),90(g)
                                                    91(g)
   181. BD*(   1) C   6 - H  15          0.01563     0.45478   
   182. BD*(   1) C   7 - C   8          0.01773     0.56989   
   183. BD*(   1) C   7 - H  16          0.01415     0.46447   
   184. BD*(   1) C   8 - C   9          0.01785     0.57168   
   185. BD*(   2) C   8 - C   9          0.32805     0.03124  178(v),180(v),108(g),117(g)
                                                    118(g)
   186. BD*(   1) C   8 - H  17          0.01426     0.46616   
   187. BD*(   1) C   9 - C  10          0.01734     0.57570   
   188. BD*(   1) C   9 - H  18          0.01436     0.46579   
   189. BD*(   1) C  10 - H  19          0.01660     0.46973   
       -------------------------------
              Total Lewis   80.44763  ( 98.1069%)
        Valence non-Lewis    1.41157  (  1.7214%)
        Rydberg non-Lewis    0.14080  (  0.1717%)
       -------------------------------
            Total unit  1   82.00000  (100.0000%)
           Charge unit  1    0.00000
 Unable to Open any file for archive entry.
 1\1\GINC-COMPUTE-1-6\SP\RB3LYP\def2SVP\C8H9Cl1O1\ZAHRT2\08-Jan-2021\0\
 \# b3lyp/def2svp geom=NewRedundant pop=NBO\\42\\0,1\O,0,1.99282601,0.7
 034249685,-1.4371395406\C,0,1.5313372754,0.5228419084,-0.1171851872\C,
 0,2.2743783623,-0.6743598254,0.4650590313\Cl,0,4.0416274348,-0.3647603
 565,0.6329826129\C,0,0.0330280256,0.2664654026,-0.0487157197\C,0,-0.69
 59784374,0.603118396,1.0999709449\C,0,-2.0618773746,0.3242956152,1.180
 6831093\C,0,-2.7143678291,-0.2939668201,0.1094118225\C,0,-1.9940780825
 ,-0.6296829743,-1.0403004319\C,0,-0.6269011746,-0.3524925324,-1.118593
 5634\H,0,1.5621689253,1.488732766,-1.7990563009\H,0,1.7714245893,1.400
 917861,0.5142897134\H,0,2.1493244324,-1.544306041,-0.1941197312\H,0,1.
 8864079477,-0.9156879823,1.46237638\H,0,-0.1894150632,1.0937866595,1.9
 364796342\H,0,-2.6207931463,0.5955677611,2.0795895908\H,0,-3.783825495
 ,-0.5093624025,0.1698067113\H,0,-2.4997675665,-1.1105231524,-1.8813434
 403\H,0,-0.0555188335,-0.6040092515,-2.0141956354\\Version=ES64L-G16Re
 vC.01\State=1-A\HF=-845.2786316\RMSD=7.283e-09\Dipole=-1.1406062,0.285
 1019,0.0849481\Quadrupole=-4.093643,1.6970079,2.3966351,1.191684,0.214
 5967,0.179309\PG=C01 [X(C8H9Cl1O1)]\\@
 The archive entry for this job was punched.


 CHILDREN YOU ARE VERY LITTLE,
 AND YOUR BONES ARE VERY BRITTLE;
 IF YOU WOULD GROW GREAT AND STATELY
 YOU MUST TRY TO WALK SEDATELY.
 YOU MUST STILL BE BRIGHT AND QUIET,
 AND CONTENT WITH SIMPLE DIET;
 AND REMAIN, THROUGH ALL BEWILD'RING
 INNOCENT AND HONEST CHILDREN.
     -- A CHILD'S GARDEN OF VERSE,
        ROBERT LOUIS STEVENSON
 File lengths (MBytes):  RWF=     22 Int=      0 D2E=      0 Chk=      3 Scr=      1
 Normal termination of Gaussian 16
